# Supplementary material for: Design Principles of Pancreatic Islets: Glucose-Dependent Coordination of Hormone Pulses
Source: PLoS One. 2016 Apr 1;11(4):e0152446. doi: 10.1371/journal.pone.0152446 (PMC4818077; doi:10.1371/journal.pone.0152446)
Supplement: S1 Dataset — Three-dimensional coordinates of α and β cells within mouse islets (n = 29). Columns represent types, x, y, and z coordinates (μm) of cells (rows) within an islet. The numbers of the first column are 11 (α cell) and 12 (β cell). (ZIP) [file pone.0152446.s009.zip]

Archive with 62 entries (59 files):
- Mouse/
- Mouse/M01.txt
- __MACOSX/
- __MACOSX/Mouse/
- __MACOSX/Mouse/._M01.txt
- Mouse/M02.txt
- __MACOSX/Mouse/._M02.txt
- Mouse/M03.txt
- __MACOSX/Mouse/._M03.txt
- Mouse/M04.txt
- __MACOSX/Mouse/._M04.txt
- Mouse/M05.txt
- __MACOSX/Mouse/._M05.txt
- Mouse/M06.txt
- __MACOSX/Mouse/._M06.txt
- Mouse/M07.txt
- __MACOSX/Mouse/._M07.txt
- Mouse/M08.txt
- __MACOSX/Mouse/._M08.txt
- Mouse/M09.txt
- __MACOSX/Mouse/._M09.txt
- Mouse/M10.txt
- __MACOSX/Mouse/._M10.txt
- Mouse/M11.txt
- __MACOSX/Mouse/._M11.txt
- Mouse/M12.txt
- __MACOSX/Mouse/._M12.txt
- Mouse/M13.txt
- __MACOSX/Mouse/._M13.txt
- Mouse/M14.txt
- __MACOSX/Mouse/._M14.txt
- Mouse/M15.txt
- __MACOSX/Mouse/._M15.txt
- Mouse/M16.txt
- __MACOSX/Mouse/._M16.txt
- Mouse/M17.txt
- __MACOSX/Mouse/._M17.txt
- Mouse/M18.txt
- __MACOSX/Mouse/._M18.txt
- Mouse/M19.txt
- __MACOSX/Mouse/._M19.txt
- Mouse/M20.txt
- __MACOSX/Mouse/._M20.txt
- Mouse/M21.txt
- __MACOSX/Mouse/._M21.txt
- Mouse/M22.txt
- __MACOSX/Mouse/._M22.txt
- Mouse/M23.txt
- __MACOSX/Mouse/._M23.txt
- Mouse/M24.txt
- __MACOSX/Mouse/._M24.txt
- Mouse/M25.txt
- __MACOSX/Mouse/._M25.txt
- Mouse/M26.txt
- __MACOSX/Mouse/._M26.txt
- Mouse/M27.txt
- __MACOSX/Mouse/._M27.txt
- Mouse/M28.txt
- __MACOSX/Mouse/._M28.txt
- Mouse/M29.txt
- __MACOSX/Mouse/._M29.txt
- __MACOSX/._Mouse
