# Supplementary material for: Design Principles of Pancreatic Islets: Glucose-Dependent Coordination of Hormone Pulses
Source: PLoS One. 2016 Apr 1;11(4):e0152446. doi: 10.1371/journal.pone.0152446 (PMC4818077; doi:10.1371/journal.pone.0152446)
Supplement: S1 Dataset — Three-dimensional coordinates of α and β cells within mouse islets (n = 29). Columns represent types, x, y, and z coordinates (μm) of cells (rows) within an islet. The numbers of the first column are 11 (α cell) and 12 (β cell). (ZIP) [file pone.0152446.s009.zip › Mouse/M01.txt]

12    126.79000    152.03000      0.00000
12    102.99000    155.95000      0.00000
12    154.82000    152.68000      0.00000
12    163.62000    178.18000      0.00000
12    136.24000    179.82000      0.00000
12    120.92000    175.90000      0.00000
12    116.36000    197.80000      0.00000
12    112.45000    187.99000      0.00000
12    165.57000    129.47000      0.00000
12    127.11000    115.74000      0.00000
12    124.18000    135.68000      0.00000
12    100.71000    118.68000      0.00000
12    132.98000     90.89000      0.00000
12     92.24000     92.20000      0.00000
12     89.63000    101.68000      0.00000
12     76.59000    101.68000      0.00000
12     63.23000     95.47000      0.00000
12     47.26000    138.95000      0.00000
12     48.56000    154.97000      0.00000
12     51.17000    116.72000      0.00000
12     58.99000    110.51000      0.00000
12     58.02000    128.82000      0.00000
12     70.40000    139.61000      0.00000
12     70.40000    157.59000      0.00000
12     94.19000    173.28000      0.00000
12     76.92000    173.93000      0.00000
12    111.47000     85.66000      0.00000
12    143.74000    115.08000      0.00000
12     94.52000    140.26000      0.00000
12    103.32000    100.04000      0.00000
12     78.21000    127.84000      0.08000
12     66.81000    116.40000      0.08000
12     84.08000    154.98000      0.08000
12     57.68000    147.13000      0.08000
12     93.86000    188.65000      0.08000
12    137.86000    200.10000      0.08000
12    143.07000    132.75000      0.08000
12    115.04000    160.86000      0.08000
12    105.92000    134.05000      0.08000
12    137.53000    164.79000      0.08000
12    120.58000     99.07000      0.08000
12    129.06000    153.67000     14.92000
12    136.23000    145.82000     14.92000
12    119.61000    145.50000     14.92000
12    124.50000    116.72000     14.92000
12    121.24000    132.42000     14.92000
12    134.60000     88.93000     14.92000
12     87.34000    101.03000     14.92000
12     81.15000    110.19000     14.92000
12     79.52000    100.38000     14.92000
12    101.68000    155.30000     14.92000
12    162.30000    144.19000     14.92000
12    164.91000    180.15000     14.92000
12    170.78000    187.34000     14.92000
12    148.94000    204.35000     14.92000
12    135.58000    202.38000     14.92000
12    133.95000    178.19000     14.92000
12    116.35000    200.10000     14.92000
12    108.52000    185.38000     14.92000
12     95.81000    183.75000     14.92000
12    121.56000    177.21000     14.92000
12     95.49000     88.61000     14.92000
12    102.33000     78.80000     14.92000
12     58.33000    125.23000     14.92000
12     48.88000    138.96000     14.92000
12     64.85000    103.65000     14.92000
12     68.44000     95.47000     14.92000
12     61.92000     93.51000     14.92000
12     54.42000    115.09000     14.92000
12     45.29000    115.74000     14.92000
12     94.84000    196.83000     14.92000
12    106.90000    119.67000     14.92000
12     93.21000    120.32000     14.92000
12    141.44000    132.09000     14.92000
12    151.87000    120.32000     14.92000
12     81.47000    171.32000     14.92000
12     82.78000    130.46000     14.92000
12     92.55000    139.61000     14.92000
12     68.76000    140.59000     14.92000
12     71.69000    159.88000     14.92000
12     58.01000    168.71000     14.92000
12     67.46000    150.07000     14.92000
12    111.46000    170.02000     14.92000
12    114.39000    157.92000     14.92000
12    128.41000    166.75000     14.92000
12    126.78000    191.92000     14.92000
12    145.68000    189.96000     14.92000
12    145.03000    180.15000     14.92000
12    138.51000    163.15000     14.92000
12    164.58000    160.54000     14.92000
12    176.64000    162.50000     14.92000
12    177.95000    142.23000     14.92000
12    149.92000    138.96000     14.92000
12    161.98000    112.80000     14.92000
12    158.39000    131.76000     14.92000
12    133.95000    122.28000     14.92000
12    139.81000    111.82000     14.92000
12    127.43000    101.69000     14.92000
12    119.28000     86.65000     14.92000
12    110.81000    104.30000     14.92000
12     95.16000    107.24000     14.92000
12     64.85000    114.76000     14.92000
12     81.15000    147.78000     14.92000
12     99.40000    169.04000     14.92000
12     87.99000    160.21000     14.92000
12     80.17000    184.40000     14.92000
12     55.07000    151.71000     14.92000
12     72.02000    123.59000     14.92000
12     78.87000     86.32000     14.92000
12    123.52000    203.36000     14.92000
12    103.96000    137.65000     14.92000
12     69.09000    175.57000     14.92000
12    125.47000    113.13000     30.07000
12     86.04000     99.07000     30.07000
12     85.06000    107.90000     30.07000
12     97.77000     76.51000     30.07000
12    114.07000     84.36000     30.07000
12    128.41000     87.63000     30.07000
12    136.23000     88.28000     30.07000
12    176.32000    122.94000     30.07000
12    166.54000    178.84000     30.07000
12    172.08000    186.69000     30.07000
12    151.87000    205.65000     30.07000
12     87.34000    199.77000     30.07000
12    103.64000    188.00000     30.07000
12    123.52000    177.21000     30.07000
12    136.55000    186.04000     30.07000
12    124.17000    193.23000     30.07000
12    119.61000    144.84000     30.07000
12    116.02000    130.78000     30.07000
12    136.23000    143.53000     30.07000
12     86.69000    182.77000     30.07000
12     82.12000    173.29000     30.07000
12     57.68000    125.55000     30.07000
12     55.40000    113.46000     30.07000
12     65.83000    103.32000     30.07000
12     65.83000     90.90000     30.07000
12     65.50000     85.01000     30.07000
12     53.77000     98.74000     30.07000
12     44.97000    113.78000     30.07000
12     47.25000    128.17000     30.07000
12    113.09000    205.33000     30.07000
12    124.50000    205.65000     30.07000
12    135.90000    176.56000     30.07000
12    170.45000    145.50000     30.07000
12    153.83000    146.15000     30.07000
12    149.92000    119.99000     30.07000
12    152.53000    132.75000     30.07000
12    101.35000    102.67000     30.07000
12    104.29000     91.55000     30.07000
12     90.60000     89.59000     30.07000
12     88.64000    121.63000     30.07000
12    101.35000    150.73000     30.07000
12    101.35000    173.61000     30.07000
12    127.43000    163.15000     30.07000
12    146.66000    163.80000     30.07000
12    165.24000    165.11000     30.07000
12    174.69000    170.02000     30.07000
12    155.78000    105.28000     30.07000
12    115.70000    100.38000     30.07000
12    131.67000    101.36000     30.07000
12    107.22000    121.30000     30.07000
12    105.92000    139.28000     30.07000
12     94.51000    136.34000     30.07000
12     79.84000    145.82000     30.07000
12     87.99000    159.88000     30.07000
12    111.46000    163.48000     30.07000
12    101.35000    203.36000     30.07000
12    133.30000    213.83000     30.07000
12    150.24000    188.98000     30.07000
12    138.51000    196.83000     30.07000
12    153.83000    174.92000     30.07000
12     65.50000    168.38000     30.07000
12     73.32000    161.19000     30.07000
12     63.55000    144.51000     30.07000
12     73.00000    133.40000     30.07000
12     72.02000    117.38000     30.07000
12     50.51000    154.00000     30.07000
12     50.84000    142.55000     30.07000
12     73.00000    181.79000     30.07000
12     79.84000    191.27000     30.07000
12    122.54000    217.75000     30.07000
12    130.04000    129.80000     30.07000
12    161.65000    127.51000     30.07000
12    177.62000    135.03000     30.07000
12    176.64000    155.63000     30.07000
12     76.91000     85.67000     30.07000
12    114.07000    182.77000     30.07000
12    140.47000    187.02000     44.84000
12    128.41000    185.38000     44.84000
12    133.95000    177.86000     44.84000
12    180.23000    128.49000     44.84000
12    179.58000    118.03000     44.84000
12    133.62000    139.61000     44.84000
12    118.95000    146.48000     44.84000
12    121.56000    113.78000     44.84000
12    132.64000    111.49000     44.84000
12    168.17000    182.77000     44.84000
12    103.96000    179.82000     44.84000
12    106.24000    189.63000     44.84000
12    107.87000    204.02000     44.84000
12    122.54000    205.65000     44.84000
12    127.75000    197.81000     44.84000
12     87.99000    196.50000     44.84000
12     85.06000    177.86000     44.84000
12     94.51000    181.79000     44.84000
12     87.34000    124.90000     44.84000
12    100.05000    145.82000     44.84000
12     86.36000    106.59000     44.84000
12    125.80000     94.49000     44.84000
12    129.71000     86.32000     44.84000
12     86.04000     96.78000     44.84000
12     95.81000     87.95000     44.84000
12    104.94000     94.49000     44.84000
12     98.42000     75.53000     44.84000
12     74.30000     96.78000     44.84000
12     66.81000    105.28000     44.84000
12     53.77000    101.03000     44.84000
12     64.85000     93.51000     44.84000
12     58.01000    119.67000     44.84000
12     64.85000    165.44000     44.84000
12    170.78000    143.53000     44.84000
12    153.50000    143.86000     44.84000
12    151.55000    124.24000     44.84000
12    143.07000    168.71000     44.92000
12    173.71000    106.59000     44.92000
12    179.90000    150.40000     44.92000
12    152.53000    175.90000     44.92000
12    133.30000    215.13000     44.92000
12    122.21000    216.77000     44.92000
12     60.94000    175.90000     44.92000
12     72.67000    159.55000     44.92000
12     51.49000    148.44000     44.92000
12     63.22000    143.21000     44.92000
12     73.00000    142.23000     44.92000
12     65.83000    120.98000     44.92000
12     46.92000    125.23000     44.92000
12     60.29000    155.63000     44.92000
12     53.44000    135.36000     44.92000
12     75.61000    113.13000     44.92000
12     53.77000    109.86000     44.92000
12    102.66000    107.90000     44.92000
12    102.33000    115.42000     44.92000
12    116.35000    127.19000     44.92000
12     84.08000    153.02000     44.92000
12     98.75000    160.86000     44.92000
12    111.13000    164.79000     44.92000
12    115.70000    192.58000     44.92000
12    114.39000    177.86000     44.92000
12    139.16000    199.77000     44.92000
12    151.87000    187.67000     44.92000
12    150.90000    198.13000     44.92000
12    131.01000    167.40000     44.92000
12    130.69000    152.03000     44.92000
12    155.46000    163.80000     44.92000
12    143.40000    137.00000     44.92000
12    129.71000    127.19000     44.92000
12    162.30000    135.03000     44.92000
12    168.17000    163.48000     45.90000
12    164.58000    116.72000     45.90000
12    144.05000    114.11000     45.90000
12    134.93000     99.72000     45.90000
12    101.68000    132.09000     45.90000
12     73.98000    129.48000     45.75000
12    112.11000     84.03000     45.75000
12     75.61000    183.09000     45.75000
12    146.66000     95.15000     45.75000
12    157.74000    107.57000     45.75000
12    139.16000     88.28000     45.75000
12    120.58000     76.18000     45.75000
12     40.08000    145.17000     45.75000
12     53.12000    165.77000     45.75000
12     78.54000     83.05000     45.75000
12    124.50000    206.96000     59.99000
12    131.67000    197.48000     59.99000
12    140.47000    189.96000     59.99000
12    108.20000    188.33000     59.99000
12    116.35000    180.15000     59.99000
12    124.82000    185.71000     59.99000
12    101.35000    176.88000     59.99000
12     88.64000    182.77000     59.99000
12     93.53000    177.54000     59.99000
12     95.16000    197.48000     59.99000
12     85.38000    196.17000     59.99000
12     73.00000    184.08000     59.99000
12    115.37000    215.46000     59.99000
12    103.64000    218.08000     59.99000
12     99.40000    215.79000     59.99000
12    114.39000    197.48000     59.99000
12     97.12000    190.61000     59.99000
12    142.75000    169.36000     59.99000
12    156.11000    177.54000     59.99000
12    166.87000    159.55000     59.99000
12    178.93000    147.13000     59.99000
12    169.47000    139.28000     59.99000
12    184.79000    129.80000     59.99000
12    169.80000    125.23000     59.99000
12    147.96000    126.21000     59.99000
12    156.44000    133.40000     59.99000
12    151.87000    150.07000     59.99000
12    134.60000    137.98000     59.99000
12    122.87000    149.09000     59.99000
12    117.00000    158.57000     59.99000
12    122.54000    170.34000     59.99000
12    132.97000    177.54000     59.99000
12    133.30000    110.84000     59.99000
12    122.54000    121.30000     59.99000
12    139.81000     90.90000     59.99000
12    141.12000     84.03000     59.99000
12    131.34000     87.95000     59.99000
12    125.47000     94.17000     59.99000
12    126.12000    104.30000     59.99000
12    102.98000     92.86000     59.99000
12    161.65000    105.28000     59.99000
12    171.10000    108.88000     59.99000
12    179.58000    121.63000     59.99000
12    148.61000     92.86000     59.99000
12    117.65000     76.51000     59.99000
12    112.44000     82.40000     59.99000
12    125.47000     82.40000     59.99000
12     91.25000     81.09000     59.99000
12     94.51000     86.97000     59.99000
12     97.12000     73.24000     59.99000
12     87.99000    107.24000     59.99000
12     85.06000     94.49000     59.99000
12     71.69000     96.13000     59.99000
12     67.46000    110.51000     59.99000
12     67.13000    118.36000     59.99000
12     69.41000    125.55000     59.99000
12     90.27000    127.19000     59.99000
12     82.12000    125.88000     59.99000
12     71.37000    138.30000     59.99000
12     66.15000    142.88000     59.99000
12     56.70000    119.67000     59.99000
12     45.62000    120.98000     59.99000
12     49.53000    126.86000     59.99000
12     53.77000    149.42000     59.99000
12     72.35000    157.92000     59.99000
12     63.55000    160.54000     59.99000
12     48.88000    158.90000     59.99000
12     58.33000    179.50000     59.99000
12    120.91000    114.44000     59.99000
12     67.46000    172.63000     59.99000
12     53.12000    137.32000     59.99000
12     61.26000    133.40000     59.99000
12     56.38000    108.55000     59.99000
12     60.61000    102.01000     59.99000
12    117.00000    103.32000     59.99000
12    114.39000     89.92000     59.99000
12    105.59000    115.09000     59.99000
12     97.77000    117.71000     59.99000
12    103.64000    105.61000     59.99000
12    115.04000    139.61000     59.99000
12     87.01000    165.11000     59.99000
12    108.85000    169.04000     59.99000
12     99.72000    152.36000     59.99000
12     83.10000    154.32000     59.99000
12     98.42000    162.82000     59.99000
12     93.53000    143.21000     59.99000
12     83.10000    137.65000     59.99000
12    104.61000    135.69000     59.99000
12    102.66000    127.51000     59.99000
12    115.37000    128.82000     59.99000
12    160.35000    124.90000     59.99000
12    163.93000    115.42000     59.99000
12    146.66000    110.19000     59.99000
12    136.88000    100.70000     59.99000
12    135.90000    121.63000     59.99000
12    148.94000    138.96000     59.99000
12    161.98000    148.77000     59.99000
12    155.46000    165.44000     59.99000
12    137.86000    151.38000     59.99000
12    130.04000    159.55000     59.99000
12    169.47000    171.00000     59.99000
12    145.03000    199.44000     59.99000
12    160.35000    188.33000     59.99000
12     80.17000    171.00000     59.99000
12     39.10000    144.51000     59.99000
12     54.75000     99.40000     59.99000
12     76.91000    115.42000     59.99000
12    186.75000    127.19000     74.84000
12    169.15000    137.32000     74.84000
12    171.10000    122.94000     74.84000
12    181.53000    143.86000     74.84000
12    175.34000    151.05000     74.84000
12    132.32000    203.04000     74.84000
12    141.44000    202.38000     74.84000
12    122.87000    205.65000     74.84000
12    153.83000    207.29000     74.84000
12    116.67000     77.82000     74.84000
12    102.01000     94.17000     74.84000
12     87.34000     92.53000     74.84000
12     66.81000    111.17000     74.84000
12     69.09000     97.44000     74.84000
12     89.62000    108.88000     74.84000
12     70.06000    126.53000     74.84000
12     70.72000    139.61000     74.84000
12    147.64000    126.53000     74.84000
12    157.09000    135.36000     74.84000
12    137.86000     93.18000     74.84000
12    148.61000     89.92000     74.84000
12    170.13000    111.82000     74.84000
12    177.95000    115.09000     74.84000
12    125.15000    103.65000     74.84000
12    125.47000     91.22000     74.84000
12    117.32000    116.72000     74.84000
12    127.75000    122.28000     74.84000
12     91.25000    122.61000     74.84000
12    130.69000    142.88000     74.84000
12    122.54000    152.36000     74.84000
12    113.09000    157.27000     74.84000
12     55.07000    125.88000     74.84000
12     46.27000    124.24000     74.84000
12     53.77000    149.75000     74.84000
12     48.55000    140.26000     74.84000
12    107.22000    191.27000     74.84000
12    111.46000    184.73000     74.84000
12    102.01000    178.52000     74.84000
12     89.62000    178.52000     74.84000
12    139.16000    177.86000     74.84000
12    139.49000    167.07000     74.84000
12    165.89000    160.86000     74.84000
12    175.99000    166.42000     74.84000
12    148.29000    156.94000     74.84000
12    140.79000    187.34000     74.84000
12    132.32000    190.61000     74.84000
12    128.41000    186.04000     74.84000
12    123.84000    171.00000     74.84000
12    112.11000    216.44000     74.84000
12    126.12000    215.79000     74.84000
12     79.19000    170.34000     74.84000
12     67.46000    158.57000     74.84000
12     62.24000    161.19000     74.84000
12     79.52000    135.03000     74.84000
12     79.52000    125.23000     74.84000
12     97.77000    139.61000     74.84000
12    149.92000    174.59000     74.84000
12    164.91000    180.15000     74.84000
12    154.81000    195.52000     74.84000
12    138.84000    213.83000     74.84000
12    162.96000    101.69000     74.84000
12    143.40000    148.11000     74.84000
12    141.77000    137.00000     74.84000
12    157.74000    147.13000     74.84000
12    108.85000    133.40000     74.84000
12    103.31000    116.72000     74.84000
12    103.31000    105.61000     74.84000
12    110.15000     85.67000     74.84000
12     99.07000     84.03000     74.84000
12     90.60000     82.07000     74.84000
12     98.75000    198.13000     74.84000
12     92.55000    201.73000     74.84000
12     82.12000    205.33000     74.84000
12     77.56000    196.17000     74.84000
12     82.78000    188.98000     74.84000
12    105.27000    205.33000     74.84000
12     89.62000    185.71000     74.84000
12     54.09000    174.27000     74.84000
12     47.58000    147.13000     74.84000
12    174.69000    192.90000     74.84000
12    153.83000    163.80000     74.84000
12    161.33000    115.42000     74.84000
12    147.31000    108.22000     74.84000
12    138.51000    102.67000     74.84000
12    135.90000    117.71000     74.84000
12    116.02000    106.59000     74.84000
12    114.07000     95.15000     74.84000
12    120.91000    132.75000     74.84000
12    113.74000    143.21000     74.84000
12    133.95000    155.63000     74.84000
12     92.55000    163.15000     74.84000
12     99.40000    151.71000     74.84000
12     82.12000    152.69000     74.84000
12     69.41000    182.11000     74.84000
12     66.15000    171.65000     74.84000
12     60.94000    141.90000     74.84000
12     54.75000    112.80000     74.84000
12     80.17000    113.13000     74.84000
12     79.52000     99.07000     74.84000
12    118.63000    192.90000     74.84000
12    154.15000    185.38000     74.84000
12     79.19000     89.59000     74.84000
12    140.14000     84.68000     74.84000
12    176.97000    166.09000     90.14000
12    187.40000    133.07000     90.14000
12    166.54000    102.67000     90.14000
12    171.10000    126.21000     90.14000
12    175.34000    136.01000     90.14000
12    166.54000    138.63000     90.14000
12    165.24000    156.94000     90.14000
12    151.87000    155.63000     90.14000
12    142.10000    165.44000     90.14000
12    138.51000    176.23000     90.14000
12    166.87000    175.25000     90.14000
12    152.53000    189.63000     90.14000
12    124.82000    201.73000     90.14000
12    101.68000    189.96000     90.14000
12    132.32000    190.61000     90.14000
12    141.77000    200.75000     90.14000
12    132.32000    211.87000     90.14000
12    155.46000    208.27000     90.14000
12    151.22000    173.29000     90.14000
12    126.45000    170.67000     90.14000
12    109.83000    165.77000     90.14000
12    120.26000    150.07000     90.14000
12    129.38000    143.21000     90.14000
12    139.16000    150.40000     90.14000
12    142.10000    124.90000     90.14000
12    102.66000     94.82000     90.14000
12    127.43000     89.26000     90.14000
12    120.91000    124.24000     90.14000
12    109.83000    114.44000     90.14000
12    126.12000    108.22000     90.14000
12    123.52000     96.78000     90.14000
12    139.49000     93.18000     90.14000
12    156.11000    135.69000     90.14000
12    144.70000    136.34000     90.14000
12     90.92000    120.32000     90.14000
12     90.92000    107.90000     90.14000
12     82.45000    129.15000     90.14000
12     85.38000    175.57000     90.14000
12    105.27000    205.00000     90.14000
12     92.88000    206.96000     90.14000
12     85.71000    196.50000     90.14000
12     91.90000    185.38000     90.14000
12     96.79000    178.52000     90.14000
12     78.87000    185.71000     90.14000
12    112.11000    216.12000     90.14000
12     52.79000    125.23000     90.14000
12     65.83000    111.17000     90.14000
12    170.78000    111.49000     90.14000
12     80.82000    164.46000     90.14000
12     71.69000    169.04000     90.14000
12    166.87000    194.86000     90.14000
12    122.21000    186.36000     90.14000
12    110.81000    189.63000     90.14000
12    109.18000    177.21000     90.14000
12     97.12000    143.53000     90.14000
12    101.35000    131.11000     90.14000
12     82.12000    137.65000     90.14000
12     71.04000    140.59000     90.14000
12     68.76000    157.92000     90.14000
12     47.90000    140.26000     90.14000
12     49.21000    150.07000     90.14000
12     79.19000    100.38000     90.14000
12     88.32000     93.18000     90.14000
12    106.90000    106.26000     90.14000
12    111.13000    100.70000     90.14000
12    107.55000     86.65000     90.14000
12    117.00000     77.82000     90.14000
12    151.87000    119.99000     90.14000
12    126.45000    157.27000     90.14000
12    114.72000    160.54000     90.14000
12     56.38000    162.50000     90.14000
12     69.09000    148.11000     90.14000
12     67.13000    124.57000     90.14000
12     80.17000    114.11000     90.14000
12    158.39000    114.44000     90.14000
12    152.20000    107.24000     90.14000
12    106.24000    148.77000     90.14000
12    117.98000    137.00000     90.14000
12    107.55000    122.94000     90.14000
12     84.73000    150.73000     90.14000
12     89.29000    162.17000     90.14000
12     99.72000    157.27000     90.14000
12    117.98000    176.56000     90.14000
12    113.74000    198.79000     90.14000
12    121.24000    210.56000     90.14000
12    153.50000    144.84000     90.14000
12    140.14000    107.90000     90.14000
12     59.96000    172.31000     90.14000
12     64.85000    180.48000     90.14000
12    100.70000    187.02000    104.99000
12     92.88000    171.32000    104.99000
12     83.43000    174.92000    104.99000
12     87.34000    186.69000    104.99000
12    102.66000    162.50000    104.99000
12    113.09000    164.13000    104.99000
12    126.12000    188.98000    104.99000
12    133.30000    191.92000    104.99000
12    124.50000    201.08000    104.99000
12    131.01000    211.21000    104.99000
12    152.85000    190.29000    104.99000
12    178.60000    166.75000    104.99000
12    159.70000    171.00000    104.99000
12    163.61000    155.63000    104.99000
12    142.10000    165.44000    104.99000
12    138.51000    185.06000    104.99000
12    131.67000    176.23000    104.99000
12    176.32000    141.90000    104.99000
12    173.38000    127.51000    104.99000
12    187.40000    134.05000    104.99000
12    141.44000    125.55000    104.99000
12    144.38000    112.15000    104.99000
12    147.96000    135.69000    104.99000
12    156.44000    136.34000    104.99000
12    139.16000    102.01000    104.99000
12    107.87000    107.90000    104.99000
12    111.46000    115.74000    104.99000
12    122.54000    125.88000    104.99000
12    126.45000    105.94000    104.99000
12    105.27000    133.40000    104.99000
12     97.12000    144.51000    104.99000
12     81.15000    140.59000    104.99000
12     92.88000    128.82000    104.99000
12    104.29000    121.96000    104.99000
12     82.45000    130.13000    104.99000
12    117.00000    153.02000    104.99000
12    136.55000    150.07000    104.99000
12    128.08000    143.21000    104.99000
12    127.43000    131.44000    104.99000
12    152.20000    164.79000    104.99000
12    154.15000    155.96000    104.99000
12    154.15000    177.54000    104.99000
12     71.69000    144.84000    104.99000
12     59.31000    129.48000    104.99000
12     66.15000    112.80000    104.99000
12    101.03000     95.15000    104.99000
12    128.08000     91.22000    104.99000
12    111.78000    181.13000    104.99000
12    131.34000    163.48000    104.99000
12    123.52000    174.27000    104.99000
12    107.22000    151.38000    104.99000
12    118.63000    137.98000    104.99000
12    112.11000    126.86000    104.99000
12     98.09000    109.86000    104.99000
12    134.60000    111.49000    104.99000
12    158.72000    126.53000    104.99000
12    158.07000    117.05000    104.99000
12    160.35000    103.65000    104.99000
12    111.78000     96.13000    104.99000
12     91.58000    101.69000    104.99000
12     84.08000    101.03000    104.99000
12     74.30000    100.70000    104.99000
12     80.17000    122.61000    104.99000
12     71.37000    133.07000    104.99000
12     82.12000    164.46000    104.99000
12     80.82000    113.46000    104.99000
12     92.23000    157.92000    104.99000
12     85.06000    150.73000    104.99000
12    106.90000    171.98000    104.99000
12    110.15000    192.25000    104.99000
12     87.67000    199.11000    104.99000
12     97.77000    205.65000    104.99000
12     72.67000    170.34000    104.99000
12    151.55000    146.80000    104.99000
12    164.26000    145.17000    104.99000
12    165.89000    134.05000    104.99000
12    135.90000    200.42000    104.99000
12     75.93000    156.28000    104.99000
12     76.26000    187.34000    104.99000
12    121.56000    195.19000    119.84000
12    132.64000    174.92000    119.84000
12    132.97000    187.34000    119.84000
12    132.32000    162.50000    119.84000
12    142.75000    164.46000    119.84000
12    151.22000    161.19000    119.84000
12    158.72000    154.00000    119.84000
12    155.13000    168.71000    119.84000
12    159.37000    172.96000    119.84000
12    165.89000    171.00000    119.84000
12    120.58000    128.17000    119.84000
12    142.10000    142.88000    119.84000
12    140.47000    129.48000    119.84000
12    156.11000    132.42000    119.84000
12    172.41000    129.80000    119.84000
12    145.35000    112.47000    119.84000
12    124.17000    106.92000    119.84000
12    136.23000    110.84000    119.84000
12    137.86000    100.38000    119.84000
12    112.76000    119.34000    119.84000
12    104.29000    119.99000    119.84000
12    108.85000    133.40000    119.84000
12    117.65000    160.86000    119.84000
12    118.63000    153.67000    119.84000
12    113.41000    168.05000    119.84000
12     98.75000    189.96000    119.84000
12    101.35000    163.15000    119.84000
12     95.81000    143.86000    119.84000
12    106.24000    144.84000    119.84000
12     92.23000    130.13000    119.84000
12     82.12000    141.57000    119.84000
12    132.64000    209.90000    119.84000
12    138.84000    193.88000    119.84000
12    151.87000    193.56000    119.84000
12    150.90000    177.86000    119.84000
12    141.44000    173.94000    119.84000
12    143.07000    184.08000    119.84000
12    152.53000    144.19000    119.84000
12    162.30000    145.17000    119.84000
12    148.94000    123.59000    119.84000
12    129.06000    125.88000    119.84000
12    121.56000    118.36000    119.84000
12    128.73000    135.36000    119.84000
12    130.69000    145.82000    119.84000
12    116.35000    140.92000    119.84000
12    108.20000    154.32000    119.84000
12     97.44000    154.98000    119.84000
12     87.99000    157.92000    119.84000
12     87.34000    148.77000    119.84000
12    112.76000    177.86000    119.84000
12    100.70000    178.52000    119.84000
12    110.15000    188.65000    119.84000
12    123.19000    180.48000    119.84000
12    140.14000    155.96000    119.84000
12    165.56000    136.34000    119.84000
12    160.02000    122.61000    119.84000
12    120.26000    205.00000    119.84000
12    131.99000    200.42000    119.84000
12     92.55000    176.88000    119.84000
12     77.24000    156.28000    119.84000
12    104.94000    108.22000    119.84000
12     92.88000    164.46000    134.99000
12    131.34000    173.61000    134.99000
12    132.64000    185.06000    134.99000
12    121.89000    194.54000    134.99000
12    147.31000    140.92000    134.99000
12    159.37000    133.73000    134.99000
12    156.76000    152.03000    134.99000
12    142.10000    164.46000    134.99000
12    149.59000    160.21000    134.99000
12    103.96000    141.25000    134.99000
12    109.50000    134.71000    134.99000
12    110.48000    119.99000    134.99000
12    124.50000    107.57000    134.99000
12     93.21000    126.21000    134.99000
12    141.44000    114.76000    134.99000
12    118.30000    158.90000    134.99000
12    155.46000    168.71000    134.99000
12    165.24000    171.00000    134.99000
12    117.00000    138.30000    134.99000
12    116.02000    126.21000    134.99000
12    146.01000    149.42000    134.99000
12    134.60000    156.94000    134.99000
12    143.40000    177.86000    134.99000
12    153.83000    183.42000    134.99000
12    138.84000    196.50000    134.99000
12    118.30000    180.81000    134.99000
12    103.64000    178.84000    134.99000
12    115.04000    171.65000    134.99000
12    166.87000    159.55000    134.99000
12    167.19000    150.73000    134.99000
12    165.56000    142.23000    134.99000
12    149.59000    121.63000    134.99000
12    144.05000    129.48000    134.99000
12    135.25000    109.21000    134.99000
12    107.22000    110.51000    134.99000
12     93.53000    139.94000    134.99000
12     81.47000    154.32000    134.99000
12    110.15000    185.71000    134.99000
11    116.02000    115.42000      0.00000
11     88.97000    115.74000      0.00000
11     68.44000     91.22000      0.00000
11     96.14000     78.15000      0.00000
11    144.38000     89.59000      0.00000
11    159.37000    107.24000      0.00000
11    170.45000    176.88000      0.00000
11    155.78000    195.85000      0.00000
11    141.44000    149.75000      0.08000
11    150.57000    101.69000     14.92000
11    142.75000     85.34000     14.92000
11    165.89000     99.07000     14.92000
11    172.41000    123.92000     14.92000
11    168.17000    173.94000     14.92000
11    153.18000    170.34000     14.92000
11    150.24000    153.67000     14.92000
11    155.46000    195.52000     14.92000
11    139.81000    150.07000     14.92000
11    141.77000     79.78000     30.07000
11    152.53000     95.80000     30.07000
11    157.74000     88.93000     30.07000
11    171.43000     99.40000     30.07000
11    171.10000    192.25000     30.07000
11    135.25000     78.15000     44.84000
11    142.42000     79.78000     44.84000
11    156.76000     94.17000     44.84000
11    133.62000     77.16000     60.15000
11    156.11000     93.18000     60.15000
11    183.16000    162.17000     60.15000
11    183.49000    111.49000     60.15000
11    174.36000    182.77000     60.15000
11    156.11000    197.48000     60.15000
11    155.78000    206.96000     60.15000
11    146.01000    210.88000     60.15000
11    131.67000    216.77000     60.15000
11    104.94000    207.29000     60.15000
11     87.01000    206.96000     60.15000
11     77.24000    193.88000     60.15000
11    162.96000    176.88000     44.84000
11    176.64000    189.63000     44.84000
11    144.05000    207.94000     44.84000
11    157.09000    208.27000     44.84000
11    149.59000    213.17000     44.84000
11    175.01000    181.13000     74.84000
11    186.42000    114.44000     74.84000
11    185.12000    109.86000     74.84000
11    148.61000     96.13000     74.84000
11    131.34000     79.78000     74.84000
11    100.38000    211.54000     74.84000
11    165.56000    209.90000     74.84000
11    174.69000    209.58000     74.84000
11    181.21000    165.44000     44.92000
11    172.73000    175.25000     44.92000
11    171.10000    196.83000     44.92000
11    188.38000    186.69000     44.92000
11    168.82000    189.63000     44.92000
11    105.92000    215.13000     44.92000
11    145.35000    151.38000     44.92000
11    162.96000    151.38000     44.92000
11    177.95000    194.86000     59.84000
11    188.05000    185.06000     59.84000
11    164.91000    200.75000     59.84000
11    183.49000    161.52000     74.84000
11    190.33000    186.36000     74.84000
11    179.58000    196.17000     74.84000
11    188.05000    202.06000     74.84000
11    189.68000    194.86000     74.84000
11    169.15000    203.04000     74.84000
11    178.93000    179.82000     90.14000
11    146.66000     96.45000     90.14000
11    185.12000    116.07000     90.14000
11    176.64000    147.13000     90.14000
11    168.17000    147.78000     90.14000
11    146.98000    202.38000     90.14000
11    162.30000    205.33000     90.14000
11    190.33000    104.30000     90.14000
11    173.38000    204.02000     90.14000
11    180.88000    201.08000     90.14000
11    184.79000    186.69000     90.14000
11    175.01000    194.21000     90.14000
11    160.67000    185.06000     90.14000
11    146.98000    201.73000    104.99000
11    163.93000    182.44000    104.99000
11    177.62000    181.79000    104.99000
11    171.76000    150.40000    104.99000
11    146.66000     98.42000    104.99000
11     67.78000    160.86000    104.99000
11     66.48000    178.19000    104.99000
11    161.98000    201.40000    104.99000
11    172.41000    200.75000    104.99000
11    156.44000    109.53000    104.99000
11    165.56000    110.51000    104.99000
11    169.47000    115.09000    104.99000
11    185.44000    117.38000    104.99000
11    181.21000    140.92000    104.99000
11    188.70000    185.71000    104.99000
11    183.49000    193.88000    104.99000
11    184.14000    201.73000    104.99000
11    121.24000    207.29000    104.99000
11    110.15000    205.98000    104.99000
11    105.59000    202.06000    104.99000
11    104.94000    211.54000    104.99000
11    169.80000    191.27000    104.99000
11    170.78000    152.03000    119.84000
11    172.41000    146.48000    119.84000
11    180.88000    142.23000    119.84000
11    168.82000    156.61000    119.84000
11    166.21000    180.81000    119.84000
11    174.36000    175.25000    119.84000
11    144.05000    203.69000    119.84000
11    167.52000    118.03000    119.84000
11    161.98000    112.15000    119.84000
11    153.83000    107.57000    119.84000
11     86.04000    171.65000    119.84000
11     80.17000    167.40000    119.84000
11     96.47000    168.71000    119.84000
11     68.76000    159.88000    119.84000
11    107.22000    204.67000    119.84000
11    104.61000    198.79000    119.84000
11    102.98000    170.34000    134.99000
11     92.88000    170.02000    134.99000
11     81.47000    168.71000    134.99000
11     99.07000    157.92000    134.99000
11     90.60000    153.02000    134.99000
11     84.08000    144.51000    134.99000
11    102.01000    129.15000    134.99000
11    102.98000    147.13000    134.99000
11    117.65000    148.11000    134.99000
11    131.67000    149.42000    134.99000
11    124.17000    161.84000    134.99000
11    135.90000    174.27000    134.99000
11    142.42000    140.26000    134.99000
11    150.57000    138.96000    134.99000
11    157.74000    138.63000    134.99000
11    153.83000    127.84000    134.99000
11    133.95000    130.78000    134.99000
11    127.43000    134.38000    134.99000
11    124.82000    122.28000    134.99000
11    139.81000    120.98000    134.99000
11    123.19000    114.44000    134.99000
11    117.00000    107.57000    134.99000
11    111.13000    162.17000    134.99000
11    175.67000    103.65000     90.45000
