# Supplementary material for: Design Principles of Pancreatic Islets: Glucose-Dependent Coordination of Hormone Pulses
Source: PLoS One. 2016 Apr 1;11(4):e0152446. doi: 10.1371/journal.pone.0152446 (PMC4818077; doi:10.1371/journal.pone.0152446)
Supplement: S1 Dataset — Three-dimensional coordinates of α and β cells within mouse islets (n = 29). Columns represent types, x, y, and z coordinates (μm) of cells (rows) within an islet. The numbers of the first column are 11 (α cell) and 12 (β cell). (ZIP) [file pone.0152446.s009.zip › Mouse/M02.txt]

12    147.32000    231.48000      0.00000
12    139.82000    224.94000      0.00000
12    165.90000    227.23000      0.00000
12    166.22000    237.03000      0.00000
12    173.39000    237.03000      0.00000
12    194.25000    225.59000      0.00000
12    207.29000    213.17000      0.00000
12    217.07000    217.09000      0.00000
12    151.23000    209.24000      0.00000
12    141.45000    216.44000      0.00000
12    170.14000    205.97000      0.00000
12    175.68000    216.44000      0.00000
12    183.82000    226.25000      0.00000
12    181.54000    211.21000      0.00000
12    186.76000    205.32000      0.00000
12    196.86000    204.34000      0.00000
12    208.27000    199.76000      0.00000
12    220.00000    200.42000      0.00000
12    237.93000    209.57000      0.00000
12    227.17000    211.86000      0.00000
12    230.76000    198.78000      0.00000
12    236.63000    187.67000      0.00000
12    249.01000    186.03000      0.00000
12    249.01000    171.65000      0.00000
12    228.48000    174.59000      0.00000
12    232.06000    162.49000      0.00000
12    209.90000    158.89000      0.00000
12    201.10000    156.93000      0.00000
12    215.11000    147.78000      0.00000
12    228.80000    136.99000      0.00000
12    246.40000    124.57000      0.00000
12    262.37000    137.97000      0.00000
12    260.74000    151.05000      0.00000
12    216.74000    111.49000      0.00000
12    231.41000    110.51000      0.00000
12    190.02000    121.30000      0.00000
12    202.08000    121.30000      0.00000
12    176.98000    105.28000      0.00000
12    178.94000    147.45000      0.00000
12    183.82000    168.38000      0.00000
12    185.13000    180.15000      0.00000
12    149.28000    194.20000      0.00000
12    143.41000    162.49000      0.00000
12    144.71000    149.41000      0.00000
12    150.91000    172.30000      0.00000
12    127.44000    134.05000      0.00000
12    125.81000    122.28000      0.00000
12    126.79000    110.83000      0.00000
12    159.05000    103.64000      0.00000
12    141.78000    102.66000      0.00000
12    173.72000    120.32000      0.00000
12    122.22000    203.69000      0.00000
12    120.27000    221.67000      0.00000
12    132.98000    234.42000      0.00000
12    135.59000    243.57000      0.00000
12    165.57000    247.82000      0.00000
12    146.99000    245.54000      0.00000
12     87.02000    110.18000      0.00000
12     77.25000    119.33000      0.00000
12     86.37000    129.47000      0.00000
12     91.26000    148.76000      0.00000
12     73.99000    164.13000      0.00000
12     82.46000    194.20000      0.00000
12     67.47000    193.88000      0.00000
12     85.39000    224.94000      0.00000
12     74.31000    227.55000      0.00000
12     91.26000    229.84000      0.00000
12    106.91000    237.03000      0.00000
12    105.60000    212.19000      0.00000
12     94.19000    213.17000      0.00000
12    110.16000    193.55000      0.00000
12    101.36000     96.12000      0.00000
12     60.95000    105.28000      0.00000
12     55.41000    115.08000      0.00000
12     42.37000    149.41000      0.00000
12     43.35000    164.13000      0.00000
12     56.39000    166.74000      0.00000
12     56.71000    151.70000      0.00000
12     51.17000    179.82000      0.00000
12     71.05000    143.86000      0.00000
12     43.02000    125.22000      0.00000
12     33.90000    136.34000      0.00000
12    104.54000    177.57000      0.00000
12    207.86000    181.50000      0.00000
12    158.97000    143.90000      0.00000
12    244.36000    150.44000      0.00000
12     47.18000    201.11000      0.00000
12     37.07000    210.92000      0.00000
12     54.02000    224.33000      0.00000
12    157.01000    128.21000      0.00000
12     88.24000    173.32000      0.00000
12    123.77000    219.10000    -15.00000
12    122.79000    202.42000    -15.00000
12    148.87000    216.48000    -15.00000
12    152.78000    205.04000    -15.00000
12    168.42000    205.69000    -15.00000
12    171.03000    218.12000    -15.00000
12    182.11000    212.56000    -15.00000
12    191.24000    221.06000    -15.00000
12    201.34000    210.92000    -15.00000
12    200.69000    200.13000    -15.00000
12    216.33000    214.85000    -15.00000
12    218.61000    198.50000    -15.00000
12    232.63000    189.67000    -15.00000
12    242.73000    207.98000    -15.00000
12    229.70000    208.63000    -15.00000
12    248.27000    171.36000    -15.00000
12    230.35000    171.04000    -15.00000
12    258.38000    150.11000    -15.00000
12    231.65000    138.01000    -15.00000
12    245.34000    124.94000    -15.00000
12    229.04000    118.40000    -15.00000
12    205.58000    155.34000    -15.00000
12    174.94000    105.97000    -15.00000
12    159.62000    106.95000    -15.00000
12    150.50000     97.47000    -15.00000
12    187.65000    117.09000    -15.00000
12    183.09000    163.19000    -15.00000
12    174.29000    149.13000    -15.00000
12    150.17000    169.07000    -15.00000
12    145.61000    155.34000    -15.00000
12    125.07000    136.71000    -15.00000
12    125.07000    107.28000    -15.00000
12    100.63000    100.42000    -15.00000
12    122.14000    122.32000    -15.00000
12    146.58000    191.96000    -15.00000
12    131.59000    191.31000    -15.00000
12    150.82000    231.85000    -15.00000
12    166.14000    224.65000    -15.00000
12    167.12000    232.50000    -15.00000
12    133.87000    238.71000    -15.00000
12    131.59000    229.89000    -15.00000
12    120.18000    238.39000    -15.00000
12    114.64000    224.33000    -15.00000
12    106.82000    238.39000    -15.00000
12     85.96000    227.60000    -15.00000
12     84.33000    220.73000    -15.00000
12     94.76000    210.60000    -15.00000
12     79.12000    193.92000    -15.00000
12     72.27000    164.82000    -15.00000
12     73.58000    126.90000    -15.00000
12     60.86000    124.28000    -15.00000
12    133.55000    148.80000    -15.00000
12    165.81000    124.94000    -15.00000
12     54.02000    179.54000    -15.00000
12     52.72000    166.13000    -15.00000
12     50.44000    151.42000    -15.00000
12     75.21000    141.28000    -15.00000
12     32.18000    137.03000    -15.00000
12     40.01000    207.00000    -15.00000
12     52.72000    194.25000    -15.00000
12     84.33000    151.42000    -15.00000
12     55.98000    104.34000    -15.00000
12    213.40000    144.55000    -15.00000
12     32.18000    169.73000    -15.00000
12     38.05000    181.50000    -15.00000
12     32.51000    192.29000    -15.00000
12     22.41000    184.44000    -15.00000
12     16.21000    150.11000    -15.00000
12     40.01000    141.28000    -15.00000
12     22.41000    130.82000    -15.00000
12     41.63000    127.23000    -15.00000
12     50.44000    133.11000    -15.00000
12     59.56000    144.88000    -15.00000
12     85.64000    125.59000    -15.00000
12     85.96000    107.94000    -15.00000
12    101.28000    115.78000    -15.00000
12     92.48000    134.75000    -15.00000
12    110.41000    146.84000    -15.00000
12     99.32000    162.21000    -15.00000
12    121.81000    167.77000    -15.00000
12    106.17000    175.29000    -15.00000
12    110.41000    189.67000    -15.00000
12     89.87000    181.82000    -15.00000
12     84.01000    173.00000    -15.00000
12     64.45000    182.81000    -15.00000
12     60.21000    208.31000    -15.00000
12     90.85000    199.81000    -15.00000
12    100.95000    222.69000    -15.00000
12    107.15000    207.98000    -15.00000
12    123.77000    180.52000    -15.00000
12    137.13000    175.61000    -15.00000
12    142.02000    114.47000    -15.00000
12    142.35000    130.49000    -15.00000
12    180.16000    133.44000    -15.00000
12    193.19000    143.25000    -15.00000
12    206.56000    130.17000    -15.00000
12    218.29000    125.92000    -15.00000
12    254.14000    138.01000    -15.00000
12    224.16000    158.61000    -15.00000
12    209.81000    169.07000    -15.00000
12    244.36000    195.88000    -15.00000
12    203.95000    187.71000    -15.00000
12    193.19000    172.67000    -15.00000
12    179.83000    182.81000    -15.00000
12    161.90000    188.36000    -15.00000
12    184.72000    196.21000    -15.00000
12    166.14000    170.71000    -15.00000
12    162.23000    158.94000    -15.00000
12    155.06000    138.67000    -15.00000
12    108.12000    130.82000    -15.00000
12    215.68000    213.87000    -29.85000
12    197.76000    213.54000    -29.85000
12    188.96000    225.64000    -29.85000
12    121.81000    212.88000    -29.85000
12    119.53000    198.17000    -29.85000
12    129.64000    190.65000    -29.85000
12    146.58000    215.17000    -29.85000
12    170.05000    202.10000    -29.85000
12    169.40000    215.50000    -29.85000
12    156.36000    232.17000    -29.85000
12    145.93000    228.25000    -29.85000
12    135.18000    235.77000    -29.85000
12    132.57000    224.65000    -29.85000
12    121.49000    233.81000    -29.85000
12     99.32000    234.14000    -29.85000
12     83.35000    219.75000    -29.85000
12    111.06000    219.10000    -29.85000
12     95.74000    206.02000    -29.85000
12    204.60000    199.81000    -29.85000
12    219.92000    197.85000    -29.85000
12    231.33000    185.42000    -29.85000
12    230.35000    169.07000    -29.85000
12    245.99000    164.17000    -29.85000
12    250.88000    150.44000    -29.85000
12    234.26000    139.00000    -29.85000
12    212.42000    135.73000    -29.85000
12    218.29000    152.73000    -29.85000
12    203.30000    152.40000    -29.85000
12    186.02000    151.42000    -29.85000
12    169.73000    153.38000    -29.85000
12    132.57000    155.02000    -29.85000
12    129.31000    141.94000    -29.85000
12    125.07000    131.15000    -29.85000
12    118.88000    115.78000    -29.85000
12    163.21000    112.19000    -29.85000
12     63.47000    187.38000    -29.85000
12     73.58000    167.44000    -29.85000
12     54.02000    172.34000    -29.85000
12     54.67000    155.02000    -29.85000
12     63.15000    123.30000    -29.85000
12     77.81000    124.61000    -29.85000
12    105.52000    104.99000    -29.85000
12    151.80000    165.80000    -29.85000
12    149.19000    153.38000    -29.85000
12    179.83000    115.13000    -29.85000
12    129.31000    113.82000    -29.85000
12    134.20000    101.72000    -29.85000
12    188.30000    165.48000    -29.85000
12     43.92000    196.21000    -29.85000
12     56.30000    205.69000    -29.85000
12     73.25000    203.40000    -29.85000
12     96.39000    218.77000    -29.85000
12     84.66000    192.29000    -29.85000
12    102.26000    189.67000    -29.85000
12    115.62000    181.17000    -29.85000
12     88.24000    173.98000    -29.85000
12     75.21000    180.84000    -29.85000
12     69.01000    145.53000    -29.85000
12     81.40000    153.71000    -29.85000
12     99.65000    161.88000    -29.85000
12    114.32000    166.79000    -29.85000
12     51.74000    133.11000    -29.85000
12     35.12000    135.40000    -29.85000
12     29.90000    164.50000    -29.85000
12     86.94000    137.03000    -29.85000
12     92.15000    115.46000    -29.85000
12    102.26000    129.19000    -29.85000
12    100.63000    146.84000    -29.85000
12    112.69000    139.32000    -29.85000
12    112.04000    153.71000    -29.85000
12    145.61000    112.19000    -29.85000
12    139.09000    127.55000    -29.85000
12    144.63000    139.32000    -29.85000
12    152.45000    125.59000    -29.85000
12    157.99000    137.69000    -29.85000
12    169.73000    126.57000    -29.85000
12    172.98000    138.01000    -29.85000
12    186.35000    129.19000    -29.85000
12    199.39000    133.11000    -29.85000
12    236.54000    154.36000    -29.85000
12    236.87000    204.06000    -29.85000
12    203.62000    185.42000    -29.85000
12    205.58000    167.77000    -29.85000
12    192.87000    179.54000    -29.85000
12    171.03000    167.77000    -29.85000
12    172.33000    185.42000    -29.85000
12    150.50000    186.73000    -29.85000
12    136.48000    174.63000    -29.85000
12    126.70000    167.44000    -29.85000
12    136.15000    200.46000    -29.85000
12    153.75000    202.42000    -29.85000
12    171.36000    231.19000    -29.85000
12    182.44000    211.25000    -29.85000
12     31.53000    189.67000    -29.85000
12    221.87000    125.92000    -29.85000
12    124.10000    181.82000     -0.08000
12    122.79000    159.59000     -0.08000
12    101.61000    160.25000     -0.08000
12     69.99000    179.54000     -0.08000
12     75.21000    208.96000     -0.08000
12     58.58000    209.94000     -0.08000
12     35.77000    186.73000     -0.08000
12     23.38000    173.00000     -0.08000
12     11.65000    148.15000     -0.08000
12     56.95000    133.11000     -0.08000
12    107.15000    145.21000     -0.08000
12    105.19000    129.84000     -0.08000
12    105.52000    114.15000     -0.08000
12    140.07000    129.19000     -0.08000
12    146.91000    118.07000     -0.08000
12    172.66000    133.44000     -0.08000
12    187.98000    136.05000     -0.08000
12    206.56000    134.75000     -0.08000
12    222.85000    126.57000     -0.08000
12    226.11000    155.02000     -0.08000
12    198.41000    171.04000     -0.08000
12    196.45000    190.65000     -0.08000
12    217.64000    190.98000     -0.08000
12    172.01000    194.58000     -0.08000
12    159.62000    185.75000     -0.08000
12    162.23000    170.38000     -0.08000
12    159.62000    158.61000     -0.08000
12    172.33000    160.57000     -0.08000
12    197.43000    147.50000     -0.08000
12    216.01000    167.77000     -0.08000
12    132.24000    190.98000     -0.08000
12    111.06000    167.77000     -0.08000
12     77.81000    154.69000     -0.08000
12     69.66000    131.80000     -0.08000
12     95.41000    198.17000     -0.08000
12     92.48000    187.06000     -0.08000
12    103.89000    223.02000     -0.08000
12    137.13000    176.92000     -0.08000
12     27.62000    198.50000     -0.08000
12    159.95000    116.44000     -0.08000
12    275.33000    150.44000     -0.08000
12    143.00000    215.50000     14.92000
12    141.70000    223.02000     14.92000
12    142.67000    231.52000     14.92000
12    162.88000    231.19000     15.76000
12    195.15000    225.31000     15.76000
12    133.87000    114.80000     15.76000
12    129.64000    128.53000     15.76000
12    128.33000    143.90000     15.76000
12    148.21000    145.21000     15.76000
12    171.68000    145.86000     15.76000
12    172.01000    135.40000     15.76000
12    173.96000    117.09000     15.76000
12    189.28000    123.96000     15.76000
12    216.99000    109.57000     15.76000
12    233.28000    108.26000     15.76000
12    242.73000    121.67000     15.76000
12    256.42000    120.03000     15.76000
12    264.90000    139.65000     15.76000
12    261.96000    150.77000     15.76000
12    276.63000    150.44000     15.76000
12    278.26000    165.80000     15.76000
12    264.57000    165.80000     15.76000
12    225.79000    143.57000     15.76000
12    231.65000    133.76000     15.76000
12    249.90000    174.31000     15.76000
12    245.67000    188.36000     15.76000
12    233.28000    204.71000     15.76000
12    221.87000    197.19000     15.76000
12    227.41000    173.65000     15.76000
12    184.39000    180.19000     15.76000
12    176.57000    220.08000     15.76000
12    175.27000    209.62000     15.76000
12    175.27000    197.52000     15.76000
12    156.36000    210.27000     15.76000
12    152.78000    201.77000     15.76000
12    120.51000    205.36000     15.76000
12    120.84000    226.29000     15.76000
12    133.22000    237.73000     15.76000
12    130.94000    198.17000     15.76000
12     69.99000    170.05000     15.76000
12     70.32000    158.61000     15.76000
12     59.56000    164.17000     15.76000
12     49.46000    182.81000     15.76000
12     40.98000    153.38000     15.76000
12     40.33000    166.46000     15.76000
12     70.32000    119.38000     15.76000
12     79.44000    125.59000     15.76000
12     86.94000    130.17000     15.76000
12    107.15000    115.78000     15.76000
12    122.14000    108.59000     15.76000
12    176.57000    102.70000     15.76000
12    103.56000     93.55000     15.76000
12     92.48000     93.55000     15.76000
12     85.96000    104.67000     15.76000
12     83.68000     94.20000     15.76000
12    157.34000    124.94000     15.76000
12    149.84000    100.42000     15.76000
12    141.04000     94.86000     15.76000
12    126.70000     99.44000     15.76000
12     59.89000    104.01000     15.76000
12     56.95000    111.21000     15.76000
12     55.00000    100.42000     15.76000
12     45.87000    140.63000     15.76000
12    108.45000    198.17000     15.76000
12    106.82000    185.42000     15.76000
12    146.26000    182.48000     15.76000
12    146.91000    162.21000     15.76000
12    207.86000    215.17000     15.76000
12    216.33000    219.10000     15.76000
12    239.15000    163.19000     15.76000
12    230.35000    157.96000     15.76000
12    250.56000    162.21000     15.76000
12    252.19000    144.88000     15.76000
12    250.56000    130.17000     15.76000
12    247.30000    109.57000     15.76000
12    228.39000    121.34000     15.76000
12    213.73000    122.98000     15.76000
12    215.36000    133.11000     15.76000
12    200.69000    155.34000     15.76000
12    212.75000    174.31000     15.76000
12    215.68000    157.30000     15.76000
12    227.41000    186.73000     15.76000
12    211.77000    189.02000     15.76000
12    203.95000    199.81000     15.76000
12    198.08000    181.50000     15.76000
12    189.28000    198.50000     15.76000
12    193.52000    210.60000     15.76000
12    187.98000    238.71000     15.76000
12    173.64000    238.39000     15.76000
12    167.77000    247.21000     15.76000
12    153.43000    221.06000     15.76000
12    166.14000    216.81000     15.76000
12    162.55000    195.56000     15.76000
12    165.49000    177.57000     15.76000
12    156.36000    161.55000     15.76000
12    173.64000    163.19000     15.76000
12    186.35000    153.05000     15.76000
12    194.50000    167.44000     15.76000
12    206.88000    165.48000     15.76000
12    204.27000    141.61000     15.76000
12    186.67000    141.28000     15.76000
12    201.01000    126.90000     15.76000
12    200.36000    113.82000     15.76000
12    190.58000    109.90000     15.76000
12    161.90000    111.21000     15.76000
12    162.23000     98.78000     15.76000
12    145.61000    111.21000     15.76000
12    143.65000    124.94000     15.76000
12    157.34000    138.01000     15.76000
12    160.27000    151.75000     15.76000
12    120.84000    185.75000     15.76000
12    130.61000    176.59000     15.76000
12    117.58000    174.96000     15.76000
12    129.31000    160.90000     15.76000
12    112.69000    159.59000     15.76000
12    113.99000    146.84000     15.76000
12    111.71000    132.46000     15.76000
12    118.23000    120.69000     15.76000
12     99.98000    105.32000     15.76000
12    114.32000     99.11000     15.76000
12     99.32000    131.80000     15.76000
12     86.94000    115.78000     15.76000
12     44.24000    117.09000     15.76000
12     44.57000    130.49000     15.76000
12     31.53000    136.38000     15.76000
12     14.58000    158.28000     15.76000
12     23.06000    167.11000     15.76000
12     61.19000    147.82000     15.76000
12     60.54000    132.46000     15.76000
12     73.25000    140.30000     15.76000
12     99.98000    145.86000     15.76000
12     84.01000    150.11000     15.76000
12     86.61000    163.52000     15.76000
12     99.00000    164.82000     15.76000
12     94.44000    180.19000     15.76000
12     84.66000    192.61000     15.76000
12     93.46000    204.38000     15.76000
12    104.54000    215.17000     15.76000
12    101.61000    227.60000     15.76000
12    114.97000    237.41000     15.76000
12    111.71000    245.58000     15.76000
12    123.77000    245.25000     15.76000
12    137.13000    245.25000     15.76000
12    146.58000    242.96000     15.76000
12     81.07000    177.90000     15.76000
12     69.01000    186.73000     15.76000
12     70.64000    207.98000     15.76000
12     51.74000    224.65000     15.76000
12     87.92000    226.29000     15.76000
12     90.52000    216.48000     15.76000
12     77.16000    232.50000     15.76000
12     85.64000    239.69000     15.76000
12    104.87000    238.06000     15.76000
12     49.46000    209.29000     15.76000
12     59.24000    201.44000     15.76000
12     39.68000    198.83000     15.76000
12     31.53000    194.90000     15.76000
12     29.58000    206.02000     15.76000
12     11.00000    203.40000     15.76000
12     35.12000    180.52000     15.76000
12     28.27000    154.03000     15.76000
12     17.84000    144.55000     15.76000
12      5.46000    152.73000     15.76000
12      2.20000    173.98000     15.76000
12      2.85000    188.69000     15.76000
12      6.76000    194.90000     15.76000
12     25.01000    180.52000     15.76000
12     21.75000    197.85000     15.76000
12     59.24000    177.90000     15.76000
12     21.43000    132.13000     15.76000
12     19.80000    122.65000     15.76000
12     26.32000    114.15000     15.76000
12     32.83000    119.38000     15.76000
12     42.94000    107.28000     15.76000
12     68.69000     97.15000     15.76000
12    200.36000    102.38000     15.76000
12     36.42000    218.12000     15.76000
12     10.02000    133.44000     15.76000
12    157.01000    231.52000     30.00000
12    176.24000    230.21000     30.00000
12    173.96000    201.44000     30.00000
12    225.79000    196.54000     30.00000
12    186.35000    183.79000     30.00000
12    182.11000    172.67000     30.00000
12    159.95000    217.13000     30.00000
12    157.01000    209.29000     30.00000
12    140.72000    222.69000     30.00000
12    140.07000    212.56000     30.00000
12    143.65000    233.48000     30.00000
12    138.76000    238.71000     30.00000
12    120.51000    227.60000     30.00000
12    126.38000    208.96000     30.00000
12    119.86000    206.67000     30.00000
12    106.82000    207.00000     30.00000
12    108.12000    198.83000     30.00000
12    116.60000    240.02000     30.00000
12    111.71000    245.91000     30.00000
12    103.56000    237.41000     30.00000
12     48.81000    226.94000     30.00000
12     78.46000    196.54000     30.00000
12     84.66000    103.69000     30.00000
12     75.21000     99.44000     30.00000
12     81.40000     91.59000     30.00000
12     60.86000    105.65000     30.00000
12     61.52000     99.11000     30.00000
12     69.99000    116.44000     30.00000
12     47.83000    128.86000     30.00000
12     44.57000    117.42000     30.00000
12     34.46000    141.61000     30.00000
12     41.63000    150.77000     30.00000
12     56.95000    161.88000     30.00000
12     70.97000    164.82000     30.00000
12     35.77000    165.48000     30.00000
12     39.68000    188.04000     30.00000
12     54.67000    177.90000     30.00000
12     66.73000    179.86000     30.00000
12    264.57000    142.92000     30.00000
12    268.48000    156.00000     30.00000
12    277.28000    151.09000     30.00000
12    263.59000    165.80000     30.00000
12    270.44000    176.27000     30.00000
12    275.00000    130.82000     30.00000
12    264.90000    123.63000     30.00000
12    258.38000    118.40000     30.00000
12    245.34000    109.24000     30.00000
12    233.93000    104.34000     30.00000
12    221.55000    105.32000     30.00000
12    237.19000    124.94000     30.00000
12    247.95000    125.92000     30.00000
12    244.04000    141.28000     30.00000
12    228.72000    141.94000     30.00000
12    212.75000    150.44000     30.00000
12    246.97000    188.69000     30.00000
12    233.28000    172.02000     30.00000
12    222.85000    168.75000     30.00000
12    218.29000    158.94000     30.00000
12    234.59000    205.69000     30.00000
12    242.08000    200.13000     30.00000
12    205.90000    195.23000     30.00000
12    193.19000    170.38000     30.00000
12    200.04000    157.63000     30.00000
12    206.88000    164.82000     30.00000
12    188.63000    118.72000     30.00000
12    192.54000    102.05000     30.00000
12    128.01000    113.17000     30.00000
12    123.44000    141.28000     30.00000
12    128.33000    128.86000     30.00000
12    155.71000    161.88000     30.00000
12    148.21000    145.86000     30.00000
12    173.31000    145.53000     30.00000
12    168.75000    137.36000     30.00000
12    152.13000    182.81000     30.00000
12    142.35000    162.54000     30.00000
12    177.55000    208.31000     30.00000
12    190.58000    216.48000     30.00000
12    189.93000    207.65000     30.00000
12    182.44000    240.67000     30.00000
12    173.96000    244.93000     30.00000
12    165.81000    247.87000     30.00000
12    156.69000    240.35000     30.00000
12    129.64000    241.66000     30.00000
12     83.68000    231.52000     30.00000
12     72.27000    225.31000     30.00000
12     91.83000    220.40000     30.00000
12    101.93000    218.12000     30.00000
12    104.54000    117.42000     30.00000
12    149.84000     99.11000     30.00000
12    172.66000    116.76000     30.00000
12    177.55000    102.38000     30.00000
12    208.84000    107.94000     30.00000
12    226.11000    131.15000     30.00000
12     94.11000     91.26000     30.00000
12    127.03000     96.49000     30.00000
12    117.90000    104.67000     30.00000
12     82.05000    126.57000     30.00000
12     76.84000    151.09000     30.00000
12     21.43000    132.78000     30.00000
12     27.29000    118.40000     30.00000
12     21.10000    114.47000     30.00000
12     15.89000    129.84000     30.00000
12      9.37000    154.03000     30.00000
12     10.35000    166.13000     30.00000
12     29.90000    176.59000     30.00000
12     10.02000    204.71000     30.00000
12     51.09000    212.23000     30.00000
12    108.45000    186.73000     30.00000
12     87.59000    185.42000     30.00000
12     67.71000    191.63000     30.00000
12     76.84000    178.23000     30.00000
12    159.62000    173.00000     30.00000
12    174.61000    163.52000     30.00000
12    166.79000    155.67000     30.00000
12    197.10000    143.57000     30.00000
12    181.78000    134.42000     30.00000
12    235.24000    156.65000     30.00000
12    249.25000    160.57000     30.00000
12    253.16000    148.80000     30.00000
12    214.38000    135.07000     30.00000
12    201.01000    129.19000     30.00000
12    212.75000    120.36000     30.00000
12    230.02000    115.13000     30.00000
12    161.90000    103.36000     30.00000
12    152.78000    120.36000     30.00000
12    141.04000    113.17000     30.00000
12    156.69000    135.73000     30.00000
12    133.22000    150.44000     30.00000
12    138.76000    184.11000     30.00000
12    131.92000    174.31000     30.00000
12    200.69000    181.82000     30.00000
12    214.70000    184.44000     30.00000
12    229.37000    183.46000     30.00000
12    249.90000    174.63000     30.00000
12    208.84000    210.27000     30.00000
12    187.98000    194.90000     30.00000
12    169.07000    178.56000     30.00000
12    163.21000    192.61000     30.00000
12    145.93000    198.17000     30.00000
12    178.53000    218.44000     30.00000
12    193.84000    224.98000     30.00000
12    193.52000    241.33000     30.00000
12    207.53000    222.37000     30.00000
12    213.40000    201.77000     30.00000
12     68.04000    207.65000     30.00000
12     91.18000    198.50000     30.00000
12    123.77000    195.23000     30.00000
12    119.53000    163.19000     30.00000
12    114.32000    178.56000     30.00000
12    101.93000    171.36000     30.00000
12    110.73000    155.67000     30.00000
12     88.24000    167.44000     30.00000
12     92.48000    156.00000     30.00000
12    106.49000    130.49000     30.00000
12    107.47000    143.25000     30.00000
12     93.46000    135.73000     30.00000
12     93.13000    119.05000     30.00000
12    100.63000    103.36000     30.00000
12    141.04000     94.53000     30.00000
12     54.35000    146.51000     30.00000
12     76.84000    139.32000     30.00000
12     64.12000    129.19000     30.00000
12     55.00000    117.09000     30.00000
12     23.71000    152.07000     30.00000
12     19.80000    164.50000     30.00000
12     29.90000    197.52000     30.00000
12     51.41000    196.21000     30.00000
12     21.10000    187.06000     30.00000
12     24.03000    208.96000     30.00000
12     81.40000    209.94000     30.00000
12      8.39000    135.07000     30.00000
12    220.24000    217.13000     30.00000
12     57.93000    219.10000     30.00000
12    145.28000    173.00000     30.00000
12    140.39000    133.44000     30.00000
12    109.10000     93.88000     30.00000
12     34.46000    129.84000     30.00000
12     51.09000     98.13000     30.00000
12    280.54000    164.82000     30.00000
12      5.78000    144.55000     30.00000
12      1.22000    186.40000     30.00000
12      1.87000    195.23000     30.00000
12     70.64000    232.50000     30.00000
12    109.10000    225.31000     30.00000
12    119.21000    215.50000     30.00000
12    174.94000    230.87000     45.15000
12    156.36000    232.83000     45.15000
12    155.71000    216.48000     45.15000
12    174.29000    204.71000     45.15000
12    183.41000    187.71000     45.15000
12    225.13000    196.21000     45.15000
12    267.50000    139.00000     45.15000
12    264.57000    125.26000     45.15000
12    250.23000    124.94000     45.15000
12    269.13000    154.69000     45.15000
12    244.04000    107.61000     45.15000
12    118.55000    205.04000     45.15000
12    109.43000    197.52000     45.15000
12    107.15000    205.36000     45.15000
12    159.30000    185.42000     45.15000
12    160.27000    172.67000     45.15000
12    159.95000    160.57000     45.15000
12    169.73000    139.65000     45.15000
12    182.76000    136.38000     45.15000
12    172.98000    117.09000     45.15000
12    179.50000    104.99000     45.15000
12    175.27000     97.15000     45.15000
12    189.61000     96.49000     45.15000
12    211.77000    103.69000     45.15000
12    201.67000    105.32000     45.15000
12    214.05000    148.80000     45.15000
12    199.39000    161.55000     45.15000
12    142.35000    229.23000     45.15000
12    135.50000    222.37000     45.15000
12    123.44000    223.02000     45.15000
12    128.66000    210.60000     45.15000
12    128.01000    187.38000     45.15000
12     81.72000    179.86000     45.15000
12     89.55000    187.38000     45.15000
12    106.17000    187.38000     45.15000
12     48.48000    227.27000     45.15000
12     92.81000    222.69000     45.15000
12    101.61000    232.17000     45.15000
12     85.31000    235.12000     45.15000
12    138.44000    241.66000     45.15000
12    123.12000    232.50000     45.15000
12     36.42000    179.54000     45.15000
12     59.24000    176.27000     45.15000
12     69.34000    183.79000     45.15000
12     67.38000    193.92000     45.15000
12     67.06000    165.48000     45.15000
12     56.30000    158.94000     45.15000
12     32.18000    163.84000     45.15000
12     33.16000    147.17000     45.15000
12     46.85000    144.23000     45.15000
12     47.83000    131.48000     45.15000
12     39.68000    131.15000     45.15000
12     43.59000    116.11000     45.15000
12     52.06000    120.36000     45.15000
12     79.77000    102.70000     45.15000
12     75.86000     94.86000     45.15000
12     62.49000     94.20000     45.15000
12     94.76000     90.28000     45.15000
12     59.89000    101.72000     45.15000
12    128.98000     97.15000     45.15000
12    114.32000     94.20000     45.15000
12    130.61000    115.46000     45.15000
12    130.61000    126.24000     45.15000
12    123.77000    131.80000     45.15000
12    120.51000    108.59000     45.15000
12    150.17000     93.88000     45.15000
12    225.13000    101.40000     45.15000
12    235.56000     99.76000     45.15000
12    222.85000    170.05000     45.15000
12    236.22000    175.61000     45.15000
12    252.51000    190.65000     45.15000
12    235.24000    197.19000     45.15000
12    231.65000    205.69000     45.15000
12    243.71000    202.42000     45.15000
12    196.13000    204.71000     45.15000
12    205.58000    196.21000     45.15000
12    214.05000    203.08000     45.15000
12    200.69000    222.04000     45.15000
12    191.56000    219.42000     45.15000
12    181.13000    213.87000     45.15000
12    217.64000    159.92000     45.15000
12    227.09000    159.59000     45.15000
12    228.39000    140.63000     45.15000
12    244.69000    142.26000     45.15000
12    256.42000    154.03000     45.15000
12    234.26000    121.67000     45.15000
12     80.75000    157.63000     45.15000
12     85.64000    138.34000     45.15000
12    107.47000    113.49000     45.15000
12     88.24000    120.69000     45.15000
12     75.21000    205.04000     45.15000
12    142.67000    144.23000     45.15000
12    140.72000    131.15000     45.15000
12    195.15000    170.71000     45.15000
12    206.23000    169.40000     45.15000
12    224.48000    178.23000     45.15000
12    257.73000    177.25000     45.15000
12     66.08000    114.47000     45.15000
12     27.29000    117.09000     45.15000
12      7.09000    165.15000     45.15000
12      4.48000    155.67000     45.15000
12     15.56000    130.17000     45.15000
12     36.09000    105.97000     45.15000
12     10.02000    207.33000     45.15000
12     71.29000    226.94000     45.15000
12     59.89000    219.75000     45.15000
12     47.18000    215.50000     45.15000
12     56.63000    206.67000     45.15000
12    145.61000    169.07000     45.15000
12    143.00000    198.17000     45.15000
12    142.02000    188.04000     45.15000
12    138.76000     91.26000     45.15000
12    257.73000    111.21000     45.15000
12    273.70000    121.99000     45.15000
12    275.00000    134.09000     45.15000
12    253.49000    138.67000     45.15000
12    243.06000    154.69000     45.15000
12    251.53000    164.17000     45.15000
12    263.27000    166.13000     45.15000
12    236.87000    132.78000     45.15000
12    223.18000    112.51000     45.15000
12    217.31000    133.11000     45.15000
12    206.56000    118.72000     45.15000
12    203.95000    134.42000     45.15000
12    190.58000    114.15000     45.15000
12    191.24000    129.19000     45.15000
12    200.69000    147.50000     45.15000
12    186.02000    152.07000     45.15000
12    183.09000    165.80000     45.15000
12    172.66000    155.02000     45.15000
12    212.75000    178.88000     45.15000
12    240.13000    187.71000     45.15000
12    196.45000    183.13000     45.15000
12    172.98000    192.94000     45.15000
12    170.38000    179.21000     45.15000
12    185.04000    198.17000     45.15000
12    208.19000    211.90000     45.15000
12    157.34000    200.46000     45.15000
12    170.38000    216.81000     45.15000
12    185.37000    229.89000     45.15000
12    176.90000    242.64000     45.15000
12    127.35000    198.83000     45.15000
12    133.55000    176.27000     45.15000
12    117.90000    181.17000     45.15000
12    134.52000    157.96000     45.15000
12    124.75000    143.90000     45.15000
12    119.86000    168.09000     45.15000
12    119.53000    158.28000     45.15000
12    103.56000    174.96000     45.15000
12    102.26000    157.96000     45.15000
12     96.07000    144.55000     45.15000
12    111.38000    137.36000     45.15000
12    114.64000    122.32000     45.15000
12    100.30000    128.53000     45.15000
12    144.63000    112.84000     45.15000
12    157.99000    107.28000     45.15000
12    157.01000    127.88000     45.15000
12    152.45000    149.78000     45.15000
12    134.85000    105.32000     45.15000
12     93.46000    108.92000     45.15000
12     66.41000    127.88000     45.15000
12     65.10000    142.59000     45.15000
12     90.85000    169.40000     45.15000
12     48.48000    186.73000     45.15000
12     88.57000    205.04000     45.15000
12    111.38000    216.81000     45.15000
12     73.58000    216.81000     45.15000
12     39.68000    195.88000     45.15000
12     23.06000    173.32000     45.15000
12     23.06000    187.38000     45.15000
12      5.46000    143.57000     45.15000
12     13.93000    197.52000     45.15000
12     26.97000    216.48000     45.15000
12     43.92000    168.42000     45.15000
12    184.07000    188.04000     59.99000
12    189.28000    194.90000     59.99000
12    194.82000    201.44000     59.99000
12    234.91000    197.85000     59.99000
12    245.02000    203.73000     59.99000
12    254.47000    190.98000     59.99000
12    258.05000    174.63000     59.99000
12    256.10000    154.03000     59.99000
12    270.76000    154.69000     59.99000
12    265.87000    138.01000     59.99000
12    261.96000    123.63000     59.99000
12    245.34000    122.65000     59.99000
12    242.73000    127.55000     59.99000
12    252.84000    126.90000     59.99000
12    244.04000    106.63000     59.99000
12    233.28000    116.44000     59.99000
12    230.02000    106.95000     59.99000
12    233.28000     96.17000     59.99000
12    224.81000     97.15000     59.99000
12    214.05000     99.76000     59.99000
12    218.94000    103.69000     59.99000
12    202.32000    103.69000     59.99000
12    206.56000    110.55000     59.99000
12    183.09000    110.22000     59.99000
12    178.20000    102.05000     59.99000
12    171.36000     94.20000     59.99000
12    193.84000    106.63000     59.99000
12    190.26000     95.51000     59.99000
12    173.64000    117.74000     59.99000
12    181.78000    132.78000     59.99000
12    178.85000    142.92000     59.99000
12    165.81000    162.86000     59.99000
12    149.19000    166.79000     59.99000
12    160.27000    182.15000     59.99000
12    159.95000    170.05000     59.99000
12    158.32000     99.76000     59.99000
12    145.61000     91.92000     59.99000
12    126.70000     93.22000     59.99000
12    114.32000     93.88000     59.99000
12    130.29000    109.90000     59.99000
12    140.39000    129.51000     59.99000
12    142.67000    141.28000     59.99000
12    166.14000    139.00000     59.99000
12    224.48000    176.59000     59.99000
12    228.39000    158.28000     59.99000
12    219.92000    142.92000     59.99000
12    232.63000    136.38000     59.99000
12    206.88000    156.32000     59.99000
12    202.97000    145.86000     59.99000
12    199.71000    160.90000     59.99000
12    190.91000    130.82000     59.99000
12    140.07000    179.86000     59.99000
12    128.98000    184.44000     59.99000
12    146.26000    196.21000     59.99000
12    135.83000    207.00000     59.99000
12    157.01000    217.46000     59.99000
12    166.14000    203.40000     59.99000
12    187.98000    214.85000     59.99000
12    175.92000    230.54000     59.99000
12    200.04000    222.69000     59.99000
12    177.55000    241.66000     59.99000
12    214.38000    200.46000     59.99000
12    215.68000    186.40000     59.99000
12    108.78000    133.11000     59.99000
12     90.52000    121.01000     59.99000
12    106.17000    111.21000     59.99000
12    119.86000    110.22000     59.99000
12    131.92000    121.67000     59.99000
12     79.44000    103.03000     59.99000
12     75.86000     92.24000     59.99000
12     86.61000     93.22000     59.99000
12     59.56000     94.20000     59.99000
12     68.69000    107.28000     59.99000
12     51.41000    119.05000     59.99000
12     50.44000    131.48000     59.99000
12     39.03000    127.88000     59.99000
12     26.97000    114.47000     59.99000
12     35.12000    174.96000     59.99000
12     46.52000    142.92000     59.99000
12     33.81000    144.88000     59.99000
12     38.38000    157.96000     59.99000
12     33.49000    161.23000     59.99000
12     55.32000    168.09000     59.99000
12     64.78000    165.15000     59.99000
12     54.02000    153.38000     59.99000
12     87.59000    138.67000     59.99000
12     68.36000    140.63000     59.99000
12     81.72000    158.28000     59.99000
12     81.72000    177.90000     59.99000
12     97.37000    178.88000     59.99000
12     90.20000    186.73000     59.99000
12    108.12000    188.36000     59.99000
12    106.17000    208.31000     59.99000
12    105.52000    201.11000     59.99000
12    113.99000    201.77000     59.99000
12    115.62000    208.96000     59.99000
12    130.29000    213.54000     59.99000
12    124.42000    218.77000     59.99000
12    137.13000    225.31000     59.99000
12    118.88000    226.94000     59.99000
12    128.66000    230.87000     59.99000
12    145.93000    231.52000     59.99000
12    157.34000    234.79000     59.99000
12     94.11000    222.69000     59.99000
12    105.19000    228.25000     59.99000
12     81.72000    239.04000     59.99000
12     73.25000    211.25000     59.99000
12     65.75000    197.85000     59.99000
12     66.08000    187.06000     59.99000
12     52.06000    223.35000     59.99000
12     45.87000    226.94000     59.99000
12     56.63000    209.62000     59.99000
12     31.21000    184.11000     59.99000
12      6.76000    165.15000     59.99000
12      0.57000    158.94000     59.99000
12      0.89000    153.05000     59.99000
12     21.75000    158.94000     59.99000
12    156.04000    127.23000     59.99000
12    237.19000    174.31000     59.99000
12    224.81000    125.26000     59.99000
12    274.02000    166.46000     59.99000
12    239.47000    141.28000     59.99000
12    249.58000    144.88000     59.99000
12    240.78000    163.84000     59.99000
12    253.49000    164.17000     59.99000
12    239.47000    152.07000     59.99000
12    214.38000    167.44000     59.99000
12    203.95000    176.59000     59.99000
12    188.30000    172.67000     59.99000
12    180.48000    162.86000     59.99000
12    184.72000    151.75000     59.99000
12    211.44000    132.13000     59.99000
12    216.33000    113.82000     59.99000
12    213.40000    119.05000     59.99000
12    198.41000    117.09000     59.99000
12    187.98000    120.36000     59.99000
12    202.64000    130.49000     59.99000
12    190.91000    145.21000     59.99000
12    194.50000    187.38000     59.99000
12    170.70000    173.98000     59.99000
12    170.38000    194.25000     59.99000
12    157.67000    193.27000     59.99000
12    117.25000    173.32000     59.99000
12    129.64000    163.84000     59.99000
12    126.70000    146.84000     59.99000
12    124.10000    134.42000     59.99000
12    107.47000    150.77000     59.99000
12     97.69000    159.92000     59.99000
12    107.15000    168.42000     59.99000
12    117.58000    159.59000     59.99000
12    146.58000    117.74000     59.99000
12    143.65000    105.97000     59.99000
12    158.32000    111.53000     59.99000
12     97.69000    100.09000     59.99000
12     72.60000    119.38000     59.99000
12     66.08000    126.90000     59.99000
12    139.09000    155.67000     59.99000
12     51.09000    103.03000     59.99000
12     40.33000    105.65000     59.99000
12     20.12000    128.21000     59.99000
12     23.71000    169.07000     59.99000
12     11.98000    177.90000     59.99000
12     19.80000    196.54000     59.99000
12     41.31000    193.27000     59.99000
12     33.16000    207.98000     59.99000
12     24.69000    214.19000     59.99000
12     30.23000    220.40000     59.99000
12      3.50000    209.94000     59.99000
12     53.69000    192.61000     59.99000
12     47.18000    203.73000     59.99000
12     96.39000    201.44000     59.99000
12     83.03000    205.36000     59.99000
12     79.12000    192.61000     59.99000
12     72.27000    222.04000     59.99000
12    111.38000    217.46000     59.99000
12    103.89000    239.37000     59.99000
12    111.71000    238.71000     59.99000
12    112.36000    232.83000     59.99000
12    174.94000    214.85000     59.99000
12    180.81000    210.27000     59.99000
12    165.81000    216.15000     59.99000
12    152.13000    205.04000     59.99000
12    205.25000    211.58000     59.99000
12    143.98000    238.06000     59.99000
12    165.16000    241.33000     59.99000
12     88.89000    234.14000     59.99000
12     60.54000    217.46000     59.99000
12     97.37000    143.90000     59.99000
12     78.14000    148.80000     59.99000
12     64.78000    154.36000     59.99000
12     58.26000    139.32000     59.99000
12     75.53000    131.15000     59.99000
12    115.62000    121.01000     59.99000
12    152.13000    148.15000     59.99000
12    165.49000    149.78000     59.99000
12    257.73000    105.97000     59.99000
12    275.00000    122.32000     59.99000
12    275.98000    132.13000     59.99000
12    274.35000    147.50000     59.99000
12    246.64000    186.08000     59.99000
12    222.20000    207.00000     59.99000
12     19.15000    184.44000     59.99000
12     11.00000    132.13000     59.99000
12    136.15000     94.20000     59.99000
12    201.34000     92.57000     59.99000
12     99.00000     90.28000     59.99000
12     98.02000    125.59000     59.99000
12    149.84000    178.23000     59.99000
12     69.01000    174.96000     59.99000
12    175.92000    204.06000     59.99000
12    137.78000    130.49000     74.99000
12    129.31000    107.28000     74.99000
12    129.31000     94.53000     74.99000
12    108.12000    106.63000     74.99000
12    107.15000    117.09000     74.99000
12    106.17000    132.78000     74.99000
12     93.46000    126.90000     74.99000
12     90.52000    119.05000     74.99000
12     97.69000    112.51000     74.99000
12     88.57000    108.26000     74.99000
12     71.95000    117.74000     74.99000
12     79.77000    118.40000     74.99000
12     75.86000    105.32000     74.99000
12     76.18000     94.86000     74.99000
12     68.69000    105.32000     74.99000
12     50.11000    144.88000     74.99000
12     66.41000    144.55000     74.99000
12     55.98000    167.44000     74.99000
12     74.23000    178.88000     74.99000
12     81.72000    184.77000     74.99000
12     86.94000    187.06000     74.99000
12    107.47000    198.17000     74.99000
12    138.76000    179.86000     74.99000
12    129.31000    184.44000     74.99000
12    132.90000    196.86000     74.99000
12    148.54000    198.17000     74.99000
12    137.46000    208.31000     74.99000
12    151.47000    219.42000     74.99000
12    169.07000    221.39000     74.99000
12    171.03000    169.07000     74.99000
12    169.07000    160.25000     74.99000
12    152.13000    168.42000     74.99000
12    145.28000    167.11000     74.99000
12    151.80000    149.78000     74.99000
12    182.76000    189.67000     74.99000
12    189.61000    196.86000     74.99000
12    217.64000    199.81000     74.99000
12    231.98000    199.15000     74.99000
12    251.53000    188.69000     74.99000
12    222.20000    179.86000     74.99000
12    207.86000    157.96000     74.99000
12    202.97000    146.84000     74.99000
12    196.13000    129.51000     74.99000
12    230.02000    118.72000     74.99000
12    241.76000    125.92000     74.99000
12    267.18000    134.42000     74.99000
12    265.55000    122.98000     74.99000
12    237.19000     99.11000     74.99000
12    225.46000    102.05000     74.99000
12    211.44000    100.42000     74.99000
12    195.47000    105.97000     74.99000
12    187.33000    105.97000     74.99000
12    177.22000    100.09000     74.99000
12    169.07000     91.59000     74.99000
12    158.32000     96.82000     74.99000
12    150.17000     93.88000     74.99000
12    143.00000     90.61000     74.99000
12    140.39000     95.18000     74.99000
12    172.01000    119.38000     74.99000
12    184.72000    126.57000     74.99000
12    179.50000    132.78000     74.99000
12    182.76000    140.96000     74.99000
12    166.79000    148.80000     74.99000
12    111.06000    207.98000     74.99000
12    121.49000    210.92000     74.99000
12    126.05000    216.48000     74.99000
12    136.81000    224.65000     74.99000
12    145.93000    224.98000     74.99000
12    256.75000    155.02000     74.99000
12    276.63000    147.82000     74.99000
12    268.48000    142.26000     74.99000
12    259.36000    173.65000     74.99000
12    244.36000    172.02000     74.99000
12    273.70000    168.09000     74.99000
12     52.06000    131.15000     74.99000
12     50.11000    124.28000     74.99000
12     27.95000    128.21000     74.99000
12     27.62000    115.46000     74.99000
12     36.75000    156.65000     74.99000
12     32.51000    175.61000     74.99000
12     31.86000    183.13000     74.99000
12     39.35000    162.86000     74.99000
12     59.89000    186.73000     74.99000
12     66.73000    194.25000     74.99000
12     60.54000    204.71000     74.99000
12     69.01000    212.56000     74.99000
12    103.24000    216.15000     74.99000
12     94.76000    222.37000     74.99000
12    129.96000    229.56000     74.99000
12    119.21000    227.60000     74.99000
12    112.36000    222.69000     74.99000
12     49.78000    222.37000     74.99000
12     48.15000    228.58000     74.99000
12     29.90000    216.15000     74.99000
12    193.19000    157.63000     74.99000
12    237.52000    148.48000     74.99000
12    230.02000    154.69000     74.99000
12    224.16000    162.21000     74.99000
12    220.90000    142.92000     74.99000
12    232.63000    135.40000     74.99000
12    205.58000    105.97000     74.99000
12    195.47000    117.74000     74.99000
12    216.33000    118.07000     74.99000
12    215.68000    126.57000     74.99000
12    243.39000    114.47000     74.99000
12    241.76000    137.69000     74.99000
12    254.14000    129.19000     74.99000
12    254.79000    139.98000     74.99000
12    271.42000    158.28000     74.99000
12    240.13000    159.92000     74.99000
12    230.35000    174.63000     74.99000
12    211.77000    179.21000     74.99000
12    210.47000    185.75000     74.99000
12    201.67000    184.11000     74.99000
12    201.34000    200.46000     74.99000
12    183.09000    173.65000     74.99000
12    180.81000    158.94000     74.99000
12    175.59000    147.82000     74.99000
12    212.42000    139.98000     74.99000
12    165.81000    109.90000     74.99000
12    143.00000    105.32000     74.99000
12    143.65000    117.09000     74.99000
12    155.38000    116.11000     74.99000
12    157.01000    128.53000     74.99000
12    163.86000    134.09000     74.99000
12    119.21000    117.09000     74.99000
12    120.18000    128.21000     74.99000
12    104.54000    182.48000     74.99000
12     95.74000    175.94000     74.99000
12     90.85000    179.54000     74.99000
12    152.78000    183.79000     74.99000
12    165.49000    184.44000     74.99000
12    167.44000    199.15000     74.99000
12    183.74000    212.56000     74.99000
12    174.29000    215.17000     74.99000
12    180.16000    206.67000     74.99000
12     87.92000    161.55000     74.99000
12    116.92000    173.00000     74.99000
12    107.80000    165.80000     74.99000
12    120.18000    150.77000     74.99000
12     87.27000    142.59000     74.99000
12     37.72000    207.33000     74.99000
12     23.71000    197.85000     74.99000
12     17.84000    172.67000     74.99000
12     19.15000    162.86000     74.99000
12     36.09000    145.53000     74.99000
12     66.41000    132.78000     74.99000
12     73.58000    140.30000     74.99000
12     75.53000    151.75000     74.99000
12     77.81000    169.73000     74.99000
12    120.51000    139.32000     74.99000
12    126.38000    163.19000     74.99000
12    138.11000    153.38000     74.99000
12    131.27000    142.92000     74.99000
12    147.89000    139.98000     74.99000
12    130.61000    119.38000     74.99000
12     98.35000    144.55000     74.99000
12     99.98000    156.65000     74.99000
12    108.45000    149.78000     74.99000
12     78.46000    132.13000     74.99000
12     56.30000    111.53000     74.99000
12     39.35000    130.17000     74.99000
12     39.68000    116.11000     74.99000
12     47.50000    107.28000     74.99000
12     64.12000     94.20000     74.99000
12     57.93000    153.38000     74.99000
12     66.41000    161.55000     74.99000
12     19.15000    184.44000     74.99000
12      0.89000    173.65000     74.99000
12     37.40000    196.86000     74.99000
12     48.81000    202.42000     74.99000
12     42.61000    187.38000     74.99000
12     55.65000    213.21000     74.99000
12     76.18000    199.81000     74.99000
12     96.07000    197.19000     74.99000
12     83.68000    207.33000     74.99000
12     84.66000    219.42000     74.99000
12     91.18000    207.98000     74.99000
12     71.95000    224.00000     74.99000
12    116.92000    194.25000     74.99000
12    182.11000    115.13000     74.99000
12    200.04000     93.55000     74.99000
12    186.35000     93.88000     74.99000
12    246.64000    106.63000     74.99000
12    257.73000    117.42000     74.99000
12     19.80000    139.00000     74.99000
12    119.21000    105.32000     74.99000
12    114.97000     92.90000     74.99000
12    204.93000    118.72000     74.99000
12     10.02000    212.88000     74.99000
12     82.38000    237.41000     74.99000
12     81.72000    229.56000     74.99000
12     97.04000    235.12000     74.99000
12    170.70000    159.92000     90.07000
12    170.05000    148.48000     90.07000
12    195.15000    150.11000     90.07000
12    200.36000    146.84000     90.07000
12    198.08000    131.15000     90.07000
12    135.50000    132.13000     90.07000
12    163.21000    131.15000     90.07000
12    180.81000    135.07000     90.07000
12    220.24000    200.46000     90.07000
12    233.28000    200.79000     90.07000
12    251.21000    189.02000     90.07000
12    211.44000    177.90000     90.07000
12    210.14000    183.79000     90.07000
12    219.27000    187.06000     90.07000
12    223.83000    177.90000     90.07000
12    226.11000    165.48000     90.07000
12    235.24000    176.92000     90.07000
12    266.85000    141.61000     90.07000
12    264.90000    125.59000     90.07000
12    239.80000    128.86000     90.07000
12    231.33000    119.71000     90.07000
12    253.49000    117.09000     90.07000
12    242.08000    101.72000     90.07000
12    215.36000    104.34000     90.07000
12    225.79000    103.69000     90.07000
12    186.67000    108.26000     90.07000
12    195.80000     94.53000     90.07000
12    202.64000    105.97000     90.07000
12    176.24000    100.09000     90.07000
12    166.47000     98.45000     90.07000
12    176.57000    114.15000     90.07000
12    180.48000     92.90000     90.07000
12    149.84000     93.88000     90.07000
12    140.07000     92.24000     90.07000
12    129.64000    100.42000     90.07000
12    128.01000    109.90000     90.07000
12    148.87000    127.88000     90.07000
12    137.78000    122.98000     90.07000
12    127.35000    122.65000     90.07000
12    151.15000    171.04000     90.07000
12    152.45000    180.19000     90.07000
12    169.40000    186.73000     90.07000
12    183.74000    209.94000     90.07000
12    191.89000    198.17000     90.07000
12    185.37000    189.02000     90.07000
12    196.13000    190.00000     90.07000
12    182.76000    167.77000     90.07000
12    176.90000    144.23000     90.07000
12    163.21000    198.83000     90.07000
12    147.89000    222.37000     90.07000
12    158.32000    225.64000     90.07000
12    163.53000    224.33000     90.07000
12    138.76000    209.94000     90.07000
12    125.72000    218.77000     90.07000
12    124.75000    205.69000     90.07000
12    133.55000    198.17000     90.07000
12    124.10000    192.29000     90.07000
12    109.43000    200.79000     90.07000
12    111.06000    207.00000     90.07000
12    102.58000    214.85000     90.07000
12    101.93000    199.81000     90.07000
12     81.72000    184.11000     90.07000
12     75.21000    180.19000     90.07000
12     88.24000    163.19000     90.07000
12    116.27000    134.09000     90.07000
12     99.98000    135.40000     90.07000
12     94.11000    123.96000     90.07000
12     92.15000    104.99000     90.07000
12     83.03000    118.07000     90.07000
12     73.90000    119.38000     90.07000
12     75.21000    104.67000     90.07000
12     67.38000    105.97000     90.07000
12     75.21000     95.84000     90.07000
12     50.76000    129.19000     90.07000
12     56.30000    134.75000     90.07000
12     64.12000    143.57000     90.07000
12     49.46000    146.51000     90.07000
12     56.30000    164.17000     90.07000
12     70.64000    170.71000     90.07000
12     38.38000    164.17000     90.07000
12     35.77000    154.69000     90.07000
12     63.47000    190.00000     90.07000
12     70.32000    198.50000     90.07000
12     60.54000    204.06000     90.07000
12     69.34000    209.62000     90.07000
12     70.64000    217.46000     90.07000
12     32.18000    184.11000     90.07000
12     25.01000    195.23000     90.07000
12     13.93000    189.02000     90.07000
12     18.82000    172.67000     90.07000
12     28.27000    132.13000     90.07000
12     26.32000    113.82000     90.07000
12      3.83000    169.40000     90.07000
12     24.03000    153.71000     90.07000
12    219.27000    145.86000     90.07000
12    227.09000    150.44000     90.07000
12    231.00000    141.94000     90.07000
12    137.46000    181.17000     90.07000
12    102.58000    176.59000     90.07000
12    110.41000    165.80000     90.07000
12     55.65000    183.13000     90.07000
12     41.96000    182.15000     90.07000
12     46.20000    191.31000     90.07000
12     36.42000    197.85000     90.07000
12     43.59000    206.02000     90.07000
12     51.41000    198.83000     90.07000
12     86.61000    205.69000     90.07000
12     92.15000    222.69000     90.07000
12     80.42000    216.15000     90.07000
12     92.15000    184.11000     90.07000
12    110.08000    182.81000     90.07000
12    127.03000    185.09000     90.07000
12    121.49000    173.32000     90.07000
12    134.52000    162.21000     90.07000
12    122.14000    161.88000     90.07000
12    145.61000    190.33000     90.07000
12    168.42000    173.65000     90.07000
12    158.32000    165.15000     90.07000
12    195.47000    177.57000     90.07000
12    176.90000    199.15000     90.07000
12    155.06000    206.67000     90.07000
12    201.34000    204.71000     90.07000
12    207.53000    193.92000     90.07000
12    240.78000    185.09000     90.07000
12    244.36000    163.52000     90.07000
12    255.12000    160.90000     90.07000
12    255.12000    151.09000     90.07000
12    241.76000    151.75000     90.07000
12    254.14000    139.65000     90.07000
12    250.23000    130.49000     90.07000
12    242.08000    119.38000     90.07000
12    238.17000    109.24000     90.07000
12    224.16000    113.49000     90.07000
12    227.74000    133.11000     90.07000
12    208.84000    118.40000     90.07000
12    210.14000    135.07000     90.07000
12    216.66000    127.55000     90.07000
12    195.47000    119.05000     90.07000
12    182.44000    126.24000     90.07000
12    182.44000    154.36000     90.07000
12    189.93000    141.28000     90.07000
12    208.19000    157.63000     90.07000
12    170.70000    124.61000     90.07000
12    162.88000    109.57000     90.07000
12    157.01000    118.72000     90.07000
12    151.15000    106.95000     90.07000
12    139.09000    112.19000     90.07000
12    114.97000    121.67000     90.07000
12    107.47000    115.78000     90.07000
12     95.74000    115.78000     90.07000
12    110.41000    105.32000     90.07000
12    118.88000     95.51000     90.07000
12    154.73000    146.19000     90.07000
12    145.28000    157.30000     90.07000
12    140.07000    144.55000     90.07000
12    126.70000    151.42000     90.07000
12    113.01000    156.32000     90.07000
12    112.36000    145.21000     90.07000
12     83.03000    171.04000     90.07000
12     99.32000    158.28000     90.07000
12     94.44000    147.50000     90.07000
12     82.70000    144.55000     90.07000
12     76.84000    133.44000     90.07000
12     63.47000    126.24000     90.07000
12     75.86000    156.65000     90.07000
12     63.47000    155.02000     90.07000
12     56.63000    117.09000     90.07000
12     57.93000     97.80000     90.07000
12     43.26000    110.88000     90.07000
12     38.05000    124.94000     90.07000
12     38.70000    136.05000     90.07000
12     17.52000    139.98000     90.07000
12     31.53000    144.88000     90.07000
12    117.58000    226.94000     90.07000
12    271.74000    131.80000     90.07000
12      3.83000    178.88000     90.07000
12     20.45000    125.92000     90.07000
12     71.29000    214.85000    105.07000
12     72.60000    202.10000    105.07000
12     79.44000    187.38000    105.07000
12     67.71000    190.98000    105.07000
12     60.54000    202.10000    105.07000
12     67.71000    173.98000    105.07000
12     54.02000    170.71000    105.07000
12     56.30000    162.86000    105.07000
12     40.66000    164.17000    105.07000
12     51.41000    147.82000    105.07000
12     46.20000    155.02000    105.07000
12     64.45000    145.86000    105.07000
12     78.14000    147.82000    105.07000
12     80.09000    135.40000    105.07000
12     99.98000    137.36000    105.07000
12    103.89000    126.24000    105.07000
12    118.88000    138.01000    105.07000
12    120.18000    130.82000    105.07000
12    138.44000    141.94000    105.07000
12    136.81000    135.40000    105.07000
12    136.81000    125.26000    105.07000
12    135.50000    116.44000    105.07000
12    143.98000    118.07000    105.07000
12    163.86000    130.49000    105.07000
12    157.99000    133.44000    105.07000
12    171.68000    147.17000    105.07000
12    178.20000    142.26000    105.07000
12    178.53000    134.42000    105.07000
12    171.03000    161.23000    105.07000
12    179.18000    157.63000    105.07000
12    185.04000    154.69000    105.07000
12    180.16000    168.75000    105.07000
12    210.47000    185.42000    105.07000
12    216.33000    189.34000    105.07000
12    220.57000    146.19000    105.07000
12    210.47000    139.98000    105.07000
12    232.63000    141.94000    105.07000
12    227.41000    141.28000    105.07000
12    229.04000    121.01000    105.07000
12    237.84000    129.19000    105.07000
12    243.39000    122.98000    105.07000
12    251.86000    114.80000    105.07000
12    258.38000    122.65000    105.07000
12    266.53000    125.26000    105.07000
12    266.20000    132.13000    105.07000
12    254.79000    160.90000    105.07000
12    242.73000    158.28000    105.07000
12    196.45000    150.77000    105.07000
12    196.78000    142.92000    105.07000
12    195.80000    129.51000    105.07000
12    190.58000    119.05000    105.07000
12    225.46000    108.92000    105.07000
12    233.61000    107.28000    105.07000
12    209.49000    110.22000    105.07000
12    204.93000    106.63000    105.07000
12    208.84000    101.07000    105.07000
12    195.47000    108.26000    105.07000
12    182.11000    108.26000    105.07000
12    176.90000     98.45000    105.07000
12    164.51000     98.45000    105.07000
12    177.22000    117.09000    105.07000
12    200.69000    162.21000    105.07000
12    221.87000    165.15000    105.07000
12    236.54000    169.73000    105.07000
12    225.46000    176.92000    105.07000
12    150.50000    127.23000    105.07000
12    159.95000    109.90000    105.07000
12    139.41000     97.47000    105.07000
12    128.66000     99.76000    105.07000
12    150.82000    101.72000    105.07000
12    126.05000    110.22000    105.07000
12    126.05000    121.99000    105.07000
12    106.82000    114.47000    105.07000
12    117.25000    111.86000    105.07000
12    100.30000    104.67000    105.07000
12     93.78000    106.30000    105.07000
12     83.35000    117.09000    105.07000
12     78.79000    105.32000    105.07000
12     67.06000    108.26000    105.07000
12     72.60000    120.69000    105.07000
12     87.27000    128.86000    105.07000
12     91.83000    121.34000    105.07000
12    106.49000    164.82000    105.07000
12    112.36000    169.40000    105.07000
12    133.22000    174.63000    105.07000
12    147.89000    181.82000    105.07000
12    154.08000    179.54000    105.07000
12    152.78000    172.67000    105.07000
12    153.43000    155.34000    105.07000
12    165.16000    153.71000    105.07000
12     55.32000    134.42000    105.07000
12     42.94000    140.96000    105.07000
12     35.44000    136.05000    105.07000
12     28.92000    129.84000    105.07000
12     34.14000    116.76000    105.07000
12     40.33000    113.17000    105.07000
12     48.48000    125.26000    105.07000
12    157.67000    170.38000    105.07000
12    170.05000    183.79000    105.07000
12    160.60000    196.21000    105.07000
12    155.06000    190.98000    105.07000
12    190.91000    185.09000    105.07000
12    201.99000    196.86000    105.07000
12    238.82000    146.19000    105.07000
12     96.07000    181.82000    105.07000
12    124.10000    191.31000    105.07000
12    128.98000    203.40000    105.07000
12    136.48000    193.27000    105.07000
12    107.15000    201.77000    105.07000
12    126.38000    219.42000    105.07000
12    144.95000    220.08000    105.07000
12     50.11000    198.50000    105.07000
12     50.44000    210.60000    105.07000
12     58.91000    216.15000    105.07000
12     28.60000    207.33000    105.07000
12     21.10000    197.19000    105.07000
12     28.92000    191.31000    105.07000
12     47.50000    225.96000    105.07000
12     21.10000    174.96000    105.07000
12     11.65000    156.00000    105.07000
12      8.72000    164.82000    105.07000
12     26.32000    166.79000    105.07000
12     18.17000    165.80000    105.07000
12     34.46000    156.32000    105.07000
12     62.17000    120.69000    105.07000
12     84.33000    166.13000    105.07000
12     88.24000    162.86000    105.07000
12     86.61000    179.21000    105.07000
12    158.32000    144.88000    105.07000
12    187.65000    139.98000    105.07000
12    185.37000    124.94000    105.07000
12    209.49000    129.84000    105.07000
12    217.64000    123.30000    105.07000
12    202.97000    117.42000    105.07000
12    226.11000    134.42000    105.07000
12    247.95000    132.78000    105.07000
12    257.07000    135.07000    105.07000
12    257.07000    147.82000    105.07000
12    246.32000    149.78000    105.07000
12    245.67000    176.92000    105.07000
12    244.04000    167.44000    105.07000
12    233.93000    188.69000    105.07000
12    226.11000    186.08000    105.07000
12    232.63000    179.86000    105.07000
12    216.33000    179.54000    105.07000
12    212.42000    172.34000    105.07000
12    227.41000    157.63000    105.07000
12    210.79000    153.71000    105.07000
12    205.90000    146.51000    105.07000
12    217.31000    135.40000    105.07000
12    216.66000    112.51000    105.07000
12    216.33000    101.07000    105.07000
12    239.15000    115.13000    105.07000
12    187.33000     98.45000    105.07000
12    166.47000    120.69000    105.07000
12    151.15000    116.11000    105.07000
12    140.07000    107.61000    105.07000
12    111.06000    132.13000    105.07000
12    113.99000    122.98000    105.07000
12    128.66000    142.59000    105.07000
12    139.74000    154.36000    105.07000
12    147.89000    142.92000    105.07000
12    141.37000    166.46000    105.07000
12    114.64000    158.28000    105.07000
12    129.31000    158.61000    105.07000
12    122.47000    169.07000    105.07000
12    115.95000    181.82000    105.07000
12    108.78000    147.50000    105.07000
12     93.78000    150.44000    105.07000
12     94.11000    171.04000    105.07000
12     99.98000    156.98000    105.07000
12     80.09000    157.30000    105.07000
12     67.71000    159.59000    105.07000
12     78.46000    173.65000    105.07000
12     58.91000    182.15000    105.07000
12    100.95000    190.98000    105.07000
12    107.15000    180.19000    105.07000
12    129.96000    184.44000    105.07000
12    152.78000    206.02000    105.07000
12    174.61000    193.59000    105.07000
12    184.07000    202.10000    105.07000
12    164.18000    208.96000    105.07000
12    194.17000    208.31000    105.07000
12    139.41000    212.23000    105.07000
12     96.72000    216.15000    105.07000
12     38.38000    175.94000    105.07000
12     45.87000    186.73000    105.07000
12     39.35000    200.13000    105.07000
12     39.35000    211.25000    105.07000
12     38.38000    222.69000    105.07000
12     19.15000    208.96000    105.07000
12     11.32000    175.61000    105.07000
12     -0.41000    173.65000    105.07000
12     51.74000    113.17000    105.07000
12    150.82000     94.86000    105.07000
12    170.05000    108.59000    105.07000
12    253.16000    187.06000    105.07000
12    184.72000    212.56000    105.07000
12    170.05000    219.10000    105.07000
12    191.56000    195.56000    105.07000
12    198.41000    175.61000    105.07000
12    187.33000    175.94000    105.07000
12    178.20000    177.90000    105.07000
12    104.87000    211.25000    105.07000
12    116.92000    105.65000    105.07000
12    112.69000     93.88000    105.07000
12    123.77000     94.86000    105.07000
12    250.23000    194.58000    104.69000
12    260.01000    184.44000    104.69000
12    192.87000    184.11000    119.84000
12    186.02000    187.38000    119.84000
12    202.97000    195.56000    119.84000
12    213.07000    190.98000    119.84000
12    240.78000    156.98000    119.84000
12    232.96000    163.19000    119.84000
12    228.72000    165.80000    119.84000
12    221.87000    149.78000    119.84000
12    226.44000    141.61000    119.84000
12    258.38000    122.98000    119.84000
12    265.22000    134.09000    119.84000
12    228.39000    123.30000    119.84000
12    225.13000    107.94000    119.84000
12    210.14000    139.00000    119.84000
12    198.08000    143.25000    119.84000
12    196.78000    131.48000    119.84000
12    196.78000    123.63000    119.84000
12    211.77000    110.88000    119.84000
12    195.47000    109.90000    119.84000
12    189.61000    118.40000    119.84000
12    179.18000    135.07000    119.84000
12    179.50000    143.90000    119.84000
12    184.39000    156.00000    119.84000
12    177.22000    161.88000    119.84000
12    168.42000    145.21000    119.84000
12    167.44000    130.17000    119.84000
12    158.97000    130.82000    119.84000
12    164.84000    155.34000    119.84000
12    151.47000    156.65000    119.84000
12    156.69000    169.40000    119.84000
12    147.89000    183.13000    119.84000
12    155.06000    188.36000    119.84000
12    141.04000    141.28000    119.84000
12    146.91000    117.74000    119.84000
12    155.06000    122.32000    119.84000
12    157.99000    108.59000    119.84000
12    175.92000    116.44000    119.84000
12    183.41000    106.95000    119.84000
12    118.55000    137.03000    119.84000
12    128.66000    145.21000    119.84000
12    133.55000    138.34000    119.84000
12    134.20000    119.38000    119.84000
12    134.52000    110.88000    119.84000
12    140.39000     99.76000    119.84000
12    105.52000    126.57000    119.84000
12     99.00000    137.03000    119.84000
12    104.54000    147.82000    119.84000
12    107.80000    156.98000    119.84000
12    113.01000    164.17000    119.84000
12    108.45000    170.05000    119.84000
12    103.89000    165.15000    119.84000
12    116.60000    169.07000    119.84000
12    115.62000    190.65000    119.84000
12     95.41000    182.48000    119.84000
12     85.31000    183.46000    119.84000
12     78.14000    188.04000    119.84000
12     83.68000    192.94000    119.84000
12     72.27000    198.17000    119.84000
12     70.64000    207.65000    119.84000
12     72.27000    217.46000    119.84000
12     79.44000    219.10000    119.84000
12     68.36000    191.63000    119.84000
12     68.69000    176.27000    119.84000
12     71.95000    168.75000    119.84000
12     83.68000    162.21000    119.84000
12     77.16000    152.73000    119.84000
12     79.12000    133.44000    119.84000
12     88.89000    124.94000    119.84000
12     83.03000    118.40000    119.84000
12     72.60000    120.03000    119.84000
12     97.69000    106.95000    119.84000
12     77.49000    107.28000    119.84000
12     65.75000    108.92000    119.84000
12     53.37000    134.09000    119.84000
12     66.73000    132.13000    119.84000
12     65.10000    144.88000    119.84000
12     57.61000    152.73000    119.84000
12     55.00000    145.86000    119.84000
12     50.11000    147.82000    119.84000
12     40.01000    140.30000    119.84000
12     34.46000    159.59000    119.84000
12     39.68000    164.50000    119.84000
12     54.35000    175.61000    119.84000
12     55.98000    165.48000    119.84000
12     54.02000    200.13000    119.84000
12     50.11000    208.63000    119.84000
12     40.33000    203.40000    119.84000
12     45.87000    189.34000    119.84000
12     29.90000    190.33000    119.84000
12     26.97000    204.71000    119.84000
12     17.52000    196.86000    119.84000
12     20.45000    165.48000    119.84000
12     43.92000    123.96000    119.84000
12     52.72000    126.24000    119.84000
12     33.49000    116.44000    119.84000
12     39.68000    112.19000    119.84000
12     43.26000    157.96000    119.84000
12    142.35000    165.80000    119.84000
12    132.57000    175.29000    119.84000
12    128.66000    190.98000    119.84000
12    159.62000    194.90000    119.84000
12    168.75000    183.46000    119.84000
12     58.26000    183.13000    119.84000
12     35.44000    176.27000    119.84000
12     23.71000    176.59000    119.84000
12     18.82000    186.08000    119.84000
12     60.86000    218.44000    119.84000
12    118.23000    111.53000    119.84000
12    136.48000    126.24000    119.84000
12    181.78000    149.46000    119.84000
12     84.98000    144.55000    119.84000
12     74.88000    143.25000    119.84000
12     88.89000    174.63000    119.84000
12    104.87000    192.61000    119.84000
12    198.41000    160.25000    119.84000
12    218.94000    179.21000    119.84000
12    214.38000    171.04000    119.84000
12    242.73000    121.67000    119.84000
12    235.24000    108.26000    119.84000
12    237.19000    143.90000    119.84000
12    178.85000    198.17000    119.84000
12    168.42000    210.92000    119.84000
12    167.44000    200.79000    119.84000
12    190.58000    201.77000    119.84000
12    197.76000    208.31000    119.84000
12    203.62000    213.21000    119.84000
12    207.86000    206.35000    119.84000
12    229.04000    187.71000    119.84000
12    231.00000    179.54000    119.84000
12    237.19000    169.40000    119.84000
12    250.56000    164.17000    119.84000
12    254.14000    157.96000    119.84000
12    252.84000    151.09000    119.84000
12    262.29000    161.23000    119.84000
12    243.39000    179.54000    119.84000
12    245.99000    172.02000    119.84000
12    248.93000    143.57000    119.84000
12    248.93000    113.49000    119.84000
12    214.05000    129.51000    119.84000
12    206.23000    127.23000    119.84000
12    210.47000    119.05000    119.84000
12    202.32000    117.42000    119.84000
12    186.35000    126.90000    119.84000
12    174.61000    126.24000    119.84000
12    163.21000    122.98000    119.84000
12    166.14000    113.49000    119.84000
12    167.44000    102.70000    119.84000
12    151.47000     98.45000    119.84000
12    146.91000    106.95000    119.84000
12    150.50000    142.59000    119.84000
12    129.31000    128.21000    119.84000
12    117.58000    126.57000    119.84000
12    104.87000    118.72000    119.84000
12     88.89000    135.73000    119.84000
12     94.44000    155.34000    119.84000
12     93.46000    146.51000    119.84000
12    116.60000    147.82000    119.84000
12    107.80000    139.65000    119.84000
12    157.67000    147.82000    119.84000
12    136.48000    186.40000    119.84000
12    145.61000    173.98000    119.84000
12    172.01000    172.34000    119.84000
12    157.67000    179.54000    119.84000
12    185.37000    168.42000    119.84000
12    204.27000    181.17000    119.84000
12    198.41000    173.32000    119.84000
12    213.07000    161.88000    119.84000
12    204.60000    167.11000    119.84000
12    232.30000    151.42000    119.84000
12     91.83000    168.09000    119.84000
12    102.58000    173.65000    119.84000
12    111.38000    180.52000    119.84000
12     68.04000    157.63000    119.84000
12     45.87000    179.21000    119.84000
12     29.90000    146.84000    119.84000
12      5.46000    171.04000    119.84000
12     12.63000    165.80000    119.84000
12     21.75000    144.88000    119.84000
12     29.25000    168.75000    119.84000
12     61.19000    200.13000    119.84000
12     59.89000    208.63000    119.84000
12     87.92000    200.79000    119.84000
12    105.19000    207.65000    119.84000
12    122.79000    208.31000    119.84000
12    136.81000    197.52000    119.84000
12    132.90000    207.65000    119.84000
12    144.30000    214.52000    119.84000
12    152.13000    201.77000    119.84000
12    115.30000    217.46000    119.84000
12     99.32000    216.48000    119.84000
12     92.48000    211.58000    119.84000
12     90.20000    220.40000    119.84000
12    188.96000    215.83000    119.84000
12    149.84000    221.71000    119.84000
12    213.40000    102.05000    119.84000
12    125.40000     98.13000    119.84000
12     38.38000    191.96000    119.84000
12     40.98000    217.79000    119.84000
12     50.76000    222.69000    119.84000
12    224.81000    174.31000    119.84000
12    194.50000    151.75000    119.84000
12    187.00000    140.30000    119.84000
12    235.24000    131.80000    119.84000
12     12.95000    176.92000    119.84000
12    208.51000    103.36000    119.84000
12    131.92000    216.15000    119.84000
12    138.76000    222.04000    119.84000
12    184.07000    155.67000    134.83000
12    166.14000    156.32000    134.83000
12    176.90000    165.48000    134.83000
12    190.26000    171.36000    134.83000
12    187.33000    176.59000    134.83000
12    187.00000    185.42000    134.83000
12    227.74000    163.84000    134.83000
12    223.18000    152.07000    134.83000
12    204.60000    141.28000    134.83000
12    216.66000    146.51000    134.83000
12    200.36000    134.42000    134.83000
12    188.63000    135.40000    134.83000
12    196.78000    124.94000    134.83000
12    218.94000    121.67000    134.83000
12    191.56000    109.57000    134.83000
12    175.27000    114.80000    134.83000
12    167.44000    144.88000    134.83000
12    159.95000    132.46000    134.83000
12    169.07000    132.13000    134.83000
12    177.22000    139.65000    134.83000
12    152.78000    143.57000    134.83000
12    152.13000    153.38000    134.83000
12    131.59000    161.55000    134.83000
12    128.98000    182.81000    134.83000
12    130.61000    192.94000    134.83000
12    143.65000    167.11000    134.83000
12    142.35000    157.30000    134.83000
12    137.46000    140.30000    134.83000
12    130.61000    140.30000    134.83000
12    131.92000    126.90000    134.83000
12    144.63000    117.74000    134.83000
12    142.02000    101.40000    134.83000
12    117.90000    135.07000    134.83000
12    103.89000    128.86000    134.83000
12    108.78000    154.69000    134.83000
12    111.71000    163.19000    134.83000
12    115.95000    169.40000    134.83000
12     99.98000    162.86000    134.83000
12    112.69000    189.02000    134.83000
12    105.19000    192.29000    134.83000
12     99.32000    184.44000    134.83000
12     93.78000    178.23000    134.83000
12     86.29000    175.61000    134.83000
12     84.01000    161.88000    134.83000
12     71.62000    167.77000    134.83000
12     72.92000    197.52000    134.83000
12     67.71000    199.48000    134.83000
12     69.34000    204.71000    134.83000
12     49.78000    174.63000    134.83000
12     50.76000    166.46000    134.83000
12     63.15000    174.63000    134.83000
12     61.84000    186.73000    134.83000
12     34.14000    161.88000    134.83000
12     41.96000    145.86000    134.83000
12     56.30000    149.13000    134.83000
12     55.65000    135.73000    134.83000
12     87.27000    125.26000    134.83000
12     91.18000    133.76000    134.83000
12     78.14000    131.48000    134.83000
12     95.09000    152.07000    134.83000
12    101.61000    145.53000    134.83000
12     69.34000    144.55000    134.83000
12     97.37000    107.61000    134.83000
12    126.38000    150.11000    134.83000
12    119.21000    145.21000    134.83000
12     83.68000    194.58000    134.83000
12     81.40000    184.11000    134.83000
12    153.10000    187.71000    134.83000
12    211.77000    190.33000    134.83000
12    203.62000    194.58000    134.83000
12    158.97000    194.90000    134.83000
12     46.20000    189.67000    134.83000
12     51.09000    207.00000    134.83000
12     40.01000    204.06000    134.83000
12     35.12000    177.90000    134.83000
12     42.61000    163.84000    134.83000
12     28.92000    190.65000    134.83000
12    100.30000    117.42000    134.83000
12    157.99000    112.51000    134.83000
12     71.95000    118.07000    134.83000
12     53.04000    125.26000    134.83000
12     84.33000    109.90000    134.83000
12    142.67000    192.61000    134.83000
12    144.30000    181.50000    134.83000
12    157.01000    177.90000    134.83000
12    167.77000    173.00000    134.83000
12    177.22000    176.59000    134.83000
12    168.10000    181.50000    134.83000
12    201.67000    183.13000    134.83000
12    201.01000    174.63000    134.83000
12    209.49000    178.23000    134.83000
12    220.57000    184.44000    134.83000
12    228.72000    178.56000    134.83000
12    215.68000    169.07000    134.83000
12    209.49000    159.59000    134.83000
12    198.41000    164.17000    134.83000
12    191.24000    152.40000    134.83000
12    201.01000    153.38000    134.83000
12    228.72000    141.61000    134.83000
12    250.56000    148.15000    134.83000
12    259.36000    135.73000    134.83000
12    238.50000    136.05000    134.83000
12    231.98000    123.96000    134.83000
12    243.71000    122.98000    134.83000
12    228.72000    113.17000    134.83000
12    204.93000    112.51000    134.83000
12    183.74000    119.38000    134.83000
12    178.53000    127.88000    134.83000
12    166.79000    120.69000    134.83000
12    165.49000    107.94000    134.83000
12    180.81000    102.70000    134.83000
12    118.88000    121.67000    134.83000
12    110.08000    119.05000    134.83000
12    123.12000    104.67000    134.83000
12    114.32000    108.59000    134.83000
12     64.45000    132.46000    134.83000
12     49.78000    143.25000    134.83000
12     32.83000    154.03000    134.83000
12     76.51000    150.77000    134.83000
12     84.98000    145.21000    134.83000
12     99.98000    137.69000    134.83000
12     74.23000    212.23000    134.83000
12     76.18000    219.42000    134.83000
12     94.11000    204.38000    134.83000
12     87.59000    210.60000    134.83000
12    105.52000    201.77000    134.83000
12    137.78000    199.48000    134.83000
12    170.38000    188.36000    134.83000
12    241.76000    167.44000    134.83000
12    252.51000    162.86000    134.83000
12     22.73000    177.57000    134.83000
12     31.86000    174.63000    134.83000
12     21.10000    200.13000    134.83000
12     19.80000    187.38000    134.83000
12     21.75000    168.42000    134.83000
12     45.87000    136.05000    134.83000
12     41.31000    126.24000    134.83000
12     29.90000    141.94000    134.83000
12     33.16000    135.40000    134.83000
12     92.48000    192.94000    134.83000
12    125.07000    169.07000    134.83000
12    152.78000    165.15000    134.83000
12    221.22000    133.44000    134.83000
12    165.16000    139.65000    149.83000
12    164.51000    131.80000    149.83000
12    174.61000    137.69000    149.83000
12    187.00000    137.03000    149.83000
12    206.23000    139.00000    149.83000
12    221.55000    146.84000    149.83000
12    217.64000    149.13000    149.83000
12    165.81000    157.30000    149.83000
12    162.88000    164.50000    149.83000
12    182.11000    156.00000    149.83000
12    128.33000    183.79000    149.83000
12    133.55000    192.61000    149.83000
12     99.00000    181.50000    149.83000
12    107.47000    171.69000    149.83000
12    117.25000    167.77000    149.83000
12    110.08000    156.00000    149.83000
12     98.02000    159.92000    149.83000
12     90.20000    166.13000    149.83000
12     91.83000    176.59000    149.83000
12     86.61000    177.90000    149.83000
12     63.15000    176.27000    149.83000
12     67.71000    185.42000    149.83000
12     60.54000    186.08000    149.83000
12     68.04000    203.40000    149.83000
12     76.18000    196.86000    149.83000
12     74.23000    165.15000    149.83000
12     91.18000    153.71000    149.83000
12     93.46000    147.50000    149.83000
12    107.47000    142.92000    149.83000
12    128.33000    142.92000    149.83000
12    133.55000    148.15000    149.83000
12    154.08000    151.75000    149.83000
12    152.13000    145.86000    149.83000
12    123.44000    150.44000    149.83000
12    197.10000    124.61000    149.83000
12     90.85000    132.13000    149.83000
12     87.92000    123.96000    149.83000
12     79.44000    131.80000    149.83000
12     76.51000    124.94000    149.83000
12     73.25000    144.23000    149.83000
12     55.00000    150.11000    149.83000
12     32.51000    162.21000    149.83000
12     51.74000    170.05000    149.83000
12     41.63000    190.33000    149.83000
12     30.55000    188.69000    149.83000
12    132.90000    158.94000    149.83000
12    142.35000    156.65000    149.83000
12    150.82000    162.86000    149.83000
12    146.26000    171.36000    149.83000
12    140.07000    180.52000    149.83000
12    154.73000    173.65000    149.83000
12    173.64000    165.80000    149.83000
12    174.61000    149.13000    149.83000
12    194.17000    151.09000    149.83000
12    204.93000    150.77000    149.83000
12    178.53000    128.53000    149.83000
12    150.50000    135.07000    149.83000
12    118.55000    137.03000    149.83000
12    126.38000    129.19000    149.83000
12    111.38000    125.92000    149.83000
12    101.61000    131.48000    149.83000
12     80.09000    152.73000    149.83000
12     45.87000    156.32000    149.83000
12     64.12000    134.75000    149.83000
12     53.04000    141.94000    149.83000
12     58.58000    165.48000    149.83000
12     39.35000    180.19000    149.83000
12     40.33000    168.75000    149.83000
12     30.23000    174.63000    149.83000
12     53.37000    196.54000    149.83000
12     51.74000    206.02000    149.83000
12     55.65000    213.21000    149.83000
12     78.79000    188.04000    149.83000
12     96.39000    191.63000    149.83000
12     87.59000    187.38000    149.83000
12     84.66000    196.54000    149.83000
12    107.80000    200.79000    149.83000
12     95.09000    200.46000    149.83000
12    116.27000    178.88000    149.83000
12    194.82000    139.00000    149.83000
12    234.26000    149.46000    151.20000
12    227.41000    154.69000    151.20000
12    230.35000    162.21000    151.20000
12    235.56000    157.30000    151.20000
12    228.72000    144.55000    151.20000
12    219.27000    158.61000    151.20000
12    217.31000    139.65000    151.20000
12    107.15000    171.36000    164.91000
12     90.85000    166.13000    164.91000
12    113.01000    154.03000    164.91000
12    108.12000    140.96000    164.91000
12    104.21000    158.28000    164.91000
12     72.27000    143.90000    164.91000
12    121.81000    144.23000    164.91000
12    156.04000    149.78000    164.91000
12    162.23000    139.65000    164.91000
12    164.84000    155.34000    164.91000
12    116.27000    168.09000    164.91000
12     78.79000    132.13000    164.91000
12     93.46000    154.69000    164.91000
12     96.07000    143.90000    164.91000
12     80.75000    154.69000    164.91000
12     89.22000    136.05000    164.91000
12    115.62000    178.23000    164.91000
12    127.03000    172.02000    164.91000
12    123.12000    184.11000    164.91000
12    143.00000    160.25000    164.91000
12    152.45000    160.25000    164.91000
12    142.67000    149.46000    164.91000
12    145.28000    140.30000    164.91000
12    130.29000    140.63000    164.91000
12    133.87000    156.00000    164.91000
12     63.15000    149.13000    164.91000
12     65.10000    137.03000    164.91000
12    167.12000    147.17000    164.91000
11    258.38000    182.15000      0.00000
11    250.56000    200.79000      0.00000
11    246.32000    209.29000      0.00000
11    267.50000    162.54000      0.00000
11    259.68000    166.79000      0.00000
11    239.80000    146.19000      0.00000
11    240.78000    137.36000      0.00000
11    133.55000     96.49000      0.00000
11     77.81000    105.32000      0.00000
11     71.95000    108.59000      0.00000
11     32.83000    107.28000      0.00000
11     45.87000    110.88000      0.00000
11    118.55000     91.59000      0.00000
11    204.27000    110.88000      0.00000
11     25.01000    121.67000      0.00000
11     17.84000    128.53000      0.00000
11     24.03000    156.65000      0.00000
11      1.87000    163.52000      0.00000
11      9.69000    169.73000      0.00000
11      6.11000    177.90000      0.00000
11     17.19000    189.02000      0.00000
11     41.31000    207.98000      0.00000
11     59.56000    224.33000      0.00000
11     68.69000    223.35000      0.00000
11     69.01000    235.12000      0.00000
11     79.44000    227.60000      0.00000
11    156.69000    245.25000      0.00000
11    192.21000    235.44000      0.00000
11    202.32000    234.79000      0.00000
11    227.41000    183.46000      0.00000
11    216.33000    179.86000      0.00000
11    193.52000    235.77000    -15.00000
11    170.70000    245.25000    -15.00000
11    161.25000    244.60000    -15.00000
11    128.98000    243.62000    -15.00000
11     72.27000    231.52000    -15.00000
11     69.99000    220.73000    -15.00000
11     56.95000    222.37000    -15.00000
11     31.53000    153.38000    -15.00000
11     24.69000    158.94000    -15.00000
11     16.21000    175.29000    -15.00000
11      9.37000    178.23000    -15.00000
11     10.35000    165.80000    -15.00000
11     27.29000    121.67000    -15.00000
11     47.18000    114.47000    -15.00000
11    119.86000     92.90000    -15.00000
11    134.20000     96.49000    -15.00000
11     76.18000    108.59000    -15.00000
11    219.92000    179.21000    -15.00000
11    238.17000    180.84000    -15.00000
11    246.32000    185.09000    -15.00000
11    255.77000    180.19000    -15.00000
11    263.27000    163.52000    -15.00000
11    237.19000    148.48000    -15.00000
11    238.82000    134.09000    -15.00000
11    203.62000    113.82000    -15.00000
11     33.49000    176.27000    -29.85000
11     74.23000    225.31000    -29.85000
11     71.29000    218.44000    -29.85000
11    128.98000    241.33000    -29.85000
11    149.19000    245.25000    -29.85000
11    222.20000    183.13000    -29.85000
11    217.96000    174.63000    -29.85000
11    240.13000    183.13000    -29.85000
11     16.86000    156.00000    -29.85000
11     19.15000    173.65000    -29.85000
11     30.23000    121.67000    -29.85000
11     49.78000    112.19000    -29.85000
11    205.25000    116.11000    -29.85000
11    193.19000    234.14000    -29.85000
11     45.55000    216.48000    -29.85000
11    191.56000    197.85000    -29.85000
11    186.67000    190.65000    -29.85000
11     72.27000    109.57000    -29.85000
11     34.46000    151.75000    -29.85000
11    251.86000    180.19000    -29.85000
11    269.79000    148.80000     15.76000
11    260.33000    183.13000     15.76000
11    275.00000    183.13000     15.76000
11    270.11000    160.90000     15.76000
11    250.23000    199.81000     15.76000
11    246.64000    208.96000     15.76000
11    252.19000    207.98000     15.76000
11    244.69000    139.00000     15.76000
11    242.73000    150.77000     15.76000
11    132.24000     93.55000     15.76000
11     73.90000    108.26000     15.76000
11     80.09000    104.01000     15.76000
11     33.16000    104.34000     15.76000
11      0.24000    162.21000     15.76000
11      8.72000    169.07000     15.76000
11      8.39000    176.59000     15.76000
11     14.58000    188.69000     15.76000
11     40.01000    210.92000     15.76000
11     69.34000    236.10000     15.76000
11     77.16000    224.98000     15.76000
11     62.82000    224.98000     15.76000
11     98.02000    238.39000     15.76000
11    158.64000    245.25000     15.76000
11    203.95000    232.50000     15.76000
11    201.67000    236.10000     15.76000
11    201.34000    232.83000     30.00000
11    244.69000    210.60000     30.00000
11    252.51000    203.08000     30.00000
11    270.11000    148.48000     30.00000
11     39.03000    213.21000     30.00000
11     95.41000    241.00000     30.00000
11      2.20000    173.00000     30.00000
11     -1.39000    165.80000     30.00000
11      8.72000    178.23000     30.00000
11     10.02000    186.40000     30.00000
11     22.73000    126.90000     30.00000
11     35.12000    104.01000     30.00000
11     39.68000    214.19000     45.15000
11     29.58000    139.32000     45.15000
11     17.84000    139.32000     45.15000
11     17.52000    146.84000     45.15000
11     28.27000    154.03000     45.15000
11     22.41000    127.23000     45.15000
11     -0.08000    168.42000     45.15000
11    207.86000    188.04000     45.15000
11    255.12000    203.08000     45.15000
11    248.27000    199.81000     45.15000
11    247.62000    208.96000     45.15000
11    202.32000    232.83000     45.15000
11    169.07000    234.46000     45.15000
11     96.72000    241.66000     45.15000
11     11.98000    183.13000     45.15000
11      1.87000    191.63000     45.15000
11      5.13000    175.61000     45.15000
11    115.95000    229.56000     45.15000
11    142.35000    217.46000     45.15000
11    270.11000    179.21000     45.15000
11    267.50000    147.82000     45.15000
11     19.47000    206.02000     45.15000
11     29.58000    201.77000     45.15000
11    132.57000    236.42000     45.15000
11     40.01000    215.83000     59.99000
11    141.70000    217.13000     59.99000
11    120.51000    234.79000     59.99000
11    129.64000    238.39000     59.99000
11    167.12000    234.14000     59.99000
11    183.74000    228.58000     59.99000
11    239.15000    208.31000     59.99000
11    252.19000    198.50000     59.99000
11    257.40000    202.75000     59.99000
11    249.25000    175.29000     59.99000
11    273.37000    178.23000     59.99000
11    235.24000    184.44000     59.99000
11    227.74000    192.29000     59.99000
11    207.53000    190.33000     59.99000
11     12.30000    145.86000     59.99000
11     17.84000    137.69000     59.99000
11     30.88000    138.67000     59.99000
11     23.71000    142.26000     59.99000
11     20.45000    148.80000     59.99000
11     26.64000    153.38000     59.99000
11     12.30000    156.32000     59.99000
11      7.74000    188.04000     59.99000
11     21.43000    208.31000     59.99000
11      2.20000    201.77000     59.99000
11     11.00000    209.29000     59.99000
11     55.00000    177.90000     59.99000
11     46.52000    169.40000     59.99000
11     41.31000    161.55000     59.99000
11     -1.71000    189.67000     59.99000
11     -1.06000    174.31000     59.99000
11     -0.41000    166.13000     59.99000
11    260.66000    149.46000     59.99000
11    266.53000    116.11000     59.99000
11    247.95000    115.78000     59.99000
11    128.33000     87.99000     59.99000
11     59.89000    225.64000     59.99000
11     69.34000    232.83000     59.99000
11     82.70000    224.65000     59.99000
11    109.75000    227.92000     59.99000
11    237.84000    207.65000     74.99000
11    244.36000    201.77000     74.99000
11    250.56000    198.83000     74.99000
11    257.07000    193.92000     74.99000
11    257.73000    200.79000     74.99000
11    271.74000    178.88000     74.99000
11    187.65000    222.04000     74.99000
11    181.78000    231.52000     74.99000
11    171.36000    231.19000     74.99000
11    170.70000    209.62000     74.99000
11    142.02000    218.44000     74.99000
11    141.04000    232.50000     74.99000
11    134.52000    236.10000     74.99000
11    105.84000    228.25000     74.99000
11     70.97000    238.06000     74.99000
11     64.78000    231.52000     74.99000
11     58.91000    224.98000     74.99000
11    233.61000    185.42000     74.99000
11    229.37000    191.63000     74.99000
11    248.93000    172.67000     74.99000
11    266.20000    150.44000     74.99000
11    270.11000    116.76000     74.99000
11    128.33000     89.30000     74.99000
11    126.38000     84.40000     74.99000
11     99.32000     96.82000     74.99000
11     86.61000     97.80000     74.99000
11    155.38000    196.86000     74.99000
11    158.32000    215.17000     74.99000
11    197.43000    167.11000     74.99000
11    211.12000    163.84000     74.99000
11    198.73000    153.71000     74.99000
11    198.73000    142.26000     74.99000
11     54.67000    182.15000     74.99000
11     48.81000    171.69000     74.99000
11     41.31000    159.27000     74.99000
11     27.62000    151.09000     74.99000
11     21.75000    149.46000     74.99000
11     10.02000    145.86000     74.99000
11     10.02000    157.96000     74.99000
11      1.87000    163.52000     74.99000
11     -0.41000    156.65000     74.99000
11      6.43000    188.04000     74.99000
11      1.22000    200.79000     74.99000
11     10.67000    205.04000     74.99000
11     20.78000    207.00000     74.99000
11     18.17000    213.87000     74.99000
11     39.35000    214.85000     74.99000
11      4.15000    204.38000     90.07000
11     12.63000    208.31000     90.07000
11      7.41000    160.25000     90.07000
11     10.35000    148.48000     90.07000
11     15.89000    148.48000     90.07000
11     83.35000     99.44000     90.07000
11     99.98000     97.80000     90.07000
11    156.04000    215.50000     90.07000
11    172.01000    209.62000     90.07000
11    180.48000    215.83000     90.07000
11    185.70000    222.69000     90.07000
11    173.31000    226.29000     90.07000
11    170.70000    231.52000     90.07000
11    140.72000    224.33000     90.07000
11    138.76000    233.81000     90.07000
11    118.55000    210.27000     90.07000
11    109.75000    225.31000     90.07000
11    104.54000    223.35000     90.07000
11    104.54000    230.54000     90.07000
11     77.81000    228.58000     90.07000
11     58.58000    221.71000     90.07000
11     47.50000    214.52000     90.07000
11     39.03000    217.13000     90.07000
11     33.81000    213.21000     90.07000
11     34.46000    222.37000     90.07000
11     56.95000    231.52000     90.07000
11     63.15000    231.85000     90.07000
11     72.27000    234.46000     90.07000
11     27.62000    215.50000     90.07000
11     21.75000    210.27000     90.07000
11    260.66000    186.73000     90.07000
11    255.44000    180.52000     90.07000
11    258.38000    172.34000     90.07000
11    264.90000    162.86000     90.07000
11    268.48000    157.30000     90.07000
11    270.11000    119.38000     90.07000
11    248.93000    173.32000     90.07000
11    258.05000    196.86000     90.07000
11    249.25000    199.48000     90.07000
11    234.26000    192.61000     90.07000
11    242.73000    203.08000     90.07000
11    154.41000    198.50000     90.07000
11    141.04000    200.79000     90.07000
11    198.41000    166.79000     90.07000
11    210.47000    165.48000     90.07000
11    179.83000    180.84000     90.07000
11    168.42000    194.58000     90.07000
11    114.97000    190.98000     90.07000
11    114.32000    199.15000     90.07000
11     81.40000    196.21000     90.07000
11     48.81000    172.67000     90.07000
11     45.55000    158.28000     90.07000
11     22.41000    159.92000     90.07000
11      6.43000    191.31000     90.07000
11     95.74000     97.47000    105.07000
11     86.61000    101.07000    105.07000
11     43.92000    134.09000    105.07000
11     29.25000    125.92000    105.07000
11     22.73000    156.00000    105.07000
11     12.63000    145.86000    105.07000
11     23.38000    146.51000    105.07000
11     11.65000    192.61000    105.07000
11      2.20000    194.25000    105.07000
11      0.57000    200.79000    105.07000
11      3.83000    206.35000    105.07000
11      9.69000    208.63000    105.07000
11     29.58000    216.81000    105.07000
11     79.44000    196.54000    105.07000
11     88.89000    189.34000    105.07000
11     92.81000    204.71000    105.07000
11     99.32000    201.11000    105.07000
11     85.96000    208.63000    105.07000
11     81.40000    224.33000    105.07000
11     73.25000    226.62000    105.07000
11     77.81000    232.17000    105.07000
11    116.60000    192.94000    105.07000
11    117.90000    201.11000    105.07000
11    123.77000    199.15000    105.07000
11    143.33000    201.11000    105.07000
11    154.73000    214.85000    105.07000
11    159.30000    221.39000    105.07000
11    222.20000    200.13000    105.07000
11    211.77000    199.15000    105.07000
11    239.80000    193.92000    105.07000
11    241.76000    188.36000    105.07000
11    265.55000    150.77000    105.07000
11    161.25000    161.23000    105.07000
11    207.53000     97.47000    105.07000
11    130.94000    224.65000    105.07000
11    107.15000    223.02000    105.07000
11    116.27000    213.87000    105.07000
11    171.68000    227.92000    105.07000
11    186.35000    222.37000    105.07000
11    176.57000    209.62000    105.07000
11    258.38000    195.88000    105.07000
11    258.05000    174.63000    105.07000
11    263.92000    162.86000    105.07000
11     46.52000    216.15000    105.07000
11     64.45000    222.04000    105.07000
11      4.48000    183.13000    105.07000
11      6.76000    159.59000    105.07000
11     99.98000    198.83000    119.84000
11    117.58000    201.11000    119.84000
11    124.75000    199.48000    119.84000
11    156.04000    213.54000    119.84000
11    160.27000    221.39000    119.84000
11    180.81000    208.96000    119.84000
11    215.03000    199.15000    119.84000
11    221.22000    195.88000    119.84000
11    237.84000    193.27000    119.84000
11    241.10000    186.73000    119.84000
11    262.62000    147.17000    119.84000
11    267.83000    150.77000    119.84000
11    269.46000    142.26000    119.84000
11    259.36000    139.65000    119.84000
11    245.34000    134.42000    119.84000
11    201.67000     99.76000    119.84000
11    205.90000     96.17000    119.84000
11    164.18000    165.48000    119.84000
11    212.75000    150.11000    119.84000
11    179.83000    183.46000    119.84000
11    145.61000    195.56000    119.84000
11    142.02000    203.40000    119.84000
11    129.96000    223.67000    119.84000
11     84.01000    206.67000    119.84000
11     79.77000    211.25000    119.84000
11     74.88000    225.64000    119.84000
11     67.06000    225.64000    119.84000
11     82.05000    225.64000    119.84000
11     31.21000    216.81000    119.84000
11     12.95000    189.34000    119.84000
11      5.13000    188.69000    119.84000
11      5.78000    206.67000    119.84000
11      3.50000    200.46000    119.84000
11     30.23000    206.67000    119.84000
11     35.77000    207.98000    119.84000
11     23.71000    159.92000    119.84000
11     18.17000    155.34000    119.84000
11     29.58000    128.53000    119.84000
11     43.26000    130.82000    119.84000
11     40.98000    168.75000    119.84000
11     51.41000    116.11000    119.84000
11     69.99000    109.90000    119.84000
11     88.24000     98.78000    119.84000
11     88.57000    105.65000    119.84000
11    103.56000    108.92000    119.84000
11    112.36000    113.49000    119.84000
11    113.99000    104.99000    119.84000
11    125.40000    108.92000    119.84000
11    126.05000    118.72000    119.84000
11    249.25000    132.13000    119.84000
11    143.00000    126.24000    119.84000
11    136.15000    151.42000    119.84000
11    128.33000    154.36000    119.84000
11    134.20000    163.84000    119.84000
11    121.49000    178.23000    119.84000
11    126.38000    173.98000    119.84000
11    127.68000    165.48000    119.84000
11    120.18000    163.84000    119.84000
11    121.81000    156.98000    119.84000
11    175.59000    219.75000    119.84000
11     24.36000    159.27000    134.83000
11     41.63000    171.04000    134.83000
11     58.26000    161.55000    134.83000
11     63.47000    124.94000    134.83000
11     53.04000    117.74000    134.83000
11     72.92000    108.59000    134.83000
11    105.52000    107.94000    134.83000
11     89.87000    104.34000    134.83000
11    124.75000    115.13000    134.83000
11    131.92000    108.26000    134.83000
11    144.30000    126.24000    134.83000
11    143.33000    138.34000    134.83000
11    142.02000    148.15000    134.83000
11    130.94000    152.40000    134.83000
11    136.48000    165.80000    134.83000
11    138.11000    171.36000    134.83000
11    119.53000    190.33000    134.83000
11    127.35000    197.85000    134.83000
11    118.88000    200.13000    134.83000
11    133.55000    179.21000    134.83000
11     82.70000    207.65000    134.83000
11     99.65000    198.50000    134.83000
11     65.43000    222.04000    134.83000
11     36.75000    208.63000    134.83000
11     30.23000    203.08000    134.83000
11     43.92000    203.73000    134.83000
11     64.78000    210.60000    134.83000
11    163.21000    164.82000    134.83000
11    178.85000    185.09000    134.83000
11    211.77000    148.15000    134.83000
11    211.12000    135.73000    134.83000
11    211.12000    121.01000    134.83000
11    215.36000    114.47000    134.83000
11    242.08000    155.34000    134.83000
11    238.82000    181.82000    134.83000
11    235.24000    190.65000    134.83000
11    250.23000    132.78000    134.83000
11    242.73000    145.53000    134.83000
11    261.96000    147.82000    134.83000
11    270.11000    140.63000    134.83000
11    205.25000     99.11000    134.83000
11     30.55000    128.21000    134.83000
11     66.73000    157.63000    134.83000
11    123.12000    156.32000    134.83000
11    220.24000    195.88000    134.83000
11     10.02000    188.69000    134.83000
11     10.35000    202.42000    134.83000
11     65.75000    158.28000    149.83000
11    114.97000    188.69000    149.83000
11    121.16000    192.94000    149.83000
11     52.39000    186.73000    149.83000
11     40.98000    203.40000    149.83000
11     29.25000    201.11000    149.83000
11     64.78000    209.29000    149.83000
11    119.53000    202.42000    149.83000
11    128.98000    201.77000    149.83000
11    128.66000    205.36000    149.83000
11    132.57000    177.57000    149.83000
11    131.59000    166.79000    149.83000
11    141.04000    167.77000    149.83000
11     72.60000    128.21000    149.83000
11    211.77000    135.07000    149.83000
11    243.06000    154.36000    149.83000
11    120.84000    159.92000    149.83000
11    131.27000    150.77000    149.83000
11    141.70000    149.78000    149.83000
11    140.39000    136.05000    149.83000
11    142.67000    124.94000    149.83000
11     81.72000    165.48000    149.83000
11     77.81000    174.31000    149.83000
11     86.61000    143.90000    149.83000
11    114.64000    190.65000    164.91000
11     98.67000    186.08000    164.91000
11     87.92000    145.53000    164.91000
11    111.06000    149.13000    164.91000
11    121.49000    157.63000    164.91000
11    127.35000    148.80000    164.91000
11     65.75000    157.63000    164.91000
11     72.60000    161.23000    164.91000
11     81.72000    173.65000    164.91000
11     88.57000    179.86000    164.91000
11     95.41000    174.63000    164.91000
11     69.66000    125.26000    164.91000
11    133.22000    177.90000    164.91000
11    132.24000    164.17000    164.91000
11    141.04000    169.40000    164.91000
