# Supplementary material for: Design Principles of Pancreatic Islets: Glucose-Dependent Coordination of Hormone Pulses
Source: PLoS One. 2016 Apr 1;11(4):e0152446. doi: 10.1371/journal.pone.0152446 (PMC4818077; doi:10.1371/journal.pone.0152446)
Supplement: S1 Dataset — Three-dimensional coordinates of α and β cells within mouse islets (n = 29). Columns represent types, x, y, and z coordinates (μm) of cells (rows) within an islet. The numbers of the first column are 11 (α cell) and 12 (β cell). (ZIP) [file pone.0152446.s009.zip › Mouse/M03.txt]

12    183.36000    148.19000      4.62000
12    171.13000    145.23000      4.24000
12    183.79000    137.69000      2.73000
12    194.89000    125.33000      8.71000
12    219.62000    130.25000      2.12000
12    215.67000    141.92000     15.30000
12    207.29000    150.21000     18.86000
12    247.75000    112.73000     19.69000
12    240.54000    124.57000     22.73000
12    235.66000    118.61000     20.07000
12    239.36000    102.04000     17.65000
12    209.90000    106.53000     16.66000
12    179.86000    162.46000     17.20000
12    221.65000     87.91000     18.41000
12    240.29000     88.57000     17.57000
12    192.56000     87.14000     21.21000
12    115.16000     80.07000     20.15000
12    104.37000     79.65000     21.97000
12     93.85000     72.02000     20.91000
12     91.11000    106.87000     19.77000
12     83.03000    102.05000     22.42000
12     85.27000    113.72000     25.91000
12    237.67000    139.74000     17.57000
12    230.77000    145.01000     21.82000
12    230.10000     63.85000     15.23000
12    191.87000     62.91000     18.86000
12    207.46000     73.88000     19.01000
12    107.52000     60.13000     15.68000
12    118.43000     62.83000     19.54000
12    148.65000     35.38000     15.68000
12    136.48000     46.17000     19.32000
12    119.10000     38.24000     19.32000
12    121.84000     34.50000     19.32000
12    187.89000     49.37000     19.32000
12    213.88000     47.03000     20.38000
12    146.09000    136.03000      0.23000
12    147.97000    147.06000      0.23000
12    104.91000    110.03000     17.73000
12    106.24000    123.06000     17.73000
12    115.58000    114.38000     17.73000
12     90.83000     84.25000      8.26000
12    191.81000    111.70000     16.21000
12    189.53000     99.37000     18.86000
12    147.96000    115.63000     17.57000
12    155.36000    138.49000     17.57000
12    155.22000    154.54000     17.57000
12    198.64000    154.88000     17.42000
12    177.42000    104.92000     19.32000
12    134.96000     73.10000     22.73000
12     83.41000     61.07000     28.25000
12    210.09000    105.50000      0.08000
12    234.07000    102.28000      0.08000
12    193.56000    126.34000      0.08000
12    187.89000     55.59000      0.08000
12    183.70000     37.80000      0.08000
12    111.21000     87.11000      0.08000
12    114.42000    110.84000      0.08000
12     89.48000     83.34000      0.08000
12    108.65000     56.80000      6.82000
12    135.61000     48.18000      6.82000
12    147.91000     52.45000      6.82000
12    117.26000     40.63000      6.82000
12    145.46000     36.86000      6.82000
12    189.55000     87.26000      6.82000
12    221.88000     81.31000      6.82000
12    239.66000    127.85000     10.45000
12    225.64000    146.92000     10.45000
12    189.72000    165.17000     14.77000
12    199.79000    164.32000     16.13000
12    167.66000    148.98000     13.71000
12    196.02000    142.25000      7.80000
12    108.39000    126.55000      5.91000
12     89.13000    107.91000      5.91000
12    144.91000    119.72000      5.91000
12    223.80000     61.89000      5.91000
12    207.35000     71.92000      5.91000
12    247.52000    115.98000      5.91000
12    235.67000    138.86000      5.91000
12    211.63000    147.33000      5.91000
12    198.61000    154.23000      5.91000
12    183.38000    156.34000      5.91000
12    177.44000    161.23000      5.91000
12    158.39000    102.97000      5.91000
12    135.99000     74.03000      5.91000
12    187.48000     60.20000      9.62000
12    147.06000    148.42000      9.62000
12    160.77000    135.91000      9.62000
12    234.74000    102.57000      9.62000
12    116.25000     83.57000      9.62000
12    116.80000    112.68000      9.62000
12     93.66000     69.70000      9.62000
12    180.72000     36.98000      9.62000
12    158.14000     73.19000      6.51000
12    213.80000     45.39000      6.51000
12    203.52000     36.11000      6.51000
12    238.37000     90.92000      6.51000
12    166.17000     52.15000      6.21000
12    171.28000     62.35000      6.21000
12    185.34000     75.37000      6.21000
12    202.37000     57.78000      6.21000
12    206.13000     92.28000      6.21000
12    220.27000    112.82000      6.21000
12    190.20000    105.89000      6.21000
12    173.09000     90.74000      6.21000
12    166.41000    118.92000      6.21000
12    144.19000     93.57000      6.21000
12    126.96000    101.02000      6.21000
12    136.07000    137.86000     12.65000
12    128.65000    127.12000     12.65000
12    120.19000    140.00000     12.65000
12    104.84000     90.06000     12.65000
12    167.05000     37.69000     12.65000
12    214.61000    129.49000     12.65000
12    117.84000     70.39000      1.44000
12     94.63000     63.42000      1.44000
12    193.05000     66.78000      1.44000
12    234.84000    123.19000      1.44000
12    223.54000    150.30000      1.44000
12    159.33000    133.37000      1.44000
12    130.95000    139.77000      1.44000
12    124.97000     63.14000      9.54000
12    192.43000     48.80000      9.54000
12    239.27000     83.02000      9.54000
12    218.74000     96.21000      9.54000
12    231.47000    121.08000      9.54000
12    208.51000    162.55000      9.54000
12    214.83000    152.40000      9.54000
12    182.58000    140.99000     11.89000
12    136.11000     82.53000     14.70000
12    137.96000     74.25000     14.70000
12    162.56000     76.56000     14.70000
12    180.78000     75.61000     14.70000
12    151.82000     52.24000     14.70000
12    166.21000     59.02000     16.74000
12    155.22000    104.77000     16.74000
12    197.17000    133.02000     16.74000
12    222.75000    110.40000     16.74000
12    201.01000     56.87000     16.74000
12    202.27000     37.16000     16.74000
12    171.21000     92.15000     17.57000
12    150.65000     92.25000     17.57000
12    125.72000    102.39000     17.57000
12    151.56000     66.01000     17.57000
12    114.33000     47.00000     17.57000
12    133.88000     58.75000     17.57000
12     88.12000     88.65000     18.48000
12    176.60000    126.57000     18.48000
12    157.57000    124.62000     18.48000
12    186.63000     37.65000     18.48000
12    142.15000    154.24000     18.48000
12    145.44000    142.28000     18.48000
12    123.26000     86.48000     18.48000
12    111.52000     99.21000     18.48000
12    212.75000    118.78000     20.15000
12    185.71000    138.53000     20.15000
12    186.50000    153.55000     20.15000
12    224.10000    136.20000     20.15000
12    219.36000    151.50000     20.15000
12    230.75000    157.13000     20.15000
12    241.37000    148.06000     20.15000
12    253.94000    126.45000     20.15000
12    238.84000     68.64000      9.70000
12    131.17000     38.26000      9.70000
12    108.92000     74.46000      9.70000
12    155.01000    144.40000      9.70000
12    137.18000    109.32000      9.70000
12    179.84000    119.85000      4.39000
12    175.37000    109.28000      4.39000
12    128.09000    122.57000      4.39000
12    246.63000     74.12000     23.41000
12    236.24000     56.33000     23.41000
12    169.67000     31.66000     23.41000
12    165.81000     45.29000     23.41000
12    148.24000     33.77000     23.41000
12    164.87000     70.87000     23.41000
12    216.09000     64.26000     23.41000
12    206.17000    130.26000     23.41000
12    167.52000    140.14000     26.97000
12    176.02000    146.57000     26.97000
12    160.98000    114.95000     27.35000
12    164.71000    155.02000     27.35000
12    182.64000    167.18000     27.35000
12    192.37000    159.79000     27.35000
12    209.51000    162.82000     27.35000
12    204.47000    172.58000     27.35000
12    194.89000    170.47000     27.35000
12    106.88000     91.59000     27.35000
12    121.56000    103.92000     27.35000
12    117.48000    113.30000     27.35000
12    155.49000    134.88000     27.35000
12    154.53000    147.70000     27.35000
12    222.03000    115.35000     27.35000
12    252.08000    115.74000     27.35000
12    243.91000    134.18000     27.35000
12    257.66000    135.09000     27.35000
12    257.51000    107.27000     27.35000
12    252.82000     92.46000     27.35000
12    123.58000     67.80000     27.35000
12    136.55000     47.48000     27.35000
12    135.57000    103.51000     27.35000
12    206.03000     96.55000     27.35000
12    201.82000     59.77000     27.35000
12    237.86000     93.57000     27.35000
12    209.68000    134.99000     33.10000
12    229.46000    145.08000     33.10000
12    221.24000    156.32000     33.10000
12    234.26000    161.85000     33.10000
12    246.65000    155.31000     33.10000
12    249.90000    142.70000     33.10000
12    236.42000    103.47000     33.10000
12    235.38000    114.65000     33.10000
12    250.45000     78.50000     33.10000
12    238.50000     74.55000     33.10000
12    216.65000     68.82000     33.10000
12    209.07000     54.81000     33.10000
12    218.35000     51.37000     33.10000
12    139.69000     76.12000     33.10000
12    174.88000     31.39000     33.10000
12    159.35000     40.39000     33.10000
12    175.56000     44.45000     33.10000
12    158.92000     69.55000     33.10000
12    193.64000    146.63000     33.10000
12    215.40000    144.51000     33.10000
12    211.94000     97.22000     39.77000
12    225.32000    109.61000     39.77000
12    219.62000    119.08000     39.77000
12    253.31000    120.59000     39.77000
12    259.65000    135.64000     39.77000
12    243.96000    135.15000     39.77000
12    255.23000    107.39000     39.77000
12    238.08000     91.59000     39.77000
12    228.94000     85.20000     39.77000
12    163.58000    108.59000     39.77000
12    166.47000    138.89000     39.77000
12    211.12000    162.41000     39.77000
12    192.25000    163.73000     39.77000
12    125.90000     68.33000     39.77000
12    123.27000     93.03000     39.77000
12    107.41000     95.49000     39.77000
12    116.77000     68.48000     39.77000
12    114.57000     57.80000     39.77000
12    133.30000     47.65000     39.77000
12    147.48000     31.84000     39.77000
12    140.64000    125.51000     22.27000
12    128.74000    116.31000     22.27000
12    131.55000    138.75000     22.27000
12    232.48000     78.14000     22.27000
12    138.04000     88.32000     22.27000
12    179.58000     77.63000     22.27000
12    147.75000     80.61000     22.27000
12    153.68000     50.51000     22.27000
12    201.10000    139.37000     27.95000
12    137.55000     60.19000     27.95000
12    122.85000     53.76000     27.95000
12    123.43000     83.52000     27.95000
12    207.03000     40.84000     27.95000
12    161.66000     84.47000     27.95000
12    206.49000    111.58000     27.95000
12    187.68000    126.32000     27.95000
12    177.78000    105.56000     28.94000
12    190.60000    113.40000     29.77000
12    109.30000     69.20000     29.77000
12    203.74000     77.68000     29.77000
12    222.53000     87.50000     29.77000
12    191.11000     48.55000     32.42000
12    238.58000     57.52000     32.42000
12    248.04000     57.35000     32.42000
12    183.32000     74.16000     32.42000
12    145.92000    126.54000     32.42000
12    187.72000     95.87000     32.42000
12    150.65000     86.03000     32.42000
12    147.91000     52.45000     32.42000
12    161.24000     57.64000     32.42000
12    175.76000     60.81000     32.42000
12    178.69000     85.54000     32.42000
12    158.10000     72.54000     41.97000
12    215.10000     70.21000     41.97000
12    209.10000     55.46000     41.97000
12    237.62000     64.12000     41.97000
12    238.41000    104.02000     41.97000
12    237.72000    115.84000     41.97000
12    221.27000    156.97000     41.97000
12    220.44000    147.19000     41.97000
12    208.07000    135.40000     41.97000
12    135.37000     74.71000     41.97000
12    161.67000     47.14000     41.97000
12    160.31000     33.79000     41.97000
12    174.96000     33.02000     41.97000
12    219.96000     50.96000     41.97000
12    204.17000     73.40000     41.97000
12    148.66000    141.46000     41.97000
12    154.89000    154.56000     41.97000
12    124.04000    113.94000     41.97000
12    146.23000     82.66000     41.97000
12    167.20000    121.50000     41.97000
12    205.81000    110.96000     41.97000
12    193.57000    145.33000     41.97000
12    248.99000    156.50000     41.97000
12    235.30000    163.11000     41.97000
12    246.18000    146.50000     41.97000
12    231.90000    147.90000     41.97000
12    226.52000    126.25000     41.97000
12    252.54000     81.01000     41.97000
12    240.05000     79.38000     41.97000
12    237.35000     52.67000     41.97000
12    208.96000     40.41000     41.97000
12    143.59000     57.26000     41.97000
12     99.24000    101.49000     41.97000
12     99.53000     88.38000     41.97000
12    101.95000     72.21000     41.97000
12    176.45000     48.99000     41.97000
12    200.35000     62.79000     41.97000
12    151.13000    107.61000     36.13000
12    136.58000     91.67000     36.13000
12    135.81000    108.08000     36.13000
12    178.81000    150.03000     36.13000
12    184.75000    126.47000     36.13000
12    182.32000    111.21000     37.65000
12    181.51000    170.51000     37.65000
12    131.68000    128.93000     37.65000
12    113.61000     83.06000     37.65000
12    217.95000     87.01000     38.10000
12    198.68000     99.75000     39.31000
12    198.06000     86.62000     40.60000
12    181.09000     92.93000     41.44000
12    166.87000     84.00000     41.44000
12    183.81000     72.12000     42.27000
12    170.16000     64.86000     43.10000
12    191.60000     47.98000     43.10000
12    114.52000    111.38000     43.10000
12    155.33000    123.67000     43.94000
12    162.01000    145.63000     43.94000
12    185.55000    144.90000     44.77000
12    245.40000    123.81000     45.60000
12    185.95000    112.18000     45.60000
12    127.40000     83.57000     48.63000
12    116.30000     71.20000     48.63000
12    116.97000     95.79000     48.63000
12    143.07000     33.65000     49.54000
12    219.99000     91.70000     48.71000
12    220.44000    114.31000     48.71000
12    213.79000    122.80000     48.71000
12    216.76000    159.63000     49.54000
12    202.98000    142.21000     49.54000
12    244.34000    144.05000     49.54000
12    248.45000    109.23000     49.54000
12    232.89000    107.11000     49.54000
12    232.57000     94.65000     49.54000
12    211.32000     70.29000     49.54000
12    206.42000     57.92000     49.54000
12    199.40000    110.92000     50.37000
12    143.56000    142.70000     50.37000
12    139.05000    153.92000     50.37000
12    161.27000    165.89000     50.37000
12    153.05000    160.87000     50.37000
12     89.76000     91.75000     50.37000
12     92.56000     75.85000     50.37000
12     99.32000     58.86000     50.37000
12    106.89000     51.40000     50.37000
12    127.23000     74.40000     50.37000
12    105.34000     87.33000     52.04000
12    152.57000    114.03000     52.87000
12    156.76000    127.35000     52.87000
12    159.92000    148.14000     52.87000
12    186.61000    149.54000     52.87000
12    207.41000    169.94000     52.87000
12    191.90000    166.84000     52.87000
12    195.17000    154.24000     52.87000
12    234.40000    134.36000     52.87000
12    255.20000    136.11000     52.87000
12    228.05000    149.74000     52.87000
12    219.33000    147.98000     53.71000
12    208.91000    147.43000     53.71000
12    243.19000    159.70000     53.71000
12    200.60000     94.28000     54.54000
12    204.61000    104.97000     54.54000
12    242.20000    122.66000     54.54000
12    229.50000     66.01000     54.54000
12    105.80000    103.39000     30.45000
12    133.23000     59.14000     46.97000
12    182.12000    129.43000     50.37000
12    204.93000    131.72000     52.12000
12    205.26000    115.37000     52.12000
12    250.56000    101.31000     52.12000
12    249.91000     86.93000     53.02000
12    248.28000     74.50000     52.19000
12    222.86000     81.37000     50.53000
12    232.64000     54.89000     49.62000
12    215.04000     52.27000     49.62000
12    201.67000     71.89000     49.62000
12    197.11000     55.87000     49.62000
12    234.27000    158.20000     63.25000
12    246.00000    153.95000     62.27000
12    244.70000    143.49000     59.84000
12    152.46000     74.50000     52.27000
12    137.14000    118.64000     52.27000
12    188.96000     98.70000     51.06000
12    166.15000     47.69000     53.48000
12    172.01000     38.54000     54.46000
12    187.99000     35.27000     54.46000
12    180.81000     51.29000     54.46000
12    184.73000     66.33000     54.46000
12    134.53000    103.93000     55.30000
12    148.87000     97.39000     55.30000
12    180.16000     89.87000     56.13000
12    164.52000     65.67000     56.13000
12    148.22000     58.48000     56.13000
12    158.98000     32.65000     56.13000
12    171.36000     80.39000     56.13000
12    193.20000     82.35000     56.13000
12    202.33000     40.17000     56.13000
12    161.91000    104.91000     56.13000
12    184.07000    115.70000     56.13000
12    173.64000    102.95000     56.13000
12    160.93000     89.87000     56.13000
12    173.64000    150.35000     56.13000
12    171.69000    132.04000     56.13000
12    164.52000    115.04000     56.13000
12    189.62000    137.60000     56.13000
12    221.23000    138.91000     56.13000
12    252.52000    120.27000     56.13000
12    244.70000    134.01000     56.13000
12    232.31000    123.54000     56.13000
12    236.55000     78.10000     56.13000
12    238.18000     65.35000     56.13000
12    111.07000     67.31000     58.02000
12    128.34000     80.39000     58.02000
12    133.23000     54.56000     59.99000
12    138.44000     35.27000     62.27000
12    117.58000     95.10000     59.24000
12    114.98000    110.14000     60.07000
12     96.72000    107.85000     60.98000
12     90.53000     91.50000     60.98000
12     97.05000     63.39000     60.07000
12     90.53000     77.44000     59.16000
12    107.81000     54.23000     60.15000
12    208.19000     67.96000     61.05000
12    196.46000     70.91000     61.05000
12    204.93000     57.50000     62.19000
12    230.36000    100.66000     64.92000
12    223.51000    112.10000     64.92000
12    218.30000    120.93000     65.90000
12    244.70000    119.62000     64.08000
12    255.13000    133.35000     62.11000
12    251.54000    105.23000     60.45000
12    220.58000     86.60000     58.40000
12    196.13000     92.48000     66.81000
12    204.93000    102.29000     66.81000
12    197.76000    112.10000     66.81000
12    208.19000    146.76000     68.25000
12    197.11000    144.47000     68.25000
12    187.66000    149.05000     68.25000
12    193.85000    165.72000     69.24000
12    212.43000    165.07000     69.24000
12    218.62000    159.51000     69.24000
12    221.56000    147.74000     68.10000
12    210.15000     70.91000     68.93000
12    197.11000     70.91000     68.93000
12    139.10000    100.66000     45.98000
12    156.04000     95.43000     45.98000
12    192.87000    126.16000     45.98000
12    173.64000    151.66000     45.98000
12    219.93000    136.62000     45.98000
12    116.93000     44.42000     45.98000
12    138.77000     40.17000     45.98000
12    170.39000     39.52000     45.98000
12    194.83000     38.54000     45.98000
12    187.99000     63.71000     46.81000
12    136.16000    136.62000     47.80000
12    119.21000     58.15000     48.71000
12    150.18000     75.16000     59.24000
12    137.14000     85.29000     59.24000
12    120.19000     45.73000     59.24000
12    223.84000     43.12000     59.24000
12    214.06000     49.33000     59.24000
12    230.36000     56.19000     59.24000
12    231.33000     90.52000     59.24000
12    219.93000    162.45000     58.40000
12    199.07000    143.16000     58.40000
12    144.31000    152.31000     59.39000
12    152.78000    164.08000     60.22000
12    166.15000    166.05000     60.22000
12    131.27000    127.47000     60.22000
12    107.15000     83.98000     61.13000
12    104.55000     98.70000     61.13000
12    150.50000    120.27000     61.13000
12    156.70000    130.41000     61.13000
12    143.98000    139.56000     61.13000
12    125.08000    140.87000     61.13000
12    189.94000    165.07000     61.13000
12    251.54000     93.46000     61.96000
12    246.65000     80.06000     61.96000
12    237.53000    107.52000     61.96000
12    192.87000    127.47000     61.96000
12    206.89000    131.39000     61.96000
12    221.23000     71.23000     61.96000
12    207.22000     85.62000     61.96000
12    164.84000     48.35000     62.80000
12    141.70000     44.75000     62.80000
12    179.51000     43.12000     62.80000
12    196.13000     47.04000     62.80000
12    180.81000     66.00000     62.80000
12    160.93000    149.37000     62.80000
12    203.63000    177.82000     62.80000
12    215.36000    176.18000     62.80000
12    233.94000    141.20000     62.80000
12    229.05000    149.70000     62.80000
12    208.52000    117.00000     62.80000
12    214.39000     98.70000     63.78000
12    173.97000     83.33000     63.78000
12    168.43000    130.08000     63.78000
12    116.61000    119.62000     63.78000
12    152.13000    106.87000     63.78000
12    131.60000    107.20000     64.61000
12    170.39000    111.77000     64.61000
12    184.73000    117.33000     64.61000
12    188.96000    101.64000     64.61000
12    173.64000     99.68000     64.61000
12    147.57000     92.48000     64.61000
12    160.61000     85.29000     64.61000
12    188.64000     82.35000     64.61000
12    163.54000     69.60000     65.45000
12    136.49000     68.94000     65.45000
12    121.82000     60.77000     65.45000
12    164.84000     37.23000     65.45000
12    153.44000     39.52000     65.45000
12    182.12000     55.21000     65.45000
12    231.66000     75.16000     65.45000
12    229.70000     65.67000     65.45000
12    240.13000     64.04000     65.45000
12    216.99000     60.77000     65.45000
12    254.48000    112.75000     65.45000
12    252.52000    123.54000     65.45000
12    234.59000    131.06000     65.45000
12    195.81000    155.91000     65.45000
12    184.40000    173.24000     65.45000
12    172.34000    155.58000     65.45000
12    178.86000    135.64000     66.51000
12    217.97000    139.24000     66.51000
12    150.83000     58.48000     66.51000
12    128.01000     84.96000     66.51000
12    125.08000     76.14000     66.51000
12    112.37000     74.83000     66.51000
12    213.73000     51.94000     67.80000
12    220.90000     52.60000     67.80000
12    229.38000     55.87000     67.80000
12    238.50000     53.58000     68.63000
12    225.14000     44.10000     68.63000
12    105.85000     67.31000     68.63000
12    134.86000     59.14000     68.63000
12    108.13000     56.85000     68.63000
12     97.38000     63.39000     68.63000
12     93.14000     77.77000     68.63000
12     91.18000     90.85000     68.63000
12    115.95000     92.16000     68.63000
12    113.02000    105.89000     68.63000
12    222.86000     85.94000     68.63000
12    244.37000    143.81000     68.63000
12    179.51000    163.43000     68.63000
12    209.17000    153.95000     68.63000
12    238.83000     90.20000     68.63000
12    155.72000    130.74000     70.30000
12    236.87000    105.89000     70.30000
12    252.19000    105.23000     70.30000
12    250.24000     84.96000     70.30000
12    206.89000    128.77000     70.30000
12    206.56000     59.14000     70.30000
12    202.65000     38.54000     70.30000
12    139.10000     34.94000     70.30000
12    138.77000     85.29000     70.30000
12    131.93000    125.51000     70.30000
12    142.68000    146.43000     70.30000
12    141.70000    160.16000     70.30000
12    157.67000    157.22000     70.30000
12    127.69000    145.78000     70.30000
12    251.54000    140.54000     -1.21000
12    258.06000    119.95000      0.68000
12    255.45000     98.37000      1.74000
12    247.63000     86.93000      2.58000
12    240.46000     99.02000      2.58000
12    163.54000     59.46000     73.93000
12    154.74000     29.71000     73.93000
12    127.04000     94.45000     73.93000
12    136.16000    116.68000     74.77000
12    167.45000    141.53000     74.77000
12    186.36000    156.89000     74.77000
12    221.56000    129.76000     74.77000
12    243.72000    125.18000     74.77000
12    232.31000    114.72000     74.77000
12    213.73000     78.43000     74.77000
12    148.22000     79.08000     74.77000
12    162.24000     79.73000     75.60000
12    193.53000     61.42000     75.60000
12    150.50000     71.56000     75.60000
12    162.24000    119.95000     75.60000
12    162.24000     97.71000     75.60000
12    122.80000    130.74000     75.60000
12    155.39000    166.37000     75.60000
12    151.81000    146.76000     75.60000
12    170.39000    174.87000     75.60000
12    217.97000    168.99000     75.60000
12    233.29000    168.66000     75.60000
12    253.82000    142.51000     75.60000
12    227.42000    123.87000     75.60000
12    176.90000    146.10000     75.60000
12    141.38000    101.64000     75.60000
12    143.98000    129.43000     75.60000
12    131.60000    156.56000     75.60000
12    105.20000    117.99000     75.60000
12    127.36000     50.31000     75.60000
12    102.59000     49.98000     75.60000
12    118.24000     47.37000     75.60000
12    188.64000     38.21000     75.60000
12    164.52000    164.41000     76.43000
12    203.96000    167.03000     76.43000
12    108.13000     94.77000     76.43000
12    104.87000     83.98000     76.43000
12     96.72000    101.97000     76.43000
12    189.94000    129.10000     77.26000
12    203.63000     88.23000     77.26000
12    203.63000     77.44000     77.26000
12    240.79000     77.44000     77.26000
12    164.52000     50.31000     78.17000
12    180.16000     46.71000     78.17000
12    193.85000     48.02000     78.17000
12    142.36000     47.04000     78.17000
12    238.18000    145.45000     78.17000
12    247.96000    151.66000     78.17000
12    250.89000    131.72000     78.17000
12    204.93000    181.09000     78.17000
12    214.71000    180.10000     78.17000
12    210.80000    172.59000     78.17000
12    158.33000     64.04000     78.17000
12    154.09000    105.23000     79.92000
12    150.18000    117.99000     79.92000
12    193.53000    119.95000     79.92000
12    206.89000    118.97000     79.92000
12    213.73000    100.00000     79.92000
12    222.86000     73.19000     79.92000
12    207.87000     46.38000     79.92000
12    190.59000    103.27000     79.92000
12    164.52000    133.02000     79.92000
12    146.92000    138.91000     79.92000
12    193.53000     82.68000     79.92000
12    123.45000    115.70000     79.92000
12    167.45000     70.91000     81.36000
12    176.90000     61.42000     81.36000
12    183.75000     75.48000     81.36000
12    173.32000     88.89000     81.36000
12    183.42000    115.37000     81.36000
12    173.97000    122.56000     81.36000
12    174.95000    106.87000     81.36000
12    228.07000    104.58000     81.36000
12    253.82000    116.35000     81.36000
12    237.53000    133.68000     81.36000
12    231.99000     69.60000     81.36000
12    215.36000    119.29000     81.36000
12    165.82000     33.96000     81.36000
12    192.55000    173.89000     81.36000
12    180.81000    177.82000     81.36000
12    229.38000    155.26000     81.36000
12    225.79000    137.93000     81.36000
12    153.76000     42.79000     81.36000
12    181.79000     96.73000     81.36000
12    122.15000    137.93000     81.36000
12    127.36000    106.22000     81.36000
12    150.83000     88.89000     81.36000
12    113.35000    123.22000     81.36000
12    119.87000     63.39000     81.36000
12    216.34000     65.35000     81.36000
12    170.06000    155.58000     81.36000
12    196.79000    154.93000     81.36000
12    125.08000     78.75000     85.60000
12    115.95000     74.50000     85.60000
12    105.20000     66.98000     85.60000
12    136.16000     84.96000     85.60000
12    138.12000     66.33000     85.60000
12    141.05000     38.87000     85.60000
12    199.39000     70.25000     85.60000
12    212.43000     53.90000     85.60000
12    234.92000    106.22000     85.60000
12    245.68000    107.85000     85.60000
12    214.71000     87.91000     85.60000
12    229.05000     76.46000     85.60000
12    207.22000    155.58000     85.60000
12    224.16000    147.08000     85.60000
12    215.04000    161.47000     85.60000
12    224.16000    162.78000     85.60000
12    211.78000    127.79000     85.60000
12    180.16000    165.72000     85.60000
12    155.72000    133.35000     85.60000
12    158.33000    158.20000     85.60000
12    142.03000    160.82000     85.60000
12    131.27000    123.87000     85.60000
12    129.97000    136.62000     85.60000
12    122.80000     89.21000     85.60000
12    207.54000     67.96000     85.60000
12    116.61000    103.60000     85.60000
12    177.88000    136.62000     85.60000
12    140.73000    149.37000     87.26000
12     87.27000     90.85000     88.10000
12     92.49000     73.52000     88.10000
12    117.91000     38.87000     88.10000
12    248.28000     90.85000     88.10000
12    229.05000     93.46000     88.10000
12    203.30000    106.54000     88.10000
12    195.81000     95.75000     88.93000
12    195.48000    139.89000     88.93000
12    208.52000    141.53000     89.92000
12    231.01000    116.02000     89.92000
12    246.00000    124.85000     90.75000
12    226.77000     56.19000     90.75000
12    189.62000     39.52000     90.75000
12    125.73000     48.02000     90.75000
12    114.98000     51.94000     90.75000
12    148.22000     75.48000     90.75000
12    107.81000     92.48000     92.49000
12    104.55000    109.81000     92.49000
12    140.40000    102.95000     92.49000
12    208.19000     80.39000     92.49000
12    253.17000    141.85000     92.49000
12    162.89000    143.81000     92.49000
12    182.77000    154.60000     92.49000
12    102.27000     83.66000     92.49000
12     91.18000    103.27000     92.49000
12    242.09000     83.00000     92.49000
12    130.30000     59.14000     92.49000
12    162.24000     95.43000     92.49000
12    163.54000    116.68000     92.49000
12    155.39000    171.93000     92.49000
12    154.09000    164.08000     92.49000
12    170.39000    174.87000     92.49000
12    180.16000     48.02000     94.01000
12    169.08000     50.64000     94.01000
12    140.73000     49.98000     94.01000
12    156.37000     71.89000     94.01000
12    253.50000    131.06000     94.01000
12    244.05000    140.22000     94.01000
12    237.20000    150.35000     94.01000
12    215.04000    169.97000     94.01000
12    206.24000    182.07000     94.01000
12    127.36000    155.91000     94.01000
12    130.95000     90.52000     94.84000
12    103.24000     53.90000     94.84000
12    106.83000     44.10000     94.84000
12    150.50000     29.71000     94.84000
12    199.39000     60.12000     95.90000
12    197.44000     47.04000     95.90000
12    190.27000    126.49000     95.90000
12    201.02000    120.93000     95.90000
12    149.53000    107.52000     95.90000
12    147.57000    125.83000     95.90000
12    139.10000    137.93000     95.90000
12    153.76000     59.46000     95.90000
12     99.01000    124.85000     95.90000
12    176.25000     66.33000     96.88000
12    183.42000    107.52000     96.88000
12    176.58000     92.81000     96.88000
12    184.07000     77.77000     96.88000
12    160.93000     84.64000     97.64000
12    148.55000     91.18000     97.64000
12    124.43000    115.37000     98.78000
12    119.54000    135.97000     98.78000
12    114.33000    124.20000     98.78000
12    191.57000    156.56000     98.78000
12    193.85000    172.91000     98.78000
12    182.12000    173.89000     98.78000
12    184.40000    182.07000     98.78000
12    176.25000    181.41000     98.78000
12    226.77000    139.56000     98.78000
12    217.65000    130.74000     98.78000
12    209.17000     97.71000     98.78000
12    196.46000     84.64000     98.78000
12    162.89000     35.27000     98.78000
12    154.09000     47.04000     98.78000
12    173.64000    122.89000     98.78000
12    216.99000    113.41000     99.61000
12    166.15000    160.82000     99.61000
12    150.18000    144.47000     99.61000
12    116.61000     73.52000    101.28000
12    131.93000     79.08000    101.28000
12    105.53000     67.96000    101.28000
12    117.26000     87.91000    102.11000
12    129.97000    124.52000    102.11000
12    153.44000    134.99000    102.11000
12    168.43000    135.31000    102.11000
12    207.22000    158.85000    102.11000
12    223.19000    165.72000    102.11000
12    226.45000    145.78000    102.11000
12    227.75000     76.46000    102.11000
12    219.60000     73.52000    102.11000
12    216.02000     86.93000    102.11000
12    201.35000     73.85000    102.11000
12    215.69000     52.60000    102.11000
12    232.96000    106.54000    102.11000
12    245.68000    111.77000    102.11000
12    254.15000    123.87000    102.11000
12    139.75000     39.85000    102.11000
12    116.28000    102.95000    102.11000
12    142.03000    165.39000    102.11000
12    177.88000    139.24000    102.11000
12    216.34000    153.62000    102.11000
12    139.42000     65.67000    102.11000
12     92.49000     67.31000    102.11000
12     98.68000     95.75000    102.11000
12    129.32000    144.14000    102.94000
12    141.70000    153.30000    102.94000
12    237.20000     70.91000    102.94000
12    169.41000     79.73000    102.94000
12    167.78000    107.20000    102.94000
12    230.36000    129.10000    102.94000
12    225.47000    157.55000    102.94000
12    127.69000    105.56000    102.94000
12    234.27000     94.77000    103.78000
12    250.24000     95.10000    103.78000
12    220.90000    100.98000    103.78000
12    201.67000    110.14000    103.78000
12    185.05000     60.77000    103.78000
12    122.15000     39.52000    103.78000
12     88.25000     88.56000    103.78000
12     88.25000     76.14000    103.78000
12    204.28000    169.64000    103.78000
12    137.47000    116.02000    103.78000
12    193.85000    140.87000    104.76000
12    193.53000     96.73000    104.76000
12    170.71000    152.31000    104.76000
12    211.13000     68.29000    104.76000
12    125.73000     69.27000    104.76000
12    231.99000     55.87000    106.13000
12    233.94000    117.33000    106.13000
12    244.70000    129.43000    106.13000
12    143.33000     81.69000    106.13000
12    117.26000     55.21000    106.13000
12    205.91000    148.06000    106.13000
12    206.24000    134.66000    106.13000
12    105.20000    107.52000    108.02000
12    107.48000     88.56000    108.02000
12    100.64000     79.08000    108.02000
12    155.39000    161.47000    108.02000
12    158.98000    144.14000    108.02000
12    151.81000    173.57000    108.02000
12    132.25000    164.08000    108.02000
12    179.51000    155.91000    108.02000
12    186.68000    142.83000    108.02000
12    243.39000     80.71000    108.02000
12    205.91000     83.66000    108.02000
12    158.65000    116.68000    108.85000
12    161.59000     99.68000    108.85000
12    163.87000    177.16000    108.85000
12     91.51000    106.22000    108.85000
12    171.04000     55.87000    109.76000
12    170.71000     41.48000    109.76000
12    183.10000     44.75000    109.76000
12    139.42000     48.35000    109.76000
12    150.18000     72.21000    109.76000
12    129.97000     57.50000    109.76000
12    249.59000    138.26000    109.76000
12    242.09000    144.14000    109.76000
12    239.81000    156.56000    109.76000
12    215.04000    172.59000    109.76000
12    207.22000    181.41000    109.76000
12    128.34000    156.24000    109.76000
12    106.18000     57.83000    110.60000
12    107.15000     46.71000    110.60000
12    127.36000     96.41000    111.43000
12    200.37000    123.87000    111.43000
12    188.64000    128.77000    111.43000
12    206.89000     59.79000    112.26000
12    202.65000     49.33000    112.26000
12    199.07000     66.00000    112.26000
12    185.05000     74.83000    112.26000
12    187.66000    108.50000    112.26000
12    162.56000     67.64000    112.26000
12    151.48000     58.15000    112.26000
12    148.22000    105.23000    113.09000
12    154.74000     88.56000    113.09000
12    177.88000    102.62000    113.09000
12    134.86000    129.10000    113.09000
12    152.13000    125.18000    113.09000
12    132.90000     91.18000    113.09000
12    124.10000     87.58000    113.09000
12    106.50000    118.64000    113.09000
12    139.10000    140.22000    113.09000
12    183.10000    164.41000    113.09000
12    224.16000     64.37000    113.09000
12    232.96000     83.33000    113.09000
12    210.15000    104.91000    113.09000
12    158.98000     36.90000    113.93000
12    173.97000     49.65000    113.93000
12    198.74000     87.58000    113.93000
12    208.52000     99.02000    113.93000
12    222.53000     92.48000    113.93000
12    218.95000    136.29000    113.93000
12    194.83000    158.53000    113.93000
12    186.68000    171.28000    113.93000
12    194.83000    176.84000    113.93000
12    118.89000    140.22000    113.93000
12    120.52000    128.12000    113.93000
12    116.28000    118.31000    113.93000
12    139.42000     97.71000    113.93000
12    159.63000     50.64000    113.93000
12    218.30000    125.83000    113.93000
12    167.13000    122.89000    113.93000
12    179.51000    119.62000    114.76000
12    210.47000    118.31000    114.76000
12    179.19000    177.16000    114.76000
12    150.18000    147.41000    114.76000
12    114.33000     77.12000    116.43000
12    103.24000     68.29000    116.43000
12    167.45000    166.05000    117.26000
12    206.89000    160.16000    117.26000
12    225.14000    149.05000    117.26000
12    222.53000    166.70000    117.26000
12    237.53000    108.18000    117.26000
12    250.24000    111.12000    117.26000
12    238.83000    122.24000    117.26000
12    230.36000    139.56000    117.26000
12    171.04000    139.56000    117.26000
12    116.28000     95.75000    117.26000
12    139.42000     70.25000    117.26000
12    218.62000     74.50000    117.26000
12    203.96000     76.79000    117.26000
12    137.79000     39.85000    117.26000
12    223.19000     52.27000    117.26000
12    216.02000     86.93000    117.26000
12    226.77000     78.75000    118.09000
12    221.56000    113.41000    118.09000
12    230.03000    129.76000    118.09000
12    218.30000    158.85000    118.09000
12    140.40000    149.70000    118.09000
12    143.01000    167.68000    118.09000
12    128.99000    122.56000    118.09000
12    128.01000    141.85000    118.09000
12    116.93000    107.20000    118.09000
12     99.33000     95.10000    118.09000
12    128.01000     79.41000    118.09000
12    114.98000     67.64000    118.09000
12     91.51000     70.58000    118.09000
12     96.40000     62.41000    118.09000
12    173.64000     73.52000    118.09000
12    167.45000     86.27000    118.09000
12    148.55000    137.28000    118.09000
12    178.53000    148.39000    118.09000
12    158.98000    152.64000    118.09000
12    191.90000     82.68000    118.09000
12    225.14000    103.60000    119.00000
12    234.59000     98.04000    119.00000
12    189.62000     57.17000    119.00000
12    180.16000     62.41000    119.00000
12    148.55000     42.13000    119.00000
12    123.78000     43.77000    119.00000
12    136.81000    116.02000    119.00000
12    132.90000    106.87000    119.00000
12     91.84000     90.20000    119.00000
12    202.98000    108.50000    119.00000
12    187.33000     99.68000    119.84000
12    169.08000    151.99000    119.84000
12    139.10000     83.00000    121.73000
12    203.96000    133.02000    121.73000
12    206.89000    147.74000    121.73000
12    199.72000    142.83000    122.56000
12    141.38000    158.53000    122.56000
12    177.23000     32.65000    123.40000
12    116.61000     58.15000    123.40000
12    125.08000     73.19000    123.40000
12    112.37000     85.29000    124.23000
12     96.40000     79.41000    124.23000
12    106.50000    108.50000    124.23000
12    158.98000    140.87000    124.23000
12    183.75000    142.51000    124.23000
12    202.33000    173.57000    124.23000
12    245.68000    132.37000    124.23000
12    207.54000     88.23000    124.23000
12    216.99000     61.10000    124.23000
12    213.41000     50.96000    124.23000
12    168.10000    106.87000    125.06000
12    151.16000     69.60000    125.06000
12    166.80000     56.85000    125.06000
12    183.42000     43.44000    125.06000
12    173.32000     43.44000    125.06000
12    134.53000     48.35000    125.06000
12    156.70000     76.46000    125.06000
12    136.81000     60.77000    125.06000
12    155.72000    113.08000    125.06000
12    162.24000     94.45000    125.06000
12    238.83000    142.51000    125.06000
12    242.74000    152.31000    125.06000
12    229.38000    158.85000    125.06000
12    211.78000    170.95000    125.06000
12    203.63000    180.10000    125.06000
12    194.50000    183.05000    125.06000
12    179.84000    183.70000    125.06000
12    163.87000    178.47000    125.06000
12    146.59000    176.84000    125.06000
12    156.70000    161.47000    125.06000
12    130.30000    164.08000    125.06000
12     95.10000    107.52000    125.06000
12    101.94000    135.64000    125.06000
12    195.16000     39.52000    125.06000
12    176.58000    131.72000    125.06000
12    107.15000     62.08000    126.12000
12    115.63000     46.71000    126.12000
12     99.33000     55.54000    126.96000
12    181.14000     52.92000    126.96000
12    199.39000    125.18000    126.96000
12    176.25000    158.20000    126.96000
12    250.56000    141.53000    126.96000
12    187.99000    131.06000    126.96000
12    192.87000    116.68000    126.96000
12    234.27000     56.52000    126.96000
12    200.70000    164.74000    126.96000
12    193.20000    167.68000    126.96000
12    153.44000    172.59000    126.96000
12    203.30000     67.64000    127.79000
12    204.61000     53.25000    127.79000
12    159.63000     65.02000    127.79000
12    192.22000     67.96000    127.79000
12    181.79000     79.41000    127.79000
12    148.22000     60.12000    127.79000
12    123.13000     62.41000    127.79000
12     97.05000    121.91000    127.79000
12    240.79000     87.58000    127.79000
12    229.05000    117.66000    127.79000
12    149.53000    123.54000    128.62000
12    132.90000    130.41000    128.62000
12    127.69000     93.14000    128.62000
12    120.52000     84.96000    128.62000
12    178.21000    102.62000    128.62000
12    185.05000    109.81000    128.62000
12    148.87000    107.20000    128.62000
12    148.55000     90.20000    128.62000
12    211.78000    135.64000    129.68000
12    221.56000    133.02000    129.68000
12    209.17000    100.98000    129.68000
12    224.82000     96.41000    129.68000
12    237.53000     80.71000    129.68000
12    122.15000    136.62000    129.68000
12    110.41000    118.64000    129.68000
12    119.21000    124.52000    129.68000
12    187.99000    170.30000    129.68000
12    187.99000    148.39000    130.52000
12    201.02000    151.33000    130.52000
12    210.80000    112.43000    130.52000
12    180.81000    120.27000    130.52000
12    160.61000    131.39000    130.52000
12    165.50000    122.89000    130.52000
12    161.26000     38.21000    130.52000
12    122.15000    115.04000    131.35000
12    139.42000     96.08000    131.35000
12    112.70000    143.81000    131.35000
12    213.08000    123.54000    132.18000
12    195.81000     83.98000    133.17000
12    203.63000     79.41000    133.17000
12    223.51000     77.12000    133.17000
12    214.71000     90.85000    133.17000
12    218.95000    163.76000    133.17000
12    212.43000    151.33000    133.17000
12    208.84000    161.80000    133.17000
12    204.61000    154.60000    133.17000
12    226.12000    146.10000    133.17000
12    215.36000    144.47000    133.17000
12    238.83000    127.14000    133.17000
12    238.18000    111.45000    133.17000
12    167.13000    144.14000    133.17000
12    177.56000    146.43000    133.17000
12    155.72000    149.05000    133.17000
12    141.05000    151.01000    133.17000
12    177.56000    175.20000    133.17000
12    183.42000    160.82000    133.17000
12    143.66000    168.66000    133.17000
12    128.01000    144.14000    133.17000
12    108.13000     96.41000    133.17000
12    115.63000     92.16000    133.17000
12    113.35000     76.79000    133.17000
12    173.64000     71.89000    133.17000
12    169.41000     84.96000    133.17000
12    147.90000    143.81000    133.17000
12    145.94000    132.37000    133.17000
12    117.91000    105.23000    133.17000
12    100.64000     72.87000    133.17000
12     98.68000     65.02000    133.17000
12    115.30000     65.67000    133.17000
12    128.67000     53.90000    133.17000
12    247.96000    113.08000    133.17000
12    230.36000    137.28000    133.17000
12    219.93000    111.45000    133.17000
12    212.10000     78.10000    133.17000
12    139.75000     73.19000    133.17000
12    169.73000    166.05000    133.17000
12    107.81000    129.10000    133.17000
12     99.01000     95.10000    133.17000
12    103.90000     85.62000    133.17000
12    226.45000     54.23000    133.17000
12    187.99000     97.39000    134.99000
12    200.70000    112.10000    134.99000
12    198.09000    100.98000    135.82000
12    179.84000     65.02000    135.82000
12    190.92000     54.56000    135.82000
12    226.77000     67.64000    135.82000
12    229.70000     88.23000    135.82000
12    233.62000    100.98000    135.82000
12    132.90000    117.66000    135.82000
12    129.64000    106.87000    135.82000
12     92.49000     89.87000    135.82000
12     86.30000     83.33000    135.82000
12    179.51000     90.20000    135.82000
12    131.93000     84.31000    137.71000
12    124.75000     75.16000    138.55000
12    165.17000    106.22000    141.20000
12    154.74000     73.19000    141.20000
12    193.20000    140.22000    142.03000
12    201.67000    131.39000    142.03000
12    182.77000    140.22000    142.03000
12    158.98000    158.20000    142.03000
12    150.50000    171.28000    142.03000
12    165.82000    179.45000    142.03000
12    196.46000    178.14000    142.03000
12    194.50000    167.35000    142.03000
12    205.59000    172.26000    142.03000
12    167.45000    154.28000    142.03000
12    130.30000    163.10000    142.03000
12    172.01000    110.47000    142.03000
12    204.61000     90.52000    142.03000
12    174.62000     49.65000    142.03000
12    165.82000     54.23000    142.03000
12    200.70000     66.66000    143.62000
12    204.28000     50.64000    143.62000
12    216.67000     58.81000    143.62000
12    177.56000     35.27000    143.62000
12    134.86000     45.73000    144.46000
12    146.27000     63.39000    144.46000
12    128.67000     67.64000    144.46000
12    118.89000     52.60000    144.46000
12    105.53000    108.18000    144.46000
12     93.47000    114.06000    144.46000
12     95.10000    136.62000    145.29000
12    125.08000    132.04000    145.29000
12    149.20000    110.14000    145.29000
12    125.41000     94.45000    145.29000
12    188.64000    110.47000    146.12000
12    175.60000    102.29000    146.12000
12    209.82000    103.60000    146.12000
12    187.66000    126.16000    146.96000
12    158.33000    133.68000    147.79000
12    162.56000    122.89000    147.79000
12    132.90000    131.06000    147.79000
12    110.09000    143.81000    147.79000
12    189.62000    149.70000    147.79000
12    208.19000    135.64000    147.79000
12    227.75000    118.31000    147.79000
12    227.10000    126.81000    147.79000
12    212.10000    118.31000    147.79000
12    223.19000     95.43000    147.79000
12    221.88000    103.27000    147.79000
12    241.76000     91.50000    147.79000
12    196.13000     75.81000    147.79000
12    113.67000    116.68000    147.18000
12    126.38000    124.52000    146.35000
12    103.24000    122.56000    146.35000
12    143.33000    121.58000    147.18000
12    149.20000    158.53000    147.18000
12    172.34000    131.72000    147.18000
12    176.90000    118.64000    147.18000
12    141.05000     99.02000    147.18000
12    148.22000     88.23000    147.18000
12    184.07000     77.44000    147.18000
12    165.17000     66.66000    147.18000
12    156.37000     93.79000    147.18000
12    155.39000    119.29000    147.18000
12    116.28000    154.93000    147.18000
12     91.18000    102.95000    147.18000
12    165.82000     37.23000    147.18000
12    192.22000     39.19000    147.18000
12    211.78000     68.29000    147.18000
12    198.74000    122.24000    147.18000
12    201.67000    144.47000    147.18000
12    176.25000    183.05000    147.18000
12    117.91000     85.29000    147.18000
12     98.35000     79.08000    147.18000
12    208.84000     96.41000    147.18000
12    209.17000     83.98000    147.18000
12    114.00000     94.45000    149.83000
12    159.96000     76.79000    149.83000
12    225.14000     76.14000    149.83000
12    217.65000     89.54000    149.83000
12    196.46000     84.64000    149.83000
12    206.56000     75.81000    149.83000
12    242.09000    112.10000    149.83000
12    241.11000    102.62000    149.83000
12    247.30000    125.51000    149.83000
12    226.77000    135.31000    149.83000
12    221.23000    155.26000    149.83000
12    217.65000    162.78000    149.83000
12    214.39000    168.99000    149.83000
12    217.65000    139.89000    149.83000
12    176.25000    147.08000    149.83000
12    166.47000    147.74000    149.83000
12    155.72000    150.68000    149.83000
12    141.38000    150.03000    149.83000
12    126.71000    138.26000    149.83000
12    141.38000    131.39000    149.83000
12    138.12000     67.96000    149.83000
12    139.75000     55.87000    149.83000
12    130.30000     53.25000    149.83000
12    105.85000     81.37000    149.83000
12    114.98000     74.18000    149.83000
12    113.67000     64.04000    149.83000
12    104.55000     88.89000    149.83000
12    104.55000     98.04000    149.83000
12    124.43000    107.85000    149.83000
12    170.71000    170.30000    149.83000
12    163.21000    170.62000    149.83000
12    181.79000    177.49000    149.83000
12    188.31000    171.93000    149.83000
12    183.75000    159.18000    149.83000
12    181.79000    168.33000    149.83000
12    208.84000    150.35000    149.83000
12    204.61000    161.80000    149.83000
12    196.79000    155.26000    149.83000
12    171.36000     81.69000    149.83000
12    156.70000    106.87000    149.83000
12    166.47000     91.18000    149.83000
12    152.78000     53.90000    149.83000
12    113.35000    133.35000    153.01000
12    128.99000    149.70000    153.01000
12    140.40000    168.01000    153.01000
12    149.53000    140.87000    153.01000
12    208.84000    111.77000    154.00000
12    188.31000     97.39000    154.91000
12    176.58000     88.56000    155.74000
12    182.44000     58.15000    156.58000
12    174.62000     63.06000    156.58000
12    194.50000     58.48000    158.62000
12    201.67000     59.14000    158.62000
12    132.25000     83.98000    153.32000
12    235.25000    129.43000    153.32000
12    230.03000     91.50000    153.32000
12    199.39000    110.14000    153.32000
12     91.51000     87.91000    153.32000
12    152.78000     73.19000    156.80000
12    156.70000     38.87000    157.64000
12    165.82000     55.87000    157.64000
12    177.56000    108.50000    160.36000
12    180.16000    138.58000    160.36000
12    167.78000     49.00000    160.36000
12    190.92000    106.87000    162.26000
12    179.19000    116.68000    162.26000
12    174.62000     98.04000    163.09000
12    169.73000    112.75000    163.09000
12    184.73000     76.14000    163.09000
12    198.09000     75.48000    163.09000
12    207.22000     94.12000    163.92000
12    209.17000    104.58000    163.92000
12    224.16000    103.60000    163.92000
12    225.79000    113.74000    163.92000
12    203.63000    138.58000    164.76000
12    225.47000    126.49000    164.76000
12    231.99000    119.62000    164.76000
12    205.26000     87.91000    164.76000
12    188.96000     46.38000    164.76000
12    166.80000     36.58000    165.82000
12    135.51000     53.90000    165.82000
12    157.02000     81.37000    165.82000
12    148.87000     86.60000    165.82000
12    149.53000    103.93000    165.82000
12    152.46000    113.74000    169.07000
12    142.03000    126.49000    165.06000
12    126.71000    133.35000    165.06000
12    129.97000    123.54000    165.06000
12    125.73000     96.73000    165.06000
12    114.00000     97.06000    165.06000
12    114.33000     84.31000    166.42000
12    105.20000     81.37000    166.42000
12    108.13000     93.14000    166.42000
12    102.92000    114.72000    166.42000
12    108.13000    124.85000    166.42000
12    117.58000    123.22000    166.42000
12    118.89000    111.12000    166.42000
12    107.81000    105.89000    166.42000
12    206.56000     77.77000    166.42000
12    216.34000     90.20000    166.42000
12    238.50000    102.62000    168.32000
12    243.07000    114.39000    169.23000
12    239.16000    132.37000    170.06000
12    230.36000    135.31000    171.04000
12    213.41000    138.26000    171.88000
12    215.36000    156.56000    172.71000
12    209.50000    164.74000    172.71000
12    197.44000    169.97000    173.54000
12    187.01000    158.20000    173.54000
12    213.08000    124.20000    163.01000
12    192.87000    118.64000    163.01000
12    191.24000    144.79000    163.85000
12    192.22000    129.43000    164.83000
12    180.49000    131.06000    164.83000
12    167.45000    129.76000    164.83000
12    154.09000    129.10000    164.83000
12    136.16000    109.16000    165.74000
12    127.69000     69.92000    165.74000
12    158.65000     56.19000    165.74000
12    160.93000     47.04000    165.74000
12    151.16000     51.29000    165.74000
12    143.98000     61.10000    165.74000
12    135.84000     67.96000    165.74000
12    130.62000     75.48000    165.74000
12    206.89000     50.96000    165.74000
12    114.00000     65.67000    165.74000
12    123.45000     60.12000    165.74000
12    140.07000     95.43000    165.74000
12    158.98000     94.12000    165.74000
12    160.61000    104.25000    165.74000
12    160.61000    119.95000    165.74000
12    172.67000     81.37000    165.74000
12    163.87000     72.21000    165.74000
12    201.67000    126.81000    165.74000
12    208.52000    149.37000    165.74000
12    196.79000    156.56000    165.74000
12    224.16000    154.28000    165.74000
12    221.56000    139.89000    165.74000
12    231.66000    144.79000    165.74000
12    179.84000    150.68000    165.74000
12    165.17000    151.33000    165.74000
12    157.02000    159.18000    165.74000
12    157.35000    151.66000    165.74000
12    145.94000    152.31000    165.74000
12    149.85000    165.39000    166.57000
12    137.79000    149.70000    166.57000
12    139.10000    136.62000    166.57000
12    130.95000    140.22000    166.57000
12    104.87000    143.16000    166.57000
12    114.00000    143.81000    166.57000
12    115.63000    154.60000    166.57000
12    125.41000    162.45000    166.57000
12    142.03000    161.80000    167.41000
12    166.47000    173.89000    167.41000
12    164.84000    164.08000    167.41000
12    174.62000    163.43000    167.41000
12    180.16000    168.66000    167.41000
12    187.99000    174.87000    167.41000
12    205.91000    172.59000    167.41000
12    224.49000     80.39000    168.32000
12    213.73000     75.81000    168.32000
12    193.53000     67.31000    169.15000
12    179.19000     49.33000    169.15000
12    176.25000     40.17000    169.15000
12    211.13000    113.41000    169.15000
12    227.10000     90.20000    169.15000
12    164.19000    142.18000    169.15000
12    197.11000     98.37000    169.15000
12    134.53000     87.58000    169.98000
12    135.84000     81.37000    169.98000
12    159.63000     64.37000    169.98000
12    185.70000     83.98000    169.98000
12    124.75000     86.27000    169.98000
12     92.81000     88.89000    170.82000
12     97.05000    105.89000    170.82000
12    117.91000    134.99000    170.82000
12    124.75000    150.68000    170.82000
12    135.51000    168.33000    171.65000
12    188.31000     97.71000    171.65000
12    176.58000     61.75000    172.48000
12    152.78000     75.48000    172.48000
12    168.43000     58.48000    173.32000
12    152.13000     40.50000    174.15000
12    175.27000    105.89000    176.95000
12    190.27000    108.50000    177.79000
12    182.44000    115.04000    177.79000
12    178.53000    143.49000    181.35000
12    151.16000    153.95000    181.35000
12    136.81000    125.18000    182.25000
12    142.36000    139.89000    181.27000
12    126.38000    132.37000    181.27000
12    128.01000    122.56000    181.27000
12    170.71000    114.06000    179.60000
12    176.25000    119.62000    179.60000
12    192.55000    120.27000    179.60000
12    207.22000    104.58000    179.60000
12    223.84000    103.60000    179.60000
12    209.17000    127.79000    180.51000
12    197.44000    143.16000    180.51000
12    187.66000    148.72000    180.51000
12    221.23000    121.91000    180.51000
12    233.94000    119.62000    180.51000
12    210.15000     96.73000    180.51000
12    202.00000     88.89000    180.51000
12    206.56000     60.44000    180.51000
12    123.45000     97.71000    180.51000
12    116.28000     77.12000    180.51000
12    192.87000     46.71000    180.51000
12    181.79000     80.06000    181.35000
12    170.06000     83.00000    181.35000
12    160.28000     83.98000    181.35000
12    146.27000    104.58000    181.35000
12    129.32000     73.52000    181.35000
12    122.80000     67.96000    181.35000
12    131.93000     54.23000    181.35000
12    141.70000     51.94000    181.35000
12    162.24000     53.58000    181.35000
12    167.78000     35.92000    181.35000
12    169.73000     46.38000    181.35000
12    228.40000    113.08000    181.35000
12    231.01000     98.37000    181.35000
12    199.39000    159.83000    181.35000
12    229.70000    127.47000    181.35000
12    198.09000    129.76000    181.35000
12    186.68000    134.33000    181.35000
12    170.71000    131.72000    181.35000
12    158.00000    117.66000    181.35000
12    149.20000     86.60000    181.35000
12    165.17000    100.00000    181.35000
12    155.72000     94.12000    181.35000
12    142.68000     73.52000    181.35000
12    147.24000     61.10000    181.35000
12    138.44000     64.04000    182.18000
12    189.62000     58.15000    182.18000
12    203.30000     77.12000    182.18000
12    180.81000     73.19000    182.18000
12    150.50000    168.99000    182.18000
12    103.90000     83.00000    182.18000
12    114.33000     92.48000    182.18000
12    108.78000    102.95000    183.01000
12    120.19000    108.50000    183.01000
12    104.87000    121.25000    183.01000
12    121.17000    124.52000    183.01000
12    101.29000    137.60000    183.01000
12    111.07000    158.53000    183.01000
12    126.06000    164.41000    183.01000
12    112.04000    150.35000    183.01000
12    131.27000    139.56000    183.01000
12    138.44000    151.33000    183.01000
12    144.64000    163.10000    183.01000
12    170.71000    167.35000    183.01000
12    182.44000    166.70000    183.01000
12    175.27000    157.87000    183.01000
12    165.17000    152.64000    183.01000
12    205.26000    150.68000    183.01000
12    152.78000    140.54000    183.01000
12    157.35000    130.74000    183.01000
12    145.61000    120.93000    183.01000
12    137.79000    111.12000    183.01000
12    133.23000    102.95000    183.92000
12    217.32000     78.43000    183.92000
12    217.97000     90.85000    183.92000
12    226.45000     82.68000    183.92000
12    237.20000    103.60000    183.92000
12    223.19000    143.49000    183.92000
12    199.39000    114.06000    183.92000
12    163.87000     73.52000    183.92000
12    205.91000    141.20000    183.92000
12    162.89000    144.79000    185.59000
12    170.39000    141.20000    185.59000
12    211.78000    111.45000    185.59000
12    197.44000     99.35000    185.59000
12    155.72000    105.23000    185.59000
12    134.21000     89.21000    185.59000
12    158.33000     63.71000    185.59000
12    192.55000     70.91000    185.59000
12    196.79000     64.69000    185.59000
12    177.23000     94.45000    187.18000
12    215.36000    142.51000    187.18000
12    214.39000    136.29000    187.18000
12    224.82000    133.35000    187.18000
12    125.41000    146.43000    187.18000
12    116.61000    142.18000    187.18000
12    106.50000    144.14000    187.18000
12     95.10000    107.20000    187.18000
12    104.22000     94.77000    187.18000
12    210.47000     78.43000    188.01000
12    175.93000     59.79000    188.01000
12    172.99000     70.91000    188.01000
12    155.07000     78.43000    188.01000
12    134.86000     81.37000    188.01000
12    121.50000     86.60000    188.01000
12    110.09000    113.08000    188.01000
12    150.83000    114.06000    188.01000
12    160.93000    164.41000    188.01000
12    188.96000     94.12000    188.01000
12    194.18000     86.93000    188.01000
12    111.72000    129.76000    188.01000
12     92.81000     91.83000    188.01000
12     91.84000    127.79000    188.01000
12    188.31000    158.53000    189.83000
12    175.60000    104.25000    193.62000
12    184.40000    117.00000    193.62000
12    190.59000    106.87000    193.62000
12    169.08000    109.48000    195.74000
12    172.34000    120.27000    195.74000
12    205.26000    103.93000    195.74000
12    221.56000    121.25000    195.74000
12    209.17000    129.10000    195.74000
12    196.13000    142.18000    195.74000
12    191.57000    147.41000    195.74000
12    181.14000    151.66000    195.74000
12    191.90000    119.62000    195.74000
12    177.56000    126.81000    195.74000
12    207.22000     98.04000    195.74000
12    206.56000     87.58000    195.74000
12    228.40000    106.54000    196.57000
12    227.42000     96.08000    196.57000
12    228.73000    117.99000    196.57000
12    231.01000    129.10000    196.57000
12    180.49000     84.96000    196.57000
12    168.10000     87.25000    196.57000
12    147.24000     85.62000    196.57000
12    146.59000     99.68000    196.57000
12    191.24000    129.10000    196.57000
12    167.45000    128.77000    197.40000
12    160.61000     82.02000    197.40000
12    141.70000     49.98000    197.40000
12    158.98000     53.58000    197.40000
12    128.99000     57.50000    197.40000
12    123.78000     67.64000    197.40000
12    104.22000     79.73000    197.40000
12    112.70000     88.89000    197.40000
12    121.50000     93.79000    197.40000
12    125.73000    129.10000    197.40000
12    139.75000    125.18000    197.40000
12    144.96000    143.16000    197.40000
12    152.46000    154.93000    197.40000
12    141.38000    166.70000    197.40000
12    176.25000    135.97000    197.40000
12    220.25000    129.10000    197.40000
12    235.90000    119.29000    197.40000
12    219.27000    105.56000    197.40000
12    203.63000    119.95000    197.40000
12    182.44000    140.54000    197.40000
12    157.35000    117.99000    197.40000
12    161.91000    115.70000    197.40000
12    165.17000    100.00000    197.40000
12    155.07000     90.85000    197.40000
12    201.35000     79.08000    197.40000
12    205.91000     69.27000    197.40000
12    181.79000     73.19000    197.40000
12    143.98000     75.48000    197.40000
12    140.73000     65.02000    197.40000
12    114.00000     75.48000    197.40000
12    130.95000    117.33000    197.40000
12    110.74000    105.23000    198.24000
12    122.80000    106.87000    198.24000
12    158.33000    127.47000    198.24000
12    178.86000    164.41000    198.24000
12    171.69000    168.01000    198.24000
12    152.46000    143.49000    199.07000
12    154.41000    148.72000    199.07000
12    205.59000    142.18000    199.07000
12    128.34000    163.10000    199.07000
12    112.37000    160.82000    199.07000
12    133.56000    139.89000    199.07000
12    143.01000    114.39000    199.90000
12    131.27000     94.45000    200.81000
12    162.24000     75.16000    200.81000
12    156.70000     64.37000    200.81000
12    198.42000    100.66000    201.65000
12    217.97000     94.12000    201.65000
12    211.45000    112.75000    202.56000
12    215.36000    141.53000    202.56000
12    170.06000    141.85000    203.39000
12    169.73000    153.30000    203.39000
12    160.28000    163.10000    203.39000
12    133.88000     79.73000    203.39000
12    133.88000     85.94000    203.39000
12    155.07000    104.25000    203.39000
12    148.55000    115.70000    203.39000
12    194.83000     88.23000    203.39000
12    188.64000     65.67000    203.39000
12    170.71000     73.52000    203.39000
12    177.23000     63.71000    203.39000
12    120.19000     81.69000    203.39000
12    110.09000    114.06000    204.22000
12    121.50000    145.78000    204.22000
12     95.75000    134.66000    204.22000
12    112.37000    128.77000    204.22000
12     95.75000    112.75000    204.22000
12    148.22000    132.37000    204.22000
12    183.75000     96.08000    204.22000
12    192.87000     78.75000    204.22000
12    168.10000     64.04000    204.22000
12    134.21000    104.58000    204.22000
12    136.49000    155.26000    204.22000
12    105.20000    148.06000    204.22000
12     94.77000     98.37000    205.06000
12     87.92000    121.91000    205.06000
12     99.01000    122.89000    205.06000
12     83.69000    109.48000    205.06000
12     76.52000    123.22000    205.06000
12     87.60000    135.64000    205.06000
12    121.82000    153.30000    205.06000
12    160.93000    139.89000    205.06000
12    191.90000    109.81000    208.92000
12    180.49000    118.31000    208.92000
12    172.99000    102.29000    208.92000
12    179.84000    109.16000    208.92000
12    179.19000     88.56000    213.46000
12    176.90000     80.71000    213.46000
12    185.38000     81.69000    213.46000
12    166.15000     84.64000    211.65000
12    170.06000     91.83000    211.65000
12    149.53000     83.00000    211.65000
12    145.61000     95.10000    212.48000
12    143.66000    105.23000    212.48000
12    171.69000    123.54000    212.33000
12    168.76000    112.75000    212.33000
12    190.59000    123.54000    212.33000
12    195.48000    131.39000    212.33000
12    205.26000    103.60000    212.33000
12    199.39000    112.10000    212.33000
12    204.93000     94.12000    212.33000
12    224.82000    117.00000    212.33000
12    214.71000    122.24000    212.33000
12    208.52000    137.60000    212.33000
12    199.39000    149.05000    212.33000
12    191.90000    150.68000    212.33000
12    185.70000    145.45000    212.33000
12    182.44000    152.31000    212.33000
12    174.30000    160.49000    212.33000
12    168.43000    127.79000    214.15000
12    157.02000    127.47000    214.15000
12    176.25000    136.62000    214.15000
12    184.73000    137.60000    214.15000
12    185.38000    128.45000    214.15000
12    200.37000    138.91000    214.15000
12    202.33000    124.85000    214.15000
12    220.25000    131.72000    214.15000
12    220.25000    104.58000    214.15000
12    156.37000    114.39000    214.15000
12    162.24000    103.93000    214.98000
12    178.86000     72.54000    214.98000
12    138.77000     71.23000    214.98000
12    146.27000     62.73000    214.98000
12    139.42000     63.06000    214.98000
12    158.65000     93.14000    214.98000
12    143.01000     81.04000    214.98000
12    151.16000     75.16000    215.81000
12    139.75000     93.79000    215.81000
12    123.13000     89.54000    215.81000
12    112.37000    102.29000    215.81000
12    104.87000     82.35000    215.81000
12    122.15000     69.27000    215.81000
12    131.93000    130.08000    215.81000
12    124.75000    124.52000    216.72000
12    131.27000    145.12000    216.72000
12    147.90000    145.78000    216.72000
12    154.74000    152.97000    216.72000
12    143.33000    162.78000    216.72000
12    124.10000    159.83000    217.63000
12    112.70000    159.83000    217.63000
12    140.73000    120.93000    217.63000
12    187.66000    104.25000    218.46000
12    197.11000    102.62000    218.46000
12    168.43000     72.87000    218.46000
12    204.28000     79.08000    219.30000
12    214.06000     93.46000    219.30000
12    220.90000     96.41000    219.30000
12    209.50000    114.72000    219.30000
12    135.18000    109.81000    220.21000
12    129.32000     91.18000    220.21000
12    129.97000    103.27000    220.21000
12    133.56000     80.71000    220.21000
12     93.47000    134.66000    221.04000
12    106.18000    144.47000    221.04000
12     90.21000    102.29000    221.04000
12     99.01000    113.41000    221.04000
12    114.98000    128.77000    221.04000
12    170.39000    140.87000    221.04000
12    171.36000    152.31000    221.04000
12    163.21000    151.99000    221.87000
12    158.65000    139.89000    221.87000
12    144.31000    131.72000    221.87000
12    147.57000    115.37000    221.87000
12    151.81000    101.31000    221.87000
12    156.70000     65.35000    221.87000
12    194.18000     82.68000    221.87000
12    187.33000     94.12000    221.87000
12    108.46000    119.95000    222.71000
12    111.72000     91.83000    223.54000
12    113.02000     79.41000    223.54000
12     85.97000    122.89000    223.54000
12     88.25000    110.79000    223.54000
12    111.39000    110.47000    223.54000
12    159.30000     80.39000    223.54000
12    165.50000     85.94000    227.93000
12    167.78000    102.62000    228.76000
12    176.90000    119.62000    228.76000
12    170.06000    114.06000    228.76000
12    196.79000    109.48000    228.76000
12    195.81000    119.95000    228.76000
12    194.83000    132.04000    228.76000
12    177.88000     90.85000    228.76000
12    200.04000     98.70000    228.76000
12    206.56000    101.31000    228.76000
12    203.30000    105.89000    228.76000
12    206.24000     91.18000    228.76000
12    177.56000     83.66000    228.76000
12    184.73000    115.70000    228.76000
12    143.33000    103.93000    228.76000
12    150.50000     88.23000    228.76000
12    126.38000     80.71000    228.76000
12    105.85000    103.60000    228.76000
12     98.35000    100.33000    228.76000
12    138.44000    154.28000    228.76000
12    139.75000    139.24000    228.76000
12    182.77000    150.03000    228.76000
12    156.04000    161.14000    228.76000
12    167.78000    127.47000    229.60000
12    155.72000    115.70000    229.60000
12    185.05000    125.83000    229.60000
12    183.10000    138.26000    229.60000
12    202.98000    128.45000    229.60000
12    120.19000    109.48000    229.60000
12    157.02000    128.45000    229.60000
12    177.23000    102.95000    229.60000
12    190.59000     74.50000    229.60000
12     97.38000    124.85000    229.60000
12     95.75000    150.03000    229.60000
12    104.87000    155.58000    229.60000
12    165.17000    117.33000    229.60000
12    123.13000    136.62000    229.60000
12    149.85000    109.16000    257.47000
12    140.73000    107.20000    257.47000
12    158.33000    100.33000    255.05000
12    122.80000    133.02000    252.63000
12    122.80000    145.45000    250.20000
12    165.17000    109.81000    245.13000
12    182.44000    112.75000    246.87000
12    173.97000    113.74000    246.04000
12    192.87000    109.48000    246.04000
12    198.09000    119.62000    243.84000
12    169.08000     74.18000    242.10000
12    158.00000     77.77000    242.10000
12    159.63000     86.27000    241.26000
12    169.73000     87.58000    241.26000
12    163.21000     94.12000    241.26000
12    185.38000     97.06000    240.43000
12    187.66000     89.87000    240.43000
12    192.87000     97.06000    240.43000
12    153.76000    102.95000    239.60000
12    148.55000    113.08000    239.60000
12    136.49000    109.16000    238.69000
12    127.36000     95.43000    238.69000
12    138.44000     99.35000    238.69000
12    137.47000     88.23000    237.85000
12    119.21000     88.23000    237.85000
12    139.75000     78.75000    237.85000
12    159.30000     67.64000    237.85000
12    172.34000     62.73000    225.89000
12    186.36000     65.67000    225.89000
12    154.09000     54.23000    220.28000
12    136.49000    124.52000    241.04000
12    147.90000    129.43000    241.87000
12    156.04000    140.54000    241.95000
12    169.08000    143.49000    241.95000
12    154.09000    151.01000    242.78000
12    116.28000    120.27000    243.61000
12    105.85000    118.31000    243.61000
12    109.44000    131.72000    244.52000
12    110.41000    142.18000    244.52000
12     98.68000    140.22000    244.52000
12    114.33000     99.35000    243.61000
12    155.72000    124.52000    244.75000
12    163.21000    119.29000    244.75000
12    168.76000    130.08000    245.66000
12    186.36000    128.77000    245.66000
12    196.46000    133.35000    245.66000
12    177.23000    123.22000    245.66000
12    174.30000     99.02000    245.66000
12    148.55000     80.06000    245.66000
12    124.43000    108.18000    245.66000
12    112.37000    111.12000    245.66000
12    141.38000    146.76000    245.66000
12    181.14000    137.28000    246.49000
11    168.94000    154.80000     -2.35000
11    152.41000    163.20000     13.26000
11    213.50000    164.25000     18.10000
11    115.99000    134.66000     29.32000
11    198.78000    182.38000     19.69000
11    186.50000    178.44000     19.69000
11    105.99000     43.51000      8.71000
11    153.56000    160.19000     24.92000
11    123.83000     35.05000     32.35000
11    203.85000    154.61000     49.09000
11    260.13000    107.46000     11.44000
11    155.25000    155.19000      4.85000
11    256.00000    128.30000     12.88000
11    217.62000    174.51000     31.13000
11    200.42000    188.84000     35.53000
11    185.73000    182.40000     35.53000
11    196.52000    182.82000     35.53000
11    183.38000    187.44000     20.07000
11    199.23000    190.86000     20.07000
11    191.28000    188.66000     20.07000
11    175.72000    165.90000     52.49000
11    153.92000    167.05000     38.56000
11    122.14000    127.46000     24.09000
11    247.87000     72.75000      1.36000
11    215.41000    175.94000     54.46000
11    189.55000    186.79000     47.04000
11    197.63000    185.38000     46.06000
11    179.04000     29.86000    105.52000
11    214.58000     35.53000     58.02000
11    118.17000     33.05000     59.69000
11    258.26000    102.98000     60.75000
11    177.79000     30.91000     72.42000
11    220.07000     34.26000     72.49000
11    196.92000     28.60000     72.49000
11    130.99000     28.45000     72.49000
11    118.17000     33.05000     72.49000
11    258.88000     96.07000     88.55000
11    189.54000     24.73000    100.82000
11    196.85000     33.51000    109.38000
11    212.73000     31.37000    113.40000
11    213.52000     40.17000    114.23000
11    236.89000     68.74000    118.85000
11    250.64000     88.31000    123.55000
11    245.00000     99.09000    130.21000
11    252.44000    122.60000    127.71000
11    105.97000    155.15000    131.12000
11    126.30000    157.04000    130.14000
11    119.00000    148.58000    130.14000
11     75.70000    100.76000    122.03000
11     75.70000    100.76000     88.85000
11    102.94000    134.69000    105.90000
11    115.10000    161.22000    122.94000
11    180.30000     91.35000    118.25000
11    155.28000     49.77000    133.77000
11    143.46000     48.42000    136.96000
11    153.82000     40.68000    140.29000
11    142.15000     42.27000    140.29000
11    239.06000     72.88000    144.15000
11    184.67000     37.75000    109.08000
11    241.85000     76.33000    132.11000
11    254.07000     97.63000    121.81000
11    254.24000    132.00000    127.94000
11    216.00000     62.63000    174.00000
11    225.24000     70.66000    174.00000
11    235.10000     84.55000    171.95000
11    246.91000     98.01000    168.16000
11    232.91000     67.64000    166.88000
11    240.24000     76.75000    169.60000
11     90.93000    123.53000    112.64000
11     83.79000    111.79000    126.05000
11    240.70000    135.33000    144.00000
11    232.89000    141.96000    148.70000
11    158.55000     43.70000    194.00000
11    150.15000     51.67000    194.00000
11    158.65000     45.66000    210.13000
11    164.75000     49.93000    211.87000
11    172.63000     50.82000    211.87000
11    212.41000     81.15000    212.71000
11    121.83000    115.36000    214.52000
11    122.69000    100.59000    214.52000
11    116.28000    140.21000    216.49000
11    106.43000    132.87000    216.49000
11    105.63000     92.64000    216.49000
11    163.09000     55.58000    227.70000
11    120.92000    147.82000    228.84000
11    148.08000     93.04000    244.37000
11    124.76000    121.43000    242.32000
11    132.92000    115.11000    255.81000
11    133.34000    135.71000    256.64000
11    141.17000    116.97000    246.19000
11    167.73000     81.86000    243.91000
11    183.30000     55.18000    225.43000
11    190.70000    177.56000     49.16000
11    123.20000    129.04000     49.16000
11    262.58000    113.57000     20.76000
11    261.74000    123.35000     19.77000
11    251.96000    135.61000     18.86000
11    258.71000    126.49000     45.07000
11    260.67000    116.35000     45.98000
11    262.30000    106.87000     45.98000
