# Supplementary material for: Design Principles of Pancreatic Islets: Glucose-Dependent Coordination of Hormone Pulses
Source: PLoS One. 2016 Apr 1;11(4):e0152446. doi: 10.1371/journal.pone.0152446 (PMC4818077; doi:10.1371/journal.pone.0152446)
Supplement: S1 Dataset — Three-dimensional coordinates of α and β cells within mouse islets (n = 29). Columns represent types, x, y, and z coordinates (μm) of cells (rows) within an islet. The numbers of the first column are 11 (α cell) and 12 (β cell). (ZIP) [file pone.0152446.s009.zip › Mouse/M04.txt]

12    153.87000    144.18000      1.82000
12    148.98000    128.81000      1.82000
12    163.97000    114.10000      1.82000
12    165.27000     54.92000      1.82000
12    151.59000     63.10000      1.82000
12    126.49000     80.42000      1.82000
12    101.07000     92.19000      1.82000
12     84.77000     70.94000      1.82000
12     69.13000     86.31000      1.82000
12     90.31000    126.85000      1.82000
12     90.96000    139.27000      1.82000
12     68.15000    134.37000      1.82000
12     72.38000    146.47000      3.48000
12    115.41000     86.64000      5.30000
12    127.14000    168.70000      6.14000
12    162.02000     32.69000     14.39000
12    191.35000    114.43000     17.80000
12    142.79000    126.85000     18.63000
12    159.41000    118.68000     19.47000
12    132.36000    107.23000     19.47000
12     87.38000    124.56000     20.38000
12     61.96000    122.93000     21.21000
12     59.35000    144.83000     22.04000
12     64.89000     87.94000     22.88000
12     69.78000     96.77000     22.88000
12     79.23000     75.19000     22.88000
12    116.06000     82.06000     23.71000
12    102.04000     92.85000     23.71000
12    166.25000     51.98000     24.92000
12    160.06000     66.37000     24.92000
12    151.91000    146.14000     24.92000
12    147.02000    152.02000     24.92000
12    144.74000    176.22000     24.92000
12    133.33000    184.07000     25.91000
12    124.21000    171.31000     25.91000
12    123.56000    196.16000     25.91000
12    106.93000    189.62000     25.91000
12     89.66000    179.16000     26.82000
12     79.23000    150.06000     26.82000
12     93.90000    138.29000     27.65000
12     93.24000    154.64000     27.65000
12     60.65000    164.78000     27.65000
12    124.86000     51.33000     28.48000
12     59.35000     62.44000     28.48000
12    186.79000     43.48000     28.48000
12    191.02000    104.62000     29.32000
12    165.93000    174.26000     36.13000
12    169.84000    156.27000     37.42000
12    186.46000     86.31000     37.42000
12    155.50000     95.14000     37.42000
12    158.76000    123.58000     37.42000
12    149.30000    123.91000     37.42000
12    133.33000    142.54000     37.42000
12    118.01000    117.70000     38.25000
12    116.71000    137.31000     38.25000
12     66.52000     86.64000     40.07000
12     82.81000     78.46000     41.74000
12    120.30000     79.44000     41.74000
12     86.07000    118.35000     41.74000
12     73.36000    102.98000     41.74000
12     62.93000    142.54000     41.74000
12    112.15000    169.68000     41.74000
12    124.21000    166.08000     41.74000
12    126.49000    178.51000     42.57000
12    131.05000    185.05000     42.57000
12    143.76000    177.85000     42.57000
12    147.35000    189.62000     42.57000
12    136.27000    193.87000     42.57000
12    127.79000    199.10000     42.57000
12    112.80000    200.41000     42.57000
12    107.26000    193.87000     42.57000
12     81.84000    176.22000     42.57000
12     75.64000    187.66000     44.31000
12    164.62000     53.61000     44.31000
12    174.40000     69.63000     44.31000
12    159.73000     67.35000     44.31000
12    170.16000     42.83000     44.31000
12    184.50000     47.40000     44.31000
12    197.22000     69.63000     44.31000
12    155.82000     39.88000     44.31000
12    137.57000     24.84000     44.31000
12    137.24000     39.88000     44.31000
12    102.04000     25.17000     44.31000
12    112.47000     25.82000     45.15000
12    116.71000     37.59000     45.15000
12    123.56000     15.04000     45.15000
12    152.89000     11.11000     45.15000
12    148.00000     21.90000     45.15000
12    160.06000     17.32000     45.15000
12    190.05000    107.56000     46.06000
12     90.64000    158.24000     46.06000
12     91.94000    147.45000     46.97000
12     81.51000    139.27000     46.97000
12    146.70000    155.29000     49.16000
12    198.85000    129.47000     52.80000
12    185.81000     88.27000     53.86000
12    151.91000     97.10000     53.86000
12    148.00000    126.20000     53.86000
12    132.36000    123.58000     54.69000
12    166.90000    125.22000     54.69000
12    134.31000    141.56000     54.69000
12     63.91000    175.24000     54.69000
12     48.59000    151.70000     54.69000
12     65.87000    157.58000     55.60000
12     69.45000     88.27000     55.60000
12     33.93000     88.60000     55.60000
12     53.48000     73.56000     55.60000
12    104.98000    105.27000     56.51000
12    107.26000     79.12000     56.51000
12    124.53000     94.81000     56.51000
12    178.64000    147.12000     56.51000
12    184.83000    171.97000     56.51000
12    171.47000    182.43000     56.51000
12    160.39000    170.01000     56.51000
12    157.78000    184.72000     56.51000
12     69.45000     24.52000     56.51000
12     49.57000     33.02000     57.34000
12     58.04000     47.08000     57.34000
12     84.12000     72.90000     57.34000
12     88.68000    114.75000     58.25000
12     75.64000    119.00000     58.25000
12     59.02000    140.91000     58.25000
12     99.76000    125.22000     58.25000
12    104.98000    136.00000     58.25000
12    118.01000    141.24000     58.25000
12    122.25000    183.41000     58.25000
12    134.31000    186.03000     58.25000
12    120.62000    192.57000     59.08000
12    125.84000    202.70000     59.08000
12    135.62000    197.14000     59.08000
12    106.61000    195.84000     59.08000
12    101.07000    186.68000     59.08000
12    110.84000    202.37000     59.08000
12    170.49000     69.96000     59.92000
12    175.70000     41.19000     59.92000
12    185.48000     47.73000     59.92000
12    193.30000     69.96000     59.92000
12    203.08000     99.06000     59.92000
12    154.52000     65.71000     59.92000
12    158.76000     77.81000     59.92000
12    150.93000     76.50000     59.92000
12    139.85000     32.36000     59.92000
12    129.42000     42.50000     59.92000
12    142.13000     46.42000     59.92000
12    125.51000     74.87000     59.92000
12     75.64000    100.04000     59.92000
12    115.08000    174.26000     59.92000
12    120.62000    165.43000     59.92000
12    139.53000    175.56000     60.75000
12     42.40000    106.58000     65.68000
12     84.44000     55.25000     65.68000
12    109.54000     28.77000     65.68000
12    129.10000     21.90000     65.68000
12    122.58000      7.84000     65.68000
12    160.71000     12.75000     65.68000
12    155.17000     18.63000     65.68000
12    166.90000     18.30000     66.66000
12    175.05000     11.11000     66.66000
12    195.91000     40.21000     66.66000
12    199.17000    109.85000     66.66000
12    178.96000    112.46000     66.66000
12    176.68000    124.89000     67.49000
12    148.65000    158.89000     67.49000
12     90.64000    163.47000     67.49000
12     89.33000    150.72000     67.49000
12     82.16000    141.89000     67.49000
12     79.56000    178.83000     67.49000
12     83.14000    192.24000     67.49000
12     27.73000    117.04000     67.49000
12     45.66000    135.68000     68.33000
12    158.10000     45.44000     68.33000
12    104.00000      4.90000     68.33000
12     64.24000    128.48000     69.24000
12    148.00000     96.12000     69.24000
12    167.23000    135.02000     69.24000
12    193.96000    163.14000     69.24000
12    184.50000     89.58000     70.07000
12    145.07000     10.46000     70.07000
12    121.27000     51.98000     70.07000
12     45.01000    156.27000     70.07000
12     63.58000    179.49000     70.07000
12    133.66000    122.93000     70.07000
12    137.24000    142.54000     70.07000
12     76.62000     90.23000     70.90000
12     47.29000     73.56000     70.90000
12     33.93000     84.35000     70.90000
12     59.67000    164.45000     71.74000
12    157.78000    183.41000     71.74000
12    175.05000    184.39000     71.74000
12    191.35000    176.87000     71.74000
12    176.68000    150.39000     71.74000
12    193.96000    136.33000     71.74000
12    204.06000    128.48000     71.74000
12    205.36000     85.98000     71.74000
12    104.33000    105.93000     71.74000
12    106.93000     77.15000     71.74000
12     90.31000     27.79000     74.92000
12     66.19000     22.55000     74.92000
12     59.67000     46.42000     77.26000
12    171.47000     65.71000     77.26000
12    163.97000     77.81000     77.26000
12    156.15000    127.18000     77.26000
12    134.31000    190.28000     77.26000
12    120.95000    197.80000     78.10000
12    100.41000    189.62000     78.10000
12    113.45000    178.18000     80.90000
12    128.12000    181.12000     80.90000
12    178.96000     42.50000     80.90000
12    169.84000     33.02000     80.90000
12    183.85000     64.73000     80.90000
12    193.63000     71.92000     80.90000
12    202.10000     72.25000     80.90000
12    156.80000     13.40000     81.96000
12    139.20000     26.15000     81.96000
12    109.54000     29.42000     84.69000
12    125.51000     14.05000     85.60000
12    154.52000     48.71000     85.60000
12    150.61000     95.14000     85.60000
12    139.85000    122.27000     85.60000
12    132.03000    124.56000     86.43000
12     85.42000    142.87000     85.45000
12     55.76000    150.72000     85.45000
12     60.00000    139.60000     85.45000
12     91.61000    154.31000     85.45000
12     37.18000    139.27000     86.73000
12     41.42000    115.73000     86.73000
12     73.36000     87.29000     86.73000
12     72.06000    103.96000     86.73000
12     83.14000    116.06000     86.73000
12     91.29000    107.23000     86.73000
12     52.50000     72.58000     87.79000
12     93.57000     81.40000     87.79000
12    112.15000     84.35000     87.79000
12    110.52000     76.50000     87.79000
12    193.63000     93.83000     88.70000
12    192.00000     85.65000     88.70000
12    181.57000     86.96000     88.70000
12    181.25000     94.16000     88.70000
12    180.27000    111.81000     89.54000
12    164.62000    100.04000     89.54000
12    204.39000     91.54000     90.37000
12    194.28000     39.56000     91.51000
12    187.76000     24.84000     91.51000
12    175.05000     12.42000     91.51000
12    165.60000     16.02000     91.51000
12    143.44000     11.44000     91.51000
12    149.30000      0.98000     91.51000
12    149.63000     -6.54000     91.51000
12     92.92000     27.46000     92.42000
12     66.52000     18.63000     92.42000
12     62.61000     32.36000     92.42000
12     49.57000     24.84000     92.42000
12     85.10000     10.46000     92.42000
12     82.81000     55.58000     92.42000
12    165.60000     63.42000     92.42000
12    161.04000     73.89000     92.42000
12    173.10000     65.38000     92.42000
12    170.82000     78.46000     92.42000
12    170.49000     52.96000     92.42000
12    195.26000    113.45000     94.23000
12    205.36000    113.45000     94.23000
12    189.39000    135.02000     94.23000
12    146.04000    169.03000     94.23000
12    149.96000    158.24000     94.23000
12    148.98000    178.51000     94.23000
12    160.06000    170.33000     94.23000
12     66.84000    171.31000     94.23000
12     64.56000    181.12000     94.23000
12     71.08000    186.68000     94.23000
12    120.95000    199.10000     94.23000
12    136.27000    189.95000     94.23000
12     57.72000    167.39000     94.23000
12     60.33000    156.93000     95.07000
12     40.77000    163.79000     95.07000
12    106.28000    132.73000     95.07000
12    118.01000    167.06000     95.07000
12    208.95000    132.08000     95.90000
12    194.93000    158.89000     95.90000
12    189.07000    168.04000     95.90000
12    168.21000    183.08000     95.90000
12    157.13000    184.72000     95.90000
12    187.44000    179.16000     95.90000
12    100.74000     68.00000     96.73000
12    124.21000     68.00000     96.73000
12    123.56000     80.75000     97.64000
12    114.10000     47.08000     97.64000
12    159.41000     36.94000     98.55000
12    171.47000     39.23000     98.55000
12    183.20000     39.23000     99.38000
12    201.78000     70.29000     99.38000
12    188.74000     64.40000    100.29000
12    191.02000     77.48000    100.29000
12     70.43000     76.17000    100.29000
12     80.53000     79.12000    100.29000
12     74.34000     56.88000    100.29000
12     42.73000     71.60000    101.43000
12     55.11000     52.63000    101.43000
12     56.09000    140.58000    102.34000
12     84.44000    142.54000    102.34000
12     76.30000    150.06000    102.34000
12     90.96000    156.93000    102.34000
12     78.90000    162.16000    102.34000
12    105.63000    146.14000    102.34000
12     97.16000    145.81000    102.34000
12    116.71000    147.77000    102.34000
12    131.38000    133.72000    102.34000
12    135.62000    123.91000    102.34000
12    155.50000    123.91000    105.97000
12    155.82000    131.43000    106.20000
12    132.68000    144.50000    107.49000
12    167.56000    150.39000    107.49000
12    205.69000     86.31000    107.49000
12    192.65000     86.96000    107.49000
12    192.33000     94.81000    107.49000
12    184.83000     94.48000    108.40000
12    180.27000     90.23000    108.40000
12    176.68000    108.21000    108.40000
12    166.58000    107.89000    108.40000
12    154.52000    102.98000    108.40000
12    144.42000     92.19000    108.40000
12    134.96000    100.69000    108.40000
12    145.72000    106.25000    109.31000
12     94.22000    107.56000    109.31000
12     77.60000    100.37000    109.31000
12     64.24000    103.31000    110.14000
12     63.26000    168.37000    110.14000
12     67.82000    172.62000    110.14000
12     76.62000    170.33000    110.14000
12    102.70000    172.30000    110.14000
12    109.21000    165.76000    112.19000
12    119.32000    168.37000    112.19000
12    116.71000    180.14000    112.19000
12    105.96000    183.08000    112.19000
12    107.59000    192.24000    113.02000
12    118.01000    192.57000    113.02000
12    127.47000    191.26000    113.02000
12    126.82000    184.07000    113.02000
12    132.36000    196.49000    113.02000
12    140.18000    191.91000    113.02000
12    149.30000    186.68000    113.02000
12    144.42000    170.66000    113.02000
12    153.54000    171.97000    113.02000
12    160.06000    166.41000    113.02000
12    152.24000    159.87000    113.02000
12    147.67000    151.04000    113.02000
12    138.87000    157.26000    113.02000
12    133.99000    163.47000    113.02000
12    173.42000    161.18000    113.02000
12    186.13000    171.64000    113.02000
12    191.35000    160.85000    113.02000
12    168.53000    182.76000    113.02000
12    182.22000    140.91000    116.20000
12    194.61000    140.25000    117.72000
12    207.65000    131.43000    118.55000
12    195.59000    125.22000    118.55000
12    181.25000    118.35000    121.58000
12    199.50000    115.73000    121.58000
12    153.54000    123.25000    123.78000
12    175.70000    106.25000    123.78000
12    157.13000    103.31000    123.78000
12    156.47000    109.85000    123.78000
12    118.34000    148.76000    123.78000
12     99.44000    146.47000    123.78000
12    106.61000    148.10000    123.78000
12     69.45000    152.68000    123.78000
12     55.11000    148.76000    123.78000
12     48.27000    147.12000    123.78000
12     49.90000    137.64000    123.78000
12     36.21000    139.93000    123.78000
12     36.86000    146.47000    123.78000
12     49.57000    162.81000    123.78000
12     60.33000    184.72000    123.78000
12     68.15000    189.30000    123.78000
12     80.21000    184.39000    123.78000
12     91.61000    190.28000    123.78000
12    148.65000     91.54000    123.78000
12    141.48000     91.87000    123.78000
12     96.18000     90.23000    123.78000
12     94.22000     83.37000    123.78000
12    110.52000    106.58000    123.78000
12     76.30000     78.14000    123.78000
12     69.13000     84.02000    124.99000
12    105.63000     81.08000    124.99000
12    110.84000     69.63000    124.99000
12    123.23000     81.08000    124.99000
12    130.40000     75.85000    124.99000
12    129.42000     95.14000    124.99000
12    136.92000    101.68000    124.99000
12    146.70000    102.98000    124.99000
12    168.53000     76.50000    124.99000
12    170.49000     68.00000    124.99000
12    169.19000     57.54000    124.99000
12    156.80000     65.38000    124.99000
12    147.67000     68.33000    124.99000
12    150.28000     57.21000    124.99000
12    160.06000     38.90000    124.99000
12    152.89000     36.29000    124.99000
12    172.45000     43.48000    124.99000
12    179.62000     37.27000    124.99000
12    186.13000     32.69000    126.05000
12    193.63000     41.19000    126.05000
12     88.36000     18.63000    126.05000
12     96.18000     24.84000    126.05000
12    118.67000      7.84000    126.05000
12    115.41000     20.59000    126.05000
12    150.28000     22.88000    126.05000
12    167.23000     14.05000    126.05000
12    176.36000     11.44000    126.05000
12    182.55000     17.32000    126.05000
12    195.91000     84.35000    126.88000
12    203.08000     85.65000    126.88000
12    192.65000     97.75000    126.88000
12    195.91000    103.64000    126.88000
12    180.92000     85.65000    126.88000
12    169.19000     85.00000    126.88000
12    139.53000    111.16000    126.88000
12    126.49000    116.39000    129.84000
12     97.48000    112.79000    130.67000
12     89.66000    118.68000    130.67000
12     77.27000    112.46000    131.65000
12     77.60000     97.75000    132.56000
12     70.10000    101.68000    132.56000
12     74.01000     61.46000    133.47000
12     71.73000     51.00000    133.47000
12     94.22000     62.12000    134.30000
12     91.61000     49.36000    135.14000
12     95.53000     43.48000    136.12000
12     89.01000     37.59000    136.12000
12    104.00000     46.42000    136.12000
12    110.84000     42.17000    136.12000
12    125.84000     46.75000    136.12000
12    146.04000      5.23000    136.12000
12    147.67000     13.40000    136.12000
12    178.64000     57.54000    136.12000
12    176.36000     72.90000    136.12000
12    181.90000     69.63000    136.12000
12    191.68000     79.44000    136.12000
12    149.30000    158.89000    136.96000
12    142.79000    162.16000    136.96000
12    144.09000    173.60000    137.79000
12    152.56000    171.31000    137.79000
12    155.82000    181.12000    137.79000
12    112.80000    174.26000    137.79000
12    118.99000    182.43000    137.79000
12     14.37000    105.27000    142.26000
12     25.12000     88.92000    142.26000
12      1.66000     91.21000    142.26000
12     -3.56000    104.62000    142.26000
12     36.53000     74.54000    142.03000
12     44.03000     66.37000    142.03000
12     44.03000     57.86000    142.03000
12     40.12000     50.02000    142.03000
12     34.90000     38.25000    142.03000
12     28.71000     30.73000    142.03000
12     53.81000     32.04000    142.03000
12     58.37000     22.23000    142.03000
12     66.84000     12.75000    142.03000
12     55.44000      1.96000    142.03000
12     51.20000     12.09000    142.03000
12     43.70000     29.42000    142.03000
12     60.33000     64.40000    142.03000
12     56.74000     70.29000    142.03000
12     73.04000     76.83000    142.03000
12     59.02000     54.27000    142.03000
12     53.15000     82.71000    142.03000
12     63.26000    113.77000    143.55000
12     50.87000    122.93000    143.55000
12     42.07000    129.47000    143.55000
12     55.76000    139.27000    143.55000
12     47.61000    140.58000    144.38000
12     56.74000    150.72000    144.38000
12     72.06000    153.99000    144.38000
12     59.67000    162.81000    144.38000
12     48.59000    163.14000    144.38000
12     33.60000    166.41000    144.38000
12     30.99000    149.08000    144.38000
12     30.99000    140.91000    144.38000
12     21.87000    148.43000    144.38000
12     21.87000    162.16000    144.38000
12     56.09000    175.24000    144.38000
12     84.77000    179.16000    145.29000
12    102.04000    141.24000    146.12000
12    110.19000    134.04000    146.12000
12    124.53000    138.95000    146.12000
12    131.05000    155.95000    147.94000
12    142.13000    153.01000    147.94000
12    142.79000    138.95000    147.94000
12    166.58000    141.89000    147.26000
12    171.14000    133.72000    151.12000
12    161.69000    134.37000    145.06000
12    160.39000    118.68000    151.20000
12    143.76000    124.89000    148.39000
12    154.19000    124.89000    143.09000
12    154.19000    108.87000    140.82000
12    159.08000    101.68000    150.67000
12    138.22000    107.89000    150.67000
12    135.94000    117.37000    150.67000
12    148.00000     93.83000    151.50000
12    169.19000     88.92000    152.33000
12    161.69000     89.25000    142.26000
12    168.21000     79.77000    145.06000
12    164.95000     71.92000    146.58000
12    155.82000     63.42000    147.86000
12    112.15000     62.77000    149.15000
12    148.65000     54.92000    150.29000
12    145.72000     58.85000    150.29000
12    153.22000     48.06000    150.29000
12     94.87000     87.29000    152.33000
12    142.13000     86.64000    152.33000
12    131.38000     84.67000    152.33000
12    129.10000     96.44000    153.17000
12    111.50000     85.33000    153.17000
12     73.69000     98.08000    154.91000
12     71.73000    106.25000    154.91000
12     62.61000     98.08000    154.91000
12     66.84000     94.48000    156.95000
12     88.03000    103.96000    157.94000
12     78.90000    113.45000    157.94000
12     98.46000    123.91000    158.77000
12     66.84000     71.60000    158.77000
12     74.34000     65.38000    158.77000
12     58.70000     67.35000    158.77000
12     58.70000     59.50000    158.77000
12     49.57000     93.17000    159.61000
12     60.00000    111.16000    159.61000
12     66.52000    115.08000    159.61000
12     45.98000     63.75000    159.61000
12     35.55000     66.04000    159.61000
12     24.15000     69.63000    160.44000
12     27.08000     82.39000    161.27000
12     40.77000     38.25000    161.27000
12     34.90000     41.19000    162.18000
12     51.85000     34.65000    163.01000
12     67.82000     32.69000    163.01000
12     99.11000     66.69000    163.85000
12     87.70000     59.17000    164.83000
12     78.58000    133.72000    164.83000
12     70.43000    149.74000    164.83000
12     56.09000    147.45000    165.67000
12    100.74000    155.95000    165.67000
12    104.65000    167.72000    166.50000
12    115.08000    174.58000    166.50000
12    147.02000    111.48000    167.63000
12    151.59000    104.29000    168.47000
12    152.89000    127.50000    169.53000
12    163.32000    112.79000    168.54000
12    157.78000     60.48000    170.51000
12    148.00000     60.48000    173.47000
12    154.85000     51.00000    176.65000
12    142.13000     51.65000    178.62000
12    153.22000     41.84000    179.60000
12    141.16000     42.50000    180.66000
12    134.64000     47.73000    181.50000
12    127.14000     43.15000    183.92000
12    149.63000     28.77000    169.53000
12    136.59000     33.34000    174.76000
12    116.71000     95.46000    175.89000
12    123.56000     85.00000    175.89000
12    134.64000     78.46000    192.03000
12    112.47000     77.15000    184.15000
12     96.18000     94.81000    179.75000
12     85.75000     96.44000    181.50000
12     78.25000     96.44000    184.53000
12     45.33000     92.52000    179.91000
12     61.30000     92.85000    182.41000
12     32.30000     83.04000    181.95000
12     17.30000     79.12000    177.41000
12     55.11000     66.37000    184.68000
12     67.82000     59.50000    178.24000
12     66.52000     68.33000    178.24000
12     81.51000     68.33000    177.18000
12     96.18000     72.58000    177.18000
12    105.63000     72.90000    177.18000
12    105.63000     61.13000    177.18000
12     47.61000     60.48000    177.18000
12     47.94000     50.67000    170.97000
12     60.98000     45.77000    173.32000
12     56.09000     49.04000    178.69000
12     64.89000     51.00000    178.69000
12     36.21000     43.81000    179.30000
12     39.14000     38.90000    179.30000
12     65.54000     34.98000    180.13000
12     72.06000     39.88000    180.13000
12     80.53000     45.11000    180.13000
12     61.96000     22.88000    174.91000
12     60.00000     13.73000    172.86000
12     51.85000     23.54000    172.86000
12     45.33000     20.59000    171.73000
12     22.52000     46.42000    171.73000
12     12.41000     61.46000    178.54000
12     -1.60000     59.50000    185.66000
12      0.03000     65.38000    185.66000
12      4.27000     71.60000    186.88000
12     31.64000     97.42000    182.33000
12     41.75000    103.31000    182.33000
12     52.83000     93.83000    185.06000
12     74.67000     84.67000    185.89000
12     72.71000    101.68000    186.88000
12     83.47000    107.56000    188.84000
12     90.31000    111.81000    188.84000
12     95.85000    108.21000    188.84000
12    129.75000     88.60000    190.74000
12    136.27000     98.41000    190.74000
12    148.65000     96.12000    187.18000
12     91.61000    119.66000    181.72000
12    110.84000    112.79000    182.56000
12     99.76000    128.16000    177.41000
12     99.11000    139.27000    187.63000
12    137.90000    122.60000    167.71000
12    129.75000    128.48000    162.41000
12    119.97000    114.43000    157.94000
12     79.88000    149.41000    162.33000
12     77.27000    158.24000    179.07000
12     86.40000    156.27000    184.30000
12     89.33000    161.83000    175.29000
12     63.91000    159.87000    161.04000
12     26.10000    156.27000    179.30000
12     22.19000    143.20000    175.13000
12     13.72000    132.08000    174.07000
12     45.66000    145.16000    180.66000
12     53.81000    137.31000    182.56000
12     45.66000    133.06000    167.79000
12    143.44000     91.21000    169.68000
12    134.64000     74.21000    169.68000
12    138.87000     81.73000    169.68000
12    131.70000     82.39000    170.51000
12    152.56000     67.67000    170.51000
12    167.56000     89.58000    174.60000
12     31.97000    118.68000    174.60000
12     24.15000    123.91000    175.51000
12     38.49000    123.58000    176.50000
12     35.55000    142.22000    177.94000
12     38.49000    152.35000    181.50000
12     39.47000    161.51000    181.50000
12     55.44000    146.79000    182.48000
12     64.56000    147.12000    182.48000
12     62.61000    130.77000    183.54000
12     61.63000    119.66000    184.91000
12     59.35000    106.25000    185.81000
12    118.99000    137.31000    164.53000
12    112.47000    140.58000    173.16000
12    109.21000    148.10000    172.26000
12     -4.86000     77.81000    166.57000
12      2.31000     88.92000    170.51000
12     42.73000     99.06000    166.80000
12     43.38000    105.93000    166.80000
12     20.89000    112.79000    189.07000
12     56.41000    119.98000    189.07000
12     45.66000     45.77000    195.21000
12     38.16000     40.54000    197.40000
12     68.15000     57.86000    198.24000
12     62.28000     67.35000    199.07000
12     68.15000     68.98000    199.07000
12     74.99000     65.38000    199.07000
12     67.82000     90.89000    199.07000
12     86.73000     97.42000    199.07000
12    102.70000     63.75000    199.07000
12    103.35000     79.44000    199.07000
12     96.18000     91.54000    199.07000
12     75.64000    136.99000    199.07000
12     64.24000    131.10000    200.06000
12     50.22000    135.35000    200.06000
12     55.11000    131.75000    195.74000
12     49.24000    141.89000    199.60000
12     63.58000    142.54000    201.27000
12     64.89000    149.74000    202.18000
12     33.93000    115.08000    200.36000
12     34.90000    107.56000    200.36000
12     40.44000    120.31000    200.36000
12     26.43000    109.85000    200.36000
12     41.10000     88.27000    200.36000
12     40.12000     79.12000    201.19000
12     31.32000     85.65000    200.28000
12     54.13000     93.17000    201.19000
12     59.02000     84.67000    201.19000
12     46.64000     55.90000    199.00000
12     39.14000     59.50000    199.00000
12     31.32000     59.83000    199.00000
12     25.78000     57.21000    198.09000
12     19.58000     75.19000    198.09000
12     30.67000     99.06000    198.62000
12     23.50000    102.00000    198.62000
12     34.90000    141.24000    194.90000
12     35.55000    129.14000    194.90000
12     23.82000    126.85000    194.90000
12     45.66000    129.14000    194.90000
12     46.64000    111.16000    194.90000
12     76.30000    116.39000    194.90000
12     70.76000    125.54000    194.90000
12     83.14000    128.81000    194.90000
12     82.49000    141.89000    194.90000
12     74.34000    148.10000    194.90000
12     60.33000    159.87000    194.75000
12     49.24000    154.64000    194.75000
12     99.76000    128.16000    194.75000
12    102.37000    118.68000    194.75000
12    123.88000     98.73000    194.75000
12    113.78000     90.89000    194.75000
12    122.58000     83.04000    194.75000
12     93.90000     74.87000    194.75000
12     85.42000     83.04000    194.75000
12     82.16000     72.25000    193.77000
12     86.40000     58.52000    193.77000
12    132.36000     66.37000    193.77000
12    140.83000     56.88000    193.77000
12    149.63000     54.27000    193.77000
12    157.45000     60.48000    193.77000
12    150.61000     77.81000    193.77000
12    144.09000     68.33000    193.77000
12    119.97000     68.33000    193.77000
12    118.01000     52.31000    193.77000
12    103.35000     48.71000    193.77000
12     92.59000     52.63000    193.77000
12    113.13000     34.32000    193.77000
12     92.92000     37.92000    193.77000
12     79.23000     26.48000    193.77000
12     57.72000     49.69000    193.77000
12     45.66000     20.27000    192.94000
12     50.22000     32.69000    192.94000
12     41.42000     29.42000    192.94000
12     20.24000     46.42000    192.94000
12      6.87000     84.02000    192.94000
12     22.52000    144.50000    192.94000
12     12.41000     41.84000    192.94000
12      4.27000     51.65000    192.10000
12     14.70000     32.36000    192.10000
12     27.41000     20.92000    192.10000
12     57.72000     24.19000    192.10000
12     93.90000     25.82000    192.10000
12     19.58000    101.35000    181.80000
12     15.02000     90.23000    181.80000
12      7.52000    105.60000    180.44000
12      1.33000     99.06000    180.44000
12     44.35000     66.69000    180.44000
12     62.61000     80.10000    179.38000
12     45.66000     78.46000    179.22000
12     26.43000     68.65000    177.41000
12     19.58000     56.56000    176.50000
12     30.01000     55.25000    176.50000
12      9.48000     48.38000    176.50000
12     15.67000     42.50000    176.50000
12     25.78000     34.32000    176.50000
12     36.21000     61.46000    176.50000
12     55.11000     77.15000    176.50000
12     82.49000     77.48000    176.50000
12     89.01000     84.67000    175.59000
12     96.83000     88.27000    175.59000
12    107.26000     81.40000    174.76000
12    107.26000     90.89000    174.76000
12    103.35000    103.96000    174.76000
12    125.84000    102.66000    174.76000
12    127.47000     91.21000    174.76000
12    120.62000    115.08000    174.76000
12     71.41000    114.43000    174.76000
12     75.32000    107.89000    174.76000
12     48.59000    120.31000    174.76000
12     95.85000     46.75000    174.76000
12    136.27000     63.75000    173.92000
12    124.86000     49.69000    173.92000
12    146.37000     75.19000    173.92000
12    157.45000     91.54000    173.92000
12    128.44000    170.33000    173.92000
12    131.05000    160.53000    173.92000
12    147.02000    157.58000    173.92000
12    146.04000    164.12000    173.92000
12     88.68000    144.50000    173.92000
12     89.33000    133.72000    173.92000
12     68.80000    137.64000    173.92000
12     79.23000    120.31000    173.92000
12     31.97000    106.91000    173.92000
12     18.93000    112.79000    173.92000
12     27.41000    133.39000    173.92000
12     10.13000    118.35000    173.92000
12     85.42000     35.96000    173.92000
12    106.61000     49.69000    173.92000
12    120.95000     67.02000    173.92000
12    100.09000     35.31000    173.92000
12    120.95000     31.38000    173.92000
12    144.42000     18.30000    171.88000
12    132.03000     17.32000    171.88000
12    118.67000     20.92000    171.88000
12    112.15000      5.55000    171.88000
12    103.35000     13.73000    171.88000
12    101.72000     26.81000    171.88000
12     85.75000     25.82000    171.88000
12     74.67000     19.29000    171.88000
12     84.44000     11.77000    171.88000
12     97.81000    112.46000    171.88000
12    108.56000    122.60000    171.88000
12    116.71000    125.87000    171.88000
12     99.44000    139.27000    171.88000
12    133.99000    112.14000    171.88000
12    140.18000    102.66000    171.88000
12    139.20000    137.31000    171.88000
12    127.14000    149.41000    171.88000
12    117.69000    159.87000    171.88000
12    139.20000    149.41000    171.88000
12    150.93000    142.54000    171.88000
12    156.80000     78.46000    171.88000
12    162.99000    101.68000    171.88000
12      8.83000     76.50000    170.51000
12     -1.28000     61.79000    169.45000
12     71.73000     84.35000    168.01000
12     59.67000    125.54000    168.01000
12     87.38000    178.18000    168.01000
12     53.48000    170.99000    168.01000
12     50.22000    158.24000    168.01000
12     65.21000    174.58000    168.01000
12     76.95000    168.70000    168.01000
12     74.34000    178.18000    168.01000
12     98.13000    178.51000    168.01000
12     55.76000    134.70000    166.20000
12     30.67000     97.10000    166.20000
12     17.95000     99.39000    166.20000
12     39.14000    164.12000    166.20000
12     84.12000     94.81000    166.20000
12    137.24000      7.52000    166.20000
12    126.16000      2.94000    166.20000
12    164.30000     44.13000    166.20000
12     -0.30000    106.91000    165.36000
12    167.88000     54.27000    165.36000
12     47.29000     84.35000    162.71000
12     45.66000    142.87000    162.71000
12     30.01000    146.47000    162.71000
12     25.78000    159.22000    162.71000
12     59.35000    180.47000    162.71000
12    118.99000    181.78000    162.71000
12    129.75000    139.27000    162.71000
12     89.01000    118.35000    162.71000
12     96.18000     96.12000    162.71000
12    136.27000     46.09000    162.71000
12     79.56000     51.33000    162.71000
12     67.17000     55.90000    162.71000
12     74.67000     42.83000    162.71000
12     74.01000      7.52000    162.71000
12    124.53000     11.44000    162.71000
12    129.42000     25.82000    162.71000
12    145.07000     40.86000    162.71000
12    165.60000     68.65000    162.71000
12    178.64000     58.52000    162.71000
12     12.41000     91.21000    162.71000
12     40.77000     76.50000    162.71000
12      9.15000    106.58000    162.71000
12     36.21000     54.60000    160.06000
12     22.52000     58.19000    160.06000
12      8.83000     65.71000    160.06000
12     38.16000    136.66000    160.06000
12    107.26000    109.19000    160.06000
12    114.10000     97.42000    160.06000
12    119.97000     78.46000    160.06000
12     85.42000     78.14000    160.06000
12     81.84000     69.96000    160.06000
12     53.81000     78.46000    160.06000
12    106.61000     70.94000    160.06000
12     13.72000     52.63000    160.06000
12     27.08000     31.71000    159.15000
12     51.20000     10.46000    158.32000
12     96.18000     40.54000    158.32000
12     95.53000     51.33000    158.32000
12    127.14000     50.02000    158.32000
12    132.68000     60.81000    158.32000
12    125.19000     34.32000    158.32000
12    108.89000     43.15000    158.32000
12    107.59000     33.67000    158.32000
12     64.24000     44.79000    157.33000
12     55.11000     40.21000    157.33000
12     51.53000     25.50000    157.33000
12    129.75000    169.35000    157.33000
12    148.00000    165.43000    156.95000
12    141.81000    161.18000    156.95000
12    153.22000    154.31000    156.95000
12     29.69000    122.60000    156.95000
12     27.73000    107.56000    156.04000
12     19.91000    117.70000    156.04000
12     20.56000    131.75000    156.04000
12     66.52000    139.93000    156.04000
12     86.73000    129.47000    156.04000
12     87.38000    158.24000    156.04000
12    113.13000    157.26000    156.04000
12    118.67000    143.85000    156.04000
12    116.71000     51.00000    156.04000
12    116.06000     22.23000    156.04000
12    112.47000     11.77000    156.04000
12     94.22000     29.42000    156.04000
12     79.23000     21.25000    156.04000
12     83.14000     37.59000    156.04000
12    100.74000     18.63000    156.04000
12    142.46000     18.30000    156.04000
12    137.57000     31.71000    156.04000
12    109.21000    123.25000    156.04000
12    153.22000     80.75000    156.04000
12    169.51000    120.31000    156.04000
12     15.35000     80.42000    154.30000
12      9.48000     74.21000    153.47000
12     70.43000    126.85000    153.47000
12     39.47000    115.41000    153.47000
12     94.22000     13.40000    152.64000
12    149.63000     24.19000    152.64000
12    136.92000     69.31000    152.64000
12    146.37000     69.63000    152.64000
12     69.78000    168.37000    152.64000
12     88.03000    167.72000    152.64000
12    101.72000    179.49000    152.64000
12     70.43000    180.80000    152.64000
12     77.60000    186.03000    152.64000
12     73.36000     85.65000    152.64000
12     63.26000     83.69000    152.64000
12    115.41000     -0.00000    152.64000
12     14.70000    125.22000    152.64000
12    180.27000     95.46000    152.64000
12    171.79000     98.08000    152.64000
12    177.01000    112.14000    152.64000
12    180.92000     71.92000    152.64000
12     88.68000    142.87000    152.64000
12    124.53000     20.59000    151.80000
12     41.42000     96.77000    148.85000
12     46.31000    108.54000    148.85000
12     -4.21000     80.10000    148.85000
12     -7.79000     96.44000    148.85000
12     14.37000    141.24000    148.85000
12     15.67000    154.31000    148.85000
12     11.11000    131.10000    148.85000
12     26.43000     46.42000    148.85000
12    132.68000      1.63000    148.85000
12    137.90000     10.13000    148.85000
12    161.36000     45.11000    148.85000
12    160.71000     57.21000    148.85000
12    102.70000    154.64000    148.85000
12    103.02000    167.06000    148.85000
12     76.95000    134.04000    148.85000
12     82.49000     89.58000    148.85000
12     32.62000     98.08000    148.85000
12    140.83000     42.50000    145.06000
12     22.84000     72.90000    144.15000
12     35.23000     64.40000    144.15000
12     12.09000     56.56000    144.15000
12      4.59000     68.33000    144.15000
12    103.67000     71.92000    144.15000
12    104.98000     93.50000    144.15000
12    112.15000    100.04000    144.15000
12     96.83000    101.35000    144.15000
12    104.98000    108.87000    144.15000
12    125.51000     87.94000    144.15000
12     44.68000     91.21000    144.15000
12     52.83000    103.31000    143.24000
12      8.50000    119.33000    143.24000
12     22.19000     61.46000    143.24000
12     16.32000     45.77000    143.24000
12    129.75000    131.10000    143.24000
12    137.24000     99.39000    143.24000
12    166.90000     63.10000    143.24000
12    120.95000    160.85000    143.24000
12     91.61000    183.41000    143.24000
12    121.27000    173.28000    143.24000
12    124.53000     62.44000    143.24000
12    135.94000     51.33000    143.24000
12    126.16000     32.36000    143.24000
12    109.54000     29.75000    142.18000
12     55.44000     39.56000    142.18000
12     66.84000     35.63000    142.18000
12     84.12000     69.96000    142.18000
12    164.62000    153.99000    141.35000
12    175.05000    161.18000    141.35000
12    179.62000    141.24000    141.35000
12    182.22000    120.96000    141.35000
12    133.66000    171.64000    141.35000
12    161.36000    166.41000    141.35000
12    160.71000     33.67000    141.35000
12     16.65000     97.10000    141.35000
12     -5.19000    113.77000    141.35000
12    175.05000     33.67000    140.06000
12    179.62000     44.79000    140.06000
12    165.93000     23.54000    140.06000
12    137.57000     31.71000    140.06000
12    133.01000     21.57000    140.06000
12    181.25000     22.55000    142.26000
12    188.74000     38.25000    142.26000
12    193.63000    121.95000    140.44000
12    184.83000    155.29000    140.44000
12    177.99000    170.99000    140.44000
12    111.17000    117.37000    140.44000
12     64.89000    139.93000    140.44000
12     39.47000     82.71000    140.44000
12     28.06000    118.35000    140.44000
12     28.71000    130.12000    140.44000
12     25.12000    108.21000    140.44000
12    192.33000     61.46000    138.77000
12    192.65000     54.60000    138.77000
12    191.68000    138.62000    138.77000
12    188.42000    149.08000    138.77000
12    203.41000    129.47000    138.77000
12     81.18000    146.47000    136.20000
12     82.49000    156.93000    136.20000
12     71.73000    164.45000    136.20000
12     64.89000    171.97000    136.20000
12     99.76000     10.46000    136.20000
12    104.00000     -1.31000    136.20000
12    149.96000     78.14000    136.20000
12    138.55000     79.44000    136.20000
12    180.92000     97.10000    136.20000
12    170.16000    122.60000    136.20000
12     67.17000    126.85000    134.15000
12    135.94000    181.12000    132.34000
12    147.35000    184.39000    132.34000
12    139.20000    149.74000    132.34000
12    140.83000    134.37000    132.34000
12    100.09000    173.28000    131.50000
12    109.21000    185.70000    131.50000
12     43.38000    113.77000    130.52000
12    109.21000    134.70000    130.52000
12    101.72000    131.10000    130.52000
12     94.55000    136.66000    130.52000
12    163.65000    136.33000    128.32000
12    168.53000    148.10000    128.32000
12    184.83000    167.06000    128.32000
12     60.65000    116.71000    128.32000
12     40.77000     94.16000    128.32000
12     19.26000     74.54000    128.32000
12      4.59000     78.79000    128.32000
12     12.09000     61.13000    128.32000
12     87.05000    104.94000    127.49000
12    105.96000     94.81000    127.49000
12     45.33000    126.85000    127.94000
12     28.38000    151.70000    127.11000
12     29.69000    168.04000    127.11000
12     22.84000    164.45000    127.11000
12     90.31000    164.12000    126.12000
12     81.18000    171.97000    126.12000
12     90.31000    172.62000    126.12000
12    134.31000    127.18000    126.12000
12    124.21000    131.75000    126.12000
12    176.68000    133.39000    126.12000
12    165.60000    101.02000    126.12000
12    140.18000     59.50000    125.29000
12    124.86000     60.48000    125.29000
12    111.50000     57.86000    125.29000
12    125.19000     32.36000    125.29000
12    131.05000      2.94000    125.29000
12    110.52000     31.06000    125.29000
12    157.13000     52.63000    125.29000
12     62.28000     74.87000    125.29000
12     55.76000     84.02000    125.29000
12     36.53000     75.85000    125.29000
12     25.12000     90.56000    125.29000
12      4.27000     93.50000    125.29000
12     -1.28000    102.66000    125.29000
12     -1.93000    111.81000    125.29000
12     17.63000    104.62000    125.29000
12     30.67000    129.47000    125.29000
12     31.97000    116.71000    125.29000
12     17.95000    124.23000    125.29000
12     54.13000     57.86000    125.29000
12     42.40000     69.96000    125.29000
12     40.77000     58.85000    125.29000
12     52.83000     27.46000    125.29000
12     64.89000     35.96000    125.29000
12     66.19000     27.13000    125.29000
12     66.84000     11.44000    124.46000
12     57.39000     13.40000    124.46000
12     57.07000      3.92000    124.46000
12     33.60000     20.27000    124.46000
12     26.75000     31.38000    124.46000
12     16.98000     34.65000    124.46000
12     55.44000     46.75000    122.56000
12     40.12000     48.38000    121.73000
12     52.50000     98.73000    121.43000
12     29.36000    105.60000    120.59000
12     80.21000    145.49000    120.59000
12    111.82000    120.31000    120.59000
12    155.17000     80.10000    120.59000
12    128.12000     48.06000    120.59000
12    114.76000     47.40000    120.59000
12    104.65000     48.71000    119.68000
12    128.44000     18.96000    119.68000
12    138.87000     43.15000    119.68000
12     93.24000     43.48000    119.68000
12     80.86000     47.40000    119.68000
12     77.93000     33.02000    119.68000
12     25.78000     57.54000    119.68000
12     46.31000     36.94000    119.68000
12     80.53000    132.41000    119.68000
12    192.00000     73.56000    118.85000
12    185.81000     58.19000    118.85000
12    179.94000     69.96000    118.85000
12     92.59000     63.42000    118.85000
12     63.91000    139.60000    118.85000
12     63.58000    129.14000    118.85000
12    147.02000     12.75000    118.85000
12    200.80000     69.63000    118.85000
12    150.61000     50.02000    107.41000
12    164.30000     55.58000    107.41000
12    184.83000     53.29000    107.41000
12    195.26000     41.52000    107.41000
12    184.50000     32.36000    107.41000
12    156.15000     65.38000    107.41000
12     94.87000     88.27000    107.41000
12    108.56000    105.60000    107.41000
12     58.70000     77.81000    107.41000
12     51.20000    117.37000    111.88000
12     86.07000    119.00000    111.88000
12    103.67000    132.41000    111.88000
12     72.38000    114.43000    111.88000
12     31.97000    167.06000    111.88000
12     16.32000    164.78000    111.88000
12     42.07000    171.97000    111.88000
12     24.15000    154.31000    111.88000
12    133.66000    178.51000    111.88000
12    164.30000    138.95000    111.88000
12    141.48000     35.63000    111.88000
12     99.76000     32.04000    111.88000
12     86.07000     31.06000    111.88000
12     76.30000      0.98000    111.88000
12     70.76000      4.90000    111.88000
12     61.63000      0.98000    111.88000
12     70.10000    -13.74000    111.88000
12     43.05000     15.36000    111.88000
12     45.33000      1.63000    111.88000
12     20.89000     44.13000    111.88000
12     16.65000     66.69000    106.81000
12     12.41000     76.17000    106.81000
12     35.55000     82.39000    106.81000
12      6.55000     95.46000    105.90000
12     -2.91000     99.06000    105.90000
12      3.29000    109.52000    105.90000
12      6.22000    120.64000    105.90000
12     14.70000    117.70000    105.90000
12     38.16000    117.37000    112.64000
12     21.54000    133.39000    109.23000
12     72.06000     86.31000    108.25000
12    162.34000     70.29000    108.25000
12    167.56000     85.65000    108.25000
12    120.95000    120.96000    108.25000
12    119.32000    105.27000    108.25000
12    113.78000     90.89000    108.25000
12    106.28000     82.06000    108.25000
12     37.18000    140.25000    108.25000
12     54.46000    150.72000    108.25000
12     87.70000    187.01000    108.25000
12     89.99000    169.03000    108.25000
12    125.19000    153.66000    108.25000
12    171.14000    129.79000    108.25000
12    208.62000    100.69000    108.25000
12    173.42000     58.19000    108.25000
12    152.24000     24.19000    108.25000
12    161.69000      9.15000    108.25000
12    186.13000     23.86000    108.25000
12    180.59000     14.38000    108.25000
12    115.08000     23.54000    108.25000
12    109.21000     32.36000    108.25000
12    110.52000     14.38000    108.25000
12    124.53000      9.15000    108.25000
12     93.57000     21.57000    108.25000
12    141.81000     75.52000    108.25000
12    136.27000     62.12000    108.25000
12     59.67000     63.42000    108.25000
12     63.91000     34.98000    108.25000
12     54.13000     28.77000    107.34000
12    125.19000     36.29000    107.34000
12     45.98000    130.45000    107.34000
12     39.47000     95.14000    106.50000
12     22.84000     87.62000    106.50000
12     39.79000     56.23000    106.50000
12     19.26000    102.66000    105.67000
12     30.67000     31.06000    105.67000
12     19.26000     32.04000    105.67000
12     55.11000     95.79000    105.67000
12     42.40000    153.99000    105.67000
12    112.80000     63.42000    105.67000
12    178.64000    118.35000    105.67000
12     67.82000    135.68000    102.04000
12     60.00000    121.29000    102.04000
12    129.10000     49.36000    104.23000
12     91.29000     46.75000    103.02000
12     72.71000     44.46000    102.19000
12    131.05000     23.21000    102.19000
12     43.38000     40.54000    102.19000
12     30.01000     65.38000    102.19000
12     28.71000    121.95000    102.19000
12    106.61000    118.68000    102.19000
12     81.51000    131.10000    102.19000
12     92.59000     56.56000    102.19000
12     83.14000     68.65000    102.19000
12    131.38000     72.90000    102.19000
12    153.54000     82.71000    102.19000
12    176.36000    147.77000    100.44000
12    197.54000    142.22000    100.44000
12    188.09000    124.89000    100.44000
12     40.77000    108.87000    100.44000
12    131.38000    172.62000     96.28000
12    127.14000    183.41000     96.28000
12    112.80000    180.80000     96.28000
12    125.51000    179.16000     96.28000
12    139.20000    175.24000     96.28000
12    153.87000    163.47000     96.28000
12    148.33000    147.77000     96.28000
12    177.33000    167.39000     96.28000
12    176.68000    157.91000     96.28000
12    169.84000    166.41000     96.28000
12    105.63000    191.91000     96.28000
12    104.00000    181.45000     96.28000
12    143.44000    137.97000     96.28000
12    107.59000    158.89000     96.28000
12     91.94000    133.06000     96.28000
12     91.94000    119.98000     96.28000
12    122.25000    138.29000     95.44000
12     71.41000    119.33000     95.44000
12     49.57000    111.16000     95.44000
12     29.36000    158.56000     95.44000
12    103.02000     50.02000     93.02000
12    144.09000     69.63000     93.02000
12    139.20000     94.48000     93.02000
12    125.19000    101.68000     93.02000
12    114.76000     93.83000     93.02000
12    121.27000    113.45000     93.02000
12    140.83000    107.89000     93.02000
12    157.78000    112.46000     93.02000
12    166.58000    128.81000     93.02000
12    128.77000    158.24000     93.02000
12     96.83000    168.04000     93.02000
12     82.81000    172.95000     93.02000
12     87.70000    188.64000     93.02000
12     43.70000    178.18000     93.02000
12    112.15000     14.05000     93.02000
12     97.48000     11.77000     93.02000
12     67.50000      4.90000     93.02000
12     21.21000     48.71000     93.02000
12    137.57000     59.17000     93.02000
12    141.16000     38.25000     93.02000
12    152.56000     23.86000     93.02000
12     82.16000     94.81000     93.02000
12    138.22000     84.02000     93.02000
12     83.79000     36.94000     93.02000
12     62.61000     65.71000     93.02000
12     47.94000     87.94000     93.02000
12     27.73000    135.35000     93.02000
12     35.55000     86.64000     90.22000
12     18.28000     70.94000     90.22000
12     13.07000     94.81000     90.22000
12     17.30000    119.66000     90.22000
12     34.58000     99.71000     90.22000
12     57.07000    102.00000     90.22000
12     60.65000     87.94000     90.22000
12     23.50000    102.66000     90.22000
12     24.47000     85.00000     90.22000
12     44.03000     56.88000     90.22000
12     31.64000     48.38000     90.22000
12     30.34000     34.98000     90.22000
12     51.85000     14.05000     90.22000
12    123.88000     36.61000     90.22000
12    159.08000    144.50000     90.22000
12    101.39000    100.69000     90.22000
12     75.97000     73.56000     83.48000
12     99.76000    146.14000     83.48000
12     50.22000    126.85000     83.48000
12    122.58000     -1.64000     83.48000
12     70.10000     58.52000     82.57000
12    124.53000     78.79000     80.83000
12    122.58000     65.06000     80.83000
12     93.24000     69.31000     80.83000
12     98.79000    122.93000     80.83000
12    175.05000    166.41000     80.83000
12    111.17000    150.72000     80.83000
12    104.65000    132.73000     79.99000
12    138.22000    132.73000     79.99000
12    149.63000    136.33000     79.99000
12    119.64000    165.43000     79.99000
12     73.04000    152.35000     79.99000
12     81.51000    159.87000     79.99000
12     81.18000    127.50000     79.99000
12     62.61000    113.77000     79.99000
12    156.47000     36.61000     79.08000
12     77.93000     43.15000     77.57000
12    101.07000     54.27000     77.57000
12    109.87000     61.79000     77.57000
12    102.70000     41.19000     77.57000
12    139.20000     49.69000     77.57000
12    139.20000     61.79000     77.57000
12    135.29000     83.69000     76.58000
12    120.95000     96.44000     76.58000
12    159.73000    111.48000     76.58000
12    127.79000    108.21000     76.58000
12    113.78000    118.02000     76.58000
12    122.25000    140.58000     76.58000
12    128.44000    146.79000     76.58000
12     38.16000    170.66000     76.58000
12    153.87000    167.39000     76.58000
12    199.17000    152.02000     76.58000
12    159.41000     63.75000     76.58000
12    153.22000     71.60000     76.58000
12     85.42000     12.09000     76.58000
12     64.89000     75.52000     76.58000
12    140.18000    174.91000     75.75000
12    144.42000    182.76000     75.75000
12    170.82000     51.33000     75.75000
12     49.24000     32.04000     75.75000
12     60.00000     37.59000     75.75000
12     76.30000     -1.97000     75.75000
12    189.72000     27.46000     75.75000
12    180.27000     22.88000     75.75000
12    195.59000     19.29000     75.75000
12     88.03000     93.17000     75.75000
12    101.72000    166.74000     75.75000
12     91.61000    180.14000     75.75000
12    145.72000    106.91000     75.75000
12    193.96000    118.68000     75.75000
12    187.11000    126.20000     75.75000
12    192.98000    102.98000     75.75000
12    204.39000    100.69000     75.75000
12    178.96000     76.50000     75.75000
12    132.36000     37.92000     78.33000
12    117.69000     22.88000     74.39000
12    100.74000     17.00000     74.39000
12     77.27000     26.15000     74.39000
12     65.21000     12.42000     74.39000
12     49.24000     57.54000     74.39000
12     50.22000     88.27000     74.39000
12     57.72000    102.98000     74.39000
12     45.01000     45.77000     73.55000
12    170.16000     97.75000     73.55000
12    159.08000    150.72000     73.55000
12    163.97000    170.66000     73.55000
12     69.45000     61.79000     65.22000
12     74.34000     80.75000     64.39000
12     93.57000     78.46000     64.39000
12    149.63000    140.91000     64.39000
12    115.73000     38.25000     61.74000
12     94.87000     63.10000     61.74000
12    136.27000     65.38000     61.74000
12    104.00000     53.94000     61.74000
12     94.55000     42.17000     61.74000
12    118.01000     61.79000     61.74000
12    160.71000     32.36000     61.74000
12     75.97000    162.81000     61.74000
12     53.48000    121.62000     61.74000
12     31.32000    142.54000     61.74000
12    124.86000    111.16000     60.52000
12    140.18000    112.46000     60.52000
12    156.80000    110.83000     60.52000
12     93.57000     91.21000     60.52000
12     72.38000     40.21000     60.52000
12    176.03000    109.52000     50.60000
12    178.64000    124.89000     49.01000
12    192.65000    155.95000     48.25000
12    151.91000    143.52000     47.42000
12     81.84000    130.77000     46.59000
12     83.79000    164.12000     46.59000
12     61.96000    127.18000     46.59000
12     45.01000    163.47000     46.59000
12    172.77000     95.46000     45.68000
12    145.07000     79.12000     42.57000
12    163.97000     85.00000     41.06000
12    136.59000     95.46000     37.65000
12    136.27000    110.18000     37.65000
12    122.90000    107.56000     36.81000
12    142.79000     57.86000     29.47000
12    111.82000    153.01000     44.69000
12     99.76000    165.10000     44.69000
12     91.29000    179.16000     44.69000
12    169.19000    135.35000     44.69000
12     57.39000    105.27000     55.60000
12     52.50000     92.52000     55.60000
12    112.47000    115.73000     53.33000
12    121.93000    126.52000     53.33000
12    131.70000    156.60000     52.27000
12    148.65000    167.06000     52.27000
12    158.10000    153.66000     52.27000
12    161.69000    142.54000     46.66000
12    190.70000    141.24000     45.22000
12    192.00000    119.98000     42.72000
12     84.77000     31.06000     56.81000
12     88.36000     16.67000     56.81000
12     53.15000     59.17000     56.81000
12     58.70000     17.32000     56.81000
12     77.93000      2.61000     56.81000
12     61.30000     82.06000     56.81000
12     39.14000    121.62000     56.81000
12    138.55000     98.73000     52.95000
12    107.59000     90.89000     52.12000
12     78.58000     59.17000     48.78000
12     68.80000     72.58000     48.78000
12     89.01000    103.64000     48.78000
12     44.03000    106.25000     48.78000
12     42.07000     72.90000     48.78000
12    177.66000     25.50000     47.95000
12    130.73000     70.29000     43.25000
12    114.10000     62.12000     43.25000
12     93.90000     51.33000     43.25000
12     87.05000     90.23000     43.25000
12     49.24000    129.79000     43.25000
12     38.81000    141.24000     43.25000
12    103.35000    179.49000     42.42000
12    100.74000    131.75000     42.42000
12     96.18000     68.98000     42.42000
12    105.63000     49.36000     42.42000
12     72.38000     41.84000     42.42000
12     99.44000     37.27000     42.42000
12     48.27000     44.13000     40.45000
12     67.82000     26.48000     40.45000
12     78.58000      6.21000     40.45000
12     80.53000     33.02000     40.45000
12     86.73000     66.04000     40.45000
12    104.65000     75.52000     39.62000
12     98.46000    105.93000     39.62000
12    157.78000    109.85000     39.62000
12     52.18000     87.94000     38.71000
12     59.02000    105.27000     38.71000
12     71.08000    114.43000     38.71000
12     50.22000    119.00000     38.71000
12     33.93000    118.02000     38.71000
12     36.21000     90.56000     38.71000
12     51.53000    148.10000     37.88000
12     70.10000    153.33000     37.88000
12     66.84000    176.55000     37.88000
12    180.92000    157.26000     37.88000
12    179.62000    169.35000     37.88000
12    212.21000    128.16000     37.88000
12    199.17000     94.81000     37.88000
12     86.73000     19.94000     37.88000
12     45.33000     59.83000     36.81000
12     31.64000    105.93000     36.81000
12    135.29000    129.47000     36.81000
12    135.29000    163.79000     29.09000
12    123.23000    149.08000     28.10000
12    108.56000    149.08000     28.10000
12     80.86000    165.10000     28.10000
12     82.81000     95.14000     28.10000
12    112.80000     64.08000     27.19000
12     95.20000     51.00000     27.19000
12    105.96000     28.44000     27.19000
12    111.82000     42.50000     27.19000
12    137.24000     40.54000     27.19000
12    149.63000     38.90000     27.19000
12    142.79000     23.54000     27.19000
12    117.36000     21.25000     27.19000
12    181.25000     69.31000     27.19000
12    170.49000    101.35000     27.19000
12    170.16000    121.95000     27.19000
12    176.36000    136.00000     26.36000
12    192.00000    126.85000     26.36000
12    185.16000    144.83000     25.45000
12    153.87000    161.51000     25.45000
12    162.34000    138.95000     25.45000
12    176.36000    107.23000     24.62000
12    169.84000     86.96000     24.62000
12     74.67000     56.56000     27.42000
12     48.92000     73.23000     26.44000
12     43.05000    104.62000     25.53000
12     44.68000    134.70000     25.53000
12     61.63000    132.73000     24.69000
12     78.58000    137.97000     23.79000
12     75.64000    185.70000     22.50000
12    111.50000    163.14000     21.36000
12    136.92000    142.87000     21.13000
12    149.63000    130.77000     21.13000
12    120.30000    122.93000     20.00000
12    114.76000    132.73000     20.00000
12    108.56000    113.77000     20.00000
12     86.40000    110.83000     20.00000
12     66.19000    111.16000     20.00000
12     50.22000    117.04000     19.16000
12     48.27000     90.23000     19.16000
12     65.54000     74.87000     19.16000
12     94.55000     78.46000     23.10000
12    132.03000     78.14000     23.10000
12     92.92000     66.69000     22.19000
12     78.90000     37.92000     22.19000
12     93.57000     30.73000     22.19000
12    124.86000     31.71000     21.13000
12    153.54000    104.94000     19.69000
12    129.10000     92.19000     19.69000
12    138.22000    114.10000     19.69000
12    124.86000    132.73000     19.69000
12    115.41000    104.94000     19.69000
12     97.48000    168.37000     19.69000
12    114.10000    180.14000     19.69000
12    142.46000     94.48000     18.86000
12    182.22000     85.33000     18.86000
12    163.97000    153.01000     18.86000
12    132.03000     61.79000     11.89000
12    145.07000     47.40000     11.89000
12    108.24000     63.75000     11.89000
12    103.02000     51.98000     11.89000
12     82.16000     57.21000     11.89000
12    108.89000     42.17000     10.98000
12    116.06000     58.19000     10.98000
12    172.77000     70.29000     10.15000
12    163.32000    130.12000     10.15000
12    124.21000    150.39000      9.32000
12    106.93000    147.45000      9.32000
12     87.05000    154.64000      9.32000
12     74.67000    161.51000      9.32000
12    139.85000    162.49000      8.48000
12    128.12000    182.76000      8.48000
12    179.62000    134.37000      8.48000
12    173.42000    157.26000      8.48000
12    167.88000     96.12000      7.65000
12    140.18000     70.94000      7.65000
12     80.21000     97.75000      7.65000
12     65.87000     60.48000      7.65000
12     57.72000     97.10000      6.82000
12     94.55000     81.08000      5.98000
12    143.11000     32.36000      5.98000
12    120.30000    106.91000      3.48000
12    131.38000    132.08000      3.48000
12    141.81000    108.21000      3.48000
12    140.83000     90.89000      3.48000
12    112.15000    122.93000      3.48000
12     99.44000    109.85000      3.48000
12    102.37000    168.04000      3.48000
12    149.96000    168.70000      3.48000
12    179.29000     88.27000      2.42000
12    117.36000     63.42000     -5.30000
12     99.11000     53.94000     -5.30000
12     86.07000     43.81000     -5.30000
12    111.50000     39.23000     -5.30000
12    143.11000     49.36000     -5.30000
12    159.41000     39.23000     -5.30000
12    159.73000     77.48000     -5.30000
12    189.07000    117.70000     -5.30000
12    177.33000    106.91000     -5.30000
12    165.60000    130.77000     -5.30000
12    157.13000    155.95000     -6.14000
12    134.31000    150.06000     -6.14000
12    116.71000    143.85000     -6.14000
12    114.76000    156.93000     -6.14000
12     96.83000    152.68000     -6.14000
12     82.16000    161.51000     -6.14000
12    112.15000    177.53000     -6.14000
12     72.06000    114.75000     -6.14000
12    149.63000     96.12000    -13.48000
12    141.81000     65.06000    -13.48000
12    163.65000     57.54000    -13.48000
12    156.80000    111.48000    -13.48000
12    141.16000    123.25000    -13.48000
12    119.32000    124.56000    -13.48000
12    118.99000     92.52000    -13.48000
12    129.10000     74.21000    -14.39000
12     89.99000     69.96000    -14.39000
12     97.16000     91.87000    -14.39000
12     90.64000    125.22000    -15.38000
12     80.21000     98.41000    -15.38000
12     78.90000    137.64000    -15.38000
12    103.02000    107.56000    -15.38000
12    134.64000    135.35000    -16.29000
12    126.49000    111.48000    -16.29000
12    133.66000     91.87000    -16.29000
12    166.25000     94.16000    -16.29000
12    146.37000    140.58000    -16.29000
12    127.47000    164.78000    -17.12000
12    102.37000    130.77000    -17.12000
12     88.03000    141.24000    -17.12000
12    107.59000     77.48000    -17.12000
12     76.30000     82.71000    -17.12000
12     75.97000     60.15000    -17.12000
12    127.14000     47.08000    -17.12000
12    142.79000     80.75000    -17.12000
12    116.39000    142.87000    -21.66000
12    105.30000    147.12000    -22.50000
12     89.99000    111.81000    -22.50000
12     76.95000    117.70000    -22.50000
12    105.30000     58.19000    -22.50000
12    158.43000     76.17000    -22.50000
12    145.07000     48.38000    -25.91000
12    147.67000    119.66000    -30.22000
12    151.26000     99.71000    -30.22000
12    114.43000    122.27000    -30.22000
12    119.64000     73.23000    -30.22000
12    136.27000     61.79000    -30.22000
12     89.33000     69.96000    -30.22000
12    113.45000     95.14000    -30.22000
12     92.27000     93.17000    -30.22000
12    131.38000     96.12000    -32.12000
12    127.47000    122.60000    -33.25000
12     93.90000    131.43000    -34.09000
12    130.07000     15.36000     13.79000
12    158.76000     13.07000     14.77000
12    168.86000     24.52000     16.06000
12    176.03000     32.36000     16.06000
12    187.76000     66.04000     17.88000
12    191.68000     76.83000     17.88000
12     97.16000     11.77000     31.28000
12    157.78000      0.98000     33.03000
12    218.40000    114.75000     35.07000
12    217.75000    132.73000     35.07000
12    161.04000     29.09000     35.91000
12    227.85000    117.70000     35.91000
12    213.19000     87.94000     36.89000
12    208.95000     75.52000     38.03000
12    139.85000      6.53000     54.39000
12    204.39000    110.50000     25.53000
12    199.50000    131.43000     25.53000
12    228.18000     96.77000     37.42000
12    203.73000     55.25000     42.72000
12    202.10000     35.96000     43.56000
12    192.65000     24.19000     45.30000
12    181.57000     37.92000     48.93000
12    204.06000     54.27000     62.65000
12    205.04000     71.27000     62.65000
12    160.71000     21.57000    159.83000
12    172.77000     28.11000    156.27000
12    174.40000     41.52000    156.27000
12    159.08000     10.13000    152.71000
12    215.14000    102.33000     56.89000
12    223.29000    102.33000     57.80000
12    224.92000     93.83000     57.80000
12    223.62000    118.68000     58.78000
12    214.82000    127.83000     61.28000
12    209.28000    114.43000     67.87000
11    128.42000     40.87000     -1.59000
11    151.26000     22.88000     -1.59000
11     81.51000    179.16000     -0.08000
11    100.41000    192.24000      0.15000
11    152.24000     82.39000     10.23000
11    194.93000     92.52000     19.47000
11    180.27000     53.94000     25.22000
11    173.10000     67.02000     27.19000
11    179.62000     14.05000     28.03000
11    146.70000     13.40000     29.09000
11    133.01000      4.90000     30.60000
11    112.80000     11.77000     32.50000
11    171.79000      3.92000     45.53000
11    193.63000     33.67000     43.94000
11    195.59000     43.81000     48.71000
11    211.56000     33.67000     50.68000
11    213.51000     47.40000     52.57000
11    214.49000     85.00000     52.57000
11    236.98000     97.42000     50.30000
11    220.03000    103.96000     36.28000
11    229.48000    106.58000     45.30000
11    216.77000     91.87000     74.08000
11    202.43000     23.54000     61.89000
11    173.10000      1.63000     65.37000
11    168.21000      1.96000     77.11000
11    162.02000      3.59000     90.67000
11    201.13000     29.75000     78.55000
11    207.32000     27.46000     71.58000
11    233.07000     94.81000     83.32000
11     55.44000     -5.56000     88.63000
11    143.76000     -8.83000     81.28000
11    126.49000    -15.04000     79.01000
11    106.61000    -14.06000    100.22000
11    121.60000     -1.64000    103.47000
11     91.29000      1.30000    103.47000
11     77.60000    -20.93000    105.07000
11    172.12000     19.94000     96.81000
11    103.02000      3.59000    118.70000
11    112.80000     -4.25000    119.68000
11    161.04000      7.84000    126.05000
11     92.59000     -6.54000    131.50000
11     81.18000     -4.91000    132.34000
11     64.89000     -1.64000    132.34000
11     53.48000     -3.60000    133.24000
11     58.70000    -11.12000    134.08000
11     40.77000      8.82000    134.91000
11     40.44000     -4.91000    118.78000
11     76.62000     17.65000    134.83000
11     68.80000     27.13000    143.17000
11     76.62000     32.36000    139.30000
11     33.93000     19.29000    149.15000
11     42.40000      2.28000    147.26000
11     60.98000      8.82000    157.56000
11    110.84000     39.56000    175.06000
11    116.71000     46.09000    175.06000
11    152.56000     34.98000    149.68000
11    167.23000     11.44000    145.59000
11     83.79000     10.46000    142.71000
11     29.04000     35.96000    185.21000
11     32.95000     51.65000    185.21000
11     42.40000     50.67000    193.77000
11     65.87000     42.17000    195.06000
11    105.96000    109.85000    195.06000
11     86.07000    116.71000    195.06000
11     64.56000     50.35000    210.28000
11     41.42000     63.75000    210.28000
11     43.70000    101.35000    210.28000
11     30.67000     67.67000    199.00000
11     22.84000     82.71000    200.81000
11    113.45000     61.13000    180.51000
11     34.58000     50.02000    205.43000
11     96.18000      9.80000    170.21000
