# Supplementary material for: Design Principles of Pancreatic Islets: Glucose-Dependent Coordination of Hormone Pulses
Source: PLoS One. 2016 Apr 1;11(4):e0152446. doi: 10.1371/journal.pone.0152446 (PMC4818077; doi:10.1371/journal.pone.0152446)
Supplement: S1 Dataset — Three-dimensional coordinates of α and β cells within mouse islets (n = 29). Columns represent types, x, y, and z coordinates (μm) of cells (rows) within an islet. The numbers of the first column are 11 (α cell) and 12 (β cell). (ZIP) [file pone.0152446.s009.zip › Mouse/M05.txt]

12    202.31000     76.50000      0.15000
12    194.49000     82.38000      1.06000
12    210.46000     72.58000      4.32000
12    231.97000    102.98000      6.36000
12    229.69000     91.87000      6.36000
12    217.63000     88.60000      7.27000
12    215.02000    122.93000      7.27000
12    211.44000    110.18000      9.47000
12    223.82000     82.71000    -10.76000
12    143.64000    129.46000     26.44000
12    149.51000    114.75000     41.89000
12    142.34000    127.18000     54.62000
12    149.51000    127.50000     54.62000
12    147.23000    105.92000      5.38000
12    166.13000    117.69000      7.04000
12    181.78000    106.91000      9.01000
12    186.01000     89.58000      9.92000
12    181.13000     68.33000      9.92000
12    177.21000     59.83000      9.92000
12    176.89000     78.13000      9.92000
12    187.32000    132.41000     11.74000
12    186.34000    119.66000     11.74000
12    199.38000    144.18000     12.57000
12    183.08000    159.54000     12.57000
12    180.15000    150.06000     13.41000
12    189.60000    151.04000     13.41000
12    169.07000     93.17000     15.07000
12    129.30000    106.25000     15.07000
12    201.01000    111.48000     19.01000
12    228.39000     94.15000     23.86000
12    209.48000     69.63000     24.85000
12    199.70000     77.15000     25.68000
12    177.21000     73.56000     26.51000
12    175.26000     60.48000     28.71000
12    180.47000     88.27000     28.71000
12    214.37000    122.27000     28.71000
12    210.46000    138.29000     29.54000
12    197.10000    146.79000     30.45000
12    182.10000    151.04000     30.45000
12    183.08000    158.56000     30.45000
12    146.25000    137.97000     30.45000
12    166.13000    120.96000     30.45000
12    161.90000     92.85000     31.36000
12    186.99000    124.56000     31.36000
12    185.36000    134.70000     31.36000
12    208.18000     99.39000     31.36000
12    192.86000     69.63000     36.66000
12    189.27000     78.13000     36.66000
12    185.04000     65.71000     36.66000
12    195.47000     49.69000     36.66000
12    217.30000     81.40000     36.66000
12    201.99000     83.69000     36.66000
12    200.36000     95.46000     36.66000
12    200.36000    113.77000     36.66000
12    219.59000    150.39000     36.66000
12    186.99000    167.39000     37.50000
12    139.41000     87.62000     37.50000
12    136.80000     74.54000     37.50000
12    128.00000     84.67000     37.50000
12    229.04000     92.19000     43.03000
12    226.43000     84.67000     44.09000
12    210.79000     71.27000     44.09000
12    202.64000     74.21000     44.09000
12    177.54000     59.17000     44.09000
12    176.89000     73.56000     44.09000
12    172.65000     50.67000     44.09000
12    150.81000     64.40000     44.09000
12    181.45000     80.42000     45.00000
12    186.01000     86.96000     45.00000
12    212.09000    116.71000     45.00000
12    218.93000    124.23000     45.00000
12    227.08000    121.29000     45.00000
12    220.56000    108.21000     45.00000
12    240.12000    112.14000     45.00000
12    137.13000    105.92000     45.83000
12    127.67000    108.87000     45.83000
12    137.13000    115.41000     45.83000
12    130.61000    124.23000     45.83000
12    147.88000    137.97000     45.83000
12    183.73000    154.64000     45.83000
12    193.84000    146.79000     45.83000
12    208.50000    147.77000     45.83000
12    224.15000    136.98000     45.83000
12    166.46000    125.54000     48.63000
12    164.50000    117.69000     48.63000
12    173.63000     99.39000     48.63000
12    183.41000    133.06000     48.63000
12    183.73000    116.06000     50.22000
12    196.77000     66.04000     54.77000
12    205.24000     85.98000     54.77000
12    198.40000    111.16000     54.77000
12    230.34000    116.06000     54.77000
12    227.41000    109.52000     54.77000
12    220.89000    149.08000     54.77000
12    186.34000    169.68000     58.40000
12    174.93000    155.29000     58.40000
12    206.22000    110.18000     58.40000
12    198.73000    124.23000     58.40000
12    204.59000     97.10000     58.40000
12    228.06000     95.14000     58.40000
12    181.45000     66.04000     58.40000
12    185.69000     61.79000     58.40000
12    191.88000     54.92000     58.40000
12    191.88000     48.38000     58.40000
12    202.96000     50.67000     58.40000
12    127.67000     88.92000     58.25000
12    140.71000     86.64000     62.49000
12    151.14000     62.11000     62.49000
12    178.84000     77.48000     62.49000
12    164.50000     81.08000     63.33000
12    142.01000     81.08000     63.33000
12    132.89000    102.33000     64.16000
12    135.50000    116.06000     61.13000
12    150.16000    113.44000     61.13000
12    163.85000    101.35000     61.96000
12    212.41000    117.69000     61.96000
12    209.48000    146.14000     62.80000
12    223.17000    139.27000     63.18000
12    221.54000    125.54000     63.18000
12    186.01000    154.97000     63.18000
12    190.25000    140.58000     63.18000
12    192.53000    153.33000     63.18000
12    178.19000    127.18000     63.18000
12    150.49000    147.12000     64.01000
12    158.31000    156.60000     64.01000
12    167.11000    124.89000     64.01000
12    167.11000    115.73000     64.01000
12    179.50000    105.60000     64.01000
12    192.21000     90.23000     64.01000
12    225.78000     86.96000     64.01000
12    182.43000    132.41000     65.98000
12    183.73000    113.12000     65.98000
12    205.90000    127.83000     65.98000
12    201.66000     79.12000     65.98000
12    168.41000     97.42000     66.89000
12    159.61000     94.81000     66.89000
12    149.51000    126.52000     73.93000
12    140.71000    125.87000     73.93000
12    202.96000    110.18000     73.93000
12    199.38000     91.87000     73.93000
12    193.19000     63.42000     73.93000
12    190.58000     53.61000     73.93000
12    192.53000    117.04000     73.93000
12    186.67000    107.23000     73.93000
12    228.39000    110.50000     73.93000
12    226.10000    120.96000     73.93000
12    242.40000    129.14000     73.93000
12    239.14000    112.14000     73.93000
12    247.29000     90.56000     73.93000
12    234.58000    143.20000     73.93000
12    243.38000    142.54000     73.93000
12    221.21000    147.45000     73.93000
12    176.24000    166.41000     73.93000
12    170.37000    148.10000     74.77000
12    168.41000    138.95000     75.75000
12    124.74000    116.71000     75.75000
12    123.11000    106.58000     75.75000
12    128.00000     83.04000     77.04000
12    173.63000     61.79000     77.04000
12    204.27000     55.90000     77.95000
12    155.05000     64.08000     77.95000
12    179.82000     74.54000     77.95000
12    191.23000     79.12000     78.78000
12    210.46000     89.58000     78.78000
12    213.07000    100.37000     79.61000
12    218.28000    118.35000     80.45000
12    217.30000    124.23000     80.45000
12    217.30000    138.29000     80.45000
12    225.78000    138.95000     80.45000
12    183.08000    144.18000     80.45000
12    189.93000    154.97000     81.28000
12    199.05000    132.41000     81.28000
12    208.18000    120.64000     81.28000
12    178.52000    132.41000     81.28000
12    169.07000    112.46000     82.26000
12    163.53000    129.14000     82.26000
12    157.33000    120.31000     82.26000
12    154.40000    112.46000     82.26000
12    167.44000     94.48000     82.26000
12    165.48000     79.44000     83.10000
12    143.32000     82.71000     83.10000
12    132.56000    104.29000     83.93000
12    132.24000    112.46000     83.93000
12    187.32000     91.87000     83.93000
12    203.29000     81.73000     83.93000
12    185.36000     63.42000     83.93000
12    211.11000    145.81000     83.93000
12    231.32000     97.42000     83.93000
12    228.39000     87.29000     83.93000
12    188.95000    140.58000     83.93000
12    195.79000    146.79000     83.93000
12    237.84000    121.62000     83.93000
12    152.77000    102.00000     83.93000
12    139.73000     96.44000     84.76000
12    142.01000    107.89000     84.76000
12    170.70000    127.50000     84.76000
12    186.01000    122.93000     84.76000
12    205.24000    158.24000     85.82000
12    179.82000    158.56000     86.73000
12    168.41000    159.22000     86.73000
12    156.68000    159.22000     87.57000
12    202.31000    170.01000     88.40000
12    194.49000    169.68000     89.23000
12    207.53000    111.48000     89.23000
12    199.05000    106.25000     89.23000
12    205.24000    102.00000     89.23000
12    187.32000    107.56000     89.23000
12    198.73000     95.46000     89.23000
12    192.21000     65.06000     90.07000
12    190.25000     71.60000     90.07000
12    186.01000     55.58000     90.07000
12    153.10000     90.23000     90.07000
12    157.66000     96.44000     90.07000
12    163.53000    103.31000     90.07000
12    121.81000    100.37000     90.07000
12    132.56000     90.56000     90.07000
12    123.44000     89.58000     90.07000
12    197.75000    119.66000     90.07000
12    225.45000    121.95000     90.07000
12    226.10000    114.43000     90.07000
12    243.38000    125.54000     90.07000
12    235.56000    143.20000     90.07000
12    217.30000    106.25000     90.07000
12    176.89000    119.33000     90.07000
12    148.53000    127.18000     90.90000
12    124.09000    115.08000     90.90000
12    168.41000    138.95000     90.90000
12    167.76000    149.41000     90.90000
12    175.26000    165.10000     90.90000
12    206.87000    129.79000     95.44000
12    179.50000    133.39000     96.35000
12    180.80000    148.10000     96.35000
12    139.73000    116.71000     96.35000
12    194.16000     80.75000     96.35000
12    180.80000     73.56000     96.35000
12    209.81000     89.25000     96.35000
12    217.63000    121.62000     96.35000
12    208.50000    121.95000     96.35000
12    203.61000    117.04000     96.35000
12    183.08000    140.25000     96.35000
12    219.59000    137.97000     96.35000
12    227.41000    141.89000     96.35000
12    239.47000    112.79000     96.35000
12    171.35000     83.37000     97.26000
12    170.70000    110.50000     98.47000
12    162.22000    115.41000     98.47000
12    157.33000    121.95000     98.47000
12    153.10000    112.46000     98.47000
12    165.81000     91.54000     98.47000
12    142.99000     84.02000     98.47000
12    191.88000     98.08000     98.47000
12    184.71000     86.31000     98.47000
12    165.48000     78.46000     98.47000
12    213.39000     80.42000     98.47000
12    193.51000    133.06000    100.22000
12    194.49000    152.68000    100.22000
12    142.01000    102.00000    100.22000
12    133.21000    106.58000    100.22000
12    237.19000    119.66000    100.22000
12    186.34000    121.62000    100.22000
12    175.58000    128.48000    100.22000
12    167.76000    129.46000    100.22000
12    199.38000    138.62000    100.22000
12    210.46000    144.18000    100.22000
12    213.39000    153.00000    100.22000
12    198.40000    146.47000    100.22000
12    235.23000    134.37000    100.22000
12    228.06000    132.41000    100.22000
12    198.73000    127.83000    100.22000
12    192.21000    114.10000    100.22000
12    176.56000    102.33000    100.22000
12    174.93000     94.15000    100.22000
12    172.98000     68.65000    100.22000
12    172.98000     61.79000    100.22000
12    156.68000     68.00000    100.22000
12    136.15000     74.87000    100.22000
12    203.94000     79.12000    100.22000
12    203.61000    158.89000    102.04000
12    184.06000    160.20000    102.94000
12    154.73000    145.49000    102.94000
12    218.28000    108.21000    105.90000
12    206.55000    104.62000    105.90000
12    198.40000    104.94000    105.90000
12    198.40000     91.54000    105.90000
12    184.38000    107.56000    105.90000
12    176.89000    119.98000    105.90000
12    158.31000     98.08000    105.90000
12    149.51000     92.52000    105.90000
12    122.46000    102.00000    105.90000
12    134.52000     89.90000    105.90000
12    190.25000     71.60000    105.90000
12    198.40000     72.25000    105.90000
12    196.77000     61.46000    105.90000
12    187.32000     61.46000    105.90000
12    155.70000    133.72000    105.90000
12    137.45000    127.50000    105.90000
12    131.58000    119.66000    105.90000
12    216.00000    129.46000    105.90000
12    226.43000    116.71000    105.90000
12    188.95000     86.31000    113.93000
12    192.21000     97.75000    113.93000
12    169.72000     83.37000    113.93000
12    164.18000     94.81000    113.93000
12    193.51000     79.77000    113.93000
12    209.16000     93.83000    113.93000
12    219.26000    122.27000    113.93000
12    202.96000    116.39000    113.93000
12    204.27000    124.89000    113.93000
12    215.35000    136.98000    113.93000
12    224.80000    143.20000    113.93000
12    241.42000    127.50000    113.93000
12    182.76000    141.56000    113.93000
12    172.65000    151.04000    113.93000
12    165.81000    141.89000    113.93000
12    167.76000    115.41000    113.93000
12    156.35000    121.62000    113.93000
12    141.36000    114.75000    113.93000
12    158.96000    109.52000    113.93000
12    148.21000    109.19000    113.93000
12    181.13000     74.87000    113.93000
12    160.27000     85.65000    113.93000
12    149.18000     83.37000    113.93000
12    159.29000     77.15000    113.93000
12    126.04000     92.19000    113.93000
12    123.11000    112.14000    113.93000
12    212.41000    116.06000    113.93000
12    184.06000    149.74000    113.93000
12    186.01000    119.98000    116.50000
12    175.58000    128.81000    116.50000
12    189.60000    132.41000    116.50000
12    141.04000    101.35000    117.34000
12    132.56000    107.89000    117.34000
12    174.93000    104.62000    117.34000
12    179.50000     95.14000    117.34000
12    206.87000     81.73000    117.34000
12    198.73000    138.95000    117.34000
12    207.85000    146.79000    117.34000
12    194.81000    152.35000    117.34000
12    226.10000    130.12000    117.34000
12    177.54000    118.35000    121.50000
12    191.88000    110.83000    121.50000
12    207.20000    105.60000    121.50000
12    218.93000    109.19000    121.50000
12    229.04000    119.00000    121.50000
12    165.16000    129.79000    121.50000
12    152.12000     97.42000    121.50000
12    138.75000     88.27000    121.50000
12    199.38000     90.23000    121.50000
12    218.61000     99.06000    121.50000
12    208.83000    116.06000    131.20000
12    197.10000    119.66000    131.20000
12    201.33000    129.14000    131.20000
12    210.46000    126.52000    131.20000
12    193.19000    102.00000    131.20000
12    209.81000     95.46000    131.20000
12    187.32000     85.00000    131.20000
12    166.78000     83.37000    131.20000
12    161.24000     98.41000    131.20000
12    145.93000    114.10000    131.20000
12    158.96000    119.00000    131.20000
12    179.50000    140.91000    131.20000
12    185.36000    147.77000    131.20000
12    213.07000    137.64000    131.20000
12    165.81000    111.48000    131.20000
12    153.10000    108.21000    131.20000
12    152.77000     89.25000    131.20000
12    189.27000    134.37000    133.24000
12    179.17000    104.62000    133.24000
12    175.26000     95.14000    133.24000
12    219.26000    126.85000    133.24000
12    202.31000    142.22000    133.24000
12    177.87000    130.77000    133.24000
12    139.73000    102.66000    133.24000
12    173.96000    121.95000    137.94000
12    185.36000    116.71000    137.94000
12    201.01000    109.85000    137.94000
12    195.79000     93.17000    137.94000
12    165.81000    131.10000    137.94000
12    193.84000    125.54000    147.64000
12    190.90000    109.85000    147.64000
12    187.32000    101.67000    147.64000
12    167.76000    112.46000    147.64000
12    158.64000    102.66000    147.64000
12    154.07000    114.43000    147.64000
12    204.59000    122.60000    147.64000
12    210.79000    114.10000    147.64000
12    207.53000     99.71000    147.64000
12    183.73000     88.92000    147.64000
12    160.27000     91.87000    147.64000
12    213.72000    137.64000    147.64000
12    204.92000    133.39000     48.10000
12    175.58000    141.89000     48.10000
12    188.30000    102.98000     48.10000
12    148.53000     99.39000     48.10000
12    159.94000     72.90000     48.10000
12    147.23000     79.12000     48.10000
12    174.93000     88.27000     48.10000
12    173.63000    113.77000     48.10000
12    191.23000    136.98000     48.10000
12    167.11000    136.66000     48.10000
12    164.18000    151.70000     48.10000
12    158.96000    142.22000     48.10000
12    216.00000    100.04000     48.10000
12    167.11000     63.75000     48.10000
12    161.57000    105.92000     32.35000
12    173.63000    103.31000     32.35000
12    188.95000    105.27000     31.51000
12    175.26000    129.79000     31.51000
12    196.44000    130.45000     31.51000
12    172.65000    143.52000     31.51000
12    160.27000    134.70000     31.51000
12    197.10000    162.81000     31.51000
12    207.53000    157.91000     31.51000
12    231.32000    107.89000     31.51000
12    182.76000    114.75000     31.51000
12    214.37000     92.19000     30.60000
12    197.10000     60.48000     30.60000
12    167.11000     68.65000     30.60000
12    150.81000     82.06000     30.60000
12    165.16000     83.69000     30.60000
12    147.23000     96.12000     30.60000
12    139.41000    117.37000     30.60000
12    127.67000    107.56000     30.60000
12    134.52000    135.35000     30.60000
12    188.30000     94.48000     26.82000
12    151.47000    112.14000     25.91000
12    151.14000    122.27000     25.07000
12    220.89000    135.68000     22.73000
12    216.33000    106.58000     27.95000
12    204.59000    126.85000     27.65000
12    134.52000     88.27000     19.69000
12    140.71000     80.10000     19.69000
12    189.27000     74.54000     19.69000
12    200.36000     91.54000     19.69000
12    208.83000     85.33000     19.69000
12    174.61000    141.56000     12.88000
12    165.16000    135.35000     12.88000
12    173.63000    126.20000     12.88000
12    194.81000    101.35000     12.88000
12    205.90000    101.67000     12.88000
12    222.19000    110.18000     12.88000
12    164.83000     80.42000     12.88000
12    156.68000     91.87000     12.88000
12    144.95000     92.19000     12.88000
12    165.48000     68.98000     12.88000
12    153.10000     81.40000     12.88000
12    161.57000    105.27000     12.88000
12    178.84000     97.42000     12.88000
12    195.14000    126.52000     12.88000
12    216.98000     99.39000     12.88000
12    224.80000    119.66000     12.88000
12    210.13000    141.89000     12.88000
12    206.22000    130.77000      5.98000
12    151.47000    121.95000      4.70000
12    173.96000    110.83000     -0.23000
12    203.29000    115.41000     -0.23000
12    169.07000     92.85000     -1.36000
12    201.66000     88.92000     -2.20000
12    189.93000     73.23000     -2.20000
12    166.13000     78.79000     -3.18000
12    156.35000     92.19000     -4.32000
12    162.22000    105.92000     -4.32000
12    195.47000     99.39000     -4.32000
12    211.76000    101.35000     -4.32000
12    219.26000    114.75000     -5.15000
12    188.62000    122.93000     -6.74000
12    189.93000    112.79000     -6.74000
12    181.13000     98.41000     -6.74000
12    178.52000     84.35000     -6.74000
12    165.48000    122.60000     -9.62000
12    213.07000     90.89000     -9.62000
12    209.16000     82.71000    -15.45000
12    201.01000    104.29000    -15.45000
12    204.27000    114.75000    -15.45000
12    174.93000    110.50000    -15.45000
12    193.19000     85.33000    -15.45000
12    186.99000     90.56000    -15.45000
12    177.21000     75.52000    -15.45000
12    248.27000    103.31000     63.86000
12    238.49000     96.44000     63.86000
12    236.86000     86.96000     66.13000
12    244.36000    101.35000     85.07000
12    246.31000    109.52000     85.07000
12    238.49000     88.60000     85.98000
12    232.95000     81.40000     87.79000
12    219.59000     97.42000     87.79000
12    217.30000     89.90000     87.79000
12    206.22000     71.27000     88.63000
12    198.73000    156.93000     13.10000
12    211.44000    155.29000     13.10000
12    204.27000    140.91000     -4.24000
12    137.78000    101.67000     11.67000
12    137.78000    113.44000     11.67000
12    221.54000     73.88000     35.60000
12    143.32000     90.23000     -6.36000
12    136.80000     96.44000     -6.36000
12    134.84000    108.87000     -6.36000
12    141.36000    118.68000     -5.38000
11    126.46000    101.03000     -0.15000
11    214.14000     61.79000     -0.15000
11    207.94000    164.78000      7.88000
11    201.42000    166.74000      7.88000
11    151.56000     70.95000     25.00000
11    170.46000     73.56000     49.01000
11    225.54000     63.10000     43.94000
11    216.42000     76.50000     61.21000
11    219.68000     82.06000     57.65000
11    212.51000     86.31000     62.42000
11    173.07000    113.45000     25.30000
11    123.20000     94.16000     24.39000
11    138.19000    104.62000     26.74000
11    163.94000     91.87000     47.50000
11    157.10000     84.68000     50.45000
11    187.08000    167.07000     76.05000
11    121.25000     89.91000     74.01000
11    120.92000     77.81000     79.92000
11    211.85000     56.56000     35.38000
11    189.04000     55.25000      8.71000
