# Supplementary material for: Design Principles of Pancreatic Islets: Glucose-Dependent Coordination of Hormone Pulses
Source: PLoS One. 2016 Apr 1;11(4):e0152446. doi: 10.1371/journal.pone.0152446 (PMC4818077; doi:10.1371/journal.pone.0152446)
Supplement: S1 Dataset — Three-dimensional coordinates of α and β cells within mouse islets (n = 29). Columns represent types, x, y, and z coordinates (μm) of cells (rows) within an islet. The numbers of the first column are 11 (α cell) and 12 (β cell). (ZIP) [file pone.0152446.s009.zip › Mouse/M06.txt]

12    214.47000    168.32000      1.29000
12    218.06000    140.53000      1.29000
12    162.65000    163.09000      1.29000
12    178.95000    149.69000      1.29000
12    182.21000    136.94000      1.29000
12    148.64000    139.55000      1.29000
12    131.69000    129.09000      1.29000
12    126.15000    205.92000      2.12000
12    123.54000    171.59000      2.12000
12    212.52000     76.13000      2.12000
12    198.50000     89.86000      3.03000
12    185.79000     65.99000      3.03000
12    193.94000    148.05000     16.29000
12    225.88000    151.00000     17.95000
12    211.54000    174.21000     17.95000
12    162.65000    164.40000     18.79000
12    145.38000    138.90000     18.79000
12    139.19000    155.57000     18.79000
12    158.09000    132.36000     19.62000
12    185.14000    134.32000     19.62000
12    147.66000    115.36000     19.62000
12    132.99000    128.11000     21.82000
12    181.23000     65.01000     21.82000
12    200.46000     67.30000     21.82000
12    219.69000     74.16000     22.88000
12    232.73000     84.95000     22.88000
12    229.47000     95.09000     22.88000
12    218.06000    104.90000     23.71000
12    235.66000    134.32000     23.71000
12    189.38000    118.30000     26.36000
12    167.54000    151.65000     28.10000
12    180.25000    168.32000     28.18000
12    117.67000    172.90000     28.18000
12    126.15000    192.85000     28.18000
12    117.35000    208.21000     28.18000
12    128.76000    166.69000     33.63000
12    217.73000    171.92000     33.63000
12    193.29000    159.50000     33.63000
12    192.64000    143.80000     33.63000
12    211.22000    137.26000     36.13000
12    231.42000    145.44000     36.13000
12    237.62000    124.19000     37.12000
12    182.53000     61.41000     37.12000
12    171.45000     63.70000     37.95000
12    184.82000     76.45000     37.95000
12    203.39000     57.82000     37.95000
12    223.93000     75.15000     37.95000
12    233.38000     91.82000     37.95000
12    146.36000     74.49000     50.68000
12    137.88000    142.82000     50.68000
12    132.99000    152.30000     50.68000
12    125.17000    168.00000     50.68000
12    119.96000    175.19000     50.68000
12    110.50000    169.96000     50.68000
12    115.07000    220.64000     59.54000
12    121.91000    201.67000     57.72000
12    114.09000    191.21000     59.01000
12    102.68000    188.59000     60.83000
12     99.42000    176.82000     60.83000
12    211.87000    140.53000     61.66000
12    216.43000    175.19000     55.52000
12    232.73000    150.02000     51.81000
12    184.16000    226.19000     58.48000
12    168.84000    236.33000     62.49000
12    146.36000    233.06000     63.86000
12    132.67000    222.92000     65.75000
12    141.14000    193.50000     66.96000
12    149.61000    186.31000     68.55000
12    174.71000    186.96000     69.39000
12    132.67000    178.13000     74.24000
12    114.74000    179.44000     70.14000
12    118.98000    164.07000     74.54000
12    103.66000    167.02000     78.63000
12    106.27000    159.82000     80.07000
12    114.09000    151.98000     83.86000
12     98.77000    146.42000     85.67000
12    107.57000    138.90000     86.51000
12    112.46000    185.33000     87.34000
12    129.08000    189.25000     88.32000
12    144.73000    193.50000     88.32000
12    157.76000    220.64000     90.07000
12    170.47000    225.21000     90.07000
12    176.67000    209.52000     90.07000
12    166.56000    213.12000     92.72000
12    195.24000    228.16000     93.55000
12    152.87000    233.39000     93.55000
12    161.67000    243.52000     94.38000
12    161.02000    235.02000     94.38000
12    144.40000    243.85000     94.38000
12    140.49000    231.10000     94.38000
12    139.51000    223.25000     95.22000
12    130.06000    222.27000     95.22000
12    120.61000    216.39000     95.22000
12    112.13000    222.27000     95.22000
12    114.41000    234.37000     95.22000
12    131.04000    212.79000     95.22000
12    139.84000    213.77000     95.22000
12    118.00000    203.96000     96.43000
12    105.61000    205.27000     92.11000
12    111.16000    209.85000     98.55000
12    105.61000    197.42000    100.90000
12     95.84000    195.46000    100.90000
12     98.12000    180.75000    100.90000
12    159.39000    205.92000    103.93000
12    194.59000    206.58000    103.93000
12    202.09000    204.29000    107.57000
12    207.63000    197.10000    113.32000
12    159.72000    236.98000    114.23000
12    181.88000    221.62000    115.06000
12    190.03000    225.21000    116.43000
12    199.16000    227.50000    117.34000
12    146.68000    242.21000    117.34000
12    131.04000    228.48000    117.34000
12    140.81000    232.73000    118.17000
12    102.03000    203.96000    119.08000
12    118.65000    205.92000    120.75000
12    118.33000    223.25000    123.02000
12    123.87000    217.69000    123.02000
12    140.81000    211.15000    123.85000
12    157.44000    211.81000    124.68000
12    165.59000    213.44000    124.68000
12    158.09000    226.19000    135.29000
12    235.33000     88.88000     65.14000
12    229.79000    128.44000     65.14000
12    220.02000     69.91000     65.14000
12    205.02000     74.49000     65.14000
12    204.37000     60.43000     65.14000
12    213.17000     52.59000     65.14000
12    117.02000    123.86000     65.14000
12    115.72000    152.96000     65.14000
12    190.68000    138.25000     65.14000
12    201.76000    161.13000     51.96000
12    173.73000    170.29000     57.04000
12    164.93000    114.05000     13.56000
12    196.22000    165.71000     13.56000
12    192.64000    178.79000     13.56000
12    152.22000    170.29000     15.23000
12    126.15000    144.78000     16.13000
12    206.98000    125.17000     16.13000
12    182.21000     99.99000     16.13000
12    178.95000     81.68000     16.13000
12    197.20000    195.46000     16.97000
12    167.21000    188.59000     16.97000
12    160.70000    236.00000     16.97000
12    158.74000    218.02000     16.97000
12    133.64000    221.94000     16.97000
12    150.27000     93.45000     16.97000
12    228.82000    118.63000     17.80000
12    215.45000     83.97000     17.80000
12    125.17000    163.09000     17.80000
12    141.79000    188.27000     18.63000
12    134.30000    204.94000     18.63000
12    206.65000    155.57000     18.63000
12    215.45000    136.94000     18.63000
12    198.50000    105.22000     18.63000
12    196.55000     82.99000     18.63000
12    165.59000     94.76000     18.63000
12    159.07000     73.18000     18.63000
12    131.69000    111.11000     18.63000
12    125.17000    125.17000     18.63000
12    179.93000    190.56000     20.30000
12    167.54000    134.65000     23.10000
12    178.95000    150.67000     23.10000
12    168.52000    172.90000     23.10000
12    233.38000    107.51000     23.94000
12    203.72000     94.44000     23.94000
12    188.07000     92.15000     23.94000
12    173.73000     74.82000     24.69000
12    153.20000     82.99000     24.69000
12    175.04000    122.88000     24.69000
12    141.79000    102.28000     24.69000
12    138.53000    174.21000     24.69000
12    190.03000    174.54000     30.83000
12    162.98000    111.44000     30.83000
12    204.37000    122.55000     32.88000
12    226.53000    129.75000     32.88000
12    220.67000    119.28000     32.88000
12    215.13000     92.80000     32.88000
12    206.65000     83.97000     32.88000
12    178.30000    107.84000     32.88000
12    178.62000     94.44000     33.71000
12    123.87000    124.51000     33.71000
12    134.62000    147.73000     33.71000
12    175.36000    159.82000     33.71000
12    203.39000    156.23000     33.71000
12    203.39000    167.02000     33.71000
12    205.67000    178.13000     33.71000
12    205.02000    195.13000     33.71000
12    168.52000    207.56000     33.71000
12    177.97000    224.23000     33.71000
12    166.24000    235.35000     33.71000
12    149.61000    219.00000     33.71000
12    125.50000    222.60000     33.71000
12    112.46000    213.77000     33.71000
12    136.90000    207.88000     33.71000
12    123.21000    199.06000     33.71000
12    155.16000    105.22000     33.71000
12    128.43000    111.44000     33.71000
12    152.55000    150.34000     33.71000
12    215.13000    157.54000     33.71000
12    218.71000    140.53000     33.71000
12    196.55000    107.19000     33.71000
12    158.74000     94.11000     33.71000
12    165.59000     84.95000     33.71000
12    215.78000     65.66000     33.71000
12    161.02000     71.55000     33.71000
12    120.61000    137.59000     33.71000
12    112.78000    151.98000     33.71000
12    106.92000    181.08000     33.71000
12    138.53000    188.27000     33.71000
12    158.41000    188.27000     33.71000
12    147.99000    166.36000     33.71000
12    227.51000    159.82000     33.71000
12    200.46000    207.56000     33.71000
12    190.68000    218.35000     33.71000
12    160.37000    220.31000     33.71000
12    193.94000    189.58000     33.71000
12    155.48000    177.15000     33.71000
12    175.36000    214.75000     33.71000
12    168.52000    194.15000     33.71000
12    175.69000    179.77000     33.71000
12    134.95000    227.17000     33.71000
12    148.64000    135.63000     36.36000
12    150.92000    121.24000     36.36000
12    183.84000    131.38000     36.36000
12    203.39000    146.42000     36.36000
12    180.25000    190.56000     36.36000
12    184.16000    199.71000     36.36000
12    137.88000     88.55000     36.36000
12    103.98000    198.40000     36.36000
12    199.16000     71.88000     39.31000
12    220.99000    107.51000     39.31000
12    173.08000    141.84000     39.31000
12    159.72000    132.69000     39.31000
12    164.61000    167.67000     40.30000
12    149.61000    200.36000     40.30000
12    136.58000    177.48000     40.30000
12    142.77000    112.42000     40.30000
12    234.03000    107.84000     40.30000
12    150.59000    230.12000     40.30000
12    170.47000    125.49000     40.30000
12    194.27000    132.03000     40.30000
12    139.51000    102.94000     43.10000
12    128.10000    189.90000     44.92000
12    182.86000     51.93000     48.71000
12    212.19000     52.91000     48.71000
12    231.10000     65.66000     48.71000
12    239.25000     87.90000     48.71000
12    216.10000     98.69000     48.71000
12    230.77000     82.34000     48.71000
12    241.53000     77.43000     48.71000
12    209.59000     80.05000     48.71000
12    207.30000     91.17000     48.71000
12    191.99000     91.17000     48.71000
12    190.36000    144.13000     48.71000
12    187.42000    163.75000     48.71000
12    188.07000    175.84000     48.71000
12    199.16000    119.61000     49.62000
12    225.23000    128.44000     49.62000
12    216.76000    153.28000     49.62000
12    118.33000    123.53000     49.62000
12    136.90000    135.63000     49.62000
12    124.19000    133.34000     49.62000
12    130.38000    118.63000     50.45000
12    156.46000    108.17000     50.37000
12    182.53000    116.01000     50.37000
12    191.99000    106.53000     50.37000
12    213.17000    119.94000     50.37000
12    170.47000    108.82000     50.37000
12    172.43000     93.45000     50.37000
12    166.56000     82.01000     50.37000
12    154.83000     94.76000     50.37000
12    173.41000    157.54000     50.37000
12    156.79000    151.98000     50.37000
12    143.10000    160.15000     50.37000
12    149.94000    172.25000     50.37000
12    167.21000    182.71000     50.37000
12    154.83000    188.92000     50.37000
12    141.79000    190.56000     50.37000
12    138.53000    204.29000     50.37000
12    118.65000    212.13000     50.37000
12    132.99000    219.33000     50.37000
12    148.64000    221.94000     50.37000
12    156.79000    216.39000     50.37000
12    166.24000    211.48000     50.37000
12    172.43000    216.39000     50.37000
12    191.99000    202.65000     50.37000
12    204.37000    200.04000     50.37000
12    203.39000    181.73000     50.37000
12    205.67000    168.65000     50.37000
12    221.32000    161.13000     50.37000
12    237.94000    135.30000     50.37000
12    245.11000    112.74000     50.37000
12    243.48000     98.69000     50.37000
12    100.07000    164.73000     50.37000
12    106.92000    150.34000     50.37000
12    111.81000    138.90000     50.37000
12    124.84000    105.88000     50.37000
12    159.07000     69.91000     50.37000
12    180.25000     86.59000     50.37000
12    198.18000    212.46000     50.37000
12    196.22000    225.54000     50.37000
12    133.32000    233.06000     50.37000
12    121.58000    229.79000     50.37000
12    151.90000    242.87000     50.37000
12    163.63000    226.85000     50.37000
12    182.53000    216.06000     50.37000
12    175.36000    203.63000     50.37000
12    194.59000    191.21000     50.37000
12    166.24000    145.77000     56.89000
12    177.32000    131.71000     56.89000
12    152.55000    138.57000     56.89000
12    146.68000    117.65000     56.89000
12    160.70000    125.17000     56.89000
12    182.86000     76.45000     56.89000
12    188.73000     61.09000     56.89000
12    170.15000     64.36000     56.89000
12    227.19000     58.14000     56.89000
12    171.13000     53.89000     56.89000
12    201.44000    131.71000     56.89000
12    186.12000    129.75000     56.89000
12    225.56000    107.51000     56.89000
12    228.82000     96.07000     56.89000
12    237.94000    126.48000     56.89000
12    232.73000    163.75000     56.89000
12    160.37000    167.67000     56.89000
12    111.16000    204.62000     56.89000
12    111.16000    115.69000     56.89000
12    210.89000    207.88000     56.89000
12    223.27000    141.19000     56.89000
12    132.67000    178.46000     56.89000
12    139.84000    101.30000     59.31000
12    201.11000    144.78000     59.31000
12    147.66000    157.21000     67.49000
12    134.30000    139.88000     67.49000
12    130.38000    151.65000     67.49000
12    129.73000    192.19000     67.49000
12    138.21000    201.35000     67.49000
12    135.27000    211.48000     67.49000
12    120.61000    210.83000     67.49000
12    156.46000    217.37000     67.49000
12    171.78000    223.58000     67.49000
12    167.87000    208.54000     67.49000
12    181.23000    207.88000     67.49000
12    200.46000    218.02000     67.49000
12    193.62000    228.48000     67.49000
12    143.42000    242.54000     67.49000
12    136.25000    236.00000     67.49000
12    118.00000    235.02000     67.49000
12    159.07000    191.21000     67.49000
12    196.55000    200.36000     67.49000
12    201.76000    182.06000     67.49000
12    200.79000    169.63000     67.49000
12    186.44000    181.08000     67.49000
12    182.86000    159.17000     67.49000
12    206.98000    158.84000     67.49000
12    191.01000    154.27000     67.49000
12    209.26000    195.79000     67.49000
12    211.22000    185.98000     67.49000
12    219.04000    160.15000     67.49000
12    231.75000    144.13000     67.49000
12    236.64000    151.98000     67.49000
12    240.22000    135.96000     67.49000
12    236.31000    108.82000     67.49000
12    245.76000     81.36000     67.49000
12    229.14000     81.68000     67.49000
12    217.73000     93.45000     67.49000
12    209.91000     82.99000     67.49000
12    196.22000     94.11000     68.33000
12    192.64000    111.44000     68.33000
12    194.27000    123.86000     68.33000
12    219.04000    131.05000     68.33000
12    220.67000    120.26000     69.16000
12    207.63000    119.61000     70.14000
12    204.37000    110.13000     70.14000
12    208.61000     99.99000     70.98000
12    215.45000    106.53000     70.98000
12    230.12000    115.69000     70.98000
12    244.13000    117.65000     70.98000
12    245.44000     94.76000     70.98000
12    250.98000    105.88000     71.81000
12    236.96000     68.28000     71.81000
12    229.79000     72.86000     71.81000
12    147.01000     69.91000     67.80000
12    147.99000     82.99000     69.92000
12    163.96000     85.28000     70.75000
12    185.47000     86.59000     71.96000
12    178.62000     71.55000     71.96000
12    189.05000     58.80000     73.02000
12    183.19000     53.89000     73.02000
12    170.47000     57.82000     73.02000
12    191.66000     76.45000     73.02000
12    231.42000     98.36000     73.02000
12    179.60000    102.28000     73.02000
12    181.23000    126.15000     73.02000
12    176.67000    138.57000     73.86000
12    165.59000    139.55000     73.86000
12    171.78000    170.94000     73.86000
12    165.91000    162.77000     73.86000
12    154.50000    167.02000     73.86000
12    162.98000    150.67000     73.86000
12    177.64000    149.03000     73.86000
12    144.73000    145.11000     73.86000
12    155.16000    140.53000     73.86000
12    138.86000    121.57000     73.86000
12    152.55000    129.75000     73.86000
12    164.28000    126.48000     73.86000
12    173.41000    115.36000     76.20000
12    159.07000    116.67000     76.20000
12    148.64000    112.42000     76.20000
12    163.30000    104.90000     76.20000
12    173.73000     88.55000     76.20000
12    162.98000     71.88000     76.20000
12    158.74000     60.76000     77.57000
12    204.05000     42.12000     74.39000
12    141.47000     99.34000     79.54000
12    148.96000    103.26000     79.54000
12    153.53000     91.82000     79.54000
12    127.45000    103.59000     79.54000
12    124.52000    113.40000     79.54000
12    117.35000    106.21000     79.54000
12    114.09000    116.34000     80.37000
12    117.02000    127.46000     80.37000
12    129.73000    128.44000     80.37000
12    190.36000    137.92000     81.28000
12    210.89000    140.86000     81.28000
12    197.20000    145.77000     81.28000
12    202.09000    132.03000     81.28000
12    232.73000    129.09000     81.28000
12    230.45000    161.79000     82.19000
12    215.78000    174.86000     82.19000
12    215.78000    166.69000     82.19000
12    158.09000    200.04000     82.19000
12    147.66000    206.90000     83.86000
12    137.23000    157.21000     83.86000
12    135.60000    168.65000     80.14000
12    153.53000    176.82000     80.98000
12    188.73000    167.34000     80.98000
12    223.27000    182.38000     80.98000
12    193.94000    214.10000     80.98000
12    185.14000    196.77000     80.98000
12    173.08000    198.40000     80.98000
12    118.33000    200.36000     80.98000
12     98.44000    194.48000     80.98000
12     97.14000    182.71000     80.98000
12    121.91000    139.55000     80.98000
12    106.92000    123.86000     80.98000
12    134.30000     78.41000     80.98000
12    200.13000     67.30000     80.98000
12    216.43000     53.24000     80.98000
12    218.39000     66.32000     80.98000
12    214.80000     73.51000     80.98000
12    228.82000     61.09000     80.98000
12    167.54000     49.64000     80.98000
12    129.73000     91.17000     80.98000
12    204.37000     55.20000     80.98000
12    218.39000    147.40000     80.98000
12    182.21000    225.21000     80.98000
12    173.73000    237.31000     81.81000
12    179.27000    159.17000     82.72000
12    206.33000    161.46000     82.72000
12    190.36000    157.86000     82.72000
12    199.48000    185.33000     82.72000
12    213.82000    186.31000     83.55000
12    147.99000    158.84000     83.55000
12    129.41000    147.40000     83.55000
12    136.25000    141.19000     83.55000
12    146.68000    130.73000     83.55000
12    124.52000    172.57000     83.55000
12    122.24000    187.29000     83.55000
12    140.81000    185.00000     83.55000
12    143.10000    174.21000     83.55000
12    200.79000    174.54000     83.55000
12    210.56000    207.23000     83.55000
12    204.05000    214.75000     83.55000
12    241.20000    152.96000     83.55000
12    223.60000    133.34000     83.55000
12    236.96000    141.51000     83.55000
12    238.27000    106.21000     83.55000
12    241.20000     86.59000     83.55000
12    245.11000     74.82000     83.55000
12    234.36000     79.72000     83.55000
12    227.19000     89.53000     83.55000
12    210.24000     82.01000     83.55000
12    216.10000     91.82000     83.55000
12    187.10000     47.03000     83.55000
12    196.55000     99.34000     83.55000
12    193.94000    112.42000     83.55000
12    194.27000    123.86000     83.55000
12    200.46000     83.97000     83.55000
12    144.73000     69.91000     83.55000
12    135.93000    113.07000     84.39000
12    188.40000    179.11000     84.39000
12    216.76000    194.81000     84.39000
12    233.05000    170.94000     84.39000
12    205.35000    150.34000     84.39000
12    228.16000    147.07000     84.39000
12    191.01000    203.31000     84.39000
12    136.25000    202.65000     84.39000
12    127.45000    203.63000     84.39000
12    128.10000    231.75000     84.39000
12    206.98000    121.57000     85.45000
12    219.69000    121.24000     85.45000
12    175.69000    187.61000     85.45000
12    248.37000     94.11000     86.20000
12    240.55000    124.51000     86.20000
12    229.79000    115.69000     86.20000
12    206.33000    111.44000     86.20000
12    218.06000    108.82000     86.20000
12    205.67000     99.01000     86.20000
12    176.34000     72.53000     87.95000
12    164.93000     85.93000     88.93000
12    169.50000    139.23000     88.93000
12    165.59000    129.75000     88.93000
12    182.86000    129.75000     89.76000
12    188.73000     62.07000     90.60000
12    185.47000     75.15000     91.43000
12    223.27000     79.40000     92.34000
12    233.70000     95.09000     92.34000
12    179.93000    111.44000     92.34000
12    179.93000     98.36000     92.34000
12    168.19000     98.69000     92.34000
12    167.87000    111.44000     92.34000
12    143.75000    119.28000     90.37000
12    180.25000    118.63000     90.37000
12    179.60000    144.13000     90.37000
12    169.82000    167.67000     90.37000
12    162.33000    162.11000     91.73000
12    151.90000    150.67000     92.57000
12    156.79000    119.28000     92.57000
12    166.56000    152.63000     93.40000
12    120.28000    160.15000     93.40000
12    131.69000    177.15000     93.40000
12    159.72000     74.82000     94.23000
12    172.76000     60.43000     94.23000
12    208.93000     38.85000     94.23000
12    155.48000     60.76000     94.23000
12     99.10000    166.04000     94.23000
12    112.13000    173.56000     94.23000
12    154.83000    138.57000     94.23000
12    186.12000     86.59000     94.23000
12    252.61000    109.47000     94.23000
12    157.11000    104.57000     95.98000
12    143.42000    103.26000     95.98000
12    149.61000     89.53000     95.98000
12    138.21000     89.20000     95.98000
12    120.61000    119.94000     95.98000
12    127.13000    107.51000     95.98000
12    122.56000    103.26000     95.98000
12    131.36000    134.00000     95.98000
12    133.64000    121.57000     95.98000
12    113.11000    128.44000     95.98000
12    152.22000    167.34000     95.98000
12    180.90000    169.96000     95.98000
12    171.13000    177.81000     95.98000
12    197.85000     47.03000     95.98000
12    112.13000    165.71000     96.88000
12    187.10000    142.17000     96.88000
12    215.45000    141.84000     96.88000
12    215.45000    155.57000     96.88000
12    203.39000    139.55000     96.88000
12    193.94000    137.92000     96.88000
12    210.56000    131.71000     96.88000
12    235.33000    132.36000     96.88000
12    231.42000    178.79000     96.88000
12    217.08000     60.43000     96.88000
12    223.60000     70.57000     96.88000
12    233.05000     55.53000     96.88000
12    216.10000     48.66000     96.88000
12    207.96000     54.22000     96.88000
12    235.33000     70.57000     96.88000
12    206.33000     72.86000     96.88000
12    194.59000     58.47000     96.88000
12    194.92000     69.59000     96.88000
12    178.95000     53.24000     96.88000
12    168.19000     49.97000     96.88000
12    180.90000     42.78000     96.88000
12    189.05000     34.93000     96.88000
12    122.56000    136.28000     96.88000
12    177.64000    197.10000     96.88000
12    188.07000    189.90000     96.88000
12    103.01000    120.26000     96.88000
12    131.69000     76.78000     96.88000
12    153.20000    191.21000     96.88000
12    160.04000    175.19000     96.88000
12    151.24000    182.06000     96.88000
12    189.05000    213.77000     96.88000
12    178.62000    225.54000     96.88000
12    188.07000    224.89000     96.88000
12    176.34000    218.67000     96.88000
12    172.43000    236.33000     96.88000
12    183.51000    160.48000     97.94000
12    190.03000    151.98000     97.94000
12    202.09000    163.09000     97.94000
12    217.08000    175.19000     97.94000
12    221.97000    187.94000     97.94000
12    199.16000    186.31000     97.94000
12    212.85000    167.34000     97.94000
12    222.30000    166.36000     97.94000
12    232.08000    158.52000     97.94000
12    236.96000    164.40000     97.94000
12    175.04000     85.93000     97.94000
12    128.76000     96.07000     97.94000
12    153.20000     77.76000     97.94000
12    135.27000    161.46000     98.93000
12    137.56000    145.11000     98.93000
12    134.62000    151.00000     98.93000
12    124.84000    147.73000     98.93000
12    115.07000    150.67000     98.93000
12    143.75000    141.84000     98.93000
12    143.42000    132.03000     98.93000
12    193.29000    167.02000     98.93000
12    201.44000    174.86000     98.93000
12    210.24000    183.04000     98.93000
12    237.94000    142.17000     98.93000
12    223.27000    132.36000     98.93000
12    238.59000    107.51000     98.93000
12    237.94000     87.90000     98.93000
12    244.79000     81.03000     98.93000
12    233.70000     78.74000     98.93000
12    219.04000     95.09000     98.93000
12    211.54000     82.67000     98.93000
12    196.55000     82.34000     98.93000
12    189.70000     98.36000     98.93000
12    192.31000    119.61000     98.93000
12    197.20000    127.78000     98.93000
12    193.62000    109.47000     98.93000
12    218.39000    201.67000     98.93000
12    206.33000    214.42000     98.93000
12    108.22000    156.55000     98.93000
12    141.79000     69.26000     99.76000
12    111.48000    108.17000     99.76000
12    143.42000    171.92000    100.67000
12    136.58000    200.69000    100.67000
12    123.21000    197.10000    100.67000
12    123.87000    172.57000    100.67000
12    200.79000    151.98000    100.67000
12    225.23000    116.01000    101.50000
12    237.94000    120.26000    101.50000
12    244.79000    132.03000    101.50000
12    206.98000    118.30000    101.50000
12    204.70000    105.55000    101.50000
12    202.42000     92.80000    102.34000
12    225.56000     89.20000    102.34000
12    223.60000    103.92000    102.34000
12    103.66000    142.17000    102.34000
12    142.44000    191.86000    103.63000
12    130.06000    189.25000    103.63000
12    121.26000    185.00000    103.63000
12    111.48000    185.00000    103.63000
12    145.38000    205.60000    103.63000
12    228.16000    149.69000    103.63000
12    174.39000     71.88000    103.63000
12    167.87000    128.44000    105.37000
12    166.89000    140.86000    105.37000
12    182.21000    132.03000    105.37000
12    156.46000    222.60000    105.37000
12    176.34000    208.54000    105.37000
12    179.27000    186.63000    105.37000
12    188.40000    172.25000    105.37000
12    207.96000    192.19000    105.37000
12    193.29000    199.06000    105.37000
12    247.07000    142.17000    105.37000
12    241.85000     97.38000    105.37000
12    161.02000     90.84000    106.28000
12    165.26000     81.03000    106.28000
12    175.36000    122.55000    106.28000
12    185.47000    123.53000    106.28000
12    147.33000    122.23000    106.28000
12    169.17000    165.71000    106.28000
12    175.04000    153.28000    106.28000
12    176.67000    139.88000    106.28000
12    126.15000    235.67000    106.28000
12    121.26000    226.85000    106.28000
12    184.16000     65.01000    106.28000
12    253.59000     94.11000    106.28000
12    203.72000     64.03000    106.28000
12    214.15000     72.86000    106.28000
12    211.22000    101.30000    106.28000
12    214.15000    125.17000    106.28000
12    227.51000    124.84000    106.28000
12    211.22000     38.85000    111.66000
12    199.81000     40.16000    111.66000
12    197.85000     48.99000    111.66000
12    190.03000     48.66000    111.66000
12    160.04000     68.93000    111.66000
12    163.96000     61.74000    111.66000
12    186.44000     80.70000    111.66000
12    237.29000     99.67000    111.66000
12    230.45000     99.01000    111.66000
12    234.36000     70.24000    112.49000
12    224.58000     69.26000    112.49000
12    231.75000     65.34000    112.49000
12    228.16000     52.91000    112.49000
12    218.71000     61.09000    112.49000
12    211.54000     54.87000    112.49000
12    183.84000     91.49000    109.76000
12    173.08000     94.44000    109.76000
12    164.28000     98.03000    109.53000
12    173.73000    103.59000    109.53000
12    184.82000    107.84000    109.53000
12    177.32000    115.36000    109.53000
12    163.96000    114.38000    109.53000
12    148.31000    116.01000    109.53000
12    137.88000    113.40000    109.53000
12    147.66000     63.70000    109.53000
12    155.81000     56.84000    109.53000
12    117.67000     95.74000    109.53000
12    118.00000     82.67000    109.53000
12    153.20000    131.71000    109.53000
12    156.46000    122.55000    109.53000
12    155.16000    141.84000    109.53000
12    157.76000    161.46000    109.53000
12    163.30000    149.69000    109.53000
12    149.29000    151.32000    109.53000
12    246.74000    105.88000    109.53000
12     99.10000    165.71000    109.53000
12     99.10000    155.25000    109.53000
12    132.01000    176.17000    110.37000
12    124.19000    157.54000    110.37000
12    145.05000    223.90000    110.37000
12    135.93000    219.33000    110.37000
12    128.43000    208.87000    110.37000
12    174.39000     37.87000    110.37000
12    159.07000     48.99000    110.37000
12    139.84000     60.76000    110.37000
12    149.29000     53.57000    113.02000
12    187.42000     38.53000    113.02000
12    177.97000     49.64000    113.02000
12    174.71000     57.16000    113.02000
12    194.27000     60.11000    113.02000
12    153.53000     74.49000    113.02000
12    202.74000     72.86000    113.02000
12    225.56000     80.05000    113.02000
12    156.13000    101.63000    113.02000
12    149.29000    107.51000    113.02000
12    135.60000     84.95000    113.02000
12    129.08000    101.63000    113.02000
12    129.73000    113.07000    113.02000
12    122.56000    119.94000    113.02000
12    137.88000    123.53000    113.02000
12    131.36000    134.65000    113.02000
12    216.10000    141.19000    113.02000
12    200.46000    137.92000    113.02000
12    191.01000    141.19000    113.02000
12    215.78000    153.94000    114.08000
12    219.69000    172.57000    118.02000
12    237.62000    164.40000    114.38000
12    247.07000     78.09000    114.38000
12    239.25000     86.92000    115.22000
12    235.33000    136.94000    115.22000
12    232.40000    175.84000    115.22000
12    226.53000    184.34000    115.22000
12    211.87000    183.04000    115.22000
12    191.66000    188.92000    115.22000
12    203.72000    182.38000    116.05000
12    198.50000    170.61000    116.05000
12    195.24000    155.57000    116.05000
12    185.47000    158.19000    116.05000
12    220.67000    200.69000    116.05000
12    173.73000    175.84000    116.05000
12    142.77000    135.96000    116.05000
12    134.62000    149.03000    116.05000
12    120.93000    149.03000    116.05000
12    112.46000    151.98000    116.05000
12    121.91000    165.71000    116.05000
12    133.64000    165.71000    116.05000
12    148.64000    172.57000    116.05000
12    161.02000    172.25000    116.05000
12    145.38000    181.40000    116.05000
12    154.83000    192.85000    116.05000
12    162.00000    197.75000    116.05000
12    178.30000    198.73000    116.05000
12    156.79000    180.75000    116.05000
12    144.07000    164.40000    116.05000
12    141.14000    155.25000    116.05000
12    111.48000    133.01000    116.05000
12    112.46000    119.28000    116.05000
12    141.14000    100.97000    116.05000
12    148.31000     89.86000    116.05000
12    136.90000     71.88000    116.05000
12    196.55000    116.01000    116.05000
12    191.33000     99.34000    116.05000
12    209.91000     86.26000    116.05000
12    126.15000    199.06000    116.05000
12    109.20000    197.10000    116.05000
12    110.18000    210.83000    116.05000
12    176.02000    228.16000    116.05000
12    109.85000    172.57000    116.05000
12     96.16000    187.94000    116.05000
12    242.83000    114.38000    116.05000
12    196.22000     84.63000    116.05000
12    130.71000     94.44000    116.05000
12    104.64000    128.44000    116.05000
12    207.30000    161.13000    116.05000
12    211.22000    169.31000    116.05000
12    223.27000    161.46000    116.05000
12    205.35000    215.08000    116.05000
12    224.58000    134.98000    116.05000
12    249.35000    141.19000    120.44000
12    249.68000    131.38000    120.44000
12    239.25000    123.53000    120.44000
12    233.38000    120.59000    120.44000
12    224.58000    116.99000    120.44000
12    224.90000     91.17000    120.44000
12    174.06000     72.53000    120.44000
12    203.39000     56.51000    120.44000
12    143.42000    191.86000    120.44000
12    124.19000    184.02000    120.44000
12    131.36000    193.17000    120.44000
12    117.02000    188.92000    120.44000
12    110.83000    180.09000    120.44000
12    110.83000    189.25000    120.44000
12    179.60000    190.56000    120.44000
12    180.58000    183.04000    120.44000
12    202.09000    189.25000    120.44000
12    212.85000    190.56000    120.44000
12    189.38000    198.73000    120.44000
12    188.40000    174.54000    120.44000
12    186.44000    166.04000    120.44000
12    228.49000    150.67000    120.44000
12    185.79000    135.30000    120.44000
12    183.84000    148.05000    120.44000
12    164.93000    139.88000    120.44000
12    165.91000    128.44000    120.44000
12    207.30000    119.94000    120.44000
12    234.36000    108.82000    120.44000
12    212.85000    112.09000    120.44000
12    199.16000    108.49000    120.44000
12    201.44000     97.38000    120.44000
12    159.07000    161.79000    126.88000
12    169.17000    152.63000    126.88000
12    178.62000    121.24000    126.88000
12    225.56000    125.49000    126.88000
12    232.08000     99.34000    126.88000
12    250.65000     98.36000    126.88000
12    247.72000     87.24000    126.88000
12    148.96000    119.94000    128.32000
12    148.64000    134.98000    128.32000
12    167.21000     96.07000    125.29000
12    159.72000     92.80000    126.58000
12    161.02000    107.51000    127.56000
12    179.27000     91.17000    127.56000
12    170.15000     82.99000    127.56000
12    162.33000     66.64000    127.56000
12    164.61000     56.18000    127.56000
12    176.34000     66.97000    127.56000
12    181.23000     58.14000    127.56000
12    180.58000     42.12000    127.56000
12    198.18000     40.16000    127.56000
12    209.26000     44.09000    127.56000
12    230.77000     61.74000    127.56000
12    236.31000     65.66000    127.56000
12    232.40000     72.20000    127.56000
12    239.57000     80.05000    127.56000
12    240.55000     97.70000    127.56000
12    242.50000    102.61000    127.56000
12    219.04000     74.49000    127.56000
12    209.26000     77.11000    128.70000
12    221.32000     64.03000    128.70000
12    203.07000     74.82000    128.70000
12    218.39000    142.82000    131.05000
12    203.39000    137.92000    131.05000
12    210.89000    126.48000    131.05000
12    179.27000    143.15000    131.05000
12    149.29000     74.16000    138.93000
12    204.05000     56.51000    141.50000
12    118.98000    152.63000    137.03000
12    152.22000    107.51000    135.21000
12    144.73000    114.38000    135.21000
12    139.51000    111.11000    135.21000
12    136.90000    122.55000    135.21000
12    140.49000    132.03000    135.21000
12    137.56000     93.78000    135.21000
12    131.36000     91.49000    135.21000
12    126.47000    120.92000    135.21000
12    112.13000    136.28000    135.21000
12    113.11000    146.42000    135.21000
12    111.81000    127.13000    135.21000
12    116.37000    100.97000    135.21000
12    124.84000    109.47000    135.21000
12    155.81000    100.65000    136.05000
12    162.98000     76.13000    136.05000
12    203.39000    106.53000    136.05000
12    201.44000    122.23000    137.41000
12    226.53000    113.72000    137.41000
12    245.44000    113.72000    137.41000
12    237.62000    122.55000    137.41000
12    248.70000    130.40000    137.41000
12    251.30000    138.57000    137.41000
12    225.56000     88.88000    138.24000
12    226.86000     80.38000    138.24000
12    175.36000     99.01000    138.24000
12    188.73000     78.09000    138.24000
12    178.30000     81.36000    138.24000
12    194.59000     65.66000    138.24000
12    192.96000     55.20000    138.24000
12    187.10000     36.89000    138.24000
12    159.07000     84.30000    138.24000
12    143.10000    104.57000    139.61000
12    149.94000     93.13000    139.61000
12    145.38000     83.65000    139.61000
12    152.55000     60.76000    139.61000
12    214.15000    113.40000    139.61000
12    220.02000     99.99000    139.61000
12    206.33000     93.45000    139.61000
12    186.77000    101.95000    139.61000
12    193.62000     96.07000    139.61000
12    198.18000    130.73000    139.61000
12    222.95000    134.32000    139.61000
12    234.03000    136.28000    139.61000
12    218.06000    165.38000    139.61000
12    194.27000    163.09000    139.61000
12    176.34000    178.46000    139.61000
12    186.44000    181.73000    139.61000
12    174.71000    197.75000    139.61000
12    191.01000    193.17000    139.61000
12    213.17000    197.10000    139.61000
12    154.18000    138.57000    139.61000
12    173.73000    137.26000    139.61000
12    158.74000    124.19000    134.99000
12    168.84000    114.05000    134.99000
12    179.60000    110.78000    134.99000
12    195.90000    151.32000    134.99000
12    220.67000    156.88000    134.99000
12    240.22000    161.13000    134.99000
12    227.84000    173.88000    135.82000
12    206.33000    187.29000    135.82000
12    217.73000    188.27000    135.82000
12    206.00000    176.50000    135.82000
12    206.33000    168.65000    135.82000
12    193.62000    173.23000    135.82000
12    184.49000    157.86000    135.82000
12    187.10000    146.75000    135.82000
12    185.79000    138.25000    135.82000
12    180.25000    129.75000    135.82000
12    169.50000    128.11000    135.82000
12    161.67000    143.15000    135.82000
12    162.65000    172.90000    135.82000
12    171.45000    164.40000    135.82000
12    181.23000    172.25000    135.82000
12    206.00000    205.27000    135.82000
12    200.46000    214.75000    135.82000
12    190.68000    219.65000    135.82000
12    181.88000    220.64000    135.82000
12    193.94000    198.40000    135.82000
12    202.42000    197.42000    135.82000
12    196.22000    186.31000    135.82000
12    179.60000    193.83000    135.82000
12    178.95000    187.29000    135.82000
12    165.91000    191.21000    135.82000
12    165.26000    204.62000    135.82000
12    156.13000    204.94000    135.82000
12    149.29000    186.96000    135.82000
12    149.61000    195.79000    135.82000
12    142.12000    190.56000    135.82000
12    145.38000    175.52000    135.82000
12    151.57000    165.71000    135.82000
12    133.64000    150.34000    135.82000
12    127.13000    151.98000    135.82000
12    121.26000    164.07000    135.82000
12    141.47000    149.36000    135.82000
12    134.95000    138.90000    135.82000
12    151.24000    152.63000    135.82000
12    133.32000    176.17000    135.82000
12    140.16000    164.73000    135.82000
12    129.08000    158.19000    135.82000
12    125.82000    136.28000    135.82000
12    117.35000    117.32000    135.82000
12    138.21000     66.32000    135.82000
12    134.95000     78.74000    135.82000
12    157.11000     51.28000    135.82000
12    216.76000     55.53000    135.82000
12    209.26000     67.30000    135.82000
12    236.64000    111.44000    135.82000
12    232.73000    154.92000    135.82000
12    240.88000    145.77000    135.82000
12    227.84000    164.73000    135.82000
12    224.90000    181.73000    135.82000
12    215.45000    175.52000    135.82000
12    109.85000    167.02000    132.71000
12    105.29000    158.52000    132.71000
12    119.63000    175.84000    132.71000
12    127.13000    203.96000    132.71000
12    139.51000    205.60000    132.71000
12    121.58000    196.77000    132.71000
12    106.27000    196.44000    132.71000
12    140.49000    184.02000    132.71000
12     97.79000    186.31000    132.71000
12    102.68000    172.90000    132.71000
12    109.53000    212.46000    132.71000
12    125.82000    225.87000    132.71000
12    134.95000    217.04000    132.71000
12    156.79000    234.37000    132.71000
12    148.64000    238.29000    132.71000
12    142.12000    222.27000    132.71000
12    146.36000    212.46000    132.71000
12    148.96000    227.17000    132.71000
12    167.54000    223.25000    132.71000
12    167.21000    182.38000    132.71000
12    156.46000    182.38000    132.71000
12    205.35000    159.17000    132.71000
12    236.96000    172.25000    132.71000
12    246.74000     80.05000    132.71000
12    182.53000     52.26000    132.71000
12    206.98000     86.92000    132.71000
12    213.82000    149.03000    132.71000
12    211.87000    136.28000    132.71000
12    237.29000     88.55000    132.71000
12    120.61000    129.09000    132.71000
12    121.58000    144.46000    132.71000
12    144.73000    157.86000    132.71000
12    132.99000    103.26000    132.71000
12    191.99000     48.34000    132.71000
12    245.44000    155.25000    132.71000
12    177.32000    215.40000    132.71000
12    143.10000    141.19000    132.71000
12    159.39000    152.96000    132.71000
12    170.80000    172.90000    132.71000
12    194.92000    142.17000    132.71000
12    185.14000     69.59000    132.71000
12    171.13000     60.43000    132.71000
12    183.19000    123.86000    142.18000
12    173.73000    121.90000    142.18000
12    162.98000     97.70000    142.18000
12    201.44000    114.05000    142.18000
12    224.90000    146.75000    142.18000
12    223.93000    124.84000    142.18000
12    165.59000     89.86000    142.18000
12    231.75000     97.05000    142.18000
12    227.51000    103.59000    142.18000
12    250.00000     97.38000    142.18000
12    247.07000     88.55000    142.18000
12    204.70000    147.40000    142.18000
12    175.69000    153.94000    142.18000
12    161.02000    165.71000    142.18000
12    164.61000    157.21000    142.18000
12    155.81000    133.67000    142.18000
12    125.17000    183.36000    142.18000
12    114.09000    184.02000    142.18000
12    123.54000    190.23000    142.18000
12    133.64000    192.85000    142.18000
12    159.39000    215.73000    142.18000
12    186.77000    208.21000    142.18000
12    198.83000    207.23000    142.18000
12    134.95000    226.85000    142.18000
12    123.54000    211.15000    142.18000
12    118.65000    217.04000    142.18000
12    113.76000    204.62000    142.18000
12    106.27000    183.69000    142.18000
12    167.54000    234.04000    142.18000
12    176.34000    230.12000    142.18000
12    139.19000    234.04000    142.18000
12    234.03000    184.34000    142.18000
12    226.21000    193.83000    142.18000
12    194.27000    109.47000    142.18000
12    190.68000    128.11000    142.18000
12    169.50000    146.75000    142.18000
12    147.66000    134.32000    144.76000
12    149.61000    120.92000    144.76000
12    161.35000    108.49000    144.76000
12    176.99000     92.15000    144.76000
12    168.84000     82.34000    144.76000
12    177.32000     67.30000    144.76000
12    162.98000     68.93000    144.76000
12    162.98000     62.07000    144.76000
12    199.48000     77.11000    144.76000
12    207.63000     76.45000    144.76000
12    210.56000     81.68000    144.76000
12    218.71000     77.43000    144.76000
12    221.65000     68.61000    144.76000
12    235.01000     70.90000    144.76000
12    240.22000     79.40000    144.76000
12    242.18000    104.90000    144.76000
12    208.28000     44.74000    144.76000
12    196.87000     38.20000    144.76000
12    200.46000     43.76000    144.76000
12    224.58000     61.41000    144.76000
12    171.45000     73.51000    144.76000
12    202.74000    135.63000    148.70000
12    209.59000    125.82000    148.70000
12    211.22000    134.65000    148.70000
12    216.10000    144.46000    148.70000
12    157.76000    156.88000    148.70000
12    141.79000    183.04000    148.70000
12    137.23000    206.58000    148.70000
12    138.86000    212.79000    148.70000
12    147.99000    207.23000    148.70000
12    113.11000    195.13000    148.70000
12    120.93000    195.46000    148.70000
12    110.83000    173.23000    148.70000
12    118.98000    172.25000    148.70000
12    114.09000    156.88000    148.70000
12    185.47000     54.55000    148.70000
12    169.17000     55.86000    148.70000
12    183.19000     63.05000    148.70000
12    238.27000     94.44000    148.70000
12    206.33000    156.23000    148.70000
12    167.21000    180.75000    148.70000
12    145.70000    220.96000    148.70000
12    149.61000    231.75000    148.70000
12    169.50000    224.89000    148.70000
12    129.41000    218.35000    148.70000
12    126.80000    202.65000    148.70000
12    104.96000    166.36000    148.70000
12    130.38000    103.59000    148.70000
12    187.75000     46.37000    148.70000
12    171.45000     38.53000    148.70000
12    180.58000     82.99000    154.38000
12    208.93000     67.95000    154.38000
12    194.92000     58.47000    154.38000
12    170.15000    115.03000    154.38000
12    243.81000    117.32000    154.38000
12    227.19000    116.99000    154.38000
12    235.99000    124.19000    154.38000
12    148.64000    185.65000    154.38000
12    145.70000    191.21000    154.38000
12    165.26000    190.56000    154.38000
12    168.52000    200.36000    154.38000
12    158.09000    204.29000    154.38000
12    199.16000    219.33000    154.38000
12    206.33000    208.21000    154.38000
12    204.70000    199.71000    154.38000
12    209.59000    189.90000    154.38000
12    209.59000    172.57000    154.38000
12    220.02000    174.86000    154.38000
12    133.64000    150.02000    152.03000
12    139.19000    166.04000    152.03000
12    134.62000    176.17000    152.03000
12    152.22000    172.25000    152.03000
12    162.33000    174.21000    152.03000
12    184.49000    158.19000    154.83000
12    191.66000    150.67000    154.83000
12    183.19000    143.48000    154.83000
12    172.76000    139.55000    154.83000
12    154.50000    143.80000    154.83000
12    142.44000    155.90000    154.83000
12    125.17000    138.90000    154.83000
12    136.25000    139.55000    154.83000
12    135.60000    125.82000    154.83000
12    146.36000    109.47000    154.83000
12    138.53000    108.82000    154.83000
12    116.70000    149.03000    154.83000
12    127.45000    157.54000    154.83000
12    120.93000    164.07000    154.83000
12    145.70000    100.65000    154.83000
12    138.21000     91.49000    154.83000
12    131.36000     88.22000    154.83000
12    154.83000     82.01000    154.83000
12    155.48000     92.80000    154.83000
12    162.65000     77.11000    154.83000
12    151.90000     74.49000    154.83000
12    201.76000    102.94000    154.83000
12    206.98000    108.17000    154.83000
12    218.71000     91.82000    154.83000
12    228.82000     86.59000    154.83000
12    230.45000    135.30000    154.83000
12    246.09000    138.57000    154.83000
12    234.03000    146.42000    154.83000
12    225.56000    161.13000    154.83000
12    244.46000    157.21000    154.83000
12    218.39000    158.19000    156.88000
12    216.76000    164.07000    156.88000
12    231.10000    170.61000    156.88000
12    222.62000    183.69000    156.88000
12    209.91000    182.71000    156.88000
12    188.07000    181.73000    156.88000
12    181.88000    191.21000    156.88000
12    175.04000    198.73000    156.88000
12    173.41000    176.82000    158.09000
12    169.82000    160.80000    158.09000
12    155.16000    165.38000    158.09000
12    215.45000    114.38000    155.67000
12    213.50000    103.26000    155.67000
12    205.35000     96.72000    155.67000
12    187.75000     95.09000    155.67000
12    181.23000    107.19000    155.67000
12    178.95000    117.98000    155.67000
12    187.10000     74.16000    155.67000
12    216.10000     56.18000    155.67000
12    192.64000    140.21000    155.67000
12    177.32000    131.05000    155.67000
12    161.02000    122.88000    155.67000
12    162.98000    137.26000    155.67000
12    193.29000    166.69000    155.67000
12    190.36000    193.83000    155.67000
12    182.21000    169.31000    155.67000
12    114.09000    138.57000    155.67000
12    115.72000    128.44000    155.67000
12    121.26000    116.99000    155.67000
12    128.10000    127.46000    155.67000
12    175.04000    102.28000    155.67000
12    198.18000    127.46000    155.67000
12    197.53000    171.92000    155.67000
12    195.24000    186.31000    155.67000
12    235.01000    114.71000    155.67000
12    234.03000    159.17000    155.67000
12    174.39000    186.63000    155.67000
12    189.38000    221.94000    155.67000
12    182.53000    224.56000    155.67000
12    157.11000    228.48000    155.67000
12    156.46000    197.10000    155.67000
12    156.13000    186.63000    155.67000
12    142.77000    201.35000    155.67000
12    131.69000    116.01000    155.67000
12    153.85000     57.16000    155.67000
12    139.51000     82.99000    155.67000
12    185.14000     37.87000    155.67000
12    112.46000    184.02000    157.79000
12    119.96000    188.27000    157.79000
12    133.97000    182.38000    157.79000
12    148.64000    162.11000    157.79000
12    167.21000    168.32000    157.79000
12    174.71000    151.98000    157.79000
12    198.50000    160.48000    157.79000
12    226.86000    150.34000    157.79000
12    223.93000    142.17000    157.79000
12    231.75000    141.84000    157.79000
12    244.46000    131.05000    157.79000
12    249.02000     96.72000    157.79000
12    244.79000     84.30000    157.79000
12    206.00000    119.61000    157.79000
12    186.77000    128.44000    157.79000
12    167.87000     95.09000    157.79000
12    161.35000    100.65000    157.79000
12    205.67000     89.53000    157.79000
12    227.19000     98.03000    157.79000
12    224.25000    107.51000    157.79000
12    232.73000    107.19000    157.79000
12    205.67000     58.80000    157.79000
12    198.18000     67.63000    157.79000
12    194.27000     51.93000    157.79000
12    205.02000     51.61000    157.79000
12    192.31000    106.86000    157.79000
12    199.48000    114.05000    157.79000
12    191.66000    123.21000    157.79000
12    204.05000    144.78000    157.79000
12    220.67000    131.71000    157.79000
12    220.34000    123.53000    157.79000
12    204.37000    168.32000    157.79000
12    233.38000    183.36000    157.79000
12    192.64000    207.88000    157.79000
12    159.39000    215.40000    157.79000
12    130.38000    194.15000    157.79000
12    122.89000    181.40000    157.79000
12    126.15000    175.19000    157.79000
12    137.88000    193.50000    157.79000
12    165.26000    154.27000    157.79000
12    165.26000    145.77000    157.79000
12    143.75000    146.09000    157.79000
12    162.33000    128.44000    157.79000
12    172.10000    124.84000    157.79000
12    154.50000    133.01000    157.79000
12    141.79000    125.49000    157.79000
12    155.81000    111.44000    157.79000
12    147.01000     90.84000    157.79000
12    145.38000     68.28000    157.79000
12    176.02000     58.47000    157.79000
12    168.19000    217.69000    157.79000
12    181.56000    202.65000    157.79000
12    199.81000    193.17000    157.79000
12    201.11000    179.77000    157.79000
12    217.41000    194.48000    157.79000
12    215.13000    206.58000    157.79000
12    152.87000    222.92000    157.79000
12    139.51000    224.56000    157.79000
12    123.54000    210.17000    157.79000
12    233.05000     75.15000    160.97000
12    212.19000     82.34000    160.97000
12    196.87000     83.97000    160.97000
12    203.07000     76.13000    160.97000
12    219.36000     69.26000    160.97000
12    219.04000     83.97000    160.97000
12    243.81000    106.86000    160.97000
12    180.25000     95.09000    160.97000
12    167.87000     86.59000    160.97000
12    172.76000     73.18000    160.97000
12    162.33000     69.91000    160.97000
12    162.33000     59.45000    160.97000
12    174.06000     49.97000    160.97000
12    202.42000     42.45000    160.97000
12    192.31000     40.49000    160.97000
12    145.70000    136.28000    160.97000
12    215.13000    152.30000    160.97000
12    190.68000    173.56000    160.97000
12    152.22000    121.90000    160.97000
12    142.77000    118.63000    160.97000
12    166.24000    104.57000    160.97000
12    155.48000    157.86000    165.59000
12    202.74000    133.67000    165.59000
12    210.56000    125.49000    165.59000
12    211.87000    139.23000    165.59000
12    206.33000    155.57000    165.59000
12    181.88000     63.70000    165.59000
12    186.12000     51.28000    165.59000
12    240.22000     90.18000    165.59000
12    222.95000     77.43000    165.59000
12    147.99000    209.52000    165.59000
12    135.93000    204.94000    165.59000
12    119.96000    196.44000    165.59000
12    115.72000    176.50000    165.59000
12    115.72000    166.36000    165.59000
12    123.21000    169.31000    165.59000
12    118.98000    155.25000    165.59000
12    130.06000    166.04000    165.59000
12    164.61000    183.36000    165.59000
12    132.34000    100.65000    165.59000
12    126.15000     99.01000    165.59000
12    123.21000    111.11000    165.59000
12    163.96000     50.95000    165.59000
12    170.15000    226.19000    165.59000
12    132.99000    151.00000    167.71000
12    137.88000    171.27000    167.71000
12    161.02000    173.88000    167.71000
12    149.61000    172.25000    167.71000
12    138.21000    214.42000    167.71000
12    169.50000    200.36000    172.18000
12    171.78000    208.54000    172.18000
12    169.50000    192.85000    172.18000
12    186.12000    190.88000    172.18000
12    186.12000    180.09000    172.18000
12    214.15000    189.25000    172.18000
12    218.71000    177.81000    172.18000
12    209.59000    177.15000    172.18000
12    216.10000    160.15000    172.18000
12    226.86000    159.82000    172.18000
12    233.70000    149.36000    172.18000
12    243.81000    117.32000    172.18000
12    227.19000    118.30000    172.18000
12    207.96000    113.40000    172.18000
12    198.50000    126.80000    172.18000
12    193.94000    145.11000    172.18000
12    187.10000    155.25000    172.18000
12    175.04000    143.48000    172.18000
12    170.47000    138.25000    172.18000
12    192.31000    134.65000    172.18000
12    198.18000    138.25000    172.18000
12    222.62000     91.49000    172.18000
12    230.77000     84.30000    172.18000
12    195.57000     99.34000    172.18000
12    206.33000    103.26000    172.18000
12    179.60000     82.99000    172.18000
12    192.96000     78.74000    172.18000
12    157.44000     89.53000    172.18000
12    150.27000     96.72000    172.18000
12    146.03000    108.82000    172.18000
12    132.34000    108.82000    172.18000
12    140.81000    102.94000    172.18000
12    156.79000     81.68000    172.18000
12    167.87000    114.38000    172.18000
12    179.60000    111.44000    172.18000
12    151.57000    145.44000    172.18000
12    153.20000    140.53000    172.18000
12    131.36000    141.19000    172.18000
12    124.84000    141.84000    172.18000
12    126.15000    130.40000    172.18000
12    140.16000    159.17000    172.18000
12    140.81000    186.31000    172.18000
12    145.38000    198.08000    172.18000
12    146.68000    189.58000    172.18000
12    155.16000    190.23000    172.18000
12    193.94000    185.65000    172.18000
12    181.23000    168.65000    172.18000
12    180.58000    132.69000    172.18000
12    156.79000    205.92000    172.18000
12    180.58000    104.90000    172.94000
12    230.45000    138.90000    172.94000
12    220.99000    128.76000    172.94000
12    238.92000    131.71000    172.94000
12    195.57000     54.22000    172.94000
12    208.28000     61.41000    172.94000
12    193.94000     66.64000    172.94000
12    213.50000     53.57000    172.94000
12    144.40000     82.99000    172.94000
12    150.27000     72.53000    172.94000
12    151.90000     56.84000    172.94000
12    137.23000     90.18000    172.94000
12    162.98000    128.76000    172.94000
12    152.22000    132.36000    172.94000
12    165.59000    146.09000    172.94000
12    172.43000    149.69000    172.94000
12    195.57000    122.88000    172.94000
12    191.01000    118.96000    172.94000
12    193.94000    107.19000    172.94000
12    226.86000    150.67000    172.94000
12    205.67000    168.00000    172.94000
12    195.90000    166.69000    172.94000
12    179.60000    201.67000    172.94000
12    132.99000    176.50000    172.94000
12    120.61000    186.63000    172.94000
12    129.41000    196.44000    172.94000
12    140.16000    126.48000    172.94000
12    141.47000    146.75000    172.94000
12    155.81000    108.17000    172.94000
12    157.44000    100.65000    172.94000
12    181.88000    124.19000    172.94000
12    170.47000    129.75000    172.94000
12    183.84000    146.42000    172.94000
12    177.32000    159.50000    172.94000
12    203.72000    149.03000    172.94000
12    232.73000    127.13000    172.94000
12    230.12000    107.51000    172.94000
12    225.56000     99.01000    172.94000
12    217.08000    113.07000    172.94000
12    215.45000    102.28000    172.94000
12    209.59000     92.15000    172.94000
12    201.11000     92.15000    172.94000
12    200.13000    115.36000    172.94000
12    219.69000    142.50000    172.94000
12    199.48000    178.79000    172.94000
12    204.05000    191.54000    172.94000
12    131.04000    120.26000    172.94000
12    168.19000     94.76000    172.94000
12    173.73000     63.05000    172.94000
12    182.53000     37.87000    172.94000
12    155.16000    215.73000    172.94000
12    153.20000    226.52000    172.94000
12    165.91000    217.37000    172.94000
12    178.62000    217.69000    172.94000
12    189.70000    206.58000    172.94000
12    196.22000    200.04000    172.94000
12    162.00000    230.12000    172.94000
12    143.75000    222.27000    172.94000
12    130.06000    211.81000    172.94000
12    125.17000    206.58000    172.94000
12    116.70000    145.11000    172.94000
12    116.37000    132.36000    172.94000
12    130.06000    185.00000    172.94000
12    198.50000    157.86000    172.94000
12    215.13000    169.96000    172.94000
12    188.73000     89.86000    172.94000
12    169.17000    160.80000    174.76000
12    168.52000    174.54000    174.76000
12    173.73000    185.98000    174.76000
12    177.32000    177.15000    174.76000
12    155.48000    118.96000    177.10000
12    178.95000     95.09000    177.10000
12    204.37000     82.34000    177.10000
12    199.48000     75.15000    177.10000
12    216.10000     85.28000    177.10000
12    217.73000     66.64000    177.10000
12    237.62000    104.90000    177.10000
12    167.21000     85.61000    177.10000
12    172.43000     77.43000    177.10000
12    160.70000     70.90000    177.10000
12    208.93000     75.80000    177.10000
12    172.43000     50.30000    177.10000
12    200.13000     43.10000    177.10000
12    232.08000     75.47000    177.10000
12    146.03000    163.42000    177.10000
12    145.70000    152.63000    177.10000
12    160.70000    165.38000    177.10000
12    141.14000    137.26000    177.10000
12    168.84000    103.92000    177.10000
12    154.50000    125.17000    177.10000
12    142.77000    117.98000    177.10000
12    162.65000    154.27000    177.10000
12    123.54000    171.59000    184.60000
12    134.95000    167.34000    184.60000
12    139.84000    172.25000    184.60000
12    154.83000    160.48000    184.60000
12    153.20000    153.61000    184.60000
12    132.99000    151.32000    184.60000
12    208.28000    143.15000    184.60000
12    209.26000    124.19000    184.60000
12    205.67000    134.65000    184.60000
12    190.68000    162.77000    184.60000
12    217.08000    152.63000    184.60000
12    208.61000    155.90000    184.60000
12    157.76000    180.42000    184.60000
12    165.26000    186.96000    184.60000
12    173.73000    120.59000    184.60000
12    179.93000     77.11000    184.60000
12    182.53000     52.59000    184.60000
12    182.21000     64.36000    184.60000
12    190.36000     43.76000    184.60000
12    162.65000     58.80000    184.60000
12    122.89000    162.77000    184.60000
12    121.91000    154.92000    184.60000
12    136.58000    205.92000    184.60000
12    143.75000    212.46000    184.60000
12    152.22000    170.61000    184.60000
12    115.07000    173.88000    184.60000
12    138.53000    184.67000    188.39000
12    131.36000    176.82000    188.39000
12    169.50000    193.83000    188.39000
12    186.12000    191.21000    188.39000
12    190.03000    180.42000    188.39000
12    180.25000    166.69000    188.39000
12    183.84000    157.21000    188.39000
12    164.61000    143.48000    188.39000
12    174.39000    137.59000    188.39000
12    191.99000    135.30000    188.39000
12    199.81000    139.55000    188.39000
12    199.16000    128.11000    188.39000
12    220.67000    127.46000    188.39000
12    210.89000    112.74000    188.39000
12    227.51000    120.26000    188.39000
12    224.25000    107.84000    188.39000
12    224.90000     95.09000    188.39000
12    214.15000     96.07000    188.39000
12    204.37000     98.03000    188.39000
12    194.27000     99.99000    188.39000
12    195.24000    110.46000    188.39000
12    185.47000     98.03000    188.39000
12    148.64000    145.44000    188.24000
12    149.94000    135.96000    188.24000
12    138.21000    156.23000    188.24000
12    152.87000    192.19000    187.78000
12    147.33000    203.96000    187.78000
12    166.89000    206.58000    187.78000
12    158.74000    201.02000    187.78000
12    138.53000    192.19000    187.78000
12    127.45000    142.82000    187.78000
12    151.90000     94.76000    187.78000
12    158.41000     89.53000    187.78000
12    169.50000    112.74000    187.78000
12    192.96000    149.36000    187.78000
12    225.88000    162.11000    187.78000
12    216.76000    160.80000    187.78000
12    233.70000    148.38000    187.78000
12    189.70000     82.67000    187.78000
12    176.99000     87.90000    187.78000
12    224.58000     83.32000    187.78000
12    134.30000    107.19000    187.78000
12    146.68000    111.44000    187.78000
12    126.15000    133.67000    187.78000
12    212.19000    182.38000    187.78000
12    170.47000    174.86000    189.91000
12    172.76000    160.80000    189.91000
12    207.96000    167.34000    189.91000
12    180.90000    185.65000    189.91000
12    176.02000    203.96000    189.91000
12    183.84000    199.71000    189.91000
12    198.50000    192.19000    189.91000
12    201.44000    182.71000    189.91000
12    196.87000    175.84000    189.91000
12    197.20000    166.04000    189.91000
12    218.39000    142.50000    189.91000
12    218.71000    134.98000    189.91000
12    229.79000    137.92000    189.91000
12    227.19000    150.67000    189.91000
12    234.68000    129.09000    189.91000
12    186.77000    118.96000    189.91000
12    179.60000    108.82000    189.91000
12    180.25000    131.05000    189.91000
12    180.58000    145.77000    189.91000
12    164.28000    127.13000    189.91000
12    161.02000    118.30000    189.91000
12    160.70000    101.30000    189.91000
12    168.52000     94.11000    189.91000
12    202.42000    117.32000    189.91000
12    151.57000     84.30000    189.91000
12    152.87000     72.86000    189.91000
12    173.08000     68.93000    189.91000
12    174.06000     60.11000    189.91000
12    194.59000     66.97000    189.91000
12    193.94000     53.24000    189.91000
12    206.33000     62.72000    189.91000
12    204.37000     53.89000    189.91000
12    215.78000     58.14000    189.91000
12    237.62000     87.90000    189.91000
12    237.62000     96.07000    189.91000
12    128.76000    123.53000    189.91000
12    132.67000    116.01000    189.91000
12    113.76000    153.28000    189.91000
12    113.44000    163.75000    189.91000
12    121.26000    184.67000    189.91000
12    128.43000    196.44000    189.91000
12    157.44000    211.81000    189.91000
12    117.02000    143.48000    189.91000
12    158.09000    110.78000    189.91000
12    180.58000    176.17000    189.91000
12    217.73000    172.90000    189.91000
12    205.35000    176.17000    189.91000
12    196.87000     91.17000    189.91000
12    147.01000    183.36000    189.91000
12    140.16000     94.44000    189.91000
12    152.87000    123.21000    194.83000
12    136.25000    142.17000    194.83000
12    164.93000    155.57000    194.83000
12    202.74000     80.38000    194.83000
12    200.13000     72.53000    194.83000
12    213.17000     75.15000    194.83000
12    206.98000     87.90000    194.83000
12    235.66000    105.88000    194.83000
12    220.67000    115.36000    194.83000
12    216.43000    104.57000    194.83000
12    206.33000    104.90000    194.83000
12    189.05000    126.80000    194.83000
12    165.26000     76.45000    194.83000
12    142.12000    124.19000    194.83000
12    147.33000    164.40000    194.83000
12    142.44000    151.32000    194.83000
12    198.83000    157.86000    194.83000
12    164.28000    165.05000    194.83000
12    171.13000    101.63000    194.83000
12    223.27000     70.57000    194.83000
12    229.79000     77.11000    194.83000
12    162.33000     67.30000    194.83000
12    143.42000     87.24000    194.83000
12    116.37000    134.00000    194.83000
12    120.61000    125.17000    194.83000
12    125.50000    114.38000    194.83000
12    132.99000     99.01000    194.83000
12    127.13000    105.55000    194.83000
12    166.56000     85.61000    194.83000
12    155.81000     63.38000    194.83000
12    171.13000     51.28000    194.83000
12    178.30000     47.03000    194.83000
12    188.73000     60.11000    194.83000
12    187.75000     73.51000    194.83000
12    216.10000     87.24000    194.83000
12    228.49000     92.15000    194.83000
12    132.99000    168.65000    202.25000
12    130.71000    153.94000    202.25000
12    122.89000    170.94000    202.25000
12    122.24000    161.46000    202.25000
12    142.77000    176.50000    202.25000
12    158.74000    180.09000    202.25000
12    207.96000    145.11000    202.25000
12    209.26000    124.51000    202.25000
12    171.78000    151.00000    202.25000
12    148.96000    154.27000    202.25000
12    155.48000    138.25000    202.25000
12    175.36000    119.28000    202.25000
12    178.95000    101.63000    202.25000
12    192.64000    157.86000    202.25000
12    213.50000    134.32000    202.25000
12    205.67000    138.90000    202.25000
12    166.56000    187.61000    202.25000
12    152.87000    170.29000    202.25000
12    155.48000    157.54000    202.25000
12    156.13000    148.05000    202.25000
12    208.61000    152.63000    202.25000
12    218.39000    153.28000    202.25000
12    186.12000     89.86000    202.25000
12    180.58000     80.38000    202.25000
12    172.10000     78.74000    202.25000
12    182.53000     67.63000    202.25000
12    181.88000     55.53000    202.25000
12    164.61000     61.41000    202.25000
12    147.01000     81.03000    202.25000
12    130.06000    188.27000    202.25000
12    116.70000    176.50000    202.25000
12    141.14000    200.36000    202.25000
12    235.99000    117.32000    202.25000
12    162.00000    123.86000    205.06000
12    145.70000    134.98000    205.06000
12    166.56000    145.11000    205.06000
12    181.88000    158.52000    205.06000
12    173.73000    165.38000    205.06000
12    167.54000    172.57000    205.06000
12    171.78000    157.54000    205.06000
12    202.74000    126.80000    205.06000
12    193.62000    135.30000    205.06000
12    212.19000    111.76000    205.06000
12    200.13000    111.44000    205.06000
12    189.70000    117.65000    205.06000
12    178.30000    112.42000    205.06000
12    191.66000     98.69000    205.06000
12    186.12000     81.68000    205.06000
12    178.30000     92.47000    205.06000
12    169.82000     93.45000    205.06000
12    163.96000    103.26000    205.06000
12    213.82000     97.05000    205.06000
12    223.93000    108.82000    205.06000
12    223.93000     93.45000    205.06000
12    147.99000    108.82000    205.06000
12    179.27000    130.40000    205.06000
12    147.99000    143.15000    205.06000
12    177.32000    140.86000    205.06000
12    150.59000    102.28000    205.06000
12    155.48000     94.11000    205.06000
12    159.07000     85.93000    205.06000
12    165.91000    133.01000    205.06000
12    125.17000    139.88000    205.06000
12    130.06000    122.88000    205.06000
12    126.15000    132.69000    205.06000
12    158.74000    114.38000    205.06000
12    167.54000    113.07000    205.06000
12    189.05000    108.82000    205.06000
12    201.11000     97.70000    205.06000
12    196.22000     87.90000    205.06000
12    174.06000     69.26000    205.06000
12    181.88000    150.34000    205.06000
12    191.01000    150.02000    205.06000
12    187.75000    141.51000    205.06000
12    197.85000    144.78000    205.06000
12    227.84000    130.07000    205.06000
12    221.32000    140.21000    205.06000
12    212.85000    166.36000    205.06000
12    190.68000    169.31000    205.06000
12    176.34000    178.79000    205.06000
12    151.57000    190.23000    205.06000
12    139.19000    186.63000    205.06000
12    130.71000    179.44000    205.06000
12    118.65000    150.34000    205.06000
12    124.52000    181.73000    205.06000
12    114.41000    166.04000    205.06000
12    174.71000     62.07000    205.06000
12    152.87000     74.49000    205.06000
12    197.85000     64.36000    205.06000
12    208.61000     65.01000    205.06000
12    198.83000     54.87000    205.06000
12    238.27000     90.18000    205.06000
12    219.04000    126.15000    205.06000
12    200.79000    173.23000    205.06000
12    207.30000    119.94000    218.16000
12    190.03000    126.48000    218.16000
12    178.30000    119.61000    218.16000
12    157.11000    127.46000    218.16000
12    178.30000    102.94000    218.16000
12    176.34000     85.28000    218.16000
12    158.09000    139.55000    218.16000
12    161.67000    154.59000    218.16000
12    193.94000    158.84000    218.16000
12    203.72000    148.71000    218.16000
12    209.59000    135.63000    218.99000
12    196.87000    121.57000    219.98000
12    193.29000    110.78000    221.80000
12    200.46000    107.51000    221.80000
12    191.33000     99.99000    221.80000
12    164.28000    103.59000    221.80000
12    165.26000    113.72000    221.80000
12    174.71000     93.45000    221.80000
12    167.87000     99.34000    221.80000
12    177.64000    133.01000    221.80000
12    191.66000    134.32000    221.80000
12    201.11000    127.46000    221.80000
12    185.14000    113.40000    221.80000
12    168.52000    128.76000    221.80000
12    194.59000    143.48000    221.80000
12    184.49000    151.65000    221.80000
12    173.08000    149.69000    221.80000
12    170.15000    141.51000    221.80000
12    181.23000    142.17000    221.80000
12    178.95000    158.84000    221.80000
12    171.78000    159.17000    221.80000
12    186.12000     91.17000    221.80000
12    158.09000    119.94000    221.80000
12    166.89000    151.65000     12.80000
12    155.48000    153.61000     12.80000
12    180.25000    163.09000     12.80000
12    182.53000    174.21000     12.80000
12    199.48000    136.94000     12.80000
12    215.78000    126.48000     12.80000
12    211.87000    114.05000     12.80000
12    176.34000    111.76000     12.80000
12    167.54000     86.26000     12.80000
12    156.46000    104.57000     12.80000
12    193.94000    123.86000      5.38000
12    177.64000    125.82000      5.38000
12    169.50000    138.90000      5.38000
12    214.80000    101.63000      5.38000
12    226.21000    103.92000      5.38000
12    230.12000    129.75000      5.38000
12    152.55000    200.69000      5.38000
12    146.68000    214.75000      5.38000
12    129.41000    189.58000      5.38000
12    167.21000    176.17000      5.38000
12    201.11000    151.98000      0.23000
12    214.15000    153.28000      0.23000
12    194.59000    111.76000      0.23000
12    186.12000    101.30000      0.23000
12    183.51000     84.95000      0.23000
12    220.34000     89.86000      0.23000
12    156.13000    128.76000      0.23000
12    142.44000    121.57000      0.23000
12    136.90000    159.17000      0.23000
12    127.13000    149.36000      0.23000
12    123.21000    163.75000      0.23000
12    167.87000    192.19000      0.23000
12    182.53000    191.54000      0.23000
12    141.47000    203.96000     -6.74000
12    143.75000    189.58000     -6.74000
12    145.38000    172.25000     -6.74000
12    152.55000    157.54000     -6.74000
12    176.02000    163.75000     -6.74000
12    189.70000    173.23000     -6.74000
12    202.09000    180.42000     -6.74000
12    206.65000    134.00000     -6.74000
12    214.80000    119.61000     -6.74000
12    174.06000    113.72000     -6.74000
12    156.46000    112.42000     -6.74000
12    169.17000     96.72000     -6.74000
12    169.17000     83.65000     -6.74000
12    201.11000     72.53000     -6.74000
12    208.28000    103.92000    -15.07000
12    199.16000     92.15000    -15.07000
12    188.40000    130.73000    -14.24000
12    170.80000    135.96000    -14.24000
12    183.51000    148.71000    -14.24000
12    199.81000    164.40000    -14.24000
12    160.37000    146.75000    -14.24000
12    139.19000    140.86000    -14.24000
12    161.67000    171.92000    -14.24000
12    176.34000    181.08000    -14.24000
12    164.28000    204.94000    -14.24000
12    128.43000    179.44000    -14.24000
12    190.36000    116.34000    -18.33000
12    187.75000     97.38000    -18.33000
12    201.44000    151.32000    -18.33000
12    153.20000    130.40000    -18.33000
12    134.30000    162.11000    -18.33000
12    160.37000    189.90000    -18.33000
12    178.95000    194.48000    -18.33000
12    189.05000     82.67000    -18.33000
12    142.77000    123.21000    -19.16000
12    152.22000     98.69000    -19.16000
12    172.10000    120.26000    -23.63000
12    173.08000    101.95000    -23.63000
12    158.74000    113.72000    -23.63000
12    205.02000    129.42000    -23.63000
12    183.19000    170.94000    -23.63000
12    169.17000    159.50000    -23.63000
12    147.99000    154.92000    -23.63000
12    147.99000    174.54000    -23.63000
12    148.31000    195.79000    -23.63000
12    172.76000     90.18000    -29.54000
12    185.47000    138.57000    -29.54000
12    165.26000    139.88000    -29.54000
12    162.65000    175.19000    -29.54000
12    140.16000    142.17000    -27.80000
12    111.81000    143.80000     68.78000
12    103.01000    152.96000     68.78000
12    107.90000    223.90000     68.78000
12    101.38000    204.62000     68.78000
12     91.93000    163.42000     68.78000
12    102.03000    143.15000     68.78000
12     91.93000    178.13000     57.95000
12     93.23000    187.94000     57.95000
12     87.04000    178.46000     77.72000
12     87.69000    188.59000     78.63000
11    197.51000    198.13000     -4.85000
11    184.15000    202.71000     20.07000
11    167.20000    206.30000     14.17000
11    173.07000    221.67000     16.13000
11    113.42000    191.92000     25.68000
11    128.74000    242.92000     83.78000
11    188.06000    234.75000     87.79000
11    178.61000    242.59000     97.87000
11    146.34000    221.67000     95.07000
11    150.25000    249.13000     98.78000
11    151.88000    201.72000     24.39000
11    154.16000    185.38000      3.03000
11    133.63000    175.90000      5.38000
11    193.28000     50.02000     66.81000
11    246.40000    137.32000     84.84000
11     85.72000    172.30000     66.96000
11    223.26000    195.84000     69.24000
11    233.69000    177.86000     61.66000
11    182.19000     46.43000     67.11000
11    142.11000    218.40000     46.66000
11    217.40000    192.24000     48.33000
11    163.94000    198.13000     98.25000
11    194.91000    220.03000    108.85000
11    200.77000    195.84000     92.19000
11    226.85000    196.17000    108.25000
11    245.10000    153.01000    111.88000
11    252.27000    115.74000    117.41000
11    255.20000    119.99000     98.78000
11    160.36000    183.09000     84.46000
11    170.14000    190.28000    109.76000
11    142.11000    215.78000     30.53000
11    145.69000    232.13000     24.77000
11     95.50000    215.13000     74.69000
11    153.84000    202.05000     59.16000
11    164.59000    200.74000     56.21000
11    167.85000    215.13000    140.44000
11    173.07000    210.55000    156.20000
11    182.52000    214.80000    156.12000
11    146.67000    181.13000    172.79000
11    234.34000    117.37000    179.83000
11    142.76000    101.68000    194.90000
11    138.52000    105.93000    204.37000
11    138.52000    111.81000    207.33000
11    136.56000    128.82000    202.10000
11    223.59000    169.36000    173.32000
11    190.99000    115.41000    143.77000
11    194.91000     85.66000    143.77000
11    218.37000     86.31000    142.79000
11    176.65000     46.43000    142.79000
11    167.53000     45.77000    142.79000
11    129.39000    165.76000    142.79000
11    160.03000    198.46000    133.32000
11    175.02000    207.94000    138.02000
11    191.65000    211.86000    125.44000
11    183.82000    207.94000    124.23000
11    188.71000    217.74000    118.62000
11    205.99000    149.74000    121.28000
11    199.80000    130.12000    121.28000
11    160.68000     38.25000    121.88000
11    168.18000     42.50000    124.15000
11    173.72000     36.94000    125.44000
