# Supplementary material for: Design Principles of Pancreatic Islets: Glucose-Dependent Coordination of Hormone Pulses
Source: PLoS One. 2016 Apr 1;11(4):e0152446. doi: 10.1371/journal.pone.0152446 (PMC4818077; doi:10.1371/journal.pone.0152446)
Supplement: S1 Dataset — Three-dimensional coordinates of α and β cells within mouse islets (n = 29). Columns represent types, x, y, and z coordinates (μm) of cells (rows) within an islet. The numbers of the first column are 11 (α cell) and 12 (β cell). (ZIP) [file pone.0152446.s009.zip › Mouse/M07.txt]

12    104.59000    139.65000      0.30000
12    101.98000    151.42000      0.30000
12     93.83000    136.38000      0.30000
12     81.44000    121.34000      0.30000
12     79.49000    102.05000      0.30000
12     88.61000     92.57000      1.29000
12    111.76000     79.81000      1.29000
12    117.30000    101.72000      1.29000
12    111.43000    107.28000      1.29000
12    116.32000    125.59000      1.29000
12    142.39000    155.34000     17.12000
12    101.00000    140.30000     21.29000
12    110.13000    151.74000     20.91000
12    102.96000    158.61000     21.74000
12     86.33000    155.67000     21.74000
12     85.36000    165.15000     21.74000
12     79.16000    130.82000     25.22000
12     77.86000    120.36000     25.22000
12     86.33000    115.12000     26.06000
12     69.71000    114.80000     26.06000
12    128.70000     95.18000     34.39000
12     77.86000     86.03000     31.13000
12     93.18000     91.26000     31.28000
12     94.16000     81.12000     35.91000
12    113.39000     91.26000     34.47000
12    123.49000     76.55000     39.39000
12    115.99000     66.74000     38.94000
12    104.91000     66.74000     45.15000
12    113.06000     78.51000     49.77000
12    104.59000     78.83000     50.90000
12    126.10000     94.85000     56.21000
12    101.00000     92.89000     56.21000
12     96.11000     98.12000     56.21000
12     78.18000     81.78000     56.21000
12     82.42000     74.26000     56.21000
12     89.92000     73.60000     65.68000
12     72.32000     87.99000     69.08000
12     64.50000    106.62000     76.13000
12     70.04000    119.37000     76.13000
12     70.69000    126.89000     77.57000
12     93.50000    127.88000     80.98000
12     89.92000    119.05000     71.81000
12     84.05000    103.03000     75.83000
12    101.65000     92.89000     79.69000
12     94.48000     96.82000     75.07000
12    119.58000     72.62000     78.55000
12    125.12000     65.10000     78.55000
12    132.62000     74.26000     78.55000
12    135.55000     80.80000     79.39000
12    125.77000     99.43000     79.39000
12    140.76000     95.83000     79.39000
12    142.72000    140.63000     80.29000
12    125.12000    148.15000     85.82000
12    151.52000    114.80000     85.82000
12    148.91000    105.32000     85.82000
12    160.32000    123.30000     85.82000
12    160.32000    138.01000     85.82000
12    130.99000    133.11000     88.85000
12    118.60000    121.99000     89.69000
12    124.47000    113.49000     89.69000
12    138.16000    112.18000     89.69000
12    115.01000     87.01000     89.69000
12    115.01000     76.55000     89.69000
12    105.56000     84.39000     89.69000
12     93.83000     81.78000     89.69000
12    124.14000     91.26000     89.69000
12    109.47000     66.41000     89.69000
12     97.41000     67.06000     89.69000
12     88.29000     69.03000     89.69000
12     71.99000     84.39000     89.69000
12     71.34000    104.34000     89.69000
12     78.51000    124.28000     89.69000
12     87.31000    128.53000     89.69000
12     96.76000    147.16000     89.69000
12    134.90000    149.13000     89.69000
12    152.82000    150.11000     89.69000
12     92.85000    101.72000     93.02000
12     88.94000    105.97000     93.85000
12     99.70000     98.12000     93.85000
12    113.39000     98.12000     93.85000
12    118.27000     71.64000     93.85000
12    135.22000     74.91000     93.85000
12    129.36000     69.03000     94.76000
12    132.29000     98.78000     95.60000
12    139.46000    105.97000     95.60000
12    142.72000     95.18000     95.60000
12    137.18000     85.05000     95.60000
12    144.02000    120.68000     95.60000
12    147.61000    134.74000     95.60000
12    138.16000    137.36000     95.60000
12    152.17000    125.59000     95.60000
12    127.73000    141.28000     95.60000
12     93.83000    121.99000     96.43000
12    101.98000    116.43000     96.43000
12    115.01000    139.97000     96.43000
12     86.01000    115.12000     96.43000
12    151.52000    107.28000    102.49000
12    155.10000    117.09000    102.49000
12    161.62000    127.88000    102.49000
12    122.19000    147.82000    102.49000
12    127.73000    160.24000    102.49000
12     95.46000    134.74000    104.76000
12    107.52000    133.76000    104.76000
12     97.09000    147.82000    104.76000
12    130.99000    133.43000    104.76000
12    135.22000    152.40000    104.76000
12    115.67000    117.41000    104.76000
12    119.90000    120.68000    104.76000
12    127.73000    116.76000    104.76000
12    124.14000    110.55000    104.76000
12    114.69000     61.51000    104.76000
12    105.89000     64.45000    104.76000
12     94.16000     67.06000    104.76000
12     82.10000     67.06000    104.76000
12     91.55000     75.89000    104.76000
12     99.70000     86.68000    104.76000
12    117.95000     93.22000    104.76000
12    113.71000     84.72000    104.76000
12    125.44000     87.33000    104.76000
12    105.89000     76.87000    104.76000
12     74.60000     82.76000    104.76000
12     71.67000     89.30000    104.76000
12     69.38000    100.41000    104.76000
12     76.23000    112.84000    104.76000
12     79.81000    122.32000    104.76000
12     84.70000    132.78000    104.76000
12    117.62000    156.32000    104.76000
12    149.24000    153.05000    104.76000
12    139.79000    128.53000    104.76000
12    135.55000    117.41000    104.76000
12    128.05000    126.24000    104.76000
12    117.62000    129.51000    104.76000
12    107.19000    121.99000    104.76000
12    122.84000    101.39000    104.76000
12    111.43000    109.24000    106.13000
12    105.56000    101.39000    106.13000
12    106.87000     91.91000    107.34000
12     89.59000     94.85000    107.34000
12     85.68000    106.95000    109.23000
12     95.13000    104.99000    109.23000
12     99.04000     97.80000    109.23000
12     84.70000     86.03000    109.23000
12     79.81000     95.18000    109.23000
12     79.49000    103.03000    109.23000
12    114.36000     71.97000    109.23000
12    130.01000     79.49000    109.23000
12    157.06000    139.32000    109.23000
12    149.89000    145.20000    109.23000
12    108.82000    150.76000    109.23000
12    103.93000    139.32000    109.23000
12    108.17000    163.19000    109.23000
12     76.23000    135.07000    109.23000
12    140.44000     85.70000    111.50000
12    143.70000     96.49000    111.50000
12    130.99000     99.10000    111.50000
12    135.87000    108.26000    111.50000
12    149.89000    127.22000    111.50000
12    143.37000    120.68000    111.50000
12    130.66000    140.30000    111.50000
12    124.79000    135.39000    111.50000
12    122.51000    141.28000    111.50000
12    125.44000    144.88000    111.50000
12    114.36000    144.55000    111.50000
12    100.67000    116.76000    111.50000
12     95.13000    122.64000    111.50000
12     86.98000    113.82000    111.50000
12     98.39000     80.80000    111.50000
12    132.62000     72.29000    111.50000
12    132.94000     89.62000    111.50000
12    122.84000     76.87000    111.50000
12    126.10000    159.59000    117.94000
12    151.52000    118.72000    117.94000
12    145.33000    108.91000    117.94000
12    113.39000    100.74000    117.94000
12    114.69000    117.41000    121.50000
12    118.93000    120.68000    121.50000
12    128.38000    118.07000    121.50000
12    127.07000    109.57000    121.50000
12    117.62000     91.26000    121.50000
12    107.84000     76.22000    121.50000
12    103.28000     69.03000    121.50000
12     87.64000     77.85000    121.50000
12     99.37000     86.68000    121.50000
12     69.06000     91.26000    121.50000
12     74.93000     84.06000    121.50000
12    113.71000     63.47000    121.50000
12     93.18000     67.39000    121.50000
12     82.75000     67.39000    121.50000
12     79.81000    111.20000    121.50000
12     71.99000    110.87000    121.50000
12     68.41000    101.07000    121.50000
12     73.30000    101.07000    121.50000
12     74.93000    121.66000    121.50000
12     86.66000    120.36000    121.50000
12     84.70000    130.49000    121.50000
12    131.64000    155.01000    121.50000
12    134.57000    127.88000    121.50000
12    141.42000    136.70000    121.50000
12    108.50000    131.14000    121.50000
12     96.11000    147.82000    121.50000
12     95.79000    138.01000    121.50000
12    109.15000    110.55000    121.50000
12    107.52000    123.30000    121.50000
12     98.07000    130.16000    121.50000
12    117.30000    127.88000    121.50000
12    140.76000    151.74000    121.50000
12    115.99000    157.30000    121.50000
12    127.07000    138.34000    126.73000
12    119.58000    142.26000    126.73000
12    128.05000    147.49000    126.73000
12    145.33000    130.16000    126.73000
12    154.78000    128.86000    126.73000
12    101.33000    120.68000    126.73000
12    100.67000    104.99000    126.73000
12     91.55000    110.55000    126.73000
12     87.96000     96.49000    126.73000
12     99.70000     96.82000    126.73000
12     89.27000     87.01000    126.73000
12     77.21000     92.57000    126.73000
12     78.51000     78.51000    126.73000
12     97.41000     80.14000    126.73000
12    116.64000     71.97000    126.73000
12    122.19000     77.85000    126.73000
12    131.31000     82.43000    126.73000
12    136.20000     87.99000    126.73000
12    139.13000     95.83000    126.73000
12    135.87000    107.28000    126.73000
12    139.79000    114.80000    126.73000
12    143.04000    122.97000    126.73000
12    124.79000    129.84000    126.73000
12    111.10000    138.66000    126.73000
12    111.43000    147.16000    126.73000
12    119.25000    150.76000    126.73000
12    148.91000    144.22000    126.73000
12    153.15000    137.68000    126.73000
12    130.33000     97.47000    126.73000
12    127.07000     91.26000    126.73000
12    121.53000     99.43000    126.73000
12    117.62000    106.95000    126.73000
12    108.17000     93.87000    126.73000
12    107.52000     86.35000    126.73000
12     93.83000    103.03000    126.73000
12     81.12000    103.03000    126.73000
12    148.59000    112.51000    136.50000
12    140.76000    106.30000    136.50000
12    125.77000    113.49000    137.33000
12    127.73000    103.68000    138.32000
12    116.32000    116.76000    138.32000
12    134.90000    125.91000    140.90000
12    137.50000    137.68000    140.97000
12     97.09000    139.32000    140.82000
12     85.68000    129.18000    140.82000
12     92.85000    118.39000    140.82000
12    102.96000    126.24000    140.82000
12    113.71000    125.91000    140.82000
12    131.64000    118.07000    140.82000
12    116.64000     90.60000    140.82000
12     82.10000    111.86000    140.82000
12     99.37000    117.41000    143.17000
12     91.87000    108.91000    143.17000
12     86.66000     96.82000    143.17000
12     98.07000     91.91000    143.17000
12    101.00000    100.41000    143.17000
12    128.05000     90.93000    143.17000
12    119.90000    102.70000    143.17000
12    135.55000    113.49000    143.17000
12    140.11000    119.37000    143.17000
12    144.67000    129.18000    143.17000
12    152.82000    123.62000    143.17000
12    120.23000    140.63000    144.53000
12    128.38000    131.80000    146.50000
12    122.84000    124.61000    146.50000
12    107.19000    134.41000    146.50000
12     79.16000    121.01000    146.50000
12     86.01000    140.95000    147.79000
12    105.56000    110.22000    150.52000
12    115.99000    113.16000    154.98000
12    123.16000    112.84000    154.98000
12    129.03000    103.68000    154.98000
12     88.61000    127.22000    155.97000
12     92.20000    133.43000    155.97000
12    115.34000    127.88000    155.97000
12    133.92000    125.91000    155.97000
12    110.78000     99.10000    155.97000
12    109.47000    120.68000    155.97000
12    128.05000    118.39000    155.97000
12     86.66000    115.78000    155.97000
12     74.93000    110.22000    155.97000
12     78.51000    103.03000    155.97000
12    116.97000     88.97000    155.97000
12     93.18000    119.05000    161.50000
12     91.55000    109.89000    161.50000
12    100.02000    100.41000    161.50000
12     86.01000    103.03000    161.50000
12     87.31000     91.91000    161.50000
12    129.68000     95.51000    161.50000
12    133.59000    115.45000    161.50000
12    118.27000    101.72000    161.50000
12    115.34000    138.99000    161.50000
12     97.09000    142.59000    161.50000
12     71.34000    126.57000    161.50000
12     96.76000     90.60000    162.64000
12    108.50000     85.37000    162.64000
12     76.88000    121.34000    166.04000
12     85.36000    140.95000    167.03000
12    102.96000    134.09000    169.68000
12     90.57000    151.09000    171.65000
12     73.30000    146.51000    171.65000
12     89.59000    126.89000    172.48000
12    111.76000    131.14000    172.48000
12    127.07000    126.24000    172.48000
12    117.62000    113.82000    172.48000
12     74.60000    108.26000    172.48000
12     72.64000     98.12000    172.48000
12    118.93000     94.20000    172.48000
12    109.15000    108.59000    172.48000
12    130.99000    104.99000    172.48000
12     82.42000     78.51000     95.90000
12     89.27000     91.26000     92.26000
12     82.42000     98.45000     91.43000
12    114.36000    172.34000     89.54000
12    134.57000    121.99000     89.54000
12    108.50000    126.57000     89.54000
12    113.39000    108.59000     88.70000
12    103.28000    109.24000     88.70000
12    105.24000    135.07000     88.70000
12     96.76000    137.03000     88.70000
12    107.52000    149.78000     88.70000
12    123.16000     83.41000     88.70000
12     80.79000     87.66000     87.79000
12     72.32000     93.87000     87.79000
12    100.67000     75.89000     87.79000
12    121.86000    131.14000     85.52000
12    115.01000    160.90000     85.52000
12    132.29000    162.20000     85.52000
12     87.96000    143.57000     84.69000
12     82.10000    136.70000     84.69000
12     95.13000    110.87000     78.93000
12     95.46000    117.41000     78.93000
12     81.77000    113.49000     78.93000
12     84.38000     81.12000     78.93000
12     79.49000     77.20000     78.93000
12    136.53000    103.35000     78.93000
12    144.35000    123.95000     78.93000
12    148.26000    130.82000     78.93000
12    116.97000    139.65000     78.93000
12    106.87000    118.07000     78.93000
12    133.59000     90.28000     78.93000
12    123.16000    156.65000     78.93000
12     96.11000    155.67000     78.93000
12     71.99000    111.86000     77.87000
12    109.47000    100.41000     77.87000
12    124.79000    107.28000     77.87000
12     87.96000    106.62000     77.87000
12     81.77000     94.53000     74.92000
12    113.39000     94.85000     74.77000
12     91.55000     88.64000     73.93000
12    106.54000     85.70000     73.93000
12    106.87000     66.08000     73.10000
12    118.93000     83.41000     73.10000
12    124.47000     92.89000     73.10000
12    130.01000    117.74000     73.10000
12    118.27000    119.37000     73.10000
12    113.71000    110.55000     73.10000
12    136.85000    132.45000     73.10000
12    133.59000    146.84000     73.10000
12    140.76000    112.51000     73.10000
12    107.52000    128.20000     73.10000
12    113.71000    147.49000     73.10000
12    103.93000    144.88000     73.10000
12    100.67000    131.80000     73.10000
12     82.75000    125.91000     73.10000
12     78.84000    118.07000     73.10000
12    126.42000    127.88000     70.22000
12    122.84000    140.95000     70.22000
12    119.58000    131.14000     70.22000
12    154.78000    113.16000     70.22000
12    155.76000    137.03000     70.22000
12    155.43000    127.55000     70.22000
12    145.00000    147.49000     70.22000
12    113.06000    159.59000     70.22000
12     94.48000    137.03000     70.22000
12    102.30000    105.97000     70.22000
12    124.47000     72.29000     62.72000
12    131.31000     83.74000     62.72000
12    137.83000     96.82000     62.72000
12    135.22000    104.34000     62.72000
12    122.51000    102.37000     62.72000
12    146.30000    131.47000     62.72000
12    142.07000    140.63000     62.72000
12     98.39000    117.09000     62.72000
12     91.87000    108.91000     62.72000
12     75.90000    106.62000     62.72000
12     70.04000     96.82000     62.72000
12     95.46000     80.47000     62.72000
12     86.33000     83.74000     62.72000
12    136.85000    125.26000     62.72000
12    125.12000    152.07000     62.72000
12    147.61000    104.99000     62.72000
12    106.21000    117.74000     62.72000
12     94.16000    148.15000     62.72000
12     86.33000    142.59000     62.72000
12    113.39000     99.43000     59.16000
12     85.36000     99.76000     59.16000
12     71.99000    122.32000     59.16000
12     66.13000    107.93000     59.16000
12    117.62000     65.43000     59.16000
12    146.30000    119.05000     59.16000
12    117.95000     87.01000     56.96000
12    114.69000    114.47000     56.96000
12    126.10000    114.14000     56.96000
12     85.68000    114.47000     56.96000
12     98.07000    128.53000     56.96000
12    112.73000    143.57000     56.96000
12    106.87000    133.43000     56.96000
12    133.92000    145.20000     56.96000
12    132.29000    136.05000     56.96000
12    137.83000    112.51000     56.96000
12    142.72000     85.37000     56.96000
12     90.90000     90.60000     56.96000
12     78.84000     93.55000     56.96000
12     94.16000     68.04000     56.96000
12     85.68000    124.28000     55.75000
12     93.18000    134.09000     53.93000
12    102.63000    140.63000     53.93000
12    107.84000    152.40000     53.93000
12    122.19000    137.36000     53.93000
12    125.12000    127.22000     53.93000
12    115.99000    121.99000     53.93000
12    103.93000    120.68000     45.30000
12     94.81000    114.80000     45.30000
12    104.26000    109.89000     45.30000
12     77.21000    105.32000     45.30000
12     72.97000    113.49000     45.30000
12     69.06000     98.78000     45.30000
12     69.06000     88.97000     45.30000
12    103.28000    101.39000     45.30000
12    117.95000    106.62000     45.30000
12    129.36000    104.66000     45.30000
12    129.36000     87.33000     45.30000
12    131.96000     75.89000     45.30000
12    136.53000     94.85000     45.30000
12    145.98000    104.99000     45.30000
12    154.45000    113.16000     45.30000
12    132.94000    123.95000     45.30000
12    139.13000    134.41000     45.30000
12    141.42000    142.59000     45.30000
12    140.76000    151.74000     45.30000
12    131.64000    166.13000     45.30000
12     83.73000    167.11000     45.30000
12     80.79000    156.65000     45.30000
12     75.58000    122.64000     40.00000
12    140.44000    118.72000     40.00000
12    148.26000    135.72000     40.00000
12    144.35000    156.97000     40.00000
12     88.29000     73.60000     38.94000
12    127.40000    113.82000     38.94000
12    119.25000     97.14000     38.94000
12     89.59000    101.39000     38.94000
12    110.45000    130.16000     38.94000
12    119.25000    146.18000     38.94000
12    130.66000    151.09000     38.94000
12    154.45000    145.53000     38.10000
12    126.10000    134.74000     38.10000
12    113.39000    117.74000     38.10000
12    106.87000    142.91000     38.10000
12     96.44000    144.22000     38.10000
12     89.27000    138.99000     38.10000
12     91.22000    126.89000     38.10000
12     81.44000     93.87000     38.10000
12    106.21000    106.62000     26.29000
12    101.98000     88.64000     26.29000
12    104.59000     76.55000     26.29000
12    120.88000     83.08000     25.45000
12    138.81000     87.99000     24.09000
12    139.46000    107.93000     24.09000
12    147.28000    124.61000     24.09000
12    137.83000    138.99000     24.09000
12    132.94000    124.93000     24.09000
12     97.74000    122.97000     24.09000
12     96.76000    108.91000     24.09000
12     76.56000    101.39000     24.09000
12    120.23000    105.97000     23.26000
12    129.03000    151.42000     23.26000
12    112.08000    127.88000     23.26000
12    121.86000    119.70000     22.04000
12    149.56000    143.24000     22.04000
12    116.97000     70.66000     22.04000
12     86.98000    102.37000     21.21000
12    103.61000    101.07000     20.07000
12     92.20000     79.49000     19.01000
12    127.73000     99.43000     16.97000
12    116.64000     93.87000     16.97000
12    129.03000     73.60000     16.97000
12    149.56000    105.64000     16.97000
12    120.88000    135.07000     16.97000
12     89.59000    142.26000     16.97000
12     89.27000    127.55000     16.13000
12     67.76000    126.57000     16.13000
12     79.49000     89.95000     15.15000
12    108.17000    119.37000     13.33000
12    140.44000    119.05000     13.33000
12    126.75000    143.57000     13.33000
12    117.62000    145.86000     13.33000
12    125.12000    157.30000     13.33000
12    128.38000    113.49000      9.77000
12     99.37000     91.91000      9.77000
12    126.10000     86.68000      9.77000
12     87.96000    112.18000      9.77000
12     98.72000    113.82000      7.04000
12    102.96000    128.53000      7.04000
12    131.31000    128.20000      7.04000
12    136.85000    142.91000      7.04000
12    143.04000    127.88000      7.04000
12    141.09000     99.76000      7.04000
12     91.87000    102.70000      5.30000
12    113.71000     91.91000      1.14000
12    104.26000    100.41000      1.14000
12    129.03000    103.03000      1.14000
12    117.95000    132.78000      1.14000
12     95.46000     83.74000      1.14000
12     66.13000    110.22000    154.23000
12     66.13000    119.70000    154.23000
12     75.90000    141.28000    154.23000
12     66.78000    145.86000    154.23000
12     60.91000    133.76000    154.23000
12     86.98000    148.80000    147.33000
12    111.43000    149.13000    146.27000
12     97.41000    151.42000    145.21000
12    128.70000    145.53000    143.47000
12     64.50000     95.18000    140.21000
12     99.37000     73.93000    140.21000
12    112.41000     82.43000    140.21000
12     71.99000    133.11000    140.21000
12     73.30000    112.18000    140.21000
12     75.58000     89.62000    152.86000
12     96.11000     82.76000    152.86000
11     72.03000    124.57000      0.00000
11     73.01000    131.43000      0.00000
11     75.62000    135.35000      0.00000
11     86.05000    139.61000      0.00000
11     71.38000    111.81000      0.00000
11    111.79000    153.01000      0.00000
11     93.87000    153.66000      0.00000
11     82.79000    154.32000      0.00000
11     62.25000    113.45000     36.97000
11     84.42000    146.47000     44.77000
11     96.48000    155.63000     44.77000
11    119.62000    160.53000     44.77000
11     80.50000    133.07000     51.89000
11    105.60000    170.66000     51.89000
11    113.42000    170.66000     52.87000
11    103.97000    164.45000     56.74000
11     84.74000    157.91000     61.36000
11     75.94000    134.37000     90.29000
11     99.73000    155.63000     99.16000
11    120.27000    162.49000    101.05000
11     86.37000    145.49000    102.11000
11     97.78000    163.15000    102.11000
11     68.12000    112.14000    102.26000
11     69.42000    120.97000    104.99000
11    137.87000    142.22000    118.78000
11    102.67000    147.12000    122.71000
11     87.68000    143.86000    124.31000
11     71.05000    136.01000    167.63000
11     81.16000    132.41000    170.82000
11    102.67000    115.41000    165.51000
11    102.34000    123.26000    165.51000
11     81.16000    148.76000    166.42000
11    145.69000    116.39000    157.56000
11    105.28000    143.53000    146.58000
