# Supplementary material for: Design Principles of Pancreatic Islets: Glucose-Dependent Coordination of Hormone Pulses
Source: PLoS One. 2016 Apr 1;11(4):e0152446. doi: 10.1371/journal.pone.0152446 (PMC4818077; doi:10.1371/journal.pone.0152446)
Supplement: S1 Dataset — Three-dimensional coordinates of α and β cells within mouse islets (n = 29). Columns represent types, x, y, and z coordinates (μm) of cells (rows) within an islet. The numbers of the first column are 11 (α cell) and 12 (β cell). (ZIP) [file pone.0152446.s009.zip › Mouse/M08.txt]

12   1867.84000   1432.22000      0.83000
12   1890.33000   1446.60000      3.18000
12   1843.07000   1410.64000      3.18000
12   1811.45000   1437.45000      3.18000
12   1817.97000   1400.83000      3.18000
12   1830.68000   1432.87000      3.18000
12   1859.36000   1463.93000      3.18000
12   1837.85000   1477.34000      3.18000
12   1823.51000   1447.91000      0.45000
12   1841.44000   1444.97000     -1.36000
12   1823.18000   1417.83000     -1.36000
12   1861.64000   1395.93000     -1.36000
12   1887.72000   1410.31000     -1.36000
12   1860.01000   1417.51000     -1.36000
12   1850.89000   1477.01000     -1.36000
12   1858.71000   1446.60000     -1.36000
12   1874.35000   1460.34000     -1.36000
12   1864.90000   1474.72000     -1.36000
12   1844.70000   1427.97000     -0.53000
12   1829.70000   1463.93000     -0.53000
12   1804.93000   1452.49000      0.30000
12   1810.80000   1417.51000      0.30000
12   1797.76000   1419.80000      0.30000
12   1786.68000   1427.32000      1.14000
12   1796.78000   1440.07000      1.14000
12   1829.38000   1390.04000      1.14000
12   1849.26000   1378.27000      1.14000
12   1841.44000   1393.97000      1.14000
12   1880.87000   1393.64000      1.14000
12   1876.31000   1421.43000      1.14000
12   1869.47000   1409.66000      1.14000
12   1901.41000   1430.91000      1.14000
12   1889.02000   1424.70000      1.14000
12   1900.10000   1410.64000      1.14000
12   1867.18000   1380.24000      1.14000
12   1831.66000   1375.98000      1.14000
12   1802.00000   1404.43000      1.14000
12   1814.06000   1386.45000      1.14000
12   1820.25000   1477.99000      1.14000
12   1784.72000   1405.08000      1.14000
12   1801.35000   1386.77000      1.14000
12   1865.23000   1431.24000     18.18000
12   1874.68000   1422.41000     18.18000
12   1877.94000   1450.20000     18.18000
12   1875.01000   1398.22000     18.18000
12   1844.70000   1375.33000     19.09000
12   1823.84000   1381.87000     19.09000
12   1814.38000   1397.89000     19.09000
12   1841.76000   1407.70000     19.09000
12   1839.15000   1426.66000     19.09000
12   1823.51000   1431.24000     19.09000
12   1859.69000   1464.91000     19.09000
12   1839.48000   1464.91000     19.09000
12   1850.89000   1445.95000     19.09000
12   1786.35000   1433.85000     33.25000
12   1781.14000   1415.87000     33.25000
12   1829.38000   1453.14000     33.25000
12   1875.66000   1449.22000     33.25000
12   1874.68000   1432.87000     33.25000
12   1895.87000   1430.91000     33.25000
12   1893.91000   1455.43000     33.25000
12   1898.47000   1462.95000     33.25000
12   1885.76000   1476.03000     33.25000
12   1876.64000   1395.27000     34.54000
12   1844.04000   1406.72000     34.54000
12   1820.25000   1410.31000     34.54000
12   1820.25000   1397.56000     34.54000
12   1808.84000   1400.18000     34.54000
12   1856.43000   1381.22000     34.54000
12   1848.28000   1386.77000     34.54000
12   1848.93000   1371.08000     34.54000
12   1874.03000   1367.16000     34.54000
12   1881.20000   1369.77000     34.54000
12   1884.46000   1406.72000     35.38000
12   1837.20000   1427.97000     38.33000
12   1823.84000   1436.80000     39.16000
12   1816.99000   1442.68000     39.16000
12   1840.13000   1463.93000     40.15000
12   1858.38000   1472.11000     40.15000
12   1865.88000   1465.57000     41.06000
12   1912.49000   1444.97000     41.89000
12   1904.01000   1449.22000     41.89000
12   1850.89000   1491.07000     42.80000
12   1790.59000   1468.18000     43.71000
12   1805.91000   1467.53000     43.71000
12   1831.01000   1493.03000     43.71000
12   1835.57000   1514.28000     43.71000
12   1812.10000   1529.32000     43.71000
12   1790.59000   1516.24000     44.47000
12   1783.09000   1523.44000     44.47000
12   1778.21000   1501.20000     44.47000
12   1775.27000   1483.22000     44.47000
12   1769.41000   1450.53000     44.47000
12   1777.88000   1440.39000     44.47000
12   1768.75000   1468.51000     44.47000
12   1859.69000   1419.80000     45.83000
12   1905.64000   1416.85000     45.83000
12   1922.27000   1434.83000     45.83000
12   1862.95000   1491.72000     45.83000
12   1789.29000   1430.91000     49.39000
12   1790.27000   1417.18000     49.39000
12   1775.60000   1414.24000     49.39000
12   1778.86000   1406.06000     49.39000
12   1791.24000   1389.06000     49.39000
12   1803.63000   1383.18000     49.39000
12   1811.45000   1379.91000     49.39000
12   1825.47000   1383.50000     49.39000
12   1836.55000   1373.70000     49.39000
12   1875.33000   1426.66000     49.39000
12   1878.59000   1435.82000     49.39000
12   1877.29000   1445.30000     49.39000
12   1892.28000   1457.07000     49.39000
12   1901.41000   1462.63000     49.39000
12   1890.98000   1477.01000     49.39000
12   1899.45000   1485.18000     49.39000
12   1898.80000   1439.41000     49.39000
12   1897.17000   1425.68000     49.39000
12   1876.31000   1477.34000     49.39000
12   1790.92000   1532.59000     49.39000
12   1815.36000   1535.53000     49.39000
12   1842.41000   1406.39000     50.22000
12   1853.17000   1406.39000     50.22000
12   1854.47000   1379.25000     50.22000
12   1818.62000   1392.01000     50.22000
12   1812.10000   1400.83000     50.22000
12   1873.05000   1367.48000     50.22000
12   1881.85000   1368.14000     50.22000
12   1864.58000   1367.48000     50.22000
12   1869.14000   1359.31000     50.22000
12   1897.50000   1371.73000     50.22000
12   1900.43000   1392.66000     51.06000
12   1889.02000   1406.39000     54.39000
12   1878.27000   1395.60000     54.39000
12   1875.01000   1402.14000     54.39000
12   1908.58000   1384.81000     54.39000
12   1921.61000   1373.37000     54.39000
12   1822.21000   1441.05000     54.39000
12   1811.78000   1440.39000     54.39000
12   1828.72000   1422.74000     54.39000
12   1822.86000   1404.10000     55.52000
12   1813.41000   1520.49000     55.52000
12   1840.46000   1526.05000     55.52000
12   1842.41000   1464.26000     55.52000
12   1851.54000   1468.84000     55.52000
12   1833.61000   1456.41000     55.52000
12   1768.10000   1510.03000     55.52000
12   1801.02000   1546.65000     55.52000
12   1782.12000   1545.02000     55.52000
12   1770.38000   1499.57000     55.52000
12   1764.19000   1487.80000     55.52000
12   1756.69000   1477.01000     55.52000
12   1886.74000   1493.03000     55.52000
12   1851.54000   1511.01000     55.52000
12   1914.44000   1440.72000     58.25000
12   1859.04000   1402.14000     58.25000
12   1845.67000   1387.43000     58.25000
12   1866.21000   1466.22000     58.25000
12   1845.35000   1497.28000     58.25000
12   1832.96000   1489.11000     60.15000
12   1837.20000   1505.13000     60.15000
12   1840.13000   1514.28000     60.15000
12   1831.66000   1516.57000     60.15000
12   1791.24000   1471.13000     60.15000
12   1798.09000   1462.95000     60.15000
12   1770.71000   1470.80000     60.15000
12   1760.93000   1470.14000     60.15000
12   1764.52000   1453.80000     60.15000
12   1779.18000   1489.11000     60.15000
12   1787.66000   1505.45000     60.15000
12   1782.77000   1521.80000     60.15000
12   1806.56000   1527.69000     60.15000
12   1798.74000   1518.86000     60.15000
12   1807.54000   1496.95000     60.15000
12   1820.25000   1470.47000     60.15000
12   1776.90000   1440.39000     60.15000
12   1775.60000   1429.60000     60.15000
12   1845.67000   1361.93000     60.15000
12   1860.34000   1376.64000     60.15000
12   1831.98000   1355.71000     60.15000
12   1813.41000   1370.10000     60.15000
12   1828.07000   1364.54000     60.15000
12   1913.47000   1451.51000     60.15000
12   1870.77000   1504.47000     60.15000
12   1903.69000   1419.80000     61.36000
12   1858.06000   1419.14000     61.36000
12   1847.30000   1486.82000     61.36000
12   1862.95000   1491.40000     61.36000
12   1796.46000   1527.36000     61.36000
12   1754.09000   1512.65000     61.36000
12   1754.09000   1499.90000     61.36000
12   1916.07000   1402.14000     62.19000
12   1924.22000   1391.68000     62.19000
12   1880.87000   1377.29000     62.19000
12   1887.72000   1505.78000     60.83000
12   1863.93000   1517.55000     63.78000
12   1794.50000   1412.93000     64.69000
12   1787.01000   1420.78000     64.69000
12   1791.89000   1432.55000     64.69000
12   1772.66000   1414.56000     64.69000
12   1779.51000   1404.43000     64.69000
12   1791.57000   1388.74000     64.69000
12   1805.58000   1380.24000     64.69000
12   1830.03000   1381.87000     64.69000
12   1837.20000   1372.06000     64.69000
12   1877.29000   1420.12000     64.69000
12   1876.64000   1443.34000     64.69000
12   1897.82000   1426.66000     64.69000
12   1898.80000   1448.57000     64.69000
12   1892.93000   1458.37000     64.69000
12   1904.99000   1462.95000     64.69000
12   1903.36000   1473.41000     64.69000
12   1891.96000   1477.01000     64.69000
12   1901.73000   1484.53000     64.69000
12   1870.44000   1474.40000     64.69000
12   1823.51000   1529.98000     64.69000
12   1815.36000   1539.46000     64.69000
12   1802.32000   1538.80000     64.69000
12   1786.68000   1537.17000     64.69000
12   1777.55000   1508.40000     64.69000
12   1769.41000   1520.49000     64.69000
12   1770.38000   1528.34000     64.69000
12   1828.40000   1396.26000     64.69000
12   1809.49000   1414.56000     64.69000
12   1884.46000   1483.55000     64.69000
12   1904.01000   1495.65000     64.69000
12   1926.50000   1414.56000     64.69000
12   1869.79000   1366.18000     67.64000
12   1875.98000   1359.64000     67.64000
12   1898.47000   1393.64000     67.64000
12   1906.95000   1372.06000     67.64000
12   1838.18000   1407.04000     67.64000
12   1848.28000   1404.76000     67.64000
12   1920.64000   1439.41000     70.30000
12   1886.41000   1404.10000     70.30000
12   1877.61000   1407.04000     70.30000
12   1862.62000   1392.66000     70.30000
12   1852.84000   1394.62000     70.30000
12   1833.29000   1417.18000     70.30000
12   1831.33000   1425.68000     70.30000
12   1816.34000   1409.66000     70.30000
12   1811.45000   1401.16000     70.30000
12   1818.95000   1396.26000     70.30000
12   1815.36000   1386.45000     70.30000
12   1810.80000   1441.05000     70.30000
12   1767.45000   1494.01000     71.13000
12   1772.99000   1500.88000     71.13000
12   1760.28000   1487.47000     71.13000
12   1754.41000   1479.95000     71.13000
12   1819.27000   1521.15000     71.13000
12   1842.74000   1527.36000     71.13000
12   1855.45000   1513.96000     71.13000
12   1842.09000   1465.24000     71.96000
12   1847.30000   1459.36000     71.96000
12   1906.62000   1384.16000     71.96000
12   1920.96000   1372.39000     71.96000
12   1782.44000   1440.39000     71.96000
12   1814.38000   1431.57000     71.96000
12   1800.37000   1448.24000     71.96000
12   1797.44000   1435.16000     71.96000
12   1795.81000   1380.56000     71.96000
12   1793.20000   1512.32000     71.96000
12   1869.47000   1464.59000     73.63000
12   1884.78000   1453.14000     73.63000
12   1833.94000   1450.20000     73.63000
12   1852.84000   1380.56000     73.63000
12   1840.78000   1382.20000     73.63000
12   1873.38000   1375.33000     73.63000
12   1864.58000   1381.22000     73.63000
12   1900.76000   1370.43000     73.63000
12   1854.80000   1463.93000     73.63000
12   1882.83000   1444.32000     73.63000
12   1793.20000   1468.84000     75.52000
12   1768.43000   1468.51000     75.52000
12   1773.97000   1490.09000     75.52000
12   1781.79000   1519.51000     75.52000
12   1809.82000   1514.94000     75.52000
12   1832.64000   1488.13000     75.52000
12   1839.81000   1488.78000     75.52000
12   1817.32000   1453.80000     75.52000
12   1775.92000   1427.97000     75.52000
12   1761.58000   1434.51000     75.52000
12   1841.76000   1357.35000     75.52000
12   1824.16000   1359.31000     75.52000
12   1831.01000   1368.47000     75.52000
12   1831.66000   1352.77000     75.52000
12   1821.88000   1369.77000     75.52000
12   1861.32000   1369.45000     75.52000
12   1855.78000   1361.60000     75.52000
12   1846.98000   1361.93000     75.52000
12   1897.50000   1414.24000     76.51000
12   1906.62000   1420.78000     76.51000
12   1874.03000   1436.14000     76.51000
12   1874.68000   1450.85000     76.51000
12   1849.26000   1477.99000     76.51000
12   1864.25000   1486.17000     76.51000
12   1868.16000   1494.99000     76.51000
12   1840.78000   1507.42000     76.51000
12   1849.58000   1501.20000     76.51000
12   1844.04000   1515.92000     78.17000
12   1837.85000   1516.90000     79.01000
12   1873.70000   1511.01000     79.01000
12   1884.13000   1496.95000     79.01000
12   1830.03000   1521.15000     79.01000
12   1794.83000   1527.36000     79.01000
12   1784.72000   1531.28000     79.01000
12   1807.21000   1539.78000     79.01000
12   1792.87000   1551.88000     67.04000
12   1875.66000   1392.01000     74.46000
12   1815.04000   1495.65000     75.37000
12   1825.47000   1463.61000     77.42000
12   1916.40000   1399.85000     79.23000
12   1912.81000   1394.29000     80.07000
12   1925.53000   1392.01000     80.98000
12   1924.55000   1413.58000     80.98000
12   1928.13000   1418.16000     80.98000
12   1933.02000   1423.06000     86.89000
12   1848.28000   1404.10000     86.89000
12   1825.47000   1402.47000     76.51000
12   1825.47000   1409.99000     81.73000
12   1807.21000   1414.56000     83.78000
12   1793.85000   1412.93000     86.05000
12   1797.11000   1419.47000     77.95000
12   1916.07000   1462.30000     81.28000
12   1914.12000   1469.82000     81.28000
12   1890.00000   1476.68000     82.49000
12   1882.50000   1484.53000     82.49000
12   1902.71000   1472.11000     79.84000
12   1907.93000   1487.15000     84.31000
12   1870.44000   1478.65000     87.19000
12   1859.36000   1514.61000     91.88000
12   1870.12000   1468.84000     91.88000
12   1883.81000   1464.26000     91.88000
12   1883.81000   1453.47000     91.88000
12   1885.44000   1445.30000     91.88000
12   1875.33000   1435.49000     91.88000
12   1876.96000   1411.62000     92.79000
12   1852.52000   1463.93000     95.07000
12   1859.69000   1451.84000     97.64000
12   1835.57000   1451.18000     97.64000
12   1844.70000   1457.72000     98.93000
12   1848.61000   1447.91000    103.10000
12   1848.61000   1402.14000    103.93000
12   1850.24000   1434.83000     89.08000
12   1920.64000   1444.97000     93.10000
12   1920.96000   1430.91000     81.20000
12   1810.15000   1401.16000     88.78000
12   1815.04000   1396.26000     88.78000
12   1825.47000   1393.97000     88.78000
12   1814.38000   1385.47000     88.78000
12   1826.77000   1378.27000     88.78000
12   1830.03000   1385.14000     88.78000
12   1843.72000   1382.52000     89.69000
12   1859.04000   1377.62000     89.69000
12   1851.87000   1381.87000     89.69000
12   1800.04000   1374.68000     89.69000
12   1801.02000   1385.79000     89.69000
12   1830.68000   1361.27000     89.69000
12   1791.89000   1390.37000     89.69000
12   1785.05000   1398.54000     89.69000
12   1784.72000   1417.51000     89.69000
12   1783.75000   1439.41000     89.69000
12   1804.28000   1438.76000     89.69000
12   1813.08000   1426.99000     90.82000
12   1779.18000   1445.30000     97.94000
12   1773.32000   1452.49000    105.37000
12   1769.08000   1462.30000    109.99000
12   1824.81000   1410.31000    101.50000
12   1775.92000   1510.36000     82.04000
12   1772.34000   1524.09000     82.04000
12   1760.93000   1521.80000     82.04000
12   1760.28000   1506.76000     82.04000
12   1769.08000   1511.67000     82.04000
12   1820.25000   1530.30000     82.04000
12   1812.10000   1527.36000     82.04000
12   1890.33000   1510.03000     82.04000
12   1901.41000   1499.57000     82.04000
12   1843.72000   1531.94000     87.57000
12   1797.11000   1510.36000     88.40000
12   1771.36000   1499.90000     88.40000
12   1816.67000   1511.01000     89.23000
12   1820.90000   1516.90000     89.23000
12   1762.56000   1496.63000     90.90000
12   1770.71000   1493.36000     91.81000
12   1768.75000   1466.22000     92.79000
12   1836.55000   1471.13000     90.45000
12   1902.06000   1376.97000    101.88000
12   1912.16000   1379.91000    103.70000
12   1887.72000   1416.20000    112.72000
12   1758.65000   1453.14000     98.85000
12   1771.36000   1427.64000     98.85000
12   1778.86000   1426.01000     98.85000
12   1831.01000   1419.14000    100.75000
12   1831.33000   1427.64000    101.58000
12   1818.30000   1433.53000    102.49000
12   1816.99000   1454.45000    102.49000
12   1855.45000   1502.19000    102.49000
12   1842.74000   1514.28000    102.49000
12   1877.94000   1479.95000    104.08000
12   1874.68000   1483.88000    104.08000
12   1892.61000   1486.17000    104.08000
12   1894.89000   1478.97000    104.08000
12   1882.50000   1488.45000    104.08000
12   1880.55000   1497.61000    104.08000
12   1884.78000   1481.91000    104.08000
12   1886.74000   1476.03000    104.08000
12   1878.27000   1457.39000    103.17000
12   1850.56000   1420.78000    109.38000
12   1803.30000   1424.05000    102.41000
12   1836.55000   1490.42000    105.37000
12   1838.18000   1483.22000    105.37000
12   1846.00000   1488.78000    105.37000
12   1844.04000   1477.34000    105.37000
12   1851.87000   1471.78000    105.37000
12   1880.87000   1406.06000    105.37000
12   1877.29000   1396.58000    105.37000
12   1861.32000   1397.24000    103.70000
12   1859.04000   1388.41000    100.82000
12   1860.34000   1370.10000    107.03000
12   1832.64000   1388.08000    104.08000
12   1825.47000   1388.41000    104.08000
12   1819.27000   1395.93000    104.16000
12   1797.44000   1411.95000    104.16000
12   1816.34000   1421.10000    104.16000
12   1813.73000   1376.97000    110.52000
12   1904.34000   1415.87000    112.49000
12   1924.55000   1415.87000    119.15000
12   1826.12000   1500.22000    108.10000
12   1802.00000   1481.59000    116.35000
12   1841.76000   1522.78000     98.70000
12   1862.62000   1521.80000    103.78000
12   1905.32000   1473.41000    103.78000
12   1913.47000   1465.89000    104.61000
12   1933.02000   1422.08000    104.61000
12   1826.77000   1465.24000    102.49000
12   1794.83000   1524.74000    105.90000
12   1791.24000   1515.59000    105.90000
12   1795.15000   1511.01000    105.90000
12   1810.15000   1523.76000    105.90000
12   1822.21000   1520.49000    105.90000
12   1813.08000   1507.74000    105.90000
12   1801.35000   1537.17000    105.90000
12   1813.08000   1538.15000    105.90000
12   1785.70000   1526.71000    105.90000
12   1781.46000   1516.24000    105.90000
12   1779.18000   1506.44000    105.90000
12   1775.27000   1497.28000    105.90000
12   1772.01000   1485.84000    105.90000
12   1770.38000   1518.53000    105.90000
12   1756.69000   1484.86000    105.90000
12   1764.52000   1488.13000    105.90000
12   1790.59000   1419.80000    105.90000
12   1808.52000   1436.80000    105.90000
12   1850.56000   1434.18000    105.90000
12   1870.12000   1434.83000    105.90000
12   1845.35000   1382.52000    105.90000
12   1829.38000   1363.23000    105.90000
12   1788.31000   1383.83000    105.90000
12   1890.33000   1450.85000    110.22000
12   1889.67000   1440.39000    110.22000
12   1889.35000   1434.18000    110.22000
12   1886.74000   1463.28000    111.05000
12   1869.47000   1467.20000    111.05000
12   1861.32000   1458.05000    111.05000
12   1849.58000   1462.30000    111.05000
12   1833.61000   1471.13000    111.05000
12   1840.13000   1473.41000    111.05000
12   1844.70000   1500.22000    111.05000
12   1854.15000   1509.05000    111.05000
12   1884.46000   1518.53000    111.05000
12   1874.35000   1520.17000    111.05000
12   1805.26000   1497.61000    111.05000
12   1805.91000   1504.47000    111.05000
12   1798.41000   1492.70000    111.05000
12   1787.98000   1489.43000    111.05000
12   1833.29000   1528.99000    111.05000
12   1835.57000   1518.53000    111.05000
12   1797.76000   1541.75000    111.05000
12   1842.09000   1538.48000    111.05000
12   1815.36000   1530.96000    111.05000
12   1788.31000   1534.88000    111.05000
12   1779.84000   1527.69000    111.05000
12   1768.43000   1529.32000    111.05000
12   1756.69000   1501.53000    111.05000
12   1766.47000   1500.88000    111.05000
12   1865.55000   1418.49000    111.05000
12   1867.84000   1383.83000    111.05000
12   1829.70000   1378.93000    112.41000
12   1826.12000   1370.75000    112.41000
12   1859.36000   1378.27000    112.41000
12   1910.21000   1399.85000    112.41000
12   1846.65000   1412.28000    112.41000
12   1833.61000   1405.74000    112.41000
12   1796.46000   1440.39000    112.41000
12   1819.60000   1449.22000    112.41000
12   1835.90000   1428.95000    112.41000
12   1865.55000   1481.91000    112.41000
12   1798.41000   1376.64000    112.41000
12   1798.09000   1387.10000    112.41000
12   1869.14000   1491.07000    112.41000
12   1779.18000   1470.14000    112.41000
12   1779.84000   1442.35000    114.99000
12   1773.97000   1423.06000    114.99000
12   1765.82000   1415.87000    114.99000
12   1873.05000   1498.92000    114.99000
12   1878.27000   1484.86000    119.15000
12   1872.73000   1477.34000    119.15000
12   1864.90000   1475.05000    119.15000
12   1875.98000   1458.70000    119.15000
12   1876.31000   1444.32000    119.15000
12   1846.32000   1449.22000    119.15000
12   1859.04000   1449.55000    119.15000
12   1850.56000   1442.03000    119.15000
12   1835.57000   1453.80000    119.15000
12   1840.13000   1458.05000    119.15000
12   1828.40000   1445.95000    119.15000
12   1806.89000   1453.80000    119.15000
12   1819.27000   1432.55000    119.15000
12   1829.70000   1421.10000    119.15000
12   1829.05000   1409.33000    119.15000
12   1844.37000   1401.49000    119.15000
12   1850.89000   1401.49000    119.15000
12   1830.68000   1389.06000    119.15000
12   1820.90000   1405.74000    119.15000
12   1804.28000   1423.06000    119.23000
12   1816.01000   1421.76000    119.23000
12   1811.45000   1391.35000    120.59000
12   1909.23000   1433.20000    118.85000
12   1862.30000   1516.24000    118.85000
12   1842.09000   1523.76000    118.85000
12   1763.86000   1447.26000    118.85000
12   1755.72000   1455.43000    118.85000
12   1763.86000   1435.16000    118.85000
12   1772.34000   1409.01000    118.85000
12   1877.61000   1405.08000    123.25000
12   1809.17000   1436.80000    123.25000
12   1789.29000   1415.87000    123.25000
12   1868.49000   1433.20000    123.25000
12   1839.81000   1492.05000    123.25000
12   1832.31000   1489.43000    123.25000
12   1844.37000   1483.88000    123.25000
12   1853.82000   1473.41000    123.25000
12   1833.29000   1502.19000    123.25000
12   1828.40000   1496.95000    123.25000
12   1823.51000   1518.21000    123.25000
12   1790.92000   1514.61000    123.25000
12   1779.84000   1515.92000    123.25000
12   1770.71000   1516.57000    123.25000
12   1777.23000   1500.55000    124.15000
12   1772.34000   1486.49000    124.15000
12   1755.06000   1482.24000    124.15000
12   1802.65000   1524.42000    124.15000
12   1800.69000   1532.26000    124.15000
12   1890.98000   1480.93000    124.15000
12   1877.61000   1473.74000    124.15000
12   1913.14000   1418.81000    124.15000
12   1896.52000   1429.93000    124.15000
12   1810.15000   1500.22000    124.15000
12   1814.06000   1504.80000    124.15000
12   1773.97000   1458.70000    124.15000
12   1763.54000   1460.99000    124.15000
12   1792.55000   1384.16000    124.15000
12   1807.21000   1382.20000    124.15000
12   1837.85000   1378.93000    124.15000
12   1859.69000   1370.75000    124.15000
12   1814.06000   1475.05000    124.15000
12   1825.14000   1479.63000    124.15000
12   1836.55000   1480.93000    124.15000
12   1796.78000   1496.63000    127.11000
12   1796.46000   1491.40000    127.11000
12   1787.66000   1491.72000    127.11000
12   1768.43000   1491.72000    127.11000
12   1759.30000   1493.36000    127.11000
12   1759.63000   1502.19000    127.11000
12   1783.09000   1527.69000    127.11000
12   1785.05000   1533.24000    127.11000
12   1816.01000   1528.99000    127.11000
12   1827.75000   1525.40000    127.11000
12   1846.00000   1534.23000    127.11000
12   1884.78000   1474.07000    127.11000
12   1870.77000   1467.86000    127.11000
12   1860.01000   1462.95000    127.94000
12   1849.91000   1463.28000    127.94000
12   1846.98000   1469.82000    127.94000
12   1836.87000   1471.45000    127.94000
12   1846.65000   1411.95000    127.94000
12   1835.90000   1424.70000    127.94000
12   1813.08000   1433.53000    127.94000
12   1812.75000   1441.05000    129.00000
12   1818.62000   1448.24000    129.00000
12   1813.08000   1451.84000    129.00000
12   1867.51000   1418.16000    129.00000
12   1858.38000   1417.18000    129.00000
12   1855.45000   1423.06000    129.84000
12   1860.34000   1425.68000    129.84000
12   1844.37000   1421.10000    129.84000
12   1873.70000   1453.14000    129.84000
12   1774.62000   1468.84000    131.50000
12   1783.42000   1473.41000    136.20000
12   1782.12000   1429.60000    138.55000
12   1809.49000   1418.16000    139.38000
12   1804.93000   1429.60000    139.38000
12   1850.56000   1444.97000    136.88000
12   1844.70000   1451.18000    136.88000
12   1845.02000   1495.97000    136.88000
12   1849.91000   1512.97000    136.88000
12   1863.27000   1516.90000    136.88000
12   1841.44000   1525.73000    136.88000
12   1834.92000   1535.53000    136.88000
12   1869.14000   1489.43000    136.88000
12   1875.33000   1483.55000    136.88000
12   1882.50000   1483.55000    136.88000
12   1807.21000   1481.91000    139.68000
12   1834.59000   1502.51000    144.61000
12   1816.01000   1511.67000    145.89000
12   1808.52000   1502.19000    145.89000
12   1794.83000   1493.68000    145.89000
12   1783.42000   1492.05000    146.73000
12   1775.27000   1488.45000    146.73000
12   1775.60000   1470.80000    146.73000
12   1776.25000   1458.05000    147.71000
12   1813.41000   1445.30000    147.71000
12   1826.44000   1464.59000    147.71000
12   1834.59000   1481.59000    142.86000
12   1831.33000   1474.40000    142.86000
12   1862.95000   1473.09000    142.03000
12   1867.51000   1477.66000    143.70000
12   1856.43000   1481.59000    145.44000
12   1860.01000   1488.13000    146.35000
12   1874.35000   1456.74000    146.35000
12   1858.38000   1461.97000    146.35000
12   1866.53000   1431.57000    144.91000
12   1857.08000   1439.74000    144.91000
12   1858.06000   1433.20000    144.91000
12   1857.41000   1423.72000    145.74000
12   1846.98000   1410.64000    146.65000
12   1823.84000   1411.95000    146.65000
12   1825.47000   1423.39000    149.61000
12   1836.87000   1415.87000    150.44000
12   1844.04000   1427.64000    150.44000
12   1835.57000   1439.09000    150.44000
12   1832.64000   1446.28000    150.44000
12   1813.41000   1452.49000    154.38000
12   1801.02000   1455.11000    157.41000
12   1800.04000   1435.49000    158.17000
12   1799.07000   1420.78000    144.91000
12   1791.57000   1434.83000    144.53000
12   1783.75000   1440.39000    143.39000
12   1868.81000   1509.70000    143.70000
12   1840.46000   1469.16000    145.36000
12   1846.65000   1475.38000    145.36000
12   1842.09000   1486.49000    145.36000
12   1846.32000   1502.84000    145.36000
12   1823.84000   1440.72000    145.36000
12   1785.38000   1508.40000    144.15000
12   1804.61000   1529.65000    139.23000
12   1789.29000   1521.80000    137.56000
12   1784.72000   1420.78000    131.20000
12   1821.23000   1494.34000    154.83000
12   1826.12000   1488.13000    154.83000
12   1824.81000   1480.61000    154.83000
12   1838.50000   1460.99000    154.83000
12   1842.41000   1453.47000    154.83000
12   1848.28000   1446.93000    154.83000
12   1846.65000   1438.43000    154.83000
12   1852.19000   1420.45000    154.83000
12   1858.38000   1419.80000    154.83000
12   1851.87000   1494.99000    157.03000
12   1838.83000   1520.17000    140.36000
12   1827.75000   1464.91000    164.68000
12   1845.67000   1473.74000    164.68000
12   1835.90000   1483.88000    165.51000
12   1831.98000   1503.82000    160.21000
12   1840.46000   1502.84000    165.51000
12   1815.36000   1482.24000    166.95000
12   1799.72000   1472.76000    166.95000
12   1806.56000   1478.65000    166.95000
12   1794.83000   1491.40000    166.95000
12   1787.33000   1482.57000    166.95000
12   1810.47000   1466.55000    161.95000
12   1818.95000   1472.76000    161.95000
12   1836.55000   1493.03000    161.95000
12   1862.30000   1486.17000    161.95000
12   1863.93000   1470.47000    161.95000
12   1871.42000   1478.32000    161.95000
12   1871.42000   1486.17000    161.95000
12   1865.55000   1459.03000    161.95000
12   1860.99000   1431.24000    161.95000
12   1823.84000   1432.22000    161.65000
12   1820.90000   1444.32000    161.65000
12   1813.41000   1431.89000    161.65000
12   1811.78000   1418.81000    161.65000
12   1799.72000   1421.76000    161.65000
12   1791.57000   1446.60000    161.65000
12   1789.29000   1459.68000    161.65000
12   1789.94000   1471.13000    161.65000
12   1782.77000   1439.41000    161.65000
12   1789.29000   1433.85000    161.65000
12   1789.94000   1425.35000    161.65000
12   1833.61000   1472.43000    161.65000
12   1824.49000   1518.21000    156.88000
12   1833.29000   1522.78000    156.88000
12   1825.14000   1526.05000    156.88000
12   1804.61000   1523.11000    156.88000
12   1796.13000   1510.69000    156.88000
12   1851.54000   1513.96000    156.88000
12   1814.06000   1473.41000    144.00000
12   1804.28000   1473.74000    144.00000
12   1786.35000   1481.59000    144.00000
12   1795.81000   1469.49000    144.00000
12   1790.59000   1446.60000    144.00000
12   1787.98000   1458.37000    144.00000
12   1834.27000   1426.01000    144.00000
12   1888.37000   1425.03000    138.32000
12   1903.69000   1437.45000    138.32000
12   1902.38000   1447.26000    138.32000
12   1891.63000   1453.80000    138.32000
12   1900.43000   1458.37000    138.32000
12   1864.90000   1442.03000    139.15000
12   1861.64000   1449.87000    139.15000
12   1882.50000   1451.51000    139.15000
12   1897.50000   1416.20000    139.15000
12   1875.66000   1403.45000    139.15000
12   1875.33000   1416.20000    139.15000
12   1859.04000   1403.45000    139.15000
12   1859.36000   1381.22000    139.15000
12   1810.80000   1391.68000    139.15000
12   1827.10000   1391.02000    139.15000
12   1825.14000   1401.81000    139.15000
12   1851.87000   1393.64000    139.15000
12   1890.98000   1435.82000    147.71000
12   1891.63000   1444.32000    147.71000
12   1876.64000   1435.49000    147.71000
12   1865.55000   1410.64000    147.71000
12   1839.81000   1382.52000    147.71000
12   1836.22000   1397.56000    147.71000
12   1810.15000   1406.06000    147.71000
12   1793.85000   1411.62000    147.71000
12   1799.07000   1402.14000    147.71000
12   1904.99000   1404.76000    134.23000
12   1891.63000   1404.10000    134.23000
12   1869.47000   1389.06000    134.23000
12   1880.55000   1395.60000    134.23000
12   1824.16000   1380.24000    134.23000
12   1788.64000   1398.54000    134.23000
12   1802.32000   1448.24000    134.23000
12   1800.69000   1459.36000    134.23000
12   1837.52000   1439.41000    132.41000
12   1818.30000   1461.64000    133.24000
12   1812.43000   1490.42000    133.24000
12   1819.27000   1497.61000    134.08000
12   1880.87000   1504.80000    134.08000
12   1801.67000   1512.32000    134.08000
12   1764.84000   1443.99000    136.58000
12   1775.92000   1424.05000    136.58000
12   1788.31000   1458.05000    126.05000
12   1796.46000   1470.47000    126.05000
12   1858.06000   1492.05000    126.05000
12   1864.58000   1501.20000    126.05000
12   1788.64000   1502.19000    126.05000
12   1808.52000   1411.29000    121.81000
12   1800.37000   1403.45000    121.81000
12   1857.41000   1392.66000    121.81000
12   1902.38000   1447.59000    121.81000
12   1900.43000   1461.32000    121.81000
12   1910.21000   1470.80000    121.81000
12   1810.15000   1519.51000    121.81000
12   1846.32000   1514.28000    118.55000
12   1900.76000   1375.98000    118.55000
12   1878.59000   1374.68000    118.55000
12   1899.78000   1404.10000    118.55000
12   1787.33000   1396.91000    118.55000
12   1782.12000   1406.72000    118.55000
12   1773.32000   1434.18000    118.55000
12   1803.95000   1464.26000    118.55000
12   1929.44000   1395.60000    112.49000
12   1887.07000   1381.54000    112.49000
12   1858.38000   1427.32000    112.49000
12   1792.87000   1464.91000    110.52000
12   1919.33000   1445.95000    110.52000
12   1869.79000   1509.38000    110.52000
12   1855.13000   1490.74000    110.52000
12   1816.67000   1487.15000    106.96000
12   1823.84000   1478.32000    106.96000
12   1814.38000   1473.09000    106.96000
12   1789.94000   1500.88000    106.96000
12   1788.64000   1454.12000    106.96000
12   1897.50000   1462.95000    104.84000
12   1899.45000   1450.53000    104.84000
12   1907.60000   1445.62000    104.84000
12   1806.56000   1405.74000    104.84000
12   1807.87000   1392.99000    104.84000
12   1889.67000   1511.34000    104.84000
12   1895.21000   1500.55000    104.84000
12   1910.21000   1428.95000    102.41000
12   1897.82000   1427.97000    102.41000
12   1922.92000   1432.87000    102.41000
12   1802.32000   1453.14000    102.41000
12   1891.63000   1399.85000    102.41000
12   1894.56000   1387.75000    102.41000
12   1770.38000   1409.99000    102.41000
12   1762.23000   1438.43000    102.41000
12   1787.98000   1477.66000    101.58000
12   1799.72000   1477.99000     99.08000
12   1802.65000   1467.53000     99.08000
12   1816.34000   1497.61000     99.08000
12   1865.55000   1500.55000     99.08000
12   1900.43000   1438.76000     99.08000
12   1876.96000   1424.70000     99.08000
12   1806.24000   1484.20000     99.08000
12   1742.03000   1467.86000     99.08000
12   1909.23000   1397.24000     96.51000
12   1904.99000   1412.28000     96.51000
12   1895.87000   1415.22000     96.51000
12   1887.39000   1418.16000     96.51000
12   1858.38000   1437.45000     96.51000
12   1857.08000   1410.97000     96.51000
12   1820.58000   1444.97000     96.51000
12   1826.12000   1454.78000     96.51000
12   1834.59000   1399.52000     96.51000
12   1870.77000   1449.22000     96.51000
12   1813.08000   1406.72000     96.43000
12   1815.04000   1413.58000     96.43000
12   1833.61000   1372.72000     95.52000
12   1801.67000   1493.68000     95.52000
12   1827.10000   1508.07000     95.52000
12   1829.70000   1522.78000     95.52000
12   1863.27000   1485.51000     95.52000
12   1806.89000   1516.24000     94.61000
12   1850.56000   1494.99000     94.61000
12   1763.54000   1481.59000     90.29000
12   1749.52000   1477.01000     90.29000
12   1753.43000   1487.47000     90.29000
12   1850.89000   1417.83000     90.29000
12   1859.04000   1425.03000     90.29000
12   1877.94000   1396.58000     90.29000
12   1880.87000   1379.58000     90.29000
12   1824.49000   1498.26000     90.29000
12   1824.81000   1482.24000     90.29000
12   1814.06000   1473.09000     90.29000
12   1791.89000   1494.99000     90.29000
12   1783.75000   1505.13000     90.29000
12   1774.62000   1478.97000     90.29000
12   1787.01000   1457.39000     90.29000
12   1792.22000   1443.01000     90.29000
12   1790.92000   1431.89000     90.29000
12   1838.83000   1440.72000     88.02000
12   1840.78000   1428.95000     88.02000
12   1839.81000   1413.26000     88.02000
12   1863.27000   1402.79000     87.19000
12   1889.35000   1434.51000     87.19000
12   1898.47000   1426.66000     86.35000
12   1898.47000   1453.80000     86.35000
12   1897.50000   1464.59000     86.35000
12   1907.60000   1456.41000     86.35000
12   1908.25000   1443.01000     86.35000
12   1911.19000   1430.58000     86.35000
12   1899.78000   1402.79000     86.35000
12   1890.65000   1389.72000     86.35000
12   1773.97000   1413.58000     86.35000
12   1770.71000   1406.06000     86.35000
12   1779.51000   1407.70000     86.35000
12   1795.15000   1485.51000     83.86000
12   1806.89000   1483.22000     83.86000
12   1805.26000   1461.64000     83.86000
12   1778.53000   1469.16000     83.86000
12   1772.01000   1453.47000     83.86000
12   1875.33000   1424.05000     83.86000
12   1791.57000   1548.28000     82.64000
12   1781.14000   1545.67000     82.64000
12   1857.73000   1450.53000     78.78000
12   1860.99000   1436.47000     78.78000
12   1802.00000   1495.65000     78.78000
12   1760.93000   1453.80000     78.78000
12   1831.66000   1473.74000     74.61000
12   1795.15000   1400.83000     74.61000
12   1822.86000   1507.09000     71.58000
12   1845.67000   1435.82000     71.58000
12   1845.67000   1423.06000     71.58000
12   1820.25000   1485.51000     71.58000
12   1779.84000   1459.03000     69.84000
12   1894.24000   1437.45000     69.84000
12   1826.44000   1439.74000     69.84000
12   1820.58000   1421.76000     69.84000
12   1807.87000   1466.22000     62.87000
12   1803.95000   1480.28000     62.87000
12   1790.59000   1491.72000     62.87000
12   1863.60000   1438.43000     62.87000
12   1854.15000   1447.59000     62.87000
12   1881.53000   1466.55000     62.87000
12   1816.99000   1506.76000     53.40000
12   1805.58000   1510.69000     53.40000
12   1779.51000   1463.28000     53.40000
12   1783.42000   1449.55000     53.40000
12   1805.91000   1425.03000     53.40000
12   1815.69000   1422.08000     53.40000
12   1848.61000   1424.70000     53.40000
12   1839.15000   1440.07000     53.40000
12   1863.27000   1388.08000     53.40000
12   1866.21000   1453.47000     53.40000
12   1842.41000   1477.34000     53.40000
12   1819.27000   1482.57000     53.40000
12   1798.09000   1397.56000     53.40000
12   1817.64000   1457.72000     56.13000
12   1819.92000   1496.30000     56.13000
12   1843.39000   1451.51000     56.13000
12   1851.54000   1434.83000     56.13000
12   1889.35000   1421.43000     56.13000
12   1832.31000   1531.61000     56.13000
12   1856.43000   1501.53000     56.13000
12   1890.00000   1386.77000     56.13000
12   1858.71000   1478.32000     56.13000
12   1802.98000   1482.57000     47.72000
12   1791.24000   1490.42000     47.72000
12   1796.13000   1439.09000     47.72000
12   1799.07000   1409.66000     47.72000
12   1853.82000   1450.53000     47.72000
12   1833.61000   1396.26000     47.72000
12   1804.28000   1496.95000     43.63000
12   1825.47000   1375.00000     43.63000
12   1909.56000   1429.60000     43.63000
12   1871.42000   1506.76000     43.63000
12   1818.95000   1471.45000     43.63000
12   1835.24000   1484.53000     43.63000
12   1799.07000   1455.76000     38.71000
12   1825.79000   1425.68000     38.71000
12   1832.64000   1413.58000     38.71000
12   1872.07000   1413.58000     38.71000
12   1863.27000   1400.83000     38.71000
12   1888.04000   1387.10000     38.71000
12   1849.91000   1510.36000     38.71000
12   1804.93000   1523.11000     38.71000
12   1767.78000   1513.96000     38.71000
12   1766.47000   1495.65000     38.71000
12   1758.32000   1483.88000     38.71000
12   1831.66000   1471.13000     38.71000
12   1813.41000   1457.07000     38.71000
12   1853.17000   1439.41000     38.71000
12   1862.30000   1435.49000     38.71000
12   1875.66000   1492.38000     38.71000
12   1841.44000   1501.53000     38.71000
12   1859.36000   1504.15000     38.71000
12   1823.51000   1522.78000     38.71000
12   1873.70000   1381.54000     38.71000
12   1885.44000   1419.14000     38.71000
12   1898.47000   1407.70000     38.71000
12   1878.92000   1461.97000     38.71000
12   1858.06000   1481.91000     38.71000
12   1841.76000   1453.14000     38.71000
12   1772.34000   1430.58000     38.71000
12   1814.38000   1494.67000     38.71000
12   1812.75000   1517.55000     38.71000
12   1802.32000   1534.88000     38.71000
12   1851.87000   1462.63000     38.71000
12   1914.12000   1420.45000     38.71000
12   1805.26000   1424.37000     33.94000
12   1821.55000   1486.17000     33.94000
12   1806.24000   1508.07000     33.94000
12   1831.01000   1504.47000     33.94000
12   1800.04000   1390.70000     33.94000
12   1788.31000   1449.22000     33.94000
12   1776.90000   1455.43000     33.94000
12   1898.80000   1485.84000     33.94000
12   1871.42000   1481.26000     33.94000
12   1834.59000   1385.79000     33.94000
12   1836.87000   1441.05000     33.94000
12   1850.24000   1426.99000     33.94000
12   1819.92000   1504.15000     33.94000
12   1810.15000   1383.18000     33.94000
12   1788.96000   1399.20000     33.94000
12   1797.11000   1413.26000     30.98000
12   1799.72000   1434.83000     30.98000
12   1791.24000   1499.57000     30.98000
12   1800.37000   1483.88000     30.98000
12   1891.30000   1443.34000     30.98000
12   1907.93000   1471.78000     30.98000
12   1854.15000   1404.10000     30.98000
12   1796.46000   1468.18000     26.66000
12   1813.73000   1471.45000     26.66000
12   1784.72000   1481.26000     26.66000
12   1776.58000   1481.26000     26.66000
12   1793.52000   1512.65000     26.66000
12   1787.98000   1521.80000     26.66000
12   1780.16000   1501.20000     26.66000
12   1834.27000   1515.26000     26.66000
12   1833.29000   1489.43000     26.66000
12   1853.82000   1492.70000     26.66000
12   1843.72000   1472.76000     26.66000
12   1857.73000   1415.22000     26.66000
12   1860.34000   1424.05000     26.66000
12   1907.27000   1441.37000     26.66000
12   1906.62000   1453.47000     26.66000
12   1888.37000   1488.45000     26.66000
12   1921.29000   1435.49000     26.66000
12   1769.41000   1445.30000     26.66000
12   1770.38000   1460.66000     26.66000
12   1765.82000   1478.97000     26.66000
12   1897.17000   1475.38000     26.66000
12   1870.77000   1507.42000     26.66000
12   1884.78000   1503.82000     26.66000
12   1851.87000   1524.09000     26.66000
12   1862.95000   1449.55000     26.66000
12   1812.10000   1442.68000     19.69000
12   1814.06000   1456.09000     19.69000
12   1802.65000   1454.45000     19.69000
12   1829.05000   1468.51000     19.69000
12   1847.30000   1483.88000     19.69000
12   1847.63000   1506.11000     19.69000
12   1868.16000   1497.61000     19.69000
12   1859.36000   1477.66000     19.69000
12   1882.50000   1464.59000     19.69000
12   1871.42000   1461.32000     19.69000
12   1844.04000   1456.41000     19.69000
12   1887.72000   1415.22000     19.69000
12   1888.70000   1402.79000     19.69000
12   1904.34000   1411.95000     19.69000
12   1914.44000   1422.41000     19.69000
12   1886.41000   1387.10000     19.69000
12   1872.07000   1377.95000     19.69000
12   1865.23000   1393.31000     19.69000
12   1832.31000   1416.85000     19.69000
12   1831.66000   1399.20000     19.69000
12   1808.84000   1414.56000     19.69000
12   1820.25000   1515.92000     19.69000
12   1824.49000   1528.67000     19.69000
12   1803.63000   1522.13000     19.69000
12   1813.08000   1528.67000     19.69000
12   1807.21000   1507.09000     12.80000
12   1791.24000   1497.28000     12.80000
12   1817.32000   1488.13000     12.80000
12   1828.07000   1499.57000     12.80000
12   1812.75000   1498.26000     12.80000
12   1802.32000   1486.82000     12.80000
12   1787.66000   1458.70000     12.80000
12   1783.09000   1445.95000     12.80000
12   1874.68000   1479.63000     12.80000
12   1876.31000   1490.74000     12.80000
12   1892.61000   1458.37000     12.80000
12   1775.60000   1420.78000     12.80000
12   1770.71000   1493.36000     12.80000
12   1789.94000   1481.91000      7.27000
12   1803.30000   1472.11000      7.27000
12   1905.32000   1445.30000      7.27000
12   1834.59000   1514.28000      7.27000
12   1857.73000   1489.76000      7.27000
12   1833.29000   1490.09000      7.27000
12   1842.09000   1496.95000      7.27000
12   1831.33000   1451.84000      7.27000
12   1827.42000   1439.41000      7.27000
12   1853.82000   1435.82000      7.27000
12   1854.15000   1405.74000      7.27000
12   1775.27000   1479.30000      7.27000
12   1788.64000   1511.99000      7.27000
12   1781.79000   1491.07000      7.27000
12   1779.84000   1502.84000      7.27000
12   1771.69000   1452.82000      7.27000
12   1772.34000   1436.47000      7.27000
12   1765.82000   1471.78000      7.27000
12   1874.03000   1448.24000      2.27000
12   1885.76000   1472.43000      2.27000
12   1849.91000   1505.78000      2.27000
12   1864.90000   1500.88000      2.27000
12   1829.70000   1406.72000      2.27000
12   1752.46000   1464.91000     91.51000
12   1743.66000   1477.99000    109.00000
12   1897.82000   1494.99000    128.09000
12   1889.02000   1498.92000    130.52000
12   1883.81000   1514.28000    134.08000
12   1801.02000   1548.28000     88.55000
12   1795.15000   1541.09000     88.55000
12   1920.96000   1387.75000    101.88000
12   1925.20000   1403.12000     92.49000
12   1909.56000   1378.60000     85.29000
12   1784.40000   1413.26000    137.71000
11   1841.76000   1463.93000      0.00000
11   1813.41000   1464.59000     -4.77000
11   1880.55000   1436.47000     10.68000
11   1903.04000   1426.01000     24.16000
11   1761.91000   1465.57000     27.95000
11   1778.21000   1465.57000     19.32000
11   1901.73000   1393.31000     27.42000
11   1900.10000   1385.79000     37.95000
11   1913.14000   1380.89000     42.19000
11   1909.88000   1374.68000     45.45000
11   1905.32000   1368.47000     50.60000
11   1891.96000   1364.87000     55.07000
11   1752.78000   1489.43000     47.50000
11   1809.17000   1449.87000     57.65000
11   1792.87000   1453.47000     55.90000
11   1855.13000   1352.77000     69.77000
11   1877.61000   1367.48000     78.55000
11   1882.18000   1368.47000     91.88000
11   1875.33000   1373.70000     91.88000
11   1869.79000   1381.54000     93.25000
11   1924.55000   1414.24000     46.51000
11   1926.50000   1404.43000     52.27000
11   1922.92000   1425.68000     53.78000
11   1921.29000   1449.55000     38.33000
11   1926.18000   1431.89000     69.46000
11   1895.21000   1369.45000     66.58000
11   1875.98000   1492.38000     65.52000
11   1880.22000   1516.90000     79.01000
11   1930.09000   1438.10000     89.31000
11   1766.47000   1425.68000     63.86000
11   1742.35000   1497.61000     86.58000
11   1758.00000   1513.30000     86.05000
11   1759.63000   1524.42000     97.41000
11   1761.91000   1520.17000    112.94000
11   1763.54000   1509.38000    109.84000
11   1753.76000   1519.19000    111.28000
11   1748.22000   1517.88000     99.76000
11   1750.50000   1523.11000     99.76000
11   1744.63000   1494.67000    100.29000
11   1755.06000   1475.05000    110.82000
11   1763.86000   1478.97000    119.38000
11   1764.52000   1470.14000    122.34000
11   1789.94000   1431.89000    123.17000
11   1915.42000   1395.93000     52.04000
11   1907.60000   1398.22000     43.86000
11   1911.51000   1407.04000     51.13000
11   1860.01000   1526.71000     65.30000
11   1825.79000   1536.51000     82.34000
11   1798.74000   1557.11000     84.99000
11   1760.93000   1530.30000     68.25000
11   1767.78000   1535.86000     69.16000
11   1769.08000   1536.51000     92.26000
11   1823.18000   1542.40000    100.60000
11   1830.03000   1539.78000    102.34000
11   1852.19000   1528.01000    103.32000
11   1906.95000   1485.84000    104.46000
11   1919.33000   1465.57000    104.46000
11   1917.05000   1459.03000    104.46000
11   1935.63000   1403.12000    104.46000
11   1936.93000   1388.08000     96.35000
11   1932.04000   1383.18000     96.35000
11   1845.67000   1365.52000    104.61000
11   1878.59000   1362.91000     96.43000
11   1869.47000   1362.58000     97.57000
11   1894.56000   1379.25000     94.23000
11   1911.84000   1364.21000     89.92000
11   1893.26000   1362.91000     89.39000
11   1936.93000   1410.64000     96.96000
11   1930.74000   1411.62000     97.79000
11   1921.61000   1426.99000    117.87000
11   1917.05000   1410.97000    108.10000
11   1917.70000   1434.83000    119.23000
11   1890.65000   1392.33000    119.23000
11   1878.92000   1385.14000    119.23000
11   1831.01000   1511.67000    116.50000
11   1874.68000   1427.32000    121.88000
11   1883.16000   1432.87000    121.88000
11   1899.13000   1474.07000    121.88000
11   1902.71000   1480.93000    121.88000
11   1896.52000   1504.47000    121.88000
11   1888.04000   1490.74000    127.71000
11   1893.58000   1439.41000    128.55000
11   1890.65000   1469.49000    134.30000
11   1882.18000   1465.89000    135.14000
11   1908.90000   1424.70000    135.97000
11   1902.06000   1425.68000    136.80000
11   1886.41000   1412.60000    136.35000
11   1866.53000   1425.68000    142.56000
11   1882.18000   1441.37000    136.43000
11   1830.68000   1515.26000    141.73000
11   1839.15000   1515.26000    143.62000
11   1865.23000   1496.95000    145.52000
11   1875.01000   1475.70000    146.12000
11   1875.01000   1465.57000    149.99000
11   1872.73000   1495.65000    148.77000
11   1816.67000   1485.84000    151.73000
11   1809.49000   1494.99000    157.64000
11   1803.63000   1504.80000    157.64000
11   1852.52000   1484.86000    158.24000
11   1827.10000   1455.11000    148.39000
11   1860.01000   1452.82000    154.68000
11   1863.27000   1439.74000    154.68000
11   1872.73000   1450.53000    154.68000
11   1850.24000   1457.07000    154.68000
11   1851.87000   1466.22000    154.23000
11   1866.21000   1395.60000    135.14000
11   1847.30000   1384.16000    128.24000
11   1837.85000   1387.43000    128.24000
11   1829.70000   1462.30000    125.21000
11   1851.21000   1455.11000    120.06000
11   1817.97000   1528.01000    145.89000
11   1815.69000   1520.17000    145.89000
11   1767.12000   1505.45000    131.12000
11   1819.92000   1536.19000    120.82000
11   1851.54000   1539.78000    121.35000
11   1874.03000   1525.40000     98.63000
11   1912.16000   1446.28000    127.34000
11   1843.72000   1400.51000    143.62000
11   1880.87000   1426.66000    139.99000
