# Supplementary material for: Design Principles of Pancreatic Islets: Glucose-Dependent Coordination of Hormone Pulses
Source: PLoS One. 2016 Apr 1;11(4):e0152446. doi: 10.1371/journal.pone.0152446 (PMC4818077; doi:10.1371/journal.pone.0152446)
Supplement: S1 Dataset — Three-dimensional coordinates of α and β cells within mouse islets (n = 29). Columns represent types, x, y, and z coordinates (μm) of cells (rows) within an islet. The numbers of the first column are 11 (α cell) and 12 (β cell). (ZIP) [file pone.0152446.s009.zip › Mouse/M09.txt]

12    213.47000     99.16000      0.83000
12    205.65000     86.08000      0.83000
12    140.47000    159.32000      0.83000
12    133.62000    146.57000      0.83000
12    129.71000    124.33000      0.83000
12    144.05000    137.74000      0.83000
12    169.15000     95.89000      0.83000
12    178.60000     81.50000      0.83000
12    107.22000    194.95000      0.83000
12     96.47000    185.80000      0.83000
12    106.57000    176.65000      0.83000
12    108.52000    164.88000      0.83000
12    114.07000    103.41000      0.83000
12    103.64000     96.54000      0.83000
12     97.77000    107.01000      1.82000
12    148.94000     70.72000      1.82000
12     79.52000    161.28000      2.65000
12     77.56000    176.97000      2.65000
12     79.84000    201.49000      2.65000
12     50.18000    199.53000      2.65000
12     61.92000    165.20000      2.65000
12    195.22000     92.62000     13.94000
12    186.75000     73.98000      9.92000
12    196.85000     64.18000     20.45000
12    205.98000     86.08000     21.29000
12    213.47000     99.49000     22.35000
12    207.28000    111.91000     23.33000
12    207.28000    130.87000     24.16000
12    210.54000    122.05000     25.00000
12    186.75000    123.35000     25.00000
12    173.71000    101.12000     27.35000
12    174.69000     89.02000     27.35000
12    180.23000     79.87000     25.38000
12    184.79000     70.39000     37.50000
12    192.94000     68.10000     45.22000
12     94.18000    183.18000     31.89000
12    103.31000    191.68000     31.89000
12    107.22000    178.93000     31.89000
12    110.48000    161.93000     31.89000
12    133.95000    161.28000     31.89000
12    141.12000    156.05000     31.89000
12    136.55000    134.80000     32.72000
12    127.10000    131.85000     32.72000
12    127.10000    120.74000     32.72000
12    116.02000    107.01000     32.72000
12    121.24000     88.37000     32.72000
12    155.78000     65.81000     32.72000
12    149.27000     58.62000     32.72000
12    162.63000     51.10000     32.72000
12    168.17000     58.29000     32.72000
12    161.00000     73.98000     32.72000
12    152.53000    133.16000     32.65000
12    171.76000    146.24000     33.56000
12    188.05000    133.16000     33.56000
12     74.63000    162.91000     34.62000
12     81.47000    183.84000     34.62000
12     83.10000    202.47000     34.62000
12     99.40000    207.38000     35.60000
12     65.50000    200.19000     44.84000
12     63.22000    191.68000     44.84000
12    116.35000    198.22000     44.84000
12     82.45000    139.70000     44.84000
12     39.43000    165.86000     44.84000
12     47.58000    198.22000     44.84000
12     46.92000    189.40000     44.84000
12     51.49000    141.01000     44.84000
12     67.46000    143.95000     44.84000
12     91.90000     99.16000     44.84000
12     92.55000    112.24000     44.84000
12     90.27000     90.66000     44.84000
12    102.66000     83.47000     44.84000
12    110.48000     84.77000     44.84000
12    110.48000     71.04000     44.84000
12    126.45000     72.35000     44.84000
12    133.62000     61.89000     48.63000
12    132.97000     51.75000     48.63000
12    145.03000     44.56000     49.92000
12    147.96000     57.64000     49.92000
12    155.13000     68.10000     49.92000
12    147.31000     73.66000     49.92000
12    161.33000     76.27000     49.92000
12    170.13000     56.33000     49.92000
12    183.49000     49.79000     49.92000
12    192.94000     48.16000     53.93000
12    201.41000     41.94000     55.83000
12    205.33000     47.83000     60.15000
12    180.56000     66.14000     60.15000
12    173.39000     86.08000     60.15000
12    216.08000     84.77000     60.15000
12    209.89000     83.47000     60.15000
12    202.72000     89.02000     50.53000
12    208.26000    111.26000     50.53000
12    213.47000    118.45000     50.53000
12    194.57000     94.91000     39.39000
12    176.97000    103.41000     54.31000
12    196.85000    126.95000     58.18000
12    189.68000     89.02000     58.18000
12    127.43000     86.41000     48.33000
12    153.83000     95.24000     53.93000
12    121.56000    105.37000     53.93000
12    130.69000    107.33000     53.93000
12    127.43000    123.03000     53.93000
12    134.27000    134.14000     57.27000
12    129.71000    159.64000     57.27000
12    112.11000    132.83000     66.13000
12    100.38000    110.93000     68.63000
12     89.95000    113.87000     68.63000
12    116.02000     87.39000     68.63000
12    109.50000     79.54000     68.63000
12    146.33000     73.33000     68.63000
12    139.81000     59.60000     68.63000
12    150.57000     53.71000     68.63000
12    157.74000     66.79000     68.63000
12    166.54000     53.39000     68.63000
12    177.30000     53.71000     68.63000
12    163.61000     41.29000     68.63000
12    180.88000     44.56000     68.63000
12    150.57000     40.64000     68.63000
12    131.01000     48.16000     68.63000
12    126.13000     56.66000     68.63000
12    124.50000     77.58000     68.63000
12    132.64000     84.45000     68.63000
12    140.14000     92.62000     68.63000
12    152.53000     84.45000     68.63000
12    163.28000     92.29000     68.63000
12     90.92000     93.93000     69.69000
12    127.75000    106.03000     69.69000
12    122.54000    124.66000     69.69000
12    108.52000     94.58000     69.69000
12     86.04000     67.45000     70.67000
12     76.58000     70.72000     71.58000
12     81.80000     82.16000     71.58000
12     71.69000    163.89000     71.58000
12     75.61000    174.36000     71.58000
12     86.36000    175.66000     71.58000
12     91.90000    178.28000     71.58000
12    105.92000    188.74000     71.58000
12     93.86000    210.97000     71.58000
12    113.74000    156.37000     71.96000
12    111.46000    167.82000     71.96000
12     74.30000    188.42000     82.19000
12     59.31000    187.43000     82.19000
12     51.81000    197.90000     82.19000
12     60.94000    209.99000     83.10000
12     72.02000    208.03000     83.10000
12     52.46000    174.68000     79.69000
12     49.21000    186.13000     80.60000
12     41.38000    206.40000     80.60000
12     25.09000    208.03000     80.60000
12     32.26000    215.22000     80.60000
12     17.59000    179.91000     83.02000
12     38.12000    164.22000     78.55000
12     55.40000    142.64000     91.81000
12     67.13000    162.91000     93.17000
12     90.27000    178.28000     93.17000
12    104.29000    193.32000     93.17000
12    107.87000    164.22000     49.99000
12     74.63000    164.22000     49.99000
12     76.26000    174.36000     50.98000
12     90.27000    187.11000     50.98000
12    104.61000    185.15000     51.81000
12    103.64000    194.63000     51.81000
12     93.53000    209.01000     51.81000
12     96.47000    215.22000     51.81000
12     79.19000    212.94000     54.54000
12     81.80000    138.39000     64.31000
12     58.98000    141.34000     64.31000
12     68.76000    143.62000     64.31000
12     60.94000    100.14000     64.31000
12     76.58000    113.87000     64.31000
12     40.08000    141.66000     64.31000
12     77.24000    189.72000     65.14000
12     56.70000    192.99000     65.14000
12     47.58000    194.95000     65.14000
12     38.78000    207.70000     65.14000
12     68.44000    209.99000     65.14000
12     34.86000    191.03000     65.14000
12     59.96000    200.51000     67.19000
12     92.88000    190.70000     67.19000
12    106.57000    198.22000     67.19000
12     84.73000    202.15000     67.19000
12     98.10000    219.80000     67.19000
12    129.06000    159.64000     74.39000
12    131.99000    137.74000     74.39000
12    193.59000     93.93000     74.39000
12    212.17000     94.58000     74.39000
12    228.47000     99.49000     74.39000
12    221.62000    102.43000     74.39000
12    227.49000     89.35000     74.39000
12    170.45000    108.64000     74.39000
12    194.90000    120.41000     74.39000
12    190.99000    124.66000     74.39000
12    201.74000    126.30000     74.39000
12    150.90000    110.93000     74.39000
12    147.64000     90.99000     74.39000
12    142.10000    176.97000     74.39000
12    130.04000    176.97000     76.66000
12    101.35000    158.01000     76.66000
12    116.35000     85.75000     85.29000
12    111.78000     79.87000     85.29000
12    101.03000     93.93000     85.29000
12     96.79000    108.64000     85.29000
12     87.99000    111.26000     85.29000
12     89.95000     93.93000     85.29000
12     98.42000     81.83000     85.29000
12     97.12000     72.02000     85.29000
12     74.30000     92.62000     85.29000
12     70.07000     86.74000     85.29000
12    156.44000     64.50000     87.04000
12    153.83000     49.46000     87.04000
12    159.70000     39.98000     87.04000
12    166.54000     45.21000     87.04000
12    150.90000     39.00000     87.04000
12    179.90000     49.79000     87.04000
12    180.56000     59.93000     87.04000
12    165.56000     75.95000     87.04000
12    163.28000     92.62000     95.52000
12    146.33000     89.68000     95.52000
12    142.10000     77.58000     96.43000
12    140.47000     65.81000    105.97000
12    131.99000     73.00000    106.88000
12    156.76000     58.95000    106.88000
12    167.84000     65.16000    106.88000
12    177.95000     62.87000    106.88000
12    172.41000     54.04000    106.88000
12    178.93000     48.81000    106.88000
12    162.63000     45.21000    106.88000
12    149.27000     46.85000    106.88000
12    126.78000    114.53000     94.91000
12    116.35000    125.97000     94.91000
12    125.80000    130.55000     94.91000
12    162.30000    118.45000     94.91000
12    112.76000    108.97000     94.91000
12     97.12000    116.49000     94.91000
12     66.81000    106.03000    101.28000
12     96.47000     68.10000    101.28000
12    108.52000     73.33000    101.28000
12    117.00000     85.43000    101.28000
12    115.04000     94.58000    101.28000
12    147.31000    132.83000    101.28000
12    127.75000    155.72000    101.28000
12    117.33000    150.16000    101.28000
12    136.55000    175.34000    101.28000
12    125.15000    172.07000    101.28000
12    114.07000    172.39000    101.28000
12    118.95000    165.20000    101.28000
12    106.24000    182.53000    101.28000
12    123.84000    186.45000    101.28000
12    115.04000    187.76000    101.28000
12     71.37000    130.22000    101.28000
12     90.60000    109.62000    108.93000
12     86.36000    103.74000    108.93000
12     89.95000     88.70000    108.93000
12     79.52000     83.79000    108.93000
12     76.58000     66.14000    108.93000
12     88.97000     59.60000    108.93000
12    114.39000     58.29000    108.93000
12    160.67000     80.85000    108.93000
12    173.06000     77.91000    108.93000
12    160.02000     71.70000    108.93000
12    146.33000    120.08000    108.93000
12    144.70000    106.68000    108.93000
12    150.24000     92.95000    108.93000
12    167.52000    122.70000    108.93000
12    131.34000     87.39000    108.93000
12     99.40000     83.14000    108.93000
12    105.59000     91.31000    108.93000
12     64.52000     79.54000    108.93000
12     62.57000    110.93000    111.58000
12     54.75000     91.31000    111.58000
12    125.80000    114.85000    111.58000
12    124.82000    130.22000    111.58000
12    115.70000    122.05000    111.58000
12    111.13000    105.04000    111.58000
12     98.42000    118.78000    111.58000
12     53.12000    106.03000    111.58000
12     29.98000    111.26000    111.58000
12     69.41000    110.28000    117.56000
12    109.18000     74.31000    117.56000
12    100.05000     67.45000    117.56000
12    116.35000     93.60000    117.56000
12    117.33000     84.12000    117.56000
12    149.59000    133.16000    117.56000
12    125.80000    169.45000    117.56000
12    135.25000    154.74000    117.56000
12    126.78000    153.11000    117.56000
12    136.88000    178.61000    117.56000
12    124.82000    186.45000    117.56000
12    115.04000    186.45000    117.56000
12     55.40000    143.95000    114.53000
12     48.55000    132.83000    114.53000
12     41.38000    135.45000    114.53000
12     41.71000    119.43000    114.53000
12     70.07000    169.78000    115.37000
12     66.15000    183.51000    115.37000
12     77.24000    182.86000    112.79000
12     77.56000    188.74000    114.53000
12     83.10000    197.90000    114.53000
12    104.94000    194.95000    114.53000
12    169.15000     72.02000    119.38000
12    105.59000    178.93000    120.22000
12    102.98000    187.76000    120.22000
12     67.46000    196.26000    113.32000
12     63.22000    203.45000    114.16000
12     47.25000    200.84000    122.64000
12     51.49000    214.90000    125.14000
12     62.57000    163.89000    128.47000
12     53.12000    163.89000    129.31000
12     43.34000    164.88000    130.21000
12     57.03000    149.18000    131.20000
12     57.35000    137.74000    131.20000
12     69.41000    131.20000    120.97000
12     21.83000    132.83000    120.90000
12     24.76000    146.57000    120.90000
12     28.35000    155.72000    121.73000
12      7.49000    156.37000    123.17000
12      2.27000    134.80000    124.31000
12     -3.59000    146.89000    124.08000
12    -11.09000    150.82000    123.09000
12     -8.16000    161.93000    131.27000
12      2.27000    166.84000    138.24000
12      0.97000    156.05000    139.61000
12      4.55000    147.55000    142.79000
12     -4.57000    144.93000    142.79000
12      5.53000    135.12000    145.82000
12     23.46000    132.83000    145.82000
12     22.15000    167.16000    119.38000
12     13.35000    173.05000    103.63000
12    -19.57000    179.26000    128.09000
12      7.49000    183.18000    115.14000
12     11.72000    191.03000    132.11000
12     25.41000    196.59000    132.11000
12     27.04000    188.09000    137.18000
12     25.74000    175.66000    138.24000
12     35.84000    174.36000    137.87000
12     48.23000    178.93000    143.70000
12     59.64000    178.28000    142.79000
12     74.63000    173.38000    144.15000
12     67.13000    192.34000    144.15000
12     57.35000    205.09000    144.15000
12     71.04000    204.76000    149.99000
12     60.94000    164.55000    151.65000
12     53.44000    158.66000    151.65000
12     42.04000    163.24000    151.65000
12     -7.83000    164.55000    151.65000
12     25.41000    121.06000    151.65000
12     58.66000    134.14000    151.65000
12     30.95000    144.28000    151.65000
12     45.62000    141.99000    151.65000
12     76.91000    188.42000    151.65000
12     90.27000    185.47000    151.65000
12     94.18000    152.12000    151.65000
12    139.49000     66.14000    130.37000
12    154.16000     72.02000    131.27000
12    159.04000     82.16000    131.27000
12    155.46000     92.62000    132.34000
12    143.73000    120.08000    133.47000
12    134.60000    155.72000    136.88000
12    111.78000     80.20000    136.88000
12    110.48000     92.62000    135.59000
12     86.04000    103.08000    136.43000
12     91.25000     84.12000    136.43000
12     79.19000     84.77000    137.33000
12     49.86000    101.78000    137.33000
12     46.92000     90.99000    137.33000
12     57.68000     99.16000    137.33000
12     75.61000     72.02000    137.33000
12     83.10000     61.56000    137.33000
12     93.53000     56.98000    137.33000
12     95.49000     65.81000    137.33000
12    113.09000     65.16000    137.33000
12    111.46000     53.71000    137.33000
12    123.84000     57.96000    137.33000
12     94.18000     95.56000    138.32000
12    103.96000    104.06000    138.32000
12     71.37000    108.97000    138.32000
12     65.18000    114.53000    138.32000
12     87.34000    114.20000    145.21000
12     81.47000    119.43000    148.62000
12    136.88000     93.27000    152.03000
12    147.64000     93.60000    152.03000
12    155.13000     85.43000    152.03000
12    167.19000     86.41000    152.03000
12    140.79000    104.39000    153.55000
12    142.75000    117.14000    153.55000
12    136.55000    158.34000    153.55000
12    118.63000    185.47000    153.55000
12    112.11000    177.30000    153.55000
12     91.90000    104.72000    153.55000
12     74.63000    112.89000    153.55000
12     59.96000    105.70000    151.88000
12     50.18000    104.06000    163.32000
12     58.66000     91.64000    165.51000
12     68.76000     96.54000    166.57000
12     75.28000    102.10000    167.48000
12     80.49000    109.29000    167.48000
12     89.95000    119.10000    167.48000
12     81.80000    133.16000    167.48000
12     95.81000    103.74000    167.48000
12     89.30000     91.31000    167.48000
12     86.36000     85.75000    167.48000
12    113.09000     83.47000    167.48000
12    106.90000     75.62000    167.48000
12    101.03000     91.97000    167.48000
12    117.98000     94.91000    167.48000
12    117.00000    121.06000    167.48000
12    107.55000    113.54000    167.48000
12    113.09000     97.85000    173.39000
12    128.08000    117.80000    160.97000
12    105.92000    155.39000    169.91000
12     95.81000    162.26000    169.91000
12     94.18000    151.47000    169.91000
12    112.11000    106.68000    175.59000
12     96.47000    112.56000    186.27000
12     89.62000    122.05000    185.36000
12     80.82000    128.91000    185.36000
12     71.04000    121.72000    187.71000
12     71.04000    110.60000    187.71000
12     80.17000    101.78000    188.54000
12     93.86000    101.78000    188.54000
12    102.33000     93.60000    184.60000
12     88.97000     89.68000    182.78000
12     59.96000    101.12000    178.69000
12     53.44000    109.62000    178.69000
12     60.61000    141.99000    178.69000
12     58.33000    120.74000    182.63000
12     73.65000    175.34000    166.57000
12     79.19000    172.07000    165.89000
12     82.78000    158.99000    166.73000
12     40.41000    165.53000    166.73000
12     59.31000    177.95000    167.56000
12     80.17000    188.42000    167.56000
12     90.92000    185.47000    167.56000
12     74.30000    127.28000    167.56000
12     68.76000    117.14000    167.56000
12     48.88000    116.81000    167.56000
12     90.60000    169.45000    168.32000
12    100.70000    172.07000    164.91000
12     63.22000    153.43000    168.32000
12    139.49000     79.22000    144.68000
12    124.82000     83.47000    143.47000
12    122.87000     97.52000    141.20000
12    118.95000    128.26000    139.38000
12    118.95000    114.20000    138.85000
12    127.10000    119.76000    137.33000
12     40.73000    113.54000    133.77000
12     33.24000    115.83000    130.74000
12     25.09000    120.41000    130.74000
12     44.97000    136.43000    131.50000
12     50.84000    128.26000    131.50000
12     86.36000    188.74000    130.06000
12      9.12000    152.45000    155.51000
12      0.64000    158.66000    155.51000
12     15.96000    161.61000    155.51000
12     28.02000    173.05000    155.51000
12     46.27000    129.57000    155.51000
12     33.24000    130.22000    155.51000
12     42.69000    115.18000    155.51000
12    102.98000    139.37000    155.51000
12     93.53000    124.33000    155.51000
12    103.64000    101.45000    155.51000
12     -3.59000    171.09000    163.47000
12     13.03000    178.61000    166.57000
12     99.07000    220.13000    130.52000
12    101.35000    206.40000    131.35000
12    103.64000    198.22000    133.24000
12     86.04000    198.55000    135.29000
12    117.00000    187.43000    135.29000
12    104.29000    178.28000    135.29000
12     96.14000    183.51000    135.29000
12     77.24000    194.63000    135.29000
12     63.87000    204.76000    135.29000
12    124.82000    172.72000    135.29000
12     97.77000    154.09000    136.35000
12     86.36000    165.53000    136.35000
12     89.30000    152.45000    136.35000
12     80.49000    157.03000    136.35000
12    122.87000    149.51000    136.35000
12     96.79000    123.68000    136.35000
12     73.00000    114.85000    136.35000
12    141.12000    106.35000    136.35000
12     92.23000    172.07000    143.55000
12      4.23000    175.99000    138.77000
12     14.98000    168.47000    138.77000
12     25.41000    149.18000    138.77000
12     21.50000    160.95000    137.56000
12     72.35000    126.62000    137.56000
12    101.03000    148.53000    137.56000
12    100.05000    138.39000    137.56000
12    117.33000    135.12000    141.96000
12     58.98000    131.85000    192.71000
12     47.90000    123.03000    189.22000
12     45.95000    137.08000    189.22000
12     99.07000    156.37000    188.39000
12     90.60000    159.97000    187.03000
12     75.61000    163.24000    186.88000
12     58.33000    164.55000    186.88000
12     55.40000    157.03000    186.88000
12     43.34000    161.61000    186.88000
12     40.73000    151.47000    186.88000
12     24.11000    160.30000    186.88000
12     11.40000    162.26000    186.88000
12     20.52000    145.91000    186.88000
12     30.30000    140.68000    186.88000
12     16.29000    139.05000    186.88000
12     10.09000    144.93000    186.88000
12     21.83000    133.49000    186.88000
12     34.54000    129.57000    186.88000
12     64.85000    151.47000    186.88000
12    103.96000    142.97000    186.88000
12    108.20000    126.95000    185.81000
12     28.35000    121.39000    183.32000
12     40.08000    111.58000    182.48000
12     68.76000     92.62000    182.48000
12     78.21000    173.70000    182.48000
12     68.11000    183.18000    182.48000
12     27.37000    176.97000    182.48000
12     14.01000    180.24000    182.48000
12     33.56000    164.22000    182.48000
12     28.02000    153.11000    182.48000
12    100.38000     82.81000    182.48000
12    121.24000    110.60000    182.48000
12     52.46000    160.62000    169.45000
12     58.66000    169.45000    169.45000
12     65.50000    160.62000    171.27000
12     72.35000    145.26000    171.27000
12     55.40000    132.18000    171.27000
12     46.27000    142.97000    171.27000
12     28.35000    141.66000    169.98000
12     17.92000    138.07000    169.98000
12    136.23000     95.89000    170.13000
12    137.86000    114.85000    170.13000
12    126.78000    102.43000    166.80000
12    115.37000    113.22000    166.80000
12    110.15000    102.10000    155.36000
12    137.21000    134.80000    155.36000
12    124.82000    152.45000    154.53000
12    130.69000    144.60000    154.53000
12    108.20000    157.68000    153.70000
12     98.10000    161.93000    152.56000
12    101.35000    183.18000    151.50000
12    106.57000    189.07000    150.06000
12     99.72000    198.22000    148.77000
12     95.49000    192.99000    148.77000
12     87.99000    141.99000    147.94000
12     76.58000    146.24000    147.94000
12     65.18000    145.91000    147.94000
12     54.75000    146.57000    147.94000
12    107.87000    116.81000    147.94000
12     57.35000    122.70000    147.94000
12     50.51000    110.93000    147.94000
12     75.61000     94.91000    147.94000
12     63.87000     88.37000    147.94000
12     97.12000     73.98000    147.94000
12    142.10000     66.14000    147.94000
12    153.50000     73.33000    147.94000
12     81.15000    134.14000    147.94000
12    107.55000    126.30000    147.94000
12    115.04000    161.93000    138.62000
12    109.18000    150.82000    138.62000
12    131.67000    138.07000    138.62000
12     52.14000    192.67000    138.62000
12     37.80000    191.03000    137.49000
12     -6.53000    182.53000    137.49000
12     17.92000    144.28000    137.49000
12     26.39000    214.24000    137.49000
12     39.75000    153.43000    134.91000
12     38.45000    128.91000    134.91000
12    106.24000    169.13000    134.91000
12    101.03000    160.95000    134.91000
12    146.01000     93.27000    134.91000
12    133.30000     90.66000    134.91000
12    128.41000    107.66000    134.91000
12     75.28000    184.16000    134.91000
12     96.14000    109.62000    134.91000
12    124.82000     71.70000    134.91000
12     60.94000     80.20000    134.91000
12     89.30000    140.35000    127.64000
12     77.89000    143.95000    127.64000
12     69.41000    152.45000    127.64000
12     85.06000    176.32000    127.64000
12     83.10000    127.28000    127.64000
12     83.10000    115.51000    127.64000
12    140.14000     82.49000    127.64000
12     84.41000     77.25000    127.64000
12     53.77000    115.83000    127.64000
12     56.38000    174.36000    127.64000
12     49.86000    181.55000    127.64000
12    168.50000     90.01000    127.64000
12    163.61000    102.76000    127.64000
12    156.11000    111.26000    127.64000
12    129.71000     84.45000    127.64000
12    115.70000    142.32000    121.43000
12    100.70000    140.35000    121.43000
12    107.22000    151.47000    121.43000
12     82.78000    159.64000    120.97000
12     93.53000    150.82000    120.97000
12     88.64000    164.88000    120.97000
12    114.72000    160.62000    120.97000
12    104.61000    132.51000    120.97000
12     95.16000    132.51000    120.97000
12     33.89000    175.01000    120.97000
12     15.31000    171.74000    120.97000
12     51.81000    191.36000    120.97000
12     34.86000    191.03000    120.97000
12     47.25000    167.49000    111.35000
12     61.27000    166.18000    111.35000
12     61.27000    155.39000    111.35000
12     84.41000    138.72000    111.35000
12     72.02000    148.20000    111.35000
12     89.30000    175.99000    111.35000
12     88.64000    188.09000    111.35000
12     79.19000    119.43000    111.35000
12     39.10000    155.07000    111.35000
12    158.39000     92.95000    111.35000
12    146.01000     88.70000    111.35000
12    138.18000     99.49000    111.35000
12    129.38000    104.06000    111.35000
12     97.44000    106.03000    111.35000
12    100.38000    163.57000    111.35000
12     51.81000    179.91000    111.35000
12     23.78000    194.30000    111.35000
12     22.48000    211.63000    111.35000
12     34.21000    208.03000    111.35000
12     23.13000    180.90000    111.35000
12     -0.34000    171.74000    111.35000
12     -2.94000    163.89000    111.35000
12    -15.00000    166.18000    111.35000
12     10.75000    146.57000    111.35000
12     55.40000    124.99000    111.35000
12    134.60000    124.99000    111.35000
12    156.76000    116.16000    111.35000
12    156.11000    105.04000    111.35000
12    104.61000    147.22000    103.55000
12    108.52000    135.12000    103.55000
12     86.69000    126.95000    103.55000
12     96.14000    137.74000    103.55000
12     82.78000    149.18000    103.55000
12     88.32000    162.59000    103.55000
12     77.56000    170.76000    103.55000
12     74.95000    159.64000    103.55000
12     49.53000    201.17000    103.55000
12     72.02000    217.51000    103.55000
12     73.65000    204.11000    103.55000
12     50.18000    220.78000    103.55000
12     62.24000    210.97000    103.55000
12     50.84000    191.03000    103.55000
12     39.10000    178.28000    103.55000
12     28.02000    155.39000    103.55000
12     23.46000    167.49000    103.55000
12      9.77000    155.72000    103.55000
12     25.41000    142.32000    103.55000
12     22.81000    129.24000    103.55000
12     74.95000     90.33000    103.55000
12     80.82000     96.22000    103.55000
12     66.15000     95.24000    103.55000
12    131.34000    142.32000    103.55000
12     40.08000    103.41000    103.55000
12     -0.66000    150.82000    103.55000
12      2.27000    138.07000    103.55000
12      8.46000    188.74000    103.55000
12    -18.91000    182.53000    103.55000
12    166.21000    109.29000    103.55000
12    210.22000     89.35000    103.55000
12    130.69000     47.18000    103.55000
12    155.46000     41.62000    103.55000
12    150.90000     80.52000    103.55000
12     46.92000    117.80000     98.40000
12     41.38000    123.03000     98.40000
12     42.69000    134.47000     98.40000
12     52.14000    134.80000     98.40000
12     42.36000    146.57000     98.40000
12     58.66000    185.80000     98.40000
12     70.07000    172.07000     98.40000
12     81.47000    199.86000     98.40000
12    142.10000    143.95000     98.40000
12    135.58000    156.70000     98.40000
12    103.64000    164.22000     95.98000
12     64.52000    152.45000     95.98000
12     55.72000    112.56000     95.98000
12     53.12000     96.87000     95.98000
12    134.27000    120.41000     95.98000
12    133.95000    102.76000     95.98000
12    124.50000     97.85000     95.98000
12     75.61000    113.87000     95.98000
12     81.15000    137.08000     95.98000
12     95.16000    153.43000     95.98000
12     66.48000    143.30000     95.98000
12     47.90000    166.84000     94.23000
12     38.78000    157.36000     94.23000
12     88.32000    189.72000     94.23000
12     68.11000    196.92000     94.23000
12     29.65000    114.20000     94.23000
12     58.66000    125.97000     94.23000
12     32.91000    191.68000     94.23000
12     20.85000    190.70000     94.23000
12     17.26000    200.19000     94.23000
12     -3.59000    162.26000     94.23000
12    -14.02000    167.49000     94.23000
12     -7.18000    177.30000     94.23000
12    -11.42000    152.78000     94.23000
12     20.85000    150.16000     88.10000
12     29.00000    154.09000     88.10000
12    146.01000    107.01000     89.76000
12    131.67000     87.06000     89.76000
12    127.43000     78.24000     87.04000
12    143.07000     63.85000     87.04000
12    152.85000     79.54000     87.04000
12    110.81000    137.08000     87.04000
12    110.48000    154.74000     87.04000
12     88.64000    162.59000     87.04000
12     78.87000    152.78000     87.04000
12    101.35000    146.89000     87.04000
12     98.42000    134.14000     87.04000
12     80.82000    124.01000     87.04000
12     26.06000    130.87000     87.04000
12     24.11000    141.34000     87.04000
12      2.27000    142.32000     87.04000
12     12.38000    158.34000     87.04000
12      0.97000    155.39000     87.04000
12     66.81000    216.86000     87.04000
12     89.95000    211.96000     87.04000
12     50.18000    220.46000     87.04000
12     34.86000    176.97000     87.04000
12     24.76000    168.80000     87.04000
12      5.21000    174.03000     87.04000
12     81.47000     81.18000     87.04000
12     73.32000     72.68000     87.04000
12     38.12000    107.66000     87.04000
12    107.22000     65.16000     87.04000
12    121.89000     56.33000     87.04000
12    131.01000     48.48000     87.04000
12    172.08000     84.45000     87.04000
12    181.86000     91.97000     87.04000
12     66.15000    108.64000     85.67000
12     63.22000     98.51000     85.67000
12     70.07000    127.60000     85.67000
12    127.75000     65.16000     85.67000
12    113.74000    179.91000     85.67000
12    118.30000    171.09000     85.67000
12     70.07000    142.97000     80.83000
12     80.17000    137.74000     80.83000
12     79.19000    104.06000     80.83000
12     46.60000    104.06000     80.83000
12     48.88000    117.14000     80.83000
12     36.17000    126.62000     80.83000
12     40.08000    138.07000     80.83000
12     59.31000    152.78000     80.83000
12     88.32000    144.60000     80.83000
12    104.29000    122.37000     80.83000
12    133.30000    123.35000     80.83000
12     51.49000    162.59000     77.49000
12    114.07000    109.29000     77.49000
12    115.37000    117.80000     77.49000
12     54.42000    128.58000     77.49000
12     17.92000    193.32000     77.49000
12     18.89000    156.37000     70.67000
12     26.72000    145.91000     70.67000
12     92.88000    129.57000     70.67000
12    101.35000    143.30000     70.67000
12     81.15000    155.07000     70.67000
12     96.79000    168.14000     70.67000
12    165.89000     72.68000     70.67000
12    145.03000    127.60000     68.18000
12    186.42000    109.29000     68.18000
12    198.81000     84.12000     68.18000
12    208.91000    120.74000     68.18000
12    154.48000    138.07000     68.18000
12    154.16000    154.09000     68.18000
12    166.21000    131.20000     68.18000
12    178.60000    119.10000     68.18000
12    161.33000    106.03000     68.18000
12    137.86000    113.22000     68.18000
12    143.73000    101.78000     68.18000
12    109.50000     68.75000     68.18000
12    124.17000     67.77000     68.18000
12     97.44000     72.68000     68.18000
12     66.81000    116.81000     68.18000
12     57.03000    114.20000     68.18000
12     64.85000    130.22000     68.18000
12     75.93000    127.28000     68.18000
12    115.70000    177.30000     68.18000
12    118.95000    190.70000     68.18000
12    133.62000    189.40000     68.18000
12      7.16000    173.38000     68.18000
12     50.84000    172.39000     61.96000
12     62.57000    186.45000     61.96000
12     43.34000    184.16000     61.96000
12     57.35000    160.95000     61.96000
12     35.19000    170.43000     61.96000
12    143.07000    165.53000     61.96000
12    140.79000    148.85000     61.96000
12    158.72000    124.66000     61.96000
12    191.64000     69.73000     61.96000
12    182.84000     80.85000     61.96000
12    114.39000    148.53000     53.71000
12     91.58000    151.14000     53.71000
12     89.95000    169.13000     53.71000
12     98.10000    137.41000     53.71000
12     95.16000    123.35000     53.71000
12     45.29000    129.57000     53.71000
12    104.94000     99.49000     53.71000
12     61.27000    122.37000     50.07000
12     69.41000    131.85000     50.07000
12     77.56000    126.95000     50.07000
12    106.57000    118.45000     50.07000
12    112.11000    131.20000     50.07000
12    174.69000    123.35000     50.07000
12    187.07000    114.53000     50.07000
12    200.44000    116.81000     50.07000
12    158.72000    114.53000     50.07000
12    146.66000    107.33000     50.07000
12    142.42000     89.35000     50.07000
12    132.97000     97.20000     50.07000
12    140.47000    121.39000     50.07000
12    151.55000    137.08000     50.07000
12    154.81000    158.01000     50.07000
12    121.24000    175.01000     50.07000
12    132.32000    180.90000     50.07000
12     81.15000    200.51000     50.07000
12     57.35000    211.63000     50.07000
12    117.98000    114.85000     50.07000
12    121.24000    141.34000     50.07000
12     97.44000    158.66000     50.07000
12    100.70000    172.07000     50.07000
12     81.80000    154.74000     50.07000
12     74.95000    186.45000     50.07000
12     64.52000    173.70000     50.07000
12     67.78000    155.07000     50.07000
12     74.63000     94.26000     50.07000
12     65.50000    109.29000     50.07000
12     53.12000    113.54000     50.07000
12    117.00000     94.26000     50.07000
12    168.82000    111.91000     50.07000
12    163.61000     95.56000     50.07000
12    232.38000     78.56000     50.07000
12    214.78000     98.18000     50.07000
12    179.90000     82.16000     44.92000
12    173.71000     87.72000     44.92000
12    215.10000     88.04000     44.92000
12     76.91000    116.16000     44.92000
12     54.09000    155.39000     44.92000
12     56.70000    169.45000     44.92000
12     48.55000    178.28000     44.92000
12     43.01000    150.16000     44.92000
12    165.24000    133.82000     44.92000
12    156.11000    148.85000     44.92000
12    130.36000    148.85000     44.92000
12    135.90000    173.38000     44.92000
12    118.30000    187.11000     44.92000
12    128.73000    195.61000     44.92000
12    143.40000    180.24000     44.92000
12    139.16000    189.40000     44.92000
12    148.61000    171.74000     44.92000
12    208.59000    132.51000     44.92000
12    220.64000    110.93000     44.92000
12    230.75000    114.53000     44.92000
12    219.67000    129.89000     44.92000
12    186.75000    147.55000     44.92000
12    198.48000    153.43000     44.92000
12    191.31000    163.57000     44.92000
12    175.99000    158.99000     44.92000
12    163.93000    166.18000     44.92000
12    176.97000    174.68000     44.92000
12    160.02000    179.26000     44.92000
12    162.63000    190.38000     44.92000
12    151.22000    191.68000     44.92000
12     85.06000     81.83000     44.92000
12    205.65000     54.70000     44.92000
12    134.93000     78.89000     44.92000
12    105.59000    149.51000     35.60000
12     98.75000    139.05000     35.60000
12     93.86000    126.62000     35.60000
12     84.73000    171.41000     35.60000
12    200.44000     43.91000     35.60000
12    194.90000     49.79000     35.60000
12    198.48000     63.52000     35.60000
12    171.76000     71.37000     35.60000
12    190.66000     84.12000     35.60000
12    126.45000    107.01000     35.60000
12    152.85000     95.56000     35.60000
12     71.37000    176.97000     33.03000
12     98.10000    160.30000     33.03000
12    123.84000    175.01000     33.03000
12    120.26000    155.72000     33.03000
12    115.70000    141.01000     33.03000
12    118.30000    132.83000     33.03000
12    110.48000    120.41000     33.03000
12    105.27000    105.37000     33.03000
12    102.66000     94.91000     33.03000
12    141.12000     88.04000     33.03000
12    150.90000     73.66000     33.03000
12    136.23000    101.12000     33.03000
12    139.81000    115.51000     33.03000
12    164.91000    119.43000     33.03000
12    156.44000    110.93000     33.03000
12    181.21000    114.20000     33.03000
12     84.08000    154.74000     33.03000
12    111.46000    170.43000     33.03000
12    151.55000    161.28000     33.03000
12    196.53000    121.39000     33.03000
12    176.97000    135.78000     33.03000
12    149.92000    122.05000     33.03000
12    134.60000     65.16000     33.03000
12    181.21000     54.70000     33.03000
12     92.55000    196.26000     33.03000
12     65.83000    129.24000     33.03000
12     77.56000    100.79000     33.03000
12     63.22000    117.47000     33.03000
12     48.88000    129.24000     33.03000
12     55.40000    209.99000     33.03000
12     73.32000    210.65000     33.03000
12     88.97000    113.22000     26.74000
12     93.53000     99.16000     26.74000
12    139.49000     75.95000     26.74000
12    161.33000     84.45000     25.07000
12    221.30000    115.18000     25.07000
12    156.76000    145.91000     26.13000
12    137.21000    145.26000     26.13000
12     86.36000    139.70000     27.35000
12     79.52000    128.26000     25.30000
12     69.74000    148.53000     24.32000
12     56.38000    151.80000     24.32000
12     56.38000    166.51000     24.32000
12     63.55000    192.99000     24.32000
12     50.51000    193.97000     24.32000
12     61.59000    179.59000     24.32000
12     45.62000    168.80000     24.32000
12     96.14000    127.28000     18.48000
12     99.07000    146.89000     18.48000
12     75.28000    166.18000     18.48000
12     82.78000    180.57000     18.48000
12     79.52000    199.86000     18.48000
12    148.94000     97.52000     18.48000
12    146.66000    133.16000     17.57000
12    133.62000    132.51000     17.57000
12    129.06000    124.01000     17.57000
12    115.37000    110.93000     17.57000
12    118.63000     93.93000     17.57000
12    108.20000    101.45000     17.57000
12    129.38000    152.45000     17.57000
12    120.26000    130.55000     17.57000
12    116.67000    144.60000     17.57000
12    105.92000    124.01000     17.57000
12     91.90000    170.76000     17.57000
12     91.25000    155.07000     17.57000
12    133.95000    105.04000     17.57000
12    165.56000    121.39000     17.57000
12    159.04000    132.83000     17.57000
12    147.64000    115.51000     17.57000
12    159.04000    106.35000     17.57000
12    142.10000     90.33000     17.57000
12    154.16000     74.31000     17.57000
12    171.43000     68.10000     17.57000
12    188.05000     87.06000     17.57000
12    194.57000    108.64000     17.57000
12    194.90000    124.33000     17.57000
12    226.19000    103.08000     17.57000
12    185.44000    134.47000     17.57000
12    175.99000    141.99000     17.57000
12    164.91000    150.82000     17.57000
12    174.04000    109.62000      8.86000
12    183.81000    126.30000      8.86000
12    178.27000     94.91000      8.86000
12    165.24000     84.12000      8.86000
12    124.17000    110.60000      9.85000
12     77.56000    143.62000      9.85000
12    122.87000    164.88000      7.88000
12     64.52000    189.72000    166.57000
12    125.15000    166.84000    166.57000
12    140.47000     77.25000    166.57000
12    128.73000     81.50000    166.57000
12    127.75000    201.49000     97.04000
12    166.87000    137.08000     14.70000
12    172.73000    127.93000     14.70000
12    186.42000    115.51000     14.70000
12    114.07000    184.82000     14.70000
12    122.21000    175.01000     14.70000
12    132.32000    166.51000     14.70000
12    109.18000    152.12000      8.33000
12    106.90000    137.41000      8.33000
12    148.94000    151.47000      8.33000
12    138.51000    123.03000      8.33000
12    153.50000    123.35000      8.33000
12    205.98000    118.45000      5.15000
12    217.39000    115.83000      5.15000
12    208.59000    107.66000      5.15000
12    199.13000    100.47000      5.15000
12    154.16000     91.64000      5.15000
12    147.64000     85.10000      5.15000
12    128.73000     98.51000      5.15000
12    134.27000     87.06000      5.15000
12    115.04000    122.70000      5.15000
12     89.95000    141.66000      5.15000
12     86.36000    122.70000      5.15000
12     74.95000    189.07000      5.15000
12     64.52000    181.88000      5.15000
12     59.64000    193.65000      5.15000
12     68.76000    198.55000      5.15000
12     89.62000    195.93000      5.15000
12     67.46000    201.17000     23.79000
12     70.39000    190.05000     24.69000
12     53.44000    181.55000     24.69000
12     47.25000    148.85000     25.83000
12     29.98000    198.88000     63.86000
12     25.41000    184.49000     63.86000
12      9.12000    185.80000     63.86000
12     16.94000    171.74000     63.86000
12     34.21000    152.78000     63.86000
12     60.94000    149.84000     63.86000
12    -10.44000    184.49000    118.55000
12     -3.27000    183.84000    119.99000
12    198.81000    146.89000     54.69000
12    182.84000    136.10000     54.69000
12    192.61000    135.45000     54.69000
12    166.87000    149.51000     54.69000
12    183.81000    168.47000     54.69000
12    182.19000    165.20000     33.10000
12    186.42000    157.68000     34.92000
12    166.87000    178.93000     38.03000
12    196.53000    153.43000     24.54000
12    178.27000    154.41000     24.54000
12    169.15000    165.20000     24.54000
12    152.20000    175.01000     24.54000
12     34.54000    205.74000    147.49000
12     20.20000    199.86000    147.49000
12     14.66000    191.03000    145.74000
12     27.04000    192.67000    158.70000
12     40.41000    187.76000    158.70000
12     46.60000    197.57000    158.70000
12     50.18000    186.78000    166.12000
11    208.60000    131.10000      5.15000
11    224.24000    122.60000      5.15000
11    183.50000    104.30000      3.03000
11    210.55000     71.27000     21.36000
11    207.94000     67.02000     23.48000
11    216.74000     86.31000     24.47000
11    236.63000    111.81000     25.53000
11    233.69000    119.66000     25.53000
11    235.65000    102.99000     35.75000
11    228.48000    100.04000     41.66000
11    235.65000     94.81000     41.66000
11    232.71000     87.62000     42.50000
11    226.85000     69.64000     42.50000
11    215.11000     75.52000     43.40000
11    206.97000     78.47000     43.40000
11    213.48000     65.72000     54.62000
11    204.68000     65.72000     55.45000
11    204.36000     73.24000     62.04000
11    239.23000     90.56000     63.02000
11    235.00000     70.29000     63.02000
11    234.02000     90.89000     64.01000
11    180.89000     38.91000     41.81000
11    162.31000     43.81000     50.22000
11    161.99000     52.96000     49.99000
11    188.71000    102.66000     39.09000
11    203.05000     97.76000     41.06000
11    198.82000    104.30000     41.06000
11    212.83000    135.35000     62.87000
11    221.96000    111.16000     67.19000
11    221.31000    117.05000     71.43000
11     40.74000    207.94000     43.48000
11    228.80000     79.45000     72.49000
11    213.81000     66.04000     84.76000
11    181.22000     40.87000     84.76000
11    213.48000    105.60000     82.11000
11    205.66000    111.49000     96.96000
11    205.34000     77.81000     96.96000
11    203.38000     95.79000     96.96000
11    187.08000     65.72000     96.96000
11    187.74000     84.35000     96.96000
11    186.76000     73.24000     96.96000
11    200.45000     70.62000     97.79000
11    188.06000    101.35000     97.79000
11    125.81000     67.35000    100.82000
11    134.28000     56.89000    101.88000
11    140.48000     52.64000    103.70000
11    166.55000     87.29000    103.70000
11    176.98000     88.93000    103.70000
11    181.54000     95.79000    103.70000
11    174.05000    102.01000    103.70000
11    204.03000    107.89000     80.45000
11    218.70000    107.89000     78.33000
11    193.28000    133.07000     82.64000
11    168.18000    122.28000     89.39000
11    173.07000    133.72000     93.63000
11    165.25000    113.12000     70.60000
11    182.85000    125.22000    101.20000
11    195.88000    112.47000    102.04000
11    185.45000    112.47000    102.04000
11    179.91000    118.03000    102.04000
11    207.62000    131.43000     77.26000
11    162.31000    164.45000     69.39000
11    146.34000    166.41000     99.99000
11    142.10000    197.24000     38.33000
11    199.46000    141.01000     35.53000
11    213.15000    141.01000     35.53000
11    175.67000    139.37000     54.84000
11     97.12000     79.54000     66.21000
11     73.98000     82.16000     67.19000
11     73.98000     93.93000     67.27000
11     46.60000    149.51000     64.61000
11     25.74000    167.82000     60.07000
11     32.58000    159.97000     58.40000
11     86.04000    101.12000     57.19000
11    127.75000    148.85000     67.80000
11    143.40000    156.70000     81.66000
11    188.38000     83.79000     81.66000
11    200.11000     70.06000     81.66000
11    198.81000     61.56000     94.08000
11    187.73000     52.73000     94.08000
11    163.93000    135.78000    120.37000
11    137.53000    140.03000    120.37000
11    111.13000     49.79000    120.37000
11     97.12000     53.71000    120.37000
11     69.09000     93.93000    120.37000
11     46.92000     98.51000    120.37000
11    197.83000     90.99000    104.76000
11    226.19000    114.85000     80.45000
11    132.64000    188.09000    114.31000
11    136.88000    198.55000     97.11000
11    167.52000     78.89000    124.76000
11    156.11000     67.77000    157.18000
11    118.30000     88.37000    157.18000
11    117.98000    192.34000    155.36000
11    118.30000    156.70000    155.36000
11    117.33000    148.20000    155.36000
11    116.67000    132.51000    155.36000
11    127.43000    128.91000    155.36000
11    113.74000     71.37000    167.33000
11     93.21000     77.91000    167.33000
11     87.67000     80.20000    171.50000
11     74.30000     80.85000    164.76000
11     38.78000    111.58000    163.85000
11    100.05000    145.91000    164.98000
11     98.75000    128.26000    177.10000
11     71.04000    199.53000    159.38000
11     31.93000    176.32000    160.44000
11     12.05000    169.78000    160.74000
11     15.96000    152.78000    176.04000
11      1.62000    154.74000    176.04000
11     80.17000    140.35000    187.63000
11     93.53000    137.41000    186.19000
11     79.52000    119.43000    186.88000
11     71.37000    146.89000    186.88000
11     43.01000    170.43000    186.88000
11     51.16000    173.05000    176.88000
11     10.75000    173.05000    195.97000
11     19.87000    171.74000    195.97000
11      0.32000    177.95000    171.04000
11     19.22000    124.99000    148.70000
11    121.89000     70.06000    161.95000
11     90.27000    147.22000    183.77000
