# Supplementary material for: Design Principles of Pancreatic Islets: Glucose-Dependent Coordination of Hormone Pulses
Source: PLoS One. 2016 Apr 1;11(4):e0152446. doi: 10.1371/journal.pone.0152446 (PMC4818077; doi:10.1371/journal.pone.0152446)
Supplement: S1 Dataset — Three-dimensional coordinates of α and β cells within mouse islets (n = 29). Columns represent types, x, y, and z coordinates (μm) of cells (rows) within an islet. The numbers of the first column are 11 (α cell) and 12 (β cell). (ZIP) [file pone.0152446.s009.zip › Mouse/M10.txt]

12    -85.72000    137.97000     -0.15000
12    -74.64000    150.72000     -0.15000
12    -75.62000    163.80000     -0.15000
12    -95.50000    127.18000     -0.15000
12    -85.39000    149.09000      5.53000
12    -58.67000    164.13000      5.53000
12    -63.56000    142.87000      5.53000
12    -67.79000    180.15000      5.53000
12    -74.31000    189.63000      5.53000
12    -99.08000    140.91000      5.53000
12   -106.25000    150.07000      5.53000
12   -104.62000    127.51000      5.53000
12   -129.39000    130.12000      5.53000
12   -119.29000    132.09000      5.53000
12   -119.29000    113.12000      5.53000
12   -104.95000    102.33000      6.36000
12    -87.35000    118.68000      6.36000
12    -76.92000    117.70000      7.20000
12    -80.83000     95.47000      7.20000
12    -92.89000    102.01000      7.20000
12   -130.05000    103.31000      8.11000
12    -83.44000    180.15000      9.17000
12    -91.26000    168.05000      9.17000
12    -69.42000    102.66000     10.15000
12   -104.30000    115.08000     10.15000
12   -117.01000    142.87000     10.98000
12   -118.96000    151.05000     10.98000
12    -58.99000    183.09000     15.60000
12    -50.85000    170.01000     15.60000
12    -72.03000    164.13000     15.60000
12    -80.18000    140.91000     16.51000
12    -91.26000    128.16000     16.51000
12    -58.67000    129.80000     17.57000
12    -62.25000    117.05000     17.57000
12    -80.83000     85.99000     17.57000
12   -119.29000     95.47000     17.57000
12   -102.99000    165.11000     18.41000
12    -83.76000    158.89000     18.41000
12    -71.70000    150.72000     18.41000
12    -95.50000    181.45000     21.06000
12    -70.73000    190.94000     21.06000
12    -68.45000    180.15000     21.06000
12    -54.76000    161.51000     21.97000
12    -89.63000    147.12000     21.97000
12   -101.69000    151.05000     21.97000
12   -105.60000    140.26000     21.97000
12    -66.16000    140.59000     21.97000
12    -90.28000    114.10000     21.97000
12   -104.62000    127.51000     21.97000
12   -119.94000    114.43000     21.97000
12   -106.91000    104.30000     21.97000
12   -117.33000    131.43000     21.97000
12   -129.07000    131.43000     21.97000
12    -82.79000    106.91000     21.97000
12   -103.97000     91.22000     21.97000
12    -89.96000     90.56000     23.71000
12    -78.22000    119.66000     23.86000
12    -83.76000    179.49000     24.69000
12    -88.00000    169.03000     24.69000
12   -124.18000    153.34000     27.27000
12   -117.99000    142.87000     27.27000
12   -115.05000    159.55000     28.10000
12    -75.94000     94.81000     28.10000
12   -105.60000    114.43000     28.94000
12    -62.90000    170.01000     29.77000
12    -84.74000    189.30000     29.77000
12    -94.85000    129.80000     35.15000
12    -79.20000    139.93000     34.47000
12    -86.37000    129.47000     34.47000
12    -72.03000    164.78000     35.38000
12    -78.88000    181.45000     35.38000
12    -59.65000    182.11000     35.38000
12    -54.10000    185.05000     35.38000
12    -50.19000    175.90000     35.38000
12    -44.33000    165.43000     33.18000
12    -51.50000    145.49000     35.30000
12    -51.50000    154.64000     35.30000
12    -50.85000    134.70000     35.30000
12    -52.80000    122.93000     36.21000
12    -61.27000    122.28000     36.21000
12    -66.49000    129.80000     36.21000
12    -62.90000     96.45000     36.21000
12    -67.47000     87.62000     36.21000
12    -60.62000    106.91000     36.21000
12    -81.81000     88.93000     36.21000
12    -91.59000     99.06000     37.12000
12    -83.44000    101.03000     38.03000
12    -88.33000    104.95000     38.03000
12   -107.23000     95.14000     38.03000
12   -109.84000    101.68000     38.03000
12   -117.99000    101.03000     38.03000
12   -132.65000    103.64000     29.01000
12   -106.25000    187.67000     30.45000
12   -117.66000    189.95000     30.45000
12   -112.77000    195.84000     32.65000
12    -81.48000    214.15000     30.00000
12    -71.38000    207.94000     31.74000
12    -75.94000    201.40000     32.72000
12    -64.53000    202.38000     32.72000
12    -61.60000    212.51000     33.56000
12    -64.21000    226.90000     33.56000
12    -71.70000    224.28000     33.56000
12    -74.64000    228.21000     33.56000
12    -77.57000    233.44000     34.39000
12   -119.94000    172.63000     34.39000
12   -158.08000    140.91000     34.39000
12   -152.21000    129.47000     34.39000
12   -161.34000    128.49000     34.39000
12   -157.10000    157.59000     37.04000
12   -148.95000    166.41000     37.04000
12   -147.32000    143.53000     36.21000
12   -144.39000    132.09000     34.47000
12   -136.89000    144.18000     33.48000
12   -138.19000    153.66000     34.85000
12   -132.65000    162.82000     36.66000
12   -149.60000    156.61000     37.65000
12   -146.02000    120.32000     37.65000
12   -120.59000    115.74000     37.65000
12   -128.09000    127.51000     37.65000
12   -109.84000    126.20000     37.65000
12   -108.86000    138.95000     37.65000
12    -87.02000    146.47000     37.65000
12   -102.99000    150.07000     39.31000
12    -84.09000    158.89000     39.31000
12    -62.58000    144.18000     41.44000
12    -97.13000    161.18000     41.44000
12    -94.85000    179.17000     44.31000
12   -111.79000    165.76000     44.31000
12   -125.81000    149.09000     44.31000
12   -121.25000    138.95000     44.31000
12   -136.56000    188.97000     46.06000
12   -124.83000    187.67000     46.06000
12   -112.77000    187.34000     46.06000
12   -110.16000    208.59000     46.89000
12    -93.22000    218.73000     46.89000
12    -84.42000    214.15000     46.89000
12    -71.70000    209.90000     47.80000
12    -81.48000    222.98000     47.80000
12   -109.84000    195.19000     47.80000
12    -76.92000    200.74000     47.80000
12    -64.53000    202.05000     47.80000
12    -59.65000    196.17000     47.80000
12    -50.52000    190.61000     47.80000
12    -72.68000    188.97000     47.80000
12    -63.56000    165.76000     48.78000
12    -47.26000    165.76000     48.78000
12    -73.99000    147.12000     48.78000
12    -75.94000    128.82000     48.78000
12    -84.42000    120.32000     48.78000
12    -74.64000    106.26000     48.78000
12    -97.13000    110.83000     48.78000
12   -130.37000     86.31000     48.78000
12   -129.72000    105.60000     48.78000
12   -109.51000     85.01000     48.78000
12    -87.68000     75.20000     48.78000
12    -91.59000    191.92000     48.78000
12    -62.90000    213.17000     50.60000
12    -70.40000    221.67000     50.60000
12    -64.53000    226.57000     50.60000
12    -78.88000    226.90000     50.60000
12    -76.92000    233.11000     50.60000
12    -45.63000    144.51000     50.60000
12    -48.56000    135.35000     50.60000
12    -57.69000    146.14000     50.60000
12    -74.31000    116.07000     50.60000
12    -82.13000    180.15000     50.60000
12    -60.95000    179.49000     50.60000
12    -44.33000    173.28000     50.60000
12    -71.70000    168.05000     50.60000
12    -99.08000    132.09000     50.60000
12    -97.13000    143.86000     50.60000
12   -119.29000    166.09000     52.27000
12   -157.10000    140.91000     52.27000
12   -163.94000    127.51000     50.37000
12   -144.71000    129.80000     50.37000
12   -125.16000     95.14000     50.37000
12   -128.74000    112.80000     50.37000
12    -96.48000     83.04000     50.37000
12    -98.76000     72.25000     50.37000
12    -75.62000     78.79000     50.37000
12   -124.51000     79.45000     50.37000
12   -147.32000    103.64000     50.37000
12    -99.08000    207.94000     50.37000
12    -90.28000    201.07000     51.43000
12   -102.67000    184.07000     51.43000
12   -127.44000    175.90000     51.43000
12   -100.71000    171.32000     51.43000
12    -51.50000    122.28000     51.43000
12    -63.23000    122.60000     51.43000
12    -60.62000    132.74000     51.43000
12    -55.41000    156.28000     51.43000
12    -51.82000    179.49000     51.43000
12    -57.69000    107.89000     51.43000
12    -62.25000     96.12000     51.43000
12    -76.92000     95.79000     51.43000
12    -65.51000     85.33000     51.43000
12    -93.54000    124.57000     51.43000
12    -84.74000    136.01000     51.43000
12   -109.84000    112.80000     51.43000
12    -81.81000     86.31000     51.43000
12   -140.15000    146.47000     51.43000
12   -140.48000    157.91000     51.43000
12   -115.05000    153.01000     51.43000
12    -87.02000    170.01000     51.43000
12   -119.94000    198.13000     51.43000
12   -138.52000     95.79000     51.43000
12   -134.28000    136.34000     51.43000
12   -136.89000    117.70000     51.43000
12   -154.82000    129.47000     51.43000
12   -167.53000    146.80000     51.43000
12   -140.48000    176.88000     51.43000
12   -147.32000    161.51000     53.93000
12   -152.21000    169.36000     53.93000
12   -150.25000    142.22000     54.92000
12   -147.97000    117.70000     54.92000
12   -101.04000    154.32000     54.92000
12    -85.72000    149.09000     54.92000
12   -111.79000    125.55000     54.92000
12   -129.39000    125.55000     54.92000
12   -111.47000    101.68000     54.92000
12   -106.25000     92.85000     54.92000
12    -89.30000     97.43000     54.92000
12    -87.02000    105.28000     54.92000
12   -131.68000    165.11000     55.75000
12   -132.33000    195.51000     55.75000
12   -144.71000    193.22000     55.75000
12    -87.68000    237.36000     56.66000
12   -118.64000    137.97000     59.46000
12   -126.46000    149.74000     59.46000
12   -121.90000    119.01000     59.46000
12   -107.88000    142.22000     59.46000
12    -83.44000    159.55000     59.46000
12   -156.77000    153.99000     59.46000
12    -80.50000     71.93000     59.46000
12    -89.96000     64.08000     59.46000
12    -70.40000    138.30000     59.46000
12    -92.56000    180.15000     59.46000
12   -114.08000    175.24000     59.46000
12   -109.51000    163.47000     59.46000
12   -136.89000    187.34000     62.72000
12   -122.55000    187.34000     62.72000
12   -109.84000    204.01000     62.72000
12    -88.00000    215.78000     62.72000
12    -81.81000    213.82000     62.72000
12    -59.65000    173.28000     62.72000
12    -74.31000    175.24000     62.72000
12    -43.67000    129.14000     62.72000
12    -72.36000    188.97000     64.99000
12    -59.32000    195.84000     64.99000
12    -50.85000    195.84000     64.99000
12    -70.07000    209.90000     64.99000
12    -58.02000    210.55000     64.99000
12    -66.49000    160.20000     64.99000
12    -71.38000    147.12000     64.99000
12    -87.35000    142.22000     64.99000
12    -77.25000    129.80000     64.99000
12    -85.07000    123.26000     64.99000
12    -71.05000    122.93000     64.99000
12    -43.35000    160.86000     64.99000
12    -68.45000    103.64000     64.99000
12    -78.55000    103.31000     64.99000
12    -98.76000    112.80000     64.99000
12    -98.76000     98.41000     64.99000
12   -110.16000     86.31000     64.99000
12   -129.72000    103.64000     64.99000
12   -132.33000     87.95000     64.99000
12   -102.99000    198.46000     64.99000
12   -110.82000    192.24000     64.99000
12    -88.00000    189.63000     64.99000
12    -76.92000    201.40000     64.99000
12   -100.71000    218.07000     65.98000
12    -81.48000    228.86000     65.98000
12    -64.86000    215.46000     65.98000
12    -56.39000    144.84000     65.98000
12    -43.02000    144.18000     65.98000
12    -47.91000    136.34000     65.98000
12    -79.53000    115.41000     65.98000
12    -70.73000    111.16000     65.98000
12   -100.71000     83.70000     65.98000
12    -99.41000     74.87000     65.98000
12   -120.92000     78.14000     65.98000
12   -126.79000     83.37000     65.98000
12   -125.81000     96.45000     65.98000
12   -128.74000    110.83000     65.98000
12   -145.04000    123.91000     65.98000
12   -147.97000    105.28000     65.98000
12   -162.31000    130.45000     65.98000
12    -98.76000    139.28000     65.98000
12    -73.01000    167.40000     65.98000
12    -60.95000    183.74000     65.98000
12   -100.71000    184.07000     66.96000
12   -166.22000    145.82000     66.96000
12   -142.43000    144.18000     66.96000
12   -139.82000    153.01000     66.96000
12   -135.91000    139.28000     66.96000
12   -143.74000     96.45000     66.96000
12    -82.46000     91.22000     66.96000
12    -67.14000     90.24000     66.96000
12    -63.56000    119.33000     66.96000
12    -48.24000    117.70000     66.96000
12    -54.10000    110.83000     66.96000
12    -61.27000    137.32000     66.96000
12    -49.22000    176.22000     66.96000
12    -94.85000    130.45000     66.96000
12   -102.67000    122.93000     66.96000
12   -106.25000    102.99000     71.21000
12    -95.17000    153.66000     71.21000
12    -82.46000    150.72000     71.21000
12   -116.68000    166.74000     71.21000
12   -136.24000    167.07000     71.21000
12   -144.39000    157.91000     71.21000
12   -146.99000    167.40000     71.21000
12   -156.77000    139.93000     71.21000
12   -131.68000    195.51000     71.21000
12   -147.32000    194.86000     71.21000
12    -95.50000    207.28000     71.21000
12    -88.98000    199.11000     71.21000
12    -41.72000    181.45000     71.21000
12    -90.93000    167.72000     71.21000
12   -102.34000    167.07000     71.21000
12   -115.05000    152.68000     71.21000
12   -114.08000    126.20000     71.21000
12   -117.33000    107.24000     71.21000
12   -132.00000    127.84000     71.21000
12   -137.54000    116.72000     71.21000
12    -89.63000    100.37000     71.21000
12    -75.94000     83.04000     71.21000
12    -88.33000     82.06000     71.21000
12    -50.85000    153.66000     71.21000
12    -56.39000    161.51000     71.21000
12    -95.17000    178.18000     74.77000
12   -103.97000    156.61000     74.77000
12   -117.66000    138.95000     74.77000
12   -125.16000    153.01000     74.77000
12   -120.59000    116.72000     74.77000
12    -80.83000     71.60000     74.77000
12    -92.24000     65.39000     74.77000
12   -142.11000     81.08000     74.77000
12   -143.41000     89.58000     74.77000
12    -70.73000    139.61000     74.77000
12    -58.34000    127.84000     74.77000
12   -123.20000    187.67000     79.31000
12   -124.51000    177.86000     79.31000
12   -121.25000    200.74000     79.31000
12   -109.19000    205.32000     79.31000
12    -86.70000    218.73000     79.31000
12    -73.33000    219.38000     79.31000
12    -72.36000    178.84000     79.31000
12   -112.12000    178.51000     79.31000
12   -137.22000    187.34000     79.31000
12   -153.84000    152.68000     79.31000
12   -149.28000    133.39000     79.31000
12   -153.19000    115.08000     79.31000
12   -106.91000    143.86000     79.31000
12   -115.38000     96.45000     79.31000
12    -44.98000    128.82000     79.31000
12    -40.09000    135.68000     79.31000
12    -38.79000    168.70000     79.31000
12    -58.34000    175.24000     79.31000
12   -147.65000    182.11000     79.31000
12   -136.24000    176.55000     79.31000
12   -108.53000    216.44000     79.31000
12    -74.31000    169.68000     81.43000
12    -69.42000    160.20000     81.43000
12    -93.22000    144.51000     81.43000
12    -82.79000    143.53000     81.43000
12    -42.04000    158.89000     81.43000
12    -57.69000    181.45000     81.43000
12    -73.99000    191.59000     81.43000
12    -67.14000    188.65000     81.43000
12    -63.88000    213.82000     81.43000
12    -82.46000    228.53000     81.43000
12    -80.83000    211.86000     81.43000
12    -56.71000    202.38000     81.43000
12    -59.32000    193.88000     81.43000
12    -52.80000    196.82000     81.43000
12    -72.03000    132.09000     81.43000
12    -82.79000    125.87000     81.43000
12    -82.13000    113.45000     81.43000
12    -75.62000    106.58000     81.43000
12    -68.77000    100.37000     81.43000
12    -58.34000    144.51000     81.43000
12    -97.13000    106.26000     81.43000
12    -97.13000     92.53000     81.43000
12    -97.78000     79.45000     81.43000
12   -106.91000     82.06000     81.43000
12   -118.96000     76.18000     81.43000
12   -126.79000     81.74000     82.42000
12   -129.07000    105.93000     82.42000
12   -148.95000    104.62000     82.42000
12   -144.71000    121.95000     82.42000
12   -146.34000    143.20000     82.42000
12   -158.40000    129.80000     82.42000
12   -167.20000    130.45000     82.42000
12   -163.94000    145.16000     82.42000
12   -125.16000     95.47000     82.42000
12    -83.44000     93.83000     82.42000
12    -70.07000     93.18000     82.42000
12    -64.86000     87.29000     82.42000
12    -61.93000     92.20000     82.42000
12    -57.04000    119.99000     82.42000
12   -102.99000    181.13000     82.42000
12   -103.65000    196.82000     82.42000
12   -121.90000    193.55000     82.42000
12   -100.39000    118.35000     82.42000
12    -97.45000    133.07000     82.42000
12   -105.28000    135.03000     82.42000
12   -137.87000    136.99000     82.42000
12   -132.98000    146.80000     82.42000
12   -128.09000    138.62000     82.42000
12   -142.76000    101.03000     82.42000
12    -61.93000    112.80000     82.42000
12    -85.72000    181.78000     82.42000
12    -91.26000    190.28000     82.42000
12    -71.38000    203.36000     82.42000
12    -69.42000    124.24000     82.42000
12   -100.06000    164.45000     89.69000
12    -88.33000    154.97000     89.69000
12    -92.56000    150.39000     89.69000
12    -55.41000    163.80000     89.69000
12    -51.50000    152.03000     89.69000
12   -139.50000    116.07000     89.69000
12   -158.73000    136.99000     89.69000
12   -139.82000    158.57000     90.52000
12   -130.37000    157.26000     90.52000
12   -136.24000    168.38000     90.52000
12    -96.48000    177.20000     90.52000
12    -82.13000    174.59000     90.52000
12    -65.84000    176.88000     90.52000
12    -91.91000    120.64000     90.52000
12   -118.64000    119.66000     90.52000
12   -117.99000    145.16000     90.52000
12   -119.29000    135.03000     90.52000
12    -98.76000     99.39000     90.52000
12   -142.11000     90.56000     90.52000
12   -143.08000     78.14000     90.52000
12    -80.83000     71.27000     90.52000
12    -78.22000     82.06000     90.52000
12    -58.67000    125.87000     90.52000
12    -63.88000    137.64000     90.52000
12    -67.47000    143.86000     90.52000
12    -55.73000    114.43000     90.52000
12    -92.89000    204.01000     90.52000
12   -117.99000    170.99000     90.52000
12   -101.69000    153.99000     90.52000
12   -123.20000    161.18000     90.52000
12   -112.77000    153.66000     90.52000
12   -112.12000    165.76000     90.52000
12   -110.82000    192.24000     90.52000
12    -44.65000    182.11000     90.52000
12    -48.56000    171.32000     90.52000
12    -61.93000    152.68000     90.52000
12    -87.02000    133.72000     90.52000
12    -86.37000    165.76000     90.52000
12    -82.79000    199.44000     90.52000
12   -132.00000    129.14000     90.52000
12   -129.39000    117.37000     90.52000
12   -109.19000    126.53000     90.52000
12   -109.51000    111.49000     90.52000
12   -107.23000    101.03000     90.52000
12   -117.66000     88.27000     90.52000
12   -118.96000    108.55000     90.52000
12   -135.26000     97.76000     90.52000
12   -134.61000     75.20000     90.52000
12    -89.30000     82.72000     90.52000
12    -95.17000     69.31000     90.52000
12   -130.05000    201.72000     90.52000
12   -114.73000    229.19000     90.52000
12    -98.43000    216.76000     90.52000
12   -137.54000    187.99000     96.43000
12   -120.27000    185.05000     96.43000
12   -118.64000    201.40000     96.43000
12   -108.53000    207.61000     96.43000
12   -106.91000    200.42000     96.43000
12    -88.00000    220.36000     96.43000
12    -73.33000    220.03000     96.43000
12    -74.96000    179.49000     96.43000
12    -43.67000    132.74000     96.43000
12    -52.15000    103.31000     96.43000
12   -126.13000    150.72000     96.43000
12   -138.85000    107.56000     96.43000
12   -153.51000    108.55000     96.43000
12   -130.70000     70.95000     96.43000
12   -106.58000    145.49000     96.43000
12   -126.13000    173.28000     96.43000
12   -139.17000    177.86000     96.43000
12    -64.53000    213.82000     97.26000
12    -76.92000    210.88000     97.26000
12    -81.16000    227.88000     97.26000
12    -89.96000    227.55000     97.26000
12    -56.71000    204.99000     97.26000
12    -73.99000    193.55000     97.26000
12    -71.70000    186.36000     97.26000
12    -64.21000    186.36000     97.26000
12    -64.53000    160.20000     97.26000
12    -69.10000    164.78000     97.26000
12    -60.30000    168.38000     97.26000
12    -42.04000    161.84000     97.26000
12    -71.05000    132.41000     97.26000
12    -73.99000    142.22000     97.26000
12    -80.83000    149.41000     97.26000
12    -92.24000    144.51000     98.25000
12    -79.53000    115.74000     98.25000
12    -72.03000    106.58000     98.25000
12    -68.77000     96.45000     98.25000
12    -87.68000     95.14000     98.25000
12    -99.08000    109.53000     98.25000
12    -67.47000     85.01000     98.25000
12    -59.32000     94.81000     98.25000
12   -101.04000    199.76000     98.25000
12    -99.73000    125.55000     98.25000
12   -109.19000    133.39000     98.25000
12    -97.45000    135.35000     98.25000
12   -101.04000     80.43000     98.25000
12   -110.16000     79.77000     98.25000
12   -122.88000     78.79000     98.25000
12   -123.85000     95.47000     98.25000
12   -126.13000    102.66000     98.25000
12   -132.65000    137.32000     98.25000
12   -146.02000    138.62000     98.25000
12   -158.08000    146.47000     98.25000
12   -150.58000    119.99000     98.25000
12   -152.54000    100.04000     98.25000
12    -79.85000    126.85000     96.81000
12    -89.63000    186.03000     98.02000
12   -102.67000    187.67000     98.02000
12   -108.86000    179.49000     98.02000
12    -67.79000    202.38000     98.02000
12   -123.20000    193.22000     98.02000
12   -147.97000    150.07000     98.02000
12   -139.17000    145.16000     98.02000
12   -142.76000    128.49000     98.02000
12   -107.88000     92.85000     98.02000
12    -62.25000    107.24000     98.02000
12    -46.61000    120.64000     98.02000
12   -144.39000    101.68000     98.02000
12   -132.00000     86.64000     98.02000
12   -137.54000    199.76000    101.66000
12   -161.99000    134.70000    105.14000
12   -142.11000    116.39000    105.14000
12    -92.24000    153.01000    105.14000
12    -52.47000    149.09000    105.14000
12    -80.50000     97.76000    105.14000
12    -55.41000     89.58000    105.14000
12   -138.19000     82.72000    105.14000
12    -78.22000    158.57000    105.14000
12    -75.62000    169.68000    105.14000
12    -97.13000    166.41000    105.14000
12   -105.28000    172.63000    105.14000
12   -130.05000    182.11000    105.14000
12    -94.85000    196.49000    105.14000
12   -119.62000    210.55000    105.14000
12   -107.56000    218.73000    105.14000
12   -100.39000    227.88000    105.14000
12   -122.88000    221.34000    105.14000
12    -70.40000    115.74000    105.14000
12    -99.08000    153.66000    108.40000
12   -117.66000    168.70000    108.40000
12    -84.09000    175.24000    108.40000
12    -97.13000    177.53000    108.40000
12    -65.19000    176.88000    108.40000
12    -49.54000    164.45000    108.40000
12    -54.10000    157.26000    108.40000
12    -58.02000    115.41000    108.40000
12    -61.60000    137.97000    108.40000
12    -68.45000    145.49000    108.40000
12    -81.16000     71.27000    108.40000
12    -99.08000     96.45000    108.40000
12   -142.76000     90.56000    108.40000
12   -140.80000     75.52000    108.40000
12   -131.68000    128.16000    108.40000
12   -129.07000    117.05000    108.40000
12   -117.66000    117.70000    108.40000
12   -132.98000    156.61000    108.40000
12   -135.59000    169.36000    108.40000
12    -83.44000    166.09000    108.40000
12   -113.75000    226.90000    108.40000
12   -123.85000    139.61000    108.40000
12   -116.03000    143.86000    108.40000
12   -125.16000    156.61000    108.40000
12   -121.90000    129.80000    108.40000
12   -107.56000    117.37000    108.40000
12   -112.77000    104.95000    108.40000
12   -119.94000     88.27000    108.40000
12    -90.93000    127.51000    108.40000
12    -79.53000    136.01000    108.40000
12    -69.75000    195.84000    108.40000
12    -47.26000    183.09000    108.40000
12    -89.63000    204.67000    108.40000
12   -114.40000    193.55000    108.40000
12   -127.44000    207.61000    108.40000
12   -140.48000    158.24000    108.40000
12    -87.35000     87.29000    108.40000
12    -74.96000     90.24000    108.40000
12    -54.10000    129.47000    108.40000
12   -115.38000    156.61000    108.40000
12   -106.58000    160.20000    108.40000
12   -128.74000    148.76000    112.87000
12   -153.51000    138.62000    112.87000
12   -140.80000    107.56000    112.87000
12    -93.54000    119.33000    112.87000
12    -74.96000    133.07000    112.87000
12    -74.31000    141.57000    112.87000
12    -59.65000    143.86000    112.87000
12    -63.23000    131.10000    112.87000
12    -44.65000    130.12000    112.87000
12    -79.85000    108.55000    112.72000
12    -67.14000    158.89000    112.72000
12    -58.99000    165.76000    112.72000
12    -68.12000    169.68000    112.72000
12    -42.37000    158.89000    112.72000
12    -76.27000    176.88000    112.72000
12    -73.01000    185.70000    112.72000
12    -77.25000    212.51000    112.72000
12    -85.72000    217.74000    112.72000
12    -91.26000    222.32000    112.72000
12    -82.79000    226.57000    112.72000
12   -140.48000    178.84000    112.72000
12   -137.54000    187.34000    112.72000
12   -145.69000    188.32000    112.72000
12   -117.01000    203.69000    112.72000
12   -106.91000    203.03000    112.72000
12    -52.47000    100.70000    112.72000
12    -52.15000    110.51000    112.72000
12   -154.82000    108.55000    112.72000
12   -119.94000    183.42000    112.72000
12    -86.70000    194.20000    112.72000
12    -77.57000    200.09000    112.72000
12    -82.46000    150.39000    112.72000
12    -79.53000    126.53000    112.72000
12   -102.99000    145.49000    112.72000
12   -106.91000    151.38000    112.72000
12    -94.85000     71.27000    112.72000
12   -103.97000     69.64000    112.72000
12   -131.02000     74.54000    112.72000
12   -133.63000     98.08000    112.72000
12   -147.97000    167.40000    112.72000
12   -152.21000    158.57000    112.72000
12   -125.81000    171.97000    112.72000
12   -126.79000    164.78000    112.72000
12    -90.61000    161.84000    112.72000
12    -78.88000    189.63000    112.72000
12    -81.16000    182.76000    112.72000
12    -64.53000    188.32000    112.72000
12   -154.16000    130.78000    112.72000
12   -159.71000    123.91000    112.72000
12    -80.18000     81.74000    112.72000
12    -89.96000     80.10000    112.72000
12    -43.02000    175.57000    112.72000
12    -51.17000    175.90000    112.72000
12    -54.10000    189.95000    112.72000
12    -77.25000    221.34000    112.72000
12    -68.12000    210.88000    112.72000
12    -91.59000    229.84000    112.72000
12   -130.05000    214.48000    112.72000
12   -111.79000    132.09000    113.55000
12   -102.99000    131.76000    113.55000
12    -95.82000    143.53000    113.55000
12    -90.28000    137.32000    113.55000
12    -60.62000     94.81000    113.55000
12    -65.19000     86.31000    113.55000
12    -69.42000    107.89000    113.55000
12    -97.45000    108.22000    113.55000
12   -126.79000    106.26000    113.55000
12   -126.46000     96.45000    113.55000
12   -113.10000     76.50000    113.55000
12   -100.71000     81.08000    113.55000
12    -90.28000     94.49000    113.55000
12   -111.79000     96.78000    113.55000
12   -106.91000     90.56000    113.55000
12   -129.39000     88.27000    113.55000
12   -124.83000     76.83000    113.55000
12   -148.30000    120.32000    113.55000
12   -140.80000    132.41000    113.55000
12   -141.45000    144.51000    113.55000
12   -159.05000    145.82000    113.55000
12   -105.60000    187.01000    113.55000
12   -101.36000    200.74000    113.55000
12   -149.60000     97.76000    113.55000
12    -68.77000     98.41000    113.55000
12    -61.27000    104.95000    113.55000
12    -48.56000    122.93000    113.55000
12    -44.00000    148.11000    113.55000
12    -91.59000    183.74000    113.55000
12   -125.16000    197.15000    113.55000
12   -148.95000    149.74000    113.55000
12    -59.32000    198.78000    113.55000
12    -67.47000    204.01000    113.55000
12    -53.13000    139.28000    113.55000
12   -141.13000    197.80000    117.64000
12   -133.96000    201.72000    117.64000
12   -148.30000    106.58000    117.64000
12   -140.80000    123.91000    121.43000
12   -139.82000    117.05000    121.43000
12   -109.51000    171.97000    121.43000
12   -101.04000    165.76000    121.43000
12    -93.22000    170.01000    121.43000
12    -97.78000    190.28000    121.43000
12   -116.03000    208.59000    121.43000
12   -106.25000    209.90000    121.43000
12   -102.99000    224.94000    121.43000
12   -109.19000    217.09000    121.43000
12   -118.31000    217.74000    121.43000
12    -73.66000    149.74000    121.43000
12    -52.15000    150.72000    121.43000
12    -77.90000    160.20000    121.43000
12    -91.59000    149.74000    121.43000
12    -74.64000    115.08000    121.43000
12    -66.16000    115.74000    121.43000
12    -54.10000     90.24000    121.43000
12    -79.20000     97.76000    121.43000
12   -102.02000    122.60000    121.43000
12    -91.59000    124.57000    123.78000
12    -86.05000    118.35000    123.78000
12   -102.02000     95.47000    123.78000
12   -130.05000    117.70000    123.78000
12   -133.31000    126.53000    123.78000
12   -130.37000    132.41000    123.78000
12   -126.79000    139.61000    123.78000
12   -134.94000    147.12000    123.78000
12   -121.90000    148.11000    123.78000
12   -127.11000    156.93000    123.78000
12   -135.59000    157.26000    123.78000
12   -134.28000    168.38000    123.78000
12   -133.63000    174.92000    123.78000
12   -113.75000    193.55000    123.78000
12    -96.15000    197.80000    123.78000
12    -89.30000    199.44000    123.78000
12    -69.10000    198.78000    123.78000
12    -84.09000    175.57000    123.78000
12    -94.19000    178.18000    123.78000
12    -75.29000    171.97000    123.78000
12    -63.23000    171.97000    123.78000
12    -47.26000    163.15000    123.78000
12    -50.52000    157.26000    123.78000
12    -64.21000    137.64000    123.78000
12    -55.73000    119.66000    123.78000
12    -75.62000     90.56000    123.78000
12    -85.72000     86.97000    123.78000
12    -84.74000     71.27000    123.78000
12   -115.71000     85.66000    123.78000
12   -119.62000     91.87000    123.78000
12   -141.45000     82.39000    123.78000
12   -147.97000     90.89000    123.78000
12   -141.45000     92.53000    123.78000
12   -143.41000    100.04000    123.78000
12    -83.11000    103.97000    123.78000
12    -89.63000    110.18000    123.78000
12   -109.19000    106.26000    123.78000
12   -118.31000    115.41000    123.78000
12   -104.62000    115.41000    123.78000
12   -116.03000    121.62000    123.78000
12   -109.51000    140.91000    123.78000
12   -115.05000    158.89000    123.78000
12   -119.94000    168.05000    123.78000
12   -100.06000    153.66000    123.78000
12    -86.37000    155.30000    123.78000
12    -90.28000    209.90000    123.78000
12    -83.76000    207.94000    123.78000
12   -126.79000    206.63000    123.78000
12    -55.73000    161.51000    128.24000
12    -78.55000    182.43000    128.24000
12    -94.85000    157.91000    128.24000
12    -59.65000    141.24000    128.24000
12    -63.88000    132.09000    128.24000
12    -73.33000    134.70000    128.24000
12    -73.33000    141.57000    128.24000
12    -51.82000    130.78000    128.24000
12   -129.72000    101.03000    128.24000
12   -148.62000    126.85000    128.24000
12   -155.14000    139.61000    128.24000
12   -135.59000    186.36000    128.24000
12   -117.99000    199.11000    128.24000
12    -84.42000    188.97000    128.24000
12    -69.10000    155.63000    128.24000
12   -136.24000     77.16000    128.24000
12   -118.96000    183.09000    128.24000
12   -125.81000    178.18000    128.24000
12    -71.70000    191.92000    128.24000
12    -63.23000    183.09000    128.24000
12    -78.55000    211.53000    128.24000
12    -86.70000    218.07000    128.24000
12   -108.53000    199.44000    128.24000
12   -105.28000    178.84000    128.24000
12   -140.80000    176.55000    128.24000
12   -143.74000    187.01000    128.24000
12   -113.75000    149.41000    128.24000
12    -56.39000    108.55000    128.24000
12    -65.51000    146.47000    128.24000
12    -61.60000    153.99000    128.24000
12    -69.10000    163.15000    128.24000
12    -55.08000    173.61000    128.24000
12    -57.69000    185.70000    128.24000
12    -79.20000    196.17000    128.24000
12   -124.51000    124.57000    128.24000
12   -119.29000    135.68000    128.24000
12   -145.04000    157.91000    128.24000
12   -139.82000    106.58000    128.24000
12    -80.18000    123.91000    128.24000
12   -106.25000    132.09000    129.91000
12    -92.56000    140.59000    129.91000
12    -99.41000    144.84000    129.91000
12   -100.39000    107.56000    129.91000
12    -68.45000    100.37000    129.91000
12    -59.32000     94.81000    129.91000
12   -102.02000     84.02000    129.91000
12   -102.02000     75.85000    129.91000
12    -65.84000     87.95000    129.91000
12   -110.49000     93.51000    129.91000
12   -119.29000    106.26000    129.91000
12   -134.28000     91.22000    129.91000
12   -127.11000     81.74000    129.91000
12    -90.61000     94.81000    129.91000
12    -73.01000    106.91000    129.91000
12    -48.89000    140.59000    129.91000
12    -81.81000    145.49000    129.91000
12    -94.85000    132.09000    129.91000
12   -144.39000    144.18000    129.91000
12   -139.82000    133.39000    129.91000
12   -113.42000     75.85000    129.91000
12   -133.63000    195.51000    134.83000
12   -145.69000    111.81000    134.83000
12   -147.97000    101.35000    134.83000
12    -74.96000    155.95000    137.64000
12    -83.44000    160.86000    137.64000
12    -83.44000    169.03000    137.64000
12    -88.33000    166.09000    137.64000
12    -91.26000    161.84000    137.64000
12    -92.89000    147.12000    137.64000
12    -97.13000    150.07000    137.64000
12    -93.87000    190.61000    137.64000
12    -99.08000    207.94000    137.64000
12   -111.47000    169.68000    137.64000
12   -102.02000    169.03000    137.64000
12    -51.50000    150.39000    137.64000
12    -65.51000    109.53000    137.64000
12    -63.88000    115.08000    137.64000
12    -79.53000    109.85000    137.64000
12    -79.85000     97.43000    137.64000
12   -105.60000    120.97000    137.64000
12    -96.48000    116.39000    137.64000
12   -105.28000    158.57000    137.64000
12    -91.91000     84.02000    137.64000
12    -92.24000     89.26000    137.64000
12    -74.96000     83.04000    137.64000
12   -114.08000    177.20000    137.64000
12   -134.61000    124.57000    139.23000
12   -130.05000    110.51000    139.23000
12   -124.83000    100.70000    139.23000
12   -126.13000     93.18000    139.23000
12   -144.39000     89.58000    139.23000
12   -142.11000     80.43000    139.23000
12    -87.35000    125.55000    139.23000
12    -95.50000    126.20000    139.23000
12   -119.62000    156.28000    139.23000
12   -132.33000    165.43000    139.23000
12   -130.70000    152.68000    139.23000
12    -97.13000    179.17000    139.23000
12    -82.46000    177.20000    139.23000
12    -53.13000    120.32000    139.23000
12    -83.76000    103.64000    139.23000
12   -113.10000    142.22000    139.23000
12   -128.74000    141.89000    139.23000
12   -132.00000    130.78000    139.23000
12   -116.03000    115.74000    139.23000
12   -119.29000     89.26000    139.23000
12   -110.82000     83.70000    139.23000
12    -98.76000     95.14000    141.20000
12   -105.28000    101.03000    141.20000
12    -91.26000    107.89000    141.20000
12    -84.42000    115.74000    141.20000
12    -77.25000    118.35000    141.20000
12   -119.29000    168.38000    141.20000
12   -107.23000    189.30000    141.20000
12    -98.76000    200.42000    141.20000
12    -88.65000    208.26000    141.20000
12    -74.96000    202.71000    141.20000
12    -69.42000    170.99000    141.20000
12   -116.03000    127.18000    141.20000
12   -141.13000    118.35000    141.20000
12    -81.48000     88.27000    141.20000
12    -71.05000    136.01000    145.44000
12    -59.97000    141.89000    145.44000
12    -58.99000    162.16000    145.44000
12    -77.57000    181.13000    144.30000
12   -115.71000    196.49000    145.67000
12   -105.60000    178.84000    147.18000
12   -111.79000    150.39000    147.18000
12    -97.13000    156.28000    148.02000
12   -102.34000    140.91000    148.02000
12   -105.28000    149.74000    147.11000
12   -120.92000    147.45000    147.11000
12   -144.06000    149.09000    147.94000
12   -142.43000    156.93000    147.94000
12   -134.28000    159.88000    149.15000
12   -150.58000    124.24000    148.09000
12   -131.02000    136.66000    147.26000
12   -122.88000    124.57000    147.26000
12   -122.55000    136.34000    147.26000
12   -115.05000    132.74000    147.26000
12   -106.25000    115.41000    147.26000
12    -82.46000    146.14000    147.26000
12    -92.56000    136.01000    147.26000
12   -103.97000    133.07000    147.26000
12   -108.21000    126.20000    147.26000
12   -114.08000     95.47000    148.09000
12    -99.08000     80.10000    146.96000
12   -110.82000     78.47000    146.12000
12   -131.35000     85.99000    147.11000
12   -133.96000     78.14000    147.11000
12   -137.87000     98.08000    147.11000
12   -137.87000    108.22000    147.11000
12   -116.68000    105.60000    147.11000
12    -69.75000     97.43000    147.11000
12    -76.27000    128.16000    147.11000
12    -59.32000    132.09000    147.94000
12    -66.49000    150.07000    147.94000
12    -67.14000    159.88000    147.94000
12    -83.44000    191.92000    147.94000
12    -72.36000    194.53000    147.94000
12    -67.47000    185.38000    147.94000
12    -60.95000    173.93000    147.94000
12   -118.96000    187.99000    147.94000
12   -113.75000    204.67000    147.94000
12   -132.98000    179.17000    147.94000
12    -87.02000     77.81000    147.94000
12   -138.19000    142.87000    147.94000
12   -140.15000    180.47000    147.94000
12   -146.34000    109.85000    149.91000
12   -147.65000    100.70000    150.82000
12   -105.60000    166.09000    153.47000
12   -112.77000    161.18000    153.47000
12    -88.65000    151.38000    154.30000
12    -95.82000    144.84000    153.17000
12    -76.59000    159.22000    151.73000
12    -80.18000    172.30000    153.55000
12    -90.93000    165.76000    153.55000
12    -87.68000    157.26000    154.38000
12    -84.42000    136.34000    154.38000
12    -94.19000    127.18000    153.32000
12    -78.22000    110.18000    154.45000
12    -80.50000     99.39000    154.45000
12    -85.72000    106.26000    154.45000
12    -91.91000     86.31000    155.29000
12    -92.56000     94.49000    155.29000
12   -125.48000    100.70000    155.21000
12   -132.98000    125.55000    155.21000
12   -141.13000    127.51000    156.20000
12   -129.72000    108.22000    154.68000
12   -128.74000    116.72000    155.51000
12   -118.64000     87.29000    155.51000
12    -84.42000    120.32000    155.51000
12    -96.15000    192.90000    155.51000
12    -97.13000    170.99000    156.35000
12    -89.63000    177.86000    156.35000
12   -105.60000    190.28000    156.35000
12   -102.67000    200.74000    156.35000
12   -113.42000    138.62000    156.35000
12   -121.25000    140.91000    156.35000
12   -128.74000    141.89000    156.35000
12   -130.70000    147.78000    156.35000
12   -124.51000    156.93000    157.18000
12   -123.53000    168.38000    157.18000
12   -115.38000    171.97000    157.18000
12   -142.43000     87.62000    157.18000
12    -93.54000    115.74000    157.18000
12    -72.36000    117.37000    157.18000
12    -67.14000    124.24000    157.18000
12   -115.38000    127.18000    159.23000
12   -124.18000    129.47000    160.06000
12   -134.61000    164.45000    160.06000
12    -69.75000    176.22000    160.97000
12    -78.88000    182.76000    160.97000
12   -115.05000    194.53000    160.97000
12    -70.07000    137.32000    160.97000
12   -110.16000     78.47000    162.71000
12   -108.53000    113.12000    162.71000
12   -105.93000    130.45000    162.71000
12   -102.02000     91.54000    163.54000
12   -113.75000     98.41000    163.54000
12   -104.95000    150.07000    163.54000
12    -96.15000    156.93000    163.54000
12   -114.73000    149.09000    163.54000
12   -121.25000    147.78000    163.54000
12   -138.19000    151.38000    163.54000
12   -142.76000    147.12000    163.54000
12   -132.00000    157.26000    164.38000
12   -130.37000    136.99000    164.38000
12   -146.99000    112.80000    165.29000
12   -147.65000    121.30000    165.29000
12   -138.19000    108.87000    166.12000
12    -59.97000    197.15000      4.92000
12    -75.62000    205.65000      5.76000
12    -78.88000    222.00000      7.65000
12    -86.37000    199.11000     10.38000
12    -88.33000    211.53000     10.38000
12    -69.10000    228.21000     18.48000
12   -100.06000    203.69000     21.21000
12    -96.15000    195.19000     21.21000
12   -135.59000    119.66000     22.04000
12   -130.75000    178.61000     22.04000
11   -118.64000    160.53000      0.00000
11   -102.99000    161.18000      0.00000
11    -69.42000    214.15000      0.00000
11    -73.66000    126.20000    -10.45000
11    -63.56000    141.57000    -10.45000
11    -56.06000    151.38000     23.56000
11    -63.88000    112.14000     -1.51000
11    -56.06000    123.58000      1.14000
11    -50.52000    138.30000      4.47000
11    -64.86000    130.45000     -1.97000
11    -71.38000    119.33000    -10.00000
11    -68.12000    215.13000     22.35000
11    -74.31000    127.18000      7.27000
11    -71.70000    127.84000     32.27000
11    -64.53000    116.07000     33.25000
11   -155.47000    166.74000     85.60000
11    -94.19000    231.80000     85.60000
11   -104.62000    230.50000     85.60000
11    -57.36000    196.49000     98.32000
11    -56.71000    179.17000    110.97000
11    -52.47000    139.28000     97.87000
11    -43.35000    148.43000     96.51000
11    -65.51000    123.58000    114.38000
11    -43.67000    139.93000    107.11000
11    -98.43000    211.53000    118.02000
11    -90.93000     75.52000    129.23000
11    -71.38000     80.43000    121.35000
11   -114.73000     67.35000    135.21000
11   -104.95000     70.29000    136.58000
11   -126.79000     73.56000    138.62000
11   -148.30000    135.03000    138.62000
11   -140.15000    167.40000    139.30000
11    -71.05000    118.03000    141.96000
11    -62.58000    123.58000    138.17000
11    -80.83000    136.34000    138.02000
11   -152.21000    116.39000    138.02000
11    -90.93000    199.76000    146.58000
11   -128.42000    176.22000    144.53000
11   -143.08000    136.01000    153.70000
11   -137.22000    117.37000    161.80000
11   -101.36000    105.93000    161.80000
11    -92.24000    105.93000    161.80000
11    -83.76000    111.16000    162.64000
11   -108.21000     90.56000    157.26000
11    -74.64000    144.84000    156.20000
11   -114.40000    181.13000    155.36000
11    -75.62000    167.40000    156.04000
11    -90.61000    186.69000    161.42000
11   -117.33000    116.07000    161.42000
11   -113.10000    105.60000    162.33000
11   -128.74000     93.83000    156.27000
11    -65.19000    202.71000    141.20000
11   -128.09000    188.97000    133.40000
11    -73.33000    128.82000    131.43000
11    -87.02000    115.41000    106.50000
11    -86.05000    105.28000    106.50000
11    -72.68000     81.74000     96.51000
11    -72.68000     75.20000     96.51000
11    -58.99000    102.33000     80.52000
11    -71.05000    113.45000     84.54000
11   -122.55000     67.35000     98.47000
11   -111.14000     65.72000    106.20000
