# Supplementary material for: Design Principles of Pancreatic Islets: Glucose-Dependent Coordination of Hormone Pulses
Source: PLoS One. 2016 Apr 1;11(4):e0152446. doi: 10.1371/journal.pone.0152446 (PMC4818077; doi:10.1371/journal.pone.0152446)
Supplement: S1 Dataset — Three-dimensional coordinates of α and β cells within mouse islets (n = 29). Columns represent types, x, y, and z coordinates (μm) of cells (rows) within an islet. The numbers of the first column are 11 (α cell) and 12 (β cell). (ZIP) [file pone.0152446.s009.zip › Mouse/M11.txt]

12    161.10000    144.59000      0.00000
12    157.19000    126.61000      0.00000
12    180.66000    124.97000      0.00000
12    207.71000    121.70000      0.00000
12    204.45000    132.82000      0.00000
12    205.43000    142.30000      0.00000
12    184.24000    146.88000      0.00000
12    200.54000    111.57000      3.18000
12    167.30000    163.55000      3.18000
12    193.04000    163.22000      3.18000
12    207.71000    162.90000      3.18000
12    195.65000    151.45000      7.95000
12    193.04000    136.09000      7.95000
12    190.44000    122.68000     11.06000
12    172.18000    137.07000     11.06000
12    179.36000    158.32000     11.06000
12    206.41000    147.20000     15.53000
12    159.15000    174.99000     15.45000
12    156.21000    144.26000     15.45000
12    166.64000    150.47000     15.45000
12    159.80000    130.86000     15.45000
12    181.64000    126.28000     15.45000
12    204.13000    135.11000     15.45000
12    206.41000    121.05000     15.45000
12    212.93000    128.57000     15.45000
12    219.12000    192.32000     15.45000
12    167.30000    187.74000     15.45000
12    191.09000    189.71000     15.45000
12    203.80000    178.59000     11.51000
12    217.82000    173.03000     11.51000
12    177.73000    174.99000     11.51000
12    169.90000    107.97000     11.51000
12    124.60000    164.53000     10.30000
12    120.04000    186.44000     10.30000
12    119.38000    206.71000     10.30000
12    167.62000    215.86000     10.30000
12    176.42000    239.07000     10.30000
12    167.62000    252.48000     10.30000
12    154.26000    243.98000     10.30000
12    150.35000    210.96000     10.30000
12    142.20000    222.73000     10.30000
12    139.27000    235.15000     10.30000
12    200.87000    217.82000     10.30000
12    211.62000    236.13000     10.30000
12    197.93000    236.13000     10.30000
12    147.41000    257.38000     16.13000
12    160.78000    269.48000     16.13000
12    167.95000    278.31000     16.13000
12    213.25000    269.48000     16.13000
12    222.05000    277.33000     16.13000
12    212.60000    282.89000     17.04000
12    149.70000    275.04000     17.04000
12    143.18000    278.96000     17.04000
12    134.05000    266.21000     17.04000
12    122.64000    273.08000     17.04000
12    121.34000    278.96000     17.04000
12    115.47000    168.45000     17.88000
12    136.66000    149.17000     17.88000
12    129.49000    141.32000     17.88000
12    157.52000    110.91000     17.88000
12    124.27000    110.59000     17.88000
12    126.55000     99.80000     17.88000
12    120.36000    121.70000     17.88000
12     94.61000    138.05000     17.88000
12     73.43000    131.51000     17.88000
12     71.15000    154.40000     17.88000
12     71.15000    167.47000     17.88000
12     88.75000    162.90000     17.88000
12     71.80000    177.28000     17.88000
12     73.75000    193.96000     17.88000
12     78.64000    215.21000     18.79000
12     82.23000    248.56000     18.79000
12    107.00000    250.52000     18.79000
12    124.60000    242.34000     18.79000
12    176.42000    223.05000     18.79000
12    218.79000    206.71000     18.79000
12    196.30000    163.88000     18.79000
12    204.45000    160.94000     18.79000
12    216.51000    151.13000     18.79000
12    158.17000    297.92000     18.79000
12    167.62000    290.41000     18.79000
12    187.83000    289.75000     18.79000
12    200.54000    287.46000     18.79000
12    106.67000    229.59000     22.27000
12    116.78000    217.50000     22.27000
12    106.02000    202.13000     22.27000
12    106.02000    186.76000     22.27000
12    109.28000    132.16000     22.27000
12     88.42000    121.70000     22.27000
12    144.81000    197.55000     22.27000
12    187.18000    197.23000     22.27000
12    178.38000    252.48000     22.27000
12    216.19000    252.15000     22.27000
12    188.16000    149.49000     24.16000
12    154.26000    167.47000     24.16000
12    204.13000    110.59000     24.16000
12    180.66000    113.20000     24.16000
12    109.28000    151.45000     24.16000
12    100.81000    163.88000     24.16000
12     83.86000    150.47000     24.16000
12     85.81000    181.53000     24.92000
12     90.38000    233.19000     24.92000
12     91.68000    211.61000     24.92000
12     87.44000    198.21000     24.92000
12    122.32000    258.69000     24.92000
12    133.40000    248.56000     24.92000
12    170.88000    262.29000     24.92000
12    128.51000    175.65000     27.65000
12    168.27000    170.74000     27.65000
12    169.90000    157.34000     27.65000
12    197.93000    184.80000     28.48000
12    210.97000    192.98000     28.48000
12    205.43000    221.42000     29.47000
12    210.64000    232.86000     29.47000
12    178.70000    235.48000     29.47000
12    159.80000    243.98000     30.30000
12    145.13000    235.48000     30.30000
12    167.95000    212.59000     30.30000
12    135.35000    229.27000     31.13000
12    167.62000    184.80000     31.13000
12    178.70000    139.03000     31.13000
12    164.04000    141.65000     31.13000
12    147.09000    141.65000     31.97000
12    165.01000    126.61000     31.97000
12    179.36000    126.61000     32.80000
12    203.80000    136.41000     33.63000
12    222.70000    187.74000     33.63000
12    144.48000    259.67000     33.63000
12    145.13000    277.00000     34.54000
12    133.40000    262.61000     34.54000
12    122.97000    272.75000     34.54000
12    109.61000    255.10000     34.54000
12    107.00000    245.29000     34.54000
12    112.21000    286.48000     34.54000
12    127.53000    296.62000     34.54000
12     93.64000    278.31000     34.54000
12    165.99000    288.44000     34.54000
12    159.80000    301.19000     34.54000
12    159.47000    274.71000     34.54000
12    190.44000    288.12000     34.54000
12    185.22000    303.81000     34.54000
12    220.10000    276.02000     34.54000
12    210.32000    278.64000     34.54000
12    234.11000    288.44000     34.54000
12    224.66000    292.04000     34.54000
12    216.51000    299.89000     34.54000
12    207.39000    269.15000     34.54000
12    205.10000    290.08000     34.54000
12    223.03000    206.71000     34.54000
12    196.30000    165.84000     34.54000
12    205.76000    154.07000     34.54000
12    133.40000    141.97000     35.38000
12    132.75000    159.95000     35.38000
12    112.21000    169.44000     35.38000
12    118.41000    115.82000     35.38000
12    126.88000     95.87000     35.38000
12    162.08000     91.62000     35.38000
12    160.13000    110.26000     35.38000
12    149.04000     79.53000     35.38000
12     82.55000    105.68000     35.38000
12     73.75000    128.57000     35.38000
12     67.56000    152.43000     35.38000
12     70.49000    168.78000     35.38000
12     74.73000    188.07000     35.38000
12     76.69000    216.19000     36.28000
12     64.95000    241.36000     36.28000
12     78.32000    222.40000     36.28000
12     36.60000    178.26000     38.10000
12     40.18000    156.36000     38.10000
12     51.26000    130.86000     38.10000
12     51.92000    143.61000     38.10000
12     63.65000     97.51000     38.10000
12    109.61000    128.57000     38.10000
12     90.70000    123.01000     38.10000
12     90.38000    141.97000     38.10000
12     95.59000     91.95000     38.10000
12    207.71000    123.66000     38.10000
12    195.00000    124.97000     38.94000
12    186.53000    198.21000     39.77000
12    182.29000    115.49000     39.77000
12    190.44000    149.82000     39.77000
12    158.17000    149.49000     39.77000
12    111.89000    158.32000     39.77000
12     92.66000    159.63000     39.77000
12     83.86000    148.51000     39.77000
12    103.74000    179.90000     39.77000
12    111.24000    190.69000     39.77000
12    123.30000    186.44000     39.77000
12     67.56000    179.90000     39.77000
12     52.57000    184.80000     39.77000
12    104.72000    228.29000     39.77000
12    108.63000    219.79000     39.77000
12    105.37000    199.51000     39.77000
12    169.25000    224.04000     39.77000
12    222.05000    260.33000     39.77000
12    214.88000    250.52000     39.77000
12    219.77000    195.59000     39.77000
12    214.88000    173.03000     39.77000
12    212.60000    139.03000     39.77000
12    204.45000    111.89000     39.77000
12    145.78000    174.67000     39.77000
12    166.64000    235.15000     39.77000
12    170.23000    251.17000     39.77000
12    158.82000    262.61000     39.77000
12    114.17000    276.35000     39.77000
12     82.88000    254.11000     39.77000
12     73.10000    235.48000     39.77000
12     97.87000    267.52000     39.77000
12    184.24000    277.98000     39.77000
12    171.53000    272.75000     39.77000
12    183.92000    225.34000     39.77000
12    144.81000     68.41000     39.77000
12    133.73000     68.08000     39.77000
12    176.42000     87.05000     39.77000
12    167.95000     99.80000     39.77000
12     83.21000    193.30000     41.44000
12     99.83000    209.98000     41.44000
12    135.03000    239.07000     41.44000
12    149.37000    210.30000     41.44000
12    143.18000    195.92000     41.44000
12    192.39000    261.31000     41.44000
12    146.44000    302.50000     41.44000
12    132.75000    286.15000     41.44000
12    151.98000    288.77000     41.44000
12    198.91000    249.54000     41.44000
12    195.00000    233.84000     41.44000
12    179.36000    254.11000     41.44000
12    183.59000    242.02000     41.44000
12    232.48000    237.44000     41.44000
12    202.17000    207.69000     41.44000
12    190.11000    211.28000     41.44000
12    175.12000    199.84000     41.44000
12    157.19000    195.92000     41.44000
12    151.65000    224.69000     41.44000
12    129.49000    214.55000     41.44000
12    120.36000    200.17000     41.44000
12    123.95000    241.04000     41.44000
12    116.12000    226.32000     41.44000
12    145.78000    247.58000     41.44000
12    135.03000    250.84000     41.44000
12    120.04000    258.69000     41.44000
12    150.02000    128.89000     41.44000
12    137.64000     95.55000     41.44000
12    141.55000    118.76000     42.27000
12    130.14000    125.95000     42.27000
12    105.04000    106.34000     42.27000
12     93.64000    112.55000     42.27000
12    108.95000    145.57000     43.10000
12    125.90000    172.05000     43.10000
12    169.90000    157.01000     43.10000
12    175.12000    178.59000     43.10000
12    183.59000    184.80000     43.10000
12    180.33000    166.49000     43.10000
12    163.06000    171.07000     43.10000
12    146.44000    160.61000     43.10000
12    121.01000    151.78000     43.10000
12     94.61000    191.99000     43.10000
12     84.84000    175.65000     43.10000
12     80.92000    160.94000     43.10000
12     73.75000    140.66000     43.10000
12     75.06000    115.82000     43.10000
12     57.78000    115.49000     43.10000
12    111.89000     87.05000     43.10000
12    146.76000    105.03000     43.10000
12    177.07000    101.43000     43.10000
12    193.04000    101.10000     43.10000
12    186.85000     94.57000     43.10000
12    194.35000     86.39000     43.10000
12    189.79000     83.45000     43.10000
12    214.23000    155.05000     43.10000
12     86.47000    218.48000     43.10000
12     76.36000    203.44000     43.10000
12     69.52000    193.63000     43.10000
12     90.38000    234.50000     44.09000
12     93.31000    250.84000     44.09000
12    195.00000    184.15000     44.09000
12    213.90000    183.17000     44.09000
12    232.16000    181.21000     44.09000
12    227.92000    171.40000     44.09000
12    239.33000    170.74000     44.09000
12    222.70000    129.55000     44.09000
12    117.10000    138.38000     44.09000
12     98.52000    168.45000     44.09000
12     97.55000    149.17000     44.09000
12     97.87000    133.47000     44.09000
12    122.64000    107.64000     44.09000
12    137.64000    183.49000     44.09000
12    131.44000    202.13000     44.09000
12    219.44000    220.77000     44.09000
12    202.50000    224.36000     45.98000
12    177.73000    232.86000     45.98000
12    159.80000    252.15000     45.98000
12    156.87000    239.73000     45.98000
12    168.60000    212.92000     45.98000
12    199.56000    193.63000     45.98000
12    131.44000    225.67000     46.81000
12    169.58000    141.97000     46.81000
12    179.36000    141.32000     46.81000
12    186.85000    131.18000     46.81000
12    145.46000    141.65000     47.65000
12    162.08000    122.03000     47.65000
12    175.77000    130.20000     48.56000
12    144.81000    259.67000     50.75000
12    148.39000    275.04000     50.75000
12    130.14000    275.69000     50.75000
12    133.07000    263.27000     50.75000
12    189.79000    164.86000     50.75000
12    203.80000    162.57000     50.75000
12    136.33000    149.82000     50.75000
12    134.05000    161.92000     50.75000
12    115.47000    116.47000     50.75000
12    113.19000    168.13000     50.75000
12    224.33000    204.09000     50.75000
12    214.56000    281.25000     50.75000
12    222.38000    275.04000     50.75000
12    228.90000    283.87000     50.75000
12    223.68000    291.71000     50.75000
12    209.99000    271.77000     50.75000
12    190.76000    287.46000     50.75000
12    209.67000    286.81000     50.75000
12    205.10000    293.02000     50.75000
12    211.62000    295.64000     50.75000
12    169.25000    288.77000     50.75000
12    164.04000    292.69000     50.75000
12    162.41000    302.18000     50.75000
12    184.24000    300.21000     50.75000
12    192.72000    303.81000     50.75000
12    185.55000    309.04000     50.75000
12    108.63000    247.90000     50.75000
12     72.78000    170.09000     50.75000
12     66.26000    156.68000     50.75000
12    130.79000     90.64000     50.75000
12    157.84000     93.58000     50.75000
12    159.47000    108.62000     50.75000
12    150.67000     80.18000     50.75000
12    150.02000     70.70000     50.75000
12     75.38000    214.55000     52.72000
12     85.81000    201.80000     52.72000
12     77.99000    226.00000     52.72000
12    170.23000    187.74000     52.72000
12     75.38000    127.91000     52.72000
12     33.01000    147.53000     52.72000
12     77.34000    104.37000     52.72000
12     71.80000     91.30000     52.72000
12    103.74000     74.30000     52.72000
12    121.67000     96.53000     52.72000
12     90.38000    123.01000     53.56000
12    114.17000    127.91000     53.56000
12    204.45000    131.18000     53.56000
12     62.02000    246.92000     53.56000
12     61.04000    233.52000     53.56000
12     93.31000    281.25000     53.56000
12    117.43000    294.98000     53.56000
12    133.40000    301.85000     53.56000
12    122.64000    284.85000     53.56000
12    103.74000    286.48000     53.56000
12     53.87000    147.20000     53.56000
12     56.81000    128.57000     53.56000
12     41.81000    154.07000     53.56000
12     32.69000    178.59000     53.56000
12     46.05000    195.59000     53.56000
12     40.84000    209.00000     53.56000
12    212.93000    123.01000     54.54000
12    145.78000    172.71000     55.60000
12    126.23000    182.84000     55.60000
12    103.74000    181.53000     55.60000
12    110.91000    194.61000     55.60000
12     66.91000    182.19000     55.60000
12    165.01000    266.87000     55.60000
12    169.58000    273.08000     55.60000
12    181.64000    274.71000     55.60000
12    186.85000    278.31000     55.60000
12    204.13000    215.86000     55.60000
12    185.55000    231.56000     55.60000
12    166.64000    219.79000     55.60000
12    166.32000    233.52000     55.60000
12    165.67000    246.27000     55.60000
12    217.82000    251.83000     55.60000
12    222.70000    261.63000     55.60000
12    213.25000    264.90000     55.60000
12    194.02000    176.63000     55.60000
12    194.02000    147.53000     55.60000
12    206.41000    141.97000     55.60000
12    217.82000    135.11000     55.60000
12    226.29000    135.43000     55.60000
12    206.08000    113.20000     55.60000
12    185.55000    113.53000     55.60000
12    219.12000    193.63000     55.60000
12    228.24000    188.40000     55.60000
12    218.47000    175.32000     55.60000
12     88.09000    148.84000     55.60000
12     93.31000    160.94000     55.60000
12    121.34000    160.61000     55.60000
12    141.87000    133.80000     55.60000
12    174.79000     87.05000     55.60000
12     98.52000    267.19000     56.43000
12     86.14000    260.33000     56.43000
12     73.10000    264.25000     56.43000
12     77.34000    247.58000     57.42000
12    168.27000    162.24000     58.25000
12    176.75000    182.19000     58.25000
12    186.20000    195.26000     58.25000
12    176.42000    211.28000     59.08000
12    135.68000    237.77000     59.08000
12    113.52000    272.75000     59.08000
12    116.12000    256.08000     59.08000
12    107.00000    222.73000     59.08000
12     92.01000    223.05000     59.08000
12     91.35000    109.28000     59.92000
12     63.32000    108.95000     59.92000
12     91.35000     90.64000     59.92000
12    109.28000     87.37000     59.92000
12    110.58000    141.65000     59.92000
12    231.50000    167.80000     59.92000
12    217.16000    181.86000     59.92000
12    227.27000    178.92000     59.92000
12    190.11000    244.96000     59.92000
12    173.81000    251.50000     59.92000
12    157.52000    260.00000     59.92000
12    192.39000    263.27000     59.92000
12    235.74000    290.73000     59.92000
12    241.28000    281.58000     59.92000
12    224.99000    298.91000     59.92000
12    220.75000    303.81000     59.92000
12    170.88000    315.91000     59.92000
12     94.61000    250.52000     59.92000
12     69.84000    195.59000     59.92000
12    144.15000    198.86000     59.92000
12    118.41000    107.32000     59.92000
12     94.94000    129.88000     59.92000
12    165.01000    153.42000     59.92000
12    153.61000    162.24000     59.92000
12    149.04000    126.61000     59.92000
12     85.16000    139.03000     59.92000
12     78.64000    181.86000     59.92000
12     43.77000    125.30000     59.92000
12     39.86000    112.55000     59.92000
12     53.22000    100.45000     59.92000
12    137.64000     70.04000     59.92000
12    133.40000    209.98000     59.92000
12    147.41000    218.15000     59.92000
12    118.41000    243.98000     59.92000
12    213.90000    242.67000     59.92000
12    225.64000    238.42000     59.92000
12    232.16000    247.90000     59.92000
12    189.79000    157.67000     59.92000
12    132.42000    112.55000     59.92000
12     50.61000    187.42000     59.92000
12    198.26000    194.28000     61.81000
12    193.70000    184.15000     61.81000
12    151.65000    248.56000     61.81000
12    152.63000    234.17000     61.81000
12    136.66000    284.52000     61.81000
12    165.01000    201.15000     61.81000
12    165.99000    172.38000     61.81000
12    102.11000    234.50000     61.81000
12    175.44000    140.34000     62.72000
12    151.98000    143.28000     62.72000
12    159.80000    127.59000     62.72000
12    177.73000    126.61000     64.39000
12    191.09000    126.61000     64.39000
12    189.79000    140.66000     64.39000
12    192.07000     94.57000     65.30000
12    195.98000    114.18000     65.30000
12    195.65000    103.39000     66.13000
12    158.17000    110.59000     66.13000
12    132.42000     91.30000     66.13000
12    154.91000     94.57000     66.13000
12    170.23000     95.55000     66.13000
12    150.67000     67.43000     66.13000
12    149.37000     75.60000     66.13000
12    130.79000    145.90000     66.13000
12    138.94000    149.82000     66.13000
12    180.66000    164.53000     66.13000
12    218.79000    281.25000     66.13000
12    211.62000    286.15000     66.13000
12    220.10000    292.04000     66.13000
12    236.72000    271.77000     66.13000
12    203.80000    296.94000     66.13000
12    196.96000    289.42000     66.13000
12    180.99000    298.58000     66.13000
12    182.94000    304.46000     66.13000
12    192.72000    307.08000     66.13000
12    170.56000    285.83000     66.13000
12    149.37000    278.96000     66.13000
12    140.57000    266.21000     66.13000
12    129.81000    277.65000     66.13000
12    164.36000    291.39000     66.13000
12    158.17000    301.52000     66.13000
12    173.49000    301.19000     66.13000
12     72.45000    170.09000     66.96000
12     66.26000    154.07000     66.96000
12    115.47000    114.18000     66.96000
12    172.18000    241.04000     66.96000
12     89.07000    200.17000     67.80000
12     77.34000    212.92000     67.80000
12     72.78000    225.67000     67.80000
12     78.97000    128.89000     67.80000
12     69.19000    124.64000     67.80000
12     80.27000    105.03000     67.80000
12     68.54000     94.24000     67.80000
12     71.47000     84.10000     67.80000
12    103.41000     72.66000     67.80000
12    102.44000     54.35000     67.80000
12    105.04000     42.91000     67.80000
12    114.17000     46.83000     67.80000
12     77.67000     50.76000     67.80000
12     58.11000     67.10000     67.80000
12    170.56000    189.71000     67.80000
12     56.15000    146.88000     68.78000
12     55.83000    132.49000     68.78000
12     35.62000    150.15000     68.78000
12     38.23000    157.34000     68.78000
12     29.75000    181.53000     68.78000
12     43.44000    194.28000     68.78000
12     42.46000    208.02000     68.78000
12     59.41000    243.33000     68.78000
12     59.41000    232.21000     68.78000
12    109.93000    278.96000     68.78000
12    121.34000    286.48000     68.78000
12    131.44000    303.81000     68.78000
12    144.48000    304.46000     68.78000
12    142.85000    294.33000     68.78000
12    117.43000    298.91000     68.78000
12    111.24000    297.60000     68.78000
12     94.29000    283.87000     68.78000
12     79.95000    283.54000     68.78000
12    106.35000    286.48000     68.78000
12    106.35000    168.13000     68.78000
12    132.42000    169.44000     68.78000
12    207.39000    159.95000     69.69000
12    205.76000    125.95000     69.69000
12    216.51000    166.17000     69.69000
12    228.24000    208.34000     69.69000
12    215.21000    210.96000     69.69000
12    212.93000    202.46000     69.69000
12    226.62000    266.21000     69.69000
12     33.01000    132.16000     69.69000
12    110.91000    158.97000     69.69000
12    140.24000    253.79000     69.69000
12    195.98000    229.27000     69.69000
12    123.30000    202.13000     70.60000
12    131.12000    183.17000     71.43000
12    146.76000    174.01000     71.43000
12    112.87000    192.98000     71.43000
12    105.37000    182.19000     71.43000
12    123.30000    162.57000     71.43000
12    145.78000    152.43000     71.43000
12    145.46000    133.47000     71.43000
12    133.73000    132.49000     71.43000
12    183.27000    113.20000     71.43000
12    207.06000    110.26000     71.43000
12    224.99000    135.11000     71.43000
12    214.88000    135.11000     71.43000
12    207.39000    139.68000     71.43000
12    196.30000    143.93000     71.43000
12    195.33000    174.34000     71.43000
12    204.45000    211.94000     71.43000
12    199.56000    219.79000     71.43000
12    171.86000    217.17000     71.43000
12    124.93000    226.00000     71.43000
12    163.38000    267.52000     71.43000
12    154.91000    275.04000     71.43000
12    171.86000    275.04000     71.43000
12    184.57000    274.38000     71.43000
12    187.18000    284.19000     71.43000
12    210.64000    265.23000     71.43000
12    214.88000    249.54000     71.43000
12    218.47000    259.02000     71.43000
12    229.55000    191.99000     71.43000
12    215.86000    192.98000     71.43000
12    239.65000    175.97000     71.43000
12    234.44000    198.53000     71.43000
12     90.70000    159.63000     71.43000
12     84.51000    150.15000     71.43000
12     65.28000    181.53000     71.43000
12     61.69000    204.42000     71.43000
12    109.28000    199.84000     71.43000
12    163.06000    249.21000     71.43000
12    160.78000    234.50000     71.43000
12    118.08000    134.13000     71.43000
12    116.78000    149.82000     71.43000
12    115.15000    124.97000     71.43000
12    177.73000     83.45000     71.43000
12    128.51000     85.08000     71.43000
12    105.37000    109.93000     71.43000
12    175.12000    152.43000     71.43000
12    182.94000    141.65000     71.43000
12     99.83000    267.52000     72.34000
12     73.75000    266.21000     72.34000
12     83.86000    264.25000     72.34000
12     86.47000    275.69000     72.34000
12     85.49000    252.48000     72.34000
12    182.29000    230.90000     72.34000
12    168.60000    229.92000     72.34000
12     92.98000    212.92000     72.34000
12    126.55000    256.40000     72.34000
12    103.41000    244.31000     72.34000
12    121.99000    266.87000     72.34000
12    124.60000    103.39000     72.34000
12    118.41000     98.82000     72.34000
12    161.10000    116.80000     72.34000
12    181.96000    120.39000     72.34000
12    151.33000    112.55000     72.34000
12    186.20000    172.05000     72.34000
12    195.65000    204.42000     72.34000
12    173.81000    184.15000     74.01000
12    166.32000    164.86000     74.01000
12    183.27000    193.63000     74.01000
12    182.94000    204.09000     74.01000
12    133.73000    235.81000     74.92000
12    115.15000    258.69000     74.92000
12    158.82000    223.05000     74.92000
12    153.93000    202.46000     74.92000
12     90.05000    226.00000     74.92000
12     73.10000    244.63000     74.92000
12    146.76000    125.95000     75.90000
12     98.85000    126.28000     75.90000
12    113.52000    141.65000     75.90000
12     82.23000    142.95000     75.90000
12     83.53000    122.68000     75.90000
12    135.03000    211.94000     75.90000
12    143.18000    200.82000     75.90000
12    177.40000    210.96000     75.90000
12    228.90000    241.36000     75.90000
12    155.89000    257.38000     75.90000
12    117.10000    243.33000     75.90000
12     99.83000    223.05000     76.73000
12     78.32000    182.51000     76.73000
12     69.19000    196.57000     76.73000
12     52.57000    191.01000     76.73000
12     43.12000    110.59000     76.73000
12     42.14000    118.11000     76.73000
12     60.06000    108.30000     76.73000
12     67.56000    104.70000     76.73000
12     48.98000     98.82000     76.73000
12    114.82000     88.68000     76.73000
12    101.13000     91.30000     76.73000
12    136.98000     69.72000     76.73000
12    179.03000     99.47000     76.73000
12    210.32000    118.76000     76.73000
12    215.53000    178.92000     76.73000
12    225.64000    179.57000     76.73000
12    230.53000    167.47000     76.73000
12    156.21000    160.28000     76.73000
12    163.38000    152.43000     76.73000
12    190.11000    248.88000     76.73000
12    192.39000    259.67000     76.73000
12    195.98000    237.11000     76.73000
12    205.43000    223.38000     76.73000
12    139.92000     96.53000     76.73000
12    224.33000    288.77000     76.73000
12    233.13000    291.06000     76.73000
12    239.98000    282.89000     76.73000
12    223.03000    301.19000     76.73000
12    213.25000    304.46000     76.73000
12    162.73000    309.04000     76.73000
12    142.85000    312.96000     76.73000
12    171.21000    315.91000     76.73000
12    180.99000    312.31000     76.73000
12    187.50000    312.64000     76.73000
12     62.35000    251.17000     76.73000
12     51.92000    220.11000     76.73000
12     26.17000    206.71000     76.73000
12     18.67000    177.61000     76.73000
12    191.74000    161.26000     76.73000
12    148.07000    233.84000     77.57000
12    146.76000    250.84000     77.57000
12    176.10000    253.79000     77.57000
12    192.07000    188.73000     77.57000
12    199.56000    195.59000     77.57000
12    151.00000    144.91000     78.40000
12    154.26000    128.57000     78.40000
12    174.79000    135.11000     78.40000
12    187.50000    130.20000     80.14000
12    199.56000    113.20000     80.98000
12    202.50000    118.43000     80.98000
12    219.77000    183.17000     80.98000
12    209.99000    287.79000     81.89000
12    202.50000    298.25000     81.89000
12    236.72000    276.67000     81.89000
12    166.32000    287.14000     81.89000
12    178.70000    295.64000     81.89000
12    183.27000    299.89000     81.89000
12    162.08000    299.23000     81.89000
12    155.24000    294.98000     81.89000
12    168.93000    293.67000     81.89000
12    140.90000    268.17000     81.89000
12    130.47000    278.96000     81.89000
12    138.61000    285.50000     81.89000
12     95.59000    247.58000     81.89000
12    182.94000    164.86000     81.89000
12    175.12000    161.92000     81.89000
12    117.75000    107.97000     81.89000
12     81.25000    191.34000     81.89000
12     82.88000    236.46000     81.89000
12    144.15000    118.11000     81.89000
12    165.34000     89.66000     81.89000
12    152.30000     65.14000     81.89000
12    148.72000     86.07000     81.89000
12     22.26000    153.74000     81.89000
12     17.69000    164.20000     81.89000
12     16.06000    144.91000     81.89000
12     29.10000    144.59000     81.89000
12     25.52000    134.78000     81.89000
12    237.70000    204.09000     81.89000
12    233.13000    156.36000     81.89000
12    241.28000    169.11000     81.89000
12     69.84000    172.71000     82.72000
12     65.61000    156.36000     82.72000
12     81.58000    164.86000     82.72000
12    151.00000    217.17000     82.72000
12    170.56000    239.40000     82.72000
12    132.42000    146.55000     82.72000
12     87.12000    133.15000     82.72000
12    159.15000    105.35000     82.72000
12     84.51000     89.01000     82.72000
12    113.52000     72.66000     83.55000
12     73.75000     82.80000     83.55000
12     68.87000     90.97000     83.55000
12     61.04000     87.70000     83.55000
12     54.52000     67.10000     83.55000
12     79.62000     58.93000     83.55000
12     72.12000     54.68000     83.55000
12     76.36000     47.81000     83.55000
12    108.30000     48.47000     83.55000
12    106.35000     39.64000     83.55000
12    117.43000     42.25000     83.55000
12    122.97000     57.62000     83.55000
12    150.67000     52.72000     83.55000
12     73.10000    214.23000     83.55000
12     85.16000    218.15000     83.55000
12     70.17000    226.98000     83.55000
12     83.21000    204.09000     83.55000
12    170.56000    195.26000     83.55000
12    145.78000    275.69000     83.55000
12     80.92000    134.78000     83.55000
12     72.12000    120.39000     83.55000
12     83.53000    113.20000     83.55000
12    115.15000    115.16000     83.55000
12     97.55000     64.16000     83.55000
12    157.84000     78.22000     83.55000
12    207.39000    104.05000     83.55000
12    191.74000     97.18000     83.55000
12     57.78000    135.43000     84.39000
12     54.85000    150.47000     84.39000
12     39.21000    152.76000     84.39000
12     41.49000    192.32000     84.39000
12     29.75000    186.11000     84.39000
12     40.51000    206.71000     84.39000
12     44.42000    214.23000     84.39000
12     62.02000    234.50000     84.39000
12     61.04000    243.00000     84.39000
12     75.71000    251.50000     84.39000
12    101.13000    254.77000     84.39000
12    108.95000    277.98000     84.39000
12    116.45000    289.75000     84.39000
12    126.88000    294.66000     84.39000
12    141.55000    297.27000     84.39000
12    150.67000    290.08000     84.39000
12    105.70000    294.98000     84.39000
12    116.45000    302.83000     84.39000
12    129.49000    305.44000     84.39000
12    134.70000    310.68000     84.39000
12    146.44000    304.46000     84.39000
12    173.81000    303.16000     84.39000
12     95.59000    291.06000     84.39000
12     56.81000    257.06000     84.39000
12     83.21000    285.83000     84.39000
12    101.13000    283.54000     84.39000
12     47.03000    233.84000     84.39000
12     50.94000    244.96000     84.39000
12     98.85000    170.09000     84.39000
12    139.92000    160.94000     84.39000
12    118.08000    184.15000     84.39000
12    102.11000    152.11000     84.39000
12     64.63000    144.26000     84.39000
12     33.99000    173.36000     84.39000
12    138.29000    106.01000     84.39000
12    214.56000    277.65000     84.39000
12    209.01000    156.03000     85.22000
12    218.79000    168.78000     85.22000
12    206.41000    186.44000     85.22000
12    204.78000    169.44000     85.22000
12    196.30000    127.59000     85.22000
12    169.58000    125.30000     85.22000
12    163.71000    138.70000     85.22000
12     54.20000    166.17000     85.22000
12     44.09000    179.24000     85.22000
12     36.92000    132.49000     85.22000
12     89.07000    100.78000     85.22000
12    225.96000    265.23000     85.22000
12    125.25000    201.80000     86.05000
12    121.01000    160.94000     88.02000
12    114.17000    152.11000     88.02000
12    118.41000    128.89000     88.02000
12    143.18000    134.45000     88.02000
12    139.27000    140.99000     88.02000
12    127.53000    103.72000     88.02000
12    120.69000     97.84000     88.02000
12    130.79000     85.08000     88.02000
12    180.01000    123.01000     88.02000
12    154.26000    116.47000     88.02000
12    149.70000    111.57000     88.02000
12    176.10000    117.78000     88.02000
12    183.92000    115.16000     88.02000
12    210.64000    135.43000     88.85000
12    222.70000    131.51000     88.85000
12    185.55000    139.03000     88.85000
12    194.35000    142.95000     88.85000
12    183.92000    150.15000     88.85000
12    110.58000    195.59000     88.85000
12    127.21000    227.30000     88.85000
12    136.33000    259.67000     88.85000
12    156.54000    271.77000     88.85000
12    158.50000    252.48000     88.85000
12    169.25000    229.27000     88.85000
12    201.52000    213.90000     88.85000
12    197.28000    204.75000     88.85000
12    189.46000    205.07000     88.85000
12    211.30000    193.63000     88.85000
12    227.27000    193.63000     88.85000
12    189.13000    180.88000     88.85000
12    197.61000    177.28000     88.85000
12    183.59000    173.69000     88.85000
12    189.13000    172.71000     88.85000
12    152.30000    242.67000     88.85000
12    174.47000    264.58000     88.85000
12    176.10000    274.38000     88.85000
12    184.57000    274.71000     88.85000
12    183.27000    284.19000     88.85000
12    183.59000    236.13000     88.85000
12     98.85000    262.29000     88.85000
12    100.15000    270.13000     88.85000
12     83.53000    275.37000     88.85000
12     73.75000    267.85000     88.85000
12     60.39000    204.09000     88.85000
12     62.35000    183.17000     88.85000
12     85.49000    155.38000     88.85000
12    107.00000    179.90000     88.85000
12    177.07000    218.80000     88.85000
12    216.19000    216.84000     88.85000
12    213.90000    206.38000     88.85000
12    153.61000    169.11000     88.85000
12    145.46000    173.69000     88.85000
12    128.84000    174.67000     88.85000
12    164.36000    257.71000     88.85000
12    164.04000    272.75000     88.85000
12    201.19000    261.96000     88.85000
12    210.64000    258.69000     88.85000
12    215.21000    248.23000     88.85000
12    219.77000    256.73000     88.85000
12    132.75000    219.46000     88.85000
12    176.10000     84.10000     88.85000
12    175.77000    187.74000     89.76000
12    210.64000    146.55000     89.76000
12    164.04000    164.86000     89.76000
12    128.51000    251.83000     90.67000
12    121.01000    269.81000     90.67000
12    166.64000    213.57000     90.67000
12    157.84000    213.90000     90.67000
12    164.36000    201.48000     90.67000
12    214.56000    127.59000     90.67000
12    202.82000    130.20000     90.67000
12    235.42000    185.78000     90.67000
12    237.37000    175.97000     90.67000
12    227.59000    234.82000     90.67000
12    229.22000    282.23000     90.67000
12    109.28000    244.31000     90.67000
12    188.81000    197.23000     90.67000
12     57.13000    125.95000     90.67000
12     47.03000     93.26000     90.67000
12    107.65000    159.95000     90.67000
12    117.75000    257.71000     90.67000
12    173.81000    153.42000     90.67000
12     37.25000    126.28000     90.67000
12     24.54000    123.34000     90.67000
12     19.32000    197.23000     90.67000
12     92.33000    239.40000     90.67000
12    156.87000    228.94000     90.67000
12    151.65000    187.42000     90.67000
12    218.79000    155.05000     90.67000
12    164.69000    178.26000     90.67000
12    161.10000    189.05000     91.73000
12    149.70000    263.92000     91.73000
12    189.13000    224.69000     91.73000
12    177.07000    208.67000     91.73000
12    140.90000    201.80000     91.73000
12    136.33000    185.13000     91.73000
12    118.73000    244.63000     91.73000
12    139.59000    240.06000     91.73000
12    130.47000    240.06000     91.73000
12    119.06000    229.59000     91.73000
12    104.39000    234.17000     91.73000
12     91.03000    229.92000     91.73000
12    121.01000    213.57000     91.73000
12    112.21000    217.82000     91.73000
12    105.70000    210.63000     91.73000
12     96.24000    203.76000     91.73000
12     92.33000    189.71000     91.73000
12     86.47000    174.01000     91.73000
12    115.15000    171.40000     91.73000
12    112.54000    139.68000     91.73000
12     97.22000    141.65000     91.73000
12     83.86000    142.95000     91.73000
12     98.52000    126.28000     91.73000
12     95.27000    119.74000     91.73000
12     83.86000    124.32000     92.57000
12    133.73000     91.95000     92.57000
12    178.70000     98.82000     92.57000
12    172.84000    107.32000     92.57000
12    183.27000     89.66000     92.57000
12    141.55000     72.33000     92.57000
12    138.29000     47.81000     92.57000
12    141.55000     55.33000     92.57000
12    133.73000     63.51000     92.57000
12    121.01000     64.81000     92.57000
12     90.70000     47.81000     92.57000
12     86.14000     67.43000     92.57000
12     69.19000     69.06000     92.57000
12    104.72000     89.66000     92.57000
12    114.50000     87.37000     92.57000
12     74.08000    101.76000     92.57000
12     65.28000    105.03000     92.57000
12     46.38000    103.72000     92.57000
12     45.07000    115.49000     92.57000
12     47.03000    134.13000     92.57000
12     70.17000    196.57000     92.57000
12     49.31000    194.61000     92.57000
12     52.89000    181.86000     92.57000
12    149.37000    154.72000     92.57000
12    159.15000    157.67000     92.57000
12    191.41000    157.99000     92.57000
12    196.30000    162.57000     92.57000
12    211.62000    178.26000     92.57000
12    165.01000    150.47000     92.57000
12    205.10000    222.73000     92.57000
12    197.28000    232.54000     92.57000
12    193.37000    243.33000     92.57000
12    183.59000    246.92000     92.57000
12    187.50000    260.98000     92.57000
12    228.24000    246.27000     92.57000
12    140.90000    212.27000     92.57000
12     99.50000    224.69000     92.57000
12    128.84000    131.51000     92.57000
12    128.18000    118.11000     92.57000
12     87.44000    253.79000     92.57000
12     64.30000    218.48000     92.57000
12     55.18000    224.69000     93.40000
12     53.87000    210.96000     93.40000
12    144.48000    251.83000     93.40000
12    172.84000    253.13000     93.40000
12    202.17000    276.35000     93.40000
12    188.48000    294.66000     93.40000
12    193.37000    280.27000     93.40000
12    212.60000    270.13000     93.40000
12    100.15000    109.93000     93.40000
12     48.33000    157.67000     93.40000
12     42.14000    167.47000     93.40000
12     28.45000    202.46000     93.40000
12     77.34000    183.82000     93.40000
12    127.21000    156.03000     93.40000
12    197.28000    194.61000     93.40000
12    225.96000    175.32000     93.40000
12    140.57000    228.29000     93.40000
12    150.67000    144.59000     94.46000
12    149.37000    127.91000     94.46000
12    174.47000    134.45000     94.46000
12    219.44000    181.21000     96.20000
12    183.59000    130.86000     96.20000
12    199.89000    112.87000     96.20000
12    204.45000    121.70000     96.20000
12    167.62000     90.97000     97.04000
12    149.04000     83.12000     97.04000
12    152.96000     66.12000     97.04000
12    144.81000    118.43000     97.04000
12    182.61000    161.26000     97.04000
12    175.44000    160.28000     97.04000
12     78.97000    118.76000     97.04000
12    113.84000    106.34000     97.04000
12    139.59000    267.85000     97.04000
12    157.19000    279.94000     97.04000
12    162.08000    284.85000     97.04000
12    169.90000    292.04000     97.04000
12    178.70000    299.23000     97.04000
12    136.33000    279.29000     97.04000
12    134.38000    285.83000     97.04000
12     83.53000    237.77000     97.04000
12     81.58000    209.65000     97.04000
12    102.44000    195.92000     97.04000
12     70.82000    174.01000     97.87000
12     68.87000    185.46000     97.87000
12    133.40000    149.17000     97.87000
12     65.93000    159.95000     97.87000
12     77.99000    151.13000     97.87000
12    120.36000    116.14000     98.85000
12    114.17000     74.30000     98.85000
12     78.97000     81.81000     98.85000
12     71.15000     80.83000     98.85000
12    207.71000    101.10000     98.85000
12    157.84000     73.64000     98.85000
12     82.88000    134.13000     98.85000
12     73.10000    123.01000     98.85000
12    233.46000    156.03000     99.69000
12     56.15000    135.43000     99.69000
12     31.38000    186.76000     99.69000
12    114.82000    151.78000    104.53000
12    114.50000    160.94000    104.53000
12     85.81000    218.48000    104.53000
12     64.95000    236.46000    104.53000
12     65.28000    244.96000    104.53000
12     71.47000    253.13000    104.53000
12     59.41000    249.21000    104.53000
12     52.24000    243.65000    103.25000
12     49.64000    253.79000    104.08000
12     55.50000    256.73000    104.08000
12    104.72000    188.40000    104.99000
12    118.08000    184.48000    104.99000
12    156.54000    167.15000    104.99000
12    176.42000    119.74000    104.99000
12    149.37000    107.97000    104.99000
12    127.21000    106.99000    104.99000
12    135.35000    102.41000    104.99000
12    128.51000     82.80000    104.99000
12    118.41000     93.26000    104.99000
12    111.56000     54.68000    104.99000
12    110.26000     46.83000    104.99000
12     58.11000     63.83000    104.99000
12     63.98000     58.60000    104.99000
12     53.22000     69.06000    104.99000
12     59.09000     76.58000    104.99000
12     59.74000     85.08000    104.99000
12     48.01000     85.08000    104.99000
12     72.45000     92.28000    104.99000
12     36.60000    138.70000    104.99000
12     36.60000    149.49000    104.99000
12     27.15000    145.24000    104.99000
12     27.15000    132.82000    104.99000
12     30.08000    158.97000    104.99000
12     30.73000    166.17000    104.99000
12     42.46000    191.34000    104.99000
12     60.06000    202.13000    104.99000
12     78.97000    191.34000    104.99000
12    130.79000    217.50000    104.99000
12    128.18000    224.36000    104.99000
12    149.04000    226.32000    104.99000
12    165.67000    236.46000    104.99000
12    156.87000    244.63000    104.99000
12    166.32000    255.10000    104.99000
12    161.76000    260.65000    104.99000
12    154.58000    273.73000    104.99000
12    138.94000    273.40000    104.99000
12    124.60000    273.73000    104.99000
12    145.78000    291.71000    104.99000
12    147.74000    299.89000    104.99000
12    151.65000    311.66000    104.99000
12    164.36000    313.62000    104.99000
12    166.97000    307.41000    104.99000
12    168.27000    300.54000    104.99000
12    140.90000    311.98000    104.99000
12    139.59000    306.10000    104.99000
12    129.49000    311.98000    104.99000
12    121.99000    304.14000    104.99000
12    121.99000    297.92000    104.99000
12    122.32000    292.69000    104.99000
12    117.10000    303.81000    104.99000
12    105.37000    296.29000    104.99000
12    100.48000    294.33000    104.99000
12     92.33000    286.48000    104.99000
12     87.77000    289.75000    105.82000
12     79.95000    278.31000    105.82000
12     75.71000    270.79000    105.82000
12     98.85000    263.27000    105.82000
12     96.90000    272.42000    105.82000
12    109.28000    275.37000    105.82000
12    115.47000    282.56000    105.82000
12    116.12000    263.92000    105.82000
12    113.84000    249.21000    105.82000
12    123.62000    252.48000    105.82000
12    134.05000    259.35000    105.82000
12    160.13000    271.77000    105.82000
12    172.18000    222.07000    105.82000
12    155.24000    215.86000    105.82000
12    147.41000    215.86000    105.82000
12    159.15000    227.63000    105.82000
12    169.90000    229.92000    105.82000
12    200.87000    202.46000    105.82000
12    191.41000    196.25000    105.82000
12    185.87000    193.30000    105.82000
12    190.76000    182.19000    105.82000
12    188.81000    173.03000    105.82000
12    180.66000    173.69000    105.82000
12    175.12000    169.11000    105.82000
12    203.15000    149.82000    105.82000
12    201.52000    142.95000    105.82000
12    210.97000    145.24000    105.82000
12    209.34000    138.05000    105.82000
12    191.09000    133.80000    105.82000
12    188.48000    139.68000    105.82000
12    186.85000    148.84000    105.82000
12    179.68000    153.09000    105.82000
12    220.10000    140.01000    105.82000
12    198.91000    129.55000    105.82000
12    185.87000    125.95000    105.82000
12    216.51000    128.24000    105.82000
12    213.58000    168.13000    105.82000
12    220.75000    186.11000    105.82000
12    231.83000    187.09000    105.82000
12    210.32000    183.82000    105.82000
12    207.71000    186.76000    105.82000
12    210.32000    191.99000    105.82000
12    207.06000    195.26000    105.82000
12    212.27000    200.17000    105.82000
12    215.21000    211.61000    105.82000
12    212.60000    218.80000    105.82000
12    144.48000    142.30000    109.76000
12    156.87000    147.86000    109.76000
12    151.00000    153.42000    109.76000
12    141.22000    155.70000    109.76000
12    137.31000    163.55000    110.60000
12    156.54000    174.67000    111.43000
12    148.72000    186.11000    111.43000
12    141.22000    200.82000    111.43000
12    164.04000    201.15000    112.34000
12    184.57000    202.46000    112.34000
12    176.42000    210.96000    112.34000
12    192.39000    210.30000    113.32000
12    195.98000    199.51000    113.32000
12    201.84000    208.34000    113.32000
12    201.84000    222.40000    113.32000
12    206.73000    212.92000    113.32000
12    189.79000    226.32000    113.32000
12    189.79000    237.44000    113.32000
12    180.99000    250.52000    113.32000
12    186.85000    245.94000    113.32000
12    186.85000    260.00000    114.16000
12    207.71000    260.98000    114.16000
12    210.64000    251.83000    114.16000
12    198.59000    268.83000    114.16000
12    191.41000    276.35000    114.99000
12    179.03000    277.65000    115.82000
12    180.66000    286.48000    115.82000
12    167.30000    288.44000    115.82000
12    228.24000    240.71000    116.65000
12    209.99000    174.67000    116.65000
12    198.91000    159.30000    116.65000
12    181.64000    159.95000    116.65000
12    191.09000    162.90000    116.65000
12    202.17000    117.12000    117.49000
12    179.36000    104.37000    116.20000
12    163.38000    102.74000    114.08000
12    152.30000    113.20000    114.08000
12    140.90000    116.47000    113.17000
12    149.37000    121.70000    113.17000
12    128.84000    136.41000    113.17000
12    118.41000    135.76000    113.17000
12    109.28000    131.18000    113.17000
12    102.44000    126.28000    113.17000
12    122.32000    124.64000    113.17000
12    126.23000    128.89000    113.17000
12     88.75000    120.72000    113.17000
12     92.66000    112.55000    113.17000
12     81.25000    116.47000    113.17000
12     78.97000    151.78000    113.17000
12     70.82000    172.05000    113.17000
12     83.53000    183.82000    113.17000
12    108.30000    196.90000    113.17000
12     82.55000    204.42000    117.94000
12     80.27000    210.96000    117.94000
12     98.52000    216.19000    117.94000
12     94.29000    221.75000    117.94000
12    103.74000    227.96000    117.94000
12    115.15000    232.86000    117.94000
12    127.86000    231.56000    117.94000
12    120.36000    243.65000    118.78000
12    129.81000    250.19000    118.78000
12    145.46000    263.27000    118.78000
12    153.28000    256.73000    120.44000
12    160.78000    248.56000    120.44000
12    163.38000    236.46000    120.44000
12    151.65000    228.29000    120.44000
12    152.63000    242.67000    120.44000
12    153.61000    274.38000    120.44000
12    160.45000    262.61000    120.44000
12    137.31000    276.02000    121.35000
12    143.50000    290.73000    121.35000
12    134.38000    286.81000    121.35000
12    124.27000    297.27000    121.35000
12    121.67000    302.50000    121.35000
12    136.01000    302.50000    121.35000
12    137.64000    310.68000    121.35000
12    151.65000    308.71000    121.35000
12    101.78000    152.11000    106.88000
12    106.35000    172.05000    106.88000
12     84.51000    165.84000    106.88000
12     88.42000    143.28000    106.88000
12    137.31000    186.44000    107.79000
12    122.97000    173.36000    108.63000
12    123.95000    159.95000    108.63000
12    181.31000     92.28000    108.63000
12    180.99000     82.80000    108.63000
12    172.84000     78.22000    108.63000
12    150.35000     54.02000    108.63000
12    140.90000     50.10000    108.63000
12    121.34000     62.53000    108.63000
12    140.57000     77.24000    108.63000
12    104.39000     69.39000    108.63000
12     84.84000     69.72000    108.63000
12    101.78000     91.95000    108.63000
12    127.53000     98.82000    108.63000
12    130.79000     90.32000    108.63000
12     68.54000    103.07000    109.46000
12     44.42000    106.34000    109.46000
12     56.48000    124.97000    109.46000
12     39.21000    126.28000    109.46000
12     32.36000    124.64000    109.46000
12     38.88000    118.43000    109.46000
12     32.69000    113.86000    109.46000
12     57.78000    117.45000    109.46000
12     45.40000    155.05000    109.46000
12     58.44000    156.03000    110.29000
12     55.18000    186.11000    110.29000
12     50.61000    179.90000    110.29000
12     41.81000    171.40000    111.20000
12     25.84000    196.25000    111.20000
12     63.00000    216.52000    111.20000
12     53.55000    220.77000    112.03000
12     60.06000    227.63000    112.03000
12     52.24000    228.94000    112.03000
12     45.07000    217.50000    112.03000
12     37.58000    216.52000    112.03000
12     29.10000    206.38000    112.03000
12     42.79000    199.19000    112.03000
12     64.95000    207.36000    112.03000
12    161.43000    158.97000    112.87000
12    152.63000    160.94000    112.87000
12    179.68000    129.88000    113.70000
12    167.30000     95.22000    113.70000
12    166.64000     85.74000    113.70000
12    221.40000    175.65000    113.70000
12    218.79000    204.09000    113.70000
12    226.62000    208.67000    113.70000
12     98.20000    101.10000    114.53000
12    116.12000    102.41000    114.53000
12    117.43000    111.89000    114.53000
12     77.99000     84.43000    114.53000
12     68.87000     79.20000    114.53000
12    121.34000     77.24000    114.53000
12    110.91000     75.93000    114.53000
12    160.78000     70.04000    115.37000
12    153.28000     85.74000    115.37000
12     93.96000     50.43000    117.56000
12     86.79000     48.79000    118.40000
12    132.10000    208.34000    118.40000
12    167.95000    266.21000    118.40000
12     98.20000    169.44000    118.40000
12    102.11000    181.53000    119.23000
12     99.50000    200.17000    119.23000
12     83.53000    246.59000    119.23000
12     83.21000    240.71000    119.23000
12     88.09000    233.19000    119.23000
12     95.92000    234.82000    119.23000
12     93.64000    225.67000    119.23000
12    107.65000    254.11000    119.23000
12    101.78000    247.25000    119.23000
12    119.38000    256.40000    119.23000
12    143.83000    277.00000    120.06000
12    126.55000    268.83000    120.06000
12    117.75000    272.10000    120.06000
12     84.84000    263.27000    120.06000
12     79.62000    264.58000    120.06000
12     90.70000    274.38000    120.06000
12    103.74000    293.02000    120.06000
12     92.98000    285.83000    120.06000
12    102.76000    284.52000    120.06000
12     62.35000    238.75000    120.06000
12     64.30000    247.25000    120.06000
12     50.94000    241.36000    120.06000
12     53.22000    251.17000    120.06000
12     42.79000    191.01000    120.06000
12     30.41000    185.13000    120.06000
12     18.02000    184.80000    120.06000
12     16.39000    190.36000    120.06000
12     58.11000    135.11000    120.06000
12     29.43000    135.11000    120.06000
12     34.97000    140.01000    120.06000
12     28.45000    145.57000    120.06000
12     40.51000    161.26000    120.97000
12     27.47000    161.92000    120.97000
12     49.31000     96.53000    120.97000
12     63.98000     89.33000    120.97000
12     71.47000     90.97000    120.97000
12    117.10000     92.60000    120.97000
12    126.55000    104.37000    120.97000
12    135.68000    104.37000    120.97000
12    147.09000    108.30000    120.97000
12    177.40000    118.11000    120.97000
12    188.48000    131.18000    120.97000
12    187.50000    147.86000    120.97000
12    175.44000    144.26000    120.97000
12    177.73000    152.76000    120.97000
12    166.32000    144.91000    120.97000
12    182.94000    172.05000    120.97000
12    182.61000    181.53000    120.97000
12    186.85000    192.98000    120.97000
12    196.63000    179.24000    120.97000
12    208.04000    194.28000    120.97000
12    208.69000    183.17000    122.64000
12    118.41000    149.17000    123.62000
12    109.28000    146.55000    124.53000
12    110.58000    159.63000    124.53000
12    110.26000    172.38000    124.53000
12    127.21000    174.01000    124.53000
12    103.09000    188.73000    124.53000
12    119.06000    186.11000    124.53000
12    157.84000    207.03000    125.37000
12    147.41000    213.57000    125.37000
12    148.72000    219.79000    125.37000
12    155.89000    216.19000    125.37000
12    157.84000    223.71000    125.37000
12    167.95000    219.46000    125.37000
12    164.04000    229.92000    125.37000
12    177.07000    223.05000    125.37000
12    170.88000    230.57000    125.37000
12    169.90000    255.75000    126.20000
12    197.61000    252.48000    126.20000
12    200.54000    240.06000    126.20000
12    215.21000    215.86000    126.20000
12    141.22000    142.63000    126.20000
12    154.58000    150.47000    126.20000
12    159.80000    151.45000    127.03000
12    143.18000    152.43000    127.03000
12    156.54000    174.34000    127.03000
12    151.33000    190.36000    127.03000
12    142.85000    200.82000    127.03000
12    169.90000    194.61000    127.03000
12    135.03000    167.47000    127.03000
12    129.81000    183.82000    127.03000
12    130.47000     91.95000    127.03000
12    141.55000     80.18000    127.03000
12    147.41000     79.85000    127.87000
12    158.50000     85.74000    127.87000
12    180.99000     90.32000    127.87000
12    142.53000     51.41000    128.70000
12    150.67000     53.37000    128.70000
12    112.87000    130.20000    128.70000
12    103.74000    126.28000    128.70000
12     95.92000    126.61000    128.70000
12     91.03000    131.18000    128.70000
12     84.18000    143.61000    128.70000
12    116.78000    136.41000    128.70000
12    124.27000    136.41000    128.70000
12    140.90000    123.01000    128.70000
12    127.53000    136.74000    128.70000
12    150.35000    120.07000    128.70000
12    195.98000    199.51000    128.70000
12    202.50000    208.02000    128.70000
12    201.19000    214.23000    128.70000
12    199.24000    225.34000    128.70000
12    162.08000    244.31000    128.70000
12    180.01000    251.50000    128.70000
12    183.92000    244.96000    128.70000
12    195.00000    235.81000    128.70000
12    190.44000    239.73000    128.70000
12    158.50000    274.06000    128.70000
12     73.75000    210.96000    128.70000
12     63.32000    205.73000    128.70000
12     64.63000    193.96000    128.70000
12     59.74000    187.42000    129.68000
12     51.26000    185.46000    129.68000
12     45.72000    179.90000    129.68000
12     44.09000    170.42000    130.52000
12     66.58000    167.80000    130.52000
12     72.78000    186.11000    130.52000
12     83.21000    185.13000    131.35000
12     81.90000    158.65000    131.35000
12     74.73000    110.59000    131.35000
12     68.87000    108.30000    131.35000
12     68.87000     99.80000    131.35000
12     55.18000    115.49000    131.35000
12     62.35000    123.34000    131.35000
12     80.60000    120.39000    131.35000
12     91.35000    120.07000    131.35000
12     95.59000    102.09000    131.35000
12    100.15000     99.14000    131.35000
12    107.00000     97.51000    131.35000
12    112.87000    106.34000    131.35000
12    116.45000    110.91000    131.35000
12    182.61000    108.95000    131.35000
12    176.42000    100.45000    131.35000
12    164.36000     97.51000    131.35000
12    171.53000     89.01000    131.35000
12    160.78000    102.74000    132.18000
12    149.37000     91.95000    132.18000
12    159.47000     67.76000    132.18000
12    168.93000     74.62000    132.18000
12     84.18000     67.76000    132.18000
12    119.71000     77.24000    132.18000
12    125.58000     71.68000    132.18000
12    127.86000     64.81000    132.18000
12    107.65000     46.18000    132.18000
12    102.76000     50.43000    132.18000
12    110.26000     38.33000    132.18000
12    108.63000     35.06000    132.18000
12    130.79000    151.45000    132.18000
12    127.21000    157.67000    132.18000
12    150.35000    162.24000    132.18000
12    163.71000    162.24000    132.18000
12    170.23000    167.15000    132.18000
12    185.55000    163.88000    132.18000
12    195.00000    217.17000    132.18000
12    178.05000    208.02000    132.18000
12    178.05000    214.88000    132.18000
12    192.72000    261.96000    132.18000
12    203.80000    270.46000    132.18000
12    191.41000    276.67000    132.18000
12    177.40000    282.56000    133.02000
12    154.58000    290.41000    133.02000
12    165.99000    287.79000    133.85000
12    148.39000    266.87000    133.85000
12    129.49000    269.81000    133.85000
12    130.47000    260.65000    133.85000
12    129.81000    249.21000    133.85000
12    130.14000    242.34000    133.85000
12    126.88000    231.23000    133.85000
12    117.43000    240.38000    133.85000
12    112.87000    229.59000    133.85000
12     96.90000    214.55000    133.85000
12     65.28000    219.46000    133.85000
12     55.18000    211.94000    133.85000
12     53.55000    222.07000    133.85000
12     80.60000    230.57000    133.85000
12     76.69000    235.81000    133.85000
12     84.84000    255.42000    133.85000
12     95.59000    251.17000    133.85000
12    101.46000    264.90000    133.85000
12    107.00000    273.73000    133.85000
12    115.47000    288.12000    133.85000
12     44.09000    226.00000    134.68000
12     37.25000    218.80000    134.68000
12     91.35000    224.69000    134.68000
12     94.61000    236.13000    134.68000
12     80.27000    248.23000    134.68000
12    117.75000    245.94000    134.68000
12    120.04000    253.79000    134.68000
12    108.95000    254.11000    134.68000
12    100.15000    170.09000    134.68000
12    100.81000    183.49000    134.68000
12    100.15000    197.55000    134.68000
12     87.44000    203.11000    134.68000
12    133.73000    210.96000    134.68000
12    120.36000    210.30000    134.68000
12    108.63000    204.42000    134.68000
12    154.91000    235.81000    134.68000
12    130.14000    114.84000    134.68000
12    139.27000    115.49000    134.68000
12    124.60000    120.72000    134.68000
12    108.95000     84.76000    134.68000
12     82.88000     91.30000    134.68000
12     92.01000     53.04000    134.68000
12     52.89000     86.07000    134.68000
12     64.30000     74.30000    134.68000
12     58.76000    100.78000    134.68000
12     48.66000    105.35000    134.68000
12     44.42000    130.20000    134.68000
12     34.64000    131.51000    134.68000
12     71.15000    132.49000    134.68000
12     76.69000    140.99000    134.68000
12    140.90000    194.61000    134.68000
12    126.55000    194.61000    134.68000
12    170.56000    264.58000    134.68000
12    138.29000    224.04000    134.68000
12    162.41000    201.80000    134.68000
12    156.54000    196.57000    134.68000
12    165.01000    123.01000    134.68000
12    152.96000    133.47000    134.68000
12    162.73000    134.78000    134.68000
12    132.42000     84.10000    134.68000
12    114.17000     61.54000    134.68000
12    107.65000     69.72000    134.68000
12    102.11000     65.14000    134.68000
12     93.31000     40.95000    134.68000
12     73.10000     77.89000    134.68000
12     63.00000    175.32000    134.68000
12     84.18000    174.99000    134.68000
12    102.76000    237.44000    134.68000
12    101.46000    244.31000    134.68000
12     33.34000    173.03000    134.68000
12     24.86000    172.71000    134.68000
12     25.84000    195.59000    134.68000
12     40.18000    197.88000    134.68000
12    108.95000    224.04000    134.68000
12     63.00000    251.17000    135.97000
12     64.95000    240.71000    135.97000
12     60.72000    232.54000    135.97000
12     64.95000    261.63000    135.97000
12     74.41000    266.54000    135.97000
12     76.69000    256.73000    135.97000
12     86.47000    262.94000    135.97000
12     89.40000    272.10000    135.97000
12     99.83000    279.62000    135.97000
12    119.06000    276.02000    135.97000
12    115.47000    263.60000    135.97000
12    157.19000    257.06000    135.97000
12    150.02000    255.42000    135.97000
12    152.30000    246.27000    135.97000
12     56.81000    134.45000    135.97000
12     33.01000    143.28000    135.97000
12     48.01000    151.13000    135.97000
12     43.12000    163.22000    136.80000
12    188.48000    129.88000    136.80000
12    146.76000    106.99000    136.80000
12    137.31000    102.74000    136.80000
12    122.64000    105.03000    136.80000
12    166.64000    144.59000    136.80000
12    181.96000    179.57000    136.80000
12    185.55000    188.07000    136.80000
12    189.79000    177.94000    136.80000
12    201.52000    189.38000    136.80000
12     65.93000     91.62000    138.77000
12     79.29000    104.37000    138.77000
12    119.71000    152.11000    138.77000
12    159.15000    106.99000    139.61000
12    117.43000    175.32000    139.61000
12    117.10000    185.13000    139.61000
12    115.47000    161.59000    139.61000
12    108.30000    146.55000    139.61000
12     97.55000    147.20000    139.61000
12    161.76000    211.28000    140.44000
12    165.67000    217.50000    140.44000
12    169.25000    223.05000    140.44000
12    174.47000    220.44000    140.44000
12    161.76000    227.30000    140.44000
12    156.21000    223.05000    140.44000
12    148.39000    217.82000    140.44000
12    146.11000    214.55000    140.44000
12    168.60000    232.86000    140.44000
12    200.54000    240.38000    141.35000
12    189.79000    250.52000    141.35000
12    181.96000    260.33000    141.35000
12    158.50000    173.69000    142.49000
12    168.93000    194.61000    142.49000
12    149.37000    186.76000    142.49000
12    136.33000    184.48000    142.49000
12    143.50000    154.07000    142.49000
12    160.78000    142.63000    142.49000
12    164.69000    149.17000    142.49000
12    157.19000    151.13000    142.49000
12    141.87000    140.34000    142.49000
12     93.64000    186.11000    142.49000
12    122.32000     91.95000    142.49000
12    130.14000     91.95000    143.32000
12    128.18000     99.80000    143.32000
12    116.78000     99.47000    143.32000
12    148.07000     81.16000    143.32000
12    162.08000     82.80000    143.32000
12    158.50000     90.97000    143.32000
12    166.64000    251.83000    143.32000
12     74.08000    209.98000    144.15000
12     63.32000    204.75000    144.15000
12     62.67000    194.28000    144.15000
12    157.84000    204.09000    144.15000
12    196.96000    203.44000    144.15000
12    198.59000    217.82000    144.15000
12    180.33000    240.71000    144.15000
12    175.12000    253.46000    144.15000
12    158.82000    269.81000    144.15000
12    150.67000    118.76000    144.15000
12    144.15000    120.07000    144.15000
12    137.96000    120.72000    144.15000
12    131.77000    136.74000    144.99000
12    116.45000    134.78000    144.99000
12    119.06000    142.95000    144.99000
12     82.88000    144.59000    144.99000
12     83.53000    150.15000    144.99000
12    106.02000    189.05000    144.99000
12    164.04000    241.04000    144.99000
12    129.49000     75.93000    144.99000
12     91.03000    128.24000    144.99000
12    107.65000    129.22000    144.99000
12     67.89000    168.13000    145.82000
12     58.76000    188.07000    145.82000
12     47.03000    180.88000    145.82000
12     37.58000    150.80000    145.82000
12     37.90000    184.80000    145.82000
12     33.01000    191.67000    145.82000
12     25.19000    185.13000    145.82000
12     18.02000    178.59000    145.82000
12     34.97000    200.82000    145.82000
12     49.31000    207.36000    145.82000
12     37.90000    207.69000    145.82000
12     44.09000    216.84000    145.82000
12    125.25000    133.47000    145.82000
12    178.38000    155.38000    145.82000
12    131.44000    193.30000    145.82000
12    138.61000    202.46000    145.82000
12     96.90000     99.47000    146.65000
12    105.04000     96.20000    146.65000
12    110.58000    106.01000    146.65000
12     94.29000     86.07000    147.49000
12     86.47000    106.01000    147.49000
12     67.89000    104.37000    147.49000
12     73.75000     98.82000    147.49000
12     71.47000    109.61000    147.49000
12     76.04000     90.97000    147.49000
12     62.35000     84.43000    147.49000
12     62.02000     69.72000    147.49000
12     54.52000     92.28000    147.49000
12     52.89000     99.47000    147.49000
12     46.70000     98.82000    147.49000
12     81.25000     65.47000    147.49000
12    108.63000     46.50000    147.49000
12    100.81000     51.41000    147.49000
12    119.38000     83.12000    147.49000
12    146.11000     90.97000    147.49000
12    148.39000    163.22000    147.49000
12    169.58000    164.20000    147.49000
12    185.87000    167.80000    147.49000
12    190.76000    158.97000    147.49000
12    130.79000    159.63000    147.49000
12    124.27000    187.74000    147.49000
12    160.13000    276.35000    148.39000
12    128.84000    242.34000    149.30000
12    119.06000    233.52000    149.30000
12    129.49000    258.36000    149.30000
12    108.30000    269.15000    149.30000
12    101.78000    264.25000    149.30000
12     91.03000    265.88000    150.14000
12     82.88000    254.77000    150.14000
12    127.86000    269.15000    150.14000
12    149.70000    265.88000    150.14000
12    172.18000    263.60000    150.14000
12    118.73000    251.17000    150.14000
12    111.89000    255.10000    150.14000
12    111.56000    229.92000    150.14000
12    106.35000    237.44000    150.14000
12     89.40000    222.40000    150.14000
12     81.58000    227.96000    150.14000
12     68.54000    216.52000    150.14000
12     61.04000    217.17000    150.14000
12     54.20000    222.07000    150.14000
12     86.14000    204.09000    150.14000
12     97.22000    195.92000    150.14000
12     82.55000    186.76000    150.14000
12    102.44000    173.69000    150.14000
12    118.41000    208.67000    150.14000
12    133.73000    211.28000    150.14000
12    129.16000    216.84000    150.14000
12    139.27000    224.69000    150.97000
12    153.93000    194.28000    150.97000
12    124.60000    120.72000    150.97000
12    153.61000    132.49000    150.97000
12    138.94000    113.20000    150.97000
12     78.32000    140.34000    150.97000
12     72.12000    137.40000    150.97000
12     74.41000    130.86000    150.97000
12     67.56000    127.91000    150.97000
12     64.30000    135.76000    150.97000
12     54.20000    125.63000    150.97000
12     46.05000    132.49000    150.97000
12     80.92000    116.47000    150.97000
12     78.32000    123.01000    150.97000
12     92.33000    121.05000    150.97000
12     97.22000    107.64000    150.97000
12     82.55000    164.20000    150.97000
12     75.71000    241.36000    151.80000
12     88.75000    240.06000    151.80000
12    100.48000    248.56000    151.80000
12     95.27000    210.30000    151.80000
12     35.29000    141.32000    151.80000
12     25.84000    142.63000    151.80000
12     59.74000    103.39000    151.80000
12    107.65000     88.03000    151.80000
12    145.78000    107.64000    152.64000
12     41.49000    163.22000    152.64000
12     44.75000    174.01000    152.64000
12    153.61000    252.15000    153.47000
12     86.14000     95.55000    155.14000
12     97.55000    144.91000    155.14000
12    102.76000    150.15000    155.14000
12    118.73000    152.76000    155.14000
12    119.06000    160.94000    155.14000
12    109.93000    161.92000    155.14000
12    118.08000    174.34000    155.14000
12    156.21000    238.42000    155.14000
12    116.45000    261.96000    155.14000
12    148.72000    213.90000    156.04000
12    164.36000    213.57000    156.04000
12    155.89000    222.73000    156.04000
12    172.18000    216.84000    156.04000
12    177.07000    224.69000    156.04000
12    168.93000    231.56000    156.04000
12    162.41000    228.61000    156.04000
12    153.93000    105.03000    156.04000
12    104.39000    140.99000    156.04000
12    156.87000    182.51000    156.95000
12    179.03000    246.59000    156.95000
12    134.05000    234.17000    156.95000
12    121.34000    243.00000    156.95000
12     95.59000    227.30000    156.95000
12     86.79000    194.61000    156.95000
12    142.53000    154.07000    157.86000
12    141.55000    138.70000    157.86000
12    160.78000    143.93000    157.86000
12    167.95000    149.49000    157.86000
12    159.15000    171.40000    157.86000
12    169.90000    201.15000    157.86000
12    148.72000    201.48000    157.86000
12    132.75000    106.66000    157.86000
12    128.51000    114.84000    157.86000
12    121.34000     91.95000    157.86000
12     98.52000    184.48000    157.86000
12     93.64000    189.71000    158.70000
12    168.27000    250.84000    158.70000
12    152.30000    270.13000    158.70000
12     62.35000    202.46000    159.53000
12     63.00000    191.34000    159.53000
12     72.45000    204.75000    159.53000
12     81.90000    209.98000    159.53000
12    145.78000    246.92000    159.53000
12    149.04000    113.86000    159.53000
12    141.87000    121.38000    159.53000
12    151.98000    121.38000    159.53000
12    126.88000     95.22000    160.36000
12    125.25000    101.10000    160.36000
12    115.47000    100.78000    160.36000
12    132.10000     77.89000    160.36000
12     92.66000    127.26000    160.36000
12    108.30000    126.28000    160.36000
12    133.40000    136.09000    160.36000
12    123.62000    146.88000    160.36000
12     86.14000    150.15000    160.36000
12     93.64000    157.01000    160.36000
12     75.06000    197.23000    160.36000
12    139.27000    214.23000    160.36000
12    161.10000    244.63000    160.36000
12    160.45000    214.55000    160.36000
12    158.17000    205.07000    160.36000
12    157.19000    191.99000    160.36000
12     37.25000    155.05000    161.20000
12     43.12000    186.11000    161.20000
12     33.01000    190.69000    161.20000
12     48.33000    205.73000    161.20000
12     55.18000    186.76000    161.20000
12    128.84000    194.61000    161.20000
12    131.44000    200.50000    161.20000
12    139.59000    204.42000    161.20000
12    143.18000    230.90000    161.20000
12    127.53000    133.47000    161.20000
12    116.12000    143.28000    161.20000
12     63.98000    113.53000    161.20000
12     80.60000    172.38000    161.20000
12     74.41000    153.09000    161.20000
12    135.03000    181.53000    161.20000
12    135.68000    191.01000    161.20000
12    119.71000    128.57000    162.03000
12    111.89000    133.80000    162.03000
12    129.49000    157.99000    162.94000
12    145.78000    166.17000    162.94000
12    147.41000    157.34000    162.94000
12    165.99000    161.92000    162.94000
12     97.55000     98.49000    162.94000
12     86.14000    108.30000    162.94000
12     76.04000     99.14000    162.94000
12     69.52000    109.61000    162.94000
12     93.64000     86.39000    162.94000
12     59.09000     88.03000    162.94000
12     64.63000     72.01000    162.94000
12     59.74000    144.26000    162.94000
12    106.35000    190.36000    163.77000
12    129.49000    258.36000    164.60000
12    124.27000    277.33000    164.60000
12    105.70000    261.96000    164.60000
12    143.83000     89.01000    164.60000
12     69.52000    162.24000    164.60000
12    100.81000    205.73000    165.51000
12     89.72000    204.42000    165.51000
12     65.61000    214.88000    165.51000
12     92.01000    218.48000    165.51000
12    112.21000    226.00000    165.51000
12    127.21000    244.63000    165.51000
12    117.75000    251.17000    165.51000
12    149.37000    261.31000    165.51000
12     80.60000    140.99000    166.35000
12     72.78000    130.86000    166.35000
12     65.93000    134.78000    166.35000
12     74.73000    138.70000    166.35000
12     67.56000    124.64000    166.35000
12     88.75000    120.07000    166.35000
12     81.90000    119.74000    166.35000
12     55.18000    130.86000    166.35000
12     43.12000    130.53000    166.35000
12     47.68000    173.36000    168.01000
12     42.14000    164.53000    168.01000
12     37.58000    169.44000    168.01000
12    141.22000    108.30000    168.01000
12    149.37000    171.07000    168.01000
12    135.03000    173.36000    168.01000
12    102.11000    116.47000    168.01000
12    114.82000    107.97000    168.01000
12     96.57000    104.37000    168.01000
12    103.74000    179.24000    168.01000
12    100.48000    171.72000    168.01000
12    149.37000    225.02000    168.01000
12    147.41000    220.11000    168.01000
12    152.30000    209.32000    168.01000
12    113.52000    230.90000    168.01000
12    100.15000    238.75000    168.01000
12     87.77000    241.04000    168.01000
12    116.78000    206.38000    168.01000
12    123.30000    185.78000    168.01000
12     98.20000    193.63000    168.01000
12     86.79000    157.67000    168.01000
12    126.88000    122.03000    168.01000
12    170.23000    259.02000    169.00000
12    154.26000    255.10000    169.00000
12    131.12000    267.85000    169.00000
12     84.51000    184.80000    169.00000
12    113.19000    162.24000    170.74000
12    117.75000    173.36000    170.74000
12    115.80000    150.47000    178.77000
12    101.46000    142.63000    178.77000
12     97.87000    132.16000    178.77000
12    119.38000    131.84000    180.82000
12    129.16000    134.45000    180.82000
12    123.62000    144.91000    180.82000
12    128.84000    159.95000    180.82000
12    104.07000    193.63000    180.82000
12     95.92000    184.15000    180.82000
12     85.16000    193.30000    180.82000
12     90.38000    208.02000    180.82000
12     80.27000    214.23000    180.82000
12     66.91000    214.88000    180.82000
12     75.71000    194.94000    180.82000
12     97.22000    217.82000    180.82000
12     96.90000    222.40000    180.82000
12     95.92000    234.50000    180.82000
12    109.28000    225.02000    180.82000
12    128.18000    192.98000    180.82000
12    128.84000    213.57000    180.82000
12    120.04000    241.04000    180.82000
12    130.14000    240.06000    180.82000
12    145.46000    244.96000    180.82000
12    155.56000    238.42000    180.82000
12    157.52000    243.33000    180.82000
12    139.27000    255.42000    176.35000
12    133.07000    247.58000    176.35000
12    135.68000    235.81000    176.35000
12    141.22000    230.57000    176.35000
12    126.23000    228.94000    176.35000
12    135.03000    216.84000    176.35000
12    140.24000    203.44000    176.35000
12    152.63000    185.13000    176.35000
12    141.55000    191.67000    175.36000
12    118.41000    215.53000    175.36000
12    107.98000    239.73000    175.36000
12    104.72000    251.17000    175.36000
12    118.08000    266.54000    175.36000
12    118.41000    195.26000    175.36000
12    113.84000    185.46000    175.36000
12    108.95000    205.07000    175.36000
12     71.80000    179.90000    175.36000
12     63.65000    173.69000    175.36000
12     56.48000    162.24000    175.36000
12     49.31000    151.45000    175.36000
12     61.37000    201.80000    175.36000
12     48.01000    195.59000    175.36000
12     46.70000    138.05000    175.36000
12     50.94000    119.41000    175.36000
12     50.94000    107.64000    175.36000
12     61.69000     98.49000    175.36000
12     74.08000     88.03000    175.36000
12     76.04000     77.56000    175.36000
12     85.81000     92.93000    175.36000
12     87.44000     76.91000    175.36000
12    103.09000     89.01000    175.36000
12    110.58000     88.68000    175.36000
12    121.01000     82.14000    175.36000
12    106.67000     76.26000    174.53000
12     97.55000     77.24000    174.53000
12    136.98000     97.51000    174.53000
12    149.37000    100.45000    174.53000
12    128.51000    113.53000    174.53000
12    146.11000    134.45000    174.53000
12    138.94000    146.88000    174.53000
12    151.98000    143.93000    174.53000
12    155.24000    172.05000    174.53000
12    160.78000    183.49000    174.53000
12    148.07000    199.19000    174.53000
12    158.82000    226.32000    174.53000
12    167.30000    238.09000    174.53000
12    169.90000    251.83000    174.53000
12     82.88000    227.63000    172.71000
12     73.10000    224.69000    171.65000
12    160.78000    133.80000    168.47000
12    158.50000    124.64000    168.47000
12     32.69000    130.53000    165.29000
12     38.55000    118.11000    165.29000
12     42.46000    103.39000    165.29000
12     48.98000     93.26000    165.29000
12    113.19000     61.87000    160.59000
12     95.27000     63.18000    160.59000
12     52.89000     78.22000    160.59000
12     85.81000     53.37000    160.59000
12     72.78000     61.22000    160.59000
12    128.51000     62.85000    160.59000
12    148.39000     77.89000    160.59000
12    165.67000    111.57000    160.59000
12    173.81000    124.32000    160.59000
12    177.07000    138.38000    160.59000
12    185.87000    140.99000    160.59000
12    181.64000    128.57000    160.59000
12    166.32000    131.18000    160.59000
12    178.70000    177.61000    160.59000
12    168.60000    184.48000    160.59000
12    181.64000    189.71000    160.59000
12    182.29000    206.38000    160.59000
12    184.57000    214.55000    160.59000
12    123.30000    227.30000    160.59000
12    138.94000    258.69000    160.59000
12    145.78000    270.79000    160.59000
12    136.33000    275.37000    160.59000
12     63.32000    234.17000    160.59000
12     58.44000    228.94000    160.59000
12     27.15000    174.34000    160.59000
12     25.52000    166.49000    160.59000
12     24.86000    155.05000    160.59000
12     17.37000    162.57000    160.59000
12     60.06000    174.34000    158.92000
12     58.76000    160.94000    158.92000
12     48.33000    146.88000    158.92000
12     53.22000    160.61000    158.92000
12     93.31000     77.56000    158.92000
12     79.95000     77.89000    158.92000
12     70.82000     78.87000    158.92000
12    192.72000    189.38000    157.03000
12    191.74000    180.22000    157.03000
12    186.85000    232.86000    157.03000
12    106.67000    216.52000    155.21000
12    112.87000    195.26000    155.21000
12     70.82000    226.65000    154.38000
12     49.96000    116.80000    151.58000
12     49.31000    108.62000    151.58000
12    185.55000    148.84000    151.58000
12    177.07000    112.87000    151.58000
12    167.95000    100.45000    151.58000
12    185.55000    196.25000    150.67000
12    193.04000    226.32000    150.67000
12     93.96000    256.73000    150.67000
12    146.11000    283.54000    148.09000
12    130.47000    284.52000    148.09000
12    153.93000    288.12000    148.09000
12    131.44000    289.75000    147.26000
12    173.81000    273.73000    147.26000
12    187.50000    265.23000    147.26000
12    183.59000    273.08000    147.26000
12    197.61000    257.38000    147.26000
12    141.87000    174.01000    147.26000
12    130.47000    168.45000    147.26000
12     59.41000    149.17000    146.20000
12    141.55000     68.41000    145.36000
12    142.53000     56.31000    145.36000
12    124.60000     54.35000    145.36000
12    123.30000     42.58000    145.36000
12     27.80000    153.42000    145.36000
12     22.26000    162.24000    145.36000
12    175.12000    129.88000    144.53000
12    177.73000    142.95000    144.53000
12    165.99000    182.51000    144.53000
12    175.44000    189.05000    144.53000
12    187.18000    210.30000    144.53000
12    191.09000    241.36000    144.53000
12    204.78000    252.48000    144.53000
12    104.72000    119.74000    144.53000
12     92.98000    158.32000    144.53000
12     70.17000    153.09000    144.53000
12     36.60000    119.74000    144.53000
12     53.87000    161.59000    141.58000
12    140.90000    244.31000    141.58000
12    139.27000    271.12000    141.58000
12    210.97000    200.82000    140.74000
12    207.71000    234.50000    140.74000
12     78.32000    215.21000    133.62000
12     78.32000    197.88000    133.62000
12     61.37000    149.49000    126.65000
12     67.89000    155.38000    126.65000
12     94.94000    161.59000    126.65000
12    140.24000    176.30000    126.65000
12    170.23000    180.22000    126.65000
12    121.67000    221.09000    126.65000
12    219.77000    153.09000    120.82000
12    224.99000    166.82000    120.82000
12    223.03000    226.32000    120.82000
12    213.58000    235.15000    120.82000
12     89.40000     90.32000    119.15000
12     96.24000     79.53000    119.15000
12     77.01000     59.91000    119.15000
12     93.31000     60.56000    119.15000
12     69.52000     47.16000    119.15000
12     71.80000    133.80000    118.32000
12     47.35000    142.30000    118.32000
12    110.26000    212.27000    117.49000
12    117.10000    204.09000    117.49000
12    129.81000    197.55000    117.49000
12    134.38000    237.77000    117.49000
12    140.57000    247.90000    117.49000
12    175.44000    271.77000    117.49000
12    157.19000    294.98000    117.49000
12     72.12000    236.46000    117.49000
12     72.78000    224.04000    117.49000
12    153.28000    135.76000    112.26000
12    163.71000    125.63000    112.26000
12    165.34000    114.18000    112.26000
12    167.95000    191.01000    109.38000
12    165.99000    177.94000    109.38000
12    136.66000    172.71000    108.32000
12    125.25000     51.74000    105.22000
12     17.37000    161.92000    101.66000
12     21.93000    179.24000    101.66000
12     32.69000    177.28000    101.66000
12    204.45000    243.33000     97.87000
12    213.25000    234.82000     97.87000
12    225.31000    222.73000     97.87000
12    224.99000    207.69000     96.58000
12     94.29000     80.18000     93.02000
12     97.87000     98.16000     93.02000
12    201.19000    246.59000     79.99000
12    209.67000    235.15000     80.83000
12    222.05000    226.32000     80.83000
12     87.44000    174.01000     75.52000
12     92.66000    186.76000     75.52000
12    100.48000    202.13000     75.52000
12    117.43000    210.30000     75.52000
12    189.13000    213.57000     75.52000
12    175.44000    201.15000     75.52000
12    159.80000    180.55000     75.52000
12    142.53000    188.07000     75.52000
12    155.24000    191.34000     75.52000
12    125.90000    191.67000     75.52000
12    101.46000     99.80000     74.69000
12    176.75000    264.25000     72.80000
12    198.59000    277.98000     71.89000
12    202.82000    257.38000     71.89000
12    221.07000    156.68000     71.89000
12    219.77000    147.53000     71.89000
12     52.57000    165.84000     67.95000
12     70.49000    141.32000     67.95000
12    121.34000     64.16000     66.81000
12    112.87000     76.91000     66.81000
12    161.10000     80.83000     66.81000
12    167.62000     74.30000     66.81000
12     90.05000     59.26000     66.81000
12     89.40000     46.50000     66.81000
12     69.19000     74.62000     66.81000
12     54.20000     82.80000     66.81000
12    110.58000    211.94000     55.68000
12    105.70000     59.26000     52.49000
12    108.63000     42.58000     52.49000
12     92.33000     74.62000     52.49000
12    140.57000     56.97000     52.49000
12     70.82000     60.24000     52.49000
12     61.37000    209.98000     51.28000
12     55.18000    221.09000     51.28000
12     31.38000    134.78000     48.40000
12     60.72000     80.83000     47.42000
12     43.77000    121.70000     41.97000
12     79.95000     92.93000     36.13000
12     75.38000     73.31000     36.13000
12    101.13000     75.60000     36.13000
12     86.47000     80.18000     36.13000
12    115.80000     70.70000     36.13000
12     92.33000     69.06000     36.13000
12     53.55000    165.19000     35.15000
12     61.69000    212.92000     35.15000
12     63.32000    225.02000     35.15000
12    184.24000    253.46000     22.95000
12    188.48000    269.81000     22.95000
12    197.93000    260.33000     22.95000
12    101.78000    111.24000     22.95000
12     96.57000     93.91000     22.95000
12    111.24000     94.24000     22.95000
12    144.48000     99.80000     22.95000
12    135.03000    117.45000     22.95000
12    147.09000    127.26000     22.95000
12    140.24000    173.03000     22.95000
12    133.07000    191.34000     22.95000
12    163.06000    198.86000     22.95000
12    188.16000    212.59000     22.95000
12     97.22000    260.98000     22.12000
12    105.70000    268.83000     22.12000
12     59.41000    191.67000     21.21000
12     59.74000    180.88000     20.30000
12     56.81000    144.26000     20.30000
12     75.71000    111.89000     20.30000
12    139.27000    172.05000      6.67000
12    139.27000    190.69000      6.67000
12    154.58000    198.86000      6.67000
12    134.38000    208.34000      6.67000
12    121.99000    220.44000      6.67000
12    100.48000    200.82000      6.67000
12     94.61000    191.34000      6.67000
12     89.40000    178.59000      6.67000
12    109.28000    153.74000      6.67000
12     86.47000    150.15000      6.67000
12    109.93000    128.89000      6.67000
12     99.83000    116.14000      6.67000
12     97.55000    227.30000      6.67000
12    112.54000    260.33000      5.76000
12    129.16000    254.77000      4.24000
12    179.36000    271.77000      4.24000
12    184.57000    264.58000      4.24000
12    193.70000    276.35000      4.24000
12    207.06000    255.42000      4.24000
12    191.09000    250.52000      3.41000
12    213.90000    214.23000      3.41000
12    189.79000    202.46000      3.41000
12    175.44000    199.19000      2.58000
12    182.29000    226.65000      2.58000
12    159.47000    230.25000      2.58000
12    148.07000    159.95000      1.44000
12    137.96000    152.43000      0.61000
12    133.73000    139.68000      0.61000
12    141.87000    107.64000      0.61000
12    122.97000    112.55000      0.61000
11    104.30000    166.09000      5.98000
11    101.04000    177.53000     11.44000
11    138.85000    126.53000      5.00000
11    130.05000    130.12000      6.82000
11    108.53000    215.13000     12.73000
11    241.51000    252.73000     23.18000
11    168.18000     93.51000     10.30000
11    125.81000     77.16000     36.59000
11     57.36000    198.78000     42.27000
11     89.96000     72.58000     71.74000
11     26.73000    109.85000     87.87000
11     59.32000     69.64000    113.32000
11     66.82000     71.60000    116.73000
11     51.50000     58.20000    120.75000
11     51.50000     70.62000    122.79000
11     76.27000     55.25000    139.00000
11    106.02000     70.37000    157.03000
11    114.50000     72.01000    157.03000
11    157.19000    152.11000    162.33000
