# Supplementary material for: Design Principles of Pancreatic Islets: Glucose-Dependent Coordination of Hormone Pulses
Source: PLoS One. 2016 Apr 1;11(4):e0152446. doi: 10.1371/journal.pone.0152446 (PMC4818077; doi:10.1371/journal.pone.0152446)
Supplement: S1 Dataset — Three-dimensional coordinates of α and β cells within mouse islets (n = 29). Columns represent types, x, y, and z coordinates (μm) of cells (rows) within an islet. The numbers of the first column are 11 (α cell) and 12 (β cell). (ZIP) [file pone.0152446.s009.zip › Mouse/M12.txt]

12    219.75000     99.82000      0.15000
12    195.63000    100.80000      0.15000
12    208.02000     91.64000      0.15000
12    174.44000     89.68000      0.15000
12    173.79000    104.39000      0.15000
12    181.94000    110.61000      0.15000
12    157.17000    110.28000      0.15000
12    162.38000    120.74000      0.15000
12    154.56000     83.47000      0.15000
12    143.16000     85.10000      0.15000
12    153.91000    139.05000      0.15000
12    128.16000    119.43000      0.15000
12    157.82000    149.19000      0.15000
12    150.98000    168.48000      0.15000
12    155.54000    156.05000      0.15000
12    102.74000    124.66000     -0.15000
12     95.57000    112.24000      1.51000
12    104.70000    104.39000      3.56000
12    134.35000    137.42000      3.56000
12    138.27000    114.20000      3.56000
12    210.30000    114.86000      3.56000
12    207.69000    123.03000      3.56000
12    132.40000    153.76000      3.56000
12    180.64000    147.88000      3.56000
12    121.64000    105.38000     -1.74000
12    116.75000    120.41000     -0.83000
12    140.87000    128.59000     -0.08000
12    167.27000    143.63000     -0.08000
12    144.13000    148.86000      0.68000
12    138.27000    163.90000      0.68000
12    168.90000    160.63000      0.68000
12    158.15000    130.22000      0.68000
12    184.55000    133.17000      0.68000
12    185.85000     88.37000      0.68000
12    146.74000    102.76000      1.51000
12    210.30000    135.45000      1.51000
12    193.67000    155.07000      1.51000
12    222.03000    121.40000     13.33000
12    159.13000    166.51000     13.33000
12     87.75000    124.01000     13.33000
12    111.21000    149.84000     14.39000
12    167.27000    121.72000     15.23000
12    180.64000    106.36000     15.23000
12    199.54000     95.57000     15.23000
12    211.93000     90.99000     15.23000
12    221.05000    101.12000     16.06000
12    178.68000     89.68000     16.06000
12    193.67000     89.03000     16.06000
12    164.99000     86.41000     16.06000
12    146.41000     82.16000     16.06000
12    146.09000     94.26000     16.06000
12    133.70000     95.89000     16.06000
12    126.86000    115.84000     16.06000
12    159.13000    112.57000     16.06000
12    156.84000    133.82000     16.06000
12    164.67000    144.94000     16.06000
12    150.98000    150.49000     16.06000
12    144.78000    164.55000     16.06000
12    153.91000    177.96000     16.06000
12    215.51000    148.86000     16.06000
12    213.88000    159.97000     16.06000
12    199.54000    120.74000     16.06000
12    145.76000    122.05000     16.06000
12    145.76000    137.42000     16.06000
12    120.99000    130.22000     16.06000
12    102.09000    125.65000     16.06000
12    121.64000    103.41000     16.06000
12    185.53000    119.76000     16.06000
12    180.31000    133.17000     16.06000
12    203.13000    143.95000     16.06000
12    194.65000    132.18000     16.06000
12    194.00000    106.03000     16.06000
12    208.67000    102.43000     16.06000
12    184.55000     77.91000     16.06000
12    159.13000     74.97000     16.06000
12    128.16000     74.32000     16.06000
12     76.67000    104.39000     16.06000
12     68.84000    112.24000     16.06000
12    129.79000    155.40000     19.16000
12    133.05000    140.03000     19.16000
12    119.69000    183.51000     20.15000
12    121.32000    199.86000     20.15000
12    151.96000    207.38000     20.15000
12    178.03000    187.76000     20.15000
12    183.24000    194.30000     20.15000
12    185.53000    152.45000     20.15000
12    159.13000    101.45000     20.15000
12    137.61000    109.63000     20.15000
12     90.35000    155.72000     20.98000
12     69.17000    145.92000     20.98000
12    105.02000    170.44000     20.98000
12     75.69000    186.13000     20.98000
12     81.23000    195.28000     20.98000
12    195.63000    176.32000     20.98000
12    203.45000    184.17000     20.98000
12    201.17000    168.80000     20.98000
12    200.19000    159.65000     21.82000
12    175.75000    171.74000     21.82000
12    171.19000    161.61000     21.82000
12    210.30000    126.30000     22.73000
12    215.19000    112.24000     22.73000
12    102.09000    104.39000     22.73000
12     48.96000    117.47000     22.73000
12     84.16000    141.34000     22.73000
12     72.75000    128.59000     22.73000
12     56.78000    125.32000     22.73000
12     50.59000    150.82000     22.73000
12     73.41000    160.30000     22.73000
12    168.90000    206.40000     22.73000
12    158.15000    193.98000     22.73000
12    141.85000    191.03000     22.73000
12    131.42000    176.98000     22.73000
12    135.01000    208.04000     22.73000
12     88.40000    175.01000     22.73000
12     96.22000    201.17000     22.73000
12     64.93000    170.44000     22.73000
12     49.94000    171.09000     22.73000
12     48.64000    135.45000     22.73000
12     29.08000    133.82000     22.73000
12     39.84000    146.57000     22.73000
12     32.34000    120.74000     22.73000
12    101.76000     93.28000     22.73000
12    169.56000    109.30000     22.73000
12    134.68000    166.51000     28.78000
12    159.13000    166.84000     28.78000
12     89.38000    120.41000     28.78000
12    123.27000     83.14000     28.78000
12    224.96000    117.47000     28.78000
12    222.03000    154.09000     28.78000
12    212.25000    172.40000     28.78000
12     73.08000     97.20000     28.78000
12     64.28000    105.70000     28.78000
12     39.18000    127.93000     28.78000
12     50.59000    105.05000     28.78000
12     37.55000    110.61000     28.78000
12     96.87000    138.07000     28.78000
12    111.21000    136.11000     28.78000
12    123.27000    147.22000     28.78000
12    135.66000    125.97000     28.78000
12    143.48000    178.94000     28.78000
12    117.41000    210.98000     28.78000
12    158.80000    217.19000     28.78000
12    118.06000    165.86000     28.78000
12     62.00000    188.09000     28.78000
12     84.16000    219.15000     28.78000
12     73.73000    204.77000     28.78000
12    124.58000    116.82000     32.65000
12    110.56000    152.13000     32.65000
12    149.67000    153.11000     32.65000
12    164.67000    141.01000     32.65000
12    193.35000    147.88000     32.65000
12    156.84000    179.92000     32.65000
12    144.13000    165.21000     32.65000
12    188.13000    165.53000     32.65000
12    216.16000    160.30000     32.65000
12    209.64000    145.92000     32.65000
12    195.30000    131.86000     32.65000
12    194.00000    119.43000     32.65000
12    206.39000    105.38000     32.65000
12    204.76000     99.16000     32.65000
12    197.91000     88.37000     32.65000
12    208.02000     86.41000     32.65000
12    219.10000     95.24000     32.65000
12    223.01000    105.05000     32.65000
12    168.90000     85.76000     32.65000
12    179.33000     89.35000     35.30000
12    154.24000    107.99000     35.30000
12    151.30000     94.59000     35.30000
12    140.55000     90.99000     35.30000
12    132.73000     94.91000     36.13000
12    147.72000     77.91000     34.16000
12    158.15000    127.28000     30.60000
12    181.29000    103.74000     30.53000
12    107.30000    114.20000     29.69000
12     86.44000     98.51000     28.78000
12     91.01000    110.28000     28.78000
12     60.37000    138.40000     28.78000
12     62.32000    157.03000     28.78000
12    107.95000    196.27000     27.88000
12    146.41000    139.38000     32.88000
12    145.76000    117.15000     32.88000
12    178.03000    126.95000     33.71000
12    135.01000    147.55000     35.68000
12    179.01000    186.13000     35.68000
12    187.81000    194.96000     35.68000
12    186.83000    152.45000     35.68000
12    180.31000    140.36000     35.68000
12    164.99000     80.85000     36.51000
12    157.50000     70.72000     36.51000
12    164.99000     72.03000     36.51000
12    171.84000     75.95000     36.51000
12    192.37000     75.95000     36.51000
12    192.37000     66.80000     36.51000
12    181.61000     66.47000     36.51000
12    188.13000     82.49000     36.51000
12    217.47000     89.03000     36.51000
12    137.94000    104.07000     36.51000
12    127.84000    135.45000     36.51000
12    119.69000    130.22000     36.51000
12     95.57000    161.28000     36.51000
12     87.75000    155.07000     36.51000
12     69.49000    147.55000     36.51000
12     73.41000    188.09000     36.51000
12     46.35000    180.25000     36.51000
12    117.73000    187.11000     36.51000
12    209.64000    185.15000     36.51000
12    200.84000    186.78000     36.51000
12    224.96000    142.32000     36.51000
12    229.85000    124.01000     36.51000
12    164.67000    117.15000     36.51000
12    168.90000    132.18000     36.51000
12    190.09000    176.98000     36.51000
12    201.50000    170.76000     36.51000
12    165.64000    190.71000     36.51000
12    180.96000    201.17000     36.51000
12    164.99000     98.84000     36.51000
12    195.63000    101.45000     36.51000
12    180.64000    116.16000     36.51000
12    131.42000     74.64000     36.51000
12    119.69000    104.07000     36.51000
12     99.48000    125.65000     36.51000
12    104.37000    171.74000     37.42000
12     83.84000    199.86000     37.42000
12     76.01000    172.40000     37.42000
12    125.88000    195.61000     37.42000
12    121.97000    203.79000     37.42000
12    149.67000    208.04000     37.42000
12    170.86000    171.09000     37.42000
12    174.12000    161.28000     37.42000
12    167.93000    153.11000     37.42000
12    200.84000    155.72000     37.42000
12    215.19000    136.43000     37.42000
12    204.76000    117.80000     37.42000
12    105.35000     78.89000     37.42000
12     70.15000    114.20000     37.42000
12     49.94000    170.44000     38.33000
12     48.64000    149.51000     38.33000
12     34.62000    147.88000     38.33000
12     31.36000    137.74000     38.33000
12     76.99000    153.76000     38.33000
12     64.28000    168.15000     38.33000
12     64.28000    179.26000     38.33000
12     47.33000    137.42000     38.33000
12     50.92000    125.65000     38.33000
12     63.63000    122.70000     38.33000
12     76.34000    133.49000     38.33000
12     85.47000    143.63000     38.33000
12     96.55000    149.84000     38.33000
12    127.51000    176.98000     38.33000
12    154.56000    195.61000     38.33000
12    163.69000    203.46000     38.33000
12    172.16000    210.65000     38.33000
12     95.57000    212.29000     38.33000
12     95.90000    196.92000     38.33000
12     90.35000    183.51000     38.33000
12     85.79000    171.09000     38.33000
12     42.44000    162.92000     38.33000
12     47.01000    193.98000     38.33000
12     33.97000    192.34000     38.33000
12     32.34000    173.38000     38.33000
12     19.95000    141.34000     38.33000
12     26.80000    125.97000     38.33000
12     27.78000    116.16000     38.33000
12    217.79000    119.43000     38.33000
12    208.99000    129.90000     38.33000
12    134.68000    210.65000     38.33000
12    103.72000    104.39000     38.33000
12    101.11000     91.64000     38.33000
12    110.56000    196.92000     43.25000
12    172.49000    104.07000     43.25000
12    210.30000    110.93000     43.25000
12    159.78000    217.52000     44.54000
12    117.08000    211.30000     45.37000
12     84.49000    218.17000     45.37000
12     76.01000    209.34000     45.37000
12    100.13000    115.84000     45.37000
12     89.70000    120.74000     45.37000
12     79.60000    108.32000     45.37000
12     76.67000     98.18000     45.37000
12     63.63000    104.07000     45.37000
12     48.64000    103.09000     45.37000
12     34.29000    111.26000     45.37000
12    124.58000     82.16000     45.37000
12    155.87000    166.84000     45.37000
12    135.98000    176.98000     45.37000
12    131.10000    159.32000     45.37000
12    119.36000    166.51000     45.37000
12    107.30000    134.15000     45.37000
12     57.76000    156.71000     45.37000
12     48.31000    115.51000     45.37000
12    141.85000    127.28000     46.21000
12    184.22000    103.09000     46.21000
12    219.75000    151.15000     46.21000
12    159.78000    142.32000     48.10000
12    149.67000    154.74000     48.10000
12    139.57000    165.53000     48.10000
12    196.61000    132.18000     48.10000
12    195.30000    146.24000     48.10000
12    226.92000    116.49000     48.10000
12    225.94000    109.30000     48.10000
12    220.73000    100.47000     48.10000
12    208.34000     93.61000     48.10000
12    211.93000     97.86000     48.10000
12    209.32000     81.18000     48.10000
12    199.54000     88.05000     48.10000
12    203.45000    100.47000     48.10000
12    174.44000     96.22000     48.10000
12    119.69000    116.82000     48.10000
12    128.16000    110.61000     48.93000
12    110.56000    148.53000     48.93000
12     93.29000    135.45000     48.93000
12     92.64000     83.14000     48.93000
12     76.01000     90.01000     48.93000
12    221.05000    158.67000     48.93000
12    221.38000    167.82000     48.93000
12    155.54000    181.55000     48.93000
12    147.07000    175.34000     48.93000
12    152.61000    119.11000     48.93000
12    150.00000    135.78000     48.93000
12    142.83000    140.68000     48.93000
12    130.12000    125.65000     48.93000
12    138.59000    114.20000     48.93000
12    185.20000    127.61000     48.93000
12    192.37000    119.11000     48.93000
12    188.79000    163.90000     48.93000
12    213.23000    172.07000     48.93000
12    209.97000    152.78000     48.93000
12     61.35000    138.07000     48.93000
12     57.76000    190.38000     48.93000
12     63.30000    199.21000     48.93000
12     18.65000    164.55000     48.93000
12    181.29000    153.76000     51.13000
12    180.64000    140.36000     51.13000
12    157.17000    104.39000     51.13000
12    155.87000     91.32000     51.13000
12    143.16000     87.72000     51.13000
12    145.44000     76.60000     51.13000
12    178.03000    187.44000     51.13000
12    190.41000    201.17000     51.13000
12     35.27000    162.26000     51.13000
12     41.79000    128.26000     51.13000
12    196.61000     78.57000     51.13000
12    117.73000     74.64000     51.13000
12     65.58000     95.89000     51.13000
12     45.05000     96.55000     51.13000
12    127.84000    147.88000     51.13000
12    110.89000    161.28000     51.13000
12    105.67000    185.80000     51.13000
12    223.66000    133.82000     51.96000
12    229.85000    123.36000     51.96000
12    129.14000     92.30000     51.96000
12    124.25000    133.17000     51.96000
12    176.07000     75.30000     51.96000
12    185.85000     72.68000     51.96000
12    195.30000     71.05000     51.96000
12    164.67000     74.32000     52.80000
12    163.69000     83.80000     52.80000
12    154.89000     69.41000     52.80000
12    131.42000     75.62000     52.80000
12    170.21000    114.86000     53.71000
12    165.64000    125.97000     53.71000
12    171.51000    129.24000     53.71000
12    167.60000    148.53000     53.71000
12    165.64000    189.40000     53.71000
12    150.00000    208.36000     54.62000
12    141.85000    203.13000     54.62000
12    118.38000    184.17000     54.62000
12    120.67000    197.90000     55.52000
12     71.12000    189.40000     55.52000
12     65.91000    172.73000     55.52000
12     62.00000    186.13000     55.52000
12     49.29000    171.09000     55.52000
12     41.14000    179.26000     56.51000
12     26.80000    187.44000     56.51000
12     47.98000    193.00000     56.51000
12     21.91000    145.26000     56.51000
12     31.04000    136.76000     56.51000
12     24.52000    126.63000     57.34000
12     65.91000    110.93000     57.34000
12    105.02000     89.68000     58.18000
12    106.00000    107.66000     58.18000
12     70.15000    149.19000     58.18000
12    200.19000    122.38000     58.18000
12    221.05000    123.36000     58.18000
12    214.53000     90.34000     58.18000
12    209.97000    187.76000     58.18000
12    175.42000    203.79000     58.18000
12    121.97000    105.05000     58.18000
12     98.83000    179.92000     55.30000
12     99.48000    165.86000     56.21000
12     82.53000    190.05000     59.84000
12    117.73000    209.34000     61.51000
12     87.10000    221.44000     62.42000
12    160.76000    221.77000     63.93000
12    165.32000    211.30000     63.93000
12    162.06000    201.82000     63.93000
12    180.96000    207.71000     65.14000
12    176.40000    194.96000     65.98000
12    164.01000    169.78000     65.98000
12    150.65000    171.42000     65.98000
12    138.59000    164.88000     65.98000
12    136.64000    180.57000     66.89000
12    156.19000    162.26000     66.89000
12    197.91000    176.32000     66.89000
12    181.61000    170.11000     66.89000
12    177.38000    152.78000     67.72000
12    189.76000    160.63000     67.72000
12    200.84000    194.96000     67.72000
12    189.76000    197.90000     67.72000
12    220.40000    151.80000     67.72000
12    210.95000    166.51000     67.72000
12    203.13000    144.28000     67.72000
12    209.97000    107.01000     67.72000
12    204.43000    101.45000     67.72000
12    199.87000     95.57000     67.72000
12    204.76000     87.72000     66.81000
12    218.44000    112.89000     66.81000
12    220.73000     97.86000     65.98000
12    171.51000     96.87000     65.98000
12    172.16000    106.68000     65.98000
12    146.41000    123.68000     65.98000
12    147.07000    106.68000     65.14000
12    156.52000    148.20000     65.14000
12    110.89000    146.57000     64.31000
12     93.94000    135.78000     64.31000
12     97.85000    120.09000     63.48000
12     77.64000    104.07000     63.48000
12     50.59000    120.41000     63.48000
12     30.71000    112.89000     63.48000
12     33.97000    105.70000     62.65000
12     60.69000    158.67000     62.65000
12     53.85000    164.55000     62.65000
12    153.91000    193.65000     62.65000
12    200.52000    134.15000     63.48000
12    150.00000     89.35000     65.83000
12    175.10000     91.32000     66.66000
12    192.70000     80.85000     67.49000
12    199.87000     76.93000     67.49000
12    209.97000     81.18000     67.49000
12    122.30000     90.34000     67.49000
12    131.10000     88.05000     67.49000
12    120.34000     80.85000     67.49000
12    100.13000     82.16000     67.49000
12     63.95000     92.95000     68.02000
12     85.14000     91.64000     68.02000
12     77.32000     85.76000     68.02000
12     97.52000     91.64000     68.02000
12     85.14000    120.74000     68.02000
12     44.40000    130.22000     68.02000
12     53.52000    133.17000     68.02000
12     57.76000    146.24000     68.02000
12     37.23000    161.28000     68.02000
12      3.01000    155.07000     68.02000
12     18.65000    108.64000     68.02000
12     57.76000    174.69000     68.02000
12    126.86000    133.17000     68.02000
12    118.38000    118.13000     68.93000
12    157.50000    135.45000     68.93000
12    167.60000    122.70000     68.93000
12    158.80000    100.14000     68.93000
12    167.27000    150.17000     68.93000
12    165.64000    184.50000     68.93000
12    187.81000     71.70000     68.93000
12    174.77000     73.01000     69.84000
12    162.06000     75.95000     70.75000
12    134.03000     75.30000     70.75000
12    146.41000     75.30000     70.75000
12    118.06000    181.88000     71.66000
12    144.13000    210.65000     71.66000
12    152.93000    210.32000     71.66000
12    175.42000    183.84000     71.66000
12    172.49000    175.99000     71.66000
12     69.82000    184.17000     71.66000
12     49.29000    193.32000     72.49000
12     41.14000    198.88000     72.49000
12     24.19000    187.76000     72.49000
12     37.23000    176.32000     72.49000
12     24.52000    136.11000     72.49000
12     29.08000    124.34000     72.49000
12     21.91000    127.61000     72.49000
12     18.32000    119.76000     72.49000
12     19.95000    149.19000     72.49000
12     31.04000    156.38000     72.49000
12     35.27000    143.95000     72.49000
12     67.21000    215.56000     72.49000
12    108.28000    216.21000     72.49000
12    122.30000    159.32000     73.33000
12     97.85000    183.19000     73.33000
12    121.97000    196.59000     73.33000
12     74.38000    169.13000     73.33000
12     74.06000    154.09000     73.33000
12     66.89000    142.65000     73.33000
12     66.56000    110.28000     73.33000
12     61.35000    101.78000     73.33000
12     47.01000    102.43000     73.33000
12    108.28000    105.70000     73.33000
12    125.88000    106.68000     73.33000
12    201.17000    121.40000     73.33000
12    209.32000    184.17000     74.16000
12    208.34000    193.98000     74.16000
12    189.44000    112.89000     74.16000
12    101.11000    163.90000     74.16000
12    134.68000    202.15000     75.07000
12     87.10000    194.96000     75.07000
12     82.21000    181.88000     75.07000
12     64.61000    194.96000     75.07000
12     75.36000    206.73000     75.07000
12     69.82000    129.90000     75.07000
12    120.01000     98.51000     75.07000
12    216.82000     90.34000     75.07000
12     96.22000    114.20000     75.07000
12    134.68000    143.63000     75.07000
12    120.34000    208.04000     76.81000
12     59.07000    156.71000     77.87000
12     87.42000    219.48000     77.87000
12    177.38000    137.42000     78.70000
12    203.78000    132.84000     78.70000
12    178.36000    104.72000     78.70000
12    179.99000     83.47000     78.70000
12    185.85000     92.62000     78.70000
12    144.13000     82.82000     78.70000
12    217.79000    128.59000     78.70000
12    208.34000    151.47000     78.70000
12    113.17000    139.70000     78.70000
12     80.90000    102.43000     79.54000
12     94.92000    136.43000     79.54000
12    154.56000    194.30000     79.54000
12    167.60000    211.96000     79.54000
12    158.80000    210.32000     79.54000
12    158.15000    217.52000     79.54000
12    150.00000    218.17000     79.54000
12    124.90000    219.81000     79.54000
12    106.00000    187.76000     79.54000
12     51.24000    116.16000     79.54000
12     45.05000    115.18000     79.54000
12     36.25000    102.43000     79.54000
12     31.04000    107.01000     79.54000
12     72.43000     91.97000     79.54000
12     83.84000     84.78000     79.54000
12     15.06000    132.84000     79.54000
12     15.39000    165.53000     79.54000
12     39.84000    186.46000     79.54000
12    108.93000    146.90000     79.54000
12    147.07000    105.38000     80.37000
12    138.92000    167.49000     81.36000
12    132.40000    159.97000     81.36000
12    172.81000    197.25000     81.36000
12    196.28000    202.48000     81.36000
12    142.83000    120.74000     81.36000
12    150.98000     91.32000     82.19000
12    218.44000    112.89000     82.19000
12    217.47000     98.51000     82.19000
12    158.80000    162.92000     82.19000
12    134.03000    183.19000     82.19000
12    196.61000    179.92000     82.19000
12    168.25000    101.12000     82.19000
12    166.30000     86.41000     82.19000
12    157.17000     81.51000     82.19000
12     97.52000    124.66000     82.19000
12    149.02000    168.80000     82.19000
12     76.34000    112.24000     83.02000
12    202.15000     99.49000     83.02000
12    203.13000     84.78000     83.02000
12    205.08000     79.55000     83.86000
12    187.81000     82.82000     83.86000
12    211.93000    103.74000     83.86000
12    138.59000    151.80000     83.86000
12    155.21000    144.94000     83.86000
12     57.76000    170.76000     83.86000
12     38.53000    164.22000     83.86000
12     53.52000    131.53000     83.86000
12     54.83000    144.94000     83.86000
12     39.18000    127.61000     83.86000
12      3.98000    157.03000     84.69000
12     82.21000    118.78000     86.58000
12     87.42000    111.26000     86.58000
12     99.81000     83.14000     86.58000
12    123.27000     86.09000     86.58000
12    128.16000     80.20000     86.58000
12    135.01000     76.60000     86.58000
12    171.19000    120.41000     86.58000
12    160.76000    129.24000     86.58000
12    167.27000    186.13000     86.58000
12    218.12000    105.70000     86.58000
12    114.47000    180.90000     88.40000
12     73.41000    183.51000     88.40000
12     25.17000    130.88000     88.40000
12     22.89000    121.72000     88.40000
12     20.61000    109.63000     90.07000
12     25.17000    186.13000     89.16000
12     40.49000    198.88000     89.16000
12     49.94000    196.59000     89.16000
12     72.43000    224.06000     89.16000
12    108.28000    221.44000     89.16000
12    107.30000    209.02000     89.99000
12    142.18000    210.00000     89.99000
12    150.33000    205.42000     89.99000
12    172.49000    214.90000     89.99000
12    183.90000    208.36000     89.99000
12    138.59000    216.54000     89.99000
12    205.41000    196.92000     89.99000
12    200.52000    174.69000     89.99000
12    189.76000    161.28000     89.99000
12    188.46000    153.76000     89.99000
12    167.27000    155.07000     89.99000
12    171.19000    172.40000     89.99000
12    161.41000    138.40000     89.99000
12    200.52000    121.72000     89.99000
12    212.90000    164.88000     89.99000
12     71.12000    139.70000     89.99000
12     79.60000    154.42000     91.05000
12     75.36000    164.55000     91.05000
12    116.10000    105.05000     91.05000
12     83.18000     96.87000     91.05000
12     52.87000    102.11000     91.05000
12     71.12000    109.63000     91.05000
12     36.58000    151.47000     91.05000
12     84.49000    183.84000     91.05000
12     83.18000    193.32000     91.05000
12    171.19000    112.24000     91.05000
12    130.44000    202.48000     91.88000
12    122.30000    204.77000     91.88000
12    118.06000    213.92000     91.88000
12     63.30000    121.72000     91.88000
12    190.41000    191.03000     92.95000
12    184.55000    200.52000     92.95000
12     84.81000    220.46000     92.95000
12    114.47000    137.42000     94.31000
12    137.61000    143.30000     94.31000
12    128.49000    133.82000     94.31000
12    141.53000    132.84000     94.31000
12    128.81000    121.07000     94.31000
12    174.44000    132.18000     94.31000
12    200.52000    130.55000     94.31000
12    216.82000    125.97000     94.31000
12    211.60000    148.20000     94.31000
12    145.44000     82.16000     94.31000
12    144.13000     95.57000     94.31000
12     15.06000    151.15000     95.44000
12     13.76000    142.65000     95.44000
12     30.06000    107.01000     95.44000
12     40.81000    114.53000     95.44000
12     54.50000    114.53000     95.44000
12    101.76000    144.94000     95.44000
12     94.27000    135.45000     95.44000
12     96.22000    112.57000     95.44000
12    145.11000    103.41000     95.44000
12    153.91000    113.55000     95.44000
12    186.83000    101.12000     95.44000
12    185.85000     90.34000     95.44000
12    160.43000    211.30000     95.44000
12    154.24000    219.81000     95.44000
12    150.00000    211.63000     95.44000
12    153.91000    193.65000     95.44000
12    103.39000    185.48000     95.44000
12     61.35000    220.13000     95.44000
12     39.18000    186.78000     95.44000
12     18.98000    168.80000     95.44000
12     12.13000    174.69000     95.44000
12     60.04000    157.36000     95.44000
12    120.34000    119.43000     95.44000
12    155.87000    101.45000     95.44000
12    177.70000    154.09000     95.44000
12    177.38000    184.82000     95.44000
12    201.82000    160.96000     95.44000
12    201.17000    147.22000     95.44000
12    185.53000    122.05000     95.44000
12    190.41000    109.30000     95.44000
12    189.11000    135.13000     95.44000
12    128.81000    104.39000     95.44000
12    127.84000     95.24000     95.44000
12    103.39000    108.97000     95.44000
12    115.78000    156.38000     95.44000
12     63.30000    102.76000     95.44000
12    109.58000     90.34000     95.44000
12     93.29000    102.11000     95.44000
12     88.72000    151.47000     95.44000
12     47.33000    164.55000     95.44000
12    146.09000    181.23000     97.41000
12    156.19000    163.57000     97.41000
12    131.10000    157.36000     97.41000
12    130.12000    184.50000     97.41000
12    172.49000    199.86000     98.25000
12     98.18000    207.38000     98.25000
12     65.91000    176.65000     98.25000
12     36.25000    176.65000     98.25000
12     64.93000    131.20000     98.25000
12     97.85000    124.66000     98.25000
12    154.89000     88.37000     98.25000
12    164.99000     86.09000     98.25000
12    170.53000     98.51000     98.25000
12    199.87000     98.51000     98.25000
12    199.87000     86.74000     98.25000
12    209.64000     92.30000     98.25000
12    210.30000    133.82000     98.25000
12    143.48000    119.76000     98.25000
12    100.78000    169.13000     98.25000
12    119.36000    169.46000     98.25000
12     53.85000    136.43000     99.16000
12     75.36000    134.80000     99.16000
12     36.58000    130.22000     99.16000
12     58.41000    176.32000     99.16000
12     58.74000    197.90000     99.16000
12    203.78000    106.36000     99.16000
12      5.94000    158.01000    100.14000
12     36.90000    166.19000    101.96000
12     82.21000    115.18000    101.96000
12    123.27000     85.10000    101.96000
12    135.66000     81.84000    101.96000
12    167.27000    120.74000    101.96000
12    139.24000    158.34000    101.96000
12    164.01000    179.92000    101.96000
12    163.69000    190.05000    102.79000
12    136.64000    189.40000    102.79000
12    122.30000    192.02000    102.79000
12     19.63000    131.86000    103.63000
12     22.89000    120.09000    104.53000
12     18.98000    124.01000    104.53000
12     26.15000    129.90000    104.53000
12     26.47000    186.13000    104.53000
12     42.44000    196.92000    104.53000
12     68.19000    224.06000    105.37000
12     83.84000    214.90000    105.37000
12     84.81000    229.61000    105.37000
12    104.70000    213.59000    105.37000
12    108.28000    220.46000    105.37000
12    124.90000    216.21000    105.37000
12    138.27000    217.52000    106.20000
12    168.58000    214.57000    106.20000
12     70.80000    199.86000    105.22000
12     71.78000    182.86000    105.22000
12    159.13000    140.03000    105.22000
12    176.40000     90.99000    105.22000
12    187.48000     80.53000    105.22000
12    222.03000    106.68000    105.22000
12    198.56000    119.43000    105.22000
12    172.49000    170.44000    105.22000
12     20.28000    158.99000    105.22000
12     90.68000     93.28000    105.22000
12     65.91000    149.19000    105.22000
12    116.10000    181.23000    105.22000
12     58.41000    209.67000    106.05000
12     50.92000    212.61000    106.05000
12     45.05000    213.92000    106.05000
12     48.96000    151.15000    106.05000
12    165.64000    162.59000    106.05000
12    135.33000    176.98000    106.05000
12    197.91000    173.05000    106.05000
12    193.02000    180.57000    106.05000
12    211.93000    162.26000    106.05000
12    160.43000    124.34000    106.05000
12    140.87000    125.65000    106.05000
12     80.90000    195.61000    106.88000
12     81.23000    180.90000    106.88000
12     76.34000    157.69000    106.88000
12     66.89000    165.86000    106.88000
12     81.23000     97.86000    106.88000
12    136.31000    111.59000    106.88000
12    176.07000    112.89000    106.88000
12    175.75000    102.11000    106.88000
12    206.71000    122.05000    106.88000
12    214.86000    106.03000    106.88000
12    184.87000    174.69000    106.88000
12    192.37000    158.67000    106.88000
12    144.46000    169.78000    106.88000
12     95.24000    182.21000    106.88000
12     37.23000    152.78000    106.88000
12     68.52000    112.89000    107.79000
12     48.31000    124.34000    107.79000
12     37.55000    141.01000    107.79000
12    120.34000    201.17000    107.79000
12    135.98000    203.13000    107.79000
12    150.98000    202.48000    107.79000
12    115.13000    107.99000    108.63000
12    116.10000     94.91000    108.63000
12    184.55000    204.77000    108.63000
12     86.12000    167.82000    108.63000
12     93.94000    196.27000    108.63000
12     49.29000    186.13000    109.46000
12    135.66000    142.65000    109.46000
12    128.16000    117.80000    109.46000
12    171.51000    129.24000    109.46000
12    201.50000    132.18000    109.46000
12    192.70000    123.36000    109.46000
12    175.42000    141.34000    109.46000
12    189.44000    145.92000    109.46000
12    188.13000    191.03000    109.46000
12    200.52000    195.28000    109.46000
12    113.50000    136.76000    109.46000
12    123.93000    136.43000    109.46000
12    108.61000    119.43000    109.46000
12     76.01000    123.36000    110.29000
12     50.92000    102.76000    110.29000
12    143.81000     93.93000    110.29000
12    146.09000    143.63000    110.29000
12    136.96000    150.17000    110.29000
12    174.44000    157.69000    111.13000
12    153.91000    214.90000    111.13000
12    152.61000    188.42000    111.13000
12    174.44000    180.57000    111.13000
12    157.17000    111.91000    111.13000
12    145.11000    104.39000    111.13000
12    157.82000     97.53000    111.13000
12     91.33000    149.51000    111.13000
12    116.75000    152.45000    111.13000
12    102.09000    136.43000    111.13000
12    101.44000    108.97000    111.13000
12     87.42000    103.41000    111.13000
12    114.15000     86.41000    111.13000
12     58.74000    115.18000    111.13000
12     38.21000    113.22000    111.13000
12     47.66000    113.22000    111.13000
12     17.35000    139.38000    111.13000
12     25.82000    171.42000    111.13000
12     46.68000    168.80000    111.13000
12     57.76000    159.32000    111.13000
12    106.32000    186.13000    111.13000
12    143.48000    207.71000    111.13000
12     92.31000    227.33000    111.96000
12    187.16000    101.78000    111.96000
12    194.00000    107.01000    111.96000
12    186.18000    109.30000    111.96000
12    214.86000    125.65000    111.96000
12    215.19000    113.55000    111.96000
12    205.08000    156.71000    111.96000
12    106.00000    157.69000    111.96000
12    167.60000    205.42000    112.87000
12    154.89000    161.61000    112.87000
12     97.20000    125.97000    113.70000
12     89.38000    119.43000    113.70000
12    165.97000    101.45000    113.70000
12    197.91000     95.24000    113.70000
12    208.34000    141.67000    113.70000
12    160.76000    198.23000    113.70000
12    128.49000    155.07000    113.70000
12    119.04000    219.81000    113.70000
12    111.21000    205.09000    113.70000
12     57.76000    133.49000    114.61000
12     80.25000    146.57000    106.58000
12     83.51000    132.18000    107.49000
12    166.62000    147.55000    111.73000
12    156.84000    149.84000    111.73000
12     93.61000    159.65000    111.73000
12    183.57000    134.80000    111.73000
12    127.51000    103.09000    112.56000
12    101.44000     91.97000    112.56000
12     99.48000    171.42000    113.40000
12    109.26000    166.84000    114.23000
12    123.93000    168.80000    114.23000
12    155.54000    174.36000    114.23000
12    176.07000    193.65000    114.23000
12     93.61000    206.07000    115.97000
12    140.55000    154.09000    118.78000
12    125.55000     88.05000    118.78000
12    164.99000     93.61000    118.78000
12    155.54000     91.32000    118.78000
12    172.16000    121.07000    119.68000
12    183.57000    124.66000    119.68000
12    204.43000    101.78000    119.68000
12    194.33000    101.78000    119.68000
12    166.30000    191.03000    120.52000
12    122.30000    187.76000    120.52000
12    139.90000    185.80000    122.71000
12    134.03000    190.05000    122.71000
12    126.86000    215.56000    122.71000
12    103.39000    211.30000    122.71000
12    102.41000    219.48000    123.55000
12    108.28000    222.09000    123.55000
12    123.27000    201.82000    124.38000
12     83.51000    217.84000    124.38000
12     80.58000    227.33000    124.38000
12    184.22000    204.44000    124.38000
12    201.17000    171.09000    124.38000
12    164.67000    172.40000    124.38000
12    208.67000    134.80000    125.21000
12    206.06000    123.03000    125.21000
12    193.35000    124.01000    125.21000
12    157.82000    124.66000    125.21000
12    159.45000    136.11000    125.21000
12    174.12000    112.89000    125.21000
12    173.79000    100.80000    125.21000
12    180.64000     93.28000    125.21000
12    126.21000    116.49000    125.21000
12    138.92000    115.51000    125.21000
12    138.59000    105.70000    125.21000
12     65.58000    128.59000    125.21000
12     73.08000    147.88000    126.05000
12     65.91000    151.15000    126.05000
12     75.69000    161.94000    126.05000
12     74.71000    172.73000    126.05000
12     74.38000    181.88000    126.05000
12     92.64000    181.23000    126.05000
12     84.16000    192.67000    126.05000
12     95.57000    197.25000    126.05000
12     74.38000    200.52000    126.05000
12     62.00000    203.13000    126.05000
12     55.81000    212.94000    126.05000
12     38.53000    199.86000    126.05000
12     38.21000    211.96000    126.05000
12     36.25000    184.50000    126.88000
12     21.91000    184.82000    126.96000
12     27.12000    175.67000    126.96000
12     28.43000    155.40000    126.96000
12     18.00000    158.99000    126.96000
12     11.81000    165.53000    126.96000
12     25.82000    165.86000    126.96000
12     19.95000    139.70000    126.96000
12     18.98000    129.90000    126.96000
12     19.63000    120.41000    126.96000
12     26.15000    114.20000    126.96000
12     52.22000    112.57000    126.96000
12     84.16000    103.09000    126.96000
12     90.03000    109.63000    126.96000
12    108.61000    115.51000    126.96000
12    111.87000    102.76000    126.96000
12     94.59000    101.12000    126.96000
12    146.41000     97.53000    126.96000
12    172.81000    158.34000    126.96000
12    172.49000    179.26000    126.96000
12    140.87000    201.50000    126.96000
12    106.98000    188.42000    127.79000
12    123.27000    150.49000    131.20000
12    144.78000    147.22000    131.20000
12     98.18000    123.36000    131.20000
12     88.72000    117.47000    131.20000
12    157.82000    105.70000    131.20000
12    181.94000    110.61000    131.20000
12    202.80000    157.03000    132.11000
12    158.47000    192.02000    132.11000
12    112.84000    206.73000    132.11000
12     90.03000    226.67000    132.94000
12     52.22000    175.01000    134.83000
12     45.05000    141.34000    134.83000
12     50.59000    128.59000    134.83000
12     90.03000    171.74000    134.83000
12    104.70000    154.74000    134.83000
12    111.21000    145.59000    134.83000
12    128.49000    172.73000    134.83000
12    128.81000    182.86000    134.83000
12    158.47000    164.22000    134.83000
12    171.19000    127.28000    134.83000
12    186.50000    121.40000    134.83000
12    190.09000    102.76000    134.83000
12    197.59000    102.11000    134.83000
12    199.54000    117.15000    134.83000
12    158.80000     95.24000    135.67000
12    165.32000     95.24000    135.67000
12    150.33000    101.45000    135.67000
12    137.94000     92.30000    135.67000
12    132.07000     95.89000    135.67000
12    189.44000    146.24000    135.67000
12    188.13000    173.38000    135.67000
12    165.64000    192.34000    136.50000
12    158.15000    183.84000    136.50000
12    170.21000    208.69000    136.50000
12    149.35000    201.17000    136.50000
12    145.76000    157.69000    136.50000
12    141.85000    139.38000    136.50000
12    135.01000    125.97000    136.50000
12    104.04000    132.84000    136.50000
12     83.51000    148.86000    136.50000
12     63.63000    170.11000    136.50000
12     76.99000    118.45000    126.96000
12     74.06000    110.61000    127.79000
12     66.24000    110.28000    127.79000
12     35.27000    119.11000    127.79000
12     40.81000    125.97000    127.79000
12     32.01000    139.70000    127.79000
12     46.03000    151.80000    127.79000
12     56.13000    161.61000    128.62000
12     56.78000    144.61000    128.62000
12     76.67000    132.18000    128.62000
12     91.66000    133.49000    128.62000
12     99.81000    148.20000    129.46000
12     88.40000    160.30000    129.46000
12    108.61000    171.09000    129.46000
12    118.06000    164.22000    129.46000
12    141.20000    167.49000    129.46000
12    148.37000    179.26000    129.46000
12    153.58000    209.02000    129.46000
12    153.91000    216.54000    129.46000
12    133.70000    213.92000    129.46000
12    116.75000    221.11000    129.46000
12    193.67000    190.38000    129.46000
12    180.64000    190.38000    129.46000
12    185.20000    197.90000    129.46000
12    201.50000    180.57000    129.46000
12    179.66000    149.51000    129.46000
12    191.39000    133.17000    129.46000
12    176.40000    140.03000    129.46000
12    164.01000    150.17000    129.46000
12    148.04000    134.15000    129.46000
12    147.39000    121.07000    129.46000
12    145.11000    110.61000    129.46000
12    164.67000    110.28000    129.46000
12    123.60000     97.53000    129.46000
12    118.06000    108.64000    129.46000
12    106.65000     95.24000    129.46000
12    115.78000    134.47000    129.46000
12    129.47000    135.13000    129.46000
12    175.75000    167.49000    129.46000
12    187.16000    158.99000    129.46000
12    201.50000    146.57000    129.46000
12    101.44000    225.36000    129.46000
12    109.91000    229.94000    129.46000
12    142.83000    212.94000    129.46000
12    118.06000    178.61000    136.65000
12    118.71000    189.07000    136.65000
12     87.42000    205.75000    136.65000
12     62.32000    180.57000    136.65000
12    202.80000    172.07000    140.90000
12    204.10000    132.18000    140.90000
12    158.47000    121.07000    140.90000
12    158.80000    134.80000    140.90000
12    174.12000    111.26000    140.90000
12    175.75000     97.20000    140.90000
12    133.38000    113.22000    140.90000
12    138.27000    105.38000    140.90000
12    125.55000    112.24000    141.73000
12    121.32000    119.11000    141.73000
12     66.89000    128.59000    141.73000
12     71.45000    150.17000    141.73000
12     71.45000    173.71000    141.73000
12     74.38000    162.92000    141.73000
12     91.98000    180.25000    141.73000
12     85.79000    192.02000    141.73000
12     97.20000    197.90000    141.73000
12     84.16000    210.65000    141.73000
12    100.46000    215.56000    141.73000
12    119.36000    199.86000    141.73000
12    118.71000    210.98000    141.73000
12    130.44000    198.55000    141.73000
12    131.75000    190.71000    141.73000
12    140.87000    190.05000    141.73000
12    164.67000    173.05000    141.73000
12    149.67000    143.63000    141.73000
12    170.86000    149.19000    141.73000
12     60.04000    131.86000    142.56000
12     18.32000    134.80000    142.56000
12     28.75000    157.36000    143.39000
12     25.82000    165.21000    143.39000
12     14.09000    178.28000    143.39000
12     39.84000    171.42000    143.39000
12     41.46000    132.51000    143.39000
12     77.97000    114.20000    143.39000
12     94.92000    102.76000    143.39000
12    139.90000    120.41000    143.39000
12    164.67000    121.72000    143.39000
12    167.60000    133.17000    143.39000
12    177.70000    125.97000    143.39000
12     75.69000    151.80000    144.23000
12     95.24000    112.57000    144.23000
12     72.75000    105.05000    144.23000
12     63.63000    107.34000    144.23000
12     54.50000    110.93000    144.23000
12    172.16000    160.63000    144.23000
12    175.10000    181.55000    144.23000
12    140.87000    201.50000    144.23000
12    104.37000    186.13000    144.23000
12     84.81000    104.07000    144.23000
12     32.34000    122.38000    144.23000
12     20.61000    122.70000    144.23000
12     36.25000    189.73000    144.23000
12     47.01000    193.65000    144.23000
12     35.92000    213.59000    144.23000
12     78.95000    216.54000    144.23000
12    107.95000    215.88000    144.23000
12    127.51000    217.52000    144.23000
12     68.52000    140.68000    144.23000
12     82.21000    128.59000    144.23000
12     86.77000    138.40000    144.23000
12     91.98000    149.51000    145.06000
12    100.46000    168.15000    145.06000
12    130.12000    158.01000    145.89000
12    136.64000    165.21000    145.89000
12    152.28000    177.96000    145.89000
12    143.16000    179.92000    145.89000
12    148.04000    166.19000    145.89000
12    131.42000    140.68000    145.89000
12    118.38000    138.07000    145.89000
12    150.33000    122.70000    145.89000
12    163.69000    109.63000    145.89000
12    188.79000    132.18000    145.89000
12    177.05000    139.70000    145.89000
12    179.01000    170.44000    145.89000
12    108.61000    112.57000    145.89000
12     57.44000    160.30000    145.89000
12     47.66000    148.53000    145.89000
12     28.10000    147.88000    145.89000
12     19.95000    148.20000    145.89000
12     75.04000    197.90000    145.89000
12     74.38000    207.38000    145.89000
12    152.28000    207.38000    145.89000
12     87.10000    158.99000    145.89000
12     76.01000    180.90000    145.89000
12    106.00000    176.32000    145.89000
12    114.80000    164.88000    145.89000
12    112.84000    126.95000    145.89000
12    187.81000    159.65000    145.89000
12    198.24000    146.57000    145.89000
12    196.61000    135.13000    145.89000
12    192.37000    111.26000    145.89000
12    134.68000    211.96000    145.89000
12    112.84000    224.71000    145.89000
12    102.74000    226.34000    145.89000
12     58.74000    147.88000    145.89000
12     53.85000    139.38000    145.89000
12     70.80000    115.84000    145.89000
12     60.04000    118.45000    145.89000
12     25.49000    113.88000    145.89000
12    106.32000    100.47000    145.89000
12    120.01000     99.82000    145.89000
12    189.11000    185.15000    145.89000
12    181.29000    191.69000    145.89000
12    197.91000    193.98000    145.89000
12    156.52000    153.44000    145.89000
12     66.56000    162.59000    145.89000
12     91.98000    191.36000    145.89000
12    166.95000    165.86000    148.47000
12     99.81000    123.68000    148.47000
12     90.35000    119.43000    148.47000
12     96.87000    138.72000    148.47000
12    125.23000    150.82000    148.47000
12    115.45000    154.09000    148.47000
12    205.08000    158.99000    148.47000
12     89.38000    224.38000    148.47000
12     60.37000    197.25000    148.47000
12     53.52000    215.23000    148.47000
12     38.53000    116.16000    148.47000
12    152.93000    104.72000    152.03000
12    146.09000     99.49000    152.03000
12    138.59000    138.40000    152.03000
12    135.33000    126.63000    152.03000
12    159.45000    182.21000    152.03000
12    164.34000    191.36000    152.03000
12    192.04000    174.03000    152.03000
12    128.16000    180.90000    152.03000
12    122.30000    172.73000    152.03000
12    147.39000    158.34000    152.03000
12    143.81000    148.20000    152.03000
12     91.33000    129.24000    152.03000
12     90.03000    172.40000    152.03000
12     55.48000    174.36000    152.03000
12     43.75000    141.67000    152.03000
12     49.61000    128.26000    152.03000
12    108.61000    148.86000    152.03000
12    102.74000    156.71000    152.03000
12    114.15000    190.05000    152.03000
12    150.65000    197.25000    152.03000
12     46.68000    182.86000    155.51000
12     51.24000    200.52000    156.42000
12    159.78000    137.09000    156.42000
12    153.91000    115.18000    156.42000
12    143.16000    111.26000    156.42000
12    141.53000    187.76000    157.26000
12    135.33000    194.30000    157.26000
12    116.43000    204.11000    157.26000
12    101.11000    199.21000    157.26000
12     87.10000    207.38000    157.26000
12     99.48000    210.65000    157.26000
12    117.41000    211.96000    157.26000
12     80.25000    165.53000    157.26000
12     64.93000    125.65000    157.26000
12    149.35000    141.99000    157.26000
12    167.27000    175.99000    157.26000
12    185.53000    145.26000    157.26000
12    178.68000    154.09000    157.26000
12    131.75000    112.57000    157.26000
12    118.38000    118.45000    157.26000
12    118.38000    112.89000    157.26000
12    116.10000    122.38000    157.26000
12     78.95000    148.53000    159.68000
12    157.82000    147.55000    185.97000
12    153.58000    159.97000    184.60000
12    153.58000    172.40000    184.60000
12    146.09000    176.65000    184.60000
12    136.96000    162.92000    184.60000
12    146.74000    190.71000    184.60000
12    155.21000    178.28000    185.06000
12    166.95000    166.84000    183.92000
12    124.90000    168.80000    182.94000
12    118.06000    173.71000    182.94000
12    124.25000    180.90000    182.94000
12    131.10000    178.61000    182.94000
12    108.28000    173.05000    182.94000
12    108.28000    162.59000    182.94000
12    102.41000    169.78000    182.94000
12     99.48000    154.09000    182.94000
12     93.94000    154.74000    182.94000
12     85.47000    149.51000    182.94000
12     77.64000    145.92000    182.94000
12     67.54000    148.86000    182.94000
12     70.47000    154.09000    182.10000
12     61.02000    154.74000    182.10000
12     56.78000    156.38000    182.10000
12     58.09000    164.55000    182.10000
12     54.50000    174.69000    182.10000
12     41.14000    177.30000    182.10000
12     44.40000    181.55000    182.10000
12     45.38000    157.03000    182.10000
12     41.14000    149.51000    182.10000
12     50.26000    143.63000    182.10000
12     68.84000    138.72000    182.10000
12     69.82000    165.53000    182.10000
12     76.34000    169.13000    182.10000
12     92.96000    183.51000    182.10000
12     89.38000    192.02000    182.10000
12     99.15000    193.32000    182.10000
12    100.13000    201.17000    182.10000
12     82.53000    197.25000    182.10000
12     85.47000    207.38000    182.10000
12     68.84000    206.73000    182.10000
12    117.41000    141.01000    181.27000
12    134.68000    126.63000    181.27000
12    135.01000    132.84000    181.27000
12    142.18000    140.68000    181.27000
12    170.86000    159.65000    181.27000
12     95.24000    129.90000    181.27000
12     91.33000    116.82000    181.27000
12     74.38000    117.80000    181.27000
12     62.32000    130.88000    181.27000
12     46.35000    134.47000    181.27000
12     61.67000    141.01000    181.27000
12     91.33000    162.26000    181.27000
12     94.27000    175.67000    181.27000
12    112.19000    187.11000    181.27000
12    136.31000    186.78000    181.27000
12    145.44000    165.21000    181.27000
12    164.34000    178.28000    181.27000
12    160.43000    185.15000    181.27000
12    145.76000    150.82000    181.27000
12    137.61000    151.47000    181.27000
12    129.14000    142.65000    181.27000
12    123.60000    133.49000    181.27000
12    108.61000    133.49000    181.27000
12    109.58000    124.01000    181.27000
12    106.00000    115.18000    180.44000
12    106.00000    146.24000    180.44000
12    128.16000    150.82000    180.44000
12    119.36000    155.72000    180.44000
12    115.13000    160.63000    180.44000
12     94.92000    144.61000    180.44000
12     90.03000    133.82000    180.44000
12     82.86000    137.09000    180.44000
12     80.58000    125.65000    180.44000
12     72.43000    130.88000    180.44000
12     60.04000    121.07000    180.44000
12     50.26000    128.59000    180.44000
12     46.35000    124.66000    180.44000
12     31.69000    145.26000    179.60000
12     29.73000    161.28000    179.60000
12     22.56000    154.09000    179.60000
12     39.18000    163.90000    179.60000
12     28.75000    171.42000    179.60000
12     32.66000    182.53000    179.60000
12     75.04000    180.25000    179.60000
12     57.44000    183.84000    179.60000
12     53.52000    195.61000    178.69000
12     84.81000    179.59000    178.69000
12     70.47000    197.57000    178.69000
12    112.84000    196.92000    178.69000
12    126.21000    194.63000    178.69000
12    134.35000    198.55000    178.69000
12    163.36000    137.09000    178.69000
12    154.56000    131.53000    178.69000
12    159.78000    151.15000    168.62000
12    154.89000    160.96000    168.62000
12    166.62000    167.49000    168.62000
12    154.89000    175.99000    167.79000
12    145.11000    177.63000    166.88000
12    139.90000    168.15000    166.88000
12    123.60000    184.82000    167.79000
12    124.90000    170.11000    167.79000
12    118.71000    173.38000    167.79000
12    105.02000    174.69000    167.79000
12    104.04000    169.46000    166.95000
12     99.81000    192.67000    166.95000
12     88.07000    191.36000    167.79000
12     93.29000    187.11000    166.35000
12     79.60000    202.80000    166.35000
12     74.06000    209.67000    166.35000
12     83.18000    212.61000    166.35000
12     68.84000    163.90000    166.35000
12     59.39000    164.88000    166.35000
12     57.44000    156.38000    166.35000
12     45.05000    158.34000    166.35000
12     35.27000    153.44000    166.35000
12     70.15000    141.01000    166.35000
12     66.56000    154.09000    166.35000
12     73.08000    146.24000    166.35000
12     89.05000    149.51000    166.35000
12     99.15000    120.41000    166.35000
12    109.26000    112.89000    166.35000
12     83.84000    117.47000    166.35000
12     99.81000    131.20000    166.35000
12    176.07000    168.15000    168.32000
12    158.47000    168.15000    166.65000
12    146.09000    120.74000    166.65000
12    151.30000    121.40000    166.65000
12    162.71000    109.95000    166.65000
12    123.27000    105.38000    166.65000
12    135.98000    161.94000    164.45000
12    126.21000    153.11000    164.45000
12    133.05000    141.34000    164.45000
12    118.71000    139.70000    164.45000
12     96.87000    150.17000    164.45000
12     77.32000    131.53000    164.45000
12     84.16000    140.68000    164.45000
12     99.48000    138.72000    164.45000
12    113.82000    161.94000    164.45000
12     96.87000    166.51000    164.45000
12     95.90000    178.94000    164.45000
12     58.41000    139.70000    164.45000
12     64.61000    137.09000    164.45000
12     56.13000    126.63000    164.45000
12     38.86000    132.18000    164.45000
12     23.21000    150.82000    164.45000
12     26.80000    166.19000    164.45000
12     76.99000    178.94000    164.45000
12    134.35000    184.17000    164.45000
12     91.66000    115.84000    164.45000
12     70.47000    117.47000    164.45000
12     48.96000    135.78000    164.45000
12    144.46000    136.11000    164.45000
12    151.63000    131.53000    162.26000
12    169.56000    157.03000    162.26000
12    185.20000    162.26000    162.26000
12    193.02000    162.26000    162.26000
12    193.02000    152.78000    162.26000
12    165.32000    123.68000    162.26000
12     74.38000    157.69000    162.26000
12    131.42000    203.79000    162.26000
12    133.05000    211.96000    162.26000
12    143.81000    203.46000    162.26000
12    122.95000    195.94000    162.26000
12     54.50000    116.16000    162.26000
12     61.67000    115.18000    162.26000
12     32.66000    126.30000    162.26000
12     21.91000    141.01000    162.26000
12     64.61000    175.67000    162.26000
12     38.21000    203.79000    162.26000
12     36.90000    211.96000    162.26000
12     72.10000    218.82000    162.26000
12    107.30000    222.75000    162.26000
12    107.95000    213.59000    162.26000
12    125.23000    205.75000    162.26000
12    110.56000    208.04000    162.26000
12    150.33000    190.38000    162.26000
12     76.34000    111.26000    161.42000
12     76.99000    120.74000    161.42000
12    173.14000    117.15000    158.24000
12    187.16000    125.65000    158.24000
12    196.28000    121.72000    158.24000
12     35.92000    150.17000    123.62000
12     81.55000    139.70000    123.62000
12     28.10000    130.88000    123.62000
12     35.92000    164.88000    118.70000
12     58.41000    174.69000    118.70000
12     49.29000    135.78000    118.70000
12     60.69000    194.30000    118.70000
12    137.61000     87.07000    118.70000
12    108.28000    146.90000    111.43000
12    128.16000    125.65000    111.43000
12    133.70000    133.17000    111.43000
12    116.75000    123.68000    111.43000
12    131.42000     95.89000    111.43000
12    147.39000    131.86000    111.43000
12    197.91000    146.24000    111.43000
12    192.70000    136.43000    111.43000
12     67.21000    104.07000    111.43000
12     27.12000    111.59000    111.43000
12     18.98000    182.21000    111.43000
12    107.63000    116.82000     92.49000
12    106.32000    130.88000     92.49000
12    119.36000    146.90000     92.49000
12    148.37000    156.05000     92.49000
12    170.53000    145.59000     91.66000
12    186.18000    144.28000     91.66000
12     88.40000    170.44000     91.66000
12    101.11000    158.01000     91.66000
12     96.55000    194.63000     91.66000
12    111.54000    195.61000     91.66000
12     50.26000    184.82000     91.66000
12     41.79000    139.70000     91.66000
12    103.07000     98.18000     91.66000
12    112.19000     79.55000     91.66000
12    208.34000    117.80000     91.66000
12    182.27000    173.38000     91.66000
12     62.98000    207.38000     89.16000
12     87.10000    206.73000     89.16000
12     84.49000    138.72000     89.16000
12     84.49000    128.59000     89.16000
12    136.31000    110.93000     89.16000
12     57.44000     94.26000     89.16000
12     96.55000    138.07000     11.36000
12     97.52000    148.86000     11.36000
12    110.24000    159.32000     11.36000
12    119.04000    165.53000     11.36000
12     98.83000    181.88000     11.36000
12    105.02000    192.02000     11.36000
12     76.67000    172.73000     11.36000
12     62.00000    180.57000     11.36000
12     59.07000    159.32000     11.36000
12     57.44000    141.01000     11.36000
12     39.18000    157.69000     11.36000
12     59.39000    109.63000     12.20000
12    106.00000    140.36000     12.20000
12    120.99000    146.24000     12.20000
12    127.84000    193.98000     12.20000
12    144.78000    199.21000     12.20000
12    169.88000    195.28000     12.20000
12    166.62000    184.50000     12.20000
12    143.16000    178.94000     12.20000
12    186.18000    170.44000     12.20000
12    182.27000    161.28000     12.20000
12    187.16000    185.15000     12.20000
12     97.52000    163.57000     12.20000
12     84.81000    166.51000     12.20000
12     80.25000    152.45000     12.20000
12     89.70000    189.73000     12.20000
12     71.12000    137.74000     12.20000
12     63.63000    134.47000     12.20000
12     66.56000    119.76000     12.20000
12     77.97000    119.11000     12.20000
12     40.81000    127.28000     12.20000
12    110.24000    184.50000     12.20000
12    113.50000    176.98000     12.20000
12    151.30000    186.78000     12.20000
12    165.64000    175.67000     12.20000
12    179.99000    181.23000     12.20000
12    192.37000    165.21000     12.20000
12    188.13000    143.30000     12.20000
12    208.99000    172.40000     12.20000
12    193.67000    194.63000     12.20000
12    178.03000    205.09000     12.20000
12    114.80000    194.30000     12.20000
12    106.65000    201.17000     12.20000
12    135.66000    199.53000     12.20000
12    134.03000    183.84000     12.20000
12     81.88000    177.96000     53.71000
12     78.95000    166.19000     53.71000
12     85.47000    155.07000     53.71000
12     89.70000    169.13000     53.71000
12     74.38000    139.38000     53.71000
12     75.36000    128.26000     53.71000
12     66.24000    123.36000     53.71000
12     96.55000    193.98000     53.71000
12     88.40000    202.48000     53.71000
12     97.85000    213.59000     53.71000
12    132.40000    214.90000     53.71000
12    131.10000    192.02000     53.71000
12    171.84000    177.96000     53.71000
12    189.11000    184.50000     53.71000
12    200.84000    159.32000     53.71000
12    211.93000    135.13000     53.71000
12    196.28000    106.68000     53.71000
12    189.44000     91.32000     53.71000
12     86.77000    208.69000     19.85000
12     99.81000    212.61000     19.85000
12     51.24000    126.63000      6.67000
12     47.66000    137.09000      6.67000
12     46.35000    147.55000      6.67000
12     69.82000    158.99000      6.67000
12     55.48000    169.78000      3.26000
12     46.35000    160.96000      3.26000
12     77.64000    185.15000      5.91000
12     77.32000    195.94000      5.08000
11    194.25000    120.64000     -1.06000
11    218.37000    107.56000     -1.06000
11    158.40000     96.78000      1.51000
11    136.89000     99.72000     -0.45000
11    178.61000    123.26000     -1.14000
11    175.02000    132.74000     -1.14000
11    195.88000    139.28000     -2.50000
11    206.31000    147.78000     -2.50000
11    114.08000    137.64000     10.45000
11    112.12000    114.10000     13.86000
11    122.88000     84.35000     13.03000
11    173.07000     76.18000     19.09000
11    192.30000     70.62000     21.13000
11    198.17000     74.22000     21.13000
11    205.99000     78.79000     21.13000
11    215.11000    135.68000     21.13000
11    222.28000    141.57000     21.13000
11    222.28000    128.49000     28.63000
11    111.14000     90.24000     25.30000
11    114.40000     93.51000     24.09000
11     90.61000     88.93000     33.86000
11     31.29000    158.89000     35.53000
11    100.71000    187.99000     29.92000
11    198.82000    195.19000     51.81000
11     15.64000    122.60000     56.36000
11     10.43000    143.53000     58.93000
11     14.01000    152.36000     54.31000
11     10.10000    118.35000     88.78000
11     45.30000    206.96000     95.07000
11     24.77000    138.95000     95.07000
11     27.38000    159.22000     89.01000
11     25.10000    149.74000    104.84000
11     14.34000    151.70000    125.74000
11      6.52000    181.45000    120.67000
11     18.25000    197.47000    120.67000
11     22.16000    191.92000    120.67000
11     29.01000    188.97000    120.67000
11     30.31000    196.82000    120.67000
11     23.14000    203.03000    121.50000
11     23.14000    196.82000    128.62000
11     50.19000    196.49000    131.65000
11     39.44000    196.17000    141.58000
11     44.33000    187.34000    138.17000
11     55.73000    185.38000    148.47000
11     72.03000    191.59000    140.90000
11     66.49000    210.88000    129.91000
11     67.79000    217.42000    139.76000
11     74.31000    227.55000    140.90000
11    101.69000    208.59000    141.88000
11     48.89000    206.96000    147.71000
11     56.71000    219.71000    118.47000
11     81.48000    206.30000    118.17000
11     63.23000    182.76000    116.96000
11    142.43000    192.24000     52.04000
11    177.96000     81.08000    112.41000
11    174.37000     80.43000    103.78000
11    171.44000     74.54000     93.32000
11    190.34000    207.28000     80.07000
11    205.66000    186.69000    106.13000
11    207.94000    176.22000    110.14000
11     55.08000    102.01000    129.00000
11    115.71000     85.66000    130.74000
11    146.99000    159.88000    120.37000
11    182.19000    110.18000    146.80000
11    176.00000    133.72000    156.27000
11    170.46000    143.86000    166.12000
11    118.31000    131.10000    166.12000
11    122.88000    123.91000    166.95000
11    123.85000    113.78000    166.95000
11    127.11000    118.03000    166.95000
11    137.54000    117.70000    172.56000
11     45.30000    142.55000    171.73000
11     47.91000    152.03000    171.73000
11     39.76000    171.97000    175.82000
11     50.52000    168.70000    179.15000
11     80.18000    159.22000    179.98000
11    134.61000    157.26000    179.98000
11    129.39000    160.20000    180.89000
11    130.05000    167.07000    180.97000
11     61.93000    191.59000    168.70000
11     75.94000    191.59000    166.95000
11     39.44000    187.01000    166.95000
11     32.27000    190.28000    165.13000
11     28.36000    175.57000    156.27000
11     64.53000    210.55000    155.44000
11     16.30000    156.61000    155.44000
11     28.36000    136.01000    154.53000
11     46.28000    117.70000    154.53000
11    132.33000    101.68000    154.53000
11    108.53000    118.35000    153.92000
11    109.51000    131.43000    161.57000
11     34.22000    166.74000    134.68000
11     37.81000    156.61000    144.61000
11    177.31000    201.40000    131.73000
11    169.16000    131.76000    171.50000
11     35.53000    178.18000    148.70000
11     19.88000    174.59000    148.24000
11     14.67000    111.49000    106.28000
11      8.80000    130.45000     98.70000
11    106.58000    227.55000     98.40000
11     68.77000    221.34000    112.11000
11     93.22000    220.36000     94.99000
11     74.96000    206.96000    117.94000
11    150.91000    119.33000     -0.15000
11    171.44000     80.43000     -0.15000
11    197.51000     79.45000      0.61000
11    113.42000     94.16000      0.61000
11     95.82000     96.12000      0.61000
11     78.88000    111.16000      0.61000
