# Supplementary material for: Design Principles of Pancreatic Islets: Glucose-Dependent Coordination of Hormone Pulses
Source: PLoS One. 2016 Apr 1;11(4):e0152446. doi: 10.1371/journal.pone.0152446 (PMC4818077; doi:10.1371/journal.pone.0152446)
Supplement: S1 Dataset — Three-dimensional coordinates of α and β cells within mouse islets (n = 29). Columns represent types, x, y, and z coordinates (μm) of cells (rows) within an islet. The numbers of the first column are 11 (α cell) and 12 (β cell). (ZIP) [file pone.0152446.s009.zip › Mouse/M13.txt]

12    112.72000     72.58000      0.00000
12    103.59000     74.55000      0.00000
12    146.61000     72.58000      0.00000
12    136.18000     85.99000      0.00000
12    122.17000     85.34000      0.00000
12    103.92000     86.64000      0.00000
12     91.53000     79.78000      0.00000
12     75.89000     92.86000      0.00000
12     69.70000     85.99000      0.00000
12     59.59000     94.16000      0.00000
12     63.83000    101.36000      0.00000
12     42.32000    107.24000      0.00000
12     42.64000    122.61000      0.00000
12     56.33000    113.78000      0.00000
12     14.94000    154.97000      0.00000
12     40.04000    155.30000      0.00000
12     14.29000    169.03000      0.00000
12      7.77000    163.48000      0.00000
12     21.78000    119.99000      0.00000
12     24.39000    131.43000      0.00000
12     43.62000    189.96000      0.00000
12     46.23000    205.65000      0.00000
12     34.49000    209.90000      0.00000
12     33.84000    189.30000      0.00000
12     46.23000    169.03000      0.00000
12     63.18000    197.15000      0.00000
12     66.11000    206.30000      0.00000
12     91.21000    221.67000      0.00000
12     77.84000    215.46000      0.00000
12    175.30000    151.71000      0.00000
12    198.76000    136.01000      0.00000
12    183.44000    122.28000      0.00000
12    169.76000    111.82000      0.00000
12    169.10000     94.16000      0.00000
12    177.58000     85.66000      0.00000
12    161.61000     79.12000      0.00000
12    147.59000     86.97000      0.00000
12    154.76000     96.12000      0.00000
12    156.72000    107.57000      0.00000
12    138.79000    102.99000      0.00000
12    125.43000     96.45000      0.00000
12    142.38000    117.38000      0.00000
12    135.21000    122.61000      0.00000
12    160.63000    123.92000      0.00000
12    151.50000    138.95000      0.00000
12    147.27000    148.11000      0.00000
12    159.98000    161.19000      0.00000
12    174.64000    133.72000      0.00000
12    164.54000    146.80000      0.00000
12    191.59000    112.80000      0.00000
12    182.47000    103.32000      0.00000
12    166.50000    176.23000      0.00000
12    149.87000    187.67000      0.00000
12    147.92000    177.86000      0.00000
12    128.69000    188.98000      0.00000
12    133.90000    172.96000      0.00000
12    138.47000    162.82000      0.00000
12    113.37000    181.46000      0.00000
12    113.37000    193.55000      0.00000
12    123.80000    156.94000      0.00000
12    134.56000    140.26000      0.00000
12    146.29000    127.18000      0.00000
12    123.80000    111.49000      0.00000
12    123.15000    130.45000      0.00000
12    113.04000    103.97000      0.00000
12     99.03000     99.39000      0.00000
12     88.27000    103.97000      0.00000
12     74.91000    109.86000      0.00000
12    106.85000    113.78000      0.00000
12    106.85000    129.47000      0.00000
12    115.00000    144.84000      0.00000
12     87.62000    120.32000      0.00000
12     96.75000    140.92000      0.00000
12    110.44000    164.46000      0.00000
12     99.68000    173.61000      0.00000
12     97.73000    193.55000      0.00000
12     72.95000    131.43000      0.00000
12     85.01000    148.44000      0.00000
12     57.64000    129.47000      0.00000
12     51.77000    143.53000      0.00000
12     59.27000    161.19000      0.00000
12     68.39000    149.09000      0.00000
12     80.45000    164.13000      0.00000
12     63.83000    174.92000      0.00000
12     56.98000    186.03000      0.00000
12     77.19000    185.38000      0.00000
12    100.01000    156.94000      0.00000
12     79.47000    200.42000      0.00000
12     90.23000    208.92000      0.00000
12    101.96000    214.15000      0.00000
12    140.75000    205.98000      0.00000
12    128.04000    220.04000      0.00000
12    137.49000    185.05000      0.00000
12    160.63000    190.94000      0.00000
12    160.30000    203.69000      0.00000
12    173.67000    164.46000      0.00000
12    187.03000    150.07000      0.00000
12    183.44000    137.97000      0.00000
12    199.74000    121.95000      0.00000
12    189.64000     94.16000      0.00000
12     86.97000    179.50000      0.00000
12     33.84000    177.21000      0.00000
12     27.32000    163.48000      0.00000
12     27.32000    146.47000      0.00000
12     10.70000    142.22000      0.00000
12     37.75000    136.01000      0.00000
12     30.91000    116.40000      0.00000
12     88.60000     92.86000      0.00000
12     58.94000    216.44000      0.00000
12     20.15000    181.13000      0.00000
12     23.09000    195.52000      0.00000
12     24.06000    206.63000      0.00000
12     97.73000    227.23000      0.00000
12    108.81000    222.65000      0.00000
12     47.86000    100.38000      0.00000
12    186.70000    167.73000      0.00000
12    177.58000    180.15000      0.00000
12    172.69000    190.94000      0.00000
12    134.88000    151.38000      6.21000
12    148.24000    165.11000      6.21000
12    156.07000    173.61000      6.21000
12    155.41000    149.74000      6.21000
12    161.93000    136.67000      6.21000
12    168.13000    122.93000      6.21000
12    150.20000    118.68000      7.12000
12    146.94000    103.97000      7.12000
12    133.58000    110.18000      7.12000
12    110.44000     95.14000      7.12000
12    138.14000     94.49000      7.12000
12    135.86000     77.16000      7.12000
12    157.37000     85.34000      7.12000
12    166.50000    101.36000      7.12000
12    179.86000    112.47000      7.12000
12    195.50000    105.93000      7.12000
12    191.59000    129.15000      7.12000
12    197.13000    150.40000      7.12000
12    118.91000    122.61000      7.12000
12    124.45000    145.17000      7.12000
12    134.56000    131.11000      7.12000
12     98.05000    122.93000      7.12000
12     97.07000    110.18000      7.12000
12     71.65000    121.30000      7.12000
12     63.50000    109.86000      7.12000
12     70.35000    101.68000      7.12000
12     79.80000     84.03000      7.12000
12     44.60000    113.13000      7.12000
12     60.89000    119.66000      7.12000
12     48.51000    132.09000      7.12000
12     62.85000    137.65000      7.12000
12     79.15000    138.63000      7.12000
12     85.99000    131.43000      7.12000
12    103.59000    147.78000      7.12000
12    123.80000    168.38000      7.12000
12    124.78000    177.86000      7.12000
12    138.47000    193.88000      7.12000
12    147.59000    199.44000      7.12000
12    104.90000    204.67000      7.12000
12    102.61000    186.36000      7.12000
12     84.69000    188.32000      7.12000
12     88.92000    198.13000      7.12000
12     65.78000    188.00000      7.12000
12     70.67000    177.86000      7.12000
12     88.92000    166.42000      7.12000
12     87.62000    157.59000      7.12000
12     70.35000    161.84000      7.12000
12     52.42000    176.23000      7.12000
12     44.27000    180.80000      7.12000
12     51.77000    195.84000      7.12000
12     38.41000    199.11000      7.12000
12     39.71000    217.75000      7.12000
12     48.84000    212.52000      7.12000
12     77.52000    222.33000      7.95000
12     48.84000    153.67000      7.95000
12     34.17000    164.13000      7.95000
12     38.73000    145.49000      7.95000
12     18.20000    157.59000      7.95000
12     17.87000    136.99000      7.95000
12     77.19000    100.38000      7.95000
12    111.74000     83.05000      7.95000
12    115.98000    134.38000      7.95000
12     77.52000    172.63000     10.45000
12     73.93000    153.34000     10.45000
12     57.64000    149.74000     10.45000
12    112.07000    155.96000     10.45000
12    145.64000    157.92000     10.45000
12    180.84000    157.92000     10.45000
12    173.01000    140.92000     10.45000
12    174.64000    119.66000     11.29000
12    175.30000    101.36000     11.29000
12    145.64000     93.84000     11.29000
12     96.42000    131.43000     11.29000
12    128.04000    102.66000     11.29000
12     80.78000    113.45000     11.29000
12     77.84000    124.24000     11.29000
12     30.26000    155.63000     12.20000
12     50.14000    161.19000     12.20000
12    118.91000    187.67000     12.20000
12    111.09000    172.96000     12.20000
12    166.82000    158.24000     13.03000
12    105.22000    139.28000     13.03000
12    109.78000    119.34000     13.03000
12    160.30000    115.41000     13.03000
12     50.47000    122.28000     13.03000
12     53.07000    105.61000     13.86000
12     33.52000    127.51000     13.86000
12     24.72000    171.65000     14.70000
12     60.89000     99.39000     15.60000
12     47.53000     96.78000     15.60000
12     37.10000    108.88000     16.51000
12     39.38000    120.97000     16.51000
12     20.48000    117.38000     16.51000
12     30.26000    145.17000     17.35000
12      8.09000    154.65000     17.35000
12     35.47000    184.07000     17.35000
12     42.97000    167.07000     17.35000
12     41.34000    153.67000     18.18000
12     89.90000    101.68000     18.18000
12     99.35000     97.11000     18.18000
12     95.44000     84.35000     18.18000
12    122.50000     87.95000     18.18000
12    133.90000     87.95000     18.18000
12    115.98000     72.91000     18.18000
12    139.44000     82.07000     18.18000
12    145.96000     71.93000     18.18000
12     85.99000     91.22000     18.18000
12     98.05000     74.87000     18.18000
12    173.34000     88.61000     18.18000
12    185.07000     78.47000     18.18000
12    189.31000     90.89000     18.18000
12    202.02000    119.99000     18.18000
12    202.67000    136.01000     18.18000
12    188.66000    141.24000     18.18000
12    181.49000    148.44000     19.01000
12    166.17000    148.11000     19.01000
12    145.96000    128.17000     19.01000
12    139.12000    138.95000     19.01000
12    177.25000    130.45000     19.92000
12    187.68000    119.34000     19.92000
12    154.76000     97.76000     19.92000
12    138.79000    115.09000     19.92000
12    130.64000    118.68000     19.92000
12    116.63000    111.49000     21.13000
12    105.55000    106.26000     21.13000
12     72.30000     92.86000     21.13000
12     60.57000    165.44000     21.13000
12     49.81000    189.30000     21.13000
12     66.76000    200.75000     21.13000
12     65.13000    212.84000     21.13000
12     91.21000    222.98000     21.13000
12    104.90000    219.71000     21.13000
12     99.68000    161.51000     21.13000
12    100.66000    175.57000     21.13000
12     83.71000    178.51000     21.13000
12    116.63000    196.17000     21.13000
12    109.46000    182.11000     21.13000
12    140.42000    180.80000     21.13000
12    129.99000    185.71000     21.13000
12    159.65000    186.69000     21.13000
12    158.02000    196.82000     21.13000
12    167.15000    196.17000     21.13000
12    166.82000    175.90000     21.13000
12    165.19000    165.76000     21.13000
12    194.20000    161.19000     21.13000
12    149.87000    137.32000     21.13000
12    134.88000    162.49000     21.13000
12    123.15000    154.32000     21.13000
12    162.91000     73.57000     21.13000
12    202.02000     95.14000     21.13000
12    207.89000    112.47000     21.13000
12    206.91000    148.44000     21.13000
12     89.58000    146.15000     21.13000
12     76.87000    203.36000     21.13000
12     88.27000    210.56000     21.13000
12    139.77000    213.82000     21.13000
12    130.32000    221.67000     21.13000
12     23.41000    188.32000     22.04000
12    150.53000    168.38000     22.04000
12    150.20000    183.42000     22.04000
12    161.93000    132.42000     22.04000
12    152.16000    149.74000     22.04000
12     62.20000    115.09000     22.95000
12     68.39000    135.68000     22.95000
12     53.72000    134.05000     22.95000
12     51.77000    174.92000     22.95000
12     68.07000    182.44000     22.95000
12     82.41000    189.63000     22.95000
12     99.68000    194.86000     22.95000
12     41.67000    201.73000     22.95000
12     47.86000    213.82000     22.95000
12     35.47000    218.73000     22.95000
12      4.84000    166.74000     22.95000
12     81.43000     80.76000     22.95000
12    141.07000    102.01000     22.95000
12    150.53000     84.03000     22.95000
12    186.70000    106.91000     22.95000
12    127.71000    132.74000     22.95000
12    126.41000    173.28000     22.95000
12    140.42000    199.11000     22.95000
12     85.67000    163.48000     22.95000
12     55.68000    200.09000     22.95000
12    114.02000    217.75000     22.95000
12     93.49000    117.38000     22.95000
12     10.38000    177.21000     22.95000
12      9.72000    186.36000     22.95000
12     27.32000    205.32000     22.95000
12     83.06000    136.67000     22.95000
12    163.56000     86.64000     22.95000
12    165.84000    105.28000     22.95000
12    113.37000     97.43000     22.95000
12    128.04000     77.49000     22.95000
12     39.38000    134.05000     22.95000
12      5.81000    142.55000     22.95000
12    100.33000    206.96000     22.95000
12    174.97000    186.69000     22.95000
12    202.02000    155.30000     22.95000
12    211.15000    140.92000     22.95000
12    210.82000    131.76000     22.95000
12    191.59000    128.17000     22.95000
12     48.84000    144.84000     25.60000
12     62.20000    146.80000     25.60000
12     73.28000    159.55000     25.60000
12     73.93000    149.42000     25.60000
12    110.44000    150.07000     25.60000
12    117.93000    138.95000     25.60000
12    140.75000    151.05000     25.60000
12    183.44000    157.59000     25.60000
12    114.67000    206.63000     25.60000
12    126.41000    199.77000     25.60000
12    158.35000    211.21000     25.60000
12     80.12000    221.34000     25.60000
12     73.61000    212.52000     25.60000
12    107.83000     86.97000     25.60000
12     17.87000    153.67000     25.60000
12     21.13000    126.20000     25.60000
12     70.35000     83.70000     25.60000
12    176.60000     73.24000     26.51000
12    128.04000    103.64000     26.51000
12     73.28000    107.57000     26.51000
12     81.43000    121.95000     26.51000
12     66.76000    124.24000     26.51000
12    110.44000    166.74000     27.42000
12     52.09000    156.94000     27.42000
12     29.93000    160.86000     27.42000
12     15.59000    138.30000     27.42000
12     -1.68000    160.86000     27.42000
12     62.85000    189.96000     27.42000
12     34.49000    194.21000     27.42000
12    173.99000    118.03000     27.42000
12    198.11000    103.64000     27.42000
12    179.86000     99.72000     27.42000
12     95.12000    128.49000     27.42000
12    103.59000    136.99000     28.33000
12    103.59000    117.38000     28.33000
12    114.67000    125.88000     28.33000
12    151.83000    118.68000     28.33000
12    153.13000    105.93000     28.33000
12    173.67000    159.55000     28.33000
12     84.36000    110.18000     28.33000
12     50.79000    117.70000     28.33000
12     52.75000    108.88000     30.07000
12     15.92000    164.78000     30.07000
12     29.28000    172.96000     30.07000
12     72.95000    172.30000     30.07000
12     37.43000    119.34000     32.27000
12     45.58000     94.82000     32.27000
12     33.52000    108.55000     32.27000
12     20.81000    117.05000     32.27000
12     43.62000    107.57000     32.27000
12     65.78000    102.01000     32.27000
12     59.59000     94.49000     32.27000
12    193.87000    175.57000     33.10000
12     28.95000    149.42000     33.10000
12     25.69000    140.59000     33.10000
12     40.36000    165.44000     33.10000
12     37.43000    183.42000     33.10000
12     99.35000     99.72000     34.01000
12     85.67000    101.03000     34.01000
12     89.25000     87.95000     34.01000
12     99.03000     86.32000     34.01000
12     94.14000     75.20000     34.01000
12    115.65000     73.57000     34.01000
12    115.98000     84.03000     34.01000
12    136.18000     84.03000     34.01000
12    143.68000     77.82000     34.01000
12    134.88000     95.47000     34.01000
12    180.84000     89.26000     34.01000
12    192.57000    147.78000     34.01000
12    202.02000    125.88000     34.01000
12    191.27000     80.43000     34.01000
12    188.01000    137.65000     34.01000
12    123.15000     92.86000     34.01000
12     38.41000    151.05000     34.01000
12    132.60000    143.53000     34.85000
12    140.10000    129.47000     34.85000
12    163.56000    146.47000     34.85000
12    179.86000    148.44000     34.85000
12    144.66000    163.15000     34.85000
12    136.51000    173.94000     34.85000
12      7.44000    157.26000     34.85000
12      2.23000    151.05000     34.85000
12    138.79000    113.45000     35.68000
12    127.38000    118.68000     35.68000
12    174.64000    130.78000     35.68000
12    170.73000    142.55000     35.68000
12     89.25000    145.82000     36.66000
12     96.10000    163.80000     36.66000
12     79.15000    176.88000     36.66000
12    110.11000    178.84000     36.66000
12    117.61000    191.27000     36.66000
12    133.58000    183.42000     36.66000
12    158.02000    196.82000     36.66000
12    168.78000    196.82000     36.66000
12    171.06000    177.86000     36.66000
12    168.13000    168.05000     36.66000
12    190.29000    119.66000     36.66000
12    209.52000    117.05000     36.66000
12    200.07000     89.59000     36.66000
12    153.79000     92.53000     36.66000
12    161.93000     75.53000     36.66000
12     74.26000     92.86000     36.66000
12    113.04000    107.57000     36.66000
12    124.78000    152.36000     36.66000
12    130.97000    163.15000     36.66000
12    161.61000    185.05000     36.66000
12    160.96000    156.28000     36.66000
12     88.60000    226.58000     37.72000
12    137.81000    214.15000     37.72000
12     94.79000    181.46000     37.72000
12     68.72000    197.48000     37.72000
12     60.57000    213.17000     37.72000
12    142.05000    177.53000     37.72000
12    150.53000    176.88000     37.72000
12    142.70000    185.05000     37.72000
12    162.91000    128.49000     37.72000
12    150.85000    137.65000     37.72000
12    152.48000    157.26000     37.72000
12     61.87000    167.40000     37.72000
12     45.58000    187.34000     37.72000
12    -10.48000    180.80000     37.72000
12     -2.99000    137.97000     37.72000
12     85.67000    202.38000     37.72000
12     95.77000    218.40000     37.72000
12    102.29000    224.29000     37.72000
12    207.24000    107.24000     37.72000
12     34.17000    129.47000     39.47000
12     46.23000    133.07000     39.47000
12     60.89000    136.99000     39.47000
12     80.12000    135.36000     39.47000
12    101.31000    194.86000     39.47000
12    112.39000    216.77000     39.47000
12    208.54000    138.95000     39.47000
12    202.67000    157.92000     39.47000
12    195.83000    165.76000     39.47000
12    176.93000    191.59000     39.47000
12    182.79000    109.86000     39.47000
12    164.21000    108.55000     39.47000
12    164.87000     96.45000     39.47000
12    164.87000     83.70000     39.47000
12    127.71000     70.62000     39.47000
12     79.80000     78.14000     39.47000
12     84.69000    165.44000     39.47000
12     52.42000    178.19000     39.47000
12     43.29000    203.69000     39.47000
12     41.01000    218.07000     39.47000
12     15.59000    186.03000     39.47000
12     13.96000    174.26000     40.75000
12     70.67000    153.01000     40.75000
12    118.58000    140.59000     40.75000
12    108.81000    153.01000     40.75000
12    139.44000    201.40000     40.75000
12    120.87000    205.65000     40.75000
12     79.15000    214.81000     40.75000
12     81.43000    186.36000     40.75000
12     -1.03000    183.42000     40.75000
12      7.12000    187.67000     40.75000
12      1.90000    168.38000     40.75000
12     67.41000     83.70000     40.75000
12    127.06000     82.72000     40.75000
12    194.20000     72.58000     40.75000
12    109.78000     98.09000     40.75000
12     79.80000    154.32000     40.75000
12     51.44000    144.19000     40.75000
12     63.50000    111.82000     40.75000
12    143.03000    149.42000     40.75000
12     77.84000    119.01000     41.59000
12     67.41000    120.32000     41.59000
12     69.37000    134.05000     41.59000
12    125.10000    108.55000     41.59000
12    144.98000     90.24000     41.59000
12    122.50000    172.96000     41.59000
12    125.10000    191.92000     41.59000
12    107.50000    205.98000     41.59000
12     96.10000    207.61000     41.59000
12     67.09000    207.61000     41.59000
12     52.42000    193.23000     41.59000
12     29.93000    200.42000     41.59000
12     26.35000    186.03000     41.59000
12     18.85000    150.40000     41.59000
12      7.44000    130.13000     41.59000
12     26.67000    127.84000     41.59000
12    179.86000     77.82000     41.59000
12    188.33000     94.16000     41.59000
12    185.40000    160.86000     42.42000
12    146.94000    194.21000     42.42000
12    154.11000    182.76000     42.42000
12     66.44000    222.65000     42.42000
12    -10.81000    168.05000     43.25000
12     16.89000    205.65000     43.25000
12     19.18000    192.90000     43.25000
12     50.14000    158.24000     43.25000
12     64.81000    186.36000     43.25000
12    108.15000    167.73000     43.25000
12     89.25000    126.20000     43.25000
12     93.81000    111.16000     43.25000
12    172.04000    116.40000     43.25000
12    196.16000    105.61000     43.25000
12    150.53000    122.61000     44.09000
12    147.92000    104.95000     44.09000
12    115.33000    124.57000     44.09000
12    103.92000    114.76000     44.09000
12     96.10000    131.11000     44.09000
12    102.29000    141.57000     44.09000
12    203.33000    148.44000     44.09000
12     50.47000    213.50000     44.92000
12     10.70000    139.61000     44.92000
12     26.35000    160.86000     45.83000
12     26.02000    173.94000     45.83000
12     55.03000    123.92000     45.83000
12     51.12000    110.51000     45.83000
12     64.81000    103.32000     47.65000
12     48.18000     93.18000     47.65000
12     29.61000    104.30000     48.48000
12     41.01000    108.88000     48.48000
12     43.95000    120.97000     48.48000
12     18.20000    119.99000     48.48000
12     26.35000    138.63000     48.48000
12     39.06000    165.11000     48.48000
12     37.75000    179.17000     48.48000
12     61.87000     93.18000     48.48000
12    175.62000    101.68000     48.48000
12    185.40000    128.82000     48.48000
12    183.44000    175.57000     48.48000
12    174.97000    159.55000     48.48000
12    149.55000    205.65000     48.48000
12    131.62000     96.12000     49.39000
12    143.68000     76.18000     49.39000
12    110.44000     78.14000     49.39000
12    103.92000     88.28000     49.39000
12    100.33000    101.68000     49.39000
12     92.51000     95.47000     49.39000
12     91.53000     80.76000     49.39000
12     82.41000     99.39000     49.39000
12     74.26000    108.88000     49.39000
12    128.69000    132.74000     49.39000
12    185.07000    139.28000     49.39000
12    193.87000    146.47000     49.39000
12    216.36000    143.20000     49.39000
12    200.72000    126.53000     49.39000
12    193.55000    134.05000     49.39000
12     35.15000    153.34000     49.39000
12     37.43000    142.55000     49.39000
12    117.93000     93.51000     49.39000
12     73.61000    166.09000     49.39000
12    178.23000    148.76000     50.22000
12    194.20000    152.36000     50.22000
12    141.07000    160.86000     50.22000
12    131.62000    170.99000     50.22000
12    130.97000    143.20000     50.22000
12    139.44000    133.40000     50.22000
12    159.65000    144.19000     50.22000
12      5.49000    156.94000     50.22000
12      1.90000    147.78000     50.22000
12     30.91000    117.70000     50.22000
12    111.41000     68.99000     50.22000
12    175.30000    138.63000     51.06000
12    174.97000    128.17000     51.06000
12    161.28000    117.70000     51.06000
12    130.97000    120.97000     51.06000
12    137.16000    108.55000     51.06000
12     42.97000     99.07000     51.06000
12    180.84000     68.66000     51.06000
12    206.91000     93.18000     51.06000
12     59.27000    199.44000     51.89000
12     72.95000    173.61000     51.89000
12     92.84000    139.94000     51.89000
12     97.07000    153.34000     51.89000
12    108.48000    181.13000     51.89000
12    114.02000    193.55000     51.89000
12    130.32000    179.17000     51.89000
12    160.30000    194.53000     51.89000
12    171.06000    183.75000     51.89000
12    167.47000    168.05000     51.89000
12    125.76000    153.99000     51.89000
12    114.35000    107.89000     51.89000
12     75.24000     86.64000     51.89000
12     73.93000     99.39000     51.89000
12     63.50000    145.49000     51.89000
12     57.96000    153.67000     51.89000
12     46.88000    170.67000     51.89000
12     15.26000    162.82000     51.89000
12    160.96000    132.09000     52.80000
12    151.83000    160.21000     52.80000
12    143.68000    175.57000     52.80000
12    147.92000    138.30000     52.80000
12    190.62000    117.70000     52.80000
12    207.89000    110.18000     52.80000
12    210.82000    121.30000     52.80000
12    168.13000    150.72000     52.80000
12    163.56000    160.21000     52.80000
12    134.56000    190.94000     52.80000
12    125.76000    202.38000     52.80000
12    102.29000    216.44000     52.80000
12     88.60000    222.98000     52.80000
12     78.17000    201.40000     52.80000
12     96.10000    170.34000     52.80000
12     93.16000    185.05000     52.80000
12     62.20000    163.48000     52.80000
12     58.94000    172.63000     52.80000
12     44.60000    186.69000     52.80000
12     34.82000    192.90000     52.80000
12     32.21000    210.88000     52.80000
12     32.21000    222.98000     52.80000
12     55.03000     82.39000     52.80000
12    158.67000     74.87000     52.80000
12    155.41000     91.55000     52.80000
12    175.95000     89.26000     52.80000
12    131.62000    213.17000     52.80000
12    153.79000    168.71000     52.80000
12     67.41000    116.07000     56.96000
12     71.00000    136.01000     56.96000
12     78.50000    124.90000     56.96000
12     81.75000    138.30000     56.96000
12     73.93000    153.67000     56.96000
12     86.97000    154.32000     56.96000
12     85.01000    168.05000     56.96000
12     77.19000    183.42000     56.96000
12    100.98000    193.23000     56.96000
12    111.41000    205.98000     56.96000
12     94.47000    203.69000     56.96000
12     80.78000    210.56000     56.96000
12     69.70000    211.54000     56.96000
12     43.95000    200.09000     56.96000
12     44.60000    224.94000     56.96000
12     29.28000    202.71000     56.96000
12     15.59000    180.15000     56.96000
12     12.01000    190.61000     56.96000
12     -3.97000    186.03000     56.96000
12    -14.72000    182.11000     56.96000
12      0.27000    165.76000     56.96000
12      9.72000    173.28000     56.96000
12     16.57000    151.71000     56.96000
12     26.35000    147.78000     56.96000
12     45.90000    147.13000     56.96000
12     59.59000    136.67000     56.96000
12     42.64000    131.43000     56.96000
12     27.00000    131.11000     56.96000
12      4.51000    130.13000     56.96000
12      6.46000    115.74000     56.96000
12    123.80000     78.14000     56.96000
12    135.53000     87.30000     56.96000
12    143.03000     94.49000     56.96000
12    158.35000    104.30000     56.96000
12    163.56000     85.01000     56.96000
12    186.05000    103.97000     56.96000
12    187.68000     83.37000     56.96000
12    173.34000     78.47000     56.96000
12    201.04000    167.40000     56.96000
12    111.74000    150.72000     56.96000
12    112.72000    136.34000     56.96000
12    102.94000    125.22000     56.96000
12    120.21000    172.96000     56.96000
12    144.66000    149.74000     57.80000
12    144.33000    194.21000     57.80000
12    157.04000    185.71000     57.80000
12    180.51000    165.76000     57.80000
12    173.01000    191.92000     57.80000
12    210.82000    137.65000     57.80000
12    165.52000     98.41000     57.80000
12    127.71000     83.05000     57.80000
12     81.75000     76.18000     57.80000
12     52.42000    181.78000     58.63000
12     62.52000    183.42000     58.63000
12     82.73000    189.30000     58.63000
12    108.81000    164.13000     58.63000
12     95.44000    161.51000     58.63000
12     85.67000    112.47000     58.63000
12     64.81000    218.73000     58.63000
12     65.78000    192.25000     58.63000
12     21.46000    189.30000     58.63000
12    -14.72000    170.34000     58.63000
12    -10.81000    154.97000     58.63000
12     36.78000     92.53000     58.63000
12     67.41000     76.84000     58.63000
12    130.32000     67.68000     58.63000
12    196.16000    102.66000     58.63000
12    199.74000    114.76000     58.63000
12     64.81000     99.72000     66.89000
12    111.09000     91.87000     66.89000
12    146.61000     75.53000     66.89000
12    149.22000     87.62000     66.89000
12    147.59000    125.88000     66.89000
12    129.99000    121.30000     66.89000
12    139.44000    130.45000     66.89000
12    176.93000    125.88000     66.89000
12    187.03000    134.70000     66.89000
12    193.55000    147.45000     66.89000
12    206.91000     96.12000     66.89000
12    167.15000    121.95000     66.89000
12    179.53000    143.86000     66.89000
12    172.04000    109.86000     66.89000
12    134.88000    105.93000     66.89000
12    123.47000    141.90000     66.89000
12    135.86000    167.40000     66.89000
12    156.72000    148.11000     66.89000
12    166.17000    138.95000     66.89000
12    200.72000    152.69000     66.89000
12    207.56000    149.42000     66.89000
12     30.58000    167.73000     67.80000
12     33.84000    182.11000     65.90000
12     25.04000    175.90000     65.90000
12     48.18000    159.88000     66.96000
12      2.55000    149.09000     66.96000
12      3.86000    156.94000     66.96000
12     42.64000    172.30000     66.96000
12     38.73000    156.61000     66.96000
12     51.12000    190.94000     66.96000
12     55.03000    199.11000     66.96000
12     39.71000    214.15000     66.96000
12     50.47000    216.77000     66.96000
12     77.84000    226.25000     66.96000
12    121.19000    211.21000     66.96000
12    116.95000    200.09000     66.96000
12    110.44000    184.40000     66.96000
12    134.23000    177.86000     66.96000
12    161.93000    196.82000     66.96000
12    176.93000    186.36000     66.96000
12    170.08000    173.61000     66.96000
12    120.87000    103.64000     66.96000
12    102.61000    108.55000     66.96000
12    121.52000    118.03000     66.96000
12     97.40000     95.80000     66.96000
12     94.47000    135.03000     66.96000
12     93.49000    143.20000     66.96000
12    129.01000    150.07000     67.80000
12    138.14000    158.24000     67.80000
12    141.73000    116.72000     67.80000
12    147.27000    107.89000     67.80000
12    155.74000    121.63000     67.80000
12    177.58000    156.94000     67.80000
12    199.09000    134.70000     67.80000
12    179.21000    114.11000     67.80000
12    176.60000     98.74000     67.80000
12    188.33000     93.84000     67.80000
12    187.68000    158.24000     67.80000
12    186.05000    175.57000     67.80000
12    123.80000     92.20000     67.80000
12    109.13000     77.16000     67.80000
12    102.61000     84.68000     67.80000
12     90.55000     79.45000     67.80000
12     86.97000     91.22000     67.80000
12     87.95000    103.32000     67.80000
12     69.37000     85.34000     67.80000
12     48.18000     94.16000     67.80000
12     42.64000    101.68000     67.80000
12     43.95000    117.38000     67.80000
12     56.33000    108.55000     67.80000
12     76.21000    105.61000     67.80000
12     77.19000     92.86000     67.80000
12     92.51000    119.99000     67.80000
12    116.63000    126.53000     67.80000
12    128.36000    132.09000     67.80000
12    138.14000    139.61000     67.80000
12    121.52000    157.92000     67.80000
12    122.50000    184.40000     67.80000
12    110.76000    193.23000     67.80000
12    166.82000    169.36000     67.80000
12    158.35000    177.21000     67.80000
12     57.96000    153.01000     67.80000
12     65.78000    148.11000     67.80000
12     73.93000    167.07000     67.80000
12     70.02000    175.57000     67.80000
12     64.15000    204.34000     67.80000
12     52.75000    207.29000     67.80000
12     44.27000    207.29000     67.80000
12     61.55000    122.93000     67.80000
12     29.28000    102.99000     67.80000
12     15.26000    116.72000     67.80000
12     30.58000    122.28000     67.80000
12     14.29000    135.03000     67.80000
12      9.40000    141.57000     67.80000
12     38.41000    142.88000     67.80000
12     25.37000    157.92000     67.80000
12     11.68000    165.44000     67.80000
12     -7.88000    174.59000     67.80000
12      1.25000    180.80000     67.80000
12     19.18000    200.75000     67.80000
12     17.22000    210.56000     67.80000
12      4.51000    203.04000     67.80000
12     -6.57000    144.19000     67.80000
12     39.38000    109.86000     67.80000
12     26.67000    110.84000     67.80000
12     59.92000     91.22000     67.80000
12    113.37000    110.51000     67.80000
12    104.90000    175.90000     67.80000
12    103.59000    143.53000     67.80000
12    135.21000     75.20000     67.80000
12    146.61000    184.07000     67.80000
12    152.81000    203.69000     67.80000
12    102.94000    225.59000     67.80000
12     65.78000    228.21000     67.80000
12     56.98000    224.29000     67.80000
12     59.92000    211.21000     67.80000
12     51.77000    129.15000     67.80000
12     49.49000    141.57000     67.80000
12     18.85000    127.18000     67.80000
12    119.24000     72.26000     67.80000
12    180.84000     71.60000     67.80000
12     16.89000    106.91000     67.80000
12      1.25000    191.59000     67.80000
12     -3.31000    135.68000     67.80000
12    -12.11000    194.53000     67.80000
12     83.06000    177.86000     67.80000
12     60.24000    164.46000     68.63000
12     55.03000    172.96000     68.63000
12     38.73000    187.34000     68.63000
12     30.91000    192.57000     68.63000
12     94.14000    176.23000     68.63000
12     91.53000    184.73000     68.63000
12     78.17000    202.71000     68.63000
12    125.76000    205.00000     68.63000
12    153.79000    158.90000     68.63000
12    142.05000    177.21000     68.63000
12    167.47000    159.88000     68.63000
12    170.08000    148.44000     68.63000
12    161.61000    127.84000     68.63000
12    150.20000    131.76000     68.63000
12    145.64000    139.28000     68.63000
12    161.93000    112.80000     68.63000
12    174.64000    134.05000     68.63000
12    187.36000    123.59000     68.63000
12    206.59000    114.43000     68.63000
12    204.96000    104.30000     68.63000
12    208.87000    124.90000     68.63000
12    200.72000    143.86000     68.63000
12    214.41000    107.24000     68.63000
12    175.62000     89.59000     68.63000
12    154.11000     95.47000     68.63000
12    160.96000     73.89000     68.63000
12    114.67000     84.03000     68.63000
12    127.06000    195.19000     68.63000
12    136.84000    186.36000     68.63000
12    134.23000    206.30000     68.63000
12    144.33000    166.74000     69.46000
12    155.41000    168.38000     69.46000
12    157.37000    136.67000     69.46000
12    164.54000    182.11000     69.46000
12    165.52000    199.44000     69.46000
12    104.57000    211.86000     69.46000
12     88.60000    227.23000     69.46000
12     88.60000    213.17000     69.46000
12     87.95000    197.80000     69.46000
12     29.28000    213.50000     69.46000
12     29.93000    226.25000     69.46000
12    213.76000    144.51000     69.46000
12    178.23000    175.90000     69.46000
12    128.04000    215.13000     69.46000
12     56.01000     83.05000     69.46000
12    108.48000     70.30000     69.46000
12     88.60000     72.91000     69.46000
12    141.40000     69.64000     69.46000
12    190.94000    168.05000     69.46000
12    195.18000    160.21000     69.46000
12    208.87000    158.24000     69.46000
12    197.46000     86.64000     73.70000
12    181.81000     86.64000     73.70000
12    183.44000     99.72000     73.70000
12    192.90000    107.57000     73.70000
12    199.09000    114.43000     73.70000
12    144.66000     92.53000     76.05000
12    142.38000     99.07000     76.05000
12    125.43000     76.18000     76.05000
12    123.15000     85.34000     76.05000
12    169.10000     82.72000     76.05000
12    163.89000     93.84000     76.05000
12    104.24000    122.61000     76.05000
12     68.07000    121.95000     76.05000
12     71.65000    110.84000     76.05000
12     63.18000    113.13000     76.05000
12     72.30000     97.43000     76.05000
12     56.98000     96.78000     76.05000
12     92.84000    166.74000     76.05000
12     78.82000    191.59000     76.05000
12     63.18000    185.05000     76.05000
12     58.29000    190.94000     76.05000
12     41.99000    178.51000     76.05000
12     39.71000    197.48000     76.05000
12     28.30000    198.46000     76.05000
12     20.15000    190.61000     76.05000
12      8.75000    188.65000     76.05000
12     -7.88000    188.32000     76.05000
12    -15.37000    183.75000     76.05000
12    -10.81000    168.71000     76.05000
12    -13.42000    154.65000     76.05000
12     -3.64000    155.63000     76.05000
12      3.21000    134.70000     76.05000
12      8.09000    119.01000     76.05000
12      2.55000    115.09000     76.05000
12     78.50000     77.82000     76.05000
12     70.02000     79.12000     76.05000
12     70.35000    129.15000     76.05000
12     63.18000    139.61000     76.05000
12     57.96000    131.11000     76.05000
12    110.44000    102.99000     76.05000
12    166.17000    103.64000     77.72000
12    157.04000    104.95000     77.72000
12    149.87000    113.78000     77.72000
12    158.02000     82.72000     77.72000
12    170.41000     69.64000     77.72000
12    188.01000     82.72000     77.72000
12    184.75000     64.74000     77.72000
12    139.44000     85.66000     77.72000
12    133.25000     94.49000     77.72000
12    127.38000    109.53000     77.72000
12    111.41000    160.86000     77.72000
12    115.33000    189.63000     77.72000
12    138.79000    196.50000     77.72000
12    147.59000    189.96000     77.72000
12    168.78000    191.27000     77.72000
12    111.41000    205.32000     77.72000
12    102.94000    195.19000     77.72000
12     71.65000    208.92000     77.72000
12     17.55000    146.47000     77.72000
12     28.95000    149.42000     77.72000
12     42.64000    152.03000     79.76000
12     57.31000    144.19000     79.76000
12     49.81000    120.65000     79.76000
12     36.78000    124.57000     79.76000
12     39.38000    134.05000     79.76000
12     26.35000    133.72000     79.76000
12     14.61000    157.26000     79.76000
12      7.77000    174.26000     79.76000
12     17.22000    181.78000     79.76000
12     33.84000    175.25000     79.76000
12     48.51000    198.79000     79.76000
12     53.40000    183.42000     79.76000
12     64.81000    171.98000     79.76000
12     66.76000    195.84000     79.76000
12     73.61000    184.40000     79.76000
12    113.04000    221.67000     79.76000
12     81.43000    208.27000     79.76000
12     67.09000    216.11000     79.76000
12     80.45000    218.07000     79.76000
12    177.58000    167.07000     79.76000
12    188.33000    142.22000     79.76000
12    144.98000    146.47000     79.76000
12    114.67000    136.01000     79.76000
12    103.59000    133.40000     79.76000
12    110.76000    119.99000     79.76000
12     81.43000    113.78000     79.76000
12     79.47000    124.90000     79.76000
12     85.67000    132.09000     79.76000
12     73.93000    139.61000     79.76000
12     82.41000    144.84000     79.76000
12     75.89000    152.03000     79.76000
12     70.35000    156.94000     79.76000
12     88.27000    156.61000     79.76000
12    102.29000    153.67000     79.76000
12    113.04000    149.74000     79.76000
12     82.41000    165.11000     79.76000
12    102.94000    166.42000     79.76000
12    113.70000    168.05000     79.76000
12    119.56000    174.92000     79.76000
12    125.76000    167.40000     79.76000
12     98.05000    188.65000     79.76000
12     94.14000    203.69000     79.76000
12    155.74000    188.98000     79.76000
12     -0.05000    167.73000     79.76000
12     31.24000     96.45000     79.76000
12     40.04000     93.84000     79.76000
12     18.85000    168.38000     79.76000
12     34.17000    205.98000     79.76000
12     43.29000    225.27000     79.76000
12      9.72000    197.48000     79.76000
12    210.17000    137.97000     79.76000
12    148.90000     67.03000     79.76000
12    126.73000     69.64000     79.76000
12     93.81000    112.47000     79.76000
12      1.25000    128.49000     79.76000
12    -18.31000    173.94000     79.76000
12    -16.35000    164.46000     79.76000
12    197.79000    170.67000     79.76000
12    191.59000    180.48000     79.76000
12    142.05000    135.68000     84.23000
12    127.71000    127.51000     84.23000
12    145.64000    127.84000     84.23000
12    125.10000    148.76000     84.23000
12    139.12000    156.28000     84.23000
12    156.07000    157.92000     84.23000
12    137.49000    170.67000     84.23000
12    142.70000    178.84000     84.23000
12    207.24000    100.38000     84.23000
12    208.54000    114.11000     84.23000
12    165.84000    128.17000     84.23000
12    181.49000    127.18000     84.23000
12    180.19000    142.55000     84.23000
12    174.64000    153.01000     84.23000
12    162.91000    171.65000     84.23000
12    169.10000    163.15000     84.23000
12     29.28000    168.38000     84.23000
12     31.24000    185.38000     84.23000
12     55.03000    200.09000     84.23000
12     49.81000    219.38000     84.23000
12     38.41000    214.81000     84.23000
12     73.28000    224.94000     84.23000
12     -4.62000    174.26000     84.23000
12      7.77000    181.13000     84.23000
12      3.53000    188.32000     84.23000
12      1.58000    146.15000     84.23000
12      2.55000    160.53000     84.23000
12     13.31000    137.97000     84.23000
12     19.18000    126.86000     84.23000
12     31.89000    103.97000     84.23000
12     31.56000    114.43000     84.23000
12     62.52000     96.12000     84.23000
12     70.35000     84.35000     84.23000
12     83.71000     79.78000     84.23000
12     94.14000     78.47000     84.23000
12    104.57000     83.70000     84.23000
12    109.46000     87.95000     84.23000
12    116.30000     73.89000     84.23000
12     86.64000     96.78000     84.23000
12    100.98000    108.22000     84.23000
12    120.87000    116.07000     84.23000
12    136.18000    118.03000     84.23000
12    158.02000    146.47000     84.23000
12    125.43000    198.46000     84.23000
12    117.61000    201.07000     84.23000
12    110.76000    194.21000     84.23000
12    129.99000    206.63000     84.23000
12    112.39000    210.56000     84.23000
12     55.68000    208.27000     84.23000
12    107.18000    178.19000     85.07000
12     94.79000    177.53000     85.07000
12     82.41000    178.19000     85.07000
12     88.27000    193.23000     85.07000
12     56.66000    159.22000     85.07000
12     65.46000    147.78000     85.07000
12     45.58000    165.76000     85.07000
12     33.52000    159.22000     85.07000
12     15.59000    211.86000     85.07000
12     30.91000    224.29000     85.07000
12     64.48000    225.92000     85.07000
12     61.22000    215.13000     85.07000
12     90.23000    225.59000     85.07000
12    126.41000    214.81000     85.07000
12    164.21000    196.82000     85.07000
12    176.60000    188.65000     85.07000
12    178.56000    177.53000     85.07000
12    158.35000    178.84000     85.07000
12    148.90000    180.48000     85.07000
12    181.16000    150.72000     85.07000
12    189.96000    156.61000     85.07000
12    185.40000    168.38000     85.07000
12    172.69000    130.78000     85.07000
12    173.99000    120.97000     85.07000
12    195.18000     91.87000     85.07000
12    176.60000    105.28000     85.07000
12    182.79000    112.80000     85.07000
12    160.63000    115.74000     85.07000
12    152.16000    126.53000     85.07000
12    150.53000    137.65000     85.07000
12    149.55000    167.07000     85.07000
12    131.62000    180.80000     85.07000
12     94.79000    100.38000     85.07000
12     93.49000     89.91000     85.07000
12    120.54000    101.03000     85.07000
12    144.66000     73.89000     85.07000
12    149.22000     86.64000     85.07000
12    155.09000     96.45000     85.07000
12     55.35000    105.93000     87.19000
12     42.32000    108.55000     88.85000
12     47.21000     99.39000     88.85000
12     56.33000     84.68000     88.85000
12     80.45000     86.97000     88.85000
12     91.86000    122.93000     88.85000
12     96.75000    140.26000     88.85000
12     89.58000    146.80000     88.85000
12     46.88000    140.59000     88.85000
12     22.11000    109.86000     88.85000
12     -8.85000    138.30000     88.85000
12     -9.51000    145.82000     88.85000
12     42.64000    188.65000     88.85000
12    129.01000    136.99000     88.85000
12    182.47000     96.78000     88.85000
12    184.10000     87.62000     88.85000
12    174.97000     77.16000     88.85000
12    193.55000    106.59000     88.85000
12    192.57000    130.45000     88.85000
12    202.35000    128.17000     88.85000
12    162.26000    138.30000     88.85000
12    167.47000    143.86000     88.85000
12    137.49000    107.57000     88.85000
12    110.11000     79.78000     88.85000
12     21.78000    120.32000     88.85000
12     73.28000    171.65000     88.85000
12     51.77000    175.25000     88.85000
12     92.51000    214.81000     88.85000
12    100.33000    220.36000     88.85000
12    166.50000    182.76000     88.85000
12    170.08000    173.94000     88.85000
12    199.09000    161.84000     88.85000
12    208.22000    150.72000     88.85000
12    121.52000    159.22000     88.85000
12     58.94000    120.32000     88.85000
12     45.58000    130.45000     88.85000
12     41.34000    117.05000     88.85000
12    102.61000     98.09000     88.85000
12    134.56000     80.10000     88.85000
12    137.49000     68.66000     88.85000
12    102.61000     72.58000     88.85000
12     66.44000    105.61000     88.85000
12     81.43000    106.91000     88.85000
12     36.12000    142.55000     88.85000
12    135.21000    188.00000     88.85000
12    125.76000    188.98000     88.85000
12    118.91000     86.32000     92.42000
12    124.45000     77.82000     92.42000
12    144.01000     95.80000     92.42000
12    107.50000    102.99000     92.42000
12    113.70000     97.11000     92.42000
12     71.65000    110.51000     92.42000
12     70.35000     94.82000     92.42000
12     65.13000    122.93000     92.42000
12     71.65000    130.13000     92.42000
12     41.34000    177.21000     92.42000
12     64.15000    182.11000     92.42000
12     75.24000    195.52000     92.42000
12     83.38000    197.15000     92.42000
12     86.64000    168.38000     92.42000
12     95.44000    168.05000     92.42000
12     94.79000    158.57000     92.42000
12    143.36000    118.68000     92.42000
12    166.50000     93.18000     92.42000
12    168.13000     81.41000     92.42000
12    114.35000    106.59000     92.42000
12     63.50000    114.11000     92.42000
12     65.46000    132.74000     92.42000
12     12.66000    122.93000     92.42000
12      6.46000    136.99000     92.42000
12     -2.01000    155.96000     92.42000
12     -6.90000    166.74000     92.42000
12    -11.79000    175.57000     92.42000
12     35.47000    198.79000     92.42000
12     25.69000    199.77000     92.42000
12     17.55000    195.84000     92.42000
12     18.20000    188.65000     92.42000
12     29.93000    191.92000     92.42000
12     79.47000    228.54000     92.42000
12    133.90000    147.13000     92.42000
12    136.84000    126.53000     92.42000
12    100.33000    121.30000     92.42000
12     64.48000    160.86000     92.42000
12     54.70000    131.76000     93.25000
12     27.32000    149.09000     93.25000
12     17.22000    149.42000     93.25000
12     74.26000    206.30000     93.25000
12     64.81000    206.96000     93.25000
12    100.98000    197.15000     93.25000
12    115.98000    186.03000     93.25000
12    137.81000    209.57000     93.25000
12    165.19000    155.30000     93.25000
12    147.92000    155.63000     93.25000
12    170.41000    112.47000     93.25000
12    156.72000    104.95000     93.25000
12    146.29000    108.55000     93.25000
12    176.27000     88.93000     93.25000
12    166.17000    102.99000     93.25000
12    158.02000     88.28000     93.25000
12    138.79000     87.30000     93.25000
12    127.71000     89.91000     93.25000
12    127.71000    102.01000     93.25000
12    126.08000    112.47000     93.25000
12    112.72000    166.09000     96.81000
12    120.87000    170.34000     96.81000
12    130.32000    158.24000     96.81000
12    140.75000    145.49000     96.81000
12    193.55000    118.03000     96.81000
12    200.72000    112.15000     96.81000
12    188.99000     98.41000     96.81000
12    190.62000    139.61000     96.81000
12    176.93000    164.13000     96.81000
12    113.70000    137.32000     96.81000
12    110.11000    119.66000     96.81000
12     89.25000    113.78000     96.81000
12     71.98000    119.01000     96.81000
12     81.10000    131.76000     96.81000
12    103.27000    130.45000     96.81000
12    113.70000    128.82000     96.81000
12    104.90000    146.15000     96.81000
12    114.02000    153.01000     96.81000
12    105.22000    160.53000     96.81000
12     75.89000    141.90000     96.81000
12     74.91000    153.67000     96.81000
12     79.47000    163.48000     96.81000
12     52.09000    149.74000     96.81000
12     44.92000    153.01000     96.81000
12     34.49000    128.17000     96.81000
12     24.39000    137.32000     96.81000
12     17.55000    162.17000     96.81000
12     16.89000    175.90000     96.81000
12     27.32000    177.53000     96.81000
12     56.33000    189.96000     96.81000
12     47.21000    205.65000     96.81000
12     81.43000    211.54000     96.81000
12     81.43000    219.71000     96.81000
12     68.72000    217.75000     96.81000
12    137.16000    200.75000     96.81000
12    100.66000    185.38000     96.81000
12     76.54000    186.36000     96.81000
12     37.10000     96.45000     96.81000
12      8.75000    200.42000     96.81000
12    214.08000    143.86000     97.57000
12    210.50000    136.34000     97.57000
12    194.53000    175.25000     98.40000
12    186.05000    182.44000     98.40000
12    179.53000     67.03000     98.40000
12    168.13000     69.32000     98.40000
12    193.87000     87.30000    101.88000
12    198.44000     96.78000    101.88000
12    175.62000    103.32000    101.88000
12    184.42000    110.18000    101.88000
12    177.58000    112.47000    101.88000
12    182.47000    120.97000    101.88000
12    179.21000    128.49000    101.88000
12    173.67000    129.47000    102.72000
12    147.27000     75.53000    102.72000
12     86.64000     93.18000    102.72000
12    100.66000     83.70000    102.72000
12     63.18000     95.47000    102.72000
12     93.49000    103.32000    103.55000
12    100.01000    109.86000    103.55000
12    124.45000    126.20000    103.55000
12    144.66000    137.32000    104.76000
12    149.55000    124.57000    104.76000
12    162.26000    131.76000    104.76000
12    159.98000    171.32000    102.94000
12    158.67000    178.51000    102.94000
12    146.94000    181.13000    103.85000
12    137.49000    171.65000    104.76000
12    130.32000    181.46000    105.60000
12    119.56000    195.52000    105.60000
12    121.52000    204.02000    106.43000
12    116.63000    209.25000    106.43000
12    112.07000    196.50000    106.43000
12     86.32000    180.80000    105.60000
12     78.82000    175.57000    105.60000
12    106.53000    173.28000    105.60000
12     97.40000    138.63000    105.60000
12     86.32000    144.51000    105.60000
12     84.69000    120.97000    105.60000
12     79.80000    112.47000    105.60000
12     77.19000    103.97000    107.79000
12    108.48000     76.18000    106.73000
12     92.18000     78.80000    106.73000
12     69.70000     84.68000    106.73000
12     31.89000    116.40000    107.57000
12      8.75000    137.65000    108.32000
12     -1.36000    151.05000    108.32000
12     12.33000    156.28000    108.32000
12      5.49000    162.17000    108.32000
12     -1.03000    173.61000    107.34000
12      8.75000    178.19000    106.43000
12     17.22000    181.78000    106.43000
12      5.81000    189.96000    106.43000
12     43.62000    185.38000    106.43000
12     47.86000    194.53000    106.43000
12     55.35000    210.23000    106.43000
12     68.72000    172.63000    106.43000
12     29.93000    168.05000    106.43000
12     33.52000    153.01000    106.43000
12     62.20000    149.42000    106.43000
12     54.05000    160.86000    106.43000
12     39.71000    141.24000    106.43000
12     56.33000    119.34000    106.43000
12     41.99000    106.91000    106.43000
12     27.32000    107.57000    106.43000
12     31.24000    102.99000    106.43000
12    203.00000    137.65000    106.43000
12    187.03000     91.87000    106.43000
12    198.76000    152.69000    106.43000
12    178.56000    145.49000    106.43000
12    185.07000    152.36000    106.43000
12    189.64000    160.21000    106.43000
12    178.88000    174.92000    106.43000
12    150.85000    163.80000    106.43000
12    164.21000    164.78000    106.43000
12    160.63000    192.90000    106.43000
12    168.78000    195.52000    106.43000
12    145.96000    203.36000    106.43000
12    124.45000    217.42000    106.43000
12    155.41000    119.99000    107.34000
12    177.90000     79.45000    107.34000
12    154.44000     97.11000    107.34000
12     84.04000     76.18000    107.34000
12    118.58000     70.30000    107.34000
12    139.44000     70.62000    107.34000
12    134.88000    114.11000    107.34000
12     90.55000    128.82000    107.34000
12    126.73000    138.30000    107.34000
12    123.47000    153.01000    107.34000
12     53.72000    178.19000    107.34000
12     46.23000    169.03000    107.34000
12     89.58000    216.11000    107.34000
12     89.58000    225.27000    107.34000
12    101.96000    222.98000    107.34000
12     92.84000    190.61000    107.34000
12    129.01000    192.57000    107.34000
12    140.10000    190.61000    107.34000
12    127.71000    208.27000    107.34000
12     65.78000    193.88000    107.34000
12     59.27000    199.11000    107.34000
12     60.89000    221.67000    107.34000
12     52.42000    141.24000    107.34000
12     62.52000    141.90000    107.34000
12     44.60000    120.65000    107.34000
12     48.51000    111.16000    107.34000
12     52.09000     94.82000    107.34000
12     60.89000     84.03000    107.34000
12     56.33000    103.64000    107.34000
12     26.35000    129.80000    107.34000
12     16.57000    135.36000    107.34000
12      4.84000    147.13000    107.34000
12    -12.77000    153.99000    107.34000
12     99.68000     93.84000    107.34000
12    164.87000    144.19000    107.34000
12    156.72000    156.94000    107.34000
12    154.76000    142.22000    107.34000
12    200.72000    131.43000    107.34000
12    207.24000    112.80000    107.34000
12    109.46000     88.61000    107.34000
12     20.81000    119.01000    107.34000
12     -5.92000    133.07000    107.34000
12    145.96000     83.37000    107.34000
12     68.39000     91.87000    110.06000
12     59.59000     90.24000    110.06000
12     66.11000    106.26000    110.06000
12     61.22000    113.45000    110.06000
12     66.11000    122.93000    110.06000
12     56.66000    126.53000    110.06000
12    112.72000     96.12000    110.06000
12    105.55000     99.72000    110.06000
12    123.47000    107.89000    111.73000
12    133.58000     92.86000    111.73000
12    143.68000     91.87000    111.73000
12    160.30000     91.87000    111.73000
12    171.39000     82.07000    111.73000
12     38.73000    176.23000    111.73000
12     32.21000    191.59000    111.73000
12     39.38000    199.77000    111.73000
12     64.15000    181.46000    111.73000
12     80.45000    196.50000    111.73000
12     99.35000    196.17000    111.73000
12     61.87000    159.88000    111.73000
12     16.24000    187.02000    111.73000
12    -13.42000    168.71000    111.73000
12    137.16000    207.29000    111.73000
12      8.75000    123.92000    111.73000
12    -10.81000    147.13000    111.73000
12     -4.62000    186.03000    111.73000
12     -4.62000    163.15000    111.73000
12     18.85000    196.50000    111.73000
12     13.31000    144.84000    111.73000
12     21.46000    153.34000    111.73000
12     70.67000    129.80000    111.73000
12     90.23000    154.97000    111.73000
12     91.86000    163.80000    111.73000
12     92.51000    173.94000    111.73000
12    114.67000    187.02000    111.73000
12    136.84000    124.57000    111.73000
12    149.55000    106.91000    111.73000
12    174.32000    119.99000    111.73000
12    126.41000     85.01000    111.73000
12    126.73000     76.51000    111.73000
12    120.54000     95.80000    111.73000
12    111.09000    112.15000    112.72000
12    133.25000    153.67000    112.72000
12    138.47000    144.84000    112.72000
12    114.35000    161.84000    112.72000
12    117.28000    170.99000    112.72000
12    177.25000    163.48000    112.72000
12    184.10000    166.74000    112.72000
12    187.68000    131.43000    112.72000
12    117.28000    136.34000    112.72000
12    104.90000    123.92000    112.72000
12     94.79000    115.74000    112.72000
12     70.02000    116.07000    112.72000
12     84.04000    167.07000    112.72000
12    103.59000    160.21000    112.72000
12    110.11000    150.40000    112.72000
12    107.18000    137.97000    112.72000
12    120.87000    117.05000    113.55000
12    163.89000    108.88000    113.55000
12    163.89000    102.34000    113.55000
12     74.26000    157.26000    113.55000
12     74.91000    146.15000    113.55000
12     78.82000    132.74000    113.55000
12     39.71000    128.82000    113.55000
12     45.90000    151.38000    113.55000
12     25.04000    140.59000    113.55000
12     26.02000    178.51000    113.55000
12     28.30000    207.61000    113.55000
12     71.00000    222.98000    113.55000
12     80.45000    225.27000    114.61000
12     77.52000    231.81000    114.61000
12     78.82000    213.50000    114.61000
12     71.98000    199.11000    114.61000
12     88.60000    198.13000    114.61000
12     75.56000    186.36000    114.61000
12    102.61000    184.07000    114.61000
12    125.76000    166.42000    114.61000
12    134.23000    161.84000    114.61000
12    140.42000    157.59000    114.61000
12    163.89000    152.69000    114.61000
12    173.01000    154.65000    114.61000
12    191.27000    144.51000    114.61000
12    190.62000    106.59000    114.61000
12    199.09000    107.24000    114.61000
12    137.81000    104.95000    114.61000
12    115.33000     84.35000    114.61000
12    137.16000     80.76000    114.61000
12    159.00000     80.76000    114.61000
12    114.67000    126.20000    114.61000
12    133.58000    131.11000    114.61000
12     82.08000    205.98000    114.61000
12    114.02000    219.38000    114.61000
12     38.73000     97.76000    114.61000
12    178.56000    111.16000    118.47000
12    175.30000    102.99000    118.47000
12    195.83000     97.43000    120.75000
12    146.29000    129.15000    120.75000
12    162.26000    130.13000    120.75000
12    144.33000    137.65000    120.75000
12    158.35000    170.99000    120.75000
12    140.10000    171.32000    120.75000
12    143.03000    184.73000    120.75000
12    153.46000    184.40000    120.75000
12    128.36000    181.46000    120.75000
12    119.56000    192.25000    120.75000
12    133.58000    198.79000    120.75000
12    144.33000    195.84000    120.75000
12    128.04000    122.61000    120.75000
12    127.38000    112.47000    120.75000
12    122.17000    128.82000    120.75000
12    125.10000    101.03000    120.75000
12    102.29000    107.24000    120.75000
12    147.92000     75.85000    120.75000
12    100.66000     83.05000    120.75000
12     85.01000     88.28000    120.75000
12     91.86000    102.99000    120.75000
12     83.38000    118.36000    120.75000
12     96.10000    141.24000    120.75000
12     84.04000    141.57000    120.75000
12    106.20000    172.30000    120.75000
12     88.60000    182.11000    120.75000
12     79.47000    175.90000    120.75000
12     53.07000    184.40000    120.75000
12     22.44000    163.48000    120.75000
12     12.33000    171.98000    120.75000
12     15.59000    126.20000    120.75000
12      5.49000    133.07000    120.75000
12     78.82000     93.84000    120.75000
12    146.61000    117.38000    120.75000
12    164.54000    119.01000    120.75000
12    147.92000    173.94000    120.75000
12     65.46000    206.30000    120.75000
12     65.13000    215.79000    120.75000
12    101.96000    216.11000    120.75000
12     45.90000    207.29000    120.75000
12    169.43000     93.51000    120.75000
12    176.60000     89.26000    120.75000
12    163.24000     73.24000    120.75000
12     39.06000    161.51000    120.75000
12    163.89000    180.15000    120.75000
12    166.17000    187.67000    120.75000
12     41.01000    116.07000    122.79000
12     30.58000    106.59000    122.79000
12     16.57000    115.74000    122.79000
12     60.24000    145.82000    122.79000
12     31.56000    153.99000    122.79000
12     30.26000    168.71000    122.79000
12     38.41000    184.73000    122.79000
12     51.77000    163.48000    122.79000
12     66.11000    173.61000    122.79000
12     51.12000    199.11000    122.79000
12     54.05000    209.25000    122.79000
12    119.89000    213.82000    122.79000
12    145.96000    202.38000    122.79000
12    122.50000    156.94000    122.79000
12    126.41000    138.95000    122.79000
12    179.86000    147.78000    122.79000
12    184.42000    158.90000    122.79000
12    198.11000    151.38000    122.79000
12    199.74000    135.36000    122.79000
12    176.60000     78.14000    122.79000
12    156.07000     98.74000    122.79000
12    154.11000    119.34000    122.79000
12    154.44000    111.16000    122.79000
12    164.21000    141.57000    122.79000
12    154.44000    157.26000    122.79000
12    149.22000    163.80000    122.79000
12    115.98000    197.80000    122.79000
12    120.87000    202.05000    122.79000
12    126.41000    208.27000    122.79000
12     89.58000    190.28000    122.79000
12    106.53000    197.80000    122.79000
12     58.61000    189.30000    122.79000
12     44.27000    190.28000    122.79000
12     47.21000    172.96000    122.79000
12     57.31000    169.69000    122.79000
12     35.47000    145.82000    122.79000
12     47.86000    141.57000    122.79000
12     98.05000    149.09000    122.79000
12     89.58000    130.13000    122.79000
12     84.69000    108.88000    122.79000
12     90.88000     93.18000    122.79000
12    101.96000     92.53000    122.79000
12    107.50000     77.49000    122.79000
12     92.18000     81.74000    122.79000
12     72.30000     85.66000    122.79000
12     56.33000    100.38000    122.79000
12     46.23000    106.91000    122.79000
12     48.51000     97.76000    122.79000
12     50.47000    116.40000    122.79000
12     31.56000    117.38000    122.79000
12     26.02000    130.45000    122.79000
12     62.20000    136.67000    122.79000
12    119.89000    147.45000    122.79000
12    166.17000    164.13000    122.79000
12    170.08000    130.78000    122.79000
12    205.93000    145.17000    122.79000
12    207.24000    156.61000    122.79000
12    209.52000    135.36000    122.79000
12    209.52000    125.88000    122.79000
12    215.39000    141.90000    122.79000
12     88.27000    211.21000    122.79000
12     86.97000    221.34000    122.79000
12     96.42000    223.96000    122.79000
12    104.57000    225.27000    122.79000
12     36.78000    206.63000    122.79000
12      4.51000    183.09000    122.79000
12     16.24000    180.80000    122.79000
12      7.44000    192.57000    122.79000
12     11.68000    203.04000    122.79000
12      5.49000    145.49000    124.00000
12     12.98000    155.63000    124.00000
12      7.77000    163.15000    124.00000
12      0.92000    152.69000    124.00000
12     -9.18000    153.34000    124.00000
12     77.84000    101.68000    124.00000
12     74.26000    108.88000    124.00000
12    179.53000    124.24000    124.00000
12     67.74000    102.01000    127.34000
12     67.74000     91.87000    127.34000
12     59.59000    115.74000    127.34000
12     58.29000    123.92000    127.34000
12     71.00000    124.90000    127.34000
12    115.00000     95.47000    127.34000
12    109.13000     98.09000    127.34000
12    107.50000     86.97000    127.34000
12    127.71000     85.99000    127.34000
12    143.03000     89.91000    127.34000
12    151.18000     87.30000    127.34000
12    161.93000     91.55000    127.34000
12    173.01000    118.36000    127.34000
12    134.56000     93.84000    127.34000
12    125.43000     93.84000    127.34000
12    135.53000    113.45000    127.34000
12    138.14000    123.92000    127.34000
12     37.75000    197.48000    127.34000
12     18.52000    190.61000    127.34000
12     32.21000    192.57000    127.34000
12     60.24000    155.30000    127.34000
12     65.46000    130.13000    127.34000
12    118.58000    105.61000    127.34000
12     96.10000    163.80000    127.34000
12     83.38000    154.65000    127.34000
12     13.31000    143.86000    127.34000
12    121.52000     75.53000    127.34000
12    113.04000    185.38000    127.34000
12    137.81000    213.50000    127.34000
12    175.30000    141.24000    127.34000
12    104.24000    115.74000    128.62000
12    103.27000    128.17000    128.62000
12    139.12000    147.78000    128.62000
12    111.41000    161.51000    128.62000
12    118.58000    172.96000    128.62000
12    182.14000    167.07000    128.62000
12    171.71000    168.38000    128.62000
12    188.33000    132.74000    128.62000
12    166.50000    110.18000    128.62000
12    113.04000    141.24000    129.61000
12    107.18000    150.72000    129.61000
12     92.84000    116.07000    129.61000
12     75.24000    133.40000    129.61000
12     71.00000    147.78000    129.61000
12     75.56000    162.82000    130.44000
12    133.25000    164.13000    130.44000
12    169.43000    152.03000    130.44000
12    160.30000    151.05000    130.44000
12    195.18000    107.57000    130.44000
12    135.53000     80.10000    130.44000
12     26.67000    139.94000    130.44000
12     39.38000    123.26000    130.44000
12     39.06000    101.36000    130.44000
12     25.69000    181.13000    130.44000
12     65.13000    183.09000    130.44000
12     70.35000    196.17000    130.44000
12     99.03000    190.94000    130.44000
12    133.58000    154.97000    130.44000
12     48.18000    155.96000    130.44000
12     39.06000    133.72000    130.44000
12     -6.25000    182.44000    130.44000
12     49.49000    130.13000    130.44000
12    114.02000    126.53000    130.44000
12    108.81000    133.07000    130.44000
12    115.98000    119.34000    130.44000
12    178.56000    110.84000    135.74000
12    175.95000    101.68000    135.74000
12    151.83000    130.78000    135.74000
12    131.95000    135.03000    136.58000
12    109.78000    168.71000    136.58000
12    104.57000    177.21000    137.41000
12     79.15000    177.86000    137.41000
12     87.95000    183.42000    137.41000
12    125.43000    184.07000    137.41000
12    124.13000    192.57000    137.41000
12    132.27000    196.82000    137.41000
12    142.38000    194.21000    137.41000
12    151.50000    187.02000    137.41000
12    159.33000    178.19000    137.41000
12    153.46000    167.73000    137.41000
12    159.00000    161.19000    137.41000
12    110.44000    108.88000    137.41000
12    102.29000    106.59000    137.41000
12     88.92000    102.34000    137.41000
12     82.08000    117.70000    137.41000
12     56.66000    129.47000    137.41000
12     85.34000    140.59000    137.41000
12    146.61000    112.47000    137.41000
12    162.26000    125.88000    137.41000
12    144.01000    136.01000    137.41000
12    131.95000    140.59000    137.41000
12    142.70000    153.99000    137.41000
12    140.10000    171.32000    137.41000
12    128.36000    104.30000    137.41000
12    128.36000    119.99000    137.41000
12     98.70000    136.99000    137.41000
12     61.55000    212.52000    137.41000
12     75.56000    215.46000    137.41000
12     40.36000    165.44000    137.41000
12     52.42000    184.07000    137.41000
12     74.58000    187.34000    137.41000
12     16.89000    133.40000    137.41000
12      8.09000    131.11000    137.41000
12    140.75000    102.99000    137.41000
12     52.42000    196.50000    139.30000
12     41.99000    203.69000    139.30000
12     43.29000    183.42000    139.30000
12     30.58000    170.34000    139.30000
12     14.29000    179.17000    139.30000
12      4.18000    180.48000    139.30000
12      7.12000    154.32000    139.30000
12      5.81000    144.51000    139.30000
12     -8.20000    152.03000    139.30000
12     35.80000    152.03000    139.30000
12     57.64000    144.19000    139.30000
12     63.50000    173.61000    139.30000
12    124.45000    156.28000    139.30000
12    183.12000    144.19000    139.30000
12    155.74000    104.95000    139.30000
12    163.89000     98.09000    139.30000
12    109.78000     80.43000    139.30000
12    119.24000     86.32000    139.30000
12     77.52000    108.22000    139.30000
12     89.90000    128.17000    139.30000
12     94.79000    148.11000    139.30000
12     89.25000    169.69000    139.30000
12     94.79000    178.51000    139.30000
12     64.48000    164.78000    139.30000
12     49.81000    170.67000    139.30000
12     44.27000    142.55000    139.30000
12     23.09000    153.99000    139.30000
12     14.29000    165.44000    139.30000
12     20.15000    121.63000    139.30000
12     32.54000    116.72000    140.21000
12     43.62000    111.16000    140.21000
12     58.29000    103.97000    140.21000
12     48.84000     96.12000    140.21000
12     97.07000     83.70000    140.21000
12     81.75000     91.22000    140.21000
12     96.42000     94.16000    140.21000
12    127.71000    127.84000    140.21000
12    178.23000    132.74000    140.21000
12    164.21000    136.99000    140.21000
12    177.90000    122.61000    140.21000
12    192.90000    154.65000    140.21000
12    125.43000    170.01000    140.21000
12    143.36000    162.49000    140.21000
12    151.18000    156.28000    140.21000
12    121.52000    141.90000    140.21000
12     70.02000    117.38000    140.21000
12    105.55000    196.17000    140.21000
12     88.60000    202.38000    140.21000
12    117.93000    200.75000    140.21000
12    119.89000    209.57000    140.21000
12    150.85000     86.64000    143.39000
12    139.44000     86.64000    143.39000
12    141.40000     95.47000    143.39000
12    127.06000     94.49000    143.39000
12    120.54000    107.24000    143.39000
12    113.04000     91.55000    143.39000
12    105.22000     84.68000    143.39000
12    102.29000     76.18000    143.39000
12     68.72000    103.97000    143.39000
12     58.94000    119.01000    143.39000
12     65.78000    125.55000    143.39000
12     17.55000    192.25000    143.39000
12     44.60000    189.96000    143.39000
12     57.96000    189.63000    143.39000
12     12.98000    147.13000    143.39000
12    139.77000    126.53000    143.39000
12    134.56000    117.05000    143.39000
12    114.67000    180.48000    143.39000
12     94.79000    157.59000    143.39000
12     81.10000    147.45000    143.39000
12     84.04000    159.22000    143.39000
12     49.81000    119.99000    143.39000
12     32.86000    192.90000    143.39000
12    101.64000    212.84000    143.39000
12    173.34000    144.19000    143.39000
12    116.30000    100.38000    143.39000
12    102.94000    117.70000    144.91000
12     91.53000    119.66000    144.91000
12     67.09000    135.68000    144.91000
12     63.50000    149.42000    144.91000
12     70.35000    157.59000    144.91000
12    105.55000    156.61000    144.91000
12    140.75000    146.15000    144.91000
12    105.55000    145.17000    144.91000
12    172.69000    167.40000    144.91000
12    170.08000    160.53000    144.91000
12     59.92000    201.73000    144.91000
12     40.04000    175.90000    144.91000
12     56.66000    157.26000    144.91000
12     27.32000    129.80000    144.91000
12    161.28000    113.78000    144.91000
12    119.56000     78.47000    144.91000
12     79.15000    101.03000    144.91000
12     88.27000    111.16000    144.91000
12     59.59000     95.14000    144.91000
12     27.00000    161.84000    144.91000
12     25.04000    198.46000    144.91000
12     99.35000    164.46000    144.91000
12    114.35000    153.01000    144.91000
12    118.58000    163.15000    144.91000
12     78.17000    130.13000    144.91000
12     71.65000    143.53000    144.91000
12     88.60000     85.66000    144.91000
12      0.60000    171.65000    146.58000
12     -9.83000    165.44000    146.58000
12     -7.88000    183.09000    146.58000
12     24.39000    172.96000    146.58000
12     27.98000    182.76000    146.58000
12     26.02000    142.55000    146.58000
12     20.15000    142.55000    146.58000
12    194.20000    110.51000    146.58000
12    183.12000    163.48000    146.58000
12    167.47000    153.01000    146.58000
12    153.13000    120.32000    146.58000
12    146.61000    123.92000    146.58000
12    117.61000    123.92000    146.58000
12    132.60000    159.55000    146.58000
12    103.92000    183.75000    146.58000
12     69.70000    177.21000    146.58000
12     74.26000    164.46000    146.58000
12     65.46000    193.55000    146.58000
12     44.92000    156.94000    146.58000
12     37.10000    143.53000    146.58000
12     48.84000    133.40000    146.58000
12     36.45000    135.03000    146.58000
12     51.44000    109.20000    146.58000
12     42.32000    102.01000    146.58000
12    102.94000     95.14000    146.58000
12    130.97000     85.01000    146.58000
12    106.85000    133.40000    146.58000
12    113.70000    136.34000    146.58000
12    120.21000    132.09000    146.58000
12    130.32000    149.74000    146.58000
12    100.66000    124.90000    146.58000
12    115.98000    115.41000    146.58000
12    128.36000    112.47000    146.58000
12    148.90000     98.41000    146.58000
12    166.17000    107.24000    146.58000
12    169.76000    115.74000    146.58000
12    169.10000    129.47000    146.58000
12    186.70000    135.36000    146.58000
12    190.94000    124.24000    146.58000
12    193.22000    144.19000    146.58000
12    198.11000    128.82000    146.58000
12      1.25000    162.17000    146.58000
12      0.60000    144.51000    146.58000
12    -15.37000    177.21000    146.58000
12    -15.05000    147.78000    146.58000
12      1.90000    192.90000    146.58000
12     14.29000    201.07000    146.58000
12     35.47000    185.71000    146.58000
12    183.12000    116.40000    152.03000
12    176.60000    105.28000    152.03000
12    152.16000    131.11000    152.03000
12    108.48000    168.71000    152.03000
12    147.92000    144.19000    152.03000
12     77.19000    215.79000    154.45000
12     66.44000    210.88000    154.45000
12     41.34000    200.42000    154.45000
12     47.21000    206.30000    154.45000
12     51.44000    194.86000    154.45000
12     14.61000    179.82000    154.45000
12     14.94000    167.40000    154.45000
12      6.79000    155.30000    154.45000
12     14.94000    134.70000    154.45000
12     14.94000    123.92000    154.45000
12     61.22000    131.11000    154.45000
12     56.01000    125.22000    154.45000
12    106.53000    108.88000    154.45000
12     86.64000    104.63000    154.45000
12     96.42000    106.26000    154.45000
12     80.12000    118.68000    154.45000
12     96.42000    139.94000    154.45000
12     84.69000    141.24000    154.45000
12    140.75000    133.40000    154.45000
12    130.32000    136.67000    154.45000
12    161.93000    123.26000    154.45000
12    148.24000    114.43000    154.45000
12    163.24000     97.76000    154.45000
12    130.32000    102.99000    154.45000
12    157.37000    168.38000    154.45000
12     80.12000    180.48000    154.45000
12     87.95000    179.17000    154.45000
12    102.29000    175.25000    154.45000
12     90.88000    169.03000    154.45000
12     81.10000    170.99000    154.45000
12     62.52000    164.78000    154.45000
12     57.96000    172.63000    154.45000
12     51.77000    183.09000    154.45000
12     75.56000    192.25000    154.45000
12     96.75000    188.00000    154.45000
12     53.72000    144.84000    154.45000
12     47.21000    148.11000    154.45000
12     28.63000    155.63000    154.45000
12     36.78000    165.11000    154.45000
12     49.81000    170.34000    154.45000
12     64.81000    184.40000    154.45000
12     88.60000    131.43000    156.20000
12     93.49000    148.11000    156.20000
12     70.02000    116.07000    156.20000
12     92.84000     97.11000    156.20000
12     97.40000     86.97000    156.20000
12     42.32000    113.78000    156.20000
12    120.54000    185.05000    157.86000
12    107.83000    190.94000    157.86000
12    146.94000    169.03000    157.86000
12    144.33000    154.97000    157.86000
12    136.84000    164.78000    157.86000
12    178.88000    128.49000    159.15000
12    120.21000    106.59000    159.15000
12    117.28000     90.89000    159.15000
12    127.06000     96.12000    159.15000
12    111.09000    103.97000    159.15000
12    109.46000    116.40000    159.15000
12    138.47000    106.59000    159.15000
12    130.97000    127.84000    159.15000
12    127.71000    120.65000    159.15000
12    137.81000    124.57000    159.15000
12     84.69000    157.92000    159.15000
12     79.15000    149.09000    159.15000
12     45.25000    188.98000    159.15000
12     32.86000    192.90000    159.15000
12     25.37000    193.55000    159.15000
12     17.22000    191.27000    159.15000
12     54.70000    209.90000    159.15000
12     84.04000    209.90000    159.15000
12     91.53000    205.00000    159.15000
12     98.70000    210.23000    159.15000
12     90.88000    213.17000    159.15000
12    115.00000    175.90000    159.15000
12    104.57000     80.76000    159.15000
12     63.83000    104.30000    159.15000
12     32.21000    116.72000    159.15000
12     16.24000    156.94000    159.15000
12     20.81000    150.72000    159.15000
12     -8.53000    155.63000    159.15000
12      3.86000    184.07000    159.15000
12     -5.92000    198.13000    159.15000
12     29.61000    205.98000    159.15000
12     11.03000    147.13000    159.15000
12      6.14000    134.70000    159.15000
12    127.38000    173.94000    159.15000
12    163.24000    138.63000    159.15000
12    174.97000    145.17000    159.15000
12    137.49000    145.17000    161.50000
12    118.91000    154.65000    161.50000
12    126.41000    162.49000    161.50000
12    101.64000    158.57000    161.50000
12    100.33000    147.45000    161.50000
12    123.80000    142.55000    161.50000
12    172.69000    166.74000    161.50000
12    165.19000     91.22000    161.50000
12    120.21000     81.41000    161.50000
12    113.70000     80.76000    161.50000
12     84.04000     85.34000    161.50000
12     77.19000     89.91000    161.50000
12     80.12000    105.93000    161.50000
12     90.88000    119.99000    161.50000
12     72.95000    125.55000    161.50000
12     65.13000    122.93000    161.50000
12     80.78000    136.99000    161.50000
12     64.81000    159.88000    161.50000
12     52.09000    161.84000    161.50000
12     66.76000    142.22000    161.50000
12     61.55000    149.42000    161.50000
12     73.61000    155.96000    161.50000
12     80.45000    201.73000    161.50000
12     40.69000    179.50000    161.50000
12    168.78000    106.91000    162.41000
12    140.42000     85.66000    162.41000
12    130.64000     87.95000    162.41000
12    140.42000     96.45000    162.41000
12    129.99000     78.14000    162.41000
12     77.52000     96.12000    162.41000
12     59.27000     96.78000    162.41000
12     24.72000    140.59000    162.41000
12     34.82000    147.78000    162.41000
12     42.64000    152.36000    162.41000
12     21.13000    175.25000    162.41000
12     33.52000    177.53000    162.41000
12     71.32000    168.71000    162.41000
12     71.32000    180.15000    162.41000
12     58.61000    196.82000    162.41000
12    118.58000    134.70000    162.41000
12    119.89000    124.90000    162.41000
12    131.30000    153.99000    162.41000
12    167.80000    152.36000    162.41000
12    172.36000    136.34000    162.41000
12    170.73000    116.40000    162.41000
12     96.10000    127.18000    162.41000
12    104.90000    136.67000    162.41000
12    111.41000    149.09000    162.41000
12    104.24000    125.55000    162.41000
12    117.28000    116.40000    162.41000
12    135.21000    114.76000    162.41000
12    149.55000    123.59000    162.41000
12     67.41000     94.16000    162.41000
12     48.84000    104.95000    162.41000
12     44.92000    122.93000    162.41000
12     38.08000    136.34000    162.41000
12     25.37000    129.47000    162.41000
12      5.49000    168.71000    162.41000
12      7.77000    176.88000    162.41000
12     27.00000    168.71000    162.41000
12     25.04000    183.75000    162.41000
12    192.90000    125.55000    162.26000
12    188.33000    142.88000    162.26000
12    202.35000    127.84000    162.26000
12    196.81000    146.15000    162.26000
12    194.85000    115.74000    162.26000
12    192.24000    108.22000    162.26000
12    128.04000    189.30000    162.26000
12     43.29000    211.86000    168.85000
12     37.43000    203.69000    168.85000
12     44.27000    199.11000    172.33000
12     54.70000    186.36000    172.33000
12     81.75000    178.19000    172.33000
12    103.92000    175.25000    172.33000
12     89.58000    169.03000    172.33000
12    127.38000    133.07000    172.33000
12    128.36000    142.55000    172.33000
12    139.77000    133.72000    172.33000
12    144.33000    142.88000    172.33000
12    146.94000    133.72000    172.33000
12    158.67000    132.09000    172.33000
12    178.23000    121.63000    172.33000
12    184.75000    114.76000    172.33000
12    177.90000    101.03000    172.33000
12    159.00000     95.80000    172.33000
12    102.61000    102.66000    172.33000
12     87.30000    103.64000    172.33000
12    100.66000     92.53000    172.33000
12     96.10000     86.64000    173.32000
12     41.01000    113.13000    174.15000
12     54.05000    125.55000    174.15000
12     82.73000    126.86000    174.15000
12     88.92000    137.65000    174.15000
12     78.50000    142.55000    174.15000
12    110.11000    155.30000    174.15000
12    132.60000    160.53000    174.15000
12    147.27000    153.99000    174.15000
12     58.61000    161.84000    174.98000
12     37.43000    157.92000    174.98000
12     40.36000    164.46000    174.98000
12      4.18000    158.24000    174.98000
12     29.61000    190.28000    174.98000
12     47.86000    192.90000    174.98000
12     44.60000    184.40000    174.98000
12     34.17000    122.93000    174.98000
12     67.41000    104.30000    174.98000
12     76.54000    114.76000    174.98000
12    114.02000     99.39000    174.98000
12    117.28000     89.59000    174.98000
12    127.71000     95.14000    174.98000
12    127.71000    106.91000    174.98000
12    143.03000    100.70000    174.98000
12    138.79000    126.53000    174.98000
12    128.04000    126.86000    174.98000
12    117.93000    104.30000    174.98000
12    107.50000    106.91000    174.98000
12     95.12000    144.51000    174.98000
12     84.36000    161.19000    174.98000
12     84.04000    149.74000    174.98000
12    117.28000    173.94000    174.98000
12    122.50000    183.75000    174.98000
12     89.58000    186.36000    174.98000
12     94.79000    175.90000    174.98000
12     64.15000    134.05000    174.98000
12     53.72000    180.15000    174.98000
12     61.55000    168.38000    174.98000
12     54.70000    170.34000    174.98000
12     17.55000    154.97000    174.98000
12     16.57000    168.71000    174.98000
12     15.26000    139.28000    174.98000
12      2.55000    147.45000    174.98000
12     59.27000    205.65000    174.98000
12     96.75000    205.65000    174.98000
12    106.85000    189.96000    174.98000
12     92.18000    111.49000    174.98000
12     83.71000    116.40000    174.98000
12    140.10000    110.84000    174.98000
12    181.49000    127.51000    174.98000
12    186.70000    134.05000    174.98000
12    177.25000    110.51000    174.98000
12    171.06000     96.45000    174.98000
12    162.26000    142.22000    174.98000
12    152.16000    146.47000    174.98000
12    157.37000    167.07000    174.98000
12    153.13000    173.28000    174.98000
12    134.56000    171.98000    174.98000
12    128.69000    178.51000    174.98000
12    139.77000    162.82000    174.98000
12    112.72000    185.71000    174.98000
12    111.09000    198.13000    174.98000
12     99.35000    197.15000    174.98000
12     83.71000    211.86000    174.98000
12     72.95000    216.44000    174.98000
12     61.87000    177.53000    174.98000
12     42.97000    143.53000    174.98000
12     52.09000    146.15000    174.98000
12     26.67000    160.21000    174.98000
12     26.02000    152.03000    174.98000
12     10.70000    146.47000    174.98000
12     66.44000    114.76000    174.98000
12     58.29000    107.89000    174.98000
12     89.58000     95.80000    174.98000
12    107.50000     91.55000    174.98000
12    103.27000     84.03000    174.98000
12    151.83000     85.66000    174.98000
12     91.21000    156.28000    174.98000
12     98.70000    167.40000    174.98000
12     50.14000    207.29000    174.98000
12     63.18000    216.44000    174.98000
12    125.76000    116.72000    174.98000
12     71.32000    152.36000    178.47000
12     72.30000    177.21000    178.47000
12    100.01000    149.09000    178.47000
12    109.46000    141.24000    178.47000
12    119.56000    137.32000    178.47000
12    128.36000    153.99000    178.47000
12    146.29000    107.57000    178.47000
12     74.58000     90.24000    178.47000
12     75.24000     97.43000    178.47000
12    167.80000    105.93000    178.47000
12    103.92000    122.61000    178.47000
12     92.51000    119.34000    178.47000
12     95.44000    133.40000    178.47000
12     64.15000    124.90000    178.47000
12     68.72000    138.95000    178.47000
12     66.44000    161.84000    178.47000
12     41.34000    179.17000    178.47000
12     33.52000    177.86000    178.47000
12     40.04000    192.25000    178.47000
12     55.35000    198.13000    178.47000
12     69.37000    194.53000    178.47000
12      6.14000    174.59000    178.47000
12     25.69000    139.94000    178.47000
12     33.19000    144.84000    178.47000
12     43.29000    154.32000    178.47000
12    117.28000    145.82000    178.47000
12    102.94000    133.72000    178.47000
12    114.67000    121.95000    179.53000
12    135.21000    118.68000    180.36000
12    137.16000     92.86000    180.36000
12    152.48000    126.20000    180.36000
12    168.13000    116.40000    180.36000
12    172.69000    131.76000    180.36000
12    169.43000    146.15000    180.36000
12    165.52000    159.22000    180.36000
12    141.07000    180.15000    180.36000
12    144.66000    172.63000    180.36000
12     72.95000    125.22000    179.45000
12     39.06000    134.70000    180.59000
12     61.22000     97.43000    180.59000
12    119.89000     83.70000    180.59000
12    132.27000     85.99000    180.59000
12     76.87000    170.99000    180.59000
12     83.71000    202.05000    180.59000
12     61.55000    148.76000    180.59000
12     41.99000    124.90000    180.59000
12     49.49000    113.13000    180.59000
12     48.84000    102.01000    180.59000
12     32.86000    169.03000    180.59000
12     23.74000    176.23000    180.59000
12     17.22000    182.11000    180.59000
12      9.72000    166.42000    180.59000
12     18.85000    130.78000    180.59000
12     22.11000    123.26000    180.59000
12     29.28000    117.38000    180.59000
12     34.49000    201.07000    185.51000
12     42.32000    207.94000    188.69000
12    144.33000    136.34000    188.69000
12    131.62000    143.86000    188.69000
12    158.02000    135.03000    188.69000
12    157.37000    155.63000    188.69000
12    103.59000    175.90000    188.69000
12    128.69000    134.70000    189.83000
12    137.16000    136.67000    189.83000
12    143.03000    150.40000    189.83000
12     80.45000    126.20000    189.83000
12     79.80000    139.94000    189.83000
12     92.18000    138.63000    189.83000
12     99.03000    114.11000    190.66000
12     87.95000    101.68000    190.66000
12    116.63000    102.01000    190.66000
12    126.73000    110.18000    190.66000
12    140.10000     98.41000    190.66000
12     80.78000    115.41000    190.66000
12     85.67000    124.24000    190.66000
12     56.33000    111.16000    190.66000
12     51.44000    127.84000    190.66000
12     40.36000    111.16000    190.66000
12     34.82000    123.59000    190.66000
12     76.87000    147.45000    190.66000
12     84.69000    161.84000    190.66000
12     94.79000    170.34000    190.66000
12    109.13000    154.32000    190.66000
12    118.58000    170.34000    190.66000
12    130.64000    161.84000    190.66000
12    145.96000    156.61000    190.66000
12     68.72000    167.73000    190.66000
12     56.33000    159.88000    190.66000
12     45.90000    184.73000    190.66000
12     45.25000    194.86000    190.66000
12     26.35000    187.34000    190.66000
12     37.75000    167.73000    190.66000
12     35.47000    157.26000    190.66000
12     38.41000    143.53000    190.66000
12     67.74000    133.07000    190.66000
12     53.72000    171.98000    190.66000
12     62.85000    177.86000    190.66000
12     52.42000    179.50000    190.66000
12     54.38000    186.03000    190.66000
12     58.61000    137.97000    190.66000
12     48.84000    136.01000    190.66000
12     50.14000    145.82000    190.66000
12     68.72000    115.09000    190.66000
12     64.15000    105.61000    190.66000
12     55.35000    119.34000    190.66000
12    106.85000    114.11000    190.66000
12    140.10000    126.86000    190.66000
12    125.43000    128.49000    190.66000
12     88.60000    146.47000    194.45000
12     81.43000    153.99000    194.45000
12     95.44000    149.09000    194.45000
12    119.24000    138.95000    194.45000
12    126.41000    152.03000    195.36000
12    112.07000    125.55000    195.36000
12    101.64000    122.28000    197.10000
12     93.16000    132.09000    197.10000
12    107.83000    143.86000    197.10000
12     93.16000    157.26000    197.10000
12    107.18000    133.40000    197.10000
12    146.61000    122.61000    197.10000
12     87.62000    115.09000    197.10000
12     65.46000    125.55000    197.10000
12     78.17000    173.28000    197.10000
12     84.04000    178.19000    197.10000
12     55.35000    197.48000    197.10000
12     61.87000    204.67000    197.93000
12     34.82000    178.19000    197.93000
12     61.87000    154.32000    201.42000
12     43.95000    158.57000    201.42000
12     35.80000    188.00000    201.42000
12     33.84000    198.13000    201.42000
12    142.70000    137.32000    205.36000
12    131.62000    135.03000    205.36000
12    130.64000    143.53000    205.36000
12    142.05000    105.28000    205.36000
12     92.51000    139.94000    205.36000
12     81.10000    137.65000    205.36000
12     77.84000    126.53000    205.36000
12     71.32000    152.03000    205.36000
12     62.52000    194.53000    206.95000
12     46.23000    186.03000    207.78000
12     69.37000    167.07000    207.78000
12     85.01000    164.13000    207.78000
12     94.14000    167.07000    207.78000
12     55.03000    155.30000    207.78000
12     42.32000    171.32000    207.78000
12     59.59000    170.67000    207.78000
12     42.97000    197.15000    207.78000
12     52.09000    205.65000    207.78000
12     73.93000    147.45000    207.78000
12     66.76000    135.03000    207.78000
12     56.33000    145.82000    207.78000
12     54.05000    128.82000    207.78000
12     85.34000    125.88000    207.78000
12    103.92000    154.32000    207.78000
12    110.44000    150.07000    207.78000
12    119.24000    147.13000    207.78000
12    129.01000    129.80000    207.78000
12    118.91000    128.17000    207.78000
12    122.82000    109.53000    207.78000
12    100.98000    109.86000    207.78000
12     70.67000    118.36000    207.78000
12     92.51000    147.78000    212.10000
12    110.11000    123.26000    212.10000
12    118.26000    137.32000    212.10000
12    137.16000    126.86000    212.10000
12     82.08000    152.69000    212.93000
12    104.24000    142.88000    212.93000
12    109.78000    131.43000    212.93000
12     94.14000    128.49000    212.93000
12    100.33000    120.65000    212.93000
12    116.95000    119.34000    212.93000
12     88.60000    114.11000    212.93000
12     56.98000    138.63000    212.93000
12     53.72000    188.32000    212.93000
12     54.05000    195.84000    212.93000
12     34.49000    177.21000    213.77000
12     36.12000    159.88000    213.77000
12     45.90000    138.63000    213.77000
12     77.19000    179.17000    216.42000
12     43.29000    160.86000    217.48000
12     42.32000    150.07000    218.31000
12     80.78000    138.95000    221.64000
12     90.23000    141.24000    221.64000
12     74.26000    128.82000    221.64000
12     98.38000    136.34000    221.64000
12    127.71000    120.97000    221.64000
12     70.35000    146.47000    226.19000
12     58.29000    153.01000    226.19000
12     71.00000    168.71000    226.19000
12     48.84000    177.86000    221.34000
12     34.82000    183.42000    221.34000
12     33.52000    190.28000    221.34000
12     70.67000    155.96000    221.34000
12     20.81000    169.36000    191.42000
12     22.11000    157.26000    191.42000
12     13.31000    145.17000    191.42000
12      7.44000    159.22000    191.42000
12    122.82000    179.17000    190.51000
12    111.09000    183.75000    190.51000
12     99.68000    186.69000    190.51000
12    155.09000     97.11000    190.51000
12    107.50000     91.87000    190.51000
12     95.44000     94.49000    190.51000
12    155.09000    113.78000    190.51000
12    152.16000    143.86000    190.51000
12    153.13000    165.44000    190.51000
12    135.21000    170.99000    202.48000
12     22.11000    145.82000    203.39000
12     43.29000    122.93000    203.39000
12    100.01000    102.01000    203.39000
12     -4.94000    185.71000    164.30000
12     -7.55000    176.55000    163.32000
12     -6.57000    172.96000    163.32000
12      3.21000    196.82000    163.32000
12     12.33000    205.32000    163.32000
12    218.97000    141.57000     32.80000
12    217.02000    149.74000     32.80000
12    202.67000    170.99000     32.80000
12    188.99000    183.09000     32.80000
11    125.81000     70.62000      2.50000
11    124.83000    198.78000     10.38000
11    127.76000    203.36000     10.38000
11    115.71000    207.61000     10.38000
11    118.31000    212.51000     10.38000
11    216.42000    157.59000     24.32000
11    212.18000    165.43000     25.15000
11    181.87000    172.95000     30.07000
11     58.67000     84.68000     28.71000
11    113.42000    219.71000     58.71000
11    220.98000    127.51000     62.11000
11    220.33000    122.28000     62.11000
11    219.35000    115.74000     62.11000
11    198.49000     87.29000     58.10000
11    169.48000     67.35000     55.83000
11    150.91000     67.02000     42.65000
11     98.43000     74.54000     68.02000
11     45.96000     82.39000     81.43000
11    157.42000     71.60000     92.26000
11    157.10000     79.45000     95.37000
11    198.17000     77.81000     94.54000
11    205.01000     80.76000     87.42000
11    213.81000    100.04000     73.55000
11    220.00000    101.68000     73.55000
11    220.00000    146.80000     84.01000
11    200.77000    148.11000     84.84000
11    200.77000    138.30000     85.67000
11    142.76000    204.67000     81.96000
11    100.71000    209.24000     92.42000
11     26.40000    214.48000     91.20000
11     32.27000    208.59000     98.25000
11    -14.34000    179.49000    110.97000
11    103.32000    207.61000    126.12000
11    115.71000    208.92000    124.00000
11     96.80000    204.34000    118.93000
11    108.21000    208.59000    114.31000
11    152.86000    192.57000    122.26000
11    156.77000    188.97000    122.26000
11    173.39000    183.09000    122.26000
11    172.09000    172.95000    122.26000
11    186.43000    118.35000    131.58000
11    194.58000    117.37000    122.03000
11    185.78000     91.87000    132.03000
11    183.82000     99.06000    124.00000
11    203.71000    120.64000    121.43000
11     76.27000     79.45000     97.94000
11    149.93000    188.97000    104.46000
11    147.97000    171.32000    105.52000
11    209.25000    120.97000    105.52000
11    215.77000    150.72000    109.84000
11    180.57000    130.45000    119.91000
11    177.63000    138.62000    107.79000
11    179.91000    151.38000    140.90000
11    186.43000    152.03000    140.90000
11    149.93000    174.92000    140.90000
11    149.60000    181.78000    140.90000
11    173.72000     84.35000    140.90000
11    143.74000     76.18000    151.05000
11    167.53000     82.72000    151.05000
11    171.77000     88.60000    150.14000
11    155.14000    150.07000    157.64000
11    137.22000    185.70000    150.97000
11    138.85000    177.53000    158.09000
11     52.47000    216.11000    104.76000
11     47.26000    216.76000    113.17000
11     62.25000    223.63000    132.26000
11     52.47000    219.05000    134.08000
11     83.76000    221.01000    153.70000
11     74.96000    224.61000    153.70000
11     60.95000    222.65000    152.86000
11     54.10000    221.01000    152.86000
11     49.87000    217.09000    152.03000
11     72.36000    202.71000    158.09000
11    101.04000    199.11000    155.51000
11     87.68000    193.22000    151.58000
11    120.27000    169.03000    161.42000
11    116.03000    161.84000    161.42000
11    151.88000    161.84000    162.33000
11    174.70000    157.26000    163.24000
11    179.91000    153.34000    165.13000
11    196.54000    133.39000    164.60000
11    204.68000    137.32000    159.23000
11     94.52000    220.36000     73.33000
11    191.97000    118.35000     80.60000
11    197.84000    120.32000     80.60000
11    186.76000    107.89000     81.43000
11    150.58000    199.11000     90.22000
11    149.28000    152.36000    119.15000
11    152.21000    147.12000    133.17000
11    155.47000    138.30000    137.18000
11     77.25000    191.26000    177.63000
11     88.00000    193.55000    177.63000
11     92.24000    196.82000    179.07000
11     71.38000    202.05000    180.59000
11     70.07000    207.28000    180.59000
11     16.95000    188.65000    181.50000
11     46.28000    170.66000    183.69000
11     45.30000    160.53000    183.69000
11     30.31000    129.14000    179.00000
11     70.73000    223.96000    129.00000
11     75.29000    225.59000    129.00000
11     77.25000    208.26000    131.35000
11     79.85000    199.44000    131.35000
11     82.46000     78.47000    135.29000
11     74.31000     85.01000    144.68000
11     71.38000     95.47000    146.88000
11     63.88000     86.64000    138.85000
11     57.36000     86.31000    128.02000
11    156.77000     82.72000    159.15000
11    149.60000     82.39000    159.15000
11    154.82000     89.58000    159.15000
11    145.69000    106.58000    160.21000
11    156.45000    106.58000    174.22000
11    151.23000    100.70000    175.13000
11    159.38000    112.14000    175.13000
11    157.10000    119.01000    175.13000
11    146.99000    117.05000    175.13000
11    180.89000    141.89000    166.80000
11    146.99000    166.09000    174.68000
11    159.38000    156.61000    168.24000
11    166.88000    130.12000    167.63000
11    163.29000    121.95000    183.62000
11     88.33000     87.62000    178.16000
11     81.48000     89.26000    181.65000
11    123.53000     97.43000    194.15000
11    152.54000    106.91000    194.15000
11    115.05000    158.24000    194.15000
11    130.37000    103.31000    204.83000
11    134.28000    110.83000    204.83000
11    137.87000    118.03000    199.15000
11    112.45000    108.55000    199.15000
11    106.91000    102.01000    199.15000
11    128.09000    120.64000    200.21000
11     76.92000    104.30000    200.21000
11     37.16000    138.30000    200.21000
11     31.29000    137.64000    200.21000
11     44.00000    149.41000    200.21000
11     74.64000    191.92000    196.65000
11     78.88000    184.07000    196.65000
11     79.53000    189.63000    196.65000
11     68.77000    144.18000    196.65000
11    100.71000    164.78000    196.65000
11     56.39000    150.39000    187.33000
11    123.20000    162.16000    187.33000
11    107.88000    161.84000    187.33000
11    117.99000    116.39000    192.86000
11     62.25000    190.61000    187.56000
11     74.96000    208.26000    187.56000
11     55.08000    219.05000    177.56000
11     48.89000    220.69000    177.56000
11    104.30000    183.42000    168.92000
11    109.19000    167.40000    167.94000
11     36.50000    124.89000    155.89000
11     33.90000    107.56000    157.48000
11     57.36000    115.41000    160.44000
11     53.13000    133.39000    169.23000
11    102.34000    114.43000    164.98000
11    112.12000    130.12000    176.27000
11     66.49000    184.40000    176.95000
11     73.99000    185.05000    182.41000
11     19.56000    203.36000    162.48000
11    -13.69000    195.19000    151.35000
11    -14.01000    188.32000    145.36000
11     68.77000    224.94000    168.24000
11     59.65000    160.20000    215.58000
11     67.79000    158.57000    205.21000
11     67.47000    181.45000    210.96000
11     57.36000    181.13000    207.48000
11     51.50000    172.63000    213.46000
11     24.77000    195.51000    211.80000
11     51.17000    147.78000    215.36000
11     54.76000    118.03000    210.51000
