# Supplementary material for: Design Principles of Pancreatic Islets: Glucose-Dependent Coordination of Hormone Pulses
Source: PLoS One. 2016 Apr 1;11(4):e0152446. doi: 10.1371/journal.pone.0152446 (PMC4818077; doi:10.1371/journal.pone.0152446)
Supplement: S1 Dataset — Three-dimensional coordinates of α and β cells within mouse islets (n = 29). Columns represent types, x, y, and z coordinates (μm) of cells (rows) within an islet. The numbers of the first column are 11 (α cell) and 12 (β cell). (ZIP) [file pone.0152446.s009.zip › Mouse/M14.txt]

12    184.36000    211.90000      0.98000
12    114.94000    202.75000      0.30000
12    139.39000    212.23000      0.30000
12    152.75000    202.42000      0.30000
12    145.58000    161.55000      0.30000
12    168.07000    181.82000      0.30000
12    183.06000    164.49000      0.30000
12    208.16000    160.57000      0.30000
12    197.07000    182.48000      0.30000
12    119.83000    172.34000      0.30000
12    149.16000    132.13000      0.30000
12    162.85000    151.42000      0.30000
12    195.12000    117.74000      1.14000
12    169.70000     98.45000      1.14000
12     94.73000    181.82000      1.14000
12    104.18000    218.11000      1.14000
12    151.12000    106.30000      1.14000
12    207.83000    134.09000      1.14000
12    175.89000    119.70000      1.97000
12    184.04000    136.38000      1.97000
12     95.06000    201.44000      1.97000
12    107.77000    151.09000      1.97000
12    114.29000    124.28000      1.97000
12    128.96000    144.88000      1.97000
12    137.43000    116.76000      3.86000
12    185.99000     91.91000      3.86000
12    212.07000    110.22000      3.86000
12    212.07000    180.19000      3.86000
12    121.13000    218.11000      3.86000
12    141.99000    185.42000      3.86000
12    131.89000    195.55000      3.86000
12    162.53000    167.44000      4.92000
12    154.05000    186.40000      4.92000
12     96.69000    166.13000      4.92000
12    114.94000    138.34000      4.92000
12    164.81000    134.42000      6.59000
12    159.27000    118.07000      6.59000
12    163.83000     84.39000      6.59000
12    133.52000    101.72000      6.59000
12    192.19000    149.46000      7.50000
12    196.42000    197.19000      7.50000
12    218.26000    146.19000      9.32000
12    147.86000    149.13000      9.32000
12    129.93000    130.82000      9.32000
12    121.46000    112.84000      9.32000
12    130.59000    161.88000     10.23000
12    140.04000    172.34000     10.23000
12    107.12000    184.44000     10.23000
12    196.75000    104.01000     10.23000
12    181.43000    107.61000     10.23000
12    217.28000    126.57000     10.23000
12    174.59000    151.42000     10.23000
12    182.08000    178.55000     10.23000
12    180.45000    197.52000     13.18000
12    185.99000    211.25000     16.66000
12    209.13000    166.13000     16.66000
12    198.05000    182.48000     16.66000
12    200.01000    158.94000     16.66000
12    164.16000    181.82000     16.66000
12    151.44000    196.54000     16.66000
12    138.73000    213.54000     16.66000
12    110.05000    208.63000     18.33000
12     98.64000    219.09000     18.33000
12     93.75000    178.55000     18.33000
12    118.53000    173.98000     18.33000
12    127.65000    180.51000     18.33000
12    118.53000    196.21000     18.33000
12    180.45000    127.22000     18.33000
12    197.07000    133.76000     19.39000
12    198.38000    117.09000     19.39000
12    165.13000     98.78000     19.39000
12    151.12000    105.64000     19.39000
12    148.84000    134.42000     21.36000
12    138.41000    140.95000     21.36000
12    138.41000    155.34000     21.36000
12    105.16000    151.09000     21.36000
12    117.55000    143.57000     21.36000
12    108.42000    121.99000     22.50000
12    151.77000    120.03000     22.50000
12    212.39000    108.26000     22.50000
12    161.22000    159.26000     22.50000
12    165.13000    208.31000     22.50000
12    123.41000    227.92000     22.50000
12    132.54000    196.21000     24.16000
12    148.84000    183.13000     24.16000
12    161.22000    141.94000     24.16000
12    165.46000    120.36000     24.16000
12    136.78000    111.20000     24.16000
12    197.07000    200.13000     24.16000
12    189.25000    167.11000     24.16000
12    188.93000    147.49000     24.16000
12    136.45000    163.84000     27.35000
12    172.30000    171.03000     27.35000
12    172.63000    151.74000     27.35000
12    223.15000    152.07000     27.35000
12    211.74000    139.65000     27.35000
12    178.17000    109.57000     27.35000
12    124.07000    119.70000     29.47000
12    179.80000    200.46000     29.47000
12    164.81000    196.21000     31.51000
12    210.44000    187.05000     31.51000
12     96.69000    198.17000     31.51000
12    118.20000    241.00000     31.51000
12    133.84000    240.35000     31.51000
12    140.69000    230.54000     31.51000
12    146.88000    222.69000     31.51000
12    201.31000    167.76000     32.35000
12    200.66000    158.28000     32.35000
12    198.05000    183.46000     32.35000
12    151.77000    195.88000     32.35000
12    136.13000    214.52000     32.35000
12    111.03000    220.40000     32.35000
12    176.87000    211.90000     32.35000
12    123.09000    158.28000     32.35000
12    148.19000    155.01000     32.35000
12    157.64000    135.07000     32.35000
12    181.43000     97.80000     32.35000
12    224.13000    125.59000     32.35000
12    191.53000     82.10000     32.35000
12    213.05000    161.88000     32.35000
12    174.59000    183.46000     33.71000
12    160.24000    176.26000     33.71000
12    129.93000    176.26000     33.71000
12    118.20000    170.05000     33.71000
12     85.93000    181.82000     33.71000
12    100.60000    184.77000     33.71000
12    112.98000    205.69000     33.71000
12     96.36000    221.06000     33.71000
12    181.43000    127.88000     33.71000
12    207.50000     94.53000     33.71000
12    163.83000     74.59000     33.71000
12    174.91000     85.05000     33.71000
12    149.49000     91.59000     33.71000
12    126.35000    103.36000     33.71000
12    118.53000    134.74000     35.68000
12    107.44000    135.40000     35.68000
12    138.08000    127.55000     35.68000
12    193.82000    126.57000     35.68000
12    203.92000    127.55000     35.68000
12    195.45000    139.97000     35.68000
12    198.70000    111.86000     35.68000
12    227.71000    165.48000     35.68000
12    216.96000    188.36000     35.68000
12    124.07000    214.19000     37.80000
12    124.72000    230.21000     37.80000
12    158.29000    228.25000     37.80000
12    168.39000    210.27000     37.80000
12    183.71000    224.98000     37.80000
12    194.79000    216.81000     37.80000
12    192.84000    207.00000     37.80000
12    160.57000    163.84000     37.80000
12    114.94000    189.67000     37.80000
12     98.32000    172.01000     37.80000
12    103.86000    152.07000     37.80000
12    116.57000    147.17000     37.80000
12    139.39000    150.44000     37.80000
12    151.12000    143.24000     37.80000
12    181.10000    153.38000     37.80000
12    213.37000    109.24000     37.80000
12    221.19000    135.07000     38.71000
12    227.39000    142.92000     38.71000
12    166.11000     92.24000     38.71000
12    173.28000    101.07000     38.71000
12    156.01000    102.38000     38.71000
12    155.03000    117.09000     38.71000
12    115.59000    113.82000     38.71000
12    105.49000    115.45000     38.71000
12    146.88000    100.74000     38.71000
12    207.50000     85.70000     38.71000
12    186.97000    118.07000     38.71000
12    147.21000    211.57000     38.71000
12    185.99000    185.42000     38.71000
12    129.93000    140.63000     40.15000
12    168.07000    126.90000     40.15000
12    176.87000    141.94000     40.15000
12    147.53000    174.63000     40.15000
12    140.36000    189.34000     40.15000
12    142.32000    115.45000     40.15000
12    190.23000    170.38000     40.98000
12    197.73000    198.82000     40.98000
12    209.79000    175.94000     40.98000
12    127.00000    197.84000     40.98000
12    106.47000    201.11000     40.98000
12    206.53000    209.94000     40.98000
12    170.02000    224.00000     40.98000
12    129.61000    113.82000     40.98000
12    114.61000    214.84000     41.97000
12    164.48000    153.05000     43.03000
12    198.05000    149.46000     43.03000
12    213.70000    142.59000     43.03000
12    205.55000    137.03000     43.03000
12    223.80000    152.72000     43.03000
12    173.61000    172.01000     43.03000
12    175.56000    114.15000     43.03000
12    139.71000    161.55000     43.03000
12    136.78000     93.87000     43.03000
12    154.38000     77.53000     43.03000
12    101.25000    231.85000     43.03000
12    182.08000    198.50000     45.83000
12    148.84000    224.33000     46.66000
12    140.04000    229.56000     46.66000
12    120.48000    241.33000     46.66000
12     95.06000    204.38000     46.66000
12     93.43000    213.54000     46.66000
12    164.16000    199.80000     46.66000
12    156.99000    213.86000     46.66000
12    160.90000    192.28000     46.66000
12    133.19000    206.67000     47.72000
12    138.41000    217.46000     47.72000
12    201.96000    160.57000     47.72000
12    217.93000    162.21000     47.72000
12    123.41000    118.72000     48.56000
12    189.90000     83.09000     48.56000
12    185.99000     97.14000     48.56000
12    223.15000    123.30000     48.56000
12    225.43000    131.15000     48.56000
12    128.30000    153.71000     48.56000
12    126.02000    164.82000     48.56000
12    156.01000    134.42000     48.56000
12     88.87000    151.42000     48.56000
12     86.58000    184.11000     49.39000
12     96.69000    188.03000     49.39000
12    119.83000    169.40000     49.39000
12    131.89000    173.98000     49.39000
12    181.10000    127.88000     49.39000
12    209.46000     96.82000     49.39000
12    166.76000     70.01000     49.39000
12    174.26000     92.24000     50.22000
12    197.07000    136.70000     51.06000
12    193.82000    125.59000     51.06000
12    197.07000    110.22000     51.06000
12    204.57000    127.22000     51.06000
12    110.38000    134.74000     51.06000
12    144.27000    131.15000     51.06000
12    109.07000    226.61000     51.06000
12     76.81000    188.69000     51.06000
12    125.04000    100.09000     51.06000
12    214.02000    187.38000     51.06000
12    178.50000    209.94000     51.06000
12    162.53000    182.80000     51.06000
12    133.52000    129.18000     51.96000
12    174.59000    190.65000     51.96000
12    194.14000    177.90000     52.95000
12    106.79000    148.80000     52.95000
12    100.93000    173.00000     53.78000
12    101.25000    183.46000     53.78000
12    148.19000     97.14000     53.78000
12    154.70000    102.70000     53.78000
12    163.83000    105.97000     53.78000
12    171.65000     99.76000     53.78000
12    157.31000    119.05000     53.78000
12    215.33000    108.59000     53.78000
12    206.53000     86.36000     53.78000
12    172.30000     84.39000     53.78000
12    162.20000     94.53000     53.78000
12    113.96000    110.55000     53.78000
12    103.53000    116.76000     53.78000
12    152.42000    144.88000     53.78000
12    179.80000    154.36000     53.78000
12    196.75000    167.11000     53.78000
12    207.50000    154.36000     53.78000
12    226.08000    163.84000     53.78000
12    193.16000    218.44000     53.78000
12    185.34000    225.31000     53.78000
12    216.30000    203.73000     53.78000
12    169.04000    211.57000     53.78000
12    124.39000    224.65000     53.78000
12    158.94000    229.23000     53.78000
12    145.58000    212.88000     53.78000
12    118.85000    203.40000     53.78000
12    115.59000    189.02000     53.78000
12    100.93000    221.71000     54.62000
12    149.81000    163.51000     54.62000
12    163.18000    164.49000     54.62000
12    140.36000    141.61000     54.62000
12    118.53000    142.26000     54.62000
12    187.62000    116.76000     54.62000
12    150.14000    182.48000     54.62000
12    151.44000    196.54000     54.62000
12    137.10000    107.61000     54.62000
12     93.10000    137.69000     54.62000
12    129.28000    186.40000     54.62000
12    143.62000    151.74000     54.62000
12    108.75000    174.96000     55.45000
12    168.72000    143.57000     55.45000
12    168.72000    126.90000     55.45000
12    129.93000    144.22000     55.45000
12    129.61000    136.05000     55.45000
12    178.50000    141.28000     55.45000
12    199.36000    189.67000     55.45000
12    144.27000    118.07000     56.43000
12    132.54000    118.72000     56.43000
12     92.78000    163.84000     56.43000
12    108.10000    163.51000     56.43000
12    129.61000    197.84000     56.43000
12    212.07000    177.57000     56.43000
12    194.79000    198.82000     56.43000
12    196.10000    207.65000     56.43000
12    170.02000    225.96000     56.43000
12    107.12000    198.50000     56.43000
12    100.60000    131.47000     56.43000
12    206.53000    210.92000     56.43000
12    187.30000    138.67000     56.43000
12    203.59000    118.07000     56.43000
12    187.95000    128.20000     56.43000
12    115.92000     94.20000     56.43000
12    128.30000     92.57000     56.43000
12     83.98000    165.15000     56.43000
12    178.82000    172.34000     58.48000
12    194.79000    149.46000     58.48000
12    209.79000    136.38000     58.48000
12    113.96000    215.50000     58.48000
12    125.70000    214.19000     58.48000
12    227.39000    153.05000     58.48000
12    152.42000     76.55000     58.48000
12    174.91000    114.15000     58.48000
12    186.32000    176.26000     58.48000
12    217.93000    144.88000     58.48000
12    201.31000    102.38000     58.48000
12    141.01000    171.69000     58.48000
12    119.50000    132.45000     59.46000
12    219.56000    102.38000     59.46000
12    165.46000    200.79000     62.34000
12    144.27000    228.58000     62.34000
12     94.73000    213.21000     62.34000
12    122.44000    240.35000     62.34000
12     95.06000    202.75000     63.18000
12    129.28000    156.98000     64.01000
12     82.67000    153.71000     64.84000
12     85.61000    184.11000     64.84000
12     94.41000    189.34000     64.84000
12    156.33000    133.11000     64.84000
12    187.62000     93.55000     64.84000
12    186.97000     80.14000     64.84000
12    165.79000     70.33000     64.84000
12    221.52000    117.74000     64.84000
12    219.24000    124.61000     64.84000
12    218.91000    134.42000     64.84000
12    228.69000    132.45000     64.84000
12    219.89000    158.94000     64.84000
12    123.09000    171.03000     66.43000
12    177.52000    208.31000     66.43000
12    187.30000    209.61000     66.43000
12    164.16000    216.81000     66.43000
12    149.49000    221.06000     66.43000
12    102.88000    229.56000     66.43000
12    147.86000    135.72000     66.43000
12    197.73000    109.24000     66.43000
12    204.57000    128.53000     66.43000
12    199.03000    136.70000     66.43000
12    160.90000    186.07000     66.43000
12    160.90000    176.26000     66.43000
12    164.16000    154.69000     66.43000
12    206.85000    166.13000     66.43000
12    211.74000    194.25000     66.43000
12    220.54000    184.77000     66.43000
12    221.19000    171.36000     66.43000
12    122.44000    118.07000     66.43000
12    141.34000     91.91000     66.43000
12    134.17000    204.05000     66.43000
12     76.15000    189.02000     66.43000
12     88.21000    219.75000     66.43000
12    180.13000    193.92000     68.18000
12    193.49000    175.61000     68.18000
12    179.15000    120.03000     68.18000
12    109.40000    149.46000     68.18000
12    110.70000    129.18000     68.18000
12    206.85000     89.62000     69.24000
12    217.28000     90.61000     69.24000
12    171.33000    104.01000     69.24000
12    170.35000     93.55000     69.24000
12    171.33000     80.80000     69.24000
12    156.01000    103.36000     69.24000
12    147.53000     97.47000     69.24000
12    145.58000    105.97000     69.24000
12    158.94000    121.01000     69.24000
12    151.44000    146.19000     69.24000
12    181.10000    156.98000     69.24000
12    195.12000    167.11000     69.24000
12    208.81000    155.99000     69.24000
12    188.93000    224.00000     69.24000
12    145.25000    212.23000     69.24000
12    119.50000    208.31000     69.24000
12    127.98000    229.88000     70.07000
12    102.88000    189.34000     70.07000
12     98.32000    177.25000     70.07000
12    152.75000    197.19000     70.07000
12    132.21000    190.98000     70.07000
12    146.88000    160.24000     70.07000
12    123.74000    106.95000     70.07000
12    107.44000    109.90000     70.07000
12    158.61000     90.28000     70.07000
12    208.16000    108.91000     70.07000
12    188.27000    119.05000     70.90000
12    128.30000    146.19000     70.90000
12    144.93000    124.93000     70.90000
12    134.50000    127.88000     70.90000
12    166.44000    143.24000     70.90000
12    179.47000    143.90000     70.90000
12    150.14000    181.82000     70.90000
12    159.59000    165.80000     70.90000
12    114.61000    183.78000     70.90000
12    117.22000    194.25000     70.90000
12    112.33000    142.26000     73.70000
12    103.53000    141.28000     73.70000
12    104.84000    155.67000     73.70000
12    113.96000    170.05000     73.70000
12    138.73000    168.75000     73.70000
12    138.41000    148.80000     73.70000
12    178.82000    172.34000     73.70000
12    195.12000    194.90000     73.70000
12    191.86000    200.79000     73.70000
12    208.48000    180.84000     73.70000
12    186.32000    179.21000     73.70000
12    202.62000    194.25000     73.70000
12    201.31000    207.32000     73.70000
12    209.79000    204.38000     73.70000
12    229.34000    166.78000     73.70000
12    212.72000    167.44000     73.70000
12    189.58000    129.18000     73.70000
12    186.97000    141.28000     73.70000
12    198.70000    147.17000     73.70000
12    201.96000    101.39000     73.70000
12    155.36000     77.53000     73.70000
12    148.84000     76.22000     73.70000
12    129.93000     90.28000     73.70000
12    138.08000    106.30000     73.70000
12    114.94000     94.86000     73.70000
12    102.23000    117.41000     73.70000
12     99.62000    126.57000     73.70000
12     92.78000    134.42000     74.54000
12     94.08000    145.53000     74.54000
12    113.64000    212.88000     74.54000
12    128.96000    212.56000     74.54000
12    126.02000    197.19000     74.54000
12    139.71000    177.90000     74.54000
12    109.73000    220.08000     74.54000
12    120.81000    222.36000     74.54000
12    154.38000    233.48000     74.54000
12    164.48000    224.65000     74.54000
12    171.33000    226.29000     74.54000
12    173.28000    215.17000     74.54000
12    140.36000    134.42000     74.54000
12    122.11000    134.09000     74.54000
12    168.39000    124.28000     74.54000
12    175.89000    132.13000     74.54000
12    210.76000    142.59000     74.54000
12    201.31000    117.74000     74.54000
12     93.75000    159.59000     75.37000
12     76.81000    160.90000     75.37000
12    163.18000    109.24000     75.37000
12    182.41000    219.75000     75.37000
12    217.28000    105.97000     75.37000
12    163.50000    203.73000     77.87000
12    142.64000    230.54000     77.87000
12    103.53000    205.36000     78.70000
12     96.04000    214.52000     79.54000
12    173.28000     88.32000     79.54000
12    174.91000     98.45000     79.54000
12    177.52000     78.51000     79.54000
12    210.44000    101.39000     79.54000
12    123.09000    153.05000     79.54000
12    190.56000    160.24000     79.54000
12    176.22000    113.82000     79.54000
12    136.78000    115.45000     79.54000
12     81.70000    152.72000     80.52000
12     84.63000    179.53000     80.52000
12     84.63000    188.69000     80.52000
12     95.71000    192.28000     80.52000
12    221.19000    158.28000     80.52000
12    218.59000    130.49000     80.52000
12    219.56000    116.43000     80.52000
12    187.95000     90.61000     80.52000
12    164.81000     69.35000     80.52000
12    153.73000     62.82000     80.52000
12    185.02000     77.53000     80.52000
12    179.80000     68.37000     80.52000
12    200.99000    174.96000     80.52000
12    174.91000    150.76000     80.52000
12    158.61000    135.07000     80.52000
12    184.69000    107.28000     80.52000
12    194.14000     80.80000     80.52000
12    171.98000    184.77000     80.52000
12    113.96000    234.79000     80.52000
12    132.87000    155.67000     80.52000
12    120.48000    117.41000     83.40000
12    126.02000    173.98000     83.40000
12    156.66000    186.40000     83.40000
12    137.76000    201.77000     83.40000
12    162.20000    213.21000     83.40000
12    150.79000    224.00000     83.40000
12    182.41000    198.17000     83.40000
12    182.41000    207.98000     83.40000
12    190.23000    211.25000     83.40000
12    216.63000    174.96000     83.40000
12    223.80000    181.82000     83.40000
12    205.87000    126.57000     83.40000
12    207.50000    135.07000     83.40000
12    193.16000    133.76000     84.23000
12    135.80000    188.69000     85.22000
12    116.24000    203.73000     85.22000
12    119.50000    209.61000     85.22000
12    103.21000    188.36000     85.22000
12    100.93000    177.57000     85.22000
12    151.12000    146.51000     85.22000
12    209.79000    155.34000     85.22000
12    195.77000    182.48000     85.22000
12    147.53000    215.50000     85.22000
12    128.63000    232.83000     85.22000
12    136.78000    223.02000     85.22000
12    107.44000    229.23000     85.22000
12    116.57000    101.39000     85.22000
12    123.41000    106.30000     85.22000
12    146.88000     94.53000     85.22000
12    162.85000     92.24000     85.22000
12    168.72000     80.47000     85.22000
12    203.27000     91.26000     85.22000
12    215.00000     90.93000     85.22000
12    205.22000    109.90000     85.22000
12    195.12000    110.22000     85.22000
12    152.10000    123.30000     85.22000
12    160.90000    118.07000     85.22000
12    148.19000    106.95000     85.22000
12    157.96000    103.68000     85.22000
12    189.90000    149.78000     85.22000
12    170.35000    197.84000     85.22000
12    148.19000    171.36000     85.22000
12    108.75000    125.59000     85.22000
12    108.75000    107.93000     85.22000
12    153.40000     87.01000     85.22000
12    146.88000    195.88000     85.22000
12    198.70000    140.30000     86.05000
12    139.39000    125.26000     86.05000
12    186.32000    121.67000     86.05000
12    142.32000    160.57000     86.05000
12    148.84000    207.32000     86.05000
12    160.24000    195.55000     86.05000
12    139.06000     89.62000     86.05000
12    164.48000    144.22000     86.05000
12    173.61000    163.51000     86.05000
12    160.90000    157.30000     86.05000
12    164.16000    168.09000     86.05000
12    158.29000    174.63000     86.05000
12    119.50000    188.36000     86.05000
12    112.01000    183.78000     86.05000
12    114.94000    159.92000     86.05000
12     86.58000    168.42000     86.05000
12    134.82000     99.43000     86.05000
12    123.41000     99.11000     86.05000
12    231.62000    138.01000     86.05000
12    235.21000    155.99000     86.05000
12    127.65000    144.22000     86.05000
12    171.33000    106.63000     86.89000
12    195.12000    167.11000     88.78000
12    198.05000    151.74000     88.78000
12    188.27000    177.90000     88.78000
12    182.41000    172.67000     88.78000
12    206.85000    181.82000     88.78000
12    197.07000    191.96000     88.78000
12    207.18000    195.23000     88.78000
12    197.73000    205.36000     88.78000
12    193.49000    199.48000     88.78000
12    185.99000    141.28000     88.78000
12    154.05000     78.18000     88.78000
12    129.28000     90.93000     88.78000
12    133.52000    109.24000     88.78000
12    141.01000    107.28000     88.78000
12    110.70000    143.57000     88.78000
12    139.71000    168.75000     88.78000
12    140.04000    145.86000     88.78000
12    111.68000    173.65000     88.78000
12    101.90000    121.67000     88.78000
12    213.70000    168.09000     88.78000
12    227.06000    169.40000     88.78000
12    172.63000    206.34000     88.78000
12    193.49000     99.11000     88.78000
12    223.15000    146.19000     88.78000
12    185.99000    189.67000     88.78000
12    102.56000    156.98000     88.78000
12    100.27000    168.42000     88.78000
12    102.56000    137.36000     88.78000
12    120.48000    134.42000     89.61000
12    210.44000    145.21000     89.61000
12    168.72000    225.31000     89.61000
12    125.04000    198.82000     89.61000
12    127.33000    212.88000     89.61000
12    123.09000    223.67000     89.61000
12    171.65000    137.03000     89.61000
12    178.82000    129.18000     89.61000
12    167.74000    126.24000     89.61000
12    142.32000    135.40000     89.61000
12    139.06000    180.84000     89.61000
12    200.66000    121.34000     90.45000
12    180.45000    221.06000     90.45000
12     91.15000    146.19000     91.28000
12     92.13000    133.44000     91.28000
12    163.18000    109.57000     91.28000
12    169.70000    216.48000     93.85000
12    114.94000    215.82000     93.85000
12    100.93000    206.34000     93.85000
12    178.17000     96.82000     94.76000
12    174.26000     87.99000     94.76000
12    176.22000     79.49000     94.76000
12    178.17000    116.76000     94.76000
12    124.07000    154.03000     94.76000
12     97.01000    222.36000     94.76000
12    143.62000    233.15000     94.76000
12    155.03000    233.48000     94.76000
12    183.39000    156.32000     94.76000
12     80.72000    160.24000     95.90000
12     85.28000    181.17000     95.90000
12     91.47000    193.92000     95.90000
12    141.67000    207.98000     95.90000
12    201.64000    173.98000     98.78000
12    216.63000    127.55000     99.84000
12    207.50000    134.42000     99.84000
12    224.78000    136.05000     99.84000
12    224.45000    120.68000     99.84000
12    189.90000    129.51000     99.84000
12    193.49000     92.57000     99.84000
12    182.08000    204.05000     99.84000
12    190.23000    214.52000     99.84000
12    127.98000    172.34000     99.31000
12    121.78000    118.07000     99.31000
12    152.75000    155.34000     99.31000
12    151.44000    137.03000     99.31000
12    221.85000    158.94000     99.31000
12    171.33000    176.59000     99.31000
12    172.96000    185.09000     99.31000
12    178.82000    196.21000     99.31000
12    154.70000    185.09000     99.31000
12    158.29000    213.21000     99.31000
12    133.84000    140.95000     99.31000
12    127.65000    161.88000     99.31000
12    173.93000    152.07000     99.31000
12    220.87000    179.21000     99.31000
12    178.17000     66.74000     99.31000
12    151.44000     61.18000     99.31000
12    161.22000     70.33000     99.31000
12    185.34000    112.84000     99.31000
12    157.64000    205.36000     99.31000
12    155.03000    223.02000     99.31000
12    210.11000    120.36000     99.31000
12    150.47000    143.57000    101.20000
12    138.41000    154.36000    101.20000
12    141.67000    124.28000    101.20000
12    152.75000    124.93000    101.20000
12    153.07000    108.26000    101.20000
12    163.83000     91.59000    101.20000
12    140.04000     87.01000    101.20000
12    124.39000     96.16000    101.20000
12    115.27000     99.11000    101.20000
12    112.01000    108.59000    101.20000
12    118.85000     85.70000    101.20000
12    151.44000     88.64000    101.20000
12    205.87000    105.64000    101.20000
12    205.87000     90.61000    101.20000
12    202.29000    143.24000    101.20000
12    211.42000    156.98000    101.20000
12    169.04000    200.13000    101.20000
12    161.55000    198.17000    101.20000
12    146.88000    197.52000    101.20000
12    145.90000    215.50000    101.20000
12    114.94000    205.36000    101.20000
12    100.93000    187.71000    101.20000
12     98.64000    179.86000    101.20000
12    112.98000    183.13000    101.20000
12    143.62000     96.82000    101.20000
12    189.25000    150.11000    101.20000
12    150.47000    170.05000    101.20000
12    130.91000    188.03000    101.20000
12    132.21000    205.69000    101.20000
12    132.54000    225.96000    101.20000
12    110.38000    227.92000    101.20000
12     86.26000    199.80000    101.20000
12     77.46000    181.50000    101.20000
12    113.64000    148.15000    101.20000
12    124.39000    147.49000    101.20000
12    232.93000    138.99000    101.20000
12    232.28000    155.01000    101.20000
12    162.85000    166.46000    101.20000
12    162.53000    152.07000    101.20000
12    160.57000    138.01000    101.20000
12    190.56000     81.45000    101.20000
12    154.38000     98.78000    101.20000
12    168.39000     79.82000    101.20000
12    194.14000    113.82000    101.20000
12    118.53000    164.49000    101.20000
12    106.79000    197.19000    101.20000
12    122.11000    186.40000    101.20000
12    175.89000    165.48000    101.20000
12    172.96000    104.99000    102.94000
12    101.25000    140.63000    104.23000
12    105.16000    123.63000    104.23000
12    103.53000    153.05000    104.23000
12    109.07000    172.34000    104.23000
12    139.71000    171.03000    104.23000
12    137.76000    108.91000    104.23000
12    155.36000     77.20000    104.23000
12    186.32000    139.32000    105.14000
12    193.82000    163.84000    105.14000
12    188.27000    174.30000    105.14000
12    198.38000    151.74000    105.14000
12    210.11000    146.19000    105.14000
12    211.74000    168.42000    105.14000
12    201.31000    183.13000    105.14000
12    191.86000    191.30000    105.14000
12    191.53000    200.13000    105.14000
12    192.84000    206.34000    105.14000
12    204.90000    197.84000    105.14000
12    122.44000    132.45000    105.14000
12    136.13000    129.84000    105.14000
12    122.44000    199.48000    105.14000
12    122.11000    226.61000    105.14000
12    121.78000    216.81000    105.14000
12    164.81000    123.95000    105.14000
12    228.36000    170.71000    105.14000
12    180.45000    220.40000    106.05000
12    168.39000    226.61000    106.05000
12    200.99000    122.97000    106.05000
12    185.34000     98.13000    106.05000
12    103.86000    164.49000    106.96000
12     93.75000    169.07000    106.96000
12     93.10000    141.28000    106.96000
12    138.73000    183.46000    106.96000
12    137.10000    196.54000    106.96000
12    174.91000    138.34000    106.96000
12    165.13000    144.55000    106.96000
12    164.16000    109.90000    106.96000
12    132.21000    121.01000    106.96000
12    110.38000    133.76000    106.96000
12     85.28000    151.74000    106.96000
12    145.90000    150.44000    106.96000
12    132.87000     89.62000    106.96000
12    222.82000    145.21000    106.96000
12    197.07000    135.72000    106.96000
12    136.45000    163.19000    106.96000
12     93.75000    200.13000    111.28000
12    142.97000    206.02000    111.28000
12    168.39000    215.82000    111.28000
12    174.26000     89.95000    111.28000
12    176.22000     76.22000    111.28000
12     86.91000    188.03000    111.28000
12     81.70000    163.19000    111.28000
12    182.73000    146.84000    112.11000
12    154.38000    176.92000    112.11000
12    182.41000    115.45000    114.76000
12    174.26000    119.70000    114.76000
12    202.29000    174.30000    114.76000
12    171.98000    208.96000    114.76000
12    178.82000    184.11000    114.76000
12    173.28000    191.63000    114.76000
12    156.66000    213.54000    114.76000
12    156.66000    201.77000    114.76000
12    132.54000    139.32000    114.76000
12    131.56000    151.42000    114.76000
12    178.17000    202.42000    115.67000
12    185.34000    211.25000    115.67000
12    203.27000    131.15000    115.67000
12    211.09000    132.78000    115.67000
12    222.17000    132.78000    116.50000
12    222.82000    121.01000    116.50000
12    201.31000    104.99000    116.50000
12    210.44000    104.34000    116.50000
12    206.85000     94.86000    116.50000
12    206.20000     85.70000    116.50000
12    143.95000    119.70000    116.50000
12    146.56000    125.92000    116.50000
12    150.14000    139.97000    116.50000
12    159.59000     91.91000    116.50000
12    159.59000     83.41000    116.50000
12    150.47000     85.70000    116.50000
12    143.30000     94.20000    116.50000
12    153.07000    102.38000    116.50000
12    168.39000     95.51000    116.50000
12    124.07000     92.89000    116.50000
12    119.18000     85.37000    116.50000
12    113.96000     97.47000    116.50000
12    111.68000    111.20000    116.50000
12    174.26000    159.92000    116.50000
12    177.84000    168.75000    116.50000
12    214.02000    152.40000    116.50000
12    220.54000    157.96000    116.50000
12    207.18000    117.41000    116.50000
12    114.61000    182.48000    117.34000
12    102.88000    188.36000    117.34000
12     97.01000    180.51000    117.34000
12    186.64000    131.80000    117.34000
12    125.37000    145.86000    117.34000
12    119.83000    152.72000    117.34000
12    119.18000    159.92000    117.34000
12    129.61000    162.21000    118.17000
12    139.39000    156.65000    118.17000
12    116.24000    147.49000    118.17000
12    112.33000    142.26000    118.17000
12    115.27000    207.32000    118.17000
12    166.11000    199.48000    118.17000
12    191.86000    179.53000    118.17000
12    201.96000    142.92000    118.17000
12    176.87000    104.34000    118.17000
12    182.08000     89.62000    118.17000
12    182.73000     78.18000    118.17000
12    190.23000     88.64000    118.17000
12    191.21000     98.45000    118.17000
12    169.70000     72.30000    118.17000
12    115.27000    175.61000    118.17000
12    141.34000    107.93000    121.20000
12    137.76000    129.84000    121.20000
12    121.78000    130.82000    121.20000
12    124.07000    136.70000    121.20000
12    197.40000    151.09000    121.20000
12    193.82000    162.86000    121.20000
12    190.23000    198.82000    121.20000
12    191.53000    189.34000    121.20000
12    194.14000    211.57000    121.20000
12    200.33000    119.38000    121.20000
12    139.39000    174.63000    121.20000
12    105.49000    148.47000    121.20000
12    102.88000    138.67000    121.20000
12    128.63000    200.79000    122.34000
12    120.16000    216.81000    122.34000
12    131.56000    222.69000    122.34000
12    146.23000    214.84000    122.34000
12    164.81000    108.59000    122.34000
12    163.18000    121.34000    122.34000
12    147.86000    150.11000    122.34000
12    171.98000    138.01000    122.34000
12    161.87000    140.63000    122.34000
12    132.21000    121.34000    122.34000
12    151.12000    161.55000    123.17000
12    130.59000    173.00000    123.17000
12    135.15000    184.77000    123.17000
12    121.13000    194.25000    123.17000
12    103.21000    165.48000    123.17000
12     92.13000    168.42000    123.17000
12    182.08000    123.95000    123.17000
12    125.37000    112.84000    123.17000
12    132.54000    102.05000    123.17000
12    133.19000     87.01000    123.17000
12    220.87000    142.92000    123.17000
12    229.99000    132.78000    124.23000
12    165.13000    177.57000    124.23000
12    159.59000    163.19000    124.23000
12    167.09000    152.07000    124.23000
12    146.56000    190.32000    124.23000
12     95.38000    156.32000    124.23000
12    210.11000    162.53000    124.23000
12    205.22000    158.28000    124.23000
12    215.00000    114.47000    124.23000
12    201.96000    184.11000    124.23000
12    158.94000    223.67000    124.23000
12    107.12000    198.82000    124.23000
12    126.02000    181.50000    124.23000
12    112.66000    125.92000    124.23000
12    191.53000    111.20000    124.23000
12    159.92000    190.32000    124.23000
12    157.96000    131.80000    129.15000
12    110.38000    164.17000    129.15000
12    183.06000    147.17000    129.15000
12    148.19000    178.88000    129.15000
12    142.32000    205.36000    129.15000
12    137.76000    214.19000    129.15000
12    167.09000    219.42000    129.15000
12    193.16000    139.32000    129.15000
12    134.82000    150.11000    130.14000
12    179.15000    184.44000    130.14000
12    171.65000    191.63000    130.14000
12    196.75000    174.96000    130.14000
12    185.02000    172.34000    130.14000
12    179.15000    116.43000    130.14000
12    172.63000     87.34000    130.14000
12    149.49000    128.53000    131.65000
12    149.16000    121.01000    132.56000
12    151.77000    101.72000    132.56000
12    159.27000     90.93000    132.56000
12    167.42000     93.87000    132.56000
12    202.62000    131.47000    132.56000
12    192.84000    133.11000    132.56000
12    175.89000    161.88000    132.56000
12    199.68000    104.66000    132.56000
12    206.53000     87.01000    132.56000
12    161.87000     75.89000    132.56000
12    159.27000     83.74000    132.56000
12    148.84000    140.95000    132.56000
12    101.90000    189.34000    132.56000
12    114.94000    183.13000    132.56000
12     96.69000    199.80000    132.56000
12    156.01000    199.15000    132.56000
12    151.44000    210.59000    132.56000
12    162.53000    212.23000    132.56000
12    171.33000    212.23000    132.56000
12    184.69000    212.56000    132.56000
12    177.52000    201.44000    132.56000
12    182.08000    196.21000    132.56000
12    206.20000    173.98000    132.56000
12    214.02000    150.76000    132.56000
12    136.78000    167.44000    132.56000
12     97.67000    181.82000    132.56000
12    117.22000    141.94000    134.46000
12    112.33000    138.34000    134.46000
12    140.04000    115.13000    134.46000
12    177.52000    104.66000    134.46000
12    169.37000    104.99000    134.46000
12    163.83000    101.07000    134.46000
12    179.47000     78.84000    134.46000
12    177.84000     88.64000    134.46000
12    187.62000     96.49000    134.46000
12    200.33000    142.26000    134.46000
12    133.52000    193.27000    134.46000
12    117.55000    207.00000    134.46000
12    141.34000    160.24000    134.46000
12    133.52000    160.90000    134.46000
12    184.36000    142.92000    130.29000
12     85.61000    159.26000    127.11000
12     88.87000    189.67000    127.11000
12    198.70000    150.76000    136.80000
12    193.16000    164.17000    137.64000
12    151.44000    154.69000    136.80000
12    124.07000    137.69000    135.97000
12    133.19000    125.92000    139.68000
12    129.28000    115.13000    139.76000
12    106.47000    146.84000    139.76000
12    175.24000    128.53000    139.76000
12    164.16000    113.16000    141.88000
12    195.77000    125.59000    141.88000
12    171.33000    142.26000    141.88000
12    164.48000    149.78000    141.88000
12    162.85000    175.94000    141.88000
12    135.80000    183.46000    141.88000
12    123.41000    197.84000    141.88000
12    128.63000    170.38000    141.88000
12    111.03000    176.26000    141.88000
12    123.74000    180.84000    141.88000
12    161.22000    139.32000    141.88000
12    164.48000    130.49000    141.88000
12    173.93000    111.53000    141.88000
12    191.53000    187.38000    141.88000
12    149.81000    165.48000    141.88000
12    145.58000    148.47000    141.88000
12    121.13000    128.20000    141.88000
12    168.39000    121.67000    139.00000
12    120.16000    164.82000    139.00000
12    188.60000    157.63000    139.00000
12    129.61000    222.04000    139.00000
12    117.55000    215.17000    139.00000
12     97.01000    172.01000    139.00000
12    106.14000    157.63000    139.00000
12    116.90000    158.61000    139.00000
12     84.63000    172.67000    139.00000
12    201.96000    119.05000    139.00000
12    216.63000    137.03000    139.00000
12    141.01000    101.72000    139.00000
12    181.43000    131.15000    139.00000
12    181.43000    136.05000    139.00000
12    140.69000    138.34000    136.96000
12    130.59000    138.01000    136.96000
12    154.05000    174.30000    136.96000
12    153.40000    183.13000    136.96000
12    190.56000    199.48000    136.96000
12    154.70000    217.46000    136.96000
12    192.19000     86.36000    136.96000
12    156.99000    111.86000    136.96000
12    173.28000    173.98000    140.67000
12    204.90000    183.13000    140.67000
12    129.61000    204.71000    140.67000
12    160.90000    165.48000    140.67000
12    185.99000    104.99000    140.67000
12    192.19000    110.88000    141.65000
12    207.50000    161.88000    141.65000
12    109.07000    200.79000    141.65000
12    166.44000    202.42000    141.65000
12    155.36000    193.59000    143.47000
12    154.70000    204.71000    144.30000
12    141.01000    211.57000    144.30000
12    144.27000    202.09000    144.30000
12    183.06000    169.07000    145.44000
12    195.12000    174.30000    145.44000
12    182.73000    144.88000    145.44000
12    192.19000    141.61000    145.44000
12    182.73000    119.70000    145.44000
12    193.16000    100.41000    145.44000
12    171.98000     85.05000    145.44000
12    174.26000    184.77000    145.44000
12    164.81000    191.96000    145.44000
12    147.53000    179.53000    145.44000
12    143.30000    189.67000    145.44000
12    136.13000    151.09000    145.44000
12    152.75000    129.51000    148.32000
12    151.77000    101.72000    148.32000
12    149.49000    121.01000    148.32000
12    170.67000    165.15000    147.26000
12    176.22000    160.24000    149.76000
12    198.05000    138.01000    150.59000
12    181.10000    197.52000    150.59000
12    171.98000    208.63000    150.59000
12    106.14000    185.09000    151.42000
12    139.71000    164.49000    151.42000
12    122.11000    137.03000    151.42000
12    163.83000     97.14000    152.33000
12    176.87000     97.80000    153.24000
12    199.36000    149.46000    153.24000
12    134.17000    195.55000    153.24000
12    151.12000    156.65000    153.24000
12    142.64000    131.15000    153.24000
12    145.25000    138.67000    153.24000
12    130.26000    141.94000    153.24000
12    150.79000    110.88000    153.24000
12    209.79000    145.53000    153.24000
12    213.37000    113.82000    153.24000
12    205.87000    128.86000    154.08000
12    205.55000    138.99000    154.08000
12    188.27000    158.94000    154.08000
12    194.79000    154.69000    154.08000
12    190.88000    134.42000    154.08000
12    140.69000    113.49000    154.08000
12    160.90000    104.01000    154.91000
12    148.84000    168.42000    157.64000
12    162.20000    174.30000    157.64000
12    122.44000    170.05000    157.64000
12    107.44000    143.90000    157.64000
12    127.98000    123.95000    157.64000
12    129.28000    113.82000    157.64000
12    159.92000    128.53000    157.64000
12    193.82000    127.22000    157.64000
12    180.13000    154.69000    157.64000
12    163.18000    109.90000    157.64000
12    174.26000    109.90000    157.64000
12    174.59000    117.74000    157.64000
12    196.10000    119.38000    157.64000
12    165.46000    151.09000    157.64000
12    143.95000    159.92000    160.06000
12    191.53000    101.39000    160.89000
12    185.02000    144.88000    160.89000
12    137.76000    152.07000    160.89000
12    169.37000    165.15000    165.06000
12    183.39000    167.76000    165.06000
12    192.51000    144.88000    165.06000
12    147.53000    122.32000    165.06000
12    199.36000    111.53000    165.06000
12    183.06000    111.86000    165.06000
12    180.45000    124.28000    165.06000
12    169.70000    132.13000    165.06000
12    154.38000    140.63000    165.06000
12    114.29000    153.38000    165.51000
12    124.07000    158.94000    165.51000
12    127.65000    179.53000    165.51000
12    138.41000    182.80000    165.51000
12    151.44000    201.44000    165.51000
12    150.14000    190.98000    165.51000
12    163.18000    187.38000    165.51000
12    180.13000    181.50000    165.51000
12    165.46000    198.50000    165.51000
12    118.53000    190.32000    165.51000
12    109.07000    173.32000    165.51000
12    106.79000    162.86000    165.51000
12    154.38000     89.95000    149.99000
12    159.59000     80.14000    149.99000
12    180.45000     82.76000    149.99000
12    200.66000     95.18000    148.24000
12     93.75000    162.21000    152.56000
12     95.38000    154.03000    152.56000
12     93.75000    183.13000    152.56000
12    132.54000    124.61000    174.68000
12    159.92000    131.80000    174.68000
12    174.59000    118.07000    174.68000
12    139.71000    139.32000    174.68000
12    124.07000    147.82000    174.68000
12    112.66000    142.59000    174.68000
12    114.29000    133.44000    174.68000
12    142.97000    161.55000    176.42000
12    126.02000    137.69000    176.42000
11    119.94000    189.63000      0.00000
11     98.97000    208.63000     18.94000
11    177.84000    193.92000     -3.33000
11    166.44000    205.36000      5.61000
11    144.60000    226.61000     13.03000
11    156.66000    216.48000     25.38000
11    189.25000    219.42000     32.72000
11    220.87000    170.71000     39.16000
11    220.87000    177.90000     32.42000
11    191.86000     91.59000     30.75000
11    222.50000    103.68000     43.25000
11    171.33000    233.48000     37.42000
11    106.47000    124.28000     39.92000
11     95.71000    230.86000     78.70000
11    230.65000    127.22000     88.32000
11    213.70000     77.85000     94.84000
11    230.97000    105.64000     95.75000
11    230.65000    114.15000    104.91000
11    221.85000    104.66000    112.26000
11    225.10000    111.86000    112.26000
11    217.61000    102.38000    101.43000
11    219.56000    175.61000    127.71000
11    208.16000    190.32000    124.76000
11    200.66000    191.63000    133.40000
11    124.72000    150.76000    147.33000
11    207.50000    103.68000    149.38000
11    216.96000     98.78000    143.39000
11     96.69000    114.80000    101.35000
11     99.62000    104.99000     92.04000
11    182.73000     56.28000     92.79000
11    172.30000     62.82000     92.79000
11     90.82000    206.02000     84.61000
11    141.01000    227.92000    111.43000
11    147.86000    224.65000    113.40000
11    163.18000     63.47000    113.40000
11    190.88000     65.43000    109.61000
11    162.85000    118.07000    164.15000
11    149.81000    148.15000    167.26000
11    172.63000    139.65000    173.16000
11    123.09000    126.57000    181.50000
11    219.89000    122.32000    140.14000
11    148.19000     84.72000    148.02000
