# Supplementary material for: Design Principles of Pancreatic Islets: Glucose-Dependent Coordination of Hormone Pulses
Source: PLoS One. 2016 Apr 1;11(4):e0152446. doi: 10.1371/journal.pone.0152446 (PMC4818077; doi:10.1371/journal.pone.0152446)
Supplement: S1 Dataset — Three-dimensional coordinates of α and β cells within mouse islets (n = 29). Columns represent types, x, y, and z coordinates (μm) of cells (rows) within an islet. The numbers of the first column are 11 (α cell) and 12 (β cell). (ZIP) [file pone.0152446.s009.zip › Mouse/M15.txt]

12    181.79000    106.83000    202.03000
12    193.20000    118.60000    202.03000
12    164.52000    124.15000    202.03000
12    152.79000    119.58000    202.03000
12    144.96000    119.90000    202.03000
12    183.42000    132.00000    202.03000
12    195.16000    130.69000    202.03000
12    183.75000    140.17000    202.03000
12    167.45000    137.89000    202.03000
12    194.50000    142.46000    202.03000
12    164.52000     98.00000    202.03000
12    156.04000     94.08000    202.03000
12    145.29000     97.35000    202.03000
12    141.38000    105.85000    202.03000
12    128.01000    105.85000    202.03000
12    203.96000     97.35000    202.03000
12    211.78000     87.54000    202.03000
12    208.84000    104.86000    199.75000
12    208.52000    116.96000    190.59000
12    214.06000    123.83000    189.75000
12    181.47000    119.58000    188.62000
12    181.14000     99.96000    188.62000
12    132.90000    109.77000    188.01000
12    130.95000    118.27000    188.01000
12    201.67000     86.88000    186.80000
12    205.26000     92.11000    186.80000
12    215.36000     85.90000    186.80000
12    225.14000     89.83000    183.69000
12    253.50000     80.67000    174.68000
12    208.52000    139.19000    189.91000
12    218.95000    144.42000    189.91000
12    204.93000    151.29000    189.91000
12    172.67000    154.89000    189.91000
12    172.01000    147.04000    189.91000
12    155.07000    112.71000    189.91000
12    165.17000    117.94000    189.91000
12    166.80000     94.08000    186.27000
12    147.24000     94.40000    186.27000
12    138.44000     98.98000    186.27000
12    195.81000    116.63000    186.27000
12    194.50000    129.71000    186.27000
12    194.50000    139.52000    186.27000
12    174.62000    126.44000    186.27000
12    163.21000    126.77000    186.27000
12    170.71000    137.89000    186.27000
12    162.24000    137.89000    186.27000
12    180.81000    132.65000    186.27000
12    186.68000    143.44000    186.27000
12    211.13000    132.65000    186.27000
12    218.30000    115.65000    186.27000
12    225.47000    110.75000    186.27000
12    235.25000    105.85000    186.27000
12    248.61000    109.12000    186.27000
12    244.37000    121.54000    186.27000
12    230.68000     96.36000    186.27000
12    241.44000     89.50000    186.27000
12    259.69000     98.00000    186.27000
12    197.11000     57.46000    186.27000
12    191.24000     97.02000    186.27000
12    171.69000    111.40000    186.27000
12    147.24000    116.96000    186.27000
12    118.56000    101.92000    184.22000
12    115.30000    132.33000    169.38000
12    130.95000    110.75000    169.60000
12    179.51000    116.63000    171.50000
12    193.85000    122.85000    178.09000
12    201.02000    129.39000    178.09000
12    247.63000     92.11000    178.09000
12    231.33000     79.69000    178.09000
12    234.27000     69.88000    178.09000
12    188.96000     61.05000    191.57000
12    185.38000     82.63000    197.71000
12    172.67000     90.81000    170.36000
12    163.21000     97.02000    170.36000
12    168.43000    113.69000    170.36000
12    169.41000    126.44000    168.32000
12    165.17000    136.91000    168.32000
12    177.23000    127.75000    168.32000
12    216.02000    123.17000    173.92000
12    205.59000    122.85000    173.92000
12    199.39000    137.89000    173.92000
12    199.39000    154.23000    173.92000
12    206.24000    149.66000    173.09000
12    221.23000    144.75000    173.09000
12    223.19000    149.66000    173.09000
12    232.96000    141.48000    173.09000
12    242.42000    101.92000    173.09000
12    192.87000     81.00000    177.18000
12    183.42000     74.46000    167.48000
12    188.96000     67.59000    167.48000
12    202.00000     57.78000    167.48000
12    122.80000    113.04000    177.03000
12    113.35000    118.92000    177.03000
12    144.64000    123.50000    177.03000
12    142.03000    115.98000    177.03000
12    138.77000    122.85000    177.03000
12    213.08000     98.00000    177.03000
12    204.93000    103.23000    177.03000
12    151.81000     79.04000    183.69000
12    161.91000     83.94000    181.42000
12    144.64000     75.77000    181.42000
12    141.70000     84.27000    181.42000
12    182.77000     82.63000    181.42000
12    208.19000     71.19000    179.22000
12    223.84000    135.27000    179.22000
12    235.25000    128.40000    179.22000
12    231.99000    118.60000    179.22000
12    153.76000    103.56000    179.22000
12    179.19000     59.09000    179.22000
12    167.78000     70.21000    179.22000
12    209.82000    108.79000    179.22000
12    187.33000    108.46000    179.22000
12    186.36000    126.12000    179.22000
12    244.37000     75.77000    168.32000
12    263.60000     87.54000    168.32000
12    231.33000     99.96000    170.59000
12    231.33000     92.44000    170.59000
12    224.16000    113.04000    170.59000
12    247.96000    122.85000    170.59000
12    185.05000     98.65000    170.59000
12    159.30000     90.48000    170.59000
12    144.31000     92.77000    170.59000
12    144.31000    101.60000    170.59000
12    136.16000    100.29000    170.59000
12    127.69000    120.23000    170.59000
12    147.90000     65.30000    170.59000
12    158.33000     63.34000    170.59000
12    169.73000     61.38000    170.59000
12    214.06000     84.59000    170.59000
12    203.63000     85.25000    170.59000
12    198.42000     88.52000    170.59000
12    197.11000    101.27000    170.59000
12    203.30000     47.65000    170.59000
12    202.98000     65.63000    170.59000
12    257.08000    103.56000    163.62000
12    246.65000    110.75000    163.62000
12    258.39000     96.69000    163.62000
12    265.88000     78.06000    153.17000
12    255.45000     83.61000    153.17000
12    250.89000     77.73000    153.17000
12    264.90000     89.50000    153.17000
12    250.24000     93.75000    153.17000
12    227.10000     87.86000    154.23000
12    231.99000     78.71000    159.91000
12    232.64000     67.59000    159.91000
12    225.14000     77.73000    159.91000
12    240.79000     58.11000    159.91000
12    250.24000     63.67000    159.91000
12    249.59000     71.19000    159.91000
12    225.14000    136.25000    159.91000
12    215.36000    138.21000    159.91000
12    197.76000    130.69000    159.91000
12    214.39000    129.71000    159.91000
12    236.87000    128.40000    159.91000
12    244.05000    132.98000    159.91000
12    219.60000     95.38000    159.91000
12    207.22000     94.08000    159.91000
12    191.57000     82.31000    159.91000
12    192.55000    117.29000    155.59000
12    176.90000    116.96000    155.59000
12    197.44000    139.52000    154.53000
12    209.82000    151.29000    154.53000
12    225.14000    151.94000    152.18000
12    232.96000    145.08000    151.35000
12    192.87000    155.21000    151.35000
12    201.02000    152.60000    151.35000
12    215.36000    119.90000    157.86000
12    204.28000    124.81000    157.86000
12    138.44000    139.52000    157.86000
12    144.31000    130.04000    157.86000
12    148.22000    122.52000    157.86000
12    135.84000    124.15000    157.86000
12    140.07000    110.75000    157.86000
12    158.33000    110.75000    157.86000
12    151.16000     91.13000    157.86000
12    162.24000     82.63000    157.86000
12    166.47000     73.81000    157.86000
12    192.87000     52.55000    157.86000
12    221.23000     54.19000    157.86000
12    146.92000     80.02000    157.86000
12    152.46000     73.48000    157.86000
12    139.10000     85.58000    157.86000
12    138.12000     74.13000    157.86000
12    130.30000     88.19000    157.86000
12    131.27000     97.02000    157.86000
12    120.19000    107.81000    154.61000
12    135.84000    103.23000    154.61000
12    141.38000     93.42000    154.61000
12    164.84000     98.98000    153.32000
12    159.63000     89.50000    153.32000
12    172.67000     88.52000    153.32000
12    185.70000     96.04000    153.32000
12    171.36000     61.38000    148.55000
12    204.93000     75.77000    148.55000
12    200.70000     62.36000    148.55000
12    207.54000     66.29000    148.55000
12    195.16000     73.81000    148.55000
12    253.50000    102.58000    148.55000
12    246.33000    113.69000    148.55000
12    248.28000    124.48000    148.55000
12    255.78000    125.79000    148.55000
12    256.76000    116.63000    148.55000
12    271.10000    107.15000    140.21000
12    182.44000    123.83000    150.89000
12    166.15000    138.21000    150.89000
12    194.18000    101.92000    150.89000
12    184.73000    102.90000    150.89000
12    234.27000     97.67000    154.15000
12    226.45000    115.00000    154.15000
12    235.57000    104.21000    154.15000
12    219.93000     62.36000    143.62000
12    250.24000     53.21000    145.36000
12    259.36000     64.32000    145.14000
12    213.08000     49.61000    144.23000
12    203.96000     50.92000    144.23000
12    199.39000     44.38000    142.94000
12    233.94000     66.94000    143.17000
12    226.12000     77.40000    143.17000
12    218.62000     94.40000    143.17000
12    246.65000     69.23000    143.17000
12    249.91000     61.05000    143.17000
12    217.32000    132.00000    142.11000
12    246.00000    136.58000    142.11000
12    228.73000    136.25000    142.11000
12    243.39000    129.06000    142.11000
12    202.65000    131.67000    144.30000
12    195.48000     90.48000    144.15000
12    170.71000    125.79000    145.21000
12    165.82000    108.13000    145.21000
12    131.27000    107.81000    145.21000
12    130.62000    120.23000    145.21000
12    127.36000    130.04000    145.21000
12    128.01000    140.17000    145.21000
12    129.32000    156.85000    144.99000
12    141.38000    161.10000    144.99000
12    154.09000    104.54000    149.91000
12    148.87000    113.69000    149.91000
12    175.93000    106.17000    149.91000
12    222.21000    107.15000    149.91000
12    117.26000    121.87000    147.26000
12    108.13000    115.65000    147.26000
12    103.24000    118.27000    147.26000
12    107.48000    124.15000    147.26000
12    108.13000    133.64000    147.26000
12    117.58000    135.60000    147.26000
12    112.37000    139.85000    147.26000
12     93.79000    132.00000    143.62000
12     87.92000    123.83000    143.62000
12     86.30000    134.94000    143.62000
12    177.56000     97.02000    145.21000
12    213.73000    110.42000    145.21000
12    212.10000     84.27000    151.35000
12    182.12000     72.17000    151.35000
12    189.94000     62.36000    151.35000
12    181.79000     48.63000    151.35000
12    146.27000     65.63000    151.35000
12    175.27000     78.71000    151.35000
12    182.44000     84.59000    151.35000
12    202.98000    105.85000    138.47000
12    201.35000    118.60000    138.47000
12    219.93000    118.27000    138.47000
12    236.55000     79.69000    142.56000
12    204.93000     94.73000    142.56000
12    184.07000    133.64000    142.56000
12    183.75000    147.69000    142.56000
12    175.60000    148.35000    142.56000
12    222.21000    142.79000    142.56000
12    156.70000    150.96000    143.47000
12    114.65000     99.96000    143.47000
12    237.53000     52.88000    143.47000
12    241.76000     61.71000    143.47000
12    144.31000    103.88000    143.47000
12    182.12000     63.34000    144.76000
12    172.34000     51.57000    144.76000
12    161.26000    127.10000    144.76000
12    137.79000    138.54000    141.35000
12    144.31000    148.68000    141.35000
12    117.91000    148.35000    141.35000
12    144.64000    129.06000    141.35000
12    136.49000    128.40000    141.35000
12    150.18000    122.19000    141.35000
12    132.25000     89.50000    141.35000
12    129.97000     97.02000    141.35000
12    144.31000     81.65000    141.35000
12    150.83000     90.48000    141.35000
12    158.00000     78.38000    141.35000
12    157.67000     71.52000    141.35000
12    191.57000     52.23000    141.35000
12    232.31000    127.42000    141.35000
12    140.07000     71.84000    141.35000
12    128.01000     77.73000    141.35000
12    243.07000     88.52000    141.35000
12    223.51000     52.55000    141.35000
12    177.23000    157.83000    141.35000
12    163.21000    160.12000    141.35000
12    187.99000    114.35000    137.18000
12    174.95000    116.63000    137.18000
12    168.10000     92.44000    137.18000
12    230.36000     91.79000    137.18000
12    236.22000    104.86000    136.05000
12    259.36000     84.59000    136.05000
12    264.25000     90.48000    136.05000
12    266.21000     79.36000    136.05000
12    256.43000     76.75000    136.05000
12    172.67000     83.94000    136.05000
12    185.38000     77.73000    136.05000
12    173.32000     74.13000    136.05000
12    174.95000     67.92000    136.05000
12    138.44000     98.98000    136.05000
12    143.01000     91.79000    136.05000
12    120.52000    106.83000    134.99000
12    163.21000    140.17000    134.99000
12    195.81000    138.54000    134.99000
12    192.87000    151.62000    134.99000
12    212.10000    149.66000    134.99000
12    233.62000    145.73000    134.99000
12    187.66000    100.29000    134.99000
12    214.39000     80.67000    134.99000
12    215.69000     70.21000    134.99000
12    184.73000     87.86000    134.99000
12    156.04000    104.54000    134.08000
12    161.26000    112.06000    134.08000
12    186.68000    124.15000    134.08000
12    174.30000    104.86000    134.08000
12    165.17000    101.27000    134.08000
12    147.90000    111.73000    134.08000
12    135.51000    112.38000    134.08000
12    224.49000    103.23000    134.08000
12    271.42000     98.00000    134.08000
12    247.96000     81.98000    134.08000
12    253.82000     93.42000    134.08000
12    263.93000    110.42000    134.08000
12    208.52000    141.48000    134.08000
12    228.40000    115.00000    134.08000
12    239.16000    118.92000    134.08000
12    116.93000    113.04000    134.08000
12    125.41000    163.06000    134.08000
12     99.66000    146.39000    134.08000
12    104.55000    153.91000    134.08000
12    183.10000     47.32000    134.08000
12    195.16000     61.38000    134.08000
12    217.97000     54.52000    134.08000
12    241.11000    142.14000    134.08000
12    198.74000     73.48000    130.59000
12    205.59000     63.67000    130.59000
12    205.26000     77.40000    130.59000
12    252.52000    102.58000    130.59000
12    250.56000    126.77000    130.59000
12    258.71000    123.50000    130.59000
12    116.61000    134.62000    130.59000
12    104.87000    135.27000    130.59000
12     99.01000    122.85000    130.59000
12    104.22000    114.02000    130.59000
12    109.76000    122.19000    130.59000
12    234.59000     68.25000    127.26000
12    247.96000     53.21000    127.26000
12    172.01000    127.10000    129.08000
12    194.83000     93.09000    129.08000
12    207.22000     53.86000    129.08000
12    209.82000     45.36000    129.08000
12    173.97000     47.00000    129.08000
12    172.34000     57.46000    128.24000
12    158.00000    149.33000    128.24000
12    138.12000    167.64000    128.24000
12    140.40000    159.79000    128.24000
12    139.75000    152.93000    128.24000
12    128.67000    155.87000    128.24000
12    137.47000    144.42000    128.24000
12    124.76000    146.39000    128.24000
12    124.76000    132.00000    128.24000
12    133.23000    106.17000    128.24000
12     88.25000    134.94000    128.24000
12     88.58000    124.81000    128.24000
12     93.79000    131.67000    128.24000
12    111.39000    142.14000    128.24000
12    203.30000    131.02000    128.24000
12    251.54000    116.96000    128.24000
12    219.60000     63.67000    128.24000
12    190.27000     71.84000    128.24000
12    211.45000    118.27000    128.24000
12    213.73000    108.46000    128.24000
12    241.44000    108.79000    128.24000
12    260.99000     68.25000    128.24000
12    230.03000     55.82000    128.24000
12    195.16000     85.25000    128.24000
12    211.78000     87.54000    128.24000
12    181.79000     61.38000    128.24000
12    146.92000    101.60000    128.24000
12    160.28000     90.15000    128.24000
12    122.47000    121.21000    128.24000
12    117.58000    100.61000    128.24000
12    123.13000     96.69000    128.24000
12    109.44000    102.90000    128.24000
12    140.07000    127.75000    124.61000
12    143.01000    144.10000    124.61000
12    146.27000     83.94000    124.61000
12    151.81000     95.38000    124.61000
12    133.23000     92.77000    124.61000
12    127.36000    104.21000    124.61000
12    158.33000     71.52000    124.61000
12    193.20000     54.84000    124.61000
12    222.21000     50.27000    124.61000
12    221.23000    133.64000    124.61000
12    230.68000    140.83000    124.61000
12    239.16000    131.35000    124.61000
12    245.35000    134.62000    124.61000
12    264.58000    118.92000    121.05000
12    262.95000    131.35000    121.05000
12    254.80000    140.50000    121.05000
12    219.27000    125.14000    121.05000
12    220.90000    116.31000    121.05000
12    213.08000    128.73000    121.05000
12    234.27000     86.56000    121.05000
12    229.38000     92.44000    121.05000
12    184.07000    121.21000    117.11000
12    181.79000    107.81000    117.11000
12    171.69000    100.29000    117.11000
12    183.75000     98.00000    117.11000
12    169.41000     87.86000    117.11000
12    147.90000    112.38000    117.11000
12    132.90000    115.00000    117.11000
12    160.28000    139.52000    117.11000
12    155.07000    111.40000    117.11000
12    159.63000    103.56000    117.11000
12    243.72000    146.39000    117.11000
12    231.01000    148.02000    117.11000
12    258.06000     81.98000    117.11000
12    273.38000    110.42000    117.11000
12    261.32000     92.77000    117.11000
12    251.87000     74.79000    117.11000
12    263.93000    103.88000    117.11000
12    266.86000     85.58000    117.11000
12    271.42000     98.65000    117.11000
12    251.87000     63.67000    117.11000
12    244.05000     73.48000    117.11000
12    246.98000     88.84000    117.11000
12    240.46000     97.35000    117.11000
12    228.07000    109.12000    117.11000
12    236.55000    119.90000    117.11000
12    229.38000    126.12000    117.11000
12    220.90000     98.65000    117.11000
12    216.02000     76.42000    117.11000
12    204.61000     98.00000    117.11000
12    191.57000    115.98000    117.11000
12    192.22000    106.50000    117.11000
12    201.02000    109.44000    117.11000
12    200.04000    121.87000    117.11000
12    180.81000     82.96000    117.11000
12    128.67000     79.36000    117.11000
12    119.87000     90.15000    117.11000
12    152.46000     78.38000    117.11000
12    183.75000     52.88000    117.11000
12    194.50000     48.30000    117.11000
12    196.79000    132.65000    117.11000
12    190.92000    149.66000    117.11000
12    223.84000    158.48000    117.11000
12    214.06000    164.70000    115.44000
12    249.26000    127.10000    115.44000
12    252.52000    102.25000    115.44000
12    202.65000     66.29000    115.44000
12    201.35000     76.09000    115.44000
12    175.93000     68.57000    115.44000
12    166.15000     66.29000    115.44000
12    167.45000    114.35000    115.44000
12    200.04000    160.45000    115.44000
12    188.31000    164.37000    115.44000
12    177.56000    160.77000    115.44000
12    183.75000    131.67000    115.44000
12    199.07000    144.42000    115.44000
12    215.04000    138.21000    115.44000
12    156.70000    123.17000    115.44000
12    110.74000    122.52000    114.53000
12    111.72000    114.02000    114.53000
12    101.61000    114.02000    114.53000
12     99.01000    126.12000    114.53000
12    107.48000    134.94000    114.53000
12    119.54000    136.25000    114.53000
12    140.73000    109.77000    114.53000
12    114.65000    151.62000    114.53000
12    126.38000    166.00000    114.53000
12     96.73000    149.00000    114.53000
12     96.73000    140.17000    113.63000
12     77.82000    139.85000    113.63000
12    167.78000    126.12000    113.63000
12    176.58000    128.40000    113.63000
12    191.24000     94.40000    113.63000
12    206.56000     76.42000    113.63000
12    204.61000     54.19000    113.63000
12    207.22000     46.34000    113.63000
12    213.08000     52.55000    113.63000
12    241.44000    108.13000    112.79000
12    250.89000    116.96000    112.79000
12    158.00000    148.02000    112.79000
12    154.41000    154.23000    112.79000
12    141.38000    154.23000    112.79000
12    138.77000    161.10000    112.79000
12    135.84000    167.31000    112.79000
12    126.38000    153.25000    112.79000
12    125.08000    131.35000    112.79000
12    114.00000    105.85000    112.79000
12    125.41000     98.00000    112.79000
12     91.84000    131.35000    112.79000
12     85.64000    131.35000    112.79000
12    174.30000     54.19000    106.88000
12    147.24000     99.63000    106.88000
12    155.07000     95.71000    106.88000
12    142.03000     94.08000    106.88000
12    136.81000     81.65000    106.88000
12    133.56000     95.06000    106.88000
12    159.30000     73.15000    106.88000
12    145.29000     74.13000    106.88000
12    132.58000    106.17000    106.88000
12    191.90000     57.46000    106.88000
12    197.44000     71.84000    106.88000
12    194.50000     78.38000    106.88000
12    210.80000     59.42000    106.88000
12    215.04000     65.96000    106.88000
12    221.88000     48.96000    106.88000
12    247.30000     55.50000    101.73000
12    231.66000     87.21000    103.47000
12    209.17000     86.23000    103.47000
12    220.58000    120.23000    103.47000
12    233.62000    139.52000    103.47000
12    251.54000    133.31000    103.47000
12    260.02000    120.23000    103.47000
12    260.99000    130.69000    103.47000
12    140.40000    145.41000    103.47000
12    180.81000    145.41000    103.47000
12    166.47000    153.58000    102.34000
12    147.90000    166.98000    101.50000
12    137.47000    119.58000    101.50000
12    165.50000    139.85000    101.50000
12    228.40000    147.69000    101.50000
12    243.07000    148.02000    101.50000
12    184.40000    122.85000    101.50000
12    183.42000    113.04000    101.50000
12    171.04000    102.90000    101.50000
12    173.32000     87.54000    101.50000
12    165.17000     88.52000    101.50000
12    158.98000    111.08000    101.50000
12    117.58000    119.25000    101.50000
12    218.62000     77.40000    101.50000
12    259.36000     83.29000    101.50000
12    158.00000    133.31000    101.50000
12    147.57000    138.54000    101.50000
12    181.47000    101.60000    101.50000
12    203.63000    128.73000    101.50000
12    213.41000    155.54000    101.50000
12    223.51000    163.39000    101.50000
12    232.96000    155.54000    101.50000
12    241.44000    131.35000    101.50000
12    238.83000    120.23000    101.50000
12    226.45000    129.39000    101.50000
12    260.99000    106.83000    101.50000
12    266.86000    116.96000    101.50000
12    269.47000     99.96000    101.50000
12    272.73000     82.63000    101.50000
12    260.34000     73.15000    101.50000
12    247.96000     73.48000    101.50000
12    246.98000     89.50000    101.50000
12    228.73000     65.30000    101.50000
12    235.57000     73.81000    101.50000
12    233.62000     99.63000    101.50000
12    225.47000    110.42000    101.50000
12    215.04000     93.09000    101.50000
12    214.39000    102.58000    101.50000
12    202.00000     96.04000    101.50000
12    193.20000    107.81000    101.50000
12    201.35000    117.94000    101.50000
12    204.93000    109.44000    101.50000
12    189.29000    152.93000    101.50000
12    191.90000    135.27000    101.50000
12    180.49000     79.69000    101.50000
12    155.39000     83.61000    101.50000
12    187.01000     67.59000    101.50000
12    144.31000    126.77000    101.50000
12    134.86000    134.29000    101.50000
12    126.06000    117.29000    101.50000
12    127.69000    142.46000    101.50000
12    114.65000     95.71000    101.50000
12    128.01000     86.23000    101.50000
12    243.07000     65.96000    101.50000
12    261.97000     63.02000    101.50000
12    201.02000    178.43000    101.50000
12    202.65000    170.25000    101.50000
12    160.61000    166.66000    101.50000
12    171.69000    173.85000    101.50000
12    187.99000    175.48000    101.50000
12    152.79000    176.14000    101.50000
12    250.56000    142.46000    101.50000
12    139.42000    112.06000     98.55000
12    109.11000    137.89000     98.55000
12     94.44000    143.12000     98.55000
12     77.17000    138.87000     98.55000
12     98.68000    124.48000     98.55000
12    104.55000    122.85000     98.55000
12    177.88000    128.73000     98.55000
12    206.89000     76.75000     98.55000
12    180.16000     91.46000     98.55000
12    167.45000     97.02000     98.55000
12    171.04000    111.73000     98.55000
12    206.56000     52.88000     98.55000
12    205.26000     67.27000     98.55000
12    250.24000    100.94000     98.55000
12    193.20000    143.12000     98.55000
12    198.09000    157.83000     98.55000
12    173.32000    156.52000     98.55000
12    214.39000    167.31000     98.55000
12    222.21000    150.31000     98.55000
12    122.47000    132.98000     97.72000
12    130.62000    154.89000     97.72000
12    128.34000    165.02000     97.72000
12    137.79000    169.60000     97.72000
12    140.73000    156.19000     97.72000
12    157.35000    149.66000     97.72000
12    127.04000     98.98000     95.82000
12    115.30000    108.13000     95.82000
12     86.62000    126.44000     95.82000
12    117.91000    153.25000     95.82000
12    150.18000    109.12000     95.82000
12    163.54000    124.15000     95.82000
12    170.06000     72.82000     95.82000
12    214.71000    136.58000     95.82000
12    241.11000    109.44000     95.82000
12    249.26000    118.27000     95.82000
12    191.57000     96.69000     95.82000
12    153.44000    122.52000     95.82000
12    103.24000    113.69000     95.82000
12    188.64000    165.35000     95.82000
12    165.82000     64.65000     95.82000
12    235.90000     55.82000     95.82000
12    185.38000    124.48000     86.13000
12    183.42000    114.02000     86.13000
12    181.14000    104.21000     86.13000
12    163.21000    112.38000     86.13000
12    168.10000    135.92000     86.13000
12    156.70000    131.67000     86.13000
12    149.85000    137.56000     86.13000
12    172.99000     87.21000     86.13000
12    163.87000     89.17000     86.13000
12    148.22000     98.00000     86.13000
12    152.79000     76.75000     86.13000
12    164.19000     73.15000     86.13000
12    135.51000     85.90000     86.13000
12    133.56000    104.21000     86.13000
12    219.93000     73.81000     86.13000
12    213.73000     62.69000     86.13000
12    230.03000     84.92000     86.13000
12    255.78000     85.25000     86.13000
12    258.71000     74.46000     86.13000
12    262.30000    104.21000     86.13000
12    222.53000    115.98000     86.13000
12    206.56000    127.75000     86.13000
12    241.76000    134.29000     86.13000
12    245.68000    143.77000     86.13000
12    231.33000    142.79000     86.13000
12    259.69000    136.58000     86.13000
12    238.50000    155.87000     86.13000
12    219.60000    159.79000     86.13000
12    224.82000    165.35000     86.13000
12    205.91000    170.25000     86.13000
12    201.02000    174.83000     86.13000
12    210.47000    151.29000     86.13000
12    173.64000    156.19000     82.57000
12    152.13000    148.68000     82.57000
12    138.44000    152.27000     82.57000
12    138.77000    169.93000     82.57000
12    202.65000     77.40000     82.57000
12    192.55000     86.56000     82.57000
12    195.81000     58.44000     82.57000
12    206.56000     57.46000     82.57000
12    118.56000    115.33000     86.96000
12    137.79000     95.38000     86.96000
12    194.83000     72.82000     86.96000
12    179.51000    145.08000     86.96000
12    250.56000    131.35000     86.96000
12    261.32000    125.79000     86.96000
12    213.41000    119.58000     86.96000
12    106.50000    149.00000     86.96000
12    146.92000     87.21000     86.96000
12    206.56000     86.88000     86.96000
12    177.23000     61.38000     86.96000
12    223.51000     55.82000     86.96000
12     97.70000    134.29000     86.96000
12    120.19000    124.81000     84.31000
12    136.16000    136.58000     84.31000
12    128.01000    145.73000     84.31000
12    223.84000    104.21000     84.31000
12    234.92000     91.13000     84.31000
12    248.93000     69.55000     84.31000
12    260.02000    117.29000     84.31000
12    254.15000    110.10000     84.31000
12    226.12000     64.32000     84.31000
12    216.99000     88.19000     84.31000
12    213.08000    105.19000     84.31000
12    202.98000     97.67000     84.31000
12    197.44000    117.94000     84.31000
12    197.76000    108.79000     84.31000
12    235.57000    124.48000     84.31000
12    235.25000    113.69000     84.31000
12    239.81000     79.36000     84.31000
12    272.40000     91.79000     84.31000
12    222.86000    132.33000     84.31000
12    203.63000    140.83000     84.31000
12    193.20000    132.00000     84.31000
12    186.36000    177.12000     84.31000
12    169.73000    169.60000     84.31000
12    154.41000    163.39000     84.31000
12    150.50000    176.14000     84.31000
12    177.56000    186.93000     84.31000
12    164.84000    188.24000     84.31000
12    240.79000     99.31000     76.51000
12    231.99000    101.92000     76.51000
12    251.54000     99.63000     76.51000
12    185.05000     81.00000     76.51000
12    177.56000     95.38000     76.51000
12    164.19000    103.23000     76.51000
12    138.12000    111.73000     76.51000
12    154.09000    122.19000     76.51000
12    168.43000    123.83000     76.51000
12    111.07000    136.58000     76.51000
12     97.05000    141.48000     76.51000
12    100.31000    120.23000     76.51000
12     75.54000    142.46000     76.51000
12     75.21000    133.96000     76.51000
12     86.95000    124.48000     76.51000
12     88.90000    141.48000     76.51000
12    100.64000    162.73000     76.51000
12     75.87000    167.31000     76.51000
12    130.30000    162.73000     76.51000
12    149.20000    112.71000     76.51000
12    153.44000    102.25000     76.51000
12    118.56000    103.88000     76.51000
12    128.01000    116.96000     76.51000
12    133.88000    125.79000     76.51000
12    175.60000     75.77000     76.51000
12    189.29000     97.67000     76.51000
12    212.10000     70.21000     76.51000
12    264.90000     91.79000     76.51000
12    271.75000    119.25000     76.51000
12    245.68000    120.89000     76.51000
12    241.76000    109.77000     76.51000
12    218.95000    148.35000     76.51000
12    215.36000    135.92000     76.51000
12    201.35000    163.06000     76.51000
12    197.76000    155.21000     76.51000
12    192.22000    149.00000     76.51000
12    188.96000    166.98000     76.51000
12    185.70000    157.50000     76.51000
12    174.62000    177.45000     76.51000
12    160.93000    179.08000     76.51000
12    124.76000    135.27000     76.51000
12    120.52000    156.52000     76.51000
12    116.61000    148.68000     76.51000
12    119.21000    175.81000     76.51000
12     89.55000    159.46000     76.51000
12    250.56000     92.11000     76.51000
12    165.50000     86.56000     70.60000
12    152.79000     93.75000     70.60000
12    134.21000    101.60000     70.60000
12    157.02000     81.00000     70.60000
12    142.36000    102.90000     70.60000
12    177.88000    105.52000     70.60000
12    174.95000    115.33000     70.60000
12    219.93000    116.31000     70.60000
12    206.56000    126.12000     70.60000
12    219.60000     77.40000     70.60000
12    216.02000     62.04000     70.60000
12    251.22000     83.94000     70.60000
12    262.62000     82.31000     70.60000
12    262.95000    107.48000     70.60000
12    183.75000    123.83000     70.60000
12    170.06000    135.27000     70.60000
12    157.67000    131.35000     70.60000
12    148.22000    138.21000     70.60000
12    163.21000    147.69000     70.60000
12    143.33000    154.89000     70.60000
12    232.64000    139.52000     68.55000
12    243.72000    140.83000     68.55000
12    257.73000    138.54000     68.55000
12    258.71000    127.10000     68.55000
12    249.59000    145.08000     68.55000
12    241.76000    152.27000     68.55000
12    208.19000    157.50000     68.55000
12    210.15000    147.04000     68.55000
12    217.97000    158.16000     68.55000
12    225.14000    165.35000     68.55000
12    217.65000    167.64000     68.55000
12    212.76000    173.20000     68.55000
12    207.54000    170.58000     68.55000
12    199.07000    176.14000     68.55000
12    172.34000    188.89000     68.55000
12    162.56000    189.22000     68.55000
12    150.83000    162.73000     68.55000
12    117.91000    115.00000     68.55000
12    116.61000    124.48000     68.55000
12    108.46000    128.08000     68.55000
12     96.40000    129.71000     68.55000
12    231.33000     88.52000     68.55000
12    234.59000    124.81000     68.55000
12    199.39000     96.36000     64.24000
12    197.76000     77.40000     64.24000
12    196.13000     62.36000     64.24000
12    235.57000     74.79000     64.24000
12    216.67000    104.86000     64.24000
12    172.01000    156.19000     64.24000
12    195.48000    111.08000     64.24000
12    215.36000     93.42000     64.24000
12    195.16000    127.75000     64.24000
12    185.05000    138.54000     64.24000
12    199.72000    139.19000     64.24000
12    234.59000    154.89000     64.24000
12    230.03000    158.16000     64.24000
12    139.75000    170.58000     64.24000
12    132.90000    152.93000     64.24000
12    152.79000    146.06000     64.24000
12    166.47000    170.25000     64.24000
12    151.16000    183.00000     64.24000
12    198.42000    169.27000     59.31000
12    191.57000    168.95000     59.31000
12    142.36000    179.41000     60.15000
12    126.38000    182.68000     60.15000
12    117.58000    178.43000     60.15000
12    117.58000    165.02000     60.15000
12    103.24000    165.68000     60.15000
12     92.49000    173.52000     60.15000
12     85.64000    161.10000     60.15000
12     79.45000    173.85000     60.15000
12     73.58000    164.37000     60.15000
12     71.63000    157.50000     60.15000
12     75.87000    146.71000     60.15000
12     74.89000    138.21000     60.15000
12    160.28000    120.89000     60.15000
12    139.42000    112.06000     60.15000
12    185.05000     97.35000     60.15000
12    178.86000     92.11000     60.15000
12    211.45000     68.57000     60.15000
12    242.42000    103.23000     60.15000
12    225.79000    102.58000     60.15000
12    136.81000    144.10000     60.15000
12    114.65000    138.54000     60.15000
12     95.10000    143.44000     60.15000
12     87.27000    135.60000     60.15000
12     90.86000    123.83000     60.15000
12    163.54000    109.12000     60.15000
12    185.38000     81.32000     58.63000
12    210.80000     80.67000     58.63000
12    161.91000     99.63000     58.63000
12    150.18000    114.35000     58.63000
12    141.70000    121.54000     58.63000
12    127.36000    124.48000     58.63000
12    122.15000    105.19000     58.63000
12    256.43000     99.96000     58.63000
12    244.05000    127.42000     58.63000
12    183.10000    176.79000     58.63000
12    134.21000    162.73000     58.63000
12    116.93000    149.00000     58.63000
12    223.19000    147.04000     58.63000
12    220.90000    132.98000     58.63000
12    177.23000     72.82000     58.63000
12    170.06000     77.73000     58.63000
12    179.84000    107.48000     53.86000
12    169.08000     91.13000     53.86000
12    151.81000     94.08000     53.86000
12    145.29000    103.23000     53.86000
12    147.57000    138.87000     53.86000
12    169.73000    148.68000     53.86000
12    144.64000    158.16000     53.86000
12    143.01000    151.29000     53.86000
12    199.39000    161.43000     53.86000
12    160.28000     86.23000     53.86000
12    255.45000     87.54000     53.86000
12    238.83000     95.06000     53.86000
12    266.53000    113.37000     53.86000
12    223.19000    112.71000     53.86000
12    171.69000    122.85000     53.02000
12    256.10000    135.60000     53.02000
12    244.37000    140.83000     53.02000
12    231.33000    139.52000     53.02000
12    239.81000    134.62000     53.02000
12    212.76000    151.62000     53.02000
12    226.45000    170.58000     53.02000
12    216.34000    174.50000     53.02000
12    181.79000    119.90000     53.02000
12    166.47000    134.29000     53.02000
12    122.15000    115.33000     53.02000
12    112.37000    117.62000     53.02000
12    113.67000    128.40000     53.02000
12    115.63000    171.23000     53.02000
12     93.47000    157.83000     53.02000
12    135.51000    185.95000     53.02000
12    131.27000    176.47000     53.02000
12    122.15000    188.24000     53.02000
12    177.23000    190.85000     53.02000
12    164.52000    191.83000     53.02000
12    199.07000    178.43000     53.02000
12    204.61000    169.27000     53.02000
12    212.43000    166.33000     53.02000
12    241.44000    155.87000     53.02000
12    250.89000    146.39000     53.02000
12    236.55000    148.02000     53.02000
12    260.02000    127.10000     53.02000
12    252.52000    127.75000     53.02000
12    233.62000    129.06000     53.02000
12    238.83000    118.92000     53.02000
12    223.84000     72.17000     53.02000
12    133.23000    101.60000     53.02000
12    158.33000    153.91000     53.02000
12    207.54000    158.48000     53.02000
12    222.53000    162.08000     53.02000
12    206.24000    113.37000     53.02000
12    206.89000    124.48000     53.02000
12    218.30000    124.48000     53.02000
12    208.52000    139.19000     53.02000
12    193.20000    150.96000     53.02000
12    183.42000    156.85000     53.02000
12    175.93000    167.96000     53.02000
12    170.39000    182.35000     53.02000
12    152.13000    170.25000     53.02000
12    124.43000    135.60000     53.02000
12    105.20000    151.62000     53.02000
12     99.98000    133.31000     53.02000
12    226.12000     89.83000     53.02000
12    235.90000     84.27000     53.02000
12    249.91000    112.71000     53.02000
12    248.61000     79.69000     53.02000
12    198.74000     75.44000     46.13000
12    216.67000    106.17000     46.13000
12    234.27000    112.38000     46.13000
12    197.76000    107.48000     46.13000
12    190.27000    123.83000     46.13000
12    169.41000    159.46000     46.13000
12    162.89000    173.52000     46.13000
12    154.09000    180.39000     46.13000
12    180.81000    140.17000     46.13000
12    194.18000    136.91000     46.13000
12    210.80000     97.02000     44.31000
12    197.76000     97.67000     44.31000
12    186.36000    101.27000     44.31000
12    180.49000     95.71000     44.31000
12    225.47000    100.94000     44.31000
12    240.13000    104.54000     44.31000
12    159.96000    122.52000     44.31000
12    165.50000    111.73000     44.31000
12    172.01000    101.60000     44.31000
12    132.25000    112.38000     44.31000
12    160.61000    142.79000     44.31000
12    133.56000    147.69000     44.31000
12    142.68000    171.56000     44.31000
12    141.70000    182.68000     44.31000
12    231.66000    155.54000     44.31000
12    233.62000    163.71000     44.31000
12    214.39000     69.88000     44.31000
12    195.48000     87.21000     44.31000
12    234.92000     78.38000     44.31000
12    134.86000    138.87000     44.31000
12     93.47000    124.15000     44.31000
12    116.61000    140.83000     44.31000
12     93.14000    143.77000     44.31000
12     76.52000    138.21000     44.31000
12     74.89000    147.69000     44.31000
12     71.30000    159.79000     44.31000
12     74.89000    167.96000     44.31000
12     91.51000    171.23000     44.31000
12    103.57000    170.25000     44.31000
12    123.45000    162.41000     44.31000
12    221.88000     81.65000     44.31000
12    206.56000     88.19000     44.31000
12    221.56000    149.98000     39.92000
12    223.19000    134.62000     39.92000
12    254.15000    102.25000     39.92000
12    160.28000    101.27000     39.92000
12    152.79000    114.02000     39.92000
12    143.33000    117.94000     39.92000
12    143.01000    129.06000     39.92000
12    126.38000    124.48000     39.92000
12    183.42000    174.50000     39.92000
12    181.79000    182.68000     39.92000
12    185.38000    163.06000     39.92000
12    185.70000     82.96000     39.92000
12    173.97000     84.27000     39.92000
12    122.15000    151.62000     39.92000
12    145.94000    159.14000     37.12000
12    144.31000    149.66000     37.12000
12    169.08000    149.00000     37.12000
12    158.33000    154.23000     37.12000
12    209.50000    151.94000     37.12000
12    204.61000    161.43000     37.12000
12    200.37000    169.93000     37.12000
12    195.16000    176.14000     37.12000
12    222.53000    169.27000     37.12000
12    213.41000    164.70000     37.12000
12    238.18000    153.91000     37.12000
12    244.37000    150.64000     37.12000
12    251.22000    146.39000     37.12000
12    249.59000    135.60000     37.12000
12    238.50000    140.83000     37.12000
12    247.96000    126.12000     37.12000
12    233.94000    132.00000     37.12000
12    223.84000     71.52000     37.12000
12    204.93000     71.19000     37.12000
12    183.75000     75.44000     37.12000
12    150.18000     96.04000     37.12000
12    179.84000    108.79000     37.12000
12    175.60000    124.15000     37.12000
12    168.43000    123.17000     37.12000
12    140.40000    106.50000     37.12000
12    110.09000    120.56000     37.12000
12    121.17000    109.77000     37.12000
12     99.66000    156.52000     37.12000
12     90.21000    156.19000     37.12000
12     83.04000    162.73000     37.12000
12    175.27000    189.54000     37.12000
12    164.52000    192.49000     37.12000
12    176.58000    173.52000     37.12000
12    175.93000    158.16000     37.12000
12    263.60000    116.96000     37.12000
12    269.47000    123.50000     37.12000
12    261.97000    130.04000     37.12000
12    203.63000    181.04000     37.12000
12    248.28000    115.33000     37.12000
12    248.93000     92.44000     37.12000
12    234.59000     97.35000     37.12000
12    220.58000     91.46000     37.12000
12    237.85000    123.83000     37.12000
12    224.16000    115.98000     37.12000
12    216.02000    125.79000     37.12000
12    205.26000    115.33000     37.12000
12    203.96000    127.42000     37.12000
12    214.06000    140.83000     37.12000
12    203.63000    143.12000     37.12000
12    196.46000    154.23000     37.12000
12    186.36000    150.31000     37.12000
12    168.43000    133.96000     37.12000
12    150.18000    134.94000     37.12000
12    103.57000    134.29000     37.12000
12    108.46000    147.04000     37.12000
12    163.87000     91.13000     37.12000
12    131.60000    177.12000     37.12000
12    120.19000    183.33000     37.12000
12    127.04000    189.87000     37.12000
12    145.29000    191.18000     37.12000
12    237.53000     88.52000     37.12000
12    216.67000    106.83000     30.15000
12    196.46000    108.13000     30.15000
12    187.01000    125.14000     30.15000
12    162.89000    179.41000     30.15000
12    155.39000    169.93000     30.15000
12    214.71000    174.83000     30.15000
12    123.13000    136.25000     30.15000
12    196.46000    137.23000     30.15000
12    180.49000    138.87000     30.15000
12    187.01000    115.65000     30.15000
12    194.83000     79.36000     30.15000
12     88.58000    134.29000     30.15000
12    205.26000     98.00000     26.82000
12    213.73000     82.96000     26.82000
12    189.62000     99.63000     26.82000
12    178.21000     95.38000     26.82000
12    196.79000     89.17000     26.82000
12    236.87000    109.12000     26.82000
12    233.94000    164.70000     26.82000
12    224.82000    156.52000     26.82000
12    151.81000    145.73000     26.82000
12    143.01000    170.25000     26.82000
12    148.22000    181.37000     26.82000
12    167.45000    163.71000     26.82000
12    156.04000    124.81000     26.82000
12    167.78000    111.08000     26.82000
12    134.53000    146.39000     26.82000
12    123.13000    165.02000     26.82000
12    133.88000    117.62000     26.82000
12    115.30000    135.60000     26.82000
12     94.44000    142.14000     26.82000
12     83.36000    148.35000     26.82000
12     96.07000    169.93000     26.82000
12     72.93000    165.35000     26.82000
12    157.67000    105.52000     24.24000
12    142.68000    118.92000     24.24000
12    135.51000    130.04000     24.24000
12    124.43000    126.12000     24.24000
12    117.91000    149.98000     24.24000
12    187.66000    166.66000     24.24000
12    226.45000    144.10000     24.24000
12    184.40000    182.68000     24.24000
12    248.93000    133.96000     19.24000
12    249.59000    145.41000     19.24000
12    241.76000    150.64000     19.24000
12    231.99000     99.63000     19.24000
12    219.27000     97.35000     19.24000
12    223.84000     84.27000     19.24000
12    230.03000    130.04000     19.24000
12    262.95000    114.02000     19.24000
12    264.25000    125.14000     19.24000
12    212.76000    149.66000     19.24000
12    206.89000    157.83000     19.24000
12    222.21000    168.62000     19.24000
12    204.28000    180.72000     19.24000
12    201.02000    166.66000     19.24000
12    193.85000    172.22000     19.24000
12    178.53000    156.52000     19.24000
12    174.62000    174.50000     19.24000
12    175.60000    185.95000     19.24000
12    166.47000    191.18000     19.24000
12    162.56000    153.58000     19.24000
12    146.92000    157.50000     19.24000
12    175.60000    127.75000     19.24000
12    181.14000    106.50000     19.24000
12    174.30000    118.92000     20.07000
12    169.73000    144.75000     20.98000
12    208.19000    135.27000     20.98000
12    198.42000    125.46000     20.98000
12    209.82000    121.21000     20.98000
12    229.38000    119.58000     20.98000
12    239.48000    135.92000     20.98000
12    242.74000    121.54000     20.98000
12    169.41000     89.83000     20.98000
12    156.70000     95.06000     20.98000
12    143.98000    106.50000     21.82000
12    145.61000    131.67000     21.82000
12    162.24000    136.25000     21.82000
12     97.38000    153.91000     21.82000
12    107.48000    147.04000     21.82000
12    104.55000    135.60000     21.82000
12     88.58000    164.04000     21.82000
12    123.78000    183.66000     22.65000
12    131.93000    162.08000     18.18000
12    195.48000    153.25000     12.88000
12    187.01000    137.89000     10.76000
12    202.65000    110.42000     10.76000
12    222.21000    109.77000     10.76000
12    250.56000     98.98000     10.76000
12    251.87000    125.46000     10.76000
12    203.63000     97.02000     10.76000
12    195.81000     78.71000     10.76000
12    185.70000     93.75000     10.76000
12    187.66000    118.92000      7.42000
12    168.43000    107.15000      7.42000
12    153.44000    109.44000      7.42000
12    140.73000    121.21000      7.42000
12    139.42000    143.12000      7.42000
12    157.35000    145.08000      7.42000
12    151.16000    169.27000      7.42000
12    145.29000    178.10000      7.42000
12    168.76000    161.10000      7.42000
12    184.07000    166.00000      7.42000
12    183.42000    183.33000      7.42000
12    220.25000    154.23000      7.42000
12    229.70000    154.23000      7.42000
12    222.86000    145.08000      7.42000
12    234.92000    164.70000      7.42000
12    120.52000    158.16000      7.42000
12    124.10000    140.17000      7.42000
12    122.80000    125.79000      7.42000
12    161.59000    178.75000      7.42000
12    120.52000    168.95000      7.42000
12    121.82000    179.73000      7.42000
12    159.63000    124.81000      7.42000
12    245.02000    111.73000      7.42000
12    245.68000    138.21000      4.17000
12    240.46000    148.68000      4.17000
12    207.22000    149.33000      4.17000
12    214.39000    158.48000      4.17000
12    220.58000    168.95000      4.17000
12    199.39000    166.33000      4.17000
12    205.26000    174.83000      4.17000
12    174.95000    176.14000      4.17000
12    178.86000    192.49000      4.17000
12    163.54000    191.18000      4.17000
12    143.66000    161.43000      4.17000
12    145.94000    148.68000      4.17000
12    155.72000    157.83000      4.17000
12    100.64000    147.04000      4.17000
12     87.60000    149.98000      4.17000
12     90.53000    162.08000      4.17000
12    148.22000    136.25000      4.17000
12    171.69000    132.33000      4.17000
12    173.97000    116.31000      4.17000
12    170.71000    147.04000      4.17000
12    223.84000    127.75000      4.17000
12    209.82000    135.60000      4.17000
12    197.44000    127.10000      4.17000
12    209.17000    121.21000      4.17000
12    232.64000    134.62000      4.17000
12    233.94000    118.60000      4.17000
12    232.64000     97.35000      4.17000
12    218.62000     87.54000      4.17000
12    163.21000     91.79000      4.17000
12    137.14000    109.12000      4.17000
12    105.53000    135.60000      4.17000
12    131.27000    171.23000      1.89000
12    132.90000    154.56000      1.89000
12    114.65000    149.00000      1.89000
12    180.49000    154.89000      0.76000
12    196.79000    178.10000      0.76000
11    105.28000    161.18000      0.00000
11    103.97000    173.28000      0.00000
11    115.38000    172.95000     27.19000
11    135.59000    181.78000     15.60000
11    191.65000    188.97000     41.06000
11    109.19000    173.61000     66.43000
11    194.25000    187.01000     58.48000
11    107.56000    161.18000     30.45000
11    102.67000    180.80000     22.73000
11    209.90000    145.16000    109.08000
11    165.90000     56.23000    135.14000
11    158.73000     60.48000    130.06000
11    152.21000     65.39000    130.06000
11    146.67000     75.52000    138.02000
11    151.56000     70.62000    128.47000
11    169.16000     52.31000    171.27000
11    174.05000     48.06000    171.27000
11    181.54000     49.70000    171.27000
11    126.79000    100.70000    182.03000
11    222.53000    113.04000    202.03000
11    229.38000    116.63000    202.03000
11    230.03000    104.21000    202.03000
11    241.44000    109.12000    202.03000
11    229.05000     96.36000    202.03000
11    213.41000    109.44000    202.03000
11    218.95000    127.42000    202.03000
11    212.76000    132.00000    202.03000
11    175.27000    118.92000    202.03000
11    174.62000    108.79000    202.03000
11    175.93000    125.79000    202.03000
11    156.04000    132.33000    202.03000
11    147.57000    131.02000    202.03000
11    156.04000    125.14000    202.03000
11    148.22000    111.73000    202.03000
11    192.87000    107.81000    202.03000
