# Supplementary material for: Design Principles of Pancreatic Islets: Glucose-Dependent Coordination of Hormone Pulses
Source: PLoS One. 2016 Apr 1;11(4):e0152446. doi: 10.1371/journal.pone.0152446 (PMC4818077; doi:10.1371/journal.pone.0152446)
Supplement: S1 Dataset — Three-dimensional coordinates of α and β cells within mouse islets (n = 29). Columns represent types, x, y, and z coordinates (μm) of cells (rows) within an islet. The numbers of the first column are 11 (α cell) and 12 (β cell). (ZIP) [file pone.0152446.s009.zip › Mouse/M16.txt]

12    245.35000    111.79000     13.10000
12    260.02000    126.51000     13.10000
12    226.44000    137.95000     13.10000
12    218.30000    126.51000     13.10000
12    189.61000    137.62000     13.10000
12    195.81000    153.32000     13.10000
12    164.19000    147.10000     13.10000
12    165.82000    170.64000     13.10000
12    155.72000     90.22000     13.10000
12    143.98000    103.95000     13.10000
12    136.16000    116.04000     13.10000
12    114.98000     99.37000     13.10000
12    124.10000     91.52000     13.10000
12    139.10000     76.48000     13.10000
12    204.93000     56.54000     13.10000
12    195.16000     77.47000     13.10000
12    180.81000     64.39000     13.10000
12    164.19000     60.14000     13.10000
12    156.37000     46.08000     13.10000
12    188.31000     32.67000     13.10000
12    230.36000     36.92000     13.10000
12    234.92000     61.44000     13.10000
12    254.80000     56.21000     13.10000
12    274.03000     50.00000     13.10000
12    276.31000     84.33000     13.10000
12    264.58000    103.95000     13.10000
12    177.56000    111.79000     18.63000
12    176.58000     83.02000     18.63000
12    193.20000     99.04000     18.63000
12    304.99000    137.62000     18.63000
12    294.24000    152.66000     18.63000
12    275.33000    181.11000     18.63000
12    267.84000    170.97000     18.63000
12    245.67000    186.01000     18.63000
12    231.99000    174.89000     18.63000
12    222.53000    184.38000     18.63000
12    222.86000    210.20000     18.63000
12    159.63000    194.84000     18.63000
12    164.84000    208.24000     18.63000
12    155.39000    212.82000     18.63000
12    221.23000    150.70000     18.63000
12    229.38000    118.01000     18.63000
12    213.73000     98.72000     18.63000
12    204.61000     85.97000     18.63000
12    191.24000     56.54000     18.63000
12    178.53000     44.44000     18.63000
12    155.72000     69.62000     18.63000
12    148.87000     57.19000     18.63000
12    135.18000     95.77000     18.63000
12    126.71000    107.22000     18.63000
12    112.04000     84.98000     18.63000
12    132.90000     58.83000     18.63000
12    121.82000     73.87000     18.63000
12    162.24000    108.85000     18.63000
12    160.93000    128.47000     18.63000
12    178.86000    141.55000     18.63000
12    216.99000    112.12000     18.63000
12    231.01000     92.83000     18.63000
12    248.61000     73.21000     18.63000
12    263.93000     85.64000     18.63000
12    281.85000     69.95000     18.63000
12    259.04000     43.46000     18.63000
12    246.00000     48.69000     18.63000
12    208.19000     45.42000     18.63000
12    202.00000     34.31000     18.63000
12    207.21000    138.28000     18.63000
12    187.66000    122.26000     18.63000
12    287.39000     93.49000     18.63000
12    296.19000     80.73000     18.63000
12    281.20000    107.22000     18.63000
12    306.30000    122.58000     18.63000
12    290.33000    119.97000     18.63000
12    287.72000    140.24000     18.63000
12    272.07000    145.47000     18.63000
12    280.88000    160.51000     18.63000
12    255.78000    156.26000     18.63000
12    255.78000    174.24000     18.63000
12    264.58000    188.30000     18.63000
12    252.19000    198.76000     18.63000
12    240.13000    140.89000     18.63000
12    242.09000    125.85000     18.63000
12    238.18000    159.85000     18.63000
12    202.65000    162.14000     18.63000
12    212.10000    174.89000     18.63000
12    178.86000    156.59000     18.63000
12    148.22000    140.57000     18.63000
12    149.53000    160.51000     18.63000
12    204.28000     67.98000     18.63000
12    221.56000     61.12000     18.63000
12    253.82000     97.08000     18.63000
12    252.85000    140.24000     18.63000
12    192.87000    166.39000     18.63000
12    196.13000    184.70000     18.63000
12    181.14000    189.61000     18.63000
12    196.46000    199.42000     18.63000
12    235.57000    199.74000     18.63000
12    202.00000    213.80000     18.63000
12    180.49000    215.11000     18.63000
12    151.15000    179.14000     18.63000
12    131.27000    129.78000     18.63000
12    120.84000    136.97000     18.63000
12    133.55000    147.43000     18.63000
12    115.30000    117.03000     18.63000
12    136.81000    169.34000     18.63000
12    289.02000    192.55000     18.63000
12    170.38000     95.45000     22.80000
12    147.57000    122.91000     22.80000
12    160.28000    157.89000     22.80000
12    212.43000    162.14000     22.80000
12    261.32000    116.04000     23.56000
12    267.19000    134.03000     23.56000
12    202.33000    106.89000     23.56000
12    164.84000     81.39000     23.56000
12    144.31000     88.58000     23.56000
12    174.95000    127.49000     23.56000
12    176.58000    201.05000     23.56000
12    167.45000    185.68000     23.56000
12    245.35000    171.30000     23.56000
12    269.79000    202.36000     23.56000
12    256.10000    212.17000     23.56000
12    145.29000     41.83000     23.56000
12    268.16000     71.58000     23.56000
12    148.55000    187.97000     24.47000
12    147.90000    203.67000     24.47000
12    164.19000    169.34000     29.01000
12    159.63000    144.49000     29.01000
12    190.92000    147.10000     29.01000
12    193.53000    135.66000     29.01000
12    223.84000    136.64000     29.01000
12    220.58000    124.22000     29.01000
12    256.43000    127.81000     29.01000
12    247.30000    111.79000     29.01000
12    262.30000    102.31000     29.01000
12    275.99000     81.72000     29.01000
12    276.64000     50.98000     29.01000
12    257.73000     54.58000     29.01000
12    231.01000     32.02000     29.01000
12    223.51000     43.46000     29.01000
12    211.78000     55.89000     29.01000
12    191.24000     82.70000     29.01000
12    187.01000     69.29000     29.01000
12    176.90000     60.79000     29.01000
12    160.61000     40.52000     29.01000
12    193.85000     43.14000     29.01000
12    193.53000     29.40000     29.01000
12    183.10000     30.71000     29.01000
12    156.37000     90.22000     29.01000
12    145.29000    102.97000     29.01000
12    143.01000     78.77000     29.01000
12    123.12000     93.81000     29.01000
12    198.09000    154.30000     29.01000
12    271.75000     93.81000     29.01000
12    232.64000     59.81000     29.01000
12    222.53000    149.39000     33.71000
12    165.82000    108.85000     33.71000
12    177.56000    107.54000     33.71000
12    200.04000     95.45000     33.71000
12    219.27000     99.37000     33.71000
12    202.98000     80.08000     33.71000
12    195.48000     56.21000     33.71000
12    128.34000    108.52000     33.71000
12    120.52000    133.37000     33.71000
12    106.83000    134.68000     33.71000
12    137.47000    165.74000     33.71000
12    113.67000    175.22000     33.71000
12    117.26000    187.97000     33.71000
12    161.91000     50.66000     33.71000
12    252.52000     74.52000     33.71000
12    235.90000     86.95000     33.71000
12    267.19000     82.04000     33.71000
12    288.70000     71.91000     33.71000
12    307.28000     77.79000     33.71000
12    288.05000     88.91000     33.71000
12    281.20000    112.12000     33.71000
12    192.22000    192.55000     33.71000
12    223.84000    186.01000     33.71000
12    234.92000    174.89000     33.71000
12    245.02000    185.68000     33.71000
12    273.38000    187.32000     33.71000
12    282.18000    178.49000     33.71000
12    268.49000    176.20000     33.71000
12    266.21000    164.76000     33.71000
12    231.66000    213.80000     33.71000
12    224.16000    202.68000     33.71000
12    204.61000    227.21000     33.71000
12    201.02000    208.90000     33.71000
12    210.47000    179.80000     33.71000
12    200.04000    183.07000     33.71000
12    162.24000    197.78000     33.71000
12    163.54000    212.17000     33.71000
12    309.23000    138.60000     33.71000
12    292.93000    153.32000     33.71000
12    314.45000    111.47000     33.71000
12    293.91000    135.01000     33.71000
12    281.53000    143.18000     33.71000
12    271.42000    149.72000     33.71000
12    289.68000    122.58000     33.71000
12    262.62000     41.50000     33.71000
12    218.62000     23.85000     33.71000
12    138.12000     72.89000     33.71000
12    134.53000     88.25000     33.71000
12    244.04000    147.76000     33.71000
12    244.37000    199.42000     33.71000
12     94.77000    163.78000     33.71000
12     89.23000    178.16000     33.71000
12    102.92000    116.70000     33.71000
12     93.14000    127.49000     33.71000
12     79.78000    115.39000     33.71000
12     84.01000     96.10000     33.71000
12    113.02000     67.98000     33.71000
12    130.62000     52.62000     33.71000
12    250.24000     26.13000     33.71000
12    239.81000     18.62000     33.71000
12    295.22000     78.12000     33.71000
12    310.86000    124.22000     33.71000
12    334.00000    122.91000     33.71000
12    335.96000    132.72000     33.71000
12    321.29000    145.80000     33.71000
12    337.59000    154.30000     33.71000
12    323.57000    163.78000     33.71000
12    329.76000    156.59000     33.71000
12    329.44000    178.16000     33.71000
12    309.88000    176.20000     33.71000
12    308.25000    196.47000     33.71000
12    321.94000    198.76000     33.71000
12    284.79000    225.57000     33.71000
12    258.06000    225.24000     33.71000
12    266.21000    214.13000     33.71000
12    262.95000    192.22000     33.71000
12    255.45000    172.93000     33.71000
12    235.24000    122.58000     33.71000
12    244.37000    132.06000     33.71000
12    189.29000    116.37000     33.71000
12    135.18000    136.97000     33.71000
12    118.89000    163.45000     33.71000
12    107.48000    147.10000     33.71000
12    135.51000    212.17000     33.71000
12    132.58000    184.70000     33.71000
12    201.02000    164.76000     38.18000
12    218.62000    165.74000     38.18000
12    209.50000    142.53000     38.18000
12    211.78000    113.76000     38.18000
12    197.11000    123.24000     38.18000
12    163.21000    128.14000     38.18000
12    142.35000    125.53000     38.18000
12    149.85000    156.59000     38.18000
12    140.07000    147.43000     38.18000
12    149.85000    175.22000     38.18000
12    231.33000    159.20000     38.18000
12    249.91000    160.51000     38.18000
12    256.10000    147.43000     38.18000
12    246.98000     99.37000     38.18000
12    207.54000     68.64000     38.18000
12    142.68000     56.21000     38.18000
12    125.41000     66.35000     38.18000
12    101.94000     95.12000     38.18000
12    113.35000    105.91000     38.18000
12    115.95000    120.29000     38.18000
12     93.79000    107.22000     38.18000
12    151.48000    114.41000     38.18000
12    179.51000     92.83000     38.18000
12    247.30000     45.10000     38.18000
12    297.17000     62.43000     38.18000
12    288.70000    103.95000     38.18000
12    320.31000     93.81000     38.18000
12    331.39000    106.56000     38.18000
12    298.80000    117.03000     38.18000
12    233.29000    105.91000     38.18000
12    210.47000    152.99000     38.18000
12    161.91000    156.26000     38.18000
12    184.73000    211.51000     38.18000
12    268.16000    230.80000     38.18000
12    275.01000    241.26000     38.18000
12    290.98000    192.22000     38.18000
12    319.01000    183.07000     38.18000
12    122.47000    202.36000     38.18000
12     95.42000    143.18000     38.18000
12     84.67000    135.01000     38.18000
12     84.67000    152.99000     38.18000
12    328.46000    219.36000     38.18000
12    315.10000    212.82000     38.18000
12    301.73000    219.03000     38.18000
12    282.83000    214.45000     38.18000
12    297.50000    205.95000     38.18000
12    285.76000    203.67000     38.18000
12    279.57000     53.60000     44.24000
12    275.99000     42.16000     44.24000
12    254.80000     50.33000     44.24000
12    260.34000     55.56000     44.24000
12    232.31000     28.75000     44.24000
12    221.88000     37.58000     44.24000
12    212.43000     48.04000     44.24000
12    230.03000     58.50000     44.24000
12    240.13000     53.93000     44.24000
12    255.13000     64.71000     44.24000
12    273.05000     74.20000     44.24000
12    281.85000     79.10000     44.24000
12    276.31000     89.24000     44.24000
12    263.27000     97.74000     44.24000
12    223.19000     75.50000     44.24000
12    210.80000     61.12000     44.24000
12    254.15000    115.06000     44.24000
12    261.32000    122.26000     44.24000
12    256.43000    135.01000     44.24000
12    178.53000     67.98000     44.24000
12    178.21000     58.50000     44.24000
12    194.18000     72.23000     44.24000
12    192.87000     85.97000     44.24000
12    166.15000     85.64000     44.24000
12    159.96000     77.14000     44.24000
12    158.00000     90.87000     44.24000
12    150.83000     82.70000     44.24000
12    146.27000    102.64000     44.24000
12    335.96000    180.45000     44.24000
12    290.65000    240.94000     44.24000
12    268.49000    221.65000     44.24000
12    269.79000    204.97000     44.24000
12    256.10000    210.53000     44.24000
12    254.47000    182.09000     44.24000
12    247.30000    216.42000     44.24000
12    298.15000    229.82000     44.24000
12    340.19000    194.51000     44.24000
12    343.45000    166.72000     44.24000
12    306.95000    151.03000     44.24000
12    275.66000    100.02000     44.24000
12    265.88000    110.49000     44.24000
12    270.12000    136.31000     44.24000
12    278.59000    159.85000     44.24000
12    322.59000    127.81000     44.24000
12    271.75000     62.10000     44.24000
12    240.46000     33.33000     44.24000
12    261.32000     29.73000     44.24000
12    228.40000     45.75000     44.24000
12    200.70000     38.56000     44.24000
12    196.13000     29.40000     44.24000
12    183.75000     37.25000     44.24000
12    183.75000     26.13000     44.24000
12    192.87000     43.46000     44.24000
12    154.09000     42.48000     44.24000
12    145.61000     39.21000     44.24000
12    169.41000     39.87000     44.24000
12    219.93000    121.28000     44.24000
12    226.77000    131.74000     44.24000
12    197.44000    156.26000     44.24000
12    187.99000    144.49000     44.24000
12    163.21000    139.58000     44.24000
12    162.89000    148.08000     44.24000
12    171.04000    174.57000     44.24000
12    175.60000    202.03000     44.24000
12    150.18000    203.67000     44.24000
12    144.96000    192.22000     44.24000
12    209.17000    130.76000     44.24000
12    198.09000    141.55000     44.24000
12    189.61000    132.06000     44.24000
12    173.32000    124.22000     44.24000
12    174.95000    139.26000     44.24000
12    183.75000    161.16000     44.24000
12    150.18000    137.30000     44.24000
12    127.36000    121.60000     44.24000
12    124.10000     96.43000     44.24000
12    114.65000     91.52000     44.24000
12    193.20000     95.45000     44.24000
12    197.76000    109.51000     44.24000
12    231.99000    143.51000     44.24000
12    177.23000    187.97000     44.24000
12    163.54000    187.32000     44.24000
12    159.96000    172.93000     44.24000
12    187.99000    181.43000     44.24000
12    133.23000    197.78000     44.24000
12    106.50000    161.16000     44.24000
12     99.98000    175.55000     44.24000
12    103.24000    191.57000     44.24000
12     90.86000     84.33000     44.24000
12    219.27000    215.11000     44.24000
12    227.42000    225.90000     44.24000
12    239.81000    233.74000     44.24000
12    205.26000    194.51000     48.33000
12    294.89000    171.30000     48.33000
12    309.88000    164.11000     48.33000
12    299.78000    103.95000     48.33000
12    300.10000     89.89000     48.33000
12    212.43000     86.62000     48.33000
12    255.13000     87.60000     48.33000
12    162.89000    109.18000     49.09000
12    170.06000    103.29000     49.09000
12    219.27000    100.02000     49.09000
12    232.31000     88.58000     49.09000
12    253.50000     74.52000     49.09000
12    265.88000     82.70000     49.09000
12    295.22000     79.10000     49.09000
12    286.09000     68.96000     49.09000
12    309.23000     77.14000     49.09000
12    313.47000    114.08000     49.09000
12    310.86000    128.47000     49.09000
12    315.42000    135.66000     49.09000
12    294.56000    135.99000     49.09000
12    281.20000    115.06000     49.09000
12    296.85000    155.28000     49.09000
12    136.16000    107.54000     49.09000
12    133.55000     84.33000     49.09000
12    137.47000     69.29000     49.09000
12    166.80000     70.93000     49.09000
12    194.50000     56.87000     49.09000
12    246.33000    185.68000     49.09000
12    244.04000    197.13000     49.09000
12    222.53000    198.43000     49.09000
12    231.33000    180.13000     49.09000
12    233.62000    212.82000     49.09000
12    210.80000    182.41000     49.09000
12    338.56000    155.93000     49.09000
12    323.57000    152.01000     49.09000
12    322.59000    163.78000     49.09000
12    277.62000    183.07000     49.09000
12    261.97000    195.16000     49.09000
12    261.65000    161.16000     49.09000
12    281.20000    131.74000     49.09000
12    244.70000    134.68000     49.09000
12    237.85000    124.54000     49.09000
12    239.16000     74.20000     49.09000
12    209.82000     29.40000     49.09000
12    263.60000     40.52000     49.09000
12    337.26000    117.35000     49.09000
12    336.28000    133.70000     49.09000
12    360.73000    161.49000     49.09000
12    361.38000    173.91000     49.09000
12    351.28000    185.36000     49.09000
12    130.62000    156.26000     49.09000
12    126.06000    171.95000     49.09000
12    113.67000    183.07000     49.09000
12    133.55000    181.76000     49.09000
12    137.47000    211.84000     49.09000
12    164.19000    218.70000     49.09000
12    204.93000    222.96000     49.09000
12    209.82000    233.74000     49.09000
12    187.66000    233.42000     49.09000
12    162.56000    198.76000     49.09000
12    177.88000    114.08000     49.09000
12    107.48000    119.64000     49.09000
12    111.72000    134.03000     49.09000
12    123.78000    132.39000     49.09000
12    117.91000    151.68000     49.09000
12    105.85000    145.80000     49.09000
12     96.72000    131.41000     49.09000
12    219.60000    148.74000     49.99000
12    284.79000    144.16000     51.81000
12    272.40000    147.76000     51.81000
12    309.56000    182.09000     51.81000
12    301.73000    186.99000     51.81000
12    325.85000    197.78000     51.81000
12    312.82000    202.03000     51.81000
12    282.18000    225.90000     51.81000
12    251.87000    227.53000     51.81000
12    259.36000    237.67000     51.81000
12    200.37000    206.93000     51.81000
12    193.20000    198.43000     51.81000
12    168.76000    210.53000     51.81000
12    150.83000    214.45000     51.81000
12    193.85000    222.30000     51.81000
12    135.51000     49.67000     51.81000
12    125.73000     55.23000     51.81000
12    319.33000     85.31000     51.81000
12    334.00000     96.10000     51.81000
12    295.54000     54.58000     51.81000
12    285.11000     43.79000     51.81000
12    244.37000     22.54000     51.81000
12    223.84000     28.42000     51.81000
12    216.67000     20.25000     51.81000
12    190.27000     20.25000     51.81000
12    178.53000     22.21000     51.81000
12    168.10000     23.19000     51.81000
12    204.61000     99.70000     51.81000
12    171.36000    159.85000     51.81000
12    267.19000    173.26000     51.81000
12    163.87000     53.93000     51.81000
12    142.68000     92.50000     51.81000
12    243.72000    169.01000     51.81000
12    194.50000    120.95000     55.37000
12    247.63000    101.66000     55.37000
12    233.94000    110.16000     55.37000
12    236.87000    100.02000     55.37000
12    208.84000    114.08000     55.37000
12    183.10000    100.68000     55.37000
12    179.84000     84.00000     55.37000
12    150.18000    117.03000     55.37000
12    153.76000    128.14000     55.37000
12    142.35000    124.54000     55.37000
12    133.55000    144.16000     55.37000
12    146.59000    162.14000     55.37000
12    158.98000    157.57000     55.37000
12    145.29000    176.20000     55.37000
12    229.70000    162.14000     55.37000
12    327.81000    219.36000     55.37000
12    307.28000    230.15000     55.37000
12    301.73000    220.67000     55.37000
12    311.51000    217.40000     55.37000
12    322.27000    208.24000     55.37000
12    273.70000    238.98000     55.37000
12    216.99000    136.97000     55.37000
12    207.87000     69.62000     56.36000
12    171.36000     50.66000     56.36000
12    188.96000     51.96000     56.36000
12    148.22000     63.41000     56.36000
12    114.98000     70.60000     56.36000
12    102.59000     74.20000     59.99000
12    103.57000     83.68000     59.99000
12    120.52000     95.45000     59.99000
12    152.78000     87.93000     59.99000
12    159.63000     83.02000     59.99000
12    155.07000     72.89000     59.99000
12    197.76000     80.08000     59.99000
12    199.39000     90.87000     59.99000
12    194.18000     94.47000     59.99000
12    188.31000    145.14000     59.99000
12    192.55000    153.97000     59.99000
12    159.63000    135.33000     59.99000
12    164.52000    146.12000     59.99000
12    155.07000    148.41000     59.99000
12    227.42000     57.19000     59.99000
12    237.53000     55.23000     59.99000
12    215.69000     67.00000     59.99000
12    222.21000     75.83000     59.99000
12    212.43000     56.54000     59.99000
12    212.76000     44.44000     59.99000
12    218.95000     36.60000     59.99000
12    231.33000     34.96000     59.99000
12    279.90000     42.48000     59.99000
12    280.55000     55.23000     59.99000
12    336.28000    179.14000     59.99000
12    259.04000    132.06000     59.99000
12    250.89000    117.35000     59.99000
12    259.36000    117.03000     59.99000
12    122.80000    119.64000     59.99000
12     96.07000    159.85000     59.99000
12     95.75000    174.89000     59.99000
12     74.24000    174.24000     59.99000
12     74.89000    185.03000     59.99000
12     81.73000    160.84000     59.99000
12     79.78000    130.76000     59.99000
12     86.62000    136.31000     59.99000
12     99.33000    108.20000     59.99000
12     97.70000    118.99000     59.99000
12    156.04000     41.83000     61.66000
12    149.20000     45.10000     61.66000
12    141.05000     38.56000     61.66000
12    149.20000     33.00000     61.66000
12    170.71000     37.58000     61.66000
12    256.76000     56.54000     61.66000
12    245.35000     41.83000     61.66000
12    278.92000     88.58000     61.66000
12    275.01000     79.43000     61.66000
12    286.42000     80.73000     61.66000
12    261.65000     94.47000     61.66000
12    232.64000    150.37000     65.75000
12    237.85000    138.60000     65.75000
12    210.47000    169.66000     58.71000
12    225.79000    250.09000     58.71000
12    207.21000    252.71000     58.71000
12    203.30000    241.92000     58.71000
12    253.50000    262.19000     58.71000
12    223.51000    267.09000     58.71000
12    206.56000    271.67000     58.71000
12    181.14000    258.92000     58.71000
12    267.84000    187.97000     58.71000
12    101.61000    220.99000     58.71000
12     99.66000    205.63000     58.71000
12     88.25000    205.63000     58.71000
12     74.56000    203.67000     58.71000
12    315.42000     93.49000     58.71000
12    307.60000     96.75000     58.71000
12    303.36000    116.37000     58.71000
12    322.27000    184.05000     58.71000
12    346.39000    134.68000     58.71000
12    347.69000    145.14000     58.71000
12    359.10000    146.78000     58.71000
12    339.54000    108.20000     58.71000
12    328.79000    111.47000     58.71000
12    254.47000     27.12000     58.71000
12    112.70000     60.46000     58.71000
12    117.58000     47.71000     58.71000
12    128.01000     42.48000     58.71000
12    230.03000    101.33000     58.71000
12    248.93000    162.47000     58.71000
12    331.07000    140.89000     58.71000
12    224.16000    206.61000     58.71000
12    164.84000    245.84000     58.71000
12    145.94000    240.94000     58.71000
12    171.36000    236.36000     58.71000
12    183.75000    242.24000     58.71000
12    136.81000    251.40000     58.71000
12    128.67000    244.21000     58.71000
12    119.54000    234.07000     58.71000
12    155.07000    226.88000     59.77000
12    103.24000    242.90000     59.77000
12     93.79000    228.19000     59.77000
12     69.35000    222.30000     59.77000
12     62.50000    207.59000     59.77000
12     56.31000    175.55000     59.77000
12     42.95000    176.53000     59.77000
12     69.02000    151.03000     59.77000
12     45.23000    162.47000     59.77000
12     28.28000    161.49000     59.77000
12     82.38000    106.89000     59.77000
12     68.04000    122.58000     59.77000
12    110.09000     93.49000     59.77000
12    193.85000     66.35000     59.77000
12    175.27000     64.71000     59.77000
12    202.00000     40.52000     59.77000
12    196.46000     32.02000     59.77000
12    184.07000     34.31000     59.77000
12    287.39000     99.04000     59.77000
12    266.21000    102.97000     59.77000
12     90.21000     86.29000     59.77000
12    172.67000    178.49000     59.77000
12    181.14000    200.40000     59.77000
12    230.68000    228.84000     59.77000
12    242.42000    225.90000     59.77000
12    274.03000    221.32000     59.77000
12    288.05000    243.55000     59.77000
12    293.59000    228.51000     59.77000
12    307.93000     65.70000     59.77000
12    119.87000    200.72000     59.77000
12    142.35000    197.13000     59.77000
12    152.13000    204.97000     59.77000
12    200.70000    173.59000     59.77000
12    180.49000    168.36000     59.77000
12    225.79000    122.58000     59.77000
12    270.45000    139.58000     59.77000
12    307.28000    172.93000     59.77000
12    303.04000    144.49000     59.77000
12    338.89000    195.16000     59.77000
12    270.45000    212.82000     59.77000
12    256.10000    211.84000     59.77000
12    246.33000    214.13000     59.77000
12    225.14000    213.80000     59.77000
12    262.30000    259.57000     59.77000
12    244.70000    254.01000     59.77000
12    198.41000    264.48000     59.77000
12    154.41000    172.28000     59.77000
12    279.90000    110.81000     65.75000
12    310.21000    110.49000     65.75000
12    310.21000    128.80000     65.75000
12    321.29000    112.12000     65.75000
12    321.94000    120.62000     65.75000
12    321.94000    135.33000     65.75000
12    334.98000    136.31000     65.75000
12    336.94000    121.93000     65.75000
12    330.42000    103.29000     65.75000
12    344.76000    154.62000     65.75000
12    358.77000    160.51000     65.75000
12    350.30000    167.05000     65.75000
12    335.96000    152.01000     65.75000
12    328.46000    166.07000     65.75000
12    311.84000    162.80000     65.75000
12    310.21000    147.43000     65.75000
12    292.28000    151.03000     65.75000
12    317.38000    140.24000     65.75000
12    349.32000    184.38000     65.75000
12    357.79000    174.24000     65.75000
12    342.80000    173.26000     65.75000
12    281.53000    183.72000     65.75000
12    246.00000    194.84000     65.75000
12    249.91000    184.05000     65.75000
12    231.99000    186.66000     65.75000
12    221.56000    197.13000     65.75000
12    210.47000    190.91000     65.75000
12    201.35000    194.51000     65.75000
12    289.68000    129.12000     65.75000
12    285.44000    121.28000     65.75000
12    305.97000     77.47000     65.75000
12    312.82000     71.25000     65.75000
12    294.89000     75.83000     65.75000
12    295.22000     61.44000     65.75000
12    284.46000     67.00000     65.75000
12    274.68000     62.43000     65.75000
12    266.21000     39.87000     65.75000
12    254.47000     70.27000     65.75000
12    267.19000     73.54000     65.75000
12    259.04000     83.68000     65.75000
12    249.91000     47.71000     65.75000
12    225.79000     21.23000     65.75000
12    196.46000     55.56000     65.75000
12    162.89000    107.54000     65.75000
12    170.71000     99.37000     65.75000
12    167.45000     87.93000     65.75000
12    182.44000    115.06000     65.75000
12    169.41000    115.06000     65.75000
12    194.83000    108.85000     65.75000
12    218.62000    105.26000     65.75000
12    217.64000     96.10000     65.75000
12    230.36000     91.20000     65.75000
12    230.36000     80.73000     65.75000
12    218.95000    147.76000     65.75000
12    205.59000    139.26000     65.75000
12    225.79000    135.66000     65.75000
12    136.81000    154.62000     65.75000
12    135.84000    183.07000     65.75000
12    123.45000    172.61000     65.75000
12    124.75000    161.82000     65.75000
12    110.09000    180.13000     65.75000
12    102.92000    146.45000     65.75000
12    116.28000    155.28000     65.75000
12    120.84000    133.70000     65.75000
12    113.02000    122.58000     65.75000
12     98.03000    128.80000     65.75000
12    163.21000    198.43000     65.75000
12    285.11000    166.39000     65.75000
12    272.73000    160.51000     65.75000
12    232.31000    216.42000     65.75000
12    212.43000    232.76000     65.75000
12    209.82000    223.94000     65.75000
12    305.32000    183.07000     66.96000
12    324.88000    196.15000     66.96000
12    312.49000    203.34000     66.96000
12    297.17000    208.24000     66.96000
12    286.09000    231.78000     66.96000
12    277.62000    230.15000     66.96000
12    259.69000    228.19000     66.96000
12    257.08000    239.30000     66.96000
12    300.10000    242.90000     66.96000
12    281.20000    243.88000     66.96000
12    142.03000    101.33000     66.96000
12    134.53000     96.10000     66.96000
12    132.25000    104.27000     66.96000
12    141.38000     83.02000     66.96000
12    166.47000     57.52000     66.96000
12    192.87000     21.88000     66.96000
12    176.58000     21.88000     66.96000
12    187.33000     18.94000     66.96000
12    246.65000     19.60000     66.96000
12    142.35000     89.24000     66.96000
12    137.14000     69.62000     66.96000
12    136.49000     50.98000     66.96000
12     95.42000     71.91000     66.96000
12    154.09000    214.13000     66.96000
12    141.70000    211.51000     66.96000
12    127.04000    204.97000     66.96000
12     81.73000    145.47000     66.96000
12    208.19000     28.42000     66.96000
12    217.64000     16.00000     66.96000
12    236.22000     25.48000     66.96000
12    270.45000     47.71000     66.96000
12    209.82000    128.47000     66.96000
12    268.82000    170.97000     66.96000
12    280.88000    132.72000     66.96000
12    198.74000    209.22000     66.96000
12    195.16000    220.67000     66.96000
12    188.96000    228.84000     66.96000
12    167.78000    168.68000     66.96000
12    172.99000    158.55000     66.96000
12    263.93000    151.03000     66.96000
12    260.67000    196.80000     66.96000
12    167.45000     71.91000     66.96000
12    131.27000     79.43000     66.96000
12    114.00000    111.47000     66.96000
12     97.05000    138.28000     66.96000
12    216.34000    121.60000     66.96000
12    168.10000    212.49000     66.96000
12    184.73000    159.20000     66.96000
12    223.84000     26.79000     66.96000
12    317.38000     85.31000     66.96000
12    304.34000     86.62000     66.96000
12    112.37000     76.48000     66.96000
12     72.61000    139.91000     66.96000
12     58.59000    141.55000     66.96000
12     51.09000    136.97000     66.96000
12     50.44000    146.78000     66.96000
12     80.75000    117.03000     66.96000
12     73.26000    106.56000     66.96000
12     76.52000     92.83000     66.96000
12    264.90000    122.58000     66.96000
12    240.46000    174.57000     66.96000
12    193.53000    184.38000     66.96000
12    189.94000    194.84000     66.96000
12    182.77000    185.03000     66.96000
12    202.00000    159.53000     66.96000
12    195.48000    133.37000     66.96000
12    175.27000    136.97000     66.96000
12    172.67000    124.54000     66.96000
12    162.24000    123.24000     66.96000
12    150.50000    103.95000     66.96000
12    298.48000    134.68000     66.96000
12    249.26000    150.37000     66.96000
12    237.20000    203.01000     66.96000
12    278.92000    200.07000     66.96000
12    294.24000    189.93000     66.96000
12    304.67000    196.80000     66.96000
12    278.92000    148.41000     66.96000
12    297.82000    103.62000     66.96000
12    292.93000    114.74000     66.96000
12    294.24000     90.87000     66.96000
12    326.83000     86.29000     66.96000
12    288.05000     43.46000     66.96000
12    285.44000     54.58000     66.96000
12    181.79000     72.56000     66.96000
12    213.08000     82.37000     66.96000
12    244.37000     85.97000     66.96000
12    238.50000     69.95000     66.96000
12    157.02000    185.36000     66.96000
12    173.64000    219.03000     66.96000
12    177.88000    226.55000     66.96000
12    185.38000    211.19000     66.96000
12    134.86000    226.55000     66.96000
12    197.76000    233.09000     66.96000
12    131.27000    129.12000     66.96000
12     93.14000     97.74000     66.96000
12    129.97000     61.12000     66.96000
12     65.11000    165.74000     66.96000
12     58.59000    156.91000     66.96000
12     37.73000    152.01000     66.96000
12     54.35000    121.60000     66.96000
12     60.55000    195.49000     66.96000
12     62.18000    183.07000     66.96000
12     89.55000    189.61000     66.96000
12    107.81000    165.41000     66.96000
12    153.76000    257.94000     66.96000
12    285.11000    214.13000     66.96000
12    235.24000    123.56000     66.96000
12    240.79000    243.23000     66.96000
12    265.56000    250.42000     66.96000
12    278.59000    255.00000     66.96000
12    322.27000    153.64000     66.96000
12    296.19000    166.07000     66.96000
12    212.43000    180.78000     66.96000
12    167.78000    260.88000     66.96000
12    194.50000    248.78000     66.96000
12    164.52000    225.57000     66.96000
12    145.94000    229.17000     66.96000
12     99.98000    190.59000     66.96000
12    135.84000    115.39000     66.96000
12    216.67000    138.60000     70.52000
12    196.13000    121.93000     70.52000
12    187.33000    120.62000     70.52000
12    205.59000    111.79000     70.52000
12    178.86000     83.02000     70.52000
12    246.00000     98.06000     70.52000
12    230.36000    162.14000     70.52000
12    158.98000    156.91000     70.52000
12    149.53000    162.47000     70.52000
12    144.31000    181.76000     70.52000
12    127.69000    182.41000     70.52000
12    213.08000    285.73000     70.52000
12    307.93000    234.07000     70.52000
12    300.76000    221.32000     70.52000
12    311.84000    226.22000     70.52000
12    314.45000    217.72000     70.52000
12    325.20000    211.51000     70.52000
12    327.16000    222.30000     70.52000
12    256.10000    173.59000     70.52000
12    147.57000    142.20000     70.52000
12    136.49000    144.49000     70.52000
12    153.76000     52.29000     71.36000
12    184.73000     26.13000     71.36000
12    162.24000     30.71000     71.36000
12    149.85000     64.06000     73.10000
12    192.55000     49.35000     73.10000
12    175.60000     50.33000     73.10000
12    183.75000     56.54000     73.10000
12    238.83000    108.20000     73.10000
12    253.82000    105.58000     73.10000
12    227.75000    112.45000     73.10000
12    147.90000    118.01000     73.10000
12    141.05000    131.41000     73.10000
12    113.35000    143.51000     73.10000
12    249.59000    163.78000     74.01000
12    239.81000    165.09000     74.01000
12    259.04000    184.05000     74.01000
12    272.07000    190.26000     74.01000
12    211.13000    245.51000     74.01000
12    227.75000    247.48000     74.01000
12    225.14000    266.11000     74.01000
12    227.75000    273.96000     74.01000
12    207.21000    276.25000     74.01000
12    206.56000    262.19000     74.01000
12    203.96000    254.01000     74.01000
12    181.14000    260.55000     74.01000
12    169.41000    251.73000     74.01000
12    163.54000    242.57000     74.01000
12    147.57000    242.24000     74.01000
12    229.38000    101.66000     74.01000
12    339.87000    109.51000     74.01000
12    331.07000    111.79000     74.01000
12    346.71000    135.66000     74.01000
12    339.87000    129.78000     74.01000
12    357.79000    147.10000     74.01000
12    182.77000    243.88000     74.01000
12    129.64000    248.13000     74.01000
12    122.15000    239.63000     74.01000
12    135.18000    241.26000     74.01000
12    136.49000    260.23000     74.92000
12    248.93000    256.63000     74.92000
12    250.24000    266.11000     74.92000
12    263.93000    259.57000     74.92000
12    269.47000    264.15000     75.75000
12    244.70000    217.72000     75.75000
12    336.94000    197.78000     75.75000
12    305.97000    176.86000     75.75000
12    326.51000    186.01000     75.75000
12    273.70000    141.87000     75.75000
12    260.02000    132.39000     75.75000
12    258.39000    113.76000     75.75000
12    249.91000    117.35000     75.75000
12    220.25000    158.55000     75.75000
12    189.29000    151.03000     75.75000
12    165.50000    147.43000     75.75000
12    155.72000    132.39000     75.75000
12    197.11000     85.31000     75.75000
12    194.18000     97.08000     75.75000
12    219.60000     75.50000     75.75000
12    215.36000     63.08000     75.75000
12    226.44000     59.48000     75.75000
12    238.18000     55.56000     75.75000
12    218.62000     35.62000     75.75000
12    215.69000     47.06000     75.75000
12    235.57000     33.33000     75.75000
12    197.11000     33.33000     75.75000
12    186.68000     35.62000     75.75000
12    184.40000     43.79000     75.75000
12    156.70000     78.12000     75.75000
12    156.37000     87.27000     75.75000
12    115.63000     92.50000     75.75000
12    103.90000     89.24000     75.75000
12    125.73000     39.87000     75.75000
12    117.91000     46.41000     75.75000
12    130.95000     33.00000     75.75000
12    111.72000     62.75000     75.75000
12     89.55000    107.87000     75.75000
12     98.68000    110.81000     75.75000
12     94.77000     84.33000     75.75000
12    173.97000    178.82000     75.75000
12    178.86000    169.01000     75.75000
12    192.55000    165.41000     75.75000
12    204.61000    174.89000     75.75000
12    282.18000     34.96000     75.75000
12    273.05000     35.62000     75.75000
12    300.76000     48.04000     75.75000
12     96.72000    176.86000     75.75000
12     78.15000    161.16000     75.75000
12     69.67000    172.61000     75.75000
12     71.30000    184.05000     75.75000
12     81.08000    184.05000     75.75000
12     96.72000    164.76000     75.75000
12     99.98000    153.64000     75.75000
12     88.25000    204.65000     75.75000
12     77.17000    205.30000     75.75000
12     65.11000    206.61000     75.75000
12     70.32000    221.65000     75.75000
12     83.36000    218.70000     75.75000
12    120.84000    201.38000     75.75000
12    101.29000    221.97000     75.75000
12     93.79000    228.51000     75.75000
12    101.61000    242.24000     75.75000
12    107.15000    208.57000     75.75000
12    105.52000    198.76000     75.75000
12     55.01000    178.16000     78.63000
12     51.75000    167.37000     78.63000
12     45.23000    175.88000     78.63000
12     36.43000    164.43000     78.63000
12     25.35000    154.95000     78.63000
12     48.49000    106.24000     78.63000
12     50.12000    115.06000     78.63000
12     45.23000    128.47000     78.63000
12     66.41000    128.47000     78.63000
12     81.41000    129.45000     78.63000
12     77.82000    102.97000     78.63000
12     82.06000     88.25000     78.63000
12    172.01000     39.87000     78.63000
12    168.43000     33.33000     78.63000
12    202.00000     70.93000     78.63000
12    204.61000     58.83000     78.63000
12    204.93000     39.21000     78.63000
12    196.46000     42.81000     78.63000
12    153.76000     44.44000     78.63000
12    148.22000     36.60000     78.63000
12    148.22000     28.75000     78.63000
12    258.71000     54.58000     78.63000
12    262.62000     63.73000     78.63000
12    253.82000     30.71000     78.63000
12    267.84000     25.15000     78.63000
12    261.65000     19.92000     78.63000
12    314.12000     57.85000     78.63000
12    318.36000     70.27000     78.63000
12    316.73000     95.12000     78.63000
12    345.41000    120.29000     78.63000
12    351.28000    131.41000     78.63000
12    356.82000    138.28000     78.63000
12    349.97000    152.99000     78.63000
12    335.96000    166.39000     78.63000
12    324.55000    176.86000     78.63000
12    338.89000    182.09000     78.63000
12    302.71000    154.95000     78.63000
12    271.75000    212.49000     78.63000
12    255.13000    212.17000     78.63000
12    252.52000    199.74000     78.63000
12    271.10000    223.61000     78.63000
12    290.65000    247.15000     78.63000
12    296.19000    251.40000     78.63000
12    231.66000    236.69000     78.63000
12    231.33000    227.86000     78.63000
12    243.39000    227.86000     78.63000
12    226.12000    209.55000     78.63000
12    220.90000    203.99000     78.63000
12    150.18000    196.80000     78.63000
12    138.44000    200.07000     78.63000
12    174.95000    264.48000     78.63000
12    187.99000    265.46000     78.63000
12     49.14000    207.59000     78.63000
12     60.22000    217.07000     78.63000
12     46.53000    190.26000     78.63000
12    285.11000     84.66000     78.63000
12    278.59000     90.87000     78.63000
12    257.08000     90.54000     78.63000
12    355.51000    203.01000     83.17000
12    139.10000     76.81000     83.17000
12    145.94000     84.98000     83.17000
12    130.30000     93.16000     83.17000
12    136.16000    101.99000     83.17000
12    141.05000     95.12000     83.17000
12    164.84000    106.89000     83.17000
12    170.38000    112.78000     83.17000
12    167.45000     92.50000     83.17000
12    132.58000    157.89000     83.17000
12    120.84000    169.34000     83.17000
12    115.95000    158.87000     83.17000
12     96.07000    139.26000     83.17000
12     95.75000    123.89000     83.17000
12    105.20000    118.33000     83.17000
12    117.91000    124.87000     83.17000
12    124.43000    113.76000     83.17000
12    231.99000     81.06000     83.17000
12    251.87000     69.29000     83.17000
12    252.19000     77.14000     83.17000
12    262.30000     77.47000     83.17000
12    281.85000    112.45000     83.17000
12    289.02000    119.31000     83.17000
12    289.35000    129.45000     83.17000
12    282.50000    134.68000     83.17000
12    290.98000    151.35000     83.17000
12    307.93000    145.47000     83.17000
12    309.56000    130.76000     83.17000
12    319.66000    130.10000     83.17000
12    320.31000    112.12000     83.17000
12    309.23000    112.12000     83.17000
12    331.72000    103.62000     83.17000
12    317.71000     83.68000     83.17000
12    306.62000     78.12000     83.17000
12    308.25000     69.29000     83.17000
12    292.61000     75.83000     83.17000
12    289.68000     69.62000     83.17000
12    299.13000     63.08000     83.17000
12    288.05000     57.85000     83.17000
12    275.01000     63.73000     83.17000
12    290.00000     47.39000     83.17000
12    272.40000     48.37000     83.17000
12    264.58000     43.79000     83.17000
12    206.89000     25.81000     83.17000
12    195.81000     20.58000     83.17000
12    185.38000     15.67000     83.17000
12    223.51000     23.85000     83.17000
12    227.75000     32.35000     83.17000
12    218.95000     15.67000     83.17000
12    241.44000     16.98000     83.17000
12    231.99000    143.83000     83.17000
12    222.21000    132.39000     83.17000
12    235.57000    121.93000     83.17000
12    223.84000    121.60000     83.17000
12    241.44000    134.68000     83.17000
12    268.16000    156.26000     83.17000
12    275.01000    161.82000     83.17000
12    281.20000    186.99000     83.17000
12    284.79000    168.03000     83.17000
12    316.08000    204.65000     83.17000
12    322.27000    195.16000     83.17000
12    356.49000    185.68000     83.17000
12    342.80000    176.20000     83.17000
12    359.10000    168.68000     83.17000
12    351.60000    170.32000     83.17000
12    346.06000    165.41000     83.17000
12    284.46000    234.40000     83.17000
12    275.33000    232.44000     83.17000
12    281.85000    245.19000     83.17000
12    256.76000    243.55000     83.17000
12    256.76000    261.53000     83.17000
12    199.39000    235.05000     83.17000
12    192.87000    224.26000     83.17000
12    209.17000    225.57000     83.17000
12    201.35000    209.88000     83.17000
12    177.88000    206.28000     83.17000
12    168.76000    200.07000     83.17000
12    161.58000    201.05000     83.17000
12    152.78000    210.53000     83.17000
12    142.35000    211.19000     83.17000
12    168.76000    226.88000     83.17000
12    160.93000    227.21000     83.17000
12    184.73000    227.86000     83.17000
12    210.15000    194.51000     84.69000
12    216.34000    191.57000     84.69000
12    194.18000    193.20000     84.69000
12    202.33000    188.95000     84.69000
12    229.70000    186.01000     84.69000
12    241.76000    190.91000     84.69000
12    239.16000    198.11000     84.69000
12    265.23000    196.80000     84.69000
12    244.04000    155.93000     84.69000
12    141.38000    188.95000     84.69000
12    152.78000    174.89000     84.69000
12    165.50000    170.64000     84.69000
12    147.24000    221.65000     84.69000
12    134.21000    230.80000     84.69000
12    155.07000    236.03000     84.69000
12     96.72000    146.12000     84.69000
12     83.36000    149.07000     84.69000
12     88.58000    164.43000     84.69000
12     88.90000    156.26000     84.69000
12     94.12000     96.43000     84.69000
12     95.09000     70.27000     84.69000
12    116.61000     75.18000     84.69000
12    109.11000     74.52000     84.69000
12    114.00000     84.00000     84.69000
12    131.60000     55.89000     84.69000
12    183.42000     83.02000     90.60000
12    171.36000     80.08000     90.60000
12    165.50000     69.29000     90.60000
12    151.48000     68.96000     90.60000
12    162.56000    155.28000     90.60000
12    185.05000    120.29000     90.60000
12    221.23000     96.43000     90.60000
12    227.75000    103.95000     90.60000
12    232.64000     96.43000     90.60000
12    219.27000    105.26000     90.60000
12    213.41000    133.37000     90.60000
12    223.51000    141.55000     90.60000
12    217.64000    144.82000     90.60000
12    226.44000    158.22000     90.60000
12    183.75000    157.89000     90.60000
12    189.94000    141.87000     90.60000
12    269.79000     90.22000     90.60000
12    318.36000    157.24000     90.60000
12    304.34000    167.37000     90.60000
12    325.20000    138.28000     90.60000
12    335.96000    140.24000     90.60000
12    329.76000    110.49000     90.60000
12    336.61000    109.51000     90.60000
12    343.45000    111.47000     90.60000
12    337.91000    130.10000     90.60000
12    346.06000    136.97000     90.60000
12    308.91000     85.31000     90.60000
12    299.13000     80.73000     90.60000
12    253.50000     48.69000     90.60000
12    253.82000     58.83000     90.60000
12    244.04000     36.92000     90.60000
12    239.16000     23.52000     90.60000
12    224.49000     47.71000     90.60000
12    196.13000     63.08000     90.60000
12    202.98000     50.33000     90.60000
12    164.52000     42.81000     90.60000
12    174.95000     22.87000     90.60000
12    184.73000     22.21000     90.60000
12    147.90000     21.23000     90.60000
12    135.84000     24.50000     90.60000
12    129.64000     74.20000     90.60000
12    129.97000     82.70000     90.60000
12    143.01000    112.45000     90.60000
12    148.22000     96.75000     90.60000
12    133.88000    148.08000     90.60000
12    164.19000    139.26000     90.60000
12    140.07000    178.16000     90.60000
12    128.34000    213.47000     90.60000
12    121.50000    237.67000     90.60000
12    133.23000    241.59000     90.60000
12    144.31000    237.99000     90.60000
12    164.19000    241.92000     90.60000
12    169.08000    249.76000     90.60000
12    213.08000    245.19000     90.60000
12    225.79000    248.13000     90.60000
12    202.33000    246.50000     90.60000
12    208.52000    260.55000     90.60000
12    210.80000    268.73000     90.60000
12    223.84000    266.11000     90.60000
12    222.53000    275.59000     90.60000
12    200.37000    277.55000     90.60000
12    209.50000    277.88000     90.60000
12    211.78000    284.42000     90.60000
12    216.01000    278.86000     90.60000
12    193.53000    289.32000     90.60000
12    180.16000    281.48000     90.60000
12    232.96000    272.98000     90.60000
12    240.13000    258.92000     90.60000
12    250.89000    272.00000     90.60000
12    248.61000    255.98000     90.60000
12    259.69000    255.00000     90.60000
12    263.27000    245.84000     90.60000
12    263.60000    226.88000     90.60000
12    258.06000    232.44000     90.60000
12    316.73000    221.97000     90.60000
12    313.79000    228.84000     90.60000
12    324.55000    207.59000     90.60000
12    339.22000    203.67000     90.60000
12    362.03000    154.95000     90.60000
12    264.58000     37.25000     90.60000
12    150.83000    163.45000     90.60000
12    128.67000    184.38000     90.60000
12    130.95000    176.86000     90.60000
12    108.46000    178.16000     90.60000
12    106.18000    189.61000     90.60000
12    118.56000    180.13000     90.60000
12    130.62000    205.63000     90.60000
12    106.50000    157.57000     90.60000
12    105.85000    147.43000     90.60000
12    111.07000    142.53000     90.60000
12     80.75000    115.06000     90.60000
12     70.65000    117.35000     90.60000
12     74.89000    135.99000     90.60000
12     64.13000    138.93000     90.60000
12     51.09000    135.66000     90.60000
12     41.32000    136.97000     90.60000
12     49.14000    148.74000     90.60000
12     37.41000    149.39000     90.60000
12     41.97000    159.53000     90.60000
12     63.81000    194.51000     90.67000
12     55.01000    195.16000     90.67000
12     79.45000    192.22000     90.67000
12     91.18000    193.53000     90.67000
12    128.67000    263.17000     89.01000
12    101.61000    253.03000     89.01000
12     98.03000    243.23000     89.01000
12    301.08000    219.36000     89.01000
12    299.45000    233.42000     89.01000
12    279.90000    220.34000     89.01000
12    279.57000    210.53000     89.01000
12    293.26000    184.05000     89.01000
12    195.81000    260.88000     89.01000
12    185.05000    253.36000     89.01000
12    220.90000    233.74000     89.01000
12    218.95000    221.65000     89.01000
12    196.79000    217.07000     89.01000
12    156.70000    260.23000     89.01000
12    144.96000    254.34000     89.01000
12    133.55000    253.36000     89.01000
12    134.53000    270.04000     89.01000
12    120.84000    208.90000     89.01000
12    111.07000    228.19000     89.01000
12    160.93000    213.80000     89.01000
12    260.34000    161.49000     89.01000
12    197.76000    178.16000     89.01000
12    275.66000    120.29000     89.01000
12    268.49000    132.72000     89.01000
12    288.05000    101.66000     89.01000
12    300.43000    113.10000     89.01000
12    304.34000     93.16000     89.01000
12    186.03000     64.06000     89.01000
12    190.92000     51.96000     89.01000
12    173.97000     57.52000     89.01000
12    179.51000     93.16000     89.01000
12    190.27000    108.20000     89.01000
12    116.28000    107.87000     89.01000
12    106.50000    100.02000     89.01000
12    275.01000    174.24000     89.01000
12    248.93000    175.88000     89.01000
12    262.30000    172.61000     89.01000
12    333.35000    151.68000     89.01000
12    324.88000    163.12000     89.01000
12    167.45000    186.66000     89.01000
12     75.21000     92.83000     89.01000
12    140.07000     62.10000     89.01000
12    108.13000     50.98000     89.01000
12    118.24000     59.16000     89.01000
12    250.24000     16.65000     89.01000
12    202.65000    197.78000     89.01000
12    146.59000    153.97000     89.01000
12    145.94000    139.91000     89.01000
12    137.14000    134.35000     89.01000
12    134.21000    126.51000     89.01000
12    153.76000    109.18000     89.01000
12    158.65000    119.97000     89.01000
12    167.13000    123.24000     89.01000
12    176.58000    132.39000     89.01000
12    175.60000    148.08000     89.01000
12    172.99000    161.16000     89.01000
12    209.50000     87.93000     89.01000
12    204.28000    100.68000     89.01000
12    203.30000    113.43000     89.01000
12    200.04000    125.85000     89.01000
12    200.04000    149.72000     89.01000
12    205.26000    163.12000     89.01000
12    237.20000    111.79000     89.01000
12    245.02000     92.50000     89.01000
12    263.93000    102.97000     89.01000
12    247.96000    106.24000     89.01000
12    254.15000    116.04000     93.17000
12    199.72000     88.25000     93.17000
12    193.85000     98.39000     93.17000
12    215.69000     62.43000     93.17000
12    214.39000     72.56000     93.17000
12    237.85000     53.27000     93.17000
12    230.03000     59.16000     93.17000
12    235.57000     65.04000     93.17000
12    222.21000     31.04000     93.17000
12    215.69000     34.31000     93.17000
12    197.44000     34.64000     93.17000
12    194.83000     26.79000     93.17000
12    183.75000     29.73000     93.17000
12    186.36000     34.96000     93.17000
12    131.27000     33.00000     93.17000
12    126.71000     38.56000     93.17000
12    135.51000     43.46000     93.17000
12    153.44000     61.12000     93.17000
12     99.01000     81.72000     93.17000
12    115.63000     43.79000     93.17000
12    126.71000     51.96000     93.17000
12    236.55000     36.92000     93.17000
12    305.65000    177.51000     93.17000
12    245.67000    219.69000     93.17000
12    237.53000    168.03000     93.17000
12    246.65000    165.74000     93.17000
12    191.90000    164.76000     93.17000
12    179.18000    169.34000     93.17000
12    182.77000    182.09000     93.17000
12    172.34000    181.11000     93.17000
12    216.99000     50.33000     93.17000
12    280.55000     37.25000     93.17000
12    155.72000    132.72000     93.17000
12    157.67000     76.81000     93.17000
12     95.09000    206.61000     93.17000
12     87.60000    207.92000     93.17000
12     89.23000    200.40000     93.17000
12     80.43000    206.28000     93.17000
12     88.58000    219.36000     93.17000
12     95.42000    224.59000     93.17000
12     75.87000    223.94000     93.17000
12     84.67000    234.73000     93.17000
12     68.69000    224.59000     93.17000
12     65.76000    229.82000     93.17000
12     66.09000    208.90000     93.17000
12     67.06000    179.47000     93.17000
12     71.30000    167.05000     93.17000
12     82.71000    183.39000     93.17000
12     77.82000    163.12000     93.17000
12     92.16000    109.18000     93.17000
12     84.01000    110.81000     93.17000
12    255.78000    186.99000     93.17000
12     99.66000    165.09000     93.17000
12     97.05000    170.32000     93.17000
12     97.38000    180.78000     93.17000
12    103.57000    180.78000     93.17000
12    254.47000    151.68000     93.17000
12    254.47000    142.53000     93.17000
12    214.71000    180.78000     93.17000
12    215.36000    168.68000     93.17000
12    214.71000    153.32000     93.17000
12    203.63000    139.91000     93.17000
12    303.69000    199.74000     93.17000
12    290.98000    210.86000     93.17000
12    289.68000    198.76000     93.17000
12    241.76000    244.86000     93.17000
12    180.81000    237.99000     93.17000
12    171.04000    234.07000     93.17000
12    122.80000    225.24000     93.17000
12    109.44000    216.74000     93.17000
12    107.48000    201.05000     93.17000
12    190.59000    203.34000     93.17000
12     58.92000    158.55000     93.17000
12     67.39000    148.08000     93.17000
12     59.89000    119.64000     93.17000
12     63.15000    103.29000     93.17000
12     63.48000     85.31000     93.17000
12    104.87000     64.06000     93.17000
12    125.08000     64.71000     93.17000
12     80.75000     74.85000     93.17000
12    254.80000    130.10000     93.17000
12    273.05000    144.49000     93.17000
12    299.13000    137.62000     93.17000
12    301.41000    123.89000     93.17000
12    185.38000    215.76000     93.17000
12    174.95000    217.72000     93.17000
12    359.75000    144.49000     93.17000
12    324.88000    184.05000     93.17000
12    329.76000    187.97000     93.17000
12    206.56000    174.24000     93.17000
12    250.24000    205.30000     93.17000
12    246.33000    199.74000     93.17000
12    249.26000    193.20000     93.17000
12     24.37000    169.34000     93.17000
12     38.71000    178.82000     93.17000
12    157.67000    139.58000    176.72000
12    192.55000     19.27000     99.69000
12    187.99000     13.71000     99.69000
12    219.60000     14.36000     99.69000
12    260.34000     17.96000     99.69000
12    267.19000     43.14000     99.69000
12    288.05000     52.29000     99.69000
12    298.48000     69.29000     99.69000
12    287.07000     76.16000     99.69000
12    308.91000     77.14000     99.69000
12    316.40000     86.62000     99.69000
12    287.72000     87.60000     99.69000
12    293.26000     84.00000     99.69000
12    285.44000     96.75000     99.69000
12    278.92000     88.91000     99.69000
12    259.36000     77.14000     99.69000
12    272.73000     65.37000     99.69000
12    259.69000     64.39000     99.69000
12    233.62000     76.48000     99.69000
12    221.56000     80.08000     99.69000
12    232.31000     86.95000     99.69000
12    171.69000     98.39000     99.69000
12    163.54000    106.89000     99.69000
12    173.97000    114.08000     99.69000
12    130.62000    159.53000     99.69000
12    228.40000    209.22000     99.69000
12    220.90000    205.30000     99.69000
12    260.02000    212.49000     99.69000
12    268.16000    209.55000     99.69000
12    274.68000    235.38000     99.69000
12    289.02000    233.09000     99.69000
12    282.50000    239.30000     99.69000
12    274.03000    227.53000     99.69000
12    296.52000    227.21000     99.69000
12    319.33000    190.91000     99.69000
12    346.06000    163.12000     99.69000
12    358.77000    168.68000     99.69000
12    353.56000    173.91000     99.69000
12    347.36000    177.51000     99.69000
12    348.34000    151.68000     99.69000
12    356.49000    130.76000     99.69000
12    348.99000    128.80000     99.69000
12    345.41000    119.97000     99.69000
12    319.33000    119.31000     99.69000
12    311.51000    118.66000     99.69000
12    320.31000    124.54000     99.69000
12    307.28000    131.41000     99.69000
12    317.05000    131.41000     99.69000
12    306.62000    146.12000     99.69000
12    308.91000    154.30000     99.69000
12    290.33000    152.66000     99.69000
12    286.42000    131.74000     99.69000
12    281.85000    118.66000     99.69000
12    240.13000    122.26000     99.69000
12    240.79000    132.72000     99.69000
12    239.16000    139.58000     99.69000
12    172.99000    204.32000     99.69000
12    164.52000    197.13000     99.69000
12    154.74000    193.86000     99.69000
12    159.63000     20.90000     99.69000
12    153.11000     47.71000     99.69000
12    152.13000     38.56000     99.69000
12    143.98000     35.62000     99.69000
12    142.68000     52.94000     99.69000
12    167.45000     91.20000     99.69000
12    155.07000     91.85000     99.69000
12    151.81000     83.68000     99.69000
12    140.73000     85.64000     99.69000
12    139.10000     99.70000     99.69000
12    127.69000    100.02000     99.69000
12    135.18000     91.85000     99.69000
12    117.26000    126.83000     99.69000
12     99.98000    119.31000     99.69000
12     96.72000    127.16000     99.69000
12     98.35000    138.60000     99.69000
12     78.15000     84.33000     99.69000
12     81.73000    103.95000     99.69000
12     65.11000    130.76000     99.69000
12     48.16000    105.26000     99.69000
12     49.79000    117.68000     99.69000
12     43.60000    126.18000     99.69000
12     55.66000     97.74000     99.69000
12     88.58000    146.78000     99.69000
12     79.45000    152.99000     99.69000
12     49.79000    170.97000     99.69000
12     21.43000    154.30000     99.69000
12     47.51000    187.32000     99.69000
12     34.15000    170.64000     99.69000
12     48.16000    208.90000     99.69000
12     57.61000    217.72000     99.69000
12    352.91000    184.70000     98.78000
12    337.59000    182.41000     98.78000
12    320.64000    178.82000     98.78000
12    311.51000    209.22000     98.78000
12    307.28000    220.99000     98.78000
12    331.72000    173.26000     98.78000
12    336.28000    164.43000     98.78000
12    267.51000    265.46000     98.78000
12    255.78000    263.17000     98.78000
12    243.07000    266.77000     98.78000
12    196.79000    231.46000     98.78000
12    187.66000    224.59000     98.78000
12    179.84000    227.86000     98.78000
12    165.50000    225.24000     98.78000
12    154.41000    210.53000     98.78000
12    145.61000    208.57000     98.78000
12    161.58000    147.43000     98.78000
12    128.01000    113.10000     98.78000
12    133.55000    109.18000     98.78000
12    225.79000    168.36000     98.78000
12    263.93000     70.27000     98.78000
12    280.88000     61.12000     98.78000
12    168.76000     33.98000     98.78000
12    280.22000    190.91000     98.78000
12    207.87000    226.55000     98.78000
12    231.99000    236.69000     98.78000
12    232.64000    225.57000     98.78000
12    224.82000    130.43000     98.78000
12    224.82000    191.57000     98.78000
12    266.21000    114.41000     98.78000
12    269.14000    156.91000     98.78000
12    137.47000    155.60000     98.78000
12     95.75000     53.93000     98.78000
12    102.59000     45.75000     98.78000
12    213.73000     26.79000     98.78000
12    207.54000     20.58000     98.78000
12    208.19000     10.11000     98.78000
12    239.16000     14.36000     98.78000
12    325.53000     96.10000     98.78000
12    318.68000    101.66000     98.78000
12    318.68000    112.45000     98.78000
12    180.49000     69.95000    105.52000
12    175.60000     55.23000    105.52000
12    169.08000     64.06000    105.52000
12    194.18000     44.12000    105.52000
12    228.73000     41.83000    105.52000
12    218.95000     43.46000    105.52000
12    265.56000     57.52000    105.52000
12    294.89000     58.50000    105.52000
12    299.13000    117.68000    105.52000
12    288.70000    180.45000    105.52000
12    296.85000    184.70000    105.52000
12    296.85000    165.09000    105.52000
12    311.51000    160.18000    105.52000
12    324.22000    161.16000    105.52000
12    331.72000    147.43000    105.52000
12    328.79000    130.76000    105.52000
12    267.19000    130.43000    105.52000
12    259.36000    159.53000    105.52000
12    243.39000    157.57000    105.52000
12    206.56000    147.76000    105.52000
12    198.41000    179.47000    105.52000
12    202.98000    188.30000    105.52000
12    196.46000    194.51000    105.52000
12    200.04000    214.13000    105.52000
12    212.43000    197.78000    105.52000
12    213.73000    189.93000    105.52000
12    143.33000    185.03000    105.52000
12    135.51000    188.30000    105.52000
12    117.91000    207.26000    105.52000
12    141.70000    216.74000    105.52000
12    134.86000    211.19000    105.52000
12    137.14000    206.61000    105.52000
12     90.21000    155.60000    105.52000
12     85.32000    167.05000    105.52000
12     97.05000     96.75000    105.52000
12     83.36000     96.10000    105.52000
12     72.93000     93.81000    105.52000
12    107.81000     81.39000    105.52000
12    113.35000     67.98000    105.52000
12    104.22000     71.58000    105.52000
12     89.55000     73.21000    105.52000
12    124.43000     56.87000    105.52000
12    119.87000     58.50000    105.52000
12    137.14000     62.10000    105.52000
12    184.40000     51.96000    105.52000
12    186.36000     59.48000    105.52000
12    244.37000     86.95000    105.52000
12    241.76000    186.34000    105.52000
12    235.24000    197.45000    105.52000
12    227.10000    175.88000    105.52000
12    179.18000    264.80000    104.91000
12    181.47000    254.01000    104.91000
12    158.65000    251.40000    104.91000
12    166.80000    257.28000    104.91000
12    142.03000    250.42000    104.91000
12    137.14000    255.32000    104.91000
12    132.58000    266.11000    104.91000
12    137.47000    237.01000    104.91000
12    153.11000    237.99000    104.91000
12    172.34000    226.55000    104.91000
12    195.16000    260.88000    104.91000
12    216.34000    223.94000    104.91000
12    214.71000    211.84000    104.91000
12    156.70000    167.05000    104.91000
12    120.84000    254.67000    104.91000
12    115.63000    234.40000    104.91000
12    105.20000    223.61000    104.91000
12    104.55000    237.34000    104.91000
12    114.32000    243.55000    104.91000
12     97.38000    244.21000    104.91000
12    153.44000    181.43000    103.93000
12    148.22000    174.24000    103.93000
12    112.37000    165.74000    103.93000
12    116.93000    153.97000    103.93000
12    123.45000    138.28000    103.93000
12    289.02000    170.97000    104.76000
12    279.90000    161.16000    104.76000
12    284.46000    142.20000    104.76000
12    268.49000    173.59000    104.76000
12    266.21000    186.34000    104.76000
12    284.46000    220.34000    104.76000
12    315.75000    147.10000    104.76000
12    301.73000    106.89000    104.76000
12    298.48000     97.08000    104.76000
12    284.79000    105.91000    104.76000
12    254.15000     99.70000    104.76000
12    267.84000    101.99000    104.76000
12    245.67000     69.29000    104.76000
12    182.77000     96.10000    104.76000
12    185.38000    111.14000    104.76000
12    203.30000    115.39000    104.76000
12    193.85000     74.20000    104.76000
12    212.76000     88.91000    104.76000
12    176.90000     44.77000    104.76000
12    112.37000     91.52000    104.76000
12    114.32000    108.20000    104.76000
12    103.24000    107.54000    104.76000
12    105.20000    130.10000    104.76000
12    130.95000    123.89000    104.76000
12    153.11000    116.37000    104.76000
12    165.17000    126.18000    104.76000
12    178.86000    134.35000    104.76000
12    148.22000    142.20000    104.76000
12    139.42000    130.43000    104.76000
12    164.84000    284.42000    104.76000
12    152.78000    286.06000    104.76000
12      8.72000    183.39000    104.76000
12     29.26000    136.31000    104.76000
12     29.91000    115.06000    104.76000
12     50.44000    146.45000    106.58000
12     48.16000    137.62000    106.58000
12     36.43000    146.45000    106.58000
12     43.92000    158.55000    106.58000
12     65.11000    194.84000    106.58000
12     85.97000    192.22000    106.58000
12     97.05000    197.45000    106.58000
12     99.66000    186.99000    106.58000
12    106.18000    192.22000    106.58000
12    109.11000    149.07000    106.58000
12     80.43000    138.60000    106.58000
12     64.46000    140.24000    106.58000
12     70.00000    118.33000    106.58000
12    132.58000     79.10000    106.58000
12    124.75000     88.58000    106.58000
12    175.60000     75.83000    107.19000
12    195.16000     64.39000    107.19000
12    203.96000     64.39000    107.19000
12    203.63000     50.33000    107.19000
12    150.83000     25.15000    107.19000
12    140.40000     27.12000    107.19000
12    224.82000    249.44000    107.19000
12    212.10000    246.50000    107.19000
12    212.43000    264.15000    107.19000
12    221.88000    274.29000    107.19000
12    226.77000    265.13000    107.19000
12    214.06000    282.46000    107.19000
12    201.35000    282.13000    107.19000
12    192.55000    292.27000    107.19000
12    239.81000    256.96000    107.19000
12    252.85000    250.75000    107.19000
12    260.99000    253.36000    107.19000
12    158.65000    157.24000    107.19000
12    166.15000    138.93000    107.19000
12    131.27000    180.45000    107.19000
12    120.52000    178.16000    107.19000
12    188.64000    140.89000    107.19000
12    180.16000    156.59000    107.19000
12    212.76000    132.39000    107.19000
12    218.30000    141.87000    107.19000
12    224.16000    136.31000    107.19000
12    219.60000    103.62000    107.19000
12    214.39000     98.06000    107.19000
12    237.53000    100.35000    107.19000
12    149.53000     72.23000    107.19000
12    257.08000     88.25000    107.19000
12    308.25000     96.10000    107.19000
12    334.98000    108.85000    107.19000
12    329.76000    112.45000    107.19000
12    335.31000    132.72000    107.19000
12    338.89000    141.22000    107.19000
12    330.09000    139.91000    107.19000
12    224.49000    118.99000    107.19000
12    213.08000    119.64000    107.19000
12    263.60000    230.47000    107.19000
12    316.08000    223.94000    107.19000
12    339.22000    200.72000    107.19000
12    330.09000    203.34000    107.19000
12    323.57000    206.61000    107.19000
12    164.84000    241.92000    107.19000
12    172.01000    248.78000    107.19000
12    143.33000    239.63000    107.19000
12    128.01000    240.94000    107.19000
12    111.07000    139.26000    107.19000
12    130.62000    150.05000    107.19000
12    178.53000    148.41000    107.19000
12    225.14000    157.57000    107.19000
12    228.40000    163.12000    107.19000
12    169.08000     23.85000    107.19000
12    177.88000     18.94000    107.19000
12    162.24000     42.81000    107.19000
12    236.87000     22.87000    107.19000
12    240.13000     31.04000    107.19000
12    252.52000     36.92000    107.19000
12    248.61000     45.10000    107.19000
12     82.06000    124.22000    107.19000
12    106.18000    157.24000    107.19000
12    187.01000    182.41000    108.78000
12    251.22000    206.61000    108.78000
12    246.98000    200.72000    108.78000
12    241.44000    207.26000    108.78000
12    247.30000    218.70000    108.78000
12    257.73000    189.61000    108.78000
12    248.93000    168.36000    108.78000
12    304.99000    175.22000    108.78000
12    304.02000    167.37000    108.78000
12    299.78000    147.43000    108.78000
12    287.07000    123.89000    108.78000
12    252.85000    112.45000    108.78000
12    236.55000     56.54000    108.78000
12    238.50000     64.39000    108.78000
12    254.47000     56.54000    108.78000
12    226.12000     50.33000    108.78000
12    219.93000     54.91000    108.78000
12    160.61000     72.23000    108.78000
12    153.11000     64.06000    108.78000
12     91.84000    107.22000    108.78000
12     98.68000     83.35000    108.78000
12     70.32000    164.43000    108.78000
12     62.18000    160.18000    108.78000
12     67.06000    178.49000    108.78000
12     58.92000    177.18000    108.78000
12    142.35000    149.07000    108.78000
12     83.69000    206.61000    108.78000
12     89.23000    217.72000    108.78000
12     92.49000    225.57000    108.78000
12     96.72000    206.93000    108.78000
12     65.76000    210.20000    108.78000
12    121.50000    226.55000    108.78000
12    127.36000    213.15000    108.78000
12    133.55000    219.36000    108.78000
12    132.25000     43.14000    108.78000
12    130.30000     34.31000    108.78000
12    126.38000     45.75000    108.78000
12    117.58000     37.90000    108.78000
12    146.27000     20.58000    108.78000
12    153.44000     19.27000    108.78000
12    185.05000     34.31000    108.78000
12    196.79000     34.96000    108.78000
12    199.72000     28.10000    108.78000
12    219.93000     29.73000    108.78000
12    217.32000     37.25000    108.78000
12    214.39000     48.69000    108.78000
12    234.59000     34.96000    108.78000
12    283.48000     54.58000    108.78000
12    298.48000    134.03000    108.78000
12    201.02000    169.34000    108.78000
12    193.85000    159.85000    108.78000
12    169.41000    181.76000    108.78000
12    176.58000    186.99000    108.78000
12    194.50000    203.67000    108.78000
12    199.39000    248.13000    108.78000
12    205.59000    272.65000    108.78000
12    152.13000    223.61000    108.78000
12     85.32000    183.07000    108.78000
12    100.31000    165.41000    108.78000
12     92.81000    173.59000    108.78000
12     81.41000    115.06000    108.78000
12    196.13000    111.47000    108.78000
12    195.81000     98.72000    108.78000
12    197.44000     86.95000    108.78000
12    185.70000    119.64000    108.78000
12    177.56000    122.91000    108.78000
12    157.02000    134.03000    108.78000
12    253.17000    138.28000    108.78000
12    248.61000    127.16000    108.78000
12    319.33000    139.26000    108.78000
12    112.70000    181.43000    108.78000
12    105.20000    178.49000    108.78000
12     62.83000     84.98000    108.78000
12    275.33000     37.25000    108.78000
12    275.01000     44.77000    108.78000
12    302.39000     77.14000    108.78000
12    217.64000    169.34000    108.78000
12    303.69000    192.88000    108.78000
12    300.10000    196.80000    108.78000
12    293.26000    202.03000    108.78000
12    171.36000    168.68000    108.78000
12    186.36000    169.99000    108.78000
12    159.30000    144.16000    114.53000
12    155.72000    102.97000    114.53000
12    138.12000    108.52000    114.53000
12    125.08000    111.79000    114.53000
12    193.20000    229.82000    114.53000
12    179.84000    234.40000    114.53000
12    188.64000    219.03000    114.53000
12    209.17000    231.78000    114.53000
12    234.59000    228.51000    114.53000
12    234.59000    237.01000    114.53000
12    158.65000    269.38000    114.53000
12    151.81000    262.19000    114.53000
12    147.57000    275.59000    114.53000
12    173.97000    291.61000    114.53000
12    176.58000    286.06000    114.53000
12    172.01000    278.86000    114.53000
12    182.44000    271.67000    114.53000
12    308.91000    212.49000    115.29000
12    306.62000    220.34000    115.29000
12    298.80000    226.22000    115.29000
12    283.48000    238.65000    115.29000
12    274.68000    237.34000    115.29000
12    243.72000    124.22000    115.29000
12    239.48000    112.78000    115.29000
12    270.77000    114.08000    115.29000
12    279.57000    116.70000    115.29000
12    262.30000    113.43000    115.29000
12    319.01000    116.04000    115.29000
12    309.88000    134.68000    115.29000
12    344.43000    160.84000    115.29000
12    355.84000    170.97000    115.29000
12    334.00000    178.82000    115.29000
12    321.62000    180.78000    115.29000
12    322.92000    192.55000    115.29000
12    350.62000    128.80000    115.29000
12    345.08000    120.62000    115.29000
12    326.51000     98.39000    115.29000
12    319.33000     89.89000    115.29000
12    310.21000     80.73000    115.29000
12    334.65000    103.95000    115.29000
12    292.61000     85.97000    115.29000
12    288.70000     96.10000    115.29000
12    277.29000     88.25000    115.29000
12    272.07000     72.89000    115.29000
12    274.68000     64.06000    115.29000
12    281.53000     64.06000    115.29000
12    262.95000     77.79000    115.29000
12    258.06000     70.27000    115.29000
12    235.24000     86.95000    115.29000
12    223.19000     79.75000    115.29000
12    169.73000     94.47000    115.29000
12    158.00000     92.83000    115.29000
12    152.13000     88.91000    115.29000
12    129.64000     99.70000    115.29000
12    266.21000    208.90000    115.29000
12    276.96000    185.68000    115.29000
12    280.88000    190.91000    115.29000
12    146.59000     80.73000    115.29000
12    146.59000     55.56000    115.29000
12    160.28000     49.67000    115.29000
12    172.34000     35.29000    115.29000
12    155.07000     34.64000    115.29000
12    143.01000     38.56000    115.29000
12    118.56000    128.47000    115.29000
12    118.24000    122.91000    115.29000
12     97.05000    126.51000    115.29000
12    102.92000    115.39000    115.29000
12     56.31000    103.62000    115.29000
12     46.53000    108.85000    115.29000
12     44.58000     99.04000    115.29000
12     34.15000    103.29000    115.29000
12     21.76000    155.28000    115.29000
12     15.89000    147.76000    115.29000
12     30.23000    169.99000    115.29000
12     47.84000    171.30000    115.29000
12     40.01000    182.74000    115.29000
12     50.12000    187.65000    115.29000
12     51.42000    158.22000    115.29000
12     54.03000    171.30000    115.29000
12     47.51000    208.24000    115.29000
12     59.89000    210.53000    115.29000
12     55.01000    218.38000    115.29000
12    170.38000    106.56000    115.29000
12    165.82000    114.08000    115.29000
12    159.63000    193.86000    115.29000
12    151.81000    197.45000    115.29000
12    166.80000    219.36000    115.29000
12    163.54000    227.53000    115.29000
12    251.54000    262.52000    115.29000
12    245.35000    268.07000    115.29000
12    288.05000    135.01000    115.29000
12    286.42000     76.16000    115.29000
12     99.98000    143.51000    115.29000
12     88.58000    148.08000    115.29000
12     79.45000    159.53000    115.29000
12    209.82000    164.76000    115.29000
12    228.40000    186.01000    115.29000
12    222.21000    205.30000    115.29000
12    230.36000    211.84000    115.29000
12    288.05000    155.28000    115.29000
12    271.75000    151.35000    115.29000
12    307.60000    122.26000    115.29000
12    237.85000    156.26000    115.29000
12    127.69000     65.70000    115.29000
12     98.68000     48.37000    115.29000
12     89.55000     60.46000    115.29000
12     78.80000     72.89000    115.29000
12     74.89000     84.33000    115.29000
12    190.59000     20.58000    115.29000
12    208.52000     12.08000    115.29000
12    209.17000     19.92000    115.29000
12    220.58000     13.71000    115.29000
12    196.46000    239.63000    115.29000
12    178.53000    202.03000    115.29000
12    169.73000    198.76000    115.29000
12    171.04000    207.92000    115.29000
12    226.44000    169.34000    115.29000
12    235.24000    137.30000    115.29000
12    204.61000    131.41000    115.29000
12    126.06000    263.17000    115.29000
12    188.31000    255.65000    115.29000
12     64.13000    129.12000    115.29000
12     80.10000    103.29000    115.29000
12    129.64000    156.26000    119.46000
12    134.21000    166.39000    119.46000
12    217.64000    151.03000    119.46000
12    274.68000    126.18000    119.46000
12    290.65000    106.56000    119.46000
12    265.23000     67.00000    119.46000
12    246.00000     50.00000    119.46000
12    315.75000    103.95000    119.46000
12    331.07000    157.57000    119.46000
12    353.88000    183.07000    119.46000
12    296.85000    156.26000    119.46000
12    268.16000    195.16000    119.46000
12    267.19000    218.70000    119.46000
12    256.76000    214.45000    119.46000
12    172.34000    263.50000    119.46000
12    174.95000    270.04000    119.46000
12    172.34000    255.32000    119.46000
12    143.01000    197.13000    119.46000
12    130.30000    205.63000    119.46000
12    118.89000    203.67000    119.46000
12    126.06000    196.15000    119.46000
12    120.52000     82.37000    119.46000
12    121.50000    102.64000    119.46000
12    227.75000     71.25000    119.46000
12    251.54000     76.81000    119.46000
12    203.30000     38.89000    119.46000
12    248.93000    104.93000    119.46000
12    229.05000    152.66000    119.46000
12    291.96000    127.49000    119.46000
12    181.47000    190.26000    119.46000
12    180.16000    177.51000    119.46000
12    303.36000     64.39000    119.46000
12    299.78000     84.66000    119.46000
12    204.28000     88.25000    119.46000
12    186.03000     82.70000    119.46000
12     53.70000    123.89000    119.46000
12     45.88000    116.70000    119.46000
12     38.06000    128.47000    119.46000
12     16.87000    137.95000    119.46000
12     -1.38000    140.57000    119.46000
12     -7.90000    152.34000    119.46000
12      5.46000    158.87000    119.46000
12      9.70000    175.88000    119.46000
12      2.53000    173.91000    119.46000
12      0.25000    184.70000    119.46000
12      6.12000    192.22000    119.46000
12     38.71000    171.30000    119.46000
12    205.59000    119.64000    119.46000
12    231.99000     94.14000    119.46000
12    260.02000    124.22000    119.46000
12    297.50000    171.30000    119.46000
12    143.66000    230.15000    119.46000
12    153.76000    213.47000    119.46000
12    157.67000    204.65000    119.46000
12    245.35000    242.90000    119.46000
12    253.17000    236.03000    119.46000
12    182.44000    290.31000    119.46000
12    194.83000    272.65000    119.46000
12    212.76000    225.24000    120.06000
12    160.61000    254.34000    120.06000
12    151.81000    241.92000    120.06000
12    142.03000    251.73000    120.06000
12    136.16000    254.01000    120.06000
12    135.18000    263.50000    120.06000
12    133.55000    271.34000    120.06000
12    151.81000    284.42000    120.06000
12    162.24000    287.36000    120.06000
12    271.42000    167.37000    120.06000
12    267.84000    174.24000    120.06000
12    260.34000    181.43000    120.06000
12    253.50000     96.10000    120.06000
12    117.91000    141.55000    120.06000
12    207.21000     57.85000    120.06000
12    240.13000     71.91000    120.06000
12    226.77000     60.46000    120.06000
12    215.69000     68.31000    120.06000
12    204.93000     76.81000    120.06000
12    191.90000     74.85000    120.06000
12    219.27000     88.25000    120.06000
12    185.70000    107.54000    120.06000
12    180.16000     93.49000    120.06000
12    163.54000     83.68000    120.06000
12    235.90000     45.10000    120.06000
12    238.18000    169.01000    120.06000
12    249.26000    181.76000    120.06000
12    224.49000    194.51000    120.06000
12    312.16000    149.39000    120.06000
12    305.65000    110.81000    120.90000
12    296.19000    115.39000    120.90000
12    299.78000    103.62000    120.90000
12    203.96000    143.18000    120.90000
12    191.57000    129.45000    120.90000
12    213.08000    188.63000    120.90000
12    201.67000    180.78000    120.90000
12    200.70000    195.82000    120.90000
12    142.03000    184.38000    120.90000
12    161.91000    184.05000    120.90000
12    142.68000    208.90000    120.90000
12    142.03000    218.05000    120.90000
12    177.88000    223.94000    120.90000
12    116.28000    255.32000    120.90000
12    114.32000    246.17000    120.90000
12     11.98000    185.68000    120.90000
12     32.84000    135.66000    120.90000
12     30.56000    148.41000    120.90000
12     41.97000    141.22000    120.90000
12     36.10000    158.87000    120.90000
12     68.04000    170.32000    120.90000
12     83.69000    172.93000    120.90000
12     90.86000    157.24000    120.90000
12     84.34000     91.52000    120.90000
12    100.31000     94.79000    120.90000
12     96.72000    101.33000    120.90000
12    104.55000     69.95000    120.90000
12    106.18000     80.73000    120.90000
12    114.00000     69.62000    120.90000
12    115.30000     63.41000    120.90000
12    120.84000     58.83000    120.90000
12    138.44000     66.35000    120.90000
12    260.99000    159.53000    120.90000
12    259.69000    164.43000    120.90000
12    310.86000    160.51000    120.90000
12    323.25000    162.14000    120.90000
12    339.54000    164.43000    120.90000
12    258.71000    135.99000    120.90000
12    291.63000     59.48000    120.90000
12    299.13000     55.56000    120.90000
12    196.79000     43.46000    120.90000
12    284.13000    142.53000    120.90000
12    288.05000    181.43000    120.90000
12    283.48000    222.30000    120.90000
12    297.50000    219.03000    120.90000
12    234.27000    202.03000    120.90000
12    242.09000    188.95000    120.90000
12    234.59000    188.95000    120.90000
12    245.02000    158.22000    120.90000
12    113.67000     49.67000    120.90000
12    263.60000     57.19000    120.90000
12    252.52000     64.39000    120.90000
12    149.53000    114.41000    120.90000
12    160.28000    122.58000    120.90000
12    180.49000    135.99000    120.90000
12    138.12000    132.72000    120.90000
12    126.71000    139.26000    120.90000
12    129.97000    125.53000    120.90000
12    110.09000    101.33000    120.90000
12    111.39000     90.54000    120.90000
12    160.28000     58.50000    120.90000
12    176.25000     59.16000    120.90000
12    176.90000     48.69000    120.90000
12    188.96000     53.60000    120.90000
12    106.50000     59.48000    120.90000
12     93.47000     72.56000    120.90000
12     93.14000    135.66000    120.90000
12    105.52000    126.18000    120.90000
12    115.63000    110.16000    120.90000
12     66.74000    152.66000    120.90000
12    104.55000    223.94000    120.90000
12    114.65000    231.13000    120.90000
12    101.29000    238.65000    120.90000
12    221.23000    134.03000    122.71000
12    221.23000    120.29000    122.71000
12    215.69000    101.33000    122.71000
12    238.18000    100.68000    122.71000
12    177.88000     70.93000    122.71000
12    194.18000     64.71000    122.71000
12    203.63000     66.68000    122.71000
12    134.86000     83.02000    122.71000
12    133.23000     92.18000    122.71000
12    104.55000    148.08000    122.71000
12    156.70000    158.22000    122.71000
12    162.56000    158.22000    122.71000
12     68.37000    117.35000    122.71000
12     79.78000    120.95000    122.71000
12     66.74000    139.91000    122.71000
12     60.87000    139.91000    122.71000
12     50.77000    135.33000    122.71000
12    160.93000     22.21000    122.71000
12    169.41000     23.52000    122.71000
12    162.24000     44.44000    122.71000
12    249.59000     44.77000    122.71000
12    330.74000    136.31000    122.71000
12    122.80000    177.18000    122.71000
12    132.90000    186.66000    122.71000
12    174.30000     82.70000    122.71000
12    140.40000    141.22000    122.71000
12    148.55000    139.91000    122.71000
12    179.84000    151.03000    122.71000
12    189.94000    142.20000    122.71000
12    226.12000    247.80000    122.71000
12    206.24000    261.53000    122.71000
12    212.10000    263.82000    122.71000
12    210.15000    243.88000    122.71000
12    224.49000    273.96000    122.71000
12    204.61000    285.40000    122.71000
12    200.37000    279.84000    122.71000
12    194.18000    292.27000    122.71000
12    108.78000    163.45000    122.71000
12    100.31000    185.68000    122.71000
12    106.83000    191.90000    122.71000
12     93.47000    199.42000    122.71000
12     85.97000    193.20000    122.71000
12    163.21000    233.09000    122.71000
12    163.54000    241.26000    122.71000
12    138.44000    118.33000    122.71000
12    264.25000     83.68000    122.71000
12    338.24000    130.76000    122.71000
12    329.44000    114.08000    122.71000
12    339.54000    111.79000    122.71000
12    335.31000    121.93000    122.71000
12    308.91000     86.95000    122.71000
12    177.56000    115.06000    122.71000
12    170.38000    135.33000    122.71000
12    174.30000    143.83000    122.71000
12    273.70000    246.17000    122.71000
12    283.16000    231.46000    122.71000
12    274.68000    230.15000    122.71000
12    179.84000    253.36000    122.71000
12    135.18000    241.59000    122.71000
12    124.10000    240.61000    122.71000
12     70.00000    198.11000    122.71000
12     65.11000    188.30000    122.71000
12     76.84000     95.45000    122.71000
12    139.75000     49.67000    122.71000
12    338.56000    142.53000    122.71000
12    346.39000    151.35000    122.71000
12    122.47000     91.20000    122.71000
12    212.43000    136.64000    122.71000
12    213.08000    278.21000    122.71000
12    279.57000     72.23000    122.71000
12    157.67000    172.93000    122.71000
12    145.29000    170.64000    122.71000
12    151.48000    184.70000    122.71000
12    197.44000    211.19000    122.71000
12    219.93000    232.76000    122.71000
12    234.59000     38.23000    124.23000
12    219.93000     54.25000    124.23000
12    237.20000     56.87000    124.23000
12    196.13000    112.78000    124.23000
12    195.48000    100.35000    124.23000
12    188.96000    118.66000    124.23000
12    155.39000     65.04000    124.23000
12    155.39000     73.87000    124.23000
12    133.23000     33.65000    124.23000
12    149.85000     22.54000    124.23000
12    131.60000     44.12000    124.23000
12    132.25000     57.19000    124.23000
12     93.47000    109.83000    124.23000
12     82.71000    110.81000    124.23000
12     62.50000     83.68000    124.23000
12     59.57000     98.06000    124.23000
12    108.46000    174.24000    124.23000
12     95.09000    173.91000    124.23000
12     87.27000    182.74000    124.23000
12     85.32000    205.95000    124.23000
12     90.53000    212.82000    124.23000
12     89.88000    218.05000    124.23000
12     93.14000    225.57000    124.23000
12    115.95000    209.88000    124.23000
12    124.10000    215.76000    124.23000
12    136.81000    222.30000    124.23000
12    160.61000    132.72000    124.23000
12    151.15000    128.80000    124.23000
12    243.39000     86.62000    124.23000
12    226.77000     49.02000    124.23000
12    211.78000     44.12000    124.23000
12    284.13000     51.31000    124.23000
12    298.15000     78.12000    124.23000
12    247.63000    142.20000    124.23000
12    256.43000    150.70000    124.23000
12    231.66000    126.51000    124.23000
12    252.52000    111.14000    124.23000
12    267.19000    129.78000    124.23000
12    294.24000    136.97000    124.23000
12    299.13000    145.14000    124.23000
12    319.33000    135.33000    124.23000
12    321.94000    149.72000    124.23000
12    313.79000    173.26000    124.23000
12    308.91000    179.47000    124.23000
12    271.10000    180.78000    124.23000
12    291.96000    161.49000    124.23000
12    250.56000    202.68000    124.23000
12    246.65000    208.24000    124.23000
12    251.87000    222.63000    124.23000
12    247.63000    173.59000    124.23000
12    219.27000    169.99000    124.23000
12    229.05000    163.45000    124.23000
12    199.07000    170.97000    124.23000
12    191.57000    183.07000    124.23000
12    188.96000    172.93000    124.23000
12    170.06000    176.20000    124.23000
12    148.22000    157.24000    124.23000
12    143.33000    147.76000    124.23000
12    134.21000    176.86000    124.23000
12    214.06000    250.09000    124.23000
12    299.78000    132.39000    124.23000
12    297.82000    122.58000    124.23000
12    272.40000    101.66000    124.23000
12    188.31000     27.44000    124.23000
12    198.74000     28.10000    124.23000
12    242.09000    219.36000    124.23000
12    195.16000    251.73000    124.23000
12    208.52000    272.65000    124.23000
12    124.10000    225.90000    124.23000
12     79.45000    136.97000    124.23000
12    122.47000     48.69000    124.23000
12    118.56000     39.54000    124.23000
12    124.43000     36.27000    124.23000
12    206.24000    205.30000    124.23000
12    201.67000    219.36000    124.23000
12    220.58000    217.07000    124.23000
12    227.10000    225.90000    124.23000
12    261.97000    247.48000    124.23000
12    227.10000    266.77000    124.23000
12    242.09000    255.00000    124.23000
12    231.66000    256.63000    124.23000
12    195.16000    262.84000    124.23000
12    174.62000    243.88000    124.23000
12    186.36000    243.55000    124.23000
12     84.99000     77.79000    124.23000
12    109.76000    183.07000    124.23000
12    304.02000     95.45000    124.23000
12    262.95000    101.99000    124.23000
12    273.70000    137.95000    124.23000
12    285.11000    169.01000    124.23000
12    277.62000    158.22000    124.23000
12    239.16000    145.80000    124.23000
12    226.44000    141.55000    124.23000
12    228.07000    107.87000    124.23000
12    215.36000    111.14000    124.23000
12    203.30000    155.93000    124.23000
12    190.27000    160.18000    124.23000
12    176.90000    165.09000    124.23000
12    284.13000    215.76000    124.23000
12    275.01000    206.28000    124.23000
12    282.83000    205.63000    124.23000
12    153.44000    222.96000    124.23000
12     97.38000    208.90000    124.23000
12    100.31000    200.07000    124.23000
12    293.59000     67.98000    124.23000
12    210.47000     33.00000    124.23000
12    301.41000    188.30000    124.23000
12    304.67000    198.76000    124.23000
12    257.73000    194.51000    124.23000
12    216.34000    180.13000    124.23000
12    189.29000    200.40000    124.23000
12    184.40000    214.13000    124.23000
12    192.22000     91.20000    124.23000
12    275.33000     42.48000    124.23000
12    142.68000    101.66000    124.23000
12     74.89000    176.20000    124.23000
12     78.47000    216.42000    124.23000
12    133.23000    231.13000    124.23000
12     85.64000     98.72000    124.23000
12    233.62000     81.06000    124.23000
12    242.09000     65.37000    124.23000
12     57.29000    177.84000    124.23000
12     82.71000    186.34000    124.23000
12    136.16000    158.55000    124.23000
12    131.93000    211.19000    124.23000
12    186.36000     33.00000    124.23000
12    156.37000    102.31000    131.73000
12    158.00000     91.85000    131.73000
12    149.85000     89.56000    131.73000
12    145.61000     81.39000    131.73000
12    159.96000    141.22000    131.73000
12    156.37000    147.76000    131.73000
12    194.83000    226.55000    130.90000
12    180.49000    234.40000    130.06000
12    138.77000    111.47000    130.06000
12    130.62000    106.89000    130.06000
12    157.02000    266.77000    130.90000
12    171.69000    279.84000    130.90000
12     76.52000    161.49000    130.90000
12    148.22000    269.71000    130.90000
12    166.47000    270.36000    130.90000
12    185.38000    253.69000    130.90000
12    194.83000    240.28000    130.90000
12    156.04000    196.47000    130.90000
12     71.63000     85.97000    130.90000
12     64.13000    128.80000    130.90000
12     45.55000     97.41000    130.90000
12     34.15000    105.58000    130.90000
12     48.16000    110.16000    130.90000
12     33.49000    114.41000    130.90000
12     35.45000    122.26000    130.90000
12    128.01000     65.04000    130.90000
12    156.37000     32.02000    130.90000
12    154.41000     36.27000    130.90000
12    271.42000     72.23000    130.90000
12    256.10000     69.29000    130.90000
12    220.25000     78.45000    130.90000
12    214.06000     84.33000    130.90000
12    208.19000    107.54000    130.90000
12    277.94000     88.58000    130.90000
12    280.55000     96.43000    130.90000
12    290.98000     96.10000    130.90000
12    315.10000     90.87000    130.90000
12    311.19000     80.08000    130.90000
12    245.35000    121.93000    130.90000
12    246.00000    111.79000    130.90000
12    237.20000    115.06000    130.90000
12    268.16000    147.43000    130.90000
12    266.86000    119.31000    130.90000
12    279.25000    113.10000    130.90000
12    281.20000    119.97000    130.90000
12    302.71000    155.28000    130.90000
12    311.19000    133.05000    130.90000
12    307.93000    120.95000    130.90000
12    315.10000    118.01000    130.90000
12    175.60000    101.99000    130.90000
12    165.50000    103.95000    130.90000
12    169.73000     90.22000    130.90000
12    171.69000     75.50000    130.90000
12    166.47000    114.41000    130.90000
12    205.91000    167.05000    130.90000
12    169.41000    223.61000    130.90000
12    281.85000    195.49000    130.90000
12     16.55000    149.39000    130.90000
12     20.78000    158.55000    130.90000
12     27.30000    173.26000    130.90000
12     40.01000    175.22000    130.90000
12     40.99000    180.13000    130.90000
12     40.01000    187.32000    130.90000
12     53.38000    186.34000    130.90000
12     59.89000    159.20000    130.90000
12     48.16000    158.87000    130.90000
12     93.14000    129.12000    130.90000
12     98.68000    112.12000    130.90000
12    206.89000    130.10000    130.90000
12    227.42000    211.19000    130.90000
12    176.90000    207.26000    130.90000
12    173.32000    190.59000    130.90000
12    285.44000    154.95000    130.90000
12    280.88000     63.08000    130.90000
12    232.96000    138.60000    130.90000
12    267.51000    112.45000    130.90000
12    147.57000     50.66000    130.90000
12    171.36000     35.62000    130.90000
12     99.33000     50.33000    130.90000
12     91.51000     55.56000    130.90000
12     52.07000     90.22000    130.90000
12     70.98000    182.09000    130.90000
12    123.78000    262.19000    130.90000
12    124.10000    250.75000    130.90000
12    219.60000    205.30000    130.90000
12    297.50000    226.88000    130.90000
12    236.55000    159.20000    130.90000
12    323.90000     96.75000    130.90000
12    247.63000    132.06000    130.90000
12    261.65000    205.95000    130.90000
12    233.94000    243.23000    130.90000
12    242.09000    266.77000    130.90000
12    187.01000    222.63000    130.90000
12    346.71000    159.53000    130.90000
12    141.38000    196.80000    134.99000
12     96.72000    155.60000    134.99000
12    299.45000    172.93000    134.99000
12    216.99000    149.72000    134.99000
12    228.73000    155.28000    134.99000
12    233.94000     96.43000    134.99000
12    205.59000     97.41000    134.99000
12    203.96000     87.60000    134.99000
12    227.10000     71.25000    134.99000
12    250.24000     73.21000    134.99000
12    265.23000     69.62000    134.99000
12    128.34000     88.58000    134.99000
12    126.71000    154.95000    134.99000
12    136.16000    166.72000    134.99000
12    125.08000    198.11000    134.99000
12    181.47000    179.47000    134.99000
12    162.24000    209.88000    134.99000
12    153.11000    212.17000    134.99000
12    145.29000    230.15000    134.99000
12    176.90000    263.50000    134.99000
12    264.90000    220.67000    134.99000
12    248.61000    103.29000    134.99000
12    119.54000     81.72000    134.99000
12    126.38000     78.77000    134.99000
12    153.11000     57.19000    134.99000
12    156.37000     53.60000    134.99000
12    147.57000     62.75000    134.99000
12    258.06000    126.51000    134.99000
12    272.73000    127.49000    134.99000
12    287.39000    106.24000    134.99000
12    290.00000    128.47000    134.99000
12    290.00000    120.95000    134.99000
12    318.36000    155.93000    134.99000
12    333.02000    159.20000    134.99000
12    327.81000    173.91000    134.99000
12    316.73000    180.78000    134.99000
12     88.25000    174.57000    134.99000
12     83.04000    158.87000    134.99000
12    292.61000     88.25000    134.99000
12    202.98000     45.10000    134.99000
12    203.30000     38.89000    134.99000
12    182.12000     82.70000    134.99000
12    258.06000     81.06000    134.99000
12    181.14000    188.95000    134.99000
12    102.27000     94.79000    137.11000
12     83.04000     92.83000    137.11000
12     87.27000     73.21000    137.11000
12    137.47000     63.41000    137.11000
12    141.05000     57.52000    137.11000
12    248.93000     50.33000    137.11000
12    207.87000     56.87000    137.11000
12    239.81000     72.56000    137.11000
12    303.04000    105.58000    137.11000
12    306.62000    113.76000    137.11000
12    294.56000    115.06000    137.11000
12    298.80000    138.60000    137.11000
12    258.71000    137.95000    137.11000
12    260.02000    161.49000    137.11000
12    256.10000    169.66000    137.11000
12    265.23000    173.59000    137.11000
12    273.70000    166.07000    137.11000
12    284.79000    144.16000    137.11000
12    292.28000    143.51000    137.11000
12    300.10000    166.39000    137.11000
12    312.82000    165.41000    137.11000
12    330.09000    165.74000    137.11000
12    337.91000    166.07000    137.11000
12    339.87000    158.22000    137.11000
12    350.95000    164.76000    137.11000
12    328.79000    141.22000    137.11000
12    317.71000    141.55000    137.11000
12    319.99000    114.74000    137.11000
12    314.12000    102.31000    137.11000
12    332.05000    102.97000    137.11000
12    232.96000    169.34000    137.11000
12    211.78000    191.90000    137.11000
12    199.39000    197.45000    137.11000
12    199.72000    181.76000    137.11000
12    161.26000    184.05000    137.11000
12    193.53000     76.16000    137.11000
12    119.54000    110.81000    137.11000
12    103.57000    121.60000    137.11000
12    138.77000    134.03000    137.11000
12    119.54000    145.47000    137.11000
12    114.00000    137.95000    137.11000
12    143.01000    212.17000    137.11000
12    151.81000    245.19000    137.11000
12    139.42000    256.96000    137.11000
12    133.23000    266.77000    137.11000
12    143.98000    264.48000    137.11000
12    146.92000    280.17000    137.11000
12    158.98000    283.77000    137.11000
12    196.13000    275.92000    137.11000
12    206.89000    277.55000    137.11000
12    190.27000    285.07000    137.11000
12    200.70000    296.19000    137.11000
12    202.65000    186.34000    137.11000
12    192.22000    129.45000    137.11000
12    202.33000    139.26000    137.11000
12    223.84000    101.66000    137.11000
12    198.09000     49.35000    137.11000
12    292.28000     59.48000    137.11000
12    304.99000     81.39000    137.11000
12    255.78000     93.81000    137.11000
12    248.28000     92.18000    137.11000
12    118.24000     58.83000    137.11000
12    120.52000     67.33000    137.11000
12    104.87000     70.27000    137.11000
12    112.70000     52.29000    137.11000
12    115.95000    232.11000    137.11000
12    114.32000    252.05000    137.11000
12    180.16000    224.92000    137.11000
12    235.57000    198.43000    137.11000
12    245.02000    191.57000    137.11000
12    276.64000    185.36000    137.11000
12    289.68000    185.36000    137.11000
12    181.14000     96.43000    137.11000
12    150.50000    108.20000    137.11000
12    121.50000    129.45000    137.11000
12    170.06000     53.60000    137.11000
12    185.38000     53.27000    137.11000
12    261.97000     57.52000    137.11000
12    153.11000    120.29000    137.11000
12    226.44000    188.95000    137.11000
12    234.59000    180.78000    137.11000
12     89.23000    144.16000    137.11000
12     69.67000    148.41000    137.11000
12     53.38000    150.37000    137.11000
12     31.21000    147.10000    137.11000
12     33.82000    136.64000    137.11000
12      7.09000    156.91000    137.11000
12      3.18000    143.18000    137.11000
12      8.07000    176.20000    137.11000
12     -2.03000    184.38000    137.11000
12      7.75000    189.93000    137.11000
12    212.10000    221.32000    137.11000
12    213.73000    227.86000    137.11000
12    167.78000    152.01000    137.11000
12     68.04000    169.99000    137.11000
12     53.38000    173.59000    137.11000
12    187.66000    234.07000    137.11000
12    160.61000     83.35000    137.11000
12    167.13000     65.37000    137.11000
12     50.44000    118.01000    137.11000
12     42.95000    142.85000    137.11000
12    104.55000    147.43000    139.00000
12    107.48000    161.16000    139.00000
12    132.58000    186.99000    139.00000
12    124.75000    176.86000    139.00000
12    148.87000    178.82000    139.00000
12    212.76000    137.62000    139.00000
12    223.84000    133.05000    139.00000
12    238.50000    133.05000    139.00000
12    219.93000    121.28000    139.00000
12    209.82000    244.53000    139.00000
12    205.91000    258.27000    139.00000
12    208.84000    264.48000    139.00000
12    216.67000    259.25000    139.00000
12    205.91000    287.04000    139.00000
12    161.26000    155.93000    139.00000
12    149.85000    138.93000    139.00000
12    177.88000    148.41000    139.00000
12    172.34000    136.31000    139.00000
12    175.93000    115.39000    139.00000
12    178.53000     69.95000    139.00000
12    136.16000    117.03000    139.00000
12     77.82000    119.31000    139.00000
12     58.92000    137.95000    139.00000
12     49.46000    135.99000    139.00000
12     69.35000    117.68000    139.00000
12    198.09000     62.43000    139.00000
12    202.00000     66.02000    139.00000
12    223.51000     88.25000    139.00000
12    214.06000     98.06000    139.00000
12    277.62000     74.20000    139.00000
12    308.58000     87.27000    139.00000
12    160.61000     21.56000    139.00000
12    165.50000     23.85000    139.00000
12    197.76000     42.16000    139.00000
12     94.12000    200.07000    139.00000
12     72.61000    200.07000    139.00000
12    161.26000    232.11000    139.00000
12    166.15000    240.61000    139.00000
12    191.90000    106.56000    139.00000
12    280.55000    233.09000    139.00000
12    274.68000    245.84000    139.00000
12    135.51000    244.21000    139.00000
12    122.80000    239.30000    139.00000
12    142.03000    237.01000    139.00000
12    143.01000    248.46000    139.00000
12    140.40000     88.25000    139.00000
12    178.21000     45.75000    139.00000
12    216.34000     66.35000    139.00000
12    205.91000     75.18000    139.00000
12    259.36000     44.77000    139.00000
12    324.55000    123.89000    139.00000
12    333.02000    118.66000    139.00000
12    337.59000    142.85000    139.00000
12    291.96000    196.47000    139.00000
12    294.89000    211.84000    139.00000
12    264.90000    234.73000    139.00000
12    251.22000    235.71000    139.00000
12    244.04000    242.90000    139.00000
12    236.55000    232.44000    139.00000
12    152.78000    256.63000    139.00000
12    164.52000    255.98000    139.00000
12    185.70000    271.02000    139.00000
12    112.04000    220.99000    139.00000
12    104.22000    218.38000    139.00000
12    104.22000    237.67000    139.00000
12    104.22000    131.41000    139.00000
12    118.89000     45.10000    139.00000
12    100.64000     58.50000    139.00000
12     72.61000     76.48000    139.00000
12    106.50000     42.16000    139.00000
12     68.69000    105.58000    139.00000
12    182.44000    133.05000    139.00000
12     38.71000    158.55000    139.00000
12     86.62000    189.61000    140.97000
12     84.67000    203.34000    140.97000
12     86.62000    215.76000    140.97000
12     90.53000    229.82000    140.97000
12    106.83000    179.47000    140.97000
12    109.11000    188.30000    140.97000
12    149.85000    158.22000    140.97000
12    188.64000    173.26000    140.97000
12    175.27000    172.61000    140.97000
12    168.76000    176.86000    140.97000
12    131.27000    229.82000    140.97000
12    135.18000    220.99000    140.97000
12    123.78000    214.78000    140.97000
12    119.21000    205.63000    140.97000
12    132.58000    210.86000    140.97000
12     84.34000    110.49000    140.97000
12    151.15000     77.47000    140.97000
12    157.35000     67.66000    140.97000
12    141.70000     70.60000    140.97000
12    198.41000    111.14000    140.97000
12    217.97000     51.96000    140.97000
12    211.78000     41.17000    140.97000
12    241.11000     82.37000    140.97000
12    233.29000     83.02000    140.97000
12    247.96000    142.20000    140.97000
12    253.17000    145.47000    140.97000
12    256.43000    150.05000    140.97000
12    232.31000    126.83000    140.97000
12    211.13000    186.66000    140.97000
12    223.19000    169.99000    140.97000
12    224.82000    160.51000    140.97000
12    214.06000    158.22000    140.97000
12    281.85000    131.74000    140.97000
12    322.59000    150.05000    140.97000
12    270.77000    102.97000    140.97000
12    253.50000    123.24000    140.97000
12    264.90000    130.10000    140.97000
12    194.18000    163.45000    140.97000
12    206.89000    151.68000    140.97000
12    196.13000    150.05000    140.97000
12    187.33000    142.53000    140.97000
12    162.89000    171.95000    140.97000
12    171.36000    164.43000    140.97000
12    181.14000    158.87000    140.97000
12    148.55000    167.70000    140.97000
12    138.12000    146.45000    140.97000
12    193.85000     93.49000    140.97000
12    128.01000    138.28000    140.97000
12    128.67000    123.24000    140.97000
12    114.65000    120.29000    140.97000
12    108.46000    104.60000    140.97000
12    113.35000     91.20000    140.97000
12     97.38000     81.06000    140.97000
12    196.79000     30.06000    140.97000
12    162.89000    130.43000    140.97000
12    185.38000    117.35000    140.97000
12    295.54000     82.70000    140.97000
12    299.78000    124.22000    140.97000
12     62.83000     78.77000    140.97000
12     62.18000     94.79000    140.97000
12     57.61000    102.31000    140.97000
12    175.93000    266.11000    150.29000
12    183.42000    247.80000    150.29000
12    200.04000    242.57000    150.29000
12    198.41000    258.27000    150.29000
12    201.02000    267.42000    150.29000
12    210.80000    255.32000    150.29000
12    156.70000    267.42000    150.29000
12    167.45000    278.86000    150.29000
12    199.07000    285.40000    150.29000
12    128.34000    255.32000    150.29000
12     77.82000    178.82000    150.29000
12     96.72000    208.90000    150.29000
12     17.52000    150.37000    150.29000
12     12.96000    159.53000    150.29000
12     87.60000    174.89000    150.29000
12     87.60000    166.72000    150.29000
12     84.99000    158.55000    150.29000
12     96.72000    156.59000    150.29000
12    138.12000    183.39000    150.29000
12    138.44000    161.49000    150.29000
12    142.35000    198.76000    150.29000
12    148.87000    200.72000    150.29000
12    173.64000    190.59000    150.29000
12    170.71000    222.96000    150.29000
12    203.96000    130.76000    150.29000
12    125.08000     91.85000    150.29000
12    131.60000    108.20000    150.29000
12    151.15000    100.35000    150.29000
12    170.71000     88.25000    150.29000
12    164.84000     95.12000    150.29000
12    182.77000     85.64000    150.29000
12    186.36000     69.95000    150.29000
12    178.53000    104.27000    150.29000
12    203.63000     96.43000    150.29000
12    208.84000    105.26000    150.29000
12    209.82000     82.70000    150.29000
12    225.14000     74.85000    150.29000
12    214.71000     75.50000    150.29000
12    179.84000     64.39000    150.29000
12    173.32000     65.70000    150.29000
12    156.04000     56.87000    150.29000
12    139.75000     44.77000    150.29000
12    135.18000     53.93000    150.29000
12    130.30000     81.06000    150.29000
12    233.94000     97.08000    150.29000
12    240.79000     98.72000    150.29000
12    248.61000    102.64000    150.29000
12    248.28000    111.14000    150.29000
12    275.66000     81.39000    150.29000
12    273.05000     74.52000    150.29000
12    283.81000     93.49000    150.29000
12    294.24000     93.49000    150.29000
12    257.41000     72.56000    150.29000
12    247.63000     69.62000    150.29000
12    257.08000     66.02000    150.29000
12    288.70000    156.26000    150.29000
12    304.67000    156.91000    150.29000
12    318.68000    156.59000    150.29000
12    316.08000    133.37000    150.29000
12    317.05000    178.16000    150.29000
12    271.10000    125.85000    150.29000
12    278.27000    115.72000    150.29000
12    267.51000    109.51000    150.29000
12    265.56000    116.70000    150.29000
12    290.65000    123.56000    150.29000
12    225.47000    150.05000    150.29000
12    261.32000     85.31000    150.29000
12    208.19000    117.68000    150.29000
12    261.32000     98.72000    150.29000
12    258.39000    107.22000    150.29000
12    156.70000     32.02000    150.29000
12    131.27000     37.58000    150.29000
12    150.18000     39.54000    150.29000
12    173.64000     77.14000    150.29000
12    137.14000     97.41000    150.29000
12     85.97000    131.41000    150.29000
12     63.15000    127.81000    150.29000
12     31.86000    115.06000    150.29000
12     40.99000    108.85000    150.29000
12     38.71000    100.02000    150.29000
12     45.55000    101.01000    150.29000
12     47.51000     94.47000    150.29000
12     53.70000     90.87000    150.29000
12     41.32000    125.53000    150.29000
12     95.75000    110.81000    150.29000
12     88.58000    109.83000    150.29000
12     98.35000    104.60000    150.29000
12     88.90000    102.64000    150.29000
12    247.30000    132.39000    150.29000
12    266.21000    145.47000    150.29000
12    165.50000    137.30000    150.29000
12    156.37000    137.62000    150.29000
12    158.00000    145.80000    150.29000
12    241.11000     59.81000    150.29000
12    260.34000    201.05000    150.29000
12    254.15000    209.22000    150.29000
12    263.27000    213.15000    150.29000
12    255.78000    217.72000    150.29000
12    236.22000    210.86000    150.29000
12    244.04000    217.72000    150.29000
12    226.12000    203.99000    150.29000
12    217.64000    197.78000    150.29000
12    204.28000    204.97000    150.29000
12    197.76000    213.15000    150.29000
12    188.31000    207.92000    150.29000
12    189.94000    198.11000    150.29000
12    190.59000    186.66000    150.29000
12    182.12000    186.66000    150.29000
12    182.12000    203.01000    150.29000
12    172.99000    210.53000    150.29000
12    165.17000    199.42000    150.29000
12    153.11000    191.24000    150.29000
12    207.54000    170.64000    150.29000
12    243.39000    176.86000    150.29000
12    258.39000    189.61000    150.29000
12    166.80000    111.47000    150.29000
12    235.24000    109.18000    150.29000
12    303.69000     97.74000    150.29000
12    304.67000    182.41000    150.29000
12    289.02000    171.95000    150.29000
12    275.66000    197.45000    150.29000
12    237.85000    145.80000    150.29000
12    126.71000    155.28000    150.29000
12    117.26000    162.14000    150.29000
12    115.95000     78.45000    150.29000
12    199.72000     66.35000    155.06000
12    205.26000     57.19000    155.06000
12    223.51000     86.29000    155.06000
12    223.19000    101.99000    155.06000
12    248.93000     91.52000    155.06000
12    258.39000     91.52000    155.06000
12    293.26000    114.41000    155.06000
12    307.93000    116.37000    155.06000
12    318.68000    142.53000    155.06000
12    328.79000    139.91000    155.06000
12    330.74000    160.84000    155.06000
12    331.07000    171.30000    155.06000
12    319.01000    171.62000    155.06000
12    299.45000    168.03000    155.06000
12    291.63000    143.18000    155.06000
12    275.66000    162.80000    155.06000
12    264.58000    161.49000    155.06000
12    259.04000    159.85000    155.06000
12    254.47000    175.55000    155.06000
12    266.53000    179.14000    155.06000
12    253.17000    166.72000    155.06000
12    230.36000    138.60000    155.06000
12    216.34000    131.08000    155.06000
12    229.05000    119.31000    155.06000
12    213.73000    141.22000    155.06000
12    188.96000    102.97000    155.06000
12    165.50000    153.32000    155.06000
12    149.20000    176.20000    155.06000
12    127.04000    177.18000    155.06000
12    128.01000    165.09000    155.06000
12    125.41000    192.88000    155.06000
12    143.33000    213.80000    155.06000
12    155.07000    211.84000    155.06000
12    155.72000    224.59000    155.06000
12    160.61000    232.44000    155.06000
12    191.24000    229.82000    155.06000
12    142.03000    229.82000    155.06000
12    152.46000    241.26000    155.06000
12    137.14000    240.61000    155.06000
12    145.29000    250.75000    155.06000
12    139.10000    261.21000    155.06000
12    210.80000    268.07000    155.06000
12     56.31000    145.47000    155.06000
12     46.21000    142.85000    155.06000
12     74.56000    161.16000    155.06000
12     53.70000    174.57000    155.06000
12      3.83000    147.43000    155.06000
12    102.59000     91.20000    155.06000
12     96.07000     97.08000    155.06000
12     81.73000     96.10000    155.06000
12     75.54000     90.54000    155.06000
12    124.75000     66.02000    155.06000
12    117.26000     67.00000    155.06000
12    194.83000     77.47000    155.06000
12    196.79000     85.64000    155.06000
12    177.23000    114.08000    155.06000
12    174.62000    143.18000    155.06000
12    187.33000    131.08000    155.06000
12    175.27000    124.87000    155.06000
12    159.96000    121.93000    155.06000
12    148.55000    121.93000    155.06000
12    137.47000    133.70000    155.06000
12    175.93000     54.25000    155.06000
12    137.79000    116.37000    155.06000
12    232.31000    169.01000    155.06000
12    224.16000    183.72000    155.06000
12    232.31000    192.55000    155.06000
12    103.24000    144.49000    155.06000
12    106.50000    136.31000    155.06000
12    102.59000    123.24000    155.06000
12     98.68000    129.78000    155.06000
12     87.27000    139.58000    155.06000
12     82.06000    147.10000    155.06000
12     72.93000    150.05000    155.06000
12     71.63000    138.28000    155.06000
12     52.07000    115.72000    155.06000
12     56.64000    108.85000    155.06000
12     43.92000    115.39000    155.06000
12     53.05000    126.83000    155.06000
12     65.76000    113.10000    155.06000
12     65.44000    102.64000    155.06000
12     63.81000    119.97000    155.06000
12    161.91000     79.75000    155.06000
12    170.71000     83.02000    155.06000
12    148.87000     91.85000    155.06000
12    138.77000     87.93000    155.06000
12    250.89000    145.80000    156.95000
12    250.24000    124.87000    156.95000
12    304.02000    143.18000    156.95000
12    300.43000    121.28000    156.95000
12    283.16000    128.80000    156.95000
12    286.42000    117.68000    156.95000
12    290.65000     83.02000    156.95000
12    237.85000     85.97000    156.95000
12    212.76000    177.18000    156.95000
12    208.52000    182.74000    156.95000
12    196.13000    114.74000    156.95000
12    166.15000     75.83000    156.95000
12    167.78000     65.70000    156.95000
12    180.81000     74.20000    156.95000
12    154.41000    105.58000    164.83000
12    212.43000    151.68000    164.83000
12    216.01000    157.89000    164.83000
12    249.91000    119.31000    164.83000
12    211.78000    206.28000    164.83000
12    210.15000    219.69000    164.83000
12    177.56000    222.63000    164.83000
12    174.62000    233.74000    164.83000
12    130.95000    231.78000    164.83000
12    155.07000    155.93000    164.83000
12    143.01000    157.89000    164.83000
12    202.33000    109.51000    164.83000
12    231.33000    131.08000    164.83000
12    262.30000    130.43000    164.83000
12    256.76000    145.14000    164.83000
12    246.98000    163.78000    164.83000
12    218.95000     64.06000    164.83000
12    173.64000     98.06000    164.83000
12    195.16000    173.59000    164.83000
12    183.10000    176.86000    164.83000
12    169.41000    173.91000    164.83000
12    175.60000    161.16000    164.83000
12    197.11000    162.14000    164.83000
12    179.51000    150.70000    164.83000
12    232.96000    156.59000    164.83000
12    242.42000    192.88000    164.83000
12    245.67000    202.03000    164.83000
12    184.73000    166.07000    164.83000
12    166.80000    249.11000    164.83000
12    187.99000    258.27000    164.83000
12    106.83000    174.89000    164.83000
12    115.63000    142.85000    164.83000
12    125.73000    130.10000    164.83000
12    117.58000    115.39000    164.83000
12    119.87000    101.99000    164.83000
12    106.83000    104.60000    164.83000
12    114.98000     49.67000    164.83000
12    104.87000     68.64000    164.83000
12     76.84000    107.54000    168.92000
12     74.56000    115.39000    168.92000
12     81.73000    120.95000    168.92000
12    103.57000    116.04000    168.92000
12    103.24000     96.43000    168.92000
12     94.44000     79.75000    168.92000
12     86.62000     86.95000    168.92000
12    140.40000     76.16000    168.92000
12    123.78000     90.22000    168.92000
12    145.29000     98.39000    168.92000
12    143.66000    114.74000    168.92000
12    182.44000    244.21000    168.92000
12    192.55000    199.09000    168.92000
12    198.41000    188.63000    168.92000
12    177.23000    191.24000    168.92000
12    170.06000    135.66000    168.92000
12    246.65000    132.06000    168.92000
12    256.10000    129.45000    168.92000
12    244.37000    140.89000    168.92000
12    265.23000     83.68000    168.92000
12    268.82000    110.81000    168.92000
12    256.43000     71.25000    168.92000
12    251.54000     67.98000    168.92000
12    242.09000     68.31000    168.92000
12    208.84000     83.02000    168.92000
12    216.67000     73.21000    168.92000
12    202.98000     95.12000    168.92000
12    214.06000    104.93000    168.92000
12    200.04000    140.24000    168.92000
12    224.49000    197.45000    168.92000
12    246.00000    153.97000    168.92000
12    240.79000    178.16000    168.92000
12    210.80000    165.41000    168.92000
12    224.49000    146.12000    168.92000
12    203.30000    128.47000    168.92000
12    206.89000    119.64000    168.92000
12    239.16000    102.97000    168.92000
12    228.40000     71.25000    168.92000
12    161.91000    167.37000    168.92000
12    148.55000    190.91000    168.92000
12    139.42000    198.76000    169.76000
12    137.14000    185.03000    169.76000
12    135.51000    171.30000    169.76000
12    153.44000    198.43000    169.76000
12    164.52000    201.05000    169.76000
12    176.58000    206.61000    169.76000
12    194.50000    211.51000    169.76000
12    128.99000    155.28000    169.76000
12    125.73000    144.82000    169.76000
12    112.04000    156.26000    169.76000
12     92.81000    156.59000    169.76000
12    110.74000    134.68000    171.42000
12    157.35000    121.93000    171.42000
12    167.78000    121.28000    171.42000
12    178.53000    115.06000    171.42000
12    187.33000    105.91000    171.42000
12    184.73000     85.64000    171.42000
12    170.38000     84.33000    171.42000
12    178.86000     66.35000    171.42000
12    201.67000     67.98000    171.42000
12    222.86000     87.27000    171.42000
12    231.01000    118.33000    171.42000
12    165.50000    110.81000    171.42000
12    167.45000     93.16000    171.42000
12    132.58000    114.41000    171.42000
12    132.90000    133.37000    171.42000
12    130.30000    168.36000    171.42000
12    129.32000    190.59000    171.42000
12    189.61000    229.49000    171.42000
12    155.07000    212.49000    171.42000
12    142.35000    211.84000    171.42000
12    226.12000    183.72000    171.42000
12    229.38000    168.03000    171.42000
12    237.85000    169.34000    171.42000
12    260.34000    171.30000    171.42000
12    264.58000    158.55000    171.42000
12    274.03000    146.78000    171.42000
12    273.38000    134.35000    171.42000
12    270.12000    126.51000    171.42000
12    253.50000     89.89000    171.42000
12    261.32000     99.37000    171.42000
12    224.82000    100.02000    171.42000
12    216.99000    112.78000    171.42000
12    193.53000     77.14000    171.42000
12    190.27000     65.70000    171.42000
12    150.50000     89.56000    171.42000
12    187.01000    128.14000    171.42000
12    182.77000    139.58000    171.42000
12    217.32000    134.68000    171.42000
12    133.55000    100.02000    171.42000
12    137.47000     87.93000    171.42000
12    119.87000    180.45000    171.42000
12    117.58000    166.72000    171.42000
12    100.64000    144.49000    171.42000
12     94.77000    129.45000    171.42000
12     86.62000    139.91000    171.42000
12    110.41000     78.77000    171.42000
12    126.38000     73.87000    171.42000
12    160.93000    231.78000    171.42000
12    154.41000    222.96000    171.42000
12    152.78000    236.36000    171.42000
12    127.04000    213.80000    171.42000
12    121.50000    205.30000    171.42000
12    155.72000    154.30000    184.30000
12    145.61000    156.59000    184.30000
12    168.76000    133.05000    184.30000
12    149.85000    123.56000    184.30000
12    151.48000    112.12000    184.30000
12    154.74000     99.37000    184.30000
12    145.29000    102.97000    184.30000
12    141.38000    114.08000    184.30000
12    121.82000     96.10000    184.30000
12    105.20000    106.24000    184.30000
12    105.20000    115.39000    184.30000
12    174.30000     76.81000    184.30000
12    199.07000    112.78000    184.30000
12    227.10000    130.76000    184.30000
12    242.74000    128.47000    184.30000
12    252.52000    118.66000    184.30000
12    256.76000    127.49000    184.30000
12    259.04000    141.87000    184.30000
12    258.39000    154.95000    184.30000
12    252.19000    157.57000    184.30000
12    252.19000    172.28000    184.30000
12    212.43000    186.66000    184.30000
12    208.52000    178.16000    184.30000
12    217.32000    176.86000    184.30000
12    197.44000    176.86000    184.30000
12    198.41000    186.99000    184.30000
12    174.95000    187.32000    184.30000
12    148.55000    177.18000    184.30000
12    174.95000    224.92000    184.30000
12    171.36000    228.19000    184.30000
12    177.56000    237.01000    184.30000
12    137.79000    231.13000    184.30000
12    207.87000     79.43000    184.30000
12    241.11000    109.83000    184.30000
12    239.81000     99.04000    184.30000
12    199.07000    138.28000    184.30000
12    201.67000    128.14000    184.30000
12    200.70000    119.64000    184.30000
12    167.45000    148.41000    184.30000
12    179.51000    154.62000    184.30000
12    231.66000    155.93000    184.30000
12    216.99000    151.68000    184.30000
12    215.69000    163.12000    184.30000
12    179.51000    170.32000    184.30000
12    162.89000    167.70000    184.30000
12    168.10000    178.49000    184.30000
12    193.20000    198.43000    184.30000
12    209.50000    199.42000    184.30000
12    222.86000    196.80000    184.30000
12    147.24000     77.47000    184.30000
12    106.50000    168.68000    184.30000
12    112.04000    187.97000    184.30000
12    213.73000     97.74000    184.30000
12    355.19000    194.84000     64.92000
12    347.69000    205.95000     64.92000
12    357.14000    202.36000     64.92000
12    266.21000    148.74000    182.86000
12    285.44000    136.31000    182.86000
12    289.68000    124.87000    182.86000
12    296.85000    152.66000    182.86000
12    308.25000    142.85000    182.86000
12    305.32000    128.80000    182.86000
12    293.91000    141.87000    182.86000
12    278.59000    158.22000    182.86000
12    290.98000    164.43000    182.86000
12    303.69000    164.76000    182.86000
12    278.59000    169.34000    179.91000
12    295.22000    134.35000    189.53000
12    285.11000    146.78000    189.53000
12    307.60000    152.34000    188.69000
12    274.03000    133.70000    188.69000
12    267.51000    128.14000    188.69000
12    273.05000    144.16000    188.69000
12    267.19000    161.16000    188.69000
12    208.19000    135.66000    193.09000
12    229.05000    120.62000    193.09000
12    217.64000    125.85000    193.09000
12    230.36000    115.06000    193.09000
12    217.32000    118.66000    193.09000
12    235.57000    161.82000    193.09000
12    226.12000    167.70000    193.09000
12    189.61000    112.12000    193.09000
12    177.88000    116.37000    193.09000
12    166.15000    120.95000    193.09000
12    208.84000    150.05000    195.59000
12    226.12000    141.22000    195.59000
12    202.65000    153.64000    193.84000
12    233.29000    135.66000    193.84000
11    238.91000    102.66000     18.71000
11    201.42000    120.32000     18.71000
11    217.72000     87.95000     18.71000
11    213.81000     72.58000     18.71000
11    226.85000     50.68000     28.71000
11    229.78000     76.18000     27.72000
11    252.60000     86.31000     27.72000
11    267.26000     61.14000     25.83000
11    305.07000     92.53000     31.06000
11    299.86000    103.97000     31.06000
11    277.04000    124.89000     30.53000
11    304.42000    161.51000     30.53000
11    290.73000    169.36000     30.53000
11    300.83000    181.13000     30.53000
11    213.16000    193.55000     30.53000
11    179.59000    174.26000     30.53000
11    174.70000    166.74000     30.53000
11    174.37000    155.95000     34.01000
11    127.11000    149.41000     34.01000
11    208.92000     34.00000     34.01000
11    205.01000     28.12000     34.01000
11    202.08000     20.60000     41.28000
11    176.65000     76.50000     34.85000
11    176.98000     48.71000     37.50000
11    152.78000     63.41000     37.50000
11    156.37000     69.29000     37.50000
11    127.04000     78.45000     37.50000
11    108.78000     81.06000     37.50000
11    146.59000     29.40000     37.50000
11    158.00000     30.39000     37.50000
11    172.01000     30.39000     37.50000
11    244.70000     63.08000     37.50000
11    149.53000     22.87000     73.48000
11    167.13000     23.19000     78.02000
11    167.45000     16.00000     79.46000
11    158.98000     19.92000     80.45000
11    143.01000     44.12000     84.39000
11    141.05000     30.39000     66.05000
11    100.64000     57.19000     94.54000
11    109.11000     43.79000     95.37000
11     38.71000    114.41000    111.96000
11     12.63000    155.28000    122.79000
11     13.94000    171.62000    115.75000
11     15.89000    193.53000    114.38000
11     -7.57000    181.43000    126.05000
11     -5.29000    171.62000    135.90000
11     -8.88000    166.07000    136.96000
11      5.46000    165.41000    146.88000
11     -5.62000    162.47000    148.77000
11     -9.53000    147.76000    145.74000
11     23.06000    111.47000    142.49000
11     -2.36000    191.90000    122.94000
11     84.99000     69.95000    126.50000
11     79.78000     67.00000    138.55000
11     80.43000     78.45000    158.17000
11     73.26000     75.18000    159.00000
11     71.30000     81.72000    158.85000
11     76.84000     72.56000    168.85000
11     67.39000     85.31000    166.65000
11     75.87000     99.37000    163.32000
11     89.88000    116.37000    167.71000
11    123.78000     62.75000    173.32000
11    141.38000     64.39000    171.12000
11    148.55000     61.77000    168.32000
11    158.33000     62.10000    169.23000
11    150.83000     51.64000    161.73000
11    231.01000     17.96000     62.49000
11    258.06000     43.14000     68.40000
11    266.86000     31.04000     75.98000
11    276.31000     73.54000     74.92000
11    289.35000     33.65000     96.35000
11    304.02000     54.25000    100.75000
11    272.07000     26.13000     93.93000
11    244.37000     43.46000    142.56000
11    231.33000     54.91000    144.46000
11    228.40000     63.41000    144.53000
11    265.88000     55.23000     63.02000
11    123.12000    189.61000     67.57000
11    114.32000    191.90000     70.67000
11     85.32000    198.76000     71.58000
11    132.25000    215.76000     72.87000
11    125.41000    211.84000     68.63000
11    127.04000    219.69000     71.89000
11    117.26000    219.36000     71.89000
11    211.13000    205.30000     75.52000
11    229.05000    174.24000     74.77000
11    221.23000    175.22000     74.77000
11    230.03000    255.65000     80.90000
11    224.16000    255.65000     80.90000
11    218.30000    252.71000     80.90000
11    224.16000    238.65000     64.16000
11    157.35000    274.94000     95.82000
11    150.18000    266.77000     96.81000
11    139.10000    229.17000     99.99000
11    169.08000    264.80000    103.70000
11     69.02000    223.94000    117.41000
11     78.80000    228.51000    117.41000
11    136.81000    278.54000    131.12000
11    170.38000    296.19000    127.79000
11    254.80000    254.67000    133.17000
11    179.84000    280.82000    145.14000
11    190.92000    278.86000    153.92000
11    129.64000    243.23000    155.67000
11    246.33000    156.59000    138.85000
11    285.76000    135.33000    164.00000
11    287.72000    151.03000    170.36000
11    297.82000    138.60000    170.36000
11    285.11000    107.87000    160.51000
11    276.31000     94.47000    159.61000
11    278.92000     87.93000    159.61000
11    266.53000     69.62000    159.61000
11    243.39000     77.47000    159.61000
11    215.04000     46.08000    159.61000
11    199.07000     46.41000    159.61000
11    192.87000     41.50000    158.47000
11    186.03000     48.69000    158.47000
11    195.48000     54.91000    158.47000
11    185.05000     54.25000    164.38000
11    171.36000     48.69000    171.35000
11    163.87000     43.46000    168.62000
11    159.30000     47.71000    183.85000
11    175.27000     38.56000    151.73000
11    167.13000     35.29000    147.18000
11    149.53000     43.14000    130.74000
11    127.36000     54.91000    150.44000
11    137.14000     24.50000    132.64000
11    182.12000     18.62000    133.93000
11    186.68000     40.19000    137.33000
11    270.45000    138.28000    153.85000
11    263.93000    142.20000    131.43000
11    308.25000     74.85000    136.96000
11    341.82000    168.68000    144.08000
11    341.50000    161.16000    154.91000
11    155.39000    165.09000    152.33000
11    150.83000    164.76000    181.88000
11    143.98000    148.08000    181.88000
11    140.73000    135.01000    181.88000
11    129.32000    130.10000    186.57000
11    116.28000    114.74000    187.56000
11     94.44000    103.95000    175.89000
11    153.11000     77.79000    167.10000
11    165.82000     69.29000    185.13000
11    198.09000     98.72000    185.97000
11    205.26000    103.29000    185.97000
11    201.35000     86.62000    185.97000
11    172.67000     89.56000    191.50000
11    175.27000     97.74000    191.50000
11    193.85000    148.08000    187.18000
11    205.91000    160.18000    187.18000
11    200.04000    161.16000    187.18000
11    192.22000    162.14000    187.18000
11    188.96000    148.74000    179.68000
11    203.63000    145.80000    187.94000
11    217.97000    142.53000    187.94000
11    218.62000    135.01000    187.94000
11    226.12000    150.05000    187.94000
11    231.33000    146.45000    187.94000
11    232.96000    139.91000    187.94000
11    248.61000    142.53000    185.74000
11    212.76000    143.51000    195.66000
11    289.02000    156.26000    193.77000
11    251.22000    106.56000    173.39000
11    162.56000    187.32000    172.41000
11    192.87000    154.62000    176.95000
11    224.49000     36.27000    144.76000
11    216.01000     26.13000    139.15000
11    222.53000     23.19000    132.26000
11    213.41000     17.31000    129.46000
11    268.16000     46.08000    128.09000
11    273.05000     52.62000    129.91000
11    273.38000     63.41000    138.93000
11    220.25000     41.50000    134.30000
11    201.35000     16.00000    126.43000
11    256.10000     51.31000    122.34000
11    249.59000     32.67000    126.50000
11    257.41000     34.64000    127.34000
11    263.93000     35.29000    122.18000
11    291.63000     42.81000    110.06000
11    311.19000     63.08000    102.57000
11    312.82000     70.60000    113.25000
11    318.68000     72.56000    108.55000
11    318.68000     80.08000    108.55000
11    325.53000     79.43000    106.88000
11    327.48000     84.33000    106.88000
11    334.98000     95.77000     87.95000
11    340.85000    101.66000    105.60000
11    325.20000     99.04000     79.23000
11    315.42000    105.91000    102.41000
11    309.23000    100.68000     84.92000
11    202.00000      9.13000     79.01000
11    206.89000     12.73000     79.01000
11    274.68000     55.89000    121.50000
11    232.31000     24.50000    129.23000
11    232.31000     29.40000    110.29000
11    201.35000     14.69000     57.34000
11    208.52000     15.67000     59.01000
11    224.49000     22.21000    104.99000
11    189.61000    279.52000     99.84000
11    249.91000    277.55000    111.20000
11    251.54000    279.19000     90.37000
11    188.31000    281.15000    120.52000
