# Supplementary material for: Design Principles of Pancreatic Islets: Glucose-Dependent Coordination of Hormone Pulses
Source: PLoS One. 2016 Apr 1;11(4):e0152446. doi: 10.1371/journal.pone.0152446 (PMC4818077; doi:10.1371/journal.pone.0152446)
Supplement: S1 Dataset — Three-dimensional coordinates of α and β cells within mouse islets (n = 29). Columns represent types, x, y, and z coordinates (μm) of cells (rows) within an islet. The numbers of the first column are 11 (α cell) and 12 (β cell). (ZIP) [file pone.0152446.s009.zip › Mouse/M17.txt]

12    131.68000    110.83000      1.36000
12    132.33000    101.68000      1.36000
12    168.18000    125.87000      1.36000
12    158.08000    112.80000      1.36000
12    190.67000     86.97000      1.36000
12    127.76000    152.36000      1.36000
12    142.43000    135.68000      1.36000
12    178.28000    149.41000      1.36000
12    149.60000    178.51000      1.36000
12    114.73000    167.40000      1.36000
12    109.51000    144.18000      1.36000
12     83.11000    137.64000      1.36000
12     96.15000    167.07000      1.36000
12     83.11000     96.45000      1.36000
12    117.99000     90.56000      1.36000
12    164.92000    159.22000      1.36000
12    171.44000    106.91000     13.71000
12    156.12000    135.68000     13.71000
12    183.17000    121.30000     13.71000
12    155.14000    100.37000     13.71000
12    175.68000     85.33000     13.71000
12     94.52000     81.41000     13.71000
12    101.04000     68.66000     13.71000
12    102.02000    135.35000     13.71000
12    141.45000    151.05000     13.71000
12    158.73000    167.07000     13.71000
12    130.70000    182.43000     13.71000
12    142.43000    168.70000     13.71000
12    133.96000     72.91000     13.71000
12     81.81000    112.80000     13.71000
12     92.56000    101.35000     13.71000
12     93.87000    136.99000     13.71000
12     99.41000    147.12000     13.71000
12    121.90000    127.51000      7.95000
12    142.11000     87.62000      7.95000
12    141.13000     75.85000      7.95000
12    163.94000     79.12000      7.95000
12    181.22000     96.78000      7.95000
12    168.51000     93.18000      7.95000
12    157.75000     90.56000      7.95000
12    128.74000     93.18000      7.95000
12    115.38000     77.49000      7.95000
12    108.53000     91.54000      7.95000
12    113.75000    114.43000      7.95000
12     99.08000    115.74000      7.95000
12     86.70000    121.30000      7.95000
12    132.33000    165.76000      7.95000
12    155.79000    148.11000      8.86000
12    181.22000    133.72000      8.86000
12    168.51000    137.64000      8.86000
12    202.40000     91.54000     13.71000
12    141.45000    124.57000     13.71000
12    144.71000    107.56000     13.71000
12    121.57000    143.20000     13.71000
12    106.25000    154.97000     13.71000
12     89.63000    153.01000     13.71000
12     74.96000     96.12000     13.71000
12     74.96000    108.22000     13.71000
12    193.28000    114.76000     13.71000
12    205.66000    133.72000     13.71000
12    214.46000    129.80000     13.71000
12    215.44000    118.03000     13.71000
12    214.14000    104.95000     13.71000
12    196.86000    102.01000     13.71000
12    181.87000    108.55000     13.71000
12    204.36000    112.14000     13.71000
12    200.45000    123.91000     13.71000
12    189.04000    147.45000     13.71000
12    194.58000    134.05000     13.71000
12    208.27000    141.57000     13.71000
12    200.77000    150.07000     13.71000
12    186.76000    160.20000     13.71000
12    168.51000    167.40000     13.71000
12    178.94000    170.99000     13.71000
12    163.62000    180.80000     13.71000
12    172.09000    188.65000     13.71000
12    104.30000    177.20000     13.71000
12    122.22000    184.72000     13.71000
12     84.42000    167.72000     13.71000
12     73.01000    148.11000     13.71000
12     76.92000    128.16000     13.71000
12     70.07000    118.35000     13.71000
12     83.76000     76.83000     13.71000
12     83.11000     87.95000     13.71000
12     61.27000    110.51000     13.71000
12     67.14000     89.26000     13.71000
12     68.45000    136.99000     13.71000
12     62.90000    123.26000     13.71000
12    125.81000     82.39000     13.71000
12    151.56000     77.16000     13.71000
12    249.01000    119.01000     17.88000
12    233.69000    103.64000     17.88000
12    224.24000    119.33000     17.88000
12    228.48000    136.01000     17.88000
12    229.45000    148.43000     17.88000
12    230.11000    159.22000     17.88000
12    209.57000    161.51000     15.68000
12    210.22000    179.17000     15.68000
12    214.14000    168.05000     15.68000
12    195.56000    169.68000     19.09000
12    192.30000    182.76000     17.35000
12    153.51000    189.30000     16.36000
12    229.13000    173.93000     16.36000
12    242.49000    161.18000     16.36000
12    247.05000    146.80000     16.36000
12    167.53000    120.97000     18.48000
12    156.77000    113.45000     18.48000
12    130.37000    108.55000     18.48000
12    113.42000    100.37000     18.48000
12    136.56000    132.41000     18.48000
12    181.87000    153.01000     18.48000
12    162.64000    150.39000     18.48000
12    170.79000    154.97000     17.95000
12    151.23000    175.90000     17.95000
12    117.01000    166.74000     17.95000
12    190.67000     84.68000     19.85000
12    183.82000     74.87000     19.85000
12    113.42000    148.43000     19.85000
12    110.49000    137.64000     20.76000
12    215.44000    149.74000     20.76000
12    219.68000    160.86000     20.76000
12    240.54000    134.37000     20.76000
12    235.32000    122.28000     20.76000
12    224.24000    107.89000     20.76000
12    217.40000     90.56000     20.76000
12    252.60000    131.76000     20.76000
12    260.42000    149.09000     20.76000
12    266.61000    158.57000     20.76000
12    254.55000    164.13000     20.76000
12    245.10000    176.55000     20.76000
12    216.74000    192.90000     20.76000
12    227.83000    187.67000     20.76000
12    197.19000    196.17000     22.80000
12    184.48000    201.40000     22.80000
12    149.28000    157.59000     22.80000
12    130.70000    153.66000     22.80000
12    106.58000    126.53000     22.80000
12    132.98000    115.41000     22.80000
12    141.45000    193.88000     22.80000
12    265.31000    176.22000     22.80000
12    258.79000    187.01000     22.80000
12    180.57000     93.51000     23.71000
12    161.99000     80.76000     23.71000
12    157.10000     91.54000     23.71000
12    127.76000     94.81000     23.71000
12    130.37000     87.62000     23.71000
12    115.38000    119.33000     23.71000
12    107.88000    114.10000     23.71000
12    122.88000    131.43000     23.71000
12    143.08000     88.27000     23.71000
12    121.57000    106.91000     23.71000
12    242.49000    188.32000     23.71000
12    177.31000    133.72000     24.62000
12    165.25000    136.01000     24.62000
12    114.40000     92.53000     28.25000
12    142.43000     66.04000     28.25000
12    128.09000     61.79000     28.25000
12    114.08000     77.16000     28.25000
12    101.36000     85.33000     28.25000
12     98.10000     94.81000     28.25000
12     97.78000    111.16000     28.25000
12     90.93000    120.97000     28.25000
12     82.13000    140.91000     28.25000
12    101.04000    163.15000     28.25000
12    130.05000    172.63000     28.25000
12    164.27000     67.68000     29.09000
12    153.84000     75.52000     29.09000
12    214.79000    106.26000     29.09000
12    213.81000    131.76000     29.09000
12    186.43000    117.37000     29.09000
12    199.47000     94.49000     29.09000
12    168.18000    101.35000     29.09000
12    188.39000    104.30000     29.09000
12    204.03000    113.45000     29.09000
12    197.51000    129.47000     29.09000
12    188.71000    140.91000     29.09000
12    203.38000    147.45000     29.09000
12    193.60000    153.34000     29.09000
12    184.80000    171.65000     29.09000
12    164.27000    165.11000     29.09000
12    173.07000    175.24000     29.09000
12    163.29000    179.49000     29.09000
12    177.63000    186.36000     29.09000
12    165.90000    191.92000     29.09000
12    150.58000    103.31000     29.09000
12    149.28000    138.95000     29.09000
12    138.19000    101.03000     29.09000
12    144.39000    115.41000     29.09000
12    149.60000    125.87000     29.09000
12    140.80000    149.74000     29.09000
12    142.76000    167.40000     29.09000
12    123.53000    142.22000     29.09000
12    151.88000     96.78000     29.09000
12    173.39000    116.72000     29.09000
12    130.37000     82.39000     29.09000
12    118.64000     88.27000     29.09000
12    117.99000     69.31000     29.09000
12    102.34000     67.35000     29.09000
12     88.65000     75.20000     29.09000
12     91.91000     84.68000     29.09000
12     79.20000     91.54000     29.09000
12     88.65000    101.35000     29.09000
12     75.62000    104.62000     29.09000
12     82.46000    114.43000     29.09000
12     76.92000    120.64000     29.09000
12     96.48000    135.03000     29.09000
12     98.76000    144.18000     29.09000
12     70.73000     84.35000     30.75000
12     64.21000     95.79000     30.75000
12     59.32000    112.47000     30.75000
12     54.43000    119.01000     30.75000
12     53.13000    130.78000     30.75000
12     86.70000    167.07000     30.75000
12    102.02000    175.24000     31.59000
12    131.35000    179.49000     31.59000
12    124.18000    189.30000     31.59000
12    209.25000    182.11000     32.42000
12    219.68000    180.80000     32.42000
12    205.99000    166.41000     32.42000
12    211.85000    173.28000     32.42000
12    230.11000    168.05000     32.42000
12    173.39000     85.01000     32.42000
12     76.92000    157.91000     32.42000
12     70.07000    142.87000     32.42000
12     66.16000    127.18000     32.42000
12     80.83000     75.52000     32.42000
12    246.08000    153.01000     32.42000
12    239.88000    167.07000     32.42000
12    111.14000    158.57000     33.33000
12    116.03000    166.41000     33.33000
12    115.38000    182.76000     33.33000
12    228.48000    148.43000     33.33000
12    227.83000    132.74000     33.33000
12    224.57000    118.03000     33.33000
12    225.87000     97.43000     33.33000
12    254.23000    118.03000     33.33000
12    239.88000    110.83000     33.33000
12    151.23000     58.85000     33.33000
12    147.65000    186.03000     33.33000
12    148.62000    172.95000     33.33000
12    191.65000    182.11000     33.33000
12     88.65000    177.86000     33.33000
12     88.98000    150.72000     33.33000
12     81.16000    130.78000     33.33000
12    183.82000    154.97000     34.77000
12    169.81000    159.22000     34.77000
12    163.29000    147.78000     34.77000
12    161.34000    127.51000     34.77000
12    155.47000    115.41000     34.77000
12    163.94000    114.76000     34.77000
12    236.63000    146.80000     34.77000
12    205.34000    134.37000     34.77000
12    208.27000    190.61000     34.77000
12    104.95000    150.39000     35.68000
12    118.31000    152.03000     35.68000
12    137.87000    129.14000     35.68000
12    182.52000     74.22000     35.68000
12    196.86000     83.04000     35.68000
12    199.47000    173.61000     35.68000
12    210.88000    121.95000     35.68000
12    137.22000    159.55000     35.68000
12    120.27000     97.76000     35.68000
12    175.35000    146.47000     35.68000
12    216.42000    150.39000     36.59000
12    230.76000    160.20000     36.59000
12    234.02000    139.93000     36.59000
12    269.22000    163.80000     36.59000
12    265.31000    150.72000     36.59000
12    235.32000    122.93000     36.59000
12    243.80000    131.76000     36.59000
12    254.55000    154.64000     36.59000
12    271.50000    126.85000     36.59000
12    266.94000    139.28000     36.59000
12    251.62000    128.49000     36.59000
12    246.40000    144.18000     36.59000
12    234.67000    101.68000     36.59000
12    211.20000     85.33000     36.59000
12    183.82000     85.01000     36.59000
12    175.68000     64.41000     36.59000
12    102.34000     57.54000     36.59000
12    122.22000     52.64000     36.59000
12    143.41000     75.85000     36.59000
12     86.05000     62.77000     36.59000
12    109.84000    138.95000     36.59000
12    220.00000    192.24000     36.59000
12    236.63000    176.88000     36.59000
12    218.37000    162.49000     36.59000
12    249.34000    176.22000     36.59000
12    155.14000    192.24000     36.59000
12     99.73000    187.34000     36.59000
12    194.58000    197.15000     38.25000
12    179.59000    197.47000     38.25000
12    185.78000    208.59000     38.25000
12    135.91000    114.43000     38.25000
12    170.79000     74.22000     38.25000
12    125.48000    119.01000     38.25000
12    197.19000     72.91000     38.25000
12    209.57000     96.12000     38.25000
12    144.06000    154.32000     38.25000
12    122.88000    164.13000     38.25000
12    103.32000    125.87000     38.25000
12    137.87000    184.07000     38.25000
12    135.26000    192.90000     38.25000
12    109.51000    115.08000     39.24000
12    175.02000    134.37000     42.19000
12     89.63000    117.37000     44.01000
12    100.39000     92.85000     44.01000
12    107.56000     75.85000     44.01000
12     61.27000    144.51000     44.01000
12     69.42000    162.82000     44.01000
12    162.31000     82.39000     44.01000
12    183.17000     95.14000     44.01000
12     96.15000    162.49000     44.01000
12    122.22000    130.45000     44.01000
12    144.06000     88.27000     44.01000
12    132.00000     62.45000     44.01000
12    144.06000     64.08000     44.01000
12    223.91000    105.93000     44.01000
12    229.78000    184.07000     44.01000
12    157.10000    100.04000     44.92000
12    145.04000    101.35000     44.92000
12    128.09000     83.37000     44.92000
12     94.85000     87.62000     44.92000
12     88.33000    100.04000     44.92000
12     81.81000    111.49000     44.92000
12     72.36000    101.35000     44.92000
12     78.22000     90.89000     44.92000
12     90.61000     73.24000     44.92000
12    114.08000     70.29000     44.92000
12    113.75000     87.95000     44.92000
12    161.34000     72.58000     44.92000
12    189.69000    116.07000     44.92000
12    208.27000    112.47000     44.92000
12    218.70000    137.97000     44.92000
12    211.85000    130.12000     44.92000
12     97.13000    140.59000     44.92000
12    142.76000    166.09000     44.92000
12    191.97000    145.16000     44.92000
12    190.34000    100.37000     44.92000
12    188.71000    162.49000     44.92000
12    170.14000    183.74000     44.92000
12    167.85000    170.99000     44.92000
12    167.20000    194.53000     44.92000
12    184.48000    130.78000     44.92000
12    151.56000    139.93000     44.92000
12    131.68000    143.53000     44.92000
12    130.05000    169.68000     44.92000
12    177.96000    105.93000     44.92000
12    268.24000    113.45000     44.92000
12    253.57000    101.35000     44.92000
12    215.44000    102.01000     44.92000
12    174.05000    118.35000     44.92000
12    159.38000    181.45000     44.92000
12    113.42000    174.92000     44.92000
12     74.64000    118.35000     44.92000
12    133.31000     75.85000     44.92000
12    200.45000     94.81000     44.92000
12    200.77000    106.58000     44.92000
12    195.88000    129.47000     44.92000
12    204.68000    148.76000     44.92000
12    199.47000    157.91000     44.92000
12    274.76000    153.66000     44.92000
12    117.66000    140.26000     44.92000
12    160.03000     54.27000     44.92000
12     96.48000    107.56000     44.92000
12    122.22000    107.24000     44.92000
12    132.00000    100.04000     44.92000
12    179.26000    168.05000     44.92000
12    233.37000     89.26000     44.92000
12    210.55000     73.56000     44.92000
12     80.18000    142.87000     44.92000
12     56.39000     97.10000     44.92000
12    195.88000    120.32000     44.92000
12    279.32000    128.82000     44.92000
12    144.06000    198.13000     44.92000
12    121.90000     62.12000     44.92000
12     61.93000    118.35000     46.81000
12     57.36000    109.85000     46.81000
12     49.87000    116.07000     46.81000
12     47.59000    125.55000     46.81000
12    156.12000    163.80000     46.81000
12     68.45000    149.41000     47.65000
12     77.90000    156.93000     47.65000
12     83.44000    167.40000     47.65000
12    100.06000    168.38000     47.65000
12     99.41000    175.90000     47.65000
12    104.62000    179.17000     47.65000
12    128.09000    182.11000     47.65000
12    128.74000    192.90000     47.65000
12    116.36000    193.22000     47.65000
12    107.23000    192.57000     47.65000
12    209.90000    183.42000     47.65000
12    200.77000    165.43000     47.65000
12    233.69000    169.36000     47.65000
12    220.33000    180.80000     47.65000
12    171.77000     85.33000     47.65000
12     85.72000     82.06000     47.65000
12     73.33000     83.04000     47.65000
12    109.19000    161.18000     48.93000
12    223.91000    120.64000     48.93000
12    227.50000    133.07000     48.93000
12    221.31000    133.39000     48.93000
12    225.22000    152.36000     48.93000
12    257.48000    114.43000     48.93000
12    260.74000    127.84000     48.93000
12    240.86000    109.53000     48.93000
12    222.28000     97.10000     48.93000
12    141.13000    146.14000     48.93000
12    223.59000     85.99000     48.93000
12    148.95000     58.52000     48.93000
12    188.39000     64.08000     48.93000
12     71.05000     71.60000     48.93000
12     68.12000    128.49000     48.93000
12     68.77000    138.62000     48.93000
12     88.00000    179.49000     48.93000
12    190.02000    182.76000     48.93000
12    188.06000    171.97000     48.93000
12    209.57000    172.95000     48.93000
12    247.05000    159.88000     48.93000
12    243.14000    188.65000     48.93000
12     88.33000    152.36000     48.93000
12    171.44000     96.12000     48.93000
12    247.05000    118.35000     48.93000
12    149.28000    172.95000     48.93000
12    147.65000    184.40000     48.93000
12    108.21000    103.64000     48.93000
12    241.84000     96.78000     48.93000
12    162.96000    113.78000     50.68000
12    162.96000    124.57000     50.68000
12    166.22000    152.36000     50.68000
12    182.52000    154.32000     50.68000
12    236.30000    146.80000     50.68000
12    149.93000    127.18000     50.68000
12    146.99000    115.74000     50.68000
12    112.77000    129.47000     50.68000
12    240.21000    168.38000     50.68000
12    210.88000    193.88000     50.68000
12    277.37000    143.86000     50.68000
12    160.68000    141.24000     50.68000
12     83.11000    122.93000     50.68000
12    123.85000     76.50000     50.68000
12    105.93000    145.49000     52.57000
12    115.05000    154.32000     52.57000
12    131.02000    159.55000     52.57000
12    120.27000     96.78000     52.57000
12    184.80000     84.68000     52.57000
12    185.13000     72.91000     52.57000
12    174.70000     66.70000     52.57000
12    169.16000     61.47000     52.57000
12    178.94000     58.85000     52.57000
12    197.51000     80.43000     52.57000
12    136.24000     53.62000     52.57000
12    103.65000     56.23000     52.57000
12     86.05000     66.70000     52.57000
12    215.11000    153.34000     52.57000
12    244.45000    132.09000     52.57000
12    269.22000    167.72000     52.57000
12    137.54000    129.47000     52.57000
12    143.74000    136.66000     52.57000
12    159.05000    193.55000     52.57000
12    244.77000    145.16000     52.57000
12    267.26000    139.93000     52.57000
12    269.54000    130.12000     52.57000
12    231.08000    162.49000     52.57000
12    184.80000    147.45000     52.57000
12    231.74000    122.28000     52.57000
12     95.50000    184.07000     52.57000
12    195.23000    196.17000     53.63000
12    180.89000    197.80000     53.63000
12    102.02000    128.49000     53.63000
12    136.56000    114.43000     53.63000
12    201.10000     67.68000     53.63000
12    213.81000     90.24000     53.63000
12    125.81000     54.93000     53.63000
12     58.99000     89.91000     53.63000
12    126.79000    120.64000     53.63000
12    145.36000    153.99000     53.63000
12    145.04000     73.56000     53.63000
12    207.62000     84.68000     53.63000
12    263.03000    155.63000     53.63000
12    252.60000    151.05000     53.63000
12    138.19000    185.70000     53.63000
12    173.39000     52.31000     53.63000
12    107.88000     64.73000     53.63000
12    231.08000    140.26000     53.63000
12    219.68000    171.65000     53.63000
12    214.46000    163.15000     53.63000
12    176.98000    140.91000     59.54000
12    107.56000    115.41000     58.55000
12    143.74000     84.68000     59.39000
12    152.54000     86.97000     59.39000
12    225.54000    109.53000     59.39000
12    204.36000    137.32000     59.39000
12     95.82000    156.61000     59.39000
12    102.67000     89.91000     60.22000
12     89.30000     94.81000     60.22000
12     83.11000    106.91000     61.05000
12     70.73000    100.70000     61.05000
12     75.29000    116.07000     61.05000
12     78.22000    133.39000     61.05000
12     88.98000    140.26000     61.96000
12    212.83000    111.49000     62.49000
12    204.68000    118.35000     62.49000
12    197.84000    120.97000     62.49000
12    194.25000    105.28000     62.49000
12    184.48000    113.45000     62.49000
12    178.61000    106.91000     62.49000
12    178.61000    130.45000     62.49000
12    191.97000    152.68000     62.49000
12    199.14000    155.63000     62.49000
12    199.14000    173.93000     62.49000
12    277.04000    154.64000     62.49000
12    271.17000    160.20000     62.49000
12    253.57000    132.74000     62.49000
12    252.27000    144.84000     62.49000
12    253.90000     99.06000     62.49000
12    234.34000     85.99000     62.49000
12    214.79000     75.52000     62.49000
12    157.42000     49.04000     61.58000
12    148.30000     49.37000     61.58000
12    161.99000     71.60000     61.58000
12    161.34000     80.10000     61.58000
12    131.02000     66.70000     61.58000
12    143.74000     66.70000     61.58000
12    130.05000     81.08000     61.58000
12    130.05000     87.62000     61.58000
12    119.29000     88.60000     61.58000
12    113.42000     87.95000     61.58000
12    112.45000     69.97000     61.58000
12    110.49000     76.50000     61.58000
12     91.26000     74.22000     61.58000
12     96.15000     53.62000     61.58000
12     80.50000     87.29000     61.58000
12    105.28000    122.28000     61.58000
12     96.48000    143.20000     61.58000
12    115.71000    136.99000     61.58000
12    145.69000    104.30000     60.75000
12    154.82000    100.04000     60.75000
12    160.03000     95.14000     60.75000
12    186.11000     93.18000     60.75000
12    219.02000    104.62000     60.75000
12    205.99000     98.08000     60.75000
12    198.17000     94.49000     60.75000
12    151.56000    148.11000     60.75000
12    144.71000    163.47000     60.75000
12    126.13000    169.68000     60.75000
12    114.08000    171.65000     60.75000
12     98.10000    137.32000     60.75000
12     89.96000    110.83000     60.75000
12     91.91000    123.58000     60.75000
12     97.45000    103.64000     60.75000
12    213.16000    122.60000     60.75000
12    197.84000    131.76000     60.75000
12    213.81000    141.89000     60.75000
12    186.76000    126.20000     60.75000
12    171.77000    171.32000     60.75000
12    187.41000    162.16000     61.58000
12    160.36000    172.63000     61.58000
12    162.64000    183.74000     61.58000
12    173.72000    179.82000     62.49000
12    228.80000    185.70000     62.49000
12    247.05000    174.92000     62.49000
12    268.57000    114.43000     62.49000
12    173.07000    162.16000     62.49000
12    156.45000    162.49000     62.49000
12    128.09000    147.78000     62.49000
12    128.42000    133.72000     62.49000
12    116.03000    118.03000     62.49000
12    126.46000    104.30000     62.49000
12    139.50000     97.10000     62.49000
12    113.42000     53.95000     62.49000
12     67.47000    111.49000     62.49000
12     61.60000    117.37000     62.49000
12     54.10000    112.14000     62.49000
12     56.39000    105.28000     62.49000
12     49.87000    123.91000     62.49000
12     69.75000    160.53000     62.49000
12     73.66000    170.34000     62.49000
12    120.27000    185.38000     62.49000
12    138.85000    197.15000     62.49000
12    170.14000    197.80000     62.49000
12    267.26000    179.49000     62.49000
12    258.79000    192.57000     62.49000
12    171.77000    120.32000     62.49000
12     63.56000    147.45000     64.24000
12     70.40000    151.70000     64.24000
12     85.07000    157.26000     64.24000
12     80.18000    163.15000     64.24000
12     99.73000    169.36000     64.24000
12    108.53000    176.88000     64.24000
12    104.62000    186.69000     63.40000
12     89.96000    179.49000     65.14000
12    143.41000    174.59000     63.40000
12    146.99000    186.69000     64.69000
12    180.89000    177.20000     64.69000
12    190.02000    175.24000     64.69000
12    190.67000    183.09000     65.52000
12    208.92000    180.15000     65.52000
12    210.88000    187.01000     65.52000
12    228.80000    166.74000     65.52000
12    228.15000    151.05000     65.52000
12    221.63000    136.66000     65.52000
12    229.78000    129.80000     65.52000
12    238.91000    122.60000     65.52000
12    238.91000    110.83000     65.52000
12    225.54000    121.30000     65.52000
12    256.18000    114.76000     65.52000
12    259.11000    130.45000     65.52000
12    258.46000    146.14000     65.52000
12    278.02000    136.66000     65.52000
12    254.55000    169.36000     65.52000
12    261.72000    165.43000     65.52000
12    245.43000    159.88000     65.52000
12    235.65000    153.01000     65.52000
12    220.33000     98.41000     65.52000
12    225.87000     88.93000     65.52000
12    181.54000     77.49000     65.52000
12    171.11000     84.68000     65.52000
12    184.80000    136.01000     65.52000
12    200.45000    164.78000     65.52000
12    222.61000    141.89000     65.52000
12    151.88000     65.39000     65.52000
12    157.10000     57.54000     66.51000
12     94.85000     84.35000     66.51000
12     75.62000     82.72000     66.51000
12    164.59000    126.53000     67.34000
12    163.29000    113.12000     67.34000
12    150.25000    111.49000     67.34000
12    165.90000    153.66000     67.34000
12    176.98000    153.99000     67.34000
12    165.57000    141.24000     67.34000
12    154.16000    131.76000     67.34000
12    240.54000    169.36000     67.34000
12    105.93000    161.51000     67.34000
12     67.79000    138.30000     67.34000
12     65.19000    128.82000     67.34000
12     56.39000    130.78000     67.34000
12     74.64000     69.97000     67.34000
12    242.17000     95.47000     67.34000
12    234.67000    100.37000     67.34000
12    249.99000    121.62000     68.25000
12    240.86000    143.86000     68.25000
12    269.22000    143.20000     68.25000
12    132.65000    161.18000     68.25000
12    115.71000    156.61000     68.25000
12    108.86000    149.74000     68.25000
12    137.87000    126.85000     68.25000
12    157.10000    122.28000     68.25000
12    195.56000     82.72000     68.25000
12    176.65000     69.64000     68.25000
12    188.39000     60.16000     68.25000
12    268.24000    127.84000     68.25000
12    137.54000     52.31000     68.25000
12     88.00000     65.39000     68.25000
12    216.74000    154.64000     68.25000
12    206.97000    152.68000     68.25000
12    128.09000    183.74000     68.25000
12    117.33000    103.64000     68.25000
12    193.28000    142.55000     68.25000
12    141.45000    136.34000     68.25000
12    238.91000    189.63000     68.25000
12    234.67000    180.47000     68.25000
12    216.42000    193.55000     68.25000
12    198.82000    186.69000     68.25000
12    157.42000    195.51000     68.25000
12    132.65000    195.19000     68.25000
12    108.53000    106.91000     68.25000
12    105.60000    142.55000     68.25000
12    126.13000     71.60000     70.60000
12    124.51000     52.96000     70.60000
12    109.51000     63.43000     70.60000
12    177.31000     62.77000     70.60000
12    203.05000     72.25000     70.60000
12    201.75000     77.49000     70.60000
12    213.16000     89.91000     70.60000
12    218.05000     81.74000     70.60000
12    230.76000    137.97000     70.60000
12    114.40000    130.78000     70.60000
12    209.90000    162.82000     74.16000
12    142.11000     85.99000     74.99000
12    182.19000    195.51000     74.99000
12    203.05000    195.19000     74.99000
12    278.02000    147.12000     74.99000
12    227.17000    114.10000     74.99000
12    126.13000    121.62000     74.99000
12    137.54000    114.76000     74.99000
12    175.68000     51.66000     74.99000
12    174.37000     97.10000     74.99000
12    262.05000    120.32000     74.99000
12    176.65000    142.55000     75.52000
12     95.82000    158.57000     75.52000
12    100.71000     92.20000     75.52000
12     87.35000     93.51000     75.52000
12     86.70000    107.24000     76.36000
12     86.05000    112.14000     76.36000
12     76.27000    117.05000     76.36000
12     71.38000    100.37000     76.36000
12     82.46000    129.80000     76.36000
12     98.43000    132.74000     76.36000
12    153.84000    147.78000     76.36000
12    144.71000    147.12000     76.36000
12    144.71000    162.49000     76.36000
12    150.25000    170.01000     76.36000
12    152.54000    182.76000     76.36000
12    136.89000    182.11000     76.36000
12    126.79000    167.72000     76.36000
12    116.68000    172.30000     76.36000
12    205.99000     95.47000     76.36000
12    183.50000     91.87000     76.36000
12    156.12000    100.37000     77.57000
12    147.97000    103.97000     77.57000
12    165.25000    107.24000     77.57000
12    178.28000    106.26000     77.57000
12    186.11000    113.12000     77.57000
12    201.42000    116.72000     77.57000
12    215.44000    109.20000     77.57000
12    190.67000    156.61000     77.57000
12    196.86000    152.03000     77.57000
12    183.82000    161.84000     77.57000
12    171.44000    175.57000     77.57000
12    224.57000    187.67000     77.57000
12    268.57000    160.53000     77.57000
12    258.14000    192.24000     77.57000
12    248.36000    178.51000     77.57000
12    250.64000    194.20000     77.57000
12    260.74000    107.24000     77.57000
12    254.23000     99.39000     77.57000
12    248.03000    111.16000     77.57000
12    238.58000     85.99000     77.57000
12    231.74000     81.41000     77.57000
12    210.22000     69.31000     77.57000
12    197.51000     64.41000     77.57000
12    189.37000     74.54000     77.57000
12    190.34000     85.01000     77.57000
12    164.92000     71.27000     77.57000
12    156.77000     76.83000     77.57000
12    161.66000     83.04000     77.57000
12    157.42000     50.02000     77.57000
12    142.11000     66.37000     77.57000
12    109.84000     76.50000     77.57000
12    122.55000     82.72000     77.57000
12    111.79000     85.33000     77.57000
12    119.94000     89.91000     77.57000
12    111.47000     92.53000     77.57000
12    136.24000     85.01000     77.57000
12    128.74000     92.53000     77.57000
12    191.32000    104.62000     78.40000
12    197.84000     95.14000     78.40000
12    137.22000     75.85000     78.40000
12    135.26000     67.68000     78.40000
12    144.71000     59.50000     78.40000
12     94.52000     76.83000     78.40000
12     68.12000     91.87000     78.40000
12     68.77000    109.85000     78.40000
12     68.77000    122.28000     78.40000
12     58.67000    116.72000     78.40000
12     60.62000    122.60000     78.40000
12     56.71000    104.95000     78.40000
12     53.45000    110.83000     78.40000
12     49.87000    122.93000     78.40000
12     69.42000    160.53000     78.40000
12     62.25000    156.93000     78.40000
12     68.12000    167.72000     78.40000
12     75.94000    171.97000     78.40000
12     88.33000    163.80000     78.40000
12     87.35000    138.30000     78.40000
12    105.93000    118.03000     78.40000
12     98.10000    124.89000     78.40000
12    141.45000    152.36000     78.63000
12    196.54000    174.26000     78.63000
12    211.85000    141.24000     78.63000
12    210.55000    124.89000     78.63000
12    200.77000    133.07000     78.63000
12    188.71000    126.20000     78.63000
12    176.98000    123.58000     78.63000
12    153.19000    157.59000     78.63000
12    170.79000    163.80000     78.63000
12    161.01000    167.07000     78.63000
12    160.68000    185.05000     78.63000
12    140.48000    194.53000     78.63000
12    106.91000    185.38000     78.63000
12    106.58000    171.97000     79.46000
12    100.06000    169.03000     79.46000
12     80.18000    154.32000     79.46000
12     64.53000    152.36000     79.46000
12     81.81000    146.80000     79.46000
12    109.51000     50.68000     79.46000
12    147.97000     50.02000     79.46000
12     92.89000     55.91000     79.46000
12    252.92000    150.39000     80.37000
12    146.02000    184.72000     80.37000
12    126.13000    175.24000     80.37000
12    154.82000    175.57000     80.37000
12     95.82000    180.47000     80.37000
12     96.48000    148.11000     80.37000
12    115.71000    145.49000     80.37000
12    249.99000    134.05000     80.37000
12    259.44000    183.09000     80.37000
12    126.13000    149.74000     80.37000
12    124.51000    137.32000     80.37000
12    152.21000     91.22000     80.37000
12    127.11000    105.28000     80.37000
12    135.59000     99.39000     80.37000
12     95.82000    110.51000     80.37000
12    237.93000    110.83000     81.20000
12    238.25000    119.33000     81.20000
12    221.63000     93.18000     81.20000
12    179.26000     79.12000     81.20000
12    170.14000     87.29000     81.20000
12    224.57000    124.89000     81.20000
12    220.33000    133.72000     81.20000
12    232.71000    128.49000     81.20000
12    256.51000    129.14000     81.20000
12    257.81000    142.22000     81.20000
12    276.71000    134.37000     81.20000
12    228.80000    165.43000     81.20000
12    231.74000    155.63000     81.20000
12    210.22000    174.92000     81.20000
12    212.51000    185.38000     81.20000
12    188.39000    178.51000     81.20000
12    250.97000    171.97000     81.20000
12    263.68000    171.65000     81.20000
12    170.14000    190.61000     81.20000
12    115.05000    190.94000     81.20000
12    123.53000    189.95000     81.20000
12     89.96000    120.97000     81.20000
12     81.81000     87.29000     81.20000
12    241.19000    155.30000     81.20000
12    183.50000    135.35000     83.93000
12    163.29000    125.87000     83.93000
12    134.94000    131.76000     83.93000
12    112.45000    153.01000     83.93000
12    103.97000    144.18000     83.93000
12    118.64000    104.62000     83.93000
12    148.95000    113.45000     83.93000
12     89.63000     69.31000     83.93000
12     79.85000     77.16000     83.93000
12     74.96000     83.04000     83.93000
12     95.17000     66.37000     83.93000
12    137.54000     51.66000     83.93000
12    246.73000     97.76000     83.93000
12    264.66000    142.22000     83.93000
12    241.84000    167.40000     83.93000
12    235.65000    178.51000     83.93000
12    236.95000    190.28000     83.93000
12    216.42000    153.99000     83.93000
12    207.94000    152.68000     83.93000
12    197.19000    185.38000     83.93000
12    167.53000    153.99000     83.93000
12    130.37000    158.57000     83.93000
12    187.41000    145.16000     83.93000
12    163.29000    138.30000     83.93000
12    148.30000    135.68000     83.93000
12    144.06000    124.89000     83.93000
12    133.63000    141.24000     83.93000
12    114.73000    162.16000     83.93000
12    158.40000    194.53000     83.93000
12    180.89000    182.43000     83.93000
12    115.38000    113.45000     83.93000
12     60.62000    133.39000     83.93000
12     63.23000    144.84000     83.93000
12    123.53000     55.58000     87.34000
12    124.18000     68.33000     87.34000
12    115.05000     60.48000     87.34000
12    108.86000     64.08000     87.34000
12    165.57000     58.85000     91.96000
12    176.65000     51.98000     91.96000
12    229.13000    135.03000     89.92000
12    214.79000     99.39000     89.92000
12    205.34000     86.97000     89.92000
12    208.92000     78.79000     89.92000
12    111.14000    134.37000     89.92000
12    109.84000    124.89000     91.73000
12     84.42000     99.06000     91.73000
12     70.73000    100.70000     91.73000
12     80.83000    109.53000     91.73000
12     86.37000    115.41000     91.73000
12     99.73000     86.97000     91.73000
12    115.71000     97.76000     91.73000
12    121.25000     76.50000     91.73000
12    146.99000     85.33000     91.73000
12    148.95000     73.56000     91.73000
12    200.12000     72.91000     91.73000
12    177.31000     67.68000     91.73000
12    167.85000     79.45000     91.73000
12    138.85000    119.66000     91.73000
12    177.96000     98.74000     91.73000
12    229.13000    112.80000     91.73000
12    215.44000    115.74000     91.73000
12    210.22000    161.51000     91.73000
12    232.71000    144.51000     91.73000
12    259.11000    123.58000     91.73000
12    268.57000    134.05000     91.73000
12    276.06000    148.11000     91.73000
12    199.47000    192.57000     91.73000
12    190.99000    199.44000     95.82000
12    179.91000    194.20000     95.82000
12    196.21000    171.32000     95.82000
12    191.97000    166.74000     95.82000
12    181.54000    165.76000     95.82000
12    189.04000    156.93000     95.82000
12    222.61000    192.57000     95.82000
12    258.79000    193.55000     95.82000
12    252.27000    154.97000     96.66000
12    277.69000    137.64000     96.66000
12    265.63000    117.37000     96.66000
12    260.42000    108.55000     96.66000
12    258.14000     96.78000     96.66000
12    247.71000    107.56000     96.66000
12    238.58000    118.03000     96.66000
12    231.08000     96.12000     96.66000
12    222.94000     89.91000     97.41000
12    154.82000    173.93000     96.51000
12    154.49000    186.03000     96.51000
12    144.39000    153.34000     95.60000
12    161.66000     86.31000     95.60000
12    156.12000     66.37000     95.60000
12    148.62000     60.48000     95.60000
12    154.49000     48.06000     95.60000
12    137.22000     83.04000     95.60000
12    113.10000     88.93000     96.43000
12     93.87000    105.93000     96.43000
12    102.67000    126.20000     96.43000
12    100.39000    119.33000     96.43000
12    139.50000    190.28000     96.43000
12    108.53000    173.28000     96.43000
12    107.88000    186.69000     96.43000
12    105.60000    159.88000     96.43000
12     92.24000    155.95000     96.43000
12     88.98000    163.15000     96.43000
12     97.45000    149.74000     96.43000
12    116.68000    146.80000     96.43000
12     90.28000    135.35000     97.49000
12     87.02000    142.22000     97.49000
12     85.72000    128.82000     97.49000
12     77.57000    124.24000     97.49000
12     69.10000    121.95000     97.49000
12     79.85000    134.70000     97.49000
12    165.90000    106.58000     97.49000
12    143.74000    106.58000     97.49000
12     82.46000     87.62000     97.49000
12     94.85000     82.72000     97.49000
12     90.93000     74.87000     97.49000
12     65.19000     91.54000     97.49000
12     55.08000    100.04000     97.49000
12     53.13000    109.53000     97.49000
12     56.71000    120.64000     97.49000
12     63.88000    104.62000     97.49000
12     69.10000     75.52000     97.49000
12     85.72000     59.50000     97.49000
12    110.16000     51.00000     97.49000
12    145.36000     53.29000     97.49000
12    145.04000     46.75000     97.49000
12    169.16000     47.73000     97.49000
12    196.54000     62.77000     97.49000
12    190.99000     83.70000     97.49000
12    257.16000    171.97000     97.49000
12    269.54000    154.97000     97.49000
12    187.41000    181.45000     97.49000
12    207.29000    182.11000     97.49000
12    213.81000    185.70000     97.49000
12    127.44000    180.15000     97.49000
12    196.86000     94.49000     97.49000
12    225.87000    125.22000     97.49000
12    223.91000    161.84000     97.49000
12    236.30000    160.53000     97.49000
12    164.59000    162.49000     97.49000
12    171.11000    176.22000     97.49000
12    169.81000    188.32000     97.49000
12    120.59000    173.61000     97.49000
12    120.92000    118.03000     97.49000
12    125.81000     95.47000     97.49000
12    197.19000    109.53000     97.49000
12    204.68000    122.28000     97.49000
12    204.36000    137.64000     97.49000
12    189.37000    118.68000     97.49000
12    174.70000    115.08000     97.49000
12    156.45000     97.10000     97.49000
12    145.04000     96.12000     97.49000
12    129.72000    105.60000     97.49000
12    124.51000    130.12000     97.49000
12    156.45000    151.38000     97.49000
12    140.80000    162.49000     97.49000
12    139.82000    175.24000     97.49000
12    124.18000    187.67000     97.49000
12    244.12000    136.99000     97.49000
12    234.34000     75.85000     97.49000
12    222.94000     69.97000     97.49000
12    245.43000     86.97000     97.49000
12    209.57000     60.48000     97.49000
12    248.68000    147.45000     97.49000
12    274.76000    183.09000     97.49000
12    251.29000    184.40000     97.49000
12    263.03000    179.82000     97.49000
12    256.18000    134.37000     97.49000
12    222.28000    178.18000     96.58000
12    210.55000    171.32000     96.58000
12    215.11000    140.59000     96.58000
12    214.79000    129.80000     96.58000
12    198.49000    151.38000     96.58000
12     70.47000    157.52000     96.58000
12     81.87000    172.89000     96.58000
12     69.81000    168.64000     96.58000
12     95.56000    177.47000     96.58000
12    137.61000     67.61000     96.58000
12    165.64000    122.54000    100.29000
12    181.93000    134.97000    100.29000
12    163.68000    140.20000    100.29000
12    215.50000    155.24000    100.29000
12    238.32000    170.60000    100.29000
12    219.09000    168.97000    100.29000
12    132.72000    151.64000    100.29000
12    128.48000    157.85000    100.29000
12    150.97000    131.04000    100.29000
12    139.89000    138.56000    100.29000
12    106.32000    147.39000    100.29000
12    235.39000    190.55000    100.29000
12    261.13000    143.47000    100.29000
12    199.86000    182.37000    100.29000
12    105.01000     95.08000    100.29000
12     96.54000     96.39000    100.29000
12    166.29000     74.81000    100.29000
12    167.92000     89.52000    100.29000
12    185.84000     83.96000    100.29000
12    183.89000     70.88000    100.29000
12    193.99000     76.12000    100.29000
12    247.12000    121.89000    100.29000
12    135.98000     93.12000    100.29000
12    177.70000     61.40000    100.29000
12    233.10000    118.95000    100.29000
12    103.38000     74.48000    100.29000
12     66.55000    137.91000    100.29000
12     63.29000    130.06000    100.29000
12    212.24000    102.60000    105.82000
12    220.39000     99.66000    105.82000
12    205.40000     92.46000    105.82000
12    208.99000     81.02000    105.82000
12    230.82000    134.64000    105.82000
12    241.90000    129.08000    105.82000
12    159.12000    103.58000    105.82000
12    147.71000    114.04000    105.82000
12    128.15000     68.92000    105.82000
12    138.26000     58.46000    105.82000
12    135.98000     45.71000    105.82000
12    123.59000     54.86000    105.82000
12    117.73000     66.63000    105.82000
12    102.08000     65.00000    105.82000
12     91.32000     69.90000    105.82000
12     88.72000     65.00000    105.82000
12     83.83000     76.44000    105.82000
12    110.23000    115.68000    107.26000
12    111.21000    125.16000    107.26000
12    103.38000    133.33000    107.26000
12     95.24000    143.47000    107.26000
12     84.15000    149.02000    107.26000
12    183.56000    150.33000    107.26000
12    175.74000     98.35000    107.26000
12    146.08000     76.77000    107.26000
12    143.80000     86.58000    107.26000
12    118.70000     79.71000    107.26000
12    114.14000     96.39000    107.26000
12     81.22000     98.35000    107.26000
12     90.67000    112.41000    107.26000
12    181.28000    141.18000    107.26000
12    219.42000    115.68000    107.26000
12    229.19000    110.77000    107.26000
12    259.83000    121.89000    107.26000
12    203.77000     70.23000    107.26000
12     70.47000     94.75000    107.26000
12     79.59000    107.50000    107.26000
12     77.64000    115.02000    107.26000
12     86.11000    118.29000    107.26000
12    165.31000     57.15000    107.26000
12    192.69000     67.94000    107.26000
12    270.91000    132.68000    107.26000
12    272.87000    139.87000    107.26000
12    274.82000    148.70000    107.26000
12    200.19000    195.12000    107.26000
12    101.43000    167.01000    107.26000
12    137.61000    117.96000    107.26000
12    186.82000    166.68000    112.34000
12    213.87000    164.06000    112.34000
12    231.15000    182.70000    112.34000
12    186.17000    200.35000    112.34000
12    186.82000    192.18000    112.34000
12    161.40000    187.93000    112.34000
12    156.84000    170.28000    112.34000
12    142.82000    188.26000    112.34000
12    109.90000    179.10000    112.34000
12    109.58000    169.29000    112.34000
12    106.32000    160.47000    112.34000
12     91.98000    160.47000    112.34000
12     85.13000    164.72000    112.34000
12    113.81000    145.10000    112.34000
12    158.47000     81.67000    112.34000
12    158.47000     65.65000    112.34000
12    149.99000     64.35000    112.34000
12    110.88000     77.10000    112.34000
12    112.51000     88.21000    112.34000
12    100.12000    119.93000    112.34000
12    143.15000    151.97000    112.34000
12    190.08000    156.87000    112.34000
12    227.56000    144.12000    112.34000
12    263.74000    115.68000    112.34000
12    257.22000    107.50000    112.34000
12    231.80000    100.31000    112.34000
12    232.13000     93.44000    112.34000
12    263.42000    152.95000    112.34000
12    254.29000    154.58000    112.34000
12    155.53000     51.59000    112.34000
12    186.17000     51.27000    112.34000
12    131.09000     84.94000    112.34000
12     97.84000     60.75000    112.34000
12    137.28000     66.96000    112.34000
12     98.50000     90.17000    112.34000
12     89.70000     82.65000    112.34000
12    188.13000     94.42000    112.34000
12    183.56000    104.56000    112.34000
12    205.73000    114.37000    112.34000
12    213.87000    125.16000    112.34000
12    217.13000    135.29000    112.34000
12    218.44000    147.72000    112.34000
12    238.32000    150.66000    112.34000
12    245.49000    160.79000    112.34000
12    260.16000    165.37000    112.34000
12    274.50000    177.14000    112.34000
12    265.37000    190.55000    112.34000
12    255.27000    192.18000    112.34000
12    242.88000    190.87000    112.34000
12    238.65000    181.72000    112.34000
12    233.76000    201.01000    112.34000
12    225.93000    200.35000    112.34000
12    217.79000    197.41000    112.34000
12    209.96000    197.41000    112.34000
12    223.00000    188.26000    112.34000
12    223.33000    181.06000    112.34000
12    215.50000    174.53000    112.34000
12    225.93000    173.87000    112.34000
12    205.40000    176.16000    112.34000
12    196.27000    172.56000    112.34000
12    201.49000    167.33000    112.34000
12    205.40000    156.22000    112.34000
12    196.27000    159.16000    112.34000
12    175.09000    194.47000    112.34000
12    177.04000    165.37000    112.34000
12    176.39000    156.22000    112.34000
12    201.82000    148.04000    112.34000
12    191.39000    138.89000    112.34000
12    184.21000    130.39000    112.34000
12    130.11000    143.14000    112.34000
12    133.04000    130.39000    112.34000
12    129.13000    118.95000    112.34000
12    120.33000    107.83000    112.34000
12    101.10000    107.50000    112.34000
12    120.33000    136.93000    112.34000
12    117.73000    156.87000    112.34000
12    166.94000    151.64000    112.34000
12    151.62000    181.06000    112.34000
12    128.81000    169.62000    112.34000
12    195.30000    129.41000    112.34000
12    157.16000    115.02000    112.34000
12    156.84000    127.12000    112.34000
12    173.46000    129.73000    112.34000
12    237.99000    168.31000    115.52000
12    231.15000    159.16000    113.63000
12    219.74000    160.14000    115.97000
12    187.15000    180.08000    114.61000
12    216.48000    155.56000    115.67000
12    240.27000    140.85000    115.67000
12    261.13000    133.66000    113.40000
12    249.73000    122.21000    116.05000
12    236.69000    117.64000    113.17000
12    228.22000    128.75000    115.97000
12    193.34000     85.27000    114.00000
12    200.51000     65.98000    115.90000
12    195.62000     75.46000    116.65000
12    221.37000     87.89000    114.31000
12    120.33000     97.69000    116.28000
12    135.65000     96.06000    116.05000
12    168.57000     87.56000    116.05000
12    168.90000     74.48000    116.12000
12    176.07000     62.71000    116.12000
12     90.02000    130.39000    115.37000
12     73.72000    127.45000    114.46000
12     63.95000    127.12000    115.59000
12     71.77000    153.60000    115.59000
12     56.12000    121.23000    114.69000
12     57.10000    111.10000    116.05000
12     59.38000    100.31000    114.23000
12     63.95000     86.90000    116.05000
12     70.47000     76.12000    115.22000
12     81.87000     87.56000    116.05000
12     95.56000     99.66000    115.75000
12    149.99000    131.70000    115.90000
12    165.31000    141.18000    115.82000
12    161.07000    162.10000    114.53000
12    127.83000    158.18000    115.52000
12    164.33000    123.52000    115.52000
12    200.19000    183.68000    115.37000
12    255.59000    174.53000    113.85000
12    261.79000    142.81000    115.97000
12    244.84000     92.46000    115.97000
12    244.51000     85.27000    115.97000
12    237.02000     79.38000    115.97000
12    229.85000     73.17000    115.97000
12    221.37000     68.60000    115.97000
12    207.68000     59.44000    115.97000
12    212.24000     63.04000    115.97000
12    149.67000    145.75000    115.97000
12    139.89000    137.58000    115.97000
12    138.91000    173.87000    113.25000
12    140.21000    161.12000    115.82000
12    130.76000    183.03000    115.82000
12    123.27000    185.97000    115.82000
12    117.07000    182.37000    115.82000
12    122.94000    175.83000    115.82000
12     84.15000    140.85000    115.82000
12    196.60000     98.02000    115.82000
12    195.95000    110.77000    115.82000
12    185.84000    120.25000    115.82000
12    173.79000    117.31000    115.82000
12    171.83000    109.46000    115.82000
12    180.96000     71.54000    115.82000
12    176.72000     80.69000    115.82000
12    186.82000     61.08000    115.82000
12    175.09000     51.27000    115.82000
12    149.01000     91.48000    115.82000
12    144.78000    101.94000    115.82000
12    119.03000    118.62000    115.82000
12    113.16000     58.46000    115.82000
12     66.23000    118.62000    115.82000
12     68.84000    109.14000    115.82000
12     73.72000     82.65000    115.82000
12    205.73000    130.72000    115.82000
12    195.30000    201.99000    115.82000
12    218.76000     98.67000    122.56000
12    210.29000    101.29000    122.56000
12    204.42000     92.14000    122.56000
12    217.13000    113.39000    122.56000
12    226.91000    119.93000    122.56000
12    244.19000    127.12000    122.56000
12    268.96000    141.50000    122.56000
12    269.61000    150.33000    122.56000
12    270.59000    127.12000    122.56000
12    228.22000    107.83000    122.56000
12    176.39000    138.23000    122.56000
12    180.63000    147.06000    122.56000
12    178.35000    173.87000    122.56000
12    144.78000    116.33000    122.56000
12    162.05000    104.56000    122.56000
12    109.25000    102.60000    122.56000
12    108.60000    116.98000    122.56000
12    108.93000    125.16000    122.56000
12     94.91000    143.47000    122.56000
12     90.67000    112.08000    122.56000
12     76.66000    115.02000    122.56000
12     83.18000     98.67000    122.56000
12     97.19000     80.69000    122.56000
12     89.04000     71.21000    122.56000
12     81.55000     77.42000    122.56000
12    104.04000     72.52000    122.56000
12    123.27000     52.58000    122.56000
12    126.53000     68.60000    122.56000
12    139.89000     62.38000    122.56000
12    141.84000     50.94000    122.56000
12    147.71000     42.77000    122.56000
12    166.94000     53.23000    122.56000
12    132.39000     44.73000    122.56000
12     95.89000    171.26000    122.56000
12     70.14000     95.73000    122.56000
12    148.36000     80.37000    123.62000
12    142.82000     76.77000    123.62000
12    141.52000     87.23000    123.62000
12    171.50000    187.28000    124.53000
12    113.49000    162.76000    124.53000
12    254.29000    146.74000    125.67000
12    245.16000    152.95000    125.67000
12    224.30000    166.35000    125.67000
12    193.67000    188.58000    125.67000
12     97.52000    126.79000    125.67000
12     85.46000    120.25000    125.67000
12    117.07000     82.00000    125.67000
12    121.31000     90.17000    125.67000
12    111.86000     67.94000    125.67000
12    175.09000     91.15000    125.67000
12    102.73000    140.20000    125.67000
12    102.41000    151.97000    125.67000
12    227.24000    134.31000    125.67000
12    238.97000    111.43000    125.67000
12    240.27000    101.94000    126.73000
12    161.40000    175.83000    127.71000
12    154.56000    169.95000    127.71000
12    189.43000    167.99000    127.71000
12    189.10000    158.18000    127.71000
12    177.37000    160.79000    127.71000
12    164.33000    189.24000    127.71000
12    127.83000    117.96000    128.77000
12    123.92000    124.50000    128.77000
12    127.83000    144.45000    128.77000
12    140.87000    151.64000    129.76000
12    184.54000    130.72000    129.76000
12    194.97000    130.39000    129.76000
12    197.90000    136.60000    129.76000
12    212.90000    131.70000    129.76000
12    218.11000    126.79000    129.76000
12    234.41000    131.37000    129.76000
12    256.57000    106.52000    128.93000
12    261.13000    117.96000    128.93000
12    258.85000    132.02000    128.93000
12    261.79000    151.64000    128.93000
12    228.54000    143.79000    127.94000
12    230.50000    155.56000    129.08000
12    233.43000    182.70000    127.94000
12    201.16000    158.83000    127.94000
12    206.70000    177.47000    127.94000
12    195.30000    175.83000    127.94000
12    154.23000     85.60000    127.94000
12    159.77000     79.38000    127.94000
12    160.42000     67.61000    127.94000
12    150.97000     69.25000    127.94000
12    110.88000     92.79000    127.94000
12    113.16000     75.79000    127.94000
12     98.17000     92.14000    127.94000
12    114.47000    144.77000    127.94000
12     87.41000    147.39000    127.94000
12     86.11000    159.16000    127.94000
12    104.69000    166.68000    127.94000
12    104.04000    178.78000    127.94000
12    142.17000    185.31000    129.00000
12    164.01000    151.97000    129.00000
12    171.83000    161.45000    129.00000
12    231.80000     95.73000    129.00000
12    203.44000     83.31000    129.00000
12    199.86000    171.91000    128.09000
12    214.85000    168.31000    128.93000
12    237.34000    160.14000    128.93000
12    215.50000    181.06000    128.02000
12    219.74000    173.54000    128.02000
12    211.27000    120.58000    128.02000
12    204.75000    112.08000    128.02000
12    195.62000    120.25000    127.03000
12    181.28000    113.06000    127.03000
12    172.81000    102.92000    127.03000
12    218.44000     82.65000    127.03000
12    210.94000     71.54000    127.03000
12    225.28000     81.35000    127.03000
12    137.28000    122.21000    124.68000
12    135.33000    108.48000    124.68000
12    153.90000    139.87000    122.87000
12    151.62000    158.51000    122.87000
12    171.83000    177.14000    123.78000
12    180.96000    184.99000    123.78000
12    209.31000    189.24000    123.78000
12    200.19000    195.12000    123.78000
12    249.07000    175.83000    124.68000
12    248.42000    182.37000    124.68000
12    130.11000     86.58000    128.17000
12    185.52000     88.87000    128.17000
12    250.38000    115.35000    128.17000
12    200.84000    152.95000    128.17000
12    201.49000    145.10000    128.17000
12    114.14000    155.24000    128.17000
12    157.81000    190.87000    128.17000
12    187.15000    196.43000    128.17000
12    137.93000    131.70000    128.17000
12    120.01000    133.33000    128.17000
12     98.50000     65.65000    128.17000
12    185.19000    107.83000    128.17000
12    188.45000     97.04000    128.17000
12    178.02000     98.02000    128.17000
12    161.07000    114.69000    128.17000
12    154.88000    121.89000    128.17000
12    189.43000    142.49000    128.17000
12    193.34000    150.00000    128.17000
12    219.09000    149.02000    128.17000
12    215.50000    142.49000    128.17000
12    209.96000    138.89000    128.17000
12    208.66000    151.31000    128.17000
12    207.03000    162.76000    128.17000
12    249.40000    162.76000    128.17000
12    260.16000    163.74000    128.17000
12    229.85000    174.53000    128.17000
12    224.30000    185.31000    128.17000
12    214.20000    192.83000    128.17000
12    230.17000    192.83000    128.17000
12    239.95000    180.08000    128.17000
12    189.76000     71.54000    128.17000
12    185.84000     79.71000    128.17000
12    151.30000     56.83000    128.17000
12    158.14000     49.63000    128.17000
12    170.53000     48.98000    128.17000
12    159.12000     61.40000    128.17000
12    135.65000     71.87000    128.17000
12    127.18000     76.44000    128.17000
12    126.20000     59.44000    128.17000
12    103.38000     59.44000    128.17000
12    111.86000     49.96000    128.17000
12     79.92000    104.89000    128.17000
12     79.27000    135.95000    128.17000
12     70.79000    144.77000    128.17000
12     66.23000    136.60000    128.17000
12     95.56000    159.81000    128.17000
12    112.18000    176.49000    128.17000
12    127.83000    168.64000    128.17000
12    139.89000    167.33000    131.12000
12    125.87000    159.81000    131.12000
12    141.52000    160.14000    131.12000
12    149.67000    133.98000    131.12000
12    152.27000    149.68000    131.12000
12    158.79000    162.10000    131.12000
12    213.87000    154.91000    131.12000
12    217.46000    159.81000    131.12000
12    237.67000    167.99000    131.12000
12    238.97000    139.87000    131.12000
12    242.88000    120.91000    131.12000
12    245.16000     93.44000    131.12000
12    232.78000     89.85000    131.12000
12    197.25000     65.98000    131.12000
12    186.50000     62.06000    131.12000
12    166.29000     84.62000    131.12000
12    167.92000     88.87000    131.12000
12    196.27000     83.31000    131.12000
12    138.26000     97.04000    131.12000
12    154.88000     75.79000    131.12000
12    124.24000    105.87000    131.12000
12    111.86000    110.12000    131.12000
12     94.26000    119.93000    131.12000
12     90.67000    127.77000    131.12000
12     85.78000    132.02000    131.12000
12    109.90000    141.18000    131.12000
12    122.29000    148.70000    131.12000
12    128.81000    154.25000    131.12000
12    167.27000    121.89000    131.12000
12    149.67000    126.46000    131.12000
12    142.17000    143.14000    131.12000
12    187.47000    179.10000    131.12000
12    226.91000    126.79000    131.12000
12     90.35000    104.89000    131.12000
12     87.74000     81.02000    131.12000
12     74.70000     89.52000    131.12000
12     84.81000     89.52000    131.12000
12    178.67000     72.52000    131.12000
12    177.70000     82.00000    131.12000
12    197.90000     99.66000    131.12000
12    194.64000    109.79000    131.12000
12    184.21000    122.54000    131.12000
12    170.53000    114.04000    131.12000
12    153.25000    100.64000    131.12000
12    150.32000     93.44000    131.12000
12    148.04000    105.54000    131.12000
12    165.96000    131.70000    131.12000
12    163.36000    139.54000    131.12000
12    173.46000    147.39000    131.12000
12    145.76000    176.81000    131.12000
12    151.62000    183.03000    131.12000
12    134.35000    177.47000    131.12000
12    123.59000    178.12000    131.12000
12    103.38000    112.73000    134.15000
12    174.76000     64.67000    134.15000
12    206.38000    105.87000    135.06000
12    229.52000    119.60000    137.87000
12    226.59000    108.48000    137.87000
12    218.76000    114.69000    137.87000
12    211.92000     99.00000    137.87000
12    205.40000     89.85000    137.87000
12    201.16000     73.50000    137.87000
12    247.77000    129.73000    137.87000
12    243.21000    129.73000    137.87000
12    243.21000    135.95000    137.87000
12    266.35000    137.25000    137.87000
12    268.30000    126.79000    137.87000
12    267.98000    148.04000    137.87000
12    176.72000    134.97000    137.87000
12    181.28000    142.81000    137.87000
12    182.26000    149.35000    137.87000
12    179.00000    169.95000    137.87000
12     95.89000    144.12000    137.87000
12    108.93000    126.79000    137.87000
12    106.32000    121.23000    137.87000
12    117.07000     96.06000    137.87000
12    126.53000     97.69000    137.87000
12    143.80000     63.69000    137.87000
12    140.87000     50.94000    137.87000
12     90.02000    110.77000    137.87000
12     76.66000    112.41000    137.87000
12    143.15000    114.37000    137.87000
12    164.66000    106.85000    137.87000
12    161.40000    100.96000    137.87000
12    161.40000     92.14000    137.87000
12    126.85000     65.65000    137.87000
12    137.93000     58.79000    137.87000
12    192.36000     91.15000    137.87000
12     92.95000    153.60000    137.87000
12    215.83000    106.85000    137.87000
12    224.30000     96.71000    137.87000
12     96.21000     82.98000    137.87000
12    106.32000     79.38000    137.87000
12     99.47000     74.48000    137.87000
12    105.34000    102.27000    137.87000
12    179.33000    185.64000    139.91000
12    141.19000     84.94000    139.91000
12    172.81000    192.51000    139.91000
12    113.49000    162.43000    139.91000
12    118.05000    169.29000    139.91000
12    223.00000    136.27000    142.03000
12    227.56000    134.64000    142.03000
12    222.35000    167.33000    142.03000
12    231.80000    168.31000    142.03000
12    194.97000    188.91000    142.03000
12    167.59000    180.08000    142.03000
12    100.78000    136.27000    142.03000
12    101.10000    150.33000    142.03000
12     84.81000    117.31000    142.03000
12    145.43000     76.77000    142.03000
12    118.05000     85.27000    142.03000
12    105.99000     68.60000    142.03000
12    115.77000     63.36000    142.03000
12    177.70000     55.52000    142.03000
12    237.34000    111.75000    142.03000
12    255.59000    146.74000    142.03000
12    246.14000    148.70000    142.03000
12    245.82000    171.91000    142.03000
12    206.70000    187.60000    142.03000
12    199.21000    199.37000    142.03000
12    185.84000    168.31000    143.09000
12    186.17000    162.43000    143.09000
12    186.50000    157.85000    143.09000
12    193.67000    158.83000    143.09000
12    206.38000    167.66000    143.09000
12    237.02000    149.68000    143.93000
12    229.19000    147.72000    143.93000
12    220.39000    149.02000    143.93000
12    248.10000    115.35000    143.93000
12    237.02000    122.54000    143.93000
12    212.57000    117.64000    143.93000
12    203.12000    135.62000    143.93000
12    190.73000    138.23000    143.93000
12    170.85000    140.85000    143.93000
12    153.25000    167.66000    143.93000
12    161.40000    188.58000    143.93000
12    157.81000    177.47000    143.93000
12    138.58000    133.33000    143.93000
12    123.59000    130.39000    143.93000
12    123.27000    121.23000    143.93000
12    108.93000    157.20000    143.93000
12    100.12000    166.35000    143.93000
12     90.02000    147.72000    143.93000
12    123.27000    153.60000    143.93000
12     95.24000     92.46000    143.93000
12    148.69000     65.98000    143.93000
12    160.75000     86.25000    143.93000
12    165.64000     79.38000    143.93000
12    159.77000     70.88000    143.93000
12    185.19000     88.87000    144.83000
12    216.81000     81.67000    145.67000
12    196.93000    130.39000    145.67000
12    212.57000    131.70000    145.67000
12    234.08000    133.66000    145.67000
12    234.08000    160.47000    145.67000
12    205.40000    159.81000    145.67000
12    199.21000    151.97000    145.67000
12    194.97000    170.60000    145.67000
12    160.10000    152.29000    145.67000
12    227.89000    174.20000    145.67000
12    235.06000    183.35000    145.67000
12    176.72000    160.47000    145.67000
12    180.96000    175.83000    145.67000
12    140.21000    150.00000    146.73000
12    139.24000    165.04000    146.73000
12    109.90000    144.12000    146.73000
12    151.95000    142.81000    146.73000
12    121.96000    107.50000    146.73000
12    110.23000    108.81000    146.73000
12     99.47000    125.16000    146.73000
12     91.32000    125.81000    146.73000
12     86.44000    133.33000    146.73000
12    136.30000     95.08000    146.73000
12    151.95000    105.21000    146.73000
12    167.92000     86.90000    146.73000
12    156.84000     79.06000    146.73000
12    204.75000     84.62000    146.73000
12    195.95000     85.92000    146.73000
12    233.76000     93.12000    146.73000
12    221.70000    125.16000    146.73000
12    243.53000    122.54000    146.73000
12    216.81000    158.51000    146.73000
12    257.55000    122.87000    146.73000
12    161.07000    165.04000    146.73000
12    170.53000    169.62000    146.73000
12    155.21000    184.33000    146.73000
12    147.38000    188.58000    146.73000
12    130.44000    155.56000    146.73000
12    125.55000    164.39000    146.73000
12    201.16000    123.20000    146.73000
12    198.88000    114.69000    146.73000
12    195.95000    104.56000    146.73000
12    186.17000    107.18000    146.73000
12    188.13000    120.91000    147.56000
12    179.98000    125.48000    147.56000
12    167.92000    120.58000    148.39000
12    140.54000    129.41000    148.47000
12    151.62000    121.89000    148.47000
12    162.70000    131.04000    148.47000
12    159.44000    137.91000    149.30000
12    132.07000    116.33000    149.30000
12    133.37000    106.85000    149.30000
12    119.68000    115.35000    149.30000
12    149.34000     95.41000    149.30000
12    173.46000     99.00000    149.30000
12    177.37000    116.00000    149.30000
12    184.21000     99.66000    149.30000
12    173.79000    133.33000    156.58000
12    179.00000    137.58000    156.58000
12    179.33000    147.39000    156.58000
12    186.82000    148.04000    156.58000
12    211.59000     92.79000    156.58000
12    223.98000    104.56000    156.58000
12    210.29000    103.58000    156.58000
12    136.96000     85.60000    156.58000
12    113.16000     91.81000    156.58000
12    105.67000    119.27000    156.58000
12    111.21000    124.83000    156.58000
12    144.45000    162.76000    156.58000
12    153.25000    153.93000    156.58000
12    132.72000    166.68000    156.58000
12    117.07000    164.72000    156.58000
11    101.04000    125.55000     -1.67000
11    111.14000    122.93000      4.09000
11    105.93000    103.64000     -1.29000
11     85.07000    133.07000     49.62000
11     66.49000     90.89000     60.60000
11    182.52000    181.45000     48.78000
11    255.53000    183.09000     52.57000
11    263.35000    179.49000     47.19000
11    256.18000    167.40000     47.72000
11    256.18000    139.28000     45.98000
11    281.28000    161.84000     79.23000
11    272.15000    167.72000    108.32000
11    268.89000    164.45000    110.44000
11    277.04000    124.57000     96.58000
11    255.86000    154.64000    129.31000
11    127.11000    176.22000    148.47000
11    109.84000    176.22000    148.47000
11     53.78000    134.70000     49.01000
11     56.39000    127.51000     46.51000
