# Supplementary material for: Design Principles of Pancreatic Islets: Glucose-Dependent Coordination of Hormone Pulses
Source: PLoS One. 2016 Apr 1;11(4):e0152446. doi: 10.1371/journal.pone.0152446 (PMC4818077; doi:10.1371/journal.pone.0152446)
Supplement: S1 Dataset — Three-dimensional coordinates of α and β cells within mouse islets (n = 29). Columns represent types, x, y, and z coordinates (μm) of cells (rows) within an islet. The numbers of the first column are 11 (α cell) and 12 (β cell). (ZIP) [file pone.0152446.s009.zip › Mouse/M18.txt]

12    202.45000    134.73000      0.91000
12    204.08000    155.00000      0.91000
12    201.80000    167.42000      0.91000
12    222.66000    165.14000      0.91000
12    185.83000    197.50000      0.91000
12    163.01000    123.94000      0.91000
12    201.80000     27.49000      0.91000
12    218.42000     55.94000      0.91000
12    236.67000     44.49000      0.91000
12    251.99000     63.78000      0.91000
12    230.48000     78.50000      0.91000
12    244.17000     89.61000      0.91000
12    145.09000     51.69000      0.91000
12    107.93000    100.40000      0.91000
12    122.27000    111.19000      0.91000
12    160.41000     89.29000      0.91000
12    201.47000     88.63000      0.91000
12    213.53000     96.48000      0.91000
12    228.20000     90.92000      0.91000
12    244.17000    109.88000      0.91000
12    196.91000     48.74000      0.91000
12    181.27000     30.11000      0.91000
12    103.70000    126.56000      0.91000
12     89.35000    158.60000      0.91000
12    103.04000    155.65000      0.91000
12    131.73000    164.16000      0.91000
12    162.04000    160.89000      0.91000
12    153.89000    148.46000      0.91000
12    191.37000    152.06000      0.91000
12    170.51000    224.64000      0.91000
12    161.39000    209.60000      0.91000
12    160.41000    187.04000      0.91000
12    202.78000    240.01000      0.91000
12    186.48000    252.76000      0.91000
12    165.95000    258.64000      0.91000
12    177.03000    270.74000      0.91000
12    222.66000    243.93000      0.91000
12    217.12000    223.99000      0.91000
12    231.46000    218.43000      0.91000
12    242.54000    211.24000      0.91000
12    254.28000    181.81000      0.91000
12    237.33000    160.56000      0.91000
12    248.08000    157.29000      0.91000
12    258.51000    143.88000      0.91000
12    240.59000    145.52000      0.91000
12    220.70000    134.08000      0.91000
12    233.74000    112.83000      0.91000
12    268.94000     77.19000      0.91000
12    200.50000    104.32000      0.91000
12    212.88000    119.69000      0.91000
12    194.63000     78.82000      0.91000
12    201.80000     57.24000      0.91000
12    166.93000    111.52000      0.91000
12    153.56000     99.42000      0.91000
12    124.88000    151.08000      0.91000
12    126.18000     81.44000      0.91000
12    130.42000    111.52000      0.91000
12    149.98000    112.83000      0.91000
12    190.07000     94.19000      0.91000
12    197.89000    187.70000      0.91000
12    196.59000    205.68000      0.91000
12    184.85000    212.87000      0.91000
12    194.63000    223.33000      0.91000
12    217.77000    235.43000      0.91000
12    136.29000    231.51000      0.91000
12    148.02000    217.77000      0.91000
12    172.79000    245.89000      0.91000
12    154.21000    248.51000      0.91000
12    151.93000    227.26000      0.91000
12    117.38000    195.22000      0.91000
12    106.63000    185.73000      0.91000
12     84.47000    196.20000      0.91000
12    134.01000    218.76000      0.91000
12    140.53000    194.23000      0.91000
12    213.86000     80.46000      0.91000
12    213.53000     69.34000      0.91000
12    231.79000     62.80000      0.91000
12    247.43000     74.57000      0.91000
12    256.88000     91.57000      0.91000
12    243.19000    123.29000      0.91000
12    244.50000    133.75000      0.91000
12    219.07000    106.29000      0.91000
12    235.05000    101.38000      0.91000
12    188.76000     67.38000      0.91000
12    164.64000     60.84000      0.91000
12    176.38000     77.52000      0.91000
12    172.14000     95.50000      0.91000
12    177.36000     61.17000      0.91000
12    157.15000     44.17000      0.91000
12    199.84000     38.61000      0.91000
12    147.04000     64.11000      0.91000
12    131.07000     68.36000      0.91000
12    133.68000     98.11000      0.91000
12    106.30000    115.77000      0.91000
12     98.15000    142.90000      0.91000
12    115.10000    138.98000      0.91000
12    130.42000    122.63000      0.91000
12    145.41000    131.79000      0.91000
12    221.68000    152.39000      0.91000
12    231.13000    127.54000      0.91000
12    190.39000    124.92000      0.91000
12    168.23000    136.37000      0.91000
12    177.36000    144.87000      0.91000
12    219.07000    184.75000      0.91000
12    219.40000    202.41000      0.91000
12    234.72000    198.81000      0.91000
12    248.08000    200.12000      0.91000
12    236.02000    180.83000      0.91000
12    247.10000    170.69000      0.91000
12    184.20000    170.37000      0.91000
12    198.54000    117.08000      8.56000
12    184.20000    109.56000      8.56000
12    177.03000    122.96000      8.56000
12    142.81000    161.54000      8.56000
12    155.19000    172.33000      8.56000
12    173.44000    159.58000      8.56000
12    174.42000    183.45000      8.56000
12    172.14000    201.43000      8.56000
12    113.80000    213.20000      8.56000
12    128.79000    236.41000      8.56000
12    109.56000    238.04000      8.56000
12     94.24000    217.12000      8.56000
12    106.95000    221.37000      8.56000
12     89.35000    176.91000      8.56000
12    141.18000    174.29000      8.56000
12    145.09000     85.69000      8.56000
12    210.93000    176.91000      8.56000
12    187.13000    237.72000      8.56000
12    203.76000    266.49000      8.56000
12    195.61000    281.20000      8.56000
12    190.72000    269.10000      8.56000
12    222.01000    256.03000      8.56000
12    218.10000    270.09000      8.56000
12    240.26000    249.16000      8.56000
12    235.37000    232.81000      8.56000
12    241.24000    264.85000      8.56000
12    253.62000    226.27000      8.56000
12    153.24000    267.47000      8.56000
12    174.10000    283.49000      8.56000
12    101.09000    201.43000      8.56000
12    264.05000    161.21000      8.56000
12    138.57000    147.81000     15.15000
12    128.47000    138.00000     15.15000
12    122.93000    170.37000     15.15000
12    116.41000    182.14000     15.15000
12    128.14000    200.12000     15.15000
12    145.09000    205.35000     15.15000
12    188.44000    182.79000     15.15000
12    169.86000    172.00000     15.15000
12    155.19000    199.47000     15.15000
12    166.93000    234.45000     15.15000
12    206.69000    216.47000     15.15000
12    208.64000    199.14000     15.15000
12    195.28000    253.41000     15.15000
12    178.01000    232.49000     15.15000
12    143.78000    238.37000     15.15000
12    141.18000    254.39000     15.15000
12    127.16000    249.81000     15.15000
12    184.20000     45.47000     15.15000
12    236.35000     34.03000     15.15000
12    189.09000    139.31000     15.15000
12    210.93000     99.75000     15.98000
12    234.39000     82.42000     15.98000
12    245.15000     94.52000     15.98000
12    238.63000    108.25000     15.98000
12    220.70000     92.23000     15.00000
12    199.19000     80.78000     16.82000
12    156.82000     89.94000     16.82000
12    166.27000    107.59000     16.82000
12    162.36000    125.90000     16.82000
12    151.93000    140.94000     16.82000
12    158.45000    157.62000     16.82000
12    125.53000    108.58000     16.82000
12    106.30000     95.17000     16.82000
12    100.44000    106.61000     16.82000
12    105.65000    126.88000     16.82000
12     89.35000    137.02000     16.82000
12    240.59000    144.21000     16.82000
12    224.29000    124.60000     16.82000
12    213.21000    154.67000     16.82000
12    232.76000    156.64000     16.82000
12    250.36000    175.27000     16.82000
12    198.54000    161.21000     16.82000
12    248.08000    160.23000     16.82000
12    270.25000     75.88000     16.82000
12    279.37000     94.84000     16.82000
12    220.70000     55.61000     16.82000
12    195.93000     19.32000     16.82000
12    198.54000     43.51000     16.82000
12    207.67000     34.69000     16.82000
12    177.68000     15.07000     16.82000
12    169.21000     38.28000     16.82000
12    152.58000     22.92000     16.82000
12    146.39000     44.49000     16.82000
12    115.43000     54.96000     16.82000
12    125.21000     79.48000     16.82000
12    171.16000     53.65000     17.95000
12    189.09000     69.67000     17.95000
12    204.41000     58.23000     17.95000
12    243.52000     67.38000     17.95000
12    252.97000     64.76000     17.95000
12    256.56000     93.54000     17.95000
12    249.06000    117.73000     17.95000
12    264.38000    137.02000     17.95000
12    252.97000    147.81000     17.95000
12    212.56000    113.48000     17.95000
12    218.75000    136.69000     17.95000
12    204.41000    137.02000     17.95000
12    197.24000    105.63000     17.95000
12    200.50000     93.86000     17.95000
12    184.20000     82.75000     17.95000
12    150.30000    105.96000     17.95000
12    107.93000    151.40000     17.95000
12     89.03000    155.33000     17.95000
12    134.66000    227.26000     17.95000
12    147.37000    221.37000     17.95000
12    165.30000    222.68000     17.95000
12    160.73000    209.93000     17.95000
12    183.55000    212.87000     17.95000
12    186.48000    197.50000     17.95000
12    198.22000    194.23000     17.95000
12    194.96000    231.18000     17.95000
12    205.06000    241.64000     17.95000
12    215.49000    227.58000     17.95000
12    222.01000    242.62000     17.95000
12    250.69000    241.97000     17.95000
12    178.66000    242.30000     17.95000
12    183.22000    253.74000     17.95000
12    165.95000    244.26000     17.95000
12    174.10000    263.55000     17.95000
12    162.04000    258.97000     17.95000
12    228.53000    169.71000     18.86000
12    222.99000    184.75000     18.86000
12    246.13000    210.91000     18.86000
12    256.88000    189.66000     18.86000
12    257.21000    178.54000     18.86000
12    229.18000    197.18000     18.86000
12    238.96000    178.87000     18.86000
12    228.53000    216.79000     18.86000
12    279.70000    110.21000     18.86000
12    274.81000    122.96000     18.86000
12    261.77000    110.21000     18.86000
12    240.26000     56.59000     18.86000
12    230.48000     47.44000     18.86000
12    221.03000     70.98000     18.86000
12    211.90000     79.48000     18.86000
12    169.86000     84.71000     18.86000
12    149.33000     61.17000     18.86000
12    138.57000     71.63000     18.86000
12    180.94000     60.51000     18.86000
12    186.81000     32.40000     18.86000
12    131.07000     52.01000     18.86000
12    107.61000     77.19000     18.86000
12    133.36000     94.19000     18.86000
12    134.01000    126.56000     18.86000
12    172.47000    143.23000     18.86000
12    119.99000    155.33000     18.86000
12     99.78000    161.54000     18.86000
12    104.02000    186.39000     18.86000
12    158.45000    185.41000     18.86000
12    243.19000    195.22000     18.86000
12    178.99000     95.50000     18.86000
12    250.69000     80.46000     18.86000
12     76.64000    165.46000     22.35000
12     89.35000    197.50000     22.35000
12    128.79000    216.47000     22.35000
12    153.56000    246.87000     22.35000
12    188.76000    153.37000     22.35000
12    198.54000    175.93000     22.35000
12    231.79000    136.37000     22.35000
12    251.99000    129.50000     22.35000
12    176.38000     73.59000     22.35000
12    152.26000    119.36000     22.35000
12    145.09000    133.10000     22.35000
12    122.93000    123.94000     22.35000
12    112.50000    139.63000     22.35000
12    169.21000    190.96000     24.09000
12    173.12000    205.02000     24.09000
12    186.81000    168.73000     24.09000
12    169.86000    156.96000     24.09000
12    158.45000    170.37000     24.09000
12    170.51000    115.77000     24.09000
12    199.19000    122.96000     24.09000
12    228.85000    113.81000     24.09000
12    209.62000    183.77000     24.09000
12    212.88000    164.48000     24.09000
12    138.24000    193.58000     24.09000
12    135.31000    165.46000     24.09000
12     99.78000    172.66000     24.09000
12    101.74000    198.16000     24.09000
12    128.47000    239.03000     24.09000
12    208.97000    262.89000     24.09000
12    193.65000    274.34000     24.09000
12    183.87000    117.40000     24.09000
12    170.84000    129.83000     24.09000
12    265.03000    155.00000     24.09000
12    269.59000    181.81000     24.09000
12    140.53000     85.69000     24.09000
12    149.65000     79.80000     24.09000
12    156.82000     51.03000     24.09000
12    164.64000     29.13000     24.09000
12    156.82000     36.65000     24.09000
12    117.38000     93.86000     24.09000
12    109.24000    113.15000     24.09000
12     90.33000    125.58000     24.09000
12     90.01000    110.54000     24.09000
12     98.15000    147.15000     24.09000
12     90.01000    167.75000     24.09000
12    139.55000    175.60000     24.09000
12    147.04000    184.10000     24.09000
12    145.74000    160.23000     24.09000
12    218.75000    209.60000     24.09000
12    238.63000    226.27000     24.09000
12    239.93000    240.99000     24.09000
12    241.56000    263.87000     24.09000
12    257.21000    232.16000     24.09000
12    225.92000    271.72000     24.09000
12    233.09000    280.55000     24.09000
12    223.64000    288.72000     24.09000
12    205.06000    276.62000     24.09000
12    205.71000    287.74000     24.09000
12    190.07000    286.76000     24.09000
12    121.30000    207.31000     24.09000
12    115.43000    240.99000     26.21000
12    117.06000    224.31000     26.21000
12     99.78000    208.62000     26.21000
12    114.78000    198.48000     26.21000
12     84.47000    213.20000     26.21000
12     78.27000    197.18000     26.21000
12     93.92000    222.02000     26.21000
12    109.24000    228.24000     26.21000
12    112.50000    252.43000     26.21000
12    125.21000    270.09000     26.21000
12    123.58000    258.97000     26.21000
12    145.09000    274.99000     26.21000
12    147.37000    261.26000     26.21000
12    164.32000    270.74000     26.21000
12    162.69000    282.51000     26.21000
12    163.67000    294.28000     26.21000
12    171.49000    282.51000     26.21000
12    185.50000    269.76000     26.21000
12    142.48000    284.14000     26.21000
12    182.24000    294.93000     26.21000
12    199.84000    292.97000     26.21000
12    210.93000    293.63000     26.21000
12    196.59000    208.29000     26.21000
12    255.58000    218.76000     26.21000
12    253.95000    202.73000     26.21000
12     76.97000    150.75000     26.21000
12     78.92000    137.02000     26.21000
12     99.46000    238.04000     26.21000
12     83.16000    226.60000     26.21000
12    223.31000     93.21000     30.98000
12    252.65000     41.55000     30.98000
12    118.69000    170.69000     30.98000
12    113.80000    185.73000     30.98000
12    154.54000    200.12000     30.98000
12    191.37000    138.00000     30.98000
12    136.61000    147.15000     30.98000
12    120.97000    146.17000     30.98000
12    182.24000    186.06000     30.98000
12    198.87000    251.78000     30.98000
12    160.73000     75.88000     30.98000
12    213.86000     40.90000     30.98000
12    238.30000     40.90000     30.98000
12    239.93000     30.11000     30.98000
12    203.10000     12.45000     30.98000
12    181.92000      3.63000     30.98000
12    125.86000    177.89000     31.89000
12    123.58000    190.64000     31.89000
12    128.47000    202.08000     31.89000
12    143.78000    202.73000     31.89000
12    157.15000    232.81000     31.89000
12    140.53000    235.10000     31.89000
12    142.16000    248.51000     31.89000
12    130.75000    248.51000     31.89000
12    135.64000    261.58000     31.89000
12    169.86000    251.45000     31.89000
12    168.23000    230.85000     31.89000
12    177.03000    223.99000     31.89000
12    194.63000    218.43000     31.89000
12    189.74000    242.62000     31.89000
12    202.45000    229.22000     31.89000
12    203.10000    217.45000     31.89000
12    223.64000    252.43000     31.89000
12    246.45000    251.78000     31.89000
12    257.21000    252.76000     31.89000
12    216.47000    263.87000     31.89000
12    248.73000    169.39000     31.89000
12    242.22000    149.44000     31.89000
12    222.01000    153.69000     31.89000
12    205.39000    154.67000     31.89000
12    160.08000    159.25000     31.89000
12    157.15000    132.12000     31.89000
12    149.65000    143.88000     31.89000
12    244.50000    106.94000     31.89000
12    242.54000     90.59000     31.89000
12    228.20000     81.77000     31.89000
12    212.23000     95.50000     31.89000
12    219.73000     54.96000     31.89000
12    201.80000     43.19000     31.89000
12    204.73000     30.44000     31.89000
12    196.59000     21.93000     31.89000
12    182.24000     18.67000     31.89000
12    169.86000     41.88000     31.89000
12    149.98000     26.19000     31.89000
12    136.61000     33.70000     31.89000
12    143.13000     47.76000     31.89000
12    127.81000     77.52000     31.89000
12    125.21000    106.61000     31.89000
12    131.40000    115.44000     31.89000
12    151.28000     94.52000     31.89000
12    164.97000    104.00000     31.89000
12    103.70000    129.17000     31.89000
12    102.39000     98.44000     31.89000
12     90.33000    138.00000     31.89000
12    119.67000     64.44000     31.89000
12    112.50000     45.47000     31.89000
12    271.88000     74.25000     31.89000
12    278.39000     96.15000     31.89000
12    171.49000    174.62000     31.89000
12    203.76000     53.65000     33.71000
12    194.30000     69.01000     33.71000
12    192.67000     83.73000     33.71000
12    202.78000     97.46000     33.71000
12    215.82000    112.17000     33.71000
12    222.01000    121.65000     33.71000
12    207.34000    129.50000     33.71000
12    234.72000    124.92000     33.71000
12    255.58000    144.54000     33.71000
12    271.22000    138.65000     33.71000
12    237.00000    165.46000     33.71000
12    250.69000    155.98000     33.71000
12    272.20000    172.33000     33.71000
12    272.20000    157.94000     33.71000
12    185.83000    200.12000     33.71000
12    183.87000    213.20000     33.71000
12    163.34000    215.16000     33.71000
12    150.63000    220.72000     33.71000
12    181.59000    234.78000     33.71000
12    186.48000    252.76000     33.71000
12    172.79000    261.91000     33.71000
12    159.10000    252.10000     33.71000
12    210.93000    238.04000     33.71000
12    201.15000    240.01000     33.71000
12    213.86000    226.93000     33.71000
12    203.10000    147.48000     33.71000
12    197.56000    159.58000     33.71000
12    157.47000    150.42000     33.71000
12    108.26000    171.68000     33.71000
12    107.93000    154.02000     33.71000
12     87.72000    152.39000     33.71000
12    142.16000    116.09000     33.71000
12    151.61000    106.94000     33.71000
12    211.25000    102.36000     33.71000
12    247.10000    114.13000     33.71000
12    244.82000     66.73000     33.71000
12    219.73000     61.82000     33.71000
12    220.05000     26.51000     33.71000
12    207.67000    116.09000     33.71000
12    200.50000    106.61000     33.71000
12    192.67000     95.50000     33.71000
12    221.36000    136.04000     33.71000
12    254.60000     89.94000     33.71000
12    264.38000     94.52000     33.71000
12    173.77000     53.32000     33.71000
12    117.71000     81.44000     33.71000
12    102.07000    119.69000     33.71000
12    199.84000    189.66000     33.71000
12    205.06000    199.47000     33.71000
12    225.92000    229.22000     33.71000
12    223.96000    240.66000     33.71000
12    252.32000    180.18000     34.54000
12    221.36000    179.85000     34.54000
12    243.85000    182.79000     34.54000
12    235.70000    198.16000     34.54000
12    242.87000    206.99000     34.54000
12    244.17000    216.79000     34.54000
12    233.09000    213.20000     34.54000
12    259.16000    209.60000     34.54000
12    264.70000    223.33000     34.54000
12    246.45000    243.28000     34.54000
12    278.72000    110.54000     34.54000
12    275.46000    126.23000     34.54000
12    255.58000    118.71000     34.54000
12    253.30000    110.21000     34.54000
12    236.35000    110.54000     34.54000
12    244.50000     55.61000     34.54000
12    257.86000     45.15000     34.54000
12    230.48000     33.70000     34.54000
12    228.20000     55.61000     34.54000
12    226.90000     68.03000     34.54000
12    212.88000     84.05000     34.54000
12    204.08000     83.73000     34.54000
12    209.95000     60.19000     34.54000
12    189.09000     32.07000     34.54000
12    212.23000      7.55000     34.54000
12    171.81000     20.63000     34.54000
12    149.00000     19.97000     34.54000
12    127.49000     34.69000     34.54000
12    134.01000     49.73000     34.54000
12    148.67000     71.30000     34.54000
12    138.24000     72.61000     34.54000
12    140.53000     97.46000     34.54000
12    138.24000    107.27000     34.54000
12    128.47000     94.52000     34.54000
12    177.68000    106.61000     34.54000
12    169.21000    147.81000     34.54000
12    229.83000    157.29000     34.54000
12    241.24000    140.29000     34.54000
12    263.40000    191.95000     34.54000
12    215.16000    193.91000     34.54000
12    225.27000    169.71000     34.54000
12    120.32000    156.64000     34.54000
12    160.41000     87.65000     34.54000
12    180.94000     88.63000     34.54000
12    211.58000     70.00000     34.54000
12    190.07000     53.32000     34.54000
12    182.90000     42.53000     34.54000
12    100.76000    181.16000     34.54000
12    127.49000    133.75000     34.54000
12    107.28000     64.44000     34.54000
12    102.07000     77.19000     34.54000
12    144.44000     62.80000     34.54000
12    159.10000     66.73000     34.54000
12    180.61000     64.11000     34.54000
12    156.82000    182.79000     38.18000
12    159.76000    191.95000     38.18000
12    177.68000    140.62000     38.18000
12    193.00000    151.40000     38.18000
12    177.36000    162.19000     38.18000
12    191.70000    180.50000     38.18000
12    206.36000    173.31000     38.18000
12    253.95000    132.77000     38.18000
12    147.04000    133.75000     38.18000
12    137.92000    137.02000     38.18000
12    247.10000     74.25000     38.18000
12    248.73000     83.40000     38.18000
12    236.35000     83.73000     38.18000
12     97.50000    155.65000     38.18000
12     82.51000    160.56000     38.18000
12     71.10000    164.81000     38.18000
12     90.33000    200.12000     38.18000
12    102.07000    188.68000     38.18000
12     67.84000    191.95000     38.18000
12    107.93000     90.92000     38.18000
12    253.95000     65.09000     38.18000
12    281.33000     86.67000     38.18000
12    261.12000     78.17000     38.18000
12    231.79000    136.37000     38.18000
12    230.48000    150.10000     38.18000
12    230.81000    181.48000     38.18000
12    261.45000    180.18000     38.18000
12    172.14000     73.92000     38.18000
12    156.17000    114.46000     37.57000
12    146.07000    124.60000     37.57000
12    126.18000    124.92000     37.57000
12    110.54000    123.29000     37.57000
12    110.54000    135.38000     37.57000
12    138.57000    223.66000     37.57000
12    263.40000     58.23000     37.57000
12    166.27000     11.15000     37.57000
12    130.42000     64.76000     37.57000
12    121.62000     52.67000     37.57000
12    115.75000    101.38000     39.54000
12    104.02000    108.90000     39.54000
12    136.29000     87.00000     39.54000
12    146.72000     81.44000     39.54000
12    151.28000     49.73000     39.54000
12    172.47000     34.36000     39.54000
12    161.71000     26.19000     39.54000
12    186.48000     12.45000     39.54000
12    234.72000     50.71000     39.54000
12    211.90000     32.40000     39.54000
12    236.35000     60.84000     39.54000
12    238.30000     98.44000     39.54000
12    249.39000    101.06000     39.54000
12    222.01000     83.73000     39.54000
12    222.01000    103.02000     39.54000
12    225.59000    112.83000     39.54000
12    237.00000    117.08000     39.54000
12    129.12000    164.81000     39.54000
12    160.41000    169.06000     39.54000
12    167.25000    156.96000     39.54000
12    149.33000    158.27000     39.54000
12    108.26000    146.17000     39.54000
12     96.85000    164.48000     39.54000
12     96.20000    171.68000     39.54000
12     85.44000    170.37000     39.54000
12    109.89000    163.17000     39.54000
12     96.85000    145.52000     39.54000
12     94.90000    104.65000     39.54000
12    187.13000    161.21000     39.54000
12    188.76000    170.37000     39.54000
12    210.60000    161.21000     39.54000
12    195.93000    127.54000     39.54000
12    184.53000    115.77000     39.54000
12    181.59000    127.21000     39.54000
12    171.49000    112.50000     39.54000
12    166.60000    125.58000     39.54000
12    194.96000    115.44000     39.54000
12    172.14000     96.15000     39.54000
12    163.99000     53.98000     39.54000
12    162.36000     40.57000     39.54000
12    207.34000     22.59000     39.54000
12    168.23000    187.04000     39.54000
12    170.51000    202.41000     39.54000
12    134.66000    175.27000     39.54000
12    135.31000    156.31000     39.54000
12    147.37000    190.96000     39.54000
12    134.01000    191.29000     39.54000
12    147.37000    172.98000     39.54000
12     88.38000    107.59000     39.54000
12     77.30000    183.77000     39.54000
12     88.70000    183.77000     39.54000
12    118.69000    207.97000     39.54000
12    128.14000    217.77000     39.54000
12    129.44000    229.54000     39.54000
12    129.12000    238.37000     39.54000
12    144.44000    212.54000     39.54000
12    158.45000    208.62000     39.54000
12    210.93000    185.08000     39.54000
12    266.99000    106.94000     39.54000
12    266.33000    120.67000     39.54000
12    265.36000    131.13000     39.54000
12    266.01000    153.04000     39.54000
12    262.10000    167.10000     39.54000
12    249.06000    193.25000     39.54000
12    227.22000    191.95000     39.54000
12    208.64000    207.97000     39.54000
12    218.10000    217.45000     39.54000
12    224.29000    202.73000     39.54000
12    240.91000    225.62000     39.54000
12    258.51000    232.49000     39.54000
12    249.39000    230.53000     39.54000
12    238.30000    246.87000     39.54000
12    230.16000    249.16000     39.54000
12    235.05000    238.37000     39.54000
12    246.45000    261.58000     39.54000
12    228.85000    271.39000     39.54000
12    233.74000    283.82000     39.54000
12    239.61000    272.70000     39.54000
12    226.90000    278.59000     39.54000
12    222.66000    292.64000     39.54000
12    219.07000    283.16000     39.54000
12    207.99000    271.07000     39.54000
12    235.37000    257.99000     39.54000
12    192.67000    282.51000     39.54000
12    205.06000    260.93000     39.54000
12    209.95000    251.12000     39.54000
12    175.07000    272.37000     39.54000
12    170.84000    241.97000     39.54000
12    163.34000    258.97000     39.54000
12    149.65000    241.31000     39.54000
12    151.93000    277.93000     39.54000
12    133.03000    277.28000     39.54000
12    102.39000    253.08000     39.54000
12    201.47000    276.95000     39.54000
12    199.52000    264.20000     39.54000
12    191.04000    230.20000     39.54000
12    212.88000    154.67000     39.54000
12    188.44000    273.35000     41.36000
12    200.50000    293.95000     41.36000
12    186.16000    294.61000     41.36000
12    177.36000    289.70000     41.36000
12    165.95000    286.76000     41.36000
12    163.67000    272.70000     41.36000
12    146.72000    258.97000     41.36000
12    153.56000    267.47000     41.36000
12    163.34000    296.89000     41.36000
12    153.89000    297.22000     41.36000
12    178.33000    299.84000     41.36000
12    119.67000    272.05000     41.36000
12    122.60000    261.91000     41.36000
12    142.16000    286.11000     41.36000
12    132.38000    286.11000     41.36000
12    144.11000    270.74000     41.36000
12     98.15000    234.45000     41.36000
12     86.75000    224.97000     41.36000
12     79.58000    217.77000     41.36000
12    112.82000    199.47000     41.36000
12     80.88000    203.06000     41.36000
12    119.67000    228.56000     41.36000
12    121.95000    239.03000     41.36000
12    104.02000    202.08000     41.36000
12     71.10000    154.02000     41.36000
12    181.92000     74.57000     41.36000
12    193.98000    206.00000     41.36000
12    110.54000    240.01000     42.27000
12    109.89000    258.64000     42.27000
12    100.44000    226.60000     42.27000
12    114.45000    116.09000     46.13000
12    119.01000    145.85000     46.13000
12    132.05000    147.81000     46.13000
12    139.55000    148.79000     46.13000
12    193.33000    141.27000     46.13000
12    178.99000    178.21000     46.13000
12    185.18000    191.29000     46.13000
12    174.42000    192.60000     46.13000
12    216.14000     52.34000     47.04000
12    239.61000     41.22000     47.04000
12    238.96000     29.45000     47.04000
12    258.51000     35.34000     47.04000
12    203.76000     39.92000     47.04000
12    194.63000     24.22000     47.04000
12    199.52000      8.20000     47.04000
12    182.90000     -2.91000     47.04000
12    181.27000      6.24000     47.04000
12    147.04000      1.99000     47.04000
12    138.57000     31.42000     47.04000
12    143.78000     46.13000     47.04000
12    107.93000     46.46000     47.04000
12    117.71000     65.09000     47.04000
12    128.47000     82.09000     47.04000
12    150.30000     92.88000     47.04000
12    163.99000    104.00000     47.04000
12     98.15000    129.50000     47.04000
12     86.10000    140.62000     47.04000
12    159.10000    161.21000     47.04000
12    121.30000    172.33000     47.04000
12    129.12000    105.63000     47.04000
12    134.98000    123.94000     47.04000
12    102.39000     99.75000     47.04000
12    170.84000    225.95000     47.04000
12    188.44000    240.66000     47.04000
12    217.44000    261.91000     47.04000
12    261.12000    255.05000     47.04000
12    254.28000    242.30000     47.04000
12    252.97000    267.47000     47.04000
12    243.85000    278.91000     47.04000
12    204.41000    217.12000     47.04000
12    126.18000    199.14000     47.04000
12    138.57000    201.43000     47.04000
12    159.10000    228.56000     47.04000
12    137.59000    243.93000     47.04000
12    117.71000    187.37000     47.04000
12    158.78000    132.44000     47.04000
12    275.13000     67.05000     47.04000
12    275.13000     97.46000     47.04000
12    287.52000     83.07000     47.04000
12    184.20000     22.59000     47.04000
12    219.07000      2.65000     47.04000
12     75.01000    228.89000     47.04000
12     92.29000    242.95000     47.04000
12    193.98000    219.74000     47.04000
12    209.95000    103.34000     49.01000
12    205.71000    118.38000     49.01000
12    204.08000    128.52000     49.01000
12    203.76000    151.40000     49.01000
12    201.15000    162.52000     49.01000
12    202.13000    184.43000     49.01000
12    200.50000    197.18000     49.01000
12    185.18000    202.08000     49.01000
12    181.59000    212.54000     49.01000
12    180.29000    226.27000     49.01000
12    198.54000    239.03000     49.01000
12    204.73000    227.58000     49.01000
12    218.10000    236.08000     49.01000
12    248.08000    168.73000     49.01000
12    250.69000    155.00000     49.01000
12    239.93000    150.42000     49.01000
12    235.70000    168.41000     49.01000
12    275.79000    158.92000     49.01000
12    271.88000    177.89000     49.01000
12    272.20000    138.65000     49.01000
12    233.42000    126.88000     49.01000
12    219.73000    133.10000     49.01000
12    214.84000    113.48000     49.01000
12    220.38000     61.50000     49.01000
12    259.82000     93.54000     49.01000
12    243.52000     90.59000     49.01000
12    235.05000     22.26000     49.01000
12    218.42000     26.19000     49.01000
12    199.52000     18.34000     49.01000
12    201.15000     49.07000     49.01000
12    175.07000     52.34000     49.01000
12    137.59000     39.59000     49.01000
12    134.66000     24.22000     49.01000
12    146.39000     13.43000     49.01000
12    111.84000     83.07000     49.01000
12    102.07000    122.31000     49.01000
12     83.81000    152.71000     49.01000
12     97.83000     65.42000     49.01000
12    110.87000    175.27000     49.01000
12    156.82000    150.10000     49.01000
12    169.21000    216.47000     49.01000
12    156.50000    251.12000     49.01000
12    197.24000    104.98000     49.01000
12    193.33000     74.57000     49.01000
12    219.07000     39.26000     49.01000
12    221.03000    143.88000     49.01000
12    244.50000    123.29000     49.01000
12    254.28000    145.19000     49.01000
12    185.50000    255.37000     49.01000
12    229.50000    226.93000     49.01000
12    134.66000    259.95000     49.01000
12    150.30000    222.68000     49.01000
12    213.21000     96.15000     49.01000
12    195.93000     94.84000     49.01000
12    148.02000    144.21000     49.01000
12    271.88000    193.25000     49.01000
12    172.79000    252.76000     49.01000
12    171.81000    263.87000     49.01000
12    148.35000    232.49000     49.01000
12    130.42000    249.81000     49.01000
12    197.89000     64.11000     49.01000
12    157.80000     79.15000     49.01000
12    149.33000    103.02000     49.01000
12    223.64000    122.63000     49.01000
12    215.16000     68.36000     51.13000
12    231.13000     74.57000     51.13000
12    244.82000     58.23000     51.13000
12    244.50000     50.71000     51.13000
12    193.98000     33.70000     51.13000
12    185.50000     32.72000     51.13000
12    213.53000     87.32000     51.13000
12    236.02000    108.90000     51.13000
12    248.08000    114.79000     51.13000
12    273.18000     75.88000     51.13000
12    285.24000    113.81000     51.13000
12    283.28000    128.19000     51.13000
12    279.37000    146.83000     51.13000
12    249.06000    183.77000     51.13000
12    262.75000    213.52000     51.13000
12    266.33000    203.06000     51.13000
12    251.67000    206.33000     51.13000
12    253.62000    221.37000     51.13000
12    269.27000    226.27000     51.13000
12    246.13000    249.16000     51.13000
12    220.05000    269.43000     51.13000
12    149.98000     73.27000     51.13000
12    146.39000     66.40000     51.13000
12    136.61000     76.21000     51.13000
12    187.79000     64.76000     51.13000
12    170.51000     64.76000     51.13000
12    187.79000     86.34000     51.13000
12    186.48000    104.98000     51.13000
12    176.05000    104.65000     51.13000
12    223.31000    160.89000     51.13000
12    220.38000    179.52000     51.13000
12    211.58000    197.18000     51.13000
12    238.96000    203.72000     51.13000
12    218.42000    246.55000     51.13000
12    139.55000    114.79000     51.13000
12    138.57000     97.46000     51.13000
12    122.60000     93.86000     51.13000
12    121.30000    158.27000     51.13000
12    187.79000     52.67000     51.13000
12    111.19000    132.44000     54.39000
12    145.74000    132.44000     54.39000
12    157.15000    115.77000     54.39000
12    265.36000     55.28000     54.39000
12    251.99000     80.46000     54.39000
12    241.56000     70.00000     54.39000
12    230.81000     86.67000     54.39000
12    251.99000    132.44000     54.39000
12    230.81000    138.65000     54.39000
12    230.81000    154.67000     54.39000
12    275.79000    169.39000     54.39000
12    261.77000    178.21000     54.39000
12    238.96000    184.43000     54.39000
12    230.48000    177.56000     54.39000
12    195.28000    176.25000     54.39000
12    184.20000    151.08000     54.39000
12    174.10000    143.23000     54.39000
12    241.24000    139.63000     54.39000
12    179.64000    168.08000     54.39000
12    164.32000    177.89000     54.39000
12    161.06000    194.56000     54.39000
12     97.83000    181.48000     54.39000
12    102.39000    192.60000     54.39000
12     77.30000    163.50000     54.39000
12     92.61000    156.64000     54.39000
12    137.92000     52.01000     54.39000
12    132.38000     69.01000     54.39000
12    117.38000     52.34000     54.39000
12     96.20000     75.23000     54.39000
12    129.44000     33.05000     54.39000
12    149.00000     21.61000     54.39000
12    178.66000     14.09000     54.39000
12    175.73000     -8.80000     54.39000
12    168.88000      3.63000     54.39000
12    171.49000     19.32000     54.39000
12    209.62000      9.18000     54.39000
12    219.07000     11.15000     54.39000
12    238.63000      7.55000     54.39000
12    264.38000     49.40000     54.39000
12    264.05000     40.57000     54.39000
12    254.93000     41.55000     54.39000
12    263.40000     66.73000     54.39000
12    283.93000     89.94000     54.39000
12    250.36000     71.63000     54.39000
12    205.06000    142.58000     54.39000
12    153.56000    181.81000     54.39000
12    208.32000    173.31000     54.39000
12    230.48000    213.85000     54.39000
12    242.22000    215.16000     54.39000
12    196.59000    251.12000     54.39000
12    173.12000     80.78000     54.39000
12    128.14000    135.71000     54.39000
12    123.25000    125.58000     54.39000
12     92.61000    199.79000     54.39000
12    128.14000     51.36000     54.39000
12    191.37000    126.88000     55.37000
12    177.68000    116.42000     55.37000
12    223.31000    106.29000     55.37000
12    248.73000    105.31000     55.37000
12    272.53000    104.65000     55.37000
12    265.36000    122.31000     55.37000
12    263.40000    154.02000     55.37000
12    257.86000    172.00000     55.37000
12    261.12000    188.68000     55.37000
12    248.73000    192.60000     55.37000
12    237.65000    228.24000     55.37000
12    258.51000    235.43000     55.37000
12    239.28000    245.24000     55.37000
12    228.85000    245.24000     55.37000
12    237.98000    258.64000     55.37000
12    231.79000    269.10000     55.37000
12    228.20000    277.93000     55.37000
12    205.39000    273.35000     55.37000
12    201.80000    266.16000     55.37000
12    193.33000    282.18000     55.37000
12    209.30000    255.05000     55.37000
12    207.02000    236.08000     55.37000
12    174.42000    275.97000     55.37000
12    157.80000    236.08000     55.37000
12    177.36000    236.41000     55.37000
12    189.41000    230.53000     55.37000
12    134.98000    174.62000     55.37000
12    131.40000    161.87000     55.37000
12    106.30000    166.12000     55.37000
12     90.33000    173.96000     55.37000
12    105.33000    153.69000     55.37000
12    209.62000     33.70000     55.37000
12    205.71000     21.93000     55.37000
12    229.18000     26.84000     55.37000
12    237.33000     58.23000     55.37000
12    224.94000     57.57000     55.37000
12    169.53000     42.21000     55.37000
12    160.41000     28.15000     55.37000
12    161.06000     46.13000     56.21000
12    151.61000     46.78000     56.21000
12    148.35000     57.24000     56.21000
12     87.72000    108.90000     56.21000
12     73.71000    185.41000     56.21000
12     68.17000    196.52000     56.21000
12    140.20000    189.33000     56.21000
12    159.76000    207.97000     56.21000
12    172.14000    204.37000     56.21000
12    125.21000    209.27000     56.21000
12    128.14000    229.87000     56.21000
12    220.38000    290.36000     56.21000
12    212.23000    271.39000     56.21000
12    208.64000    266.16000     56.21000
12    217.44000    190.31000     56.21000
12    214.84000    208.95000     56.21000
12    213.53000    223.33000     56.21000
12    192.67000    186.71000     56.21000
12    209.30000    155.98000     56.21000
12    167.90000    154.35000     56.21000
12    165.62000    165.14000     56.21000
12    150.63000    163.17000     56.21000
12    146.39000    203.72000     56.21000
12    149.98000    191.29000     56.21000
12    172.14000    132.12000     56.21000
12    204.41000     79.15000     56.21000
12    207.99000     59.53000     56.21000
12    229.83000     49.40000     56.21000
12    230.16000     36.65000     56.21000
12    248.41000     28.47000     56.21000
12    253.62000     56.59000     56.21000
12    258.19000     81.11000     56.21000
12    256.23000    109.56000     56.21000
12    222.66000     96.48000     56.21000
12    172.47000     95.17000     56.21000
12    161.06000     92.23000     56.21000
12    157.15000     63.46000     56.21000
12    143.13000     85.04000     56.21000
12    137.27000    223.99000     56.21000
12    226.57000    198.81000     56.21000
12    169.21000    236.41000     56.21000
12    122.93000    237.72000     59.16000
12     96.52000    231.51000     59.16000
12    113.80000    200.77000     59.16000
12     84.14000    220.72000     59.16000
12     81.86000    201.10000     59.16000
12    112.82000    229.54000     59.16000
12    106.30000    251.45000     59.16000
12    113.80000    258.64000     59.99000
12    125.21000    268.12000     59.99000
12    122.27000    275.64000     59.99000
12    145.74000    274.01000     59.99000
12    154.54000    279.57000     59.99000
12    163.01000    270.41000     59.99000
12    160.41000    259.62000     59.99000
12    165.62000    287.74000     59.99000
12    174.42000    288.72000     59.99000
12    180.94000    285.45000     59.99000
12    182.24000    267.80000     59.99000
12    191.70000    272.70000     59.99000
12    199.84000    280.22000     59.99000
12    207.99000    295.26000     59.99000
12    192.67000    295.26000     59.99000
12    180.94000    298.86000     59.99000
12    155.52000    290.36000     59.99000
12    143.13000    293.30000     59.99000
12    149.65000    298.86000     59.99000
12    134.66000    286.76000     59.99000
12    145.09000    173.31000     59.99000
12     80.55000    126.56000     59.99000
12     75.99000    148.46000     59.99000
12     68.82000    159.25000     59.99000
12    174.10000     36.65000     59.99000
12    184.20000     43.84000     59.99000
12    218.10000     79.80000     60.83000
12    263.73000    256.35000     64.01000
12    254.28000    263.55000     64.01000
12    248.73000    271.07000     64.01000
12    240.91000    283.82000     64.01000
12    233.42000    287.74000     64.01000
12    236.35000    274.34000     64.01000
12    251.02000    256.35000     64.01000
12    259.82000    248.51000     64.01000
12    270.25000    239.35000     64.01000
12    174.75000    188.02000     64.01000
12    185.83000    190.31000     64.01000
12    195.28000    205.02000     64.01000
12    203.76000    214.83000     64.01000
12    193.65000    218.76000     64.01000
12    188.11000    242.95000     64.01000
12    146.39000    258.97000     64.01000
12    153.89000    265.18000     64.01000
12    142.48000    249.49000     64.01000
12    148.67000    241.31000     64.01000
12    136.29000    238.04000     64.01000
12    121.30000    251.45000     64.01000
12    104.67000    228.56000     64.01000
12     83.49000    238.04000     64.01000
12     89.35000    245.89000     64.01000
12     95.87000    253.08000     64.01000
12    102.72000    259.30000     64.01000
12    112.50000    268.78000     64.01000
12    116.08000    277.61000     64.01000
12     78.92000    230.20000     64.01000
12    131.40000    153.69000     64.01000
12    125.21000    170.04000     64.01000
12    124.55000    195.54000     64.01000
12    163.67000    224.64000     64.01000
12    135.96000    210.58000     64.01000
12    129.77000    184.75000     64.01000
12    119.99000    216.14000     64.01000
12    106.95000    208.95000     64.01000
12    114.78000    186.06000     64.01000
12     95.55000    165.14000     64.01000
12     90.33000    138.33000     64.01000
12     94.24000    123.29000     64.01000
12    102.72000    131.46000     64.01000
12    115.43000    144.87000     64.01000
12    115.10000    115.77000     64.01000
12    107.93000    110.54000     64.01000
12    110.54000    102.04000     64.01000
12    107.61000     93.54000     64.01000
12    135.64000    105.96000     64.01000
12    135.96000    127.54000     64.01000
12    148.35000    123.29000     64.01000
12    124.88000    106.94000     64.01000
12    118.36000    106.94000     64.01000
12     98.81000    102.36000     64.01000
12     87.72000     88.63000     64.01000
12    105.65000     76.21000     64.01000
12    115.75000     63.13000     64.01000
12    107.93000     42.86000     64.01000
12    127.81000     87.00000     64.01000
12    165.30000    103.67000     64.01000
12    155.84000    130.15000     64.01000
12    162.69000    137.02000     64.01000
12    163.99000    121.33000     64.01000
12    183.22000    133.75000     64.01000
12    192.35000    116.09000     64.01000
12    194.96000    150.10000     64.01000
12    185.50000    176.91000     64.01000
12    174.42000    178.54000     64.01000
12    157.47000    170.69000     64.01000
12    193.65000    139.31000     64.01000
12    269.92000     95.82000     64.01000
12    286.22000     80.78000     64.01000
12    276.44000     86.02000     64.01000
12    279.70000     63.46000     64.01000
12    241.56000     42.86000     64.01000
12    238.63000     32.72000     64.01000
12    244.50000     18.99000     64.01000
12    192.02000     23.57000     64.01000
12    193.33000     12.45000     64.01000
12    182.24000      5.59000     64.01000
12    145.74000     29.13000     64.01000
12    157.15000     35.67000     64.01000
12    158.45000      6.90000     64.01000
12    143.78000     -0.62000     64.01000
12    149.33000      8.53000     64.01000
12     80.88000    140.94000     64.01000
12    190.07000    163.83000     64.01000
12    274.81000    131.46000     64.01000
12    260.14000    131.79000     64.01000
12    230.16000    257.33000     64.01000
12    106.95000    245.24000     64.01000
12    236.02000      1.34000     64.01000
12    220.38000      4.61000     64.01000
12    229.50000     16.70000     64.01000
12    206.36000     40.24000     64.01000
12    212.88000     52.01000     64.01000
12     98.48000    147.48000     64.01000
12     84.14000    168.41000     64.01000
12    144.76000     41.55000     65.90000
12    134.33000     46.13000     65.90000
12     97.83000     61.50000     65.90000
12    113.80000     83.73000     65.90000
12    147.37000     99.09000     65.90000
12    147.04000    110.86000     65.90000
12    159.76000    149.12000     65.90000
12    156.17000    159.91000     65.90000
12    212.23000    113.15000     65.90000
12    202.45000    125.58000     65.90000
12    204.73000    106.29000     65.90000
12    230.48000    116.75000     65.90000
12    238.96000    130.15000     65.90000
12    224.29000    131.46000     65.90000
12    224.29000    145.85000     65.90000
12    213.21000    162.19000     65.90000
12    202.45000    151.40000     65.90000
12    247.76000    150.42000     65.90000
12    235.37000    162.52000     65.90000
12    255.90000    162.52000     65.90000
12    273.18000    162.19000     65.90000
12    268.29000    179.19000     65.90000
12    278.39000    179.19000     65.90000
12    274.81000    190.96000     65.90000
12    271.88000    201.10000     65.90000
12    287.85000    131.13000     65.90000
12    285.24000    140.29000     65.90000
12    290.13000     91.25000     65.90000
12    291.76000     83.07000     65.90000
12    276.11000     99.75000     65.90000
12    267.96000    119.04000     65.90000
12    248.41000     88.63000     65.90000
12    272.85000     56.59000     65.90000
12    257.53000     32.40000     65.90000
12    218.10000     30.76000     65.90000
12    201.47000     29.13000     65.90000
12    200.50000     14.09000     65.90000
12    204.41000      2.97000     65.90000
12    213.21000     21.93000     65.90000
12    177.03000     26.84000     65.90000
12    133.68000     24.88000     65.90000
12    144.76000     16.70000     65.90000
12    152.58000     82.09000     65.90000
12    160.73000     78.17000     65.90000
12    201.15000     93.21000     65.90000
12    202.45000     50.71000     65.90000
12    199.84000     62.80000     65.90000
12    175.73000     53.98000     65.90000
12    178.33000     70.32000     65.90000
12    139.87000    154.02000     65.90000
12    199.84000    194.89000     65.90000
12    183.55000    206.99000     65.90000
12    177.68000    217.45000     65.90000
12    171.49000    227.26000     65.90000
12    222.01000    234.78000     65.90000
12    171.16000    253.74000     65.90000
12    171.81000    264.20000     65.90000
12    148.02000    231.18000     65.90000
12    150.30000    215.81000     65.90000
12    129.44000    246.55000     65.90000
12    130.10000    259.62000     65.90000
12    115.75000    175.27000     65.90000
12    100.44000    220.39000     65.90000
12     88.70000    190.96000     65.90000
12     80.55000    174.94000     65.90000
12    105.98000    120.35000     65.90000
12    148.02000    145.52000     65.90000
12    214.84000    121.65000     65.90000
12    213.21000    100.07000     65.90000
12    256.56000     95.50000     65.90000
12    236.35000     98.11000     65.90000
12    203.76000    183.77000     65.90000
12    197.56000    235.76000     65.90000
12    180.29000    196.52000     65.90000
12     82.84000    155.33000     65.90000
12    272.20000    141.27000     65.90000
12    191.04000     73.92000     65.90000
12    189.74000     31.74000     68.48000
12    189.74000     52.34000     68.48000
12    184.53000     62.80000     68.48000
12    146.07000     72.94000     68.48000
12    136.94000     94.84000     68.48000
12    121.95000     94.84000     68.48000
12    212.56000     66.07000     68.48000
12    227.87000     69.67000     68.48000
12    244.82000     51.69000     68.48000
12    210.60000     90.92000     68.48000
12    240.26000    111.52000     68.48000
12    245.47000    122.31000     68.48000
12    284.91000    115.44000     68.48000
12    282.96000     72.94000     68.48000
12    271.22000     70.00000     68.48000
12    266.66000     83.07000     68.48000
12    283.61000    155.98000     68.48000
12    272.85000    150.42000     68.48000
12    264.05000    205.02000     68.48000
12    263.73000    215.16000     68.48000
12    273.50000    225.62000     68.48000
12    254.93000    224.64000     68.48000
12    245.80000    225.95000     68.48000
12    247.76000    242.62000     68.48000
12    246.13000    251.45000     68.48000
12    252.97000    207.31000     68.48000
12    244.50000    199.79000     68.48000
12    220.38000    179.19000     68.48000
12    252.32000    180.50000     68.48000
12    243.19000    155.98000     68.48000
12    222.33000    158.92000     68.48000
12    242.54000    167.75000     68.48000
12    206.36000    201.43000     68.48000
12    216.14000    246.87000     68.48000
12    217.44000    255.70000     68.48000
12    222.01000    270.09000     68.48000
12    221.36000    279.89000     68.48000
12    210.27000    277.61000     68.48000
12    180.61000    246.87000     68.48000
12    157.80000    245.56000     68.48000
12    200.50000    224.31000     68.48000
12    124.55000    153.37000     68.48000
12    115.10000    164.16000     68.48000
12    105.98000    143.56000     68.48000
12    191.04000     90.92000     68.48000
12    186.16000    103.34000     68.48000
12    174.75000    106.29000     68.48000
12    178.66000     92.55000     68.48000
12    186.81000     16.70000     68.48000
12    139.87000     60.51000     68.48000
12    164.32000     69.67000     68.48000
12    119.67000     42.21000     68.48000
12     73.06000    138.00000     68.48000
12    265.03000     38.28000     70.30000
12    264.05000     50.38000     70.30000
12    265.36000     67.05000     70.30000
12    252.97000     68.36000     70.30000
12    244.82000     73.92000     70.30000
12    239.61000     65.42000     70.30000
12    228.53000     79.80000     70.30000
12    237.33000     88.96000     70.30000
12    251.67000     40.24000     70.30000
12    220.70000     68.36000     70.30000
12    236.35000      9.51000     70.30000
12    207.99000     12.45000     70.30000
12    175.73000     17.03000     70.30000
12    160.73000     21.28000     70.30000
12    150.96000     25.20000     70.30000
12    127.81000     36.65000     70.30000
12    113.47000     52.01000     70.30000
12     94.57000     74.57000     70.30000
12    114.13000    134.40000     70.30000
12    162.36000    178.21000     70.30000
12    166.27000    197.50000     70.30000
12    163.99000    188.68000     70.30000
12    246.78000    142.25000     70.30000
12    229.50000    140.62000     70.30000
12    228.20000    189.98000     70.30000
12    231.13000    178.21000     70.30000
12    229.18000    168.41000     70.30000
12    230.81000    154.35000     70.30000
12    235.37000    213.20000     70.30000
12    197.89000    245.56000     70.30000
12    100.11000    186.71000     70.30000
12    102.07000    198.81000     70.30000
12     92.94000    198.48000     70.30000
12     92.29000    215.49000     70.30000
12     89.68000    227.58000     70.30000
12     91.31000    157.29000     70.30000
12    144.44000    134.40000     70.30000
12    196.26000    174.29000     70.30000
12    176.70000    165.79000     70.30000
12    211.58000    138.33000     70.30000
12    178.33000    142.25000     70.30000
12    129.77000     62.80000     70.30000
12    127.16000     76.21000     70.30000
12    127.81000    123.29000     70.30000
12    135.64000    142.58000     70.30000
12    173.44000     83.07000     70.30000
12    190.07000    257.99000     70.30000
12    223.96000    220.39000     70.30000
12    207.99000    172.66000     70.30000
12    201.80000    162.52000     70.30000
12    182.57000    154.02000     70.30000
12    125.53000    134.73000     70.30000
12    168.56000     -0.30000     70.30000
12    223.96000     42.53000     70.30000
12    156.50000     59.86000     72.72000
12    149.33000     61.17000     72.72000
12    154.21000     70.00000     72.72000
12    161.39000     45.47000     72.72000
12    226.57000     56.92000     72.72000
12    235.70000     52.34000     72.72000
12    226.57000     30.76000     72.72000
12    223.31000     22.92000     72.72000
12    252.32000    107.92000     72.72000
12    270.57000    109.56000     72.72000
12    282.63000    100.07000     72.72000
12    220.38000    105.63000     72.72000
12    178.66000    120.35000     72.72000
12    189.41000    126.88000     72.72000
12    167.58000    151.08000     72.72000
12    166.93000    165.14000     72.72000
12    133.36000    175.27000     72.72000
12    143.46000    189.00000     72.72000
12    150.63000    202.08000     72.72000
12    168.23000    206.33000     72.72000
12    161.06000    212.54000     72.72000
12    205.39000    236.74000     72.72000
12    212.56000    206.66000     72.72000
12    211.90000    186.06000     72.72000
12    239.61000    185.41000     72.72000
12    130.75000    161.87000     72.72000
12    121.62000    160.56000     72.72000
12    104.67000    154.67000     72.72000
12     96.20000    174.29000     72.72000
12     77.62000    162.85000     72.72000
12     87.72000    113.15000     72.72000
12     85.44000    101.38000     72.72000
12    264.05000    155.33000     72.72000
12    261.12000    174.29000     72.72000
12    257.86000    190.31000     72.72000
12    210.60000    229.22000     72.72000
12    211.90000    218.76000     72.72000
12    230.48000    241.31000     72.72000
12    238.30000    225.29000     72.72000
12    255.25000    235.76000     72.72000
12    263.73000    227.58000     72.72000
12    207.02000    263.22000     72.72000
12    200.17000    268.45000     72.72000
12    189.09000    230.20000     72.72000
12    165.30000    235.43000     72.72000
12    151.93000    191.29000     72.72000
12    135.64000    226.60000     72.72000
12    122.27000    206.00000     72.72000
12    147.04000    162.19000     72.72000
12    105.98000    164.81000     72.72000
12     76.97000    182.14000     72.72000
12     63.93000    183.45000     72.72000
12     73.06000    194.89000     72.72000
12    156.50000     91.25000     72.72000
12    142.48000     86.67000     72.72000
12    217.77000    197.50000     72.72000
12    153.24000    125.25000     79.99000
12    137.92000    108.25000     79.99000
12    113.15000    124.60000     79.99000
12    108.91000    111.19000     79.99000
12    134.66000    129.83000     79.99000
12    152.91000    136.37000     79.99000
12    178.01000    133.75000     79.99000
12    203.10000    143.56000     79.99000
12    186.16000    172.66000     79.99000
12    175.40000    185.08000     79.99000
12    193.98000    186.71000     79.99000
12    189.09000    195.54000     79.99000
12    195.28000    205.35000     79.99000
12    204.08000    213.52000     79.99000
12    192.02000    217.45000     79.99000
12    189.74000    268.12000     79.99000
12    186.81000    287.74000     79.99000
12    200.82000    278.91000     79.99000
12    215.16000    294.28000     79.99000
12    229.18000    287.41000     79.99000
12    233.42000    274.99000     79.99000
12    229.18000    266.82000     79.99000
12    233.74000    258.32000     79.99000
12    234.39000    247.85000     79.99000
12    255.25000    259.95000     79.99000
12    269.92000    243.28000     79.99000
12    283.61000    168.08000     79.99000
12    249.39000    172.98000     79.99000
12    278.07000    134.08000     79.99000
12    279.05000    123.61000     79.99000
12    276.11000    113.48000     79.99000
12    282.63000    107.92000     79.99000
12    276.11000     82.75000     79.99000
12    282.96000     60.51000     79.99000
12    240.91000     39.59000     79.99000
12    235.05000     24.22000     79.99000
12    246.13000     20.95000     79.99000
12    235.05000      0.68000     79.99000
12    222.99000      7.22000     79.99000
12    226.57000     18.01000     79.99000
12    217.44000     -2.26000     79.99000
12    203.43000     -1.28000     79.99000
12    194.30000     20.30000     79.99000
12    190.07000      7.55000     79.99000
12    178.33000      9.84000     79.99000
12    184.53000     38.94000     79.99000
12    176.05000     34.03000     79.99000
12    149.33000     34.36000     79.99000
12    157.80000     33.70000     79.99000
12    156.50000      7.55000     79.99000
12    147.70000      8.53000     79.99000
12    147.37000     -1.28000     79.99000
12    177.03000      1.01000     79.99000
12    175.73000     -8.47000     79.99000
12    116.73000     62.48000     79.99000
12    142.48000     53.65000     79.99000
12    102.07000     88.30000     79.99000
12    110.87000     95.82000     79.99000
12     85.77000     86.67000     79.99000
12    209.30000     34.69000     79.99000
12    265.36000    132.44000     79.99000
12    248.73000    131.79000     79.99000
12    262.10000     96.81000     79.99000
12    272.53000     90.59000     79.99000
12    255.58000    123.94000     79.99000
12    254.93000    149.12000     79.99000
12    247.43000    189.33000     79.99000
12    236.67000    193.91000     79.99000
12    226.90000    211.56000     79.99000
12    248.08000    217.45000     79.99000
12    205.06000    253.74000     79.99000
12    241.56000    266.16000     79.99000
12    247.10000    274.34000     79.99000
12    241.56000    283.82000     79.99000
12    191.70000    156.64000     79.99000
12    190.72000    140.29000     79.99000
12    163.01000    136.37000     79.99000
12    162.36000    120.02000     79.99000
12    162.36000    102.36000     79.99000
12    190.39000    116.42000     79.99000
12    220.05000     90.92000     79.99000
12    219.07000     76.21000     79.99000
12    203.43000     78.50000     79.99000
12    213.21000     50.71000     79.99000
12    197.56000     41.22000     79.99000
12    124.55000     52.67000     79.99000
12    106.95000     74.25000     79.99000
12    124.23000    106.61000     79.99000
12     97.83000    128.52000     79.99000
12     95.87000    119.04000     79.99000
12     87.72000    132.12000     79.99000
12     70.78000    130.48000     79.99000
12     92.61000    140.94000     79.99000
12     82.51000    142.25000     79.99000
12     83.49000    148.79000     79.99000
12     70.45000    149.77000     79.99000
12     64.58000    157.94000     79.99000
12     85.12000    168.08000     79.99000
12     94.24000    164.16000     79.99000
12    115.10000    148.79000     79.99000
12    155.84000    169.06000     79.99000
12    151.61000    181.81000     79.99000
12    143.78000    172.33000     79.99000
12    118.69000    199.14000     79.99000
12    140.20000    197.83000     79.99000
12    138.90000    206.66000     79.99000
12    133.03000    189.66000     79.99000
12    126.51000    173.64000     79.99000
12    105.65000    173.64000     79.99000
12    109.24000    185.73000     79.99000
12    127.16000    187.04000     79.99000
12    125.86000    197.18000     79.99000
12    134.33000    213.20000     79.99000
12    122.93000    232.49000     79.99000
12    124.55000    239.03000     79.99000
12    124.23000    248.83000     79.99000
12    119.34000    256.03000     79.99000
12    103.70000    227.58000     79.99000
12     85.44000    215.16000     79.99000
12     79.25000    208.95000     79.99000
12     65.24000    192.93000     79.99000
12     67.84000    206.00000     79.99000
12     65.56000    168.41000     79.99000
12    185.83000    183.77000     79.99000
12    160.41000    260.60000     79.99000
12    150.30000    269.76000     79.99000
12    164.64000    276.30000     79.99000
12    178.01000    282.51000     79.99000
12    180.94000    270.09000     79.99000
12    208.32000    289.05000     79.99000
12    188.76000    241.31000     79.99000
12    144.44000    239.35000     79.99000
12    163.01000    226.60000     79.99000
12    144.44000    253.74000     79.99000
12    113.15000    218.10000     79.99000
12    113.80000    230.85000     79.99000
12    124.23000    216.47000     79.99000
12    106.95000    208.62000     79.99000
12    117.38000    189.98000     79.99000
12     90.66000    248.83000     79.99000
12    105.33000    256.03000     79.99000
12    114.78000    241.64000     79.99000
12     80.88000    230.85000     79.99000
12    105.33000    245.56000     79.99000
12     97.50000    239.68000     79.99000
12    115.43000    264.85000     79.99000
12    129.44000    273.35000     79.99000
12    118.36000    280.22000     79.99000
12    112.17000    274.01000     79.99000
12    150.30000    260.28000     79.99000
12    180.61000    227.26000     79.99000
12    155.52000    279.57000     79.99000
12    158.45000    293.63000     79.99000
12    167.25000    290.68000     79.99000
12    152.26000    287.41000     79.99000
12    132.70000    291.01000     79.99000
12    126.18000    287.41000     79.99000
12    141.18000    294.61000     79.99000
12    151.61000    293.30000     79.99000
12    181.27000    297.55000     79.99000
12    171.16000    297.55000     79.99000
12    196.91000    292.97000     79.99000
12    190.72000    280.87000     79.99000
12    141.18000    276.62000     79.99000
12    141.18000    285.45000     79.99000
12    133.36000    280.55000     79.99000
12    255.58000     84.05000     79.99000
12    229.50000    108.90000     79.99000
12    213.86000    148.79000     79.99000
12    138.57000    121.98000     79.99000
12    184.20000     82.75000     79.99000
12    256.23000     57.24000     79.99000
12    207.34000    112.83000     81.20000
12    198.54000    126.23000     81.20000
12    225.59000    128.85000     81.20000
12    272.53000    179.52000     81.20000
12    263.40000    184.75000     81.20000
12    277.42000    191.95000     81.20000
12    272.20000    200.12000     81.20000
12    290.78000     88.63000     81.20000
12    288.17000     75.88000     81.20000
12    292.08000    132.77000     81.20000
12    285.24000    143.23000     81.20000
12    219.07000    119.36000     81.20000
12    213.21000    108.25000     81.20000
12    206.69000    121.65000     81.20000
12    234.39000    161.21000     81.20000
12    247.43000    149.77000     81.20000
12    253.62000    165.14000     81.20000
12    202.78000    154.02000     81.20000
12    214.19000    164.16000     81.20000
12    160.41000    156.31000     81.20000
12    202.78000    191.29000     81.20000
12    179.64000    215.16000     81.20000
12    195.28000    237.06000     81.20000
12    168.56000    250.80000     81.20000
12    176.70000    260.28000     81.20000
12    168.88000    266.16000     81.20000
12    138.24000    263.22000     81.20000
12    130.10000    253.08000     81.20000
12    133.68000    239.35000     81.20000
12    151.28000    235.10000     81.20000
12    151.93000    211.56000     81.20000
12    179.64000    205.68000     81.20000
12    175.73000    194.89000     81.20000
12    171.81000    228.24000     81.20000
12    151.93000    151.40000     81.20000
12     85.12000    190.96000     81.20000
12     86.75000    181.81000     81.20000
12     96.52000     64.76000     81.20000
12    101.09000     53.65000     81.20000
12    116.08000     85.36000     81.20000
12    127.16000     86.34000     81.20000
12    157.47000     80.46000     81.20000
12    148.67000     94.84000     81.20000
12    144.76000    104.32000     81.20000
12    148.35000    111.52000     81.20000
12    140.20000     43.51000     81.20000
12    134.33000     52.01000     81.20000
12    211.25000     26.19000     81.20000
12    260.79000     31.09000     81.20000
12    203.43000     59.21000     81.20000
12    187.46000     72.94000     81.20000
12    199.84000    103.34000     81.20000
12    198.87000    115.11000     81.20000
12    237.00000    129.50000     81.20000
12    247.10000     94.84000     81.20000
12    172.14000     64.11000     81.20000
12    170.84000     49.40000     81.20000
12    137.59000     21.93000     81.20000
12    127.81000     23.90000     81.20000
12     95.22000     97.79000     81.20000
12    270.25000    166.44000     81.20000
12    231.46000    102.04000     81.20000
12    266.01000    119.69000     81.20000
12    257.53000    140.29000     81.20000
12    270.57000    142.90000     81.20000
12    240.26000    235.10000     81.20000
12    220.05000    231.51000     81.20000
12    147.37000    222.35000     81.20000
12    105.33000    132.77000     81.20000
12    212.23000     66.73000     84.46000
12    244.82000     50.71000     84.46000
12    191.04000     34.69000     84.46000
12    199.52000     25.20000     84.46000
12    202.78000      8.20000     84.46000
12    186.16000     16.70000     84.46000
12    187.13000     27.49000     84.46000
12    269.59000     60.51000     84.46000
12    273.83000     52.34000     84.46000
12    277.09000     70.00000     84.46000
12    287.52000     70.00000     84.46000
12    268.94000     76.86000     84.46000
12    247.10000     85.69000     84.46000
12    272.53000     99.75000     84.46000
12    245.47000    109.56000     84.46000
12    233.42000    114.13000     84.46000
12    246.13000    126.23000     84.46000
12    288.82000    116.09000     84.46000
12    280.35000    155.98000     84.46000
12    259.82000    209.60000     84.46000
12    273.50000    226.93000     84.46000
12    251.34000    228.24000     84.46000
12    267.96000    217.12000     84.46000
12    264.70000    196.20000     84.46000
12    250.36000    206.66000     84.46000
12    248.08000    199.79000     84.46000
12    237.33000    204.70000     84.46000
12    227.22000    202.41000     84.46000
12    246.78000    244.58000     84.46000
12    249.39000    255.70000     84.46000
12    218.10000    244.58000     84.46000
12    217.44000    253.74000     84.46000
12    220.38000    269.43000     84.46000
12    210.60000    276.95000     84.46000
12    223.96000    279.57000     84.46000
12    186.81000    246.22000     84.46000
12    175.07000    237.39000     84.46000
12    178.66000    249.81000     84.46000
12    156.50000    243.93000     84.46000
12    143.13000    246.22000     84.46000
12    125.21000    262.57000     84.46000
12    107.93000    196.52000     84.46000
12     95.22000    207.97000     84.46000
12    115.75000    175.60000     84.46000
12    127.16000    150.75000     84.46000
12    105.00000    142.25000     84.46000
12     94.90000    147.48000     84.46000
12    188.44000    107.27000     84.46000
12    171.49000    109.88000     84.46000
12    180.29000     94.19000     84.46000
12    135.96000     97.46000     84.46000
12    125.53000     96.15000     84.46000
12     78.27000    135.06000     84.46000
12     82.84000    124.60000     84.46000
12    144.76000     77.52000     84.46000
12    140.85000     59.86000     84.46000
12    105.33000     64.44000     84.46000
12    212.56000     97.13000     84.46000
12    213.53000     85.69000     84.46000
12    197.89000     92.23000     84.46000
12    184.53000     62.48000     84.46000
12    188.11000     49.07000     84.46000
12    200.50000     50.71000     84.46000
12    217.44000     32.72000     84.46000
12    164.64000     74.25000     84.46000
12    163.99000     92.88000     84.46000
12    138.24000    155.65000     84.46000
12    199.19000    228.89000     84.46000
12    244.50000     75.88000     87.26000
12    238.96000     68.36000     87.26000
12    227.55000     70.32000     87.26000
12    255.25000     71.30000     87.26000
12    267.31000     69.34000     87.26000
12    262.42000     49.73000     87.26000
12    263.73000     37.96000     87.26000
12    253.95000     44.49000     87.26000
12    251.67000     36.32000     87.26000
12    240.59000     11.47000     87.26000
12    207.99000     13.43000     87.26000
12    195.93000     14.42000     87.26000
12    159.10000     24.88000     87.26000
12    177.36000     22.59000     87.26000
12    148.02000     23.24000     87.26000
12    130.42000     34.69000     87.26000
12    128.47000     60.51000     87.26000
12    215.49000    138.98000     87.26000
12    225.92000    142.58000     87.26000
12    226.57000    152.06000     87.26000
12    239.28000    154.35000     87.26000
12    224.62000    183.12000     87.26000
12    225.59000    168.08000     87.26000
12    200.17000    180.18000     87.26000
12    196.59000    173.31000     87.26000
12    164.64000    197.18000     87.26000
12    163.34000    178.54000     87.26000
12    174.75000    165.46000     87.26000
12     97.50000    189.00000     87.26000
12     92.29000    224.31000     87.26000
12     92.94000     74.57000     87.26000
12    165.62000     14.42000     87.26000
12    167.25000     34.36000     87.26000
12    220.05000     41.55000     87.26000
12    230.16000     82.42000     87.26000
12    237.33000     91.90000     87.26000
12    125.53000    138.98000     87.26000
12    137.59000    141.27000     87.26000
12    121.95000    121.00000     87.26000
12    135.64000    172.66000     94.23000
12    124.55000    159.25000     94.23000
12    105.00000    152.39000     94.23000
12     75.67000    167.42000     94.23000
12     79.58000    178.21000     94.23000
12    186.81000    127.54000     94.23000
12    165.95000    166.44000     94.23000
12    173.77000    147.48000     94.23000
12    212.56000    200.45000     94.23000
12    209.95000    219.41000     94.23000
12    204.08000    234.45000     94.23000
12    257.21000    229.22000     94.23000
12    270.57000    234.45000     94.23000
12    259.16000    217.45000     94.23000
12    253.95000    251.12000     94.23000
12    214.19000    281.86000     94.23000
12    207.99000    264.85000     94.23000
12    191.04000    257.99000     94.23000
12    207.02000    242.95000     94.23000
12    211.58000    211.89000     94.23000
12    232.44000    182.79000     94.23000
12    253.95000    113.81000     94.23000
12    293.71000     98.44000     94.23000
12    261.45000     88.63000     94.23000
12    234.72000     53.65000     94.23000
12    231.79000     61.17000     94.23000
12    251.34000     64.11000     94.23000
12    237.33000     32.07000     94.23000
12    222.66000     29.45000     94.23000
12    234.72000     16.38000     94.23000
12    251.99000     13.76000     94.23000
12    228.53000     -2.26000     94.23000
12    220.05000     -8.47000     94.23000
12    194.63000     -3.57000     94.23000
12    169.53000     -0.62000     94.23000
12    159.76000     60.51000     94.23000
12    155.19000     71.30000     94.23000
12    151.93000     42.53000     94.23000
12    194.63000     75.55000     94.23000
12    194.30000     62.15000     94.23000
12    177.68000     73.92000     94.23000
12    172.47000     83.73000     94.23000
12    158.78000     47.11000     94.23000
12    149.98000     62.48000     94.23000
12    132.70000     70.98000     94.23000
12    147.70000     87.00000     94.23000
12    121.30000     75.88000     94.23000
12    120.97000     45.80000     94.23000
12    109.56000     50.71000     94.23000
12    118.69000     56.59000     94.23000
12    121.30000     19.65000     94.23000
12    132.70000      8.86000     94.23000
12    154.87000    191.29000     94.23000
12    164.32000    206.99000     94.23000
12    214.51000    187.37000     94.23000
12    212.56000    176.58000     94.23000
12    259.16000    175.93000     94.23000
12    257.21000    156.96000     94.23000
12    233.42000    220.06000     94.23000
12    145.74000    161.54000     94.23000
12    109.89000    163.17000     94.23000
12     65.24000    185.73000     94.23000
12     68.82000    176.58000     94.23000
12     60.35000    172.98000     94.23000
12    100.11000    269.10000     94.23000
12    105.65000    273.68000     94.23000
12    195.61000    235.76000     96.51000
12    194.63000    243.60000     96.51000
12    237.65000    243.28000     96.51000
12    236.35000    254.07000     96.51000
12    242.87000    264.85000     96.51000
12    240.59000    270.41000     96.51000
12    240.59000    279.24000     96.51000
12    230.81000    276.30000     96.51000
12    226.57000    269.10000     96.51000
12    227.22000    287.09000     96.51000
12    217.12000    291.66000     96.51000
12    208.64000    297.55000     96.51000
12    202.13000    273.35000     96.51000
12    187.79000    271.39000     96.51000
12    184.53000    282.51000     96.51000
12    177.68000    279.57000     96.51000
12    176.05000    266.49000     96.51000
12    152.58000    265.51000     96.51000
12    168.88000    256.68000     96.51000
12    163.01000    257.01000     96.51000
12    168.88000    278.91000     96.51000
12    165.95000    291.01000     96.51000
12    161.39000    291.34000     96.51000
12    174.75000    294.61000     96.51000
12    147.04000    289.05000     96.51000
12    147.37000    277.28000     96.51000
12    135.64000    276.30000     96.51000
12    125.53000    286.11000     96.51000
12    115.43000    280.87000     96.51000
12    117.38000    266.82000     96.51000
12    109.24000    265.51000     96.51000
12    121.95000    246.55000     96.51000
12    120.97000    239.03000     96.51000
12    127.81000    253.41000     96.51000
12    179.96000    229.87000     96.51000
12    176.70000    217.45000     96.51000
12    159.10000    221.37000     96.51000
12    163.99000    232.81000     96.51000
12    187.13000    196.20000     96.51000
12    194.63000    206.66000     96.51000
12    194.63000    219.74000     96.51000
12    176.70000    190.96000     96.51000
12    203.43000    192.60000     96.51000
12    193.33000    184.10000     96.51000
12    236.67000    162.52000     96.51000
12    247.10000    147.15000     96.51000
12    250.04000    185.41000     96.51000
12    238.96000    193.91000     96.51000
12    275.13000    199.47000     96.51000
12    277.74000    190.96000     96.51000
12    282.96000    104.32000     96.51000
12    290.13000     87.98000     96.51000
12    291.76000     75.88000     96.51000
12    275.13000     86.67000     96.51000
12    262.75000     95.50000     96.51000
12    242.22000    130.15000     96.51000
12    223.96000    123.61000     96.51000
12    226.57000    102.04000     96.51000
12    219.07000    108.90000     96.51000
12    227.22000    116.42000     96.51000
12    292.41000    132.44000     96.51000
12    283.61000    128.19000     96.51000
12    279.37000    111.84000     96.51000
12    282.96000    138.65000     96.51000
12    288.50000    142.58000     96.51000
12    287.52000    167.42000     96.51000
12    276.76000    177.56000     96.51000
12    264.05000    185.73000     96.51000
12    267.31000    168.41000     96.51000
12    284.59000     57.57000     96.51000
12    249.06000     25.20000     96.51000
12    226.25000      9.51000     96.51000
12    234.72000      1.66000     96.51000
12    216.47000      2.32000     96.51000
12    204.73000     -4.22000     96.51000
12    196.59000      6.24000     96.51000
12    216.79000     71.63000     96.51000
12    237.98000     41.88000     96.51000
12    198.54000    125.25000     96.51000
12    199.52000    107.59000     96.51000
12    253.62000    170.69000     96.51000
12    135.96000    212.54000     96.51000
12    153.56000    208.62000     96.51000
12    144.11000    236.08000     96.51000
12    135.64000    237.06000     96.51000
12    103.37000    225.62000     96.51000
12    102.07000    236.08000     96.51000
12     95.22000    248.18000     96.51000
12    100.76000    252.76000     96.51000
12     80.55000    232.49000     96.51000
12     75.99000    235.76000     96.51000
12    123.25000    230.85000     96.51000
12    144.44000    260.28000     96.51000
12    164.32000    267.14000     96.51000
12    221.03000    261.58000     96.51000
12    224.29000    247.20000     96.51000
12    239.93000    226.93000     96.51000
12    246.78000    215.16000     96.51000
12    237.33000    212.22000     96.51000
12    218.42000    223.99000     96.51000
12    213.21000    235.43000     96.51000
12    204.08000    210.25000     96.51000
12    197.24000    193.58000     96.51000
12    159.10000    169.06000     96.51000
12    157.80000    152.06000     96.51000
12    149.33000    153.69000     96.51000
12    142.81000    108.25000     96.51000
12    157.47000     81.44000     96.51000
12    148.02000     95.50000     96.51000
12    193.00000    132.77000     96.51000
12    209.95000    145.85000     96.51000
12    205.06000    154.02000     96.51000
12    215.16000    118.71000     96.51000
12    204.73000    119.69000     96.51000
12    253.95000     90.92000     96.51000
12    197.56000     31.74000     96.51000
12    181.59000      9.18000     96.51000
12    187.13000     -4.55000     96.51000
12    177.36000    -10.43000     96.51000
12    156.82000      5.59000     96.51000
12    146.39000     -1.93000     96.51000
12    111.84000    122.96000     96.51000
12     95.22000    118.71000     96.51000
12    101.41000    131.46000     96.51000
12     87.40000    131.13000     96.51000
12     92.94000    137.35000     96.51000
12     80.23000    145.19000     96.51000
12     83.49000    152.71000     96.51000
12     95.55000    160.56000     96.51000
12     82.18000    166.44000     96.51000
12     84.14000    175.27000     96.51000
12     92.29000    172.33000     96.51000
12     83.49000    188.68000     96.51000
12    119.99000    195.54000     96.51000
12    133.68000    187.37000     96.51000
12    146.72000    187.04000     96.51000
12    110.21000    211.89000     96.51000
12     81.53000    212.22000     96.51000
12     83.49000    193.25000     96.51000
12     64.58000    194.56000     96.51000
12     67.52000    206.66000     96.51000
12     94.90000     87.65000     96.51000
12     92.61000     97.79000     96.51000
12     94.24000     61.17000     96.51000
12     96.52000     70.65000     96.51000
12    100.44000     53.65000     96.51000
12    111.52000     66.07000     96.51000
12    140.20000     52.01000     96.51000
12    148.35000     34.36000     96.51000
12    184.20000     40.90000     96.51000
12    204.08000     59.21000     96.51000
12    155.52000     16.70000     96.51000
12    107.61000     92.88000     96.51000
12    125.53000     85.04000     96.51000
12    114.45000    152.06000     96.51000
12    201.47000    258.97000     96.51000
12    263.40000    253.08000     96.51000
12    271.88000    247.20000     96.51000
12    152.91000    299.51000     96.51000
12    162.69000    301.80000     96.51000
12    131.73000    269.76000     96.51000
12    110.87000    252.76000     96.51000
12    108.91000    241.97000     96.51000
12     90.66000    235.76000     96.51000
12     86.42000    249.81000     96.51000
12    101.09000    177.56000     96.51000
12    103.37000    167.75000     96.51000
12     67.84000    144.87000     96.51000
12     61.65000    152.39000     96.51000
12     71.75000    128.19000     96.51000
12     84.14000    109.88000     96.51000
12     83.81000    116.75000     96.51000
12    231.46000     24.22000     96.51000
12    197.56000     41.55000     96.51000
12    208.32000     27.49000     96.51000
12    209.30000     44.17000     96.51000
12    207.99000     36.65000     96.51000
12    213.21000     52.99000     96.51000
12    221.68000     60.51000     96.51000
12    231.13000     42.86000     96.51000
12    222.33000     50.71000     96.51000
12    260.79000     61.17000     96.51000
12    243.19000     59.86000     96.51000
12    257.53000     78.82000     96.51000
12    266.99000    109.88000     96.51000
12    273.50000    122.31000     96.51000
12    267.96000    157.62000     96.51000
12    267.31000    138.00000     96.51000
12    265.36000    128.52000     96.51000
12    257.21000    135.38000     96.51000
12    254.28000    122.63000     96.51000
12    230.16000    136.04000     96.51000
12    236.67000    122.96000     96.51000
12    210.60000    131.79000     96.51000
12    200.50000    141.60000     96.51000
12    195.61000    158.27000     96.51000
12    189.41000    172.00000     96.51000
12    220.05000    159.91000     96.51000
12    242.87000    172.33000     96.51000
12    275.46000    211.24000     96.51000
12    223.31000    212.87000     96.51000
12    235.05000    236.41000     96.51000
12    253.62000    237.06000     96.51000
12    262.42000    240.01000     96.51000
12    172.14000    208.95000     96.51000
12    183.22000    203.72000     96.51000
12    126.84000    174.62000     96.51000
12    129.12000    219.08000     96.51000
12    119.01000    221.37000     96.51000
12    112.17000    230.85000     96.51000
12    155.52000    232.49000     96.51000
12    132.38000    126.23000     96.51000
12    165.30000    129.17000     96.51000
12    148.35000    132.77000     96.51000
12    111.52000    110.86000     96.51000
12    151.61000    117.08000     96.51000
12    181.27000    118.71000     96.51000
12    205.39000     77.19000     96.51000
12    158.78000    104.65000     96.51000
12    163.67000    118.71000     96.51000
12    129.12000    113.48000     96.51000
12    176.05000    135.38000     96.51000
12    190.39000    146.83000     96.51000
12    157.80000    142.25000     96.51000
12    136.94000    198.16000     96.51000
12    125.53000    205.35000     96.51000
12    173.44000     51.69000     96.51000
12    187.46000     16.38000     99.99000
12    273.83000     68.03000     99.99000
12    269.92000     78.82000     99.99000
12    276.44000    100.40000     99.99000
12    286.87000    117.40000     99.99000
12    279.05000    157.62000     99.99000
12    261.12000    193.25000     99.99000
12    259.82000    209.60000     99.99000
12    273.18000    225.62000     99.99000
12    251.34000    259.30000     99.99000
12    210.60000    274.99000     99.99000
12    129.44000     97.46000     99.99000
12    139.22000     57.90000     99.99000
12    141.83000     28.47000     99.99000
12    143.78000      9.84000     99.99000
12    186.81000     28.15000     99.99000
12    200.50000     21.61000     99.99000
12    221.68000     21.28000     99.99000
12    190.72000    100.40000     99.99000
12    192.35000    117.73000     99.99000
12    282.96000     70.00000     99.99000
12    270.90000     53.32000     99.99000
12    239.28000    105.96000     99.99000
12    119.99000    181.16000     99.99000
12    107.93000    199.14000     99.99000
12     94.57000    205.02000     99.99000
12     90.98000    213.52000     99.99000
12     84.14000    218.43000     99.99000
12     75.34000    182.14000     99.99000
12    181.92000    249.16000     99.99000
12    150.96000    242.95000     99.99000
12    138.57000    248.51000     99.99000
12    168.56000    240.33000     99.99000
12    165.62000    157.62000     99.99000
12    224.29000    194.23000     99.99000
12    254.28000    200.77000     99.99000
12    221.03000     87.32000     99.99000
12    180.29000     90.59000     99.99000
12    205.39000     97.13000     99.99000
12    174.42000    105.96000     99.99000
12    162.04000     92.55000     99.99000
12    167.58000     68.03000     99.99000
12    192.67000     50.05000     99.99000
12    181.59000     58.55000     99.99000
12    108.91000    141.92000     99.99000
12    215.16000    250.47000    100.90000
12    122.60000    143.88000    102.79000
12    134.98000    142.25000    102.79000
12    122.60000    132.12000    102.79000
12    116.73000     98.44000    103.63000
12    185.83000     81.77000    103.63000
12    200.50000     88.96000    103.63000
12    227.22000     71.96000    103.63000
12    233.09000     81.44000    103.63000
12    245.80000     73.59000    103.63000
12    240.59000     88.96000    103.63000
12    233.09000    147.81000    103.63000
12    226.25000    169.39000    103.63000
12    203.43000    168.41000    103.63000
12    174.75000    170.37000    103.63000
12    179.64000    180.50000    103.63000
12    162.69000    182.14000    103.63000
12    148.67000    176.58000    103.63000
12    160.08000     25.86000    103.63000
12    172.79000     38.28000    103.63000
12    175.07000     22.26000    103.63000
12    207.99000     14.09000    103.63000
12    206.36000      6.24000    103.63000
12    251.67000     34.36000    103.63000
12    251.99000     43.84000    103.63000
12    263.08000     33.70000    103.63000
12    270.25000     38.28000    103.63000
12    261.12000     51.69000    103.63000
12    106.95000     81.11000    103.63000
12    133.68000     36.65000    103.63000
12    125.21000     34.03000    103.63000
12    129.77000     52.99000    103.63000
12    127.49000     60.51000    103.63000
12    141.18000     70.00000    103.63000
12    139.22000     75.88000    103.63000
12     93.92000    186.06000    103.63000
12    169.53000    222.68000    103.63000
12    220.70000    150.10000    103.63000
12    264.38000    148.79000    103.63000
12    250.36000    102.04000    103.63000
12    215.82000     97.46000    103.63000
12     71.10000    152.71000    103.63000
12     69.80000    162.52000    103.63000
12     78.92000    133.75000    103.63000
12     88.70000    143.88000    103.63000
12    226.57000    204.70000    103.63000
12    243.52000    203.72000    103.63000
12    197.24000    280.55000    103.63000
12    194.30000    293.95000    103.63000
12    196.26000     73.59000    111.35000
12    234.07000     53.65000    111.35000
12    217.12000     29.13000    111.35000
12    236.02000     15.40000    111.35000
12    244.17000     10.49000    111.35000
12    252.32000     16.38000    111.35000
12    224.62000     -2.91000    111.35000
12    218.42000     -8.80000    111.35000
12    194.30000     -1.61000    111.35000
12    193.33000     21.28000    111.35000
12    169.53000     -1.61000    111.35000
12    131.07000     14.42000    111.35000
12    118.04000     16.70000    111.35000
12    103.37000     25.86000    111.35000
12     99.13000     31.74000    111.35000
12    110.87000     34.03000    111.35000
12    122.27000     46.46000    111.35000
12    163.01000     61.82000    111.35000
12    161.71000     72.94000    111.35000
12     82.18000     70.32000    111.35000
12     87.72000     87.65000    111.35000
12    134.33000    106.61000    111.35000
12    125.86000    153.69000    111.35000
12    136.61000    163.83000    111.35000
12    148.02000    166.77000    111.35000
12    115.75000    163.83000    111.35000
12    103.37000    150.75000    111.35000
12    212.23000    181.81000    111.35000
12    163.99000    200.12000    111.35000
12    164.32000    212.54000    111.35000
12    207.67000    199.47000    111.35000
12    209.95000    217.12000    111.35000
12    203.43000    232.49000    111.35000
12    211.58000    283.82000    111.35000
12    207.34000    266.49000    111.35000
12    255.25000    157.29000    111.35000
12    146.72000    219.74000    111.35000
12    139.22000    225.29000    111.35000
12    189.09000    258.32000    111.35000
12    228.85000    223.99000    111.35000
12    100.44000    269.76000    111.35000
12    108.58000    277.28000    111.35000
12     65.56000    221.04000    111.35000
12     90.98000    259.62000    111.35000
12    181.59000     70.65000    111.35000
12    173.12000     80.46000    111.35000
12    159.43000     46.46000    111.35000
12    241.24000     31.42000    111.35000
12    254.93000     70.00000    111.35000
12    289.48000    104.98000    111.35000
12    291.11000     95.82000    111.35000
12    206.36000     58.55000    114.16000
12    214.84000     66.40000    114.16000
12    223.31000     66.07000    114.16000
12    222.66000     42.86000    112.34000
12    254.93000     88.30000    113.17000
12    262.75000     63.13000    113.17000
12    242.54000    146.50000    113.17000
12    237.98000    160.56000    113.17000
12    237.98000    167.42000    113.17000
12    222.66000    162.85000    113.17000
12    224.29000    115.44000    113.17000
12    206.36000    121.33000    113.17000
12    189.74000    127.86000    113.17000
12    157.15000     84.71000    113.17000
12    155.52000     73.92000    113.17000
12    196.59000     29.13000    113.17000
12    149.65000     36.32000    113.17000
12    111.19000    123.94000    113.17000
12     96.20000    121.33000    113.17000
12     87.72000    135.71000    113.17000
12     97.50000    160.89000    113.17000
12     92.29000    172.98000    113.17000
12     83.49000    174.29000    113.17000
12     80.23000    164.48000    113.17000
12     80.88000    150.10000    113.17000
12     86.75000    188.35000    113.17000
12    141.83000    241.97000    113.17000
12    123.58000    239.68000    113.17000
12    133.36000    239.35000    113.17000
12    123.25000    251.78000    113.17000
12    127.81000    264.85000    113.17000
12    116.73000    267.47000    113.17000
12    108.91000    265.18000    113.17000
12     92.29000    251.12000    113.17000
12     93.59000    240.66000    113.17000
12     96.85000    229.87000    113.17000
12     79.90000    232.16000    113.17000
12     79.90000    238.04000    113.17000
12     80.23000    249.16000    113.17000
12     80.88000    211.89000    113.17000
12     74.69000    211.24000    113.17000
12     69.80000    188.35000    113.17000
12     71.43000    175.60000    113.17000
12    102.39000    167.10000    113.17000
12    136.29000    209.93000    113.17000
12    128.47000    229.22000    113.17000
12    116.41000    230.85000    113.17000
12    146.72000    262.24000    113.17000
12    155.19000    265.51000    113.17000
12    159.76000    255.37000    113.17000
12    169.53000    256.68000    113.17000
12    177.03000    264.53000    113.17000
12    176.70000    275.32000    113.17000
12    183.87000    279.57000    113.17000
12    167.25000    279.24000    113.17000
12    142.48000    275.32000    113.17000
12    148.02000    289.05000    113.17000
12    129.44000    286.43000    113.17000
12    118.04000    285.12000    113.17000
12    152.58000    299.84000    113.17000
12    172.79000    293.30000    113.17000
12    163.01000    289.38000    113.17000
12    226.25000    268.12000    113.17000
12    224.94000    253.41000    113.17000
12    225.92000    245.56000    113.17000
12    238.63000    244.91000    113.17000
12    257.53000    252.43000    113.17000
12    242.22000    268.12000    113.17000
12    238.96000    259.30000    113.17000
12    270.25000    231.18000    113.17000
12    273.18000    201.43000    113.17000
12    277.09000    190.64000    113.17000
12    264.05000    180.83000    113.17000
12    252.32000    177.89000    113.17000
12    252.97000    187.37000    113.17000
12    196.91000    178.54000    113.17000
12    187.13000    193.25000    113.17000
12    197.56000    217.45000    113.17000
12    183.87000    227.91000    113.17000
12    189.74000    241.97000    113.17000
12    207.02000    241.64000    113.17000
12    242.87000    128.85000    113.17000
12    287.85000    165.14000    113.17000
12    287.52000    155.98000    113.17000
12    273.18000    122.31000    113.17000
12    281.98000    129.83000    113.17000
12    273.50000    109.23000    113.17000
12    250.04000    118.38000    113.17000
12    227.22000    137.02000    113.17000
12    228.53000    100.73000    113.17000
12    290.13000     82.75000    113.17000
12    235.37000      1.66000    113.17000
12    224.62000     12.13000    113.17000
12    220.05000      7.55000    113.17000
12    213.53000      1.99000    113.17000
12    198.22000      5.26000    113.17000
12    201.15000     10.82000    113.17000
12    179.96000      9.51000    113.17000
12    203.43000     -4.87000    113.17000
12    193.33000     -9.12000    113.17000
12    185.83000     -3.57000    113.17000
12    149.33000     86.02000    113.17000
12    183.22000     38.61000    113.17000
12    226.25000     28.47000    113.17000
12    153.89000     -0.62000    113.17000
12    148.67000      2.97000    113.17000
12    143.13000     -4.22000    113.17000
12    147.70000    153.04000    113.17000
12    157.80000    170.37000    113.17000
12    162.36000    165.79000    113.17000
12    193.33000    202.41000    113.17000
12    274.48000     69.67000    115.37000
12    282.31000     72.94000    115.37000
12    281.33000     57.57000    115.37000
12    269.59000     77.52000    115.37000
12    262.75000     93.21000    115.37000
12    282.96000    110.21000    115.37000
12    285.24000    118.71000    115.37000
12    275.13000     97.79000    115.37000
12    277.09000     88.63000    115.37000
12    246.45000     56.59000    113.25000
12    240.26000     65.09000    113.25000
12    214.19000     53.32000    113.25000
12    209.62000     40.57000    113.25000
12    200.17000     41.88000    113.25000
12    202.13000     48.74000    113.25000
12    238.96000     39.92000    113.25000
12    194.30000     60.19000    113.25000
12    175.73000     51.36000    113.25000
12    151.61000     60.19000    113.25000
12    137.59000     87.65000    113.25000
12    118.69000     67.71000    113.25000
12    122.93000     78.82000    113.25000
12    121.62000     89.94000    113.25000
12    130.75000     89.61000    113.25000
12    110.87000     66.07000    113.25000
12     98.15000     68.36000    113.25000
12    100.44000     54.96000    113.25000
12     91.31000     62.15000    113.25000
12    144.76000    110.21000    113.25000
12    127.49000    120.02000    113.25000
12     98.81000    115.44000    113.25000
12    106.63000     91.25000    113.25000
12    105.65000    103.67000    113.25000
12     72.08000    142.25000    113.25000
12     66.21000    141.92000    113.25000
12     62.30000    150.42000    113.25000
12    105.65000    187.04000    113.25000
12    117.06000    198.48000    113.25000
12    136.94000    183.77000    113.25000
12    150.30000    187.70000    113.25000
12    154.21000    206.66000    113.25000
12    110.21000    213.85000    113.25000
12    111.84000    246.22000    113.25000
12    223.31000    273.35000    113.25000
12    217.12000    269.76000    113.25000
12    239.93000    220.39000    113.25000
12    255.25000    227.91000    113.25000
12    262.75000    220.39000    113.25000
12    280.35000    172.66000    113.25000
12    265.68000    171.35000    113.25000
12    268.94000    158.27000    113.25000
12    250.04000    147.81000    113.25000
12    254.60000    126.88000    113.25000
12    264.38000    111.52000    113.25000
12    268.94000    132.12000    113.25000
12    275.79000    146.50000    113.25000
12    213.21000    141.60000    113.25000
12    207.67000    154.35000    113.25000
12    229.18000    186.06000    113.25000
12    243.19000    193.58000    113.25000
12    246.45000    172.66000    113.25000
12    219.73000    127.86000    113.25000
12    212.88000    106.61000    113.25000
12    193.33000    109.56000    113.25000
12    177.03000    143.56000    113.25000
12    176.05000    159.58000    113.25000
12    199.19000    189.66000    113.25000
12    157.15000    142.58000    113.25000
12    158.45000    104.00000    113.25000
12    143.13000    118.06000    113.25000
12    138.90000    173.96000    113.25000
12    120.97000    212.87000    113.25000
12    106.30000    224.64000    113.25000
12    131.07000    195.22000    113.25000
12    145.41000    201.43000    113.25000
12    180.61000    204.04000    113.25000
12    217.77000    229.22000    113.25000
12    230.16000    236.08000    113.25000
12    253.30000    238.70000    113.25000
12    199.84000    254.39000    113.25000
12    161.39000    228.24000    113.25000
12    240.91000    179.19000    113.25000
12    186.16000    170.04000    113.25000
12    201.80000    142.58000    113.25000
12    188.44000    155.33000    113.25000
12    164.64000    128.85000    113.25000
12    150.96000    131.13000    113.25000
12    162.04000    117.73000    113.25000
12    135.64000    129.50000    113.25000
12    176.38000    121.98000    113.25000
12    207.67000     76.86000    113.25000
12    180.61000     98.11000    116.81000
12    167.25000    103.02000    116.81000
12    161.39000     89.94000    116.81000
12    221.36000     84.05000    116.81000
12    238.63000    110.21000    116.81000
12    231.46000    125.58000    116.81000
12    264.05000    194.89000    116.81000
12    256.23000    210.58000    116.81000
12    118.04000    183.12000    116.81000
12     92.94000    199.47000    116.81000
12     95.22000    212.22000    116.81000
12     91.64000    221.04000    116.81000
12    163.01000    240.99000    116.81000
12    175.73000    235.43000    116.81000
12    205.71000    272.37000    116.81000
12    173.12000    191.62000    116.81000
12    203.43000    204.04000    116.81000
12    187.46000    143.23000    116.81000
12    200.82000    101.38000    116.81000
12    188.11000     50.38000    116.81000
12    163.34000    152.71000    116.81000
12    163.34000    158.60000    116.81000
12    136.29000    140.29000    118.78000
12    124.23000    135.38000    118.78000
12    108.58000    138.33000    118.78000
12    111.52000    153.04000    118.78000
12    113.80000    114.13000    118.78000
12    115.75000    101.06000    118.78000
12    112.82000     75.88000    118.78000
12    103.37000     77.19000    118.78000
12     98.48000     87.32000    118.78000
12    140.53000     70.00000    118.78000
12    140.85000     79.80000    118.78000
12    132.70000     62.80000    118.78000
12    123.90000     58.23000    118.78000
12    137.59000     52.67000    118.78000
12    132.05000     38.94000    118.78000
12    122.60000     29.78000    118.78000
12    137.92000     26.19000    118.78000
12    146.72000     13.76000    118.78000
12    142.16000      8.86000    118.78000
12    158.78000     21.61000    118.78000
12    161.39000     27.82000    118.78000
12    161.06000     35.99000    118.78000
12    149.98000     42.86000    118.78000
12    180.94000     24.88000    118.78000
12    177.36000     36.65000    118.78000
12    187.79000     16.70000    118.78000
12    215.49000     19.32000    118.78000
12    223.31000     20.63000    118.78000
12    231.79000     23.90000    118.78000
12    249.06000     36.65000    118.78000
12    254.60000     40.24000    118.78000
12    267.96000     37.96000    118.78000
12    269.27000     51.03000    118.78000
12    280.35000     65.42000    118.78000
12    238.63000     97.46000    118.78000
12    235.37000     84.05000    118.78000
12    252.32000    104.98000    118.78000
12    196.91000    117.73000    118.78000
12    234.07000    146.17000    118.78000
12    218.42000    193.58000    118.78000
12    183.87000    221.04000    118.78000
12    215.16000    247.85000    119.61000
12    244.82000    203.39000    119.61000
12    143.13000    281.53000    119.61000
12    137.27000    253.41000    119.61000
12    124.55000    172.66000    119.61000
12    171.49000    170.69000    119.61000
12    173.77000    181.48000    119.61000
12    199.19000    158.60000    119.61000
12    218.42000    171.02000    119.61000
12    232.76000    172.66000    119.61000
12    231.46000    156.64000    119.61000
12    211.25000     92.23000    119.61000
12    191.37000     91.25000    119.61000
12    182.24000     84.71000    119.61000
12    234.39000     74.57000    119.61000
12    246.78000     78.82000    119.61000
12    259.49000    140.94000    119.61000
12    176.70000    108.58000    119.61000
12    109.24000    174.94000    119.61000
12     77.30000    198.81000    119.61000
12     61.98000    199.47000    119.61000
12     59.37000    191.29000    119.61000
12     61.65000    210.25000    119.61000
12     83.49000    222.35000    119.61000
12     78.60000    219.08000    119.61000
12    101.41000    243.93000    119.61000
12    142.81000    247.20000    119.61000
12    173.77000    246.22000    119.61000
12    186.81000    184.43000    119.61000
12    196.59000    225.95000    119.61000
12    215.16000    210.25000    119.61000
12    227.87000    197.83000    119.61000
12    227.22000    207.97000    119.61000
12    198.87000     74.25000    127.34000
12    225.92000     53.65000    127.34000
12    227.55000     61.50000    127.34000
12    236.35000     52.67000    127.34000
12    251.34000     69.67000    127.34000
12    260.47000     79.15000    127.34000
12    266.33000     69.34000    127.34000
12    268.62000     60.19000    127.34000
12    259.16000     57.90000    127.34000
12    273.18000     81.11000    127.34000
12    286.87000     96.81000    127.34000
12    287.52000    109.56000    127.34000
12    277.42000    116.42000    127.34000
12    276.11000    130.81000    127.34000
12    274.16000    139.96000    127.34000
12    274.48000    162.52000    127.34000
12    282.96000    177.56000    127.34000
12    267.96000    207.64000    127.34000
12    260.79000    201.10000    127.34000
12    263.73000    240.99000    127.34000
12    247.10000    250.14000    127.34000
12    231.46000    274.99000    127.34000
12    214.19000    280.22000    127.34000
12    209.95000    287.41000    127.34000
12    226.90000    226.60000    127.34000
12    206.04000    220.39000    127.34000
12    169.53000    219.74000    127.34000
12    167.58000    213.85000    127.34000
12    164.64000    206.00000    127.34000
12    165.95000    197.18000    127.34000
12    151.61000    238.70000    127.34000
12    126.84000    214.50000    127.34000
12    157.80000    271.39000    127.34000
12    145.09000    266.82000    127.34000
12    199.19000    280.55000    127.34000
12    139.55000    163.83000    127.34000
12    122.27000    153.04000    127.34000
12    240.91000     32.72000    127.34000
12    261.77000     41.55000    127.34000
12    254.28000     21.61000    127.34000
12    244.50000     10.16000    127.34000
12    231.13000     13.43000    127.34000
12    230.81000      4.61000    127.34000
12    222.99000     -0.62000    127.34000
12    175.73000     -9.12000    127.34000
12    172.79000     -0.30000    127.34000
12    171.81000     11.80000    127.34000
12    149.98000     -6.18000    127.34000
12    130.42000      3.30000    127.34000
12    132.05000     14.42000    127.34000
12    116.73000     17.36000    127.34000
12    130.10000     46.46000    127.34000
12    116.08000     45.47000    127.34000
12    132.38000     55.61000    127.34000
12    106.63000     60.51000    127.34000
12     82.51000     68.69000    127.34000
12    195.61000     18.34000    127.34000
12    207.02000     27.82000    127.34000
12    171.81000     73.92000    127.34000
12    161.71000     59.86000    127.34000
12    166.27000     49.40000    127.34000
12    185.50000     62.80000    127.34000
12    186.48000     74.25000    127.34000
12    143.46000     95.82000    127.34000
12    130.75000    101.38000    127.34000
12    117.38000    166.12000    127.34000
12    102.39000    149.12000    127.34000
12     92.94000    149.77000    127.34000
12     92.29000    139.31000    127.34000
12     83.49000    143.88000    127.34000
12     91.31000    126.88000    127.34000
12     77.62000    135.06000    127.34000
12     68.17000    132.44000    127.34000
12    210.27000    183.77000    127.34000
12     90.01000    184.43000    127.34000
12     75.99000    183.12000    127.34000
12     69.80000    231.51000    127.34000
12     66.87000    221.04000    127.34000
12     93.92000    261.91000    127.34000
12     99.46000    270.74000    127.34000
12    192.67000    254.39000    127.34000
12    202.45000    231.51000    127.34000
12    245.47000    158.92000    127.34000
12    200.50000    130.81000    127.34000
12    207.67000    111.19000    127.34000
12    226.57000    107.27000    127.34000
12    240.91000    136.37000    127.34000
12    257.86000    156.96000    127.34000
12    263.73000    120.02000    127.34000
12    239.93000     21.93000    127.34000
12    249.06000     23.90000    127.34000
12    188.76000     30.11000    127.34000
12    207.99000     57.57000    129.68000
12    220.38000     63.46000    129.68000
12    222.01000     41.22000    129.68000
12    233.09000     39.26000    129.68000
12    211.90000      2.65000    129.68000
12    222.01000      7.55000    129.68000
12    202.13000      1.01000    129.68000
12    202.78000      9.18000    129.68000
12    196.59000     13.43000    129.68000
12    191.37000     -9.45000    129.68000
12    187.13000     -1.93000    129.68000
12    153.24000      4.61000    129.68000
12    141.18000      0.03000    129.68000
12    153.24000     33.38000    129.68000
12    141.18000     36.97000    129.68000
12     98.15000     52.67000    129.68000
12     91.64000     59.53000    129.68000
12     96.52000     67.05000    129.68000
12    107.93000     71.63000    129.68000
12    111.52000     61.82000    129.68000
12    119.67000     67.38000    129.68000
12    152.58000     70.32000    129.68000
12    160.08000     73.27000    129.68000
12    157.47000     83.40000    129.68000
12    150.96000     86.34000    129.68000
12    199.84000     40.90000    129.68000
12    257.21000     86.67000    129.68000
12    289.48000     89.61000    129.68000
12    244.50000    148.14000    129.68000
12    243.52000    172.33000    129.68000
12    252.32000    179.85000    129.68000
12    276.11000    191.95000    129.68000
12    275.46000    197.50000    129.68000
12    258.84000    220.39000    129.68000
12    269.59000    228.89000    129.68000
12    258.84000    250.47000    129.68000
12    241.24000    264.53000    129.68000
12    223.64000    256.35000    129.68000
12    233.74000    246.87000    129.68000
12    215.49000    267.47000    129.68000
12    222.66000    274.01000    129.68000
12    179.96000    273.35000    129.68000
12    186.48000    279.24000    129.68000
12    176.05000    284.14000    129.68000
12    174.75000    259.62000    129.68000
12    191.04000    239.35000    129.68000
12    206.04000    240.66000    129.68000
12    163.01000    257.33000    129.68000
12    126.84000    268.12000    129.68000
12    125.21000    255.70000    129.68000
12    137.27000    236.74000    129.68000
12    127.81000    229.54000    129.68000
12    118.36000    226.93000    129.68000
12    119.01000    241.64000    129.68000
12    111.52000    248.83000    129.68000
12    133.03000    204.37000    129.68000
12    136.29000    179.52000    129.68000
12    150.30000    171.68000    129.68000
12    159.76000    167.75000    129.68000
12    119.34000    194.56000    129.68000
12    105.98000    218.10000    129.68000
12     93.59000    231.18000    129.68000
12     93.59000    240.99000    129.68000
12     80.23000    239.68000    129.68000
12     92.29000    249.16000    129.68000
12     86.42000    250.47000    129.68000
12     82.18000    250.80000    129.68000
12    112.82000    143.23000    129.68000
12    101.09000    169.06000    129.68000
12    101.09000    160.23000    129.68000
12     89.68000    163.50000    129.68000
12     91.64000    175.27000    129.68000
12     78.92000    169.06000    129.68000
12     76.32000    158.60000    129.68000
12     77.95000    150.10000    129.68000
12     67.52000    155.00000    129.68000
12     63.61000    143.23000    129.68000
12    196.91000     28.47000    129.68000
12    189.41000    107.92000    129.68000
12    207.34000    120.67000    129.68000
12    189.74000    126.56000    129.68000
12    216.14000    124.60000    129.68000
12    221.03000    115.11000    129.68000
12    186.48000     37.30000    129.68000
12    110.87000     89.94000    129.68000
12    124.23000     90.27000    129.68000
12    129.77000    116.75000    129.68000
12    108.58000    122.63000    129.68000
12    100.44000    115.44000    129.68000
12    154.21000    188.35000    129.68000
12    162.69000    222.68000    129.68000
12    278.72000     96.81000    131.35000
12    269.59000    107.27000    131.35000
12    282.63000     74.90000    131.35000
12    247.43000     60.19000    131.35000
12    237.98000     61.17000    131.35000
12    214.19000     73.59000    131.35000
12    248.73000     46.78000    131.35000
12    217.12000     29.45000    131.35000
12    181.27000     45.15000    131.35000
12    174.42000     54.30000    131.35000
12    172.47000     63.46000    131.35000
12    167.90000     25.86000    131.35000
12    156.17000     45.80000    131.35000
12    150.63000     52.01000    131.35000
12    141.50000     59.53000    131.35000
12    132.38000     85.36000    131.35000
12    126.51000     75.88000    131.35000
12    152.26000    109.23000    131.35000
12    163.99000    117.08000    131.35000
12    220.38000    100.07000    131.35000
12    248.73000    115.77000    131.35000
12    252.97000    131.13000    131.35000
12    267.31000     97.79000    131.35000
12    256.88000     99.42000    131.35000
12    267.64000     89.61000    131.35000
12    216.47000    142.58000    131.35000
12    197.89000    140.29000    131.35000
12    230.48000    136.69000    131.35000
12    217.44000    153.37000    131.35000
12    210.27000    163.50000    131.35000
12    189.09000    153.69000    131.35000
12    186.48000    165.46000    131.35000
12    200.50000    175.27000    131.35000
12    198.54000    189.33000    131.35000
12    177.36000    158.92000    131.35000
12    176.05000    146.83000    131.35000
12    172.47000    135.71000    131.35000
12    163.67000    126.88000    131.35000
12    154.21000    130.48000    131.35000
12    156.17000    140.94000    131.35000
12    145.74000    119.36000    131.35000
12    137.27000    129.50000    131.35000
12    143.78000    151.08000    131.35000
12    135.31000    154.67000    131.35000
12    126.84000    161.54000    131.35000
12    143.78000    194.89000    131.35000
12    153.89000    205.02000    131.35000
12    144.44000    214.50000    131.35000
12    151.61000    225.29000    131.35000
12    139.87000    224.64000    131.35000
12    111.19000    207.31000    131.35000
12    104.67000    229.22000    131.35000
12    115.75000    266.82000    131.35000
12    112.82000    276.30000    131.35000
12    133.68000    277.61000    131.35000
12    133.68000    287.41000    131.35000
12    153.24000    282.84000    131.35000
12    166.93000    288.07000    131.35000
12    188.11000    291.01000    131.35000
12    168.88000    267.47000    131.35000
12    190.39000    263.22000    131.35000
12    183.87000    245.24000    131.35000
12    206.04000    253.41000    131.35000
12    207.99000    261.91000    131.35000
12    222.66000    236.08000    131.35000
12    236.02000    217.12000    131.35000
12    234.07000    232.49000    131.35000
12    250.69000    235.76000    131.35000
12    247.76000    223.33000    131.35000
12    236.02000    203.72000    131.35000
12    236.67000    187.37000    131.35000
12    244.17000    192.27000    131.35000
12    254.93000    190.64000    131.35000
12    268.29000    150.42000    131.35000
12    194.30000    196.20000    131.35000
12    182.57000    200.12000    131.35000
12    182.90000    189.98000    131.35000
12    209.30000    140.62000    131.35000
12    283.61000    121.98000    131.35000
12     90.33000    100.07000    132.26000
12     85.77000     87.65000    132.26000
12     97.18000     91.90000    134.46000
12    106.95000     76.21000    135.37000
12    101.09000     75.23000    135.37000
12    120.97000    175.60000    135.37000
12     94.90000    195.87000    135.37000
12     96.52000    208.29000    135.37000
12     95.87000    216.47000    135.37000
12     90.98000    220.72000    135.37000
12     83.49000    208.62000    135.37000
12     75.34000    215.81000    135.37000
12     79.90000    232.49000    135.37000
12     75.01000    199.79000    135.37000
12    174.42000    237.06000    135.37000
12    168.23000    241.64000    135.37000
12    152.26000    252.76000    135.37000
12    141.83000    253.74000    135.37000
12    144.11000    242.30000    135.37000
12    175.40000    223.99000    135.37000
12    185.83000    223.01000    135.37000
12    195.93000    220.39000    135.37000
12    223.64000    192.93000    135.37000
12    233.74000    176.58000    135.37000
12    222.01000    167.75000    135.37000
12    231.46000    155.98000    135.37000
12    233.42000    143.23000    135.37000
12    275.13000    169.39000    135.37000
12    253.95000    209.93000    135.37000
12    246.78000    200.12000    135.37000
12    268.29000     49.07000    135.37000
12    244.50000     97.13000    135.37000
12    236.67000    102.04000    135.37000
12    236.35000     83.73000    135.37000
12    206.69000     93.86000    135.37000
12    193.33000    117.73000    135.37000
12    182.90000    124.92000    135.37000
12    167.90000    102.36000    135.37000
12    148.67000     99.09000    135.37000
12    216.47000     20.63000    135.37000
12    226.25000     23.90000    135.37000
12    142.48000     72.28000    135.37000
12    163.34000     95.82000    135.37000
12    240.91000     72.94000    135.37000
12    224.29000     73.59000    135.37000
12    221.03000     87.32000    135.37000
12    228.53000     93.21000    135.37000
12    209.62000     82.42000    135.37000
12    192.67000     48.42000    135.37000
12    162.36000     35.67000    135.37000
12    180.29000     31.09000    135.37000
12    182.57000     22.26000    135.37000
12    157.80000     17.36000    135.37000
12    149.98000     16.38000    135.37000
12    143.46000     13.43000    135.37000
12    140.20000     24.55000    135.37000
12    122.27000     35.99000    135.37000
12    172.47000     88.63000    135.37000
12    193.98000     99.75000    135.37000
12    194.63000     89.94000    135.37000
12    184.85000     90.27000    135.37000
12    176.38000    104.65000    135.37000
12    170.51000    113.48000    135.37000
12    128.14000    135.06000    135.37000
12    183.87000    138.98000    135.37000
12    199.84000    156.96000    135.37000
12    186.81000    175.93000    135.37000
12    172.79000    181.16000    135.37000
12    170.51000    191.95000    135.37000
12    179.64000    214.50000    135.37000
12    191.04000    208.95000    135.37000
12    203.43000    207.31000    135.37000
12    217.12000    209.27000    135.37000
12    214.19000    225.29000    135.37000
12    217.44000    218.43000    135.37000
12    213.21000    244.58000    135.37000
12    229.50000    264.53000    135.37000
12    203.10000    271.07000    135.37000
12    114.45000    184.43000    135.37000
12    230.16000    126.88000    135.37000
12    237.00000    119.69000    135.37000
12    291.43000    154.02000    135.37000
12    279.37000    152.06000    135.37000
12    256.88000    169.39000    135.37000
12    162.36000    155.98000    135.37000
12    154.21000    155.00000    135.37000
12    252.65000     26.84000    144.00000
12    245.47000     23.57000    144.00000
12    242.22000     33.70000    144.00000
12    236.35000     29.13000    144.00000
12    239.93000     10.49000    144.00000
12    230.48000      6.57000    144.00000
12    261.77000     41.88000    144.00000
12    266.99000     59.86000    144.00000
12    262.10000     68.69000    144.00000
12    269.92000     75.23000    144.00000
12    280.35000     66.73000    144.00000
12    280.68000     91.90000    144.00000
12    287.19000     96.15000    144.00000
12    286.87000    106.29000    144.00000
12    279.70000    116.42000    144.00000
12    277.42000    130.15000    144.00000
12    274.81000    138.00000    144.00000
12    274.81000    152.39000    144.00000
12    285.56000    150.10000    144.00000
12    278.39000    163.50000    144.00000
12    284.91000    178.21000    144.00000
12    271.22000    175.27000    144.00000
12    269.59000    205.68000    144.00000
12    259.82000    205.68000    144.00000
12    263.73000    235.43000    144.00000
12    255.25000    243.93000    144.00000
12    232.44000    266.82000    144.00000
12    212.23000    276.62000    144.00000
12    206.69000    288.39000    144.00000
12    180.61000    256.68000    144.00000
12    200.50000    277.93000    144.00000
12    248.73000    248.18000    144.00000
12    241.24000    255.37000    144.00000
12    192.35000    250.47000    144.00000
12    198.54000    241.97000    144.00000
12    203.43000    229.22000    144.00000
12    173.77000    272.05000    144.00000
12    163.34000    276.62000    144.00000
12    154.87000    273.35000    144.00000
12    147.70000    270.09000    144.00000
12    142.16000    266.16000    144.00000
12    148.67000    240.01000    144.00000
12    128.14000    244.58000    144.00000
12    117.71000    253.08000    144.00000
12    106.63000    261.26000    144.00000
12    104.02000    270.74000    144.00000
12    127.16000    210.25000    144.00000
12    159.10000    210.25000    144.00000
12    169.86000    208.62000    144.00000
12    165.95000    199.14000    144.00000
12    205.71000    196.20000    144.00000
12    212.56000    183.12000    144.00000
12    137.27000    163.83000    144.00000
12    127.49000    179.85000    144.00000
12     98.15000    150.42000    144.00000
12     91.31000    138.33000    144.00000
12     83.49000    142.25000    144.00000
12     84.14000    132.77000    144.00000
12     75.99000    136.69000    144.00000
12     92.61000    125.58000    144.00000
12     86.42000    114.79000    144.00000
12     92.94000    114.79000    144.00000
12    170.51000     76.53000    144.00000
12    188.11000     63.46000    144.00000
12    202.45000     74.25000    144.00000
12    218.42000    108.25000    144.00000
12    204.73000     25.20000    144.00000
12    191.37000     18.99000    144.00000
12    175.07000      6.24000    144.00000
12    136.61000     15.72000    144.00000
12    129.77000      8.53000    144.00000
12    129.44000     52.67000    144.00000
12    119.99000     44.49000    144.00000
12    147.70000     43.51000    144.00000
12    144.11000     52.99000    144.00000
12    249.71000     76.86000    144.00000
12    265.36000    120.67000    144.00000
12    257.21000    150.75000    144.00000
12    248.73000    163.17000    144.00000
12    244.17000    156.31000    144.00000
12    110.87000    196.52000    144.00000
12    101.09000    196.85000    144.00000
12     87.72000    184.10000    144.00000
12     77.62000    182.14000    144.00000
12     85.12000    169.06000    144.00000
12    129.77000    106.61000    144.00000
12    180.61000     74.25000    144.00000
12    189.74000     80.13000    144.00000
12    229.83000     53.65000    144.00000
12    110.87000    141.60000    146.20000
12    108.58000    122.31000    146.20000
12    103.70000    112.83000    146.20000
12     96.20000    111.52000    146.20000
12     97.83000    119.69000    146.20000
12     95.55000    104.00000    146.20000
12    103.04000     94.19000    146.20000
12    109.56000     89.29000    146.20000
12    123.90000     86.34000    146.20000
12    124.88000     68.69000    146.20000
12    117.71000     65.42000    146.20000
12    104.35000     60.19000    146.20000
12     97.18000     65.42000    146.20000
12     92.61000     60.84000    146.20000
12    126.51000    226.93000    146.20000
12    120.97000    229.22000    146.20000
12    124.23000    234.78000    146.20000
12    138.90000    236.41000    146.20000
12    171.16000    254.07000    146.20000
12    178.33000    248.18000    146.20000
12    178.33000    277.28000    146.20000
12    176.70000    283.16000    146.20000
12    225.27000    275.64000    146.20000
12    218.42000    272.70000    146.20000
12    213.21000    270.41000    146.20000
12    221.03000    256.03000    146.20000
12    223.64000    248.18000    146.20000
12    176.70000    229.22000    146.20000
12    164.32000    224.64000    146.20000
12    192.02000    190.31000    146.20000
12    153.89000    190.96000    146.20000
12    151.61000    173.31000    146.20000
12    140.85000    176.25000    146.20000
12    135.31000    182.46000    146.20000
12    132.38000    199.79000    146.20000
12    130.42000    207.64000    146.20000
12    119.67000    198.16000    146.20000
12    108.58000    221.70000    146.20000
12    105.33000    215.49000    146.20000
12    100.76000    221.37000    146.20000
12     95.22000    230.85000    146.20000
12     97.18000    240.99000    146.20000
12    111.19000    248.51000    146.20000
12    123.90000    254.72000    146.20000
12    125.86000    268.12000    146.20000
12    151.28000    180.83000    146.20000
12    156.82000     83.73000    146.20000
12    162.04000    103.67000    146.20000
12    156.17000     73.27000    146.20000
12    208.32000     64.76000    146.20000
12    210.27000     55.28000    146.20000
12    221.36000     61.82000    146.20000
12    201.15000     40.57000    146.20000
12    196.91000     35.34000    146.20000
12    191.04000     28.15000    146.20000
12    181.59000     37.30000    146.20000
12    205.06000      3.95000    146.20000
12    234.07000     38.61000    147.03000
12    264.05000     83.07000    147.03000
12    256.56000     89.94000    147.03000
12    267.64000    100.73000    147.03000
12    273.18000    105.63000    147.03000
12    277.09000     95.17000    147.03000
12    252.97000    130.48000    147.03000
12    249.06000    138.33000    147.03000
12    258.84000    158.27000    147.03000
12    266.33000    157.94000    147.03000
12    272.20000    146.17000    147.03000
12    219.07000    144.21000    147.03000
12    214.51000    166.77000    147.03000
12    207.02000    171.68000    147.03000
12    199.52000    184.75000    147.03000
12    241.24000    171.68000    147.03000
12    254.93000    180.83000    147.03000
12    245.15000    189.33000    147.03000
12    253.62000    190.31000    147.03000
12    273.83000    197.18000    147.03000
12    274.81000    189.33000    147.03000
12    178.99000    135.38000    147.03000
12    198.54000    135.38000    147.03000
12    204.41000    125.25000    147.03000
12    154.21000    137.67000    147.03000
12    148.02000    127.86000    147.03000
12    165.95000    148.46000    147.03000
12    139.55000    154.35000    147.03000
12    116.73000    153.04000    147.03000
12    103.04000    158.60000    147.03000
12    193.65000    196.52000    147.03000
12    175.73000    203.72000    147.03000
12    167.25000     50.38000    147.03000
12    155.52000     49.07000    147.03000
12    173.77000     27.49000    147.03000
12    220.70000     29.13000    147.03000
12    219.73000     41.88000    147.03000
12    272.20000     58.88000    147.03000
12    263.08000     54.63000    147.03000
12    275.46000     76.53000    147.03000
12    211.90000     29.78000    147.03000
12    189.41000     -2.91000    147.03000
12    177.36000     -9.78000    147.03000
12    158.45000      4.28000    147.03000
12    144.44000      1.34000    147.03000
12    139.87000      8.53000    147.03000
12    133.03000     38.28000    147.03000
12    153.24000     40.24000    147.03000
12    163.01000     41.22000    147.03000
12    149.65000     27.17000    147.03000
12     77.62000    148.14000    147.03000
12     96.20000    185.73000    147.03000
12     92.29000    174.29000    147.03000
12     88.05000    230.53000    147.03000
12     86.75000    241.97000    147.03000
12    109.89000    254.72000    147.03000
12    236.02000    221.04000    147.03000
12    224.94000    237.72000    147.03000
12    206.69000    241.31000    147.03000
12    218.75000    198.81000    147.03000
12    212.23000    204.37000    147.03000
12    201.80000    215.49000    147.03000
12    216.79000    119.69000    147.03000
12    213.53000    128.85000    147.03000
12    249.39000    116.75000    147.03000
12    255.58000     64.76000    147.03000
12    144.11000    210.91000    147.03000
12    141.18000    201.10000    147.03000
12    112.17000    208.29000    147.03000
12    142.81000    260.93000    147.03000
12    182.57000    269.43000    147.03000
12    188.44000    276.62000    147.03000
12    158.13000    279.57000    147.03000
12    280.02000    173.64000    147.03000
12    225.92000    230.20000    147.03000
12    237.00000    231.83000    147.03000
12    198.87000     15.40000    147.03000
12    239.28000     55.61000    147.03000
12    250.69000     33.38000    147.03000
12    287.85000    112.83000    147.03000
12    135.96000    130.48000    147.03000
12    189.41000    154.02000    147.03000
12    203.76000    144.54000    147.03000
12    132.70000     61.50000    147.03000
12    153.89000    113.81000    147.03000
12    164.32000    119.36000    147.03000
12    164.32000    133.75000    147.03000
12    259.82000    223.99000    147.03000
12    247.10000    232.49000    147.03000
12    232.11000    245.89000    147.03000
12    233.09000    258.64000    147.03000
12    265.36000    192.93000    147.03000
12    239.93000    208.62000    147.03000
12    229.83000    199.14000    147.03000
12    227.87000    210.91000    147.03000
12    233.09000    184.43000    147.03000
12    222.99000    178.87000    147.03000
12    219.73000    158.27000    147.03000
12    253.30000    104.32000    147.03000
12    244.50000     87.00000    147.03000
12    252.97000     50.71000    147.03000
12    244.82000     46.78000    147.03000
12    197.89000     61.50000    147.03000
12    182.24000     53.32000    147.03000
12    175.40000     44.49000    147.03000
12    165.95000     67.05000    147.03000
12    159.43000     60.84000    147.03000
12    145.09000     64.11000    147.03000
12    154.87000     67.71000    147.03000
12    173.44000     58.88000    147.03000
12    201.80000    106.29000    147.03000
12    206.04000    113.48000    147.03000
12    130.75000    114.13000    147.86000
12    101.09000    131.46000    147.86000
12    101.41000    140.94000    147.86000
12    113.15000    109.56000    147.86000
12    112.50000     98.77000    147.86000
12    133.03000     89.29000    147.86000
12    133.36000     79.80000    147.86000
12    114.13000     54.30000    147.86000
12    210.93000     44.82000    147.86000
12    234.72000     66.07000    147.86000
12    228.85000    111.19000    147.86000
12    122.93000    123.29000    147.86000
12    125.86000    167.75000    147.86000
12    127.16000    154.35000    147.86000
12     84.47000    158.60000    147.86000
12     79.25000    167.75000    147.86000
12     71.75000    159.25000    147.86000
12    122.27000    221.04000    147.86000
12    148.02000    230.20000    147.86000
12    160.73000    260.93000    147.86000
12    201.47000    258.97000    147.86000
12    214.84000    259.95000    147.86000
12     83.16000    249.49000    147.86000
12     73.38000    237.72000    147.86000
12     73.71000    228.24000    147.86000
12     74.36000    219.41000    147.86000
12    114.45000    146.17000    147.86000
12    193.33000      6.57000    147.86000
12    228.53000    136.04000    147.86000
12    132.05000    217.12000    147.86000
12    183.55000    191.29000    147.86000
12    207.02000     93.54000    151.80000
12    249.06000     66.40000    151.80000
12    174.10000    101.71000    151.80000
12    193.98000    116.09000    151.80000
12    180.94000    123.29000    151.80000
12    164.97000     90.27000    151.80000
12    153.24000     98.77000    151.80000
12    193.65000     48.09000    151.80000
12    218.10000     18.01000    151.80000
12    230.48000     20.63000    151.80000
12    163.34000     34.03000    151.80000
12    142.81000     39.59000    151.80000
12    139.87000     29.13000    151.80000
12    144.44000     12.13000    151.80000
12    143.13000     22.26000    151.80000
12    105.98000     77.19000    151.80000
12    134.98000    101.06000    151.80000
12     89.03000    195.22000    151.80000
12     78.92000    197.50000    151.80000
12     80.55000    210.58000    151.80000
12     71.43000    203.72000    151.80000
12     85.44000    220.39000    151.80000
12     96.85000    206.99000    151.80000
12    115.43000    230.20000    151.80000
12    142.48000    243.60000    151.80000
12    139.22000    254.72000    151.80000
12    147.04000    254.07000    151.80000
12    153.89000    252.10000    151.80000
12    153.56000    241.97000    151.80000
12    169.21000    238.37000    151.80000
12    171.49000    217.12000    151.80000
12    190.07000    217.12000    151.80000
12    187.13000    206.99000    151.80000
12    218.10000    212.22000    151.80000
12    214.19000    218.76000    151.80000
12    213.53000    242.62000    151.80000
12    220.05000    223.66000    151.80000
12    259.49000    169.71000    151.80000
12    276.11000    169.71000    151.80000
12    233.74000    178.21000    151.80000
12    231.13000    128.85000    151.80000
12    239.61000    119.04000    151.80000
12    237.65000    104.32000    151.80000
12    242.54000     95.17000    151.80000
12    254.28000     96.15000    151.80000
12    249.39000     90.59000    151.80000
12    257.53000     74.25000    151.80000
12    227.22000     82.09000    151.80000
12    237.33000     73.27000    151.80000
12    220.70000     74.57000    151.80000
12    188.44000    128.85000    151.80000
12    186.16000    172.66000    151.80000
12    174.42000    190.96000    151.80000
12    182.24000    182.46000    151.80000
12    178.66000    171.35000    151.80000
12    206.69000    154.02000    151.80000
12    229.50000    166.12000    151.80000
12    231.13000    149.77000    151.80000
12    192.35000    264.85000    151.80000
12    206.04000    270.41000    151.80000
12    134.33000    263.87000    151.80000
12    107.61000    236.08000    151.80000
12    153.89000    154.02000    151.80000
12    161.71000    157.62000    151.80000
12    222.66000     98.11000    151.80000
12    193.65000     88.30000    151.80000
12    189.09000    101.06000    151.80000
12    177.03000     84.71000    151.80000
12    143.46000    109.88000    151.80000
12    138.57000    121.00000    151.80000
12    118.69000    129.83000    151.80000
12    152.91000    220.06000    151.80000
12    205.39000    249.81000    151.80000
12    187.13000    231.83000    151.80000
12    212.23000     85.04000    151.80000
12    216.14000      3.30000    151.80000
12    202.78000     78.50000    159.07000
12    190.07000     77.19000    159.07000
12    187.13000     62.80000    159.07000
12    150.30000    144.87000    159.07000
12    201.47000    192.93000    159.07000
12    218.10000    191.95000    159.07000
12    201.80000    227.26000    159.07000
12    205.71000    233.79000    159.07000
12    193.33000    241.64000    159.07000
12    257.86000    210.58000    159.07000
12    257.21000    201.10000    159.07000
12    269.59000    204.04000    159.07000
12    265.36000    124.27000    159.07000
12    281.00000    118.71000    159.07000
12    215.16000    108.58000    159.07000
12    269.92000     75.55000    159.07000
12    263.40000     70.65000    159.07000
12    271.88000     66.40000    159.07000
12    244.82000     41.55000    159.07000
12    243.52000     24.88000    159.07000
12    235.37000     31.09000    159.07000
12    208.32000     28.15000    159.07000
12    196.59000     30.76000    159.07000
12    191.70000     38.61000    159.07000
12    189.41000     18.01000    159.07000
12    183.55000     25.86000    159.07000
12    121.95000     42.86000    159.07000
12    134.01000     52.01000    159.07000
12    138.90000     73.27000    159.07000
12    152.91000     78.82000    159.07000
12    155.52000     90.59000    159.07000
12    130.75000    106.61000    159.07000
12     89.35000    129.17000    159.07000
12     88.38000    117.73000    159.07000
12     76.97000    135.38000    159.07000
12     95.22000    151.73000    159.07000
12     92.94000    137.02000    159.07000
12    103.04000    196.85000    159.07000
12    122.27000    191.95000    159.07000
12    128.47000    176.91000    159.07000
12    134.01000    192.93000    159.07000
12    156.50000    207.64000    159.07000
12    177.03000     74.90000    159.07000
12    259.16000    148.79000    159.07000
12    134.01000    244.91000    159.07000
12    125.21000    244.58000    159.07000
12    118.69000    243.28000    159.07000
12    119.34000    251.12000    159.07000
12    171.49000    266.82000    159.07000
12    180.61000    256.03000    159.07000
12    253.62000    246.55000    159.07000
12    249.39000    238.04000    159.07000
12    240.59000    254.07000    159.07000
12    229.83000    267.14000    159.07000
12    151.93000    172.00000    163.77000
12    134.33000    163.83000    160.97000
12    139.55000    138.33000    160.97000
12    126.84000    144.21000    160.97000
12    114.13000    182.79000    160.97000
12    100.11000    188.35000    160.97000
12    165.30000    200.77000    160.97000
12    164.97000    146.83000    163.54000
12    136.61000    154.35000    163.54000
12    149.65000    129.50000    163.54000
12    152.91000    188.02000    163.54000
12    171.16000    207.64000    163.54000
12    142.16000    211.24000    163.54000
12    165.95000    224.31000    163.54000
12    175.07000    230.53000    163.54000
12    226.25000    244.91000    163.54000
12    224.29000    251.45000    163.54000
12    216.79000    265.18000    163.54000
12    174.75000    279.24000    163.54000
12    161.39000    277.93000    163.54000
12    226.25000    132.12000    163.54000
12    222.01000    147.48000    163.54000
12    216.47000    166.77000    163.54000
12    207.02000    170.69000    163.54000
12    192.35000    190.64000    163.54000
12    192.35000    196.52000    163.54000
12    183.55000    190.31000    163.54000
12    117.71000    149.77000    163.54000
12    113.47000    162.52000    163.54000
12    109.89000    174.94000    163.54000
12     98.81000    158.27000    163.54000
12    107.61000    140.29000    163.54000
12     96.20000    173.31000    163.54000
12     79.90000    168.73000    163.54000
12     81.86000    176.58000    163.54000
12     82.18000    146.83000    163.54000
12     87.72000    155.98000    163.54000
12     94.57000    102.36000    163.54000
12    103.04000     92.23000    163.54000
12    109.56000     86.34000    163.54000
12    102.72000     79.48000    163.54000
12     96.52000     64.11000    163.54000
12    114.13000     64.44000    163.54000
12    121.30000     68.69000    163.54000
12    128.14000     62.48000    163.54000
12    144.11000     62.80000    163.54000
12    162.69000     50.71000    163.54000
12    159.43000     42.21000    163.54000
12    174.10000     24.55000    163.54000
12    172.14000     30.76000    163.54000
12    182.24000     36.65000    163.54000
12    195.93000     22.59000    163.54000
12    195.93000     12.78000    163.54000
12    205.71000     15.72000    163.54000
12    208.32000      3.95000    163.54000
12    237.33000     25.20000    163.54000
12    251.34000     33.38000    163.54000
12    234.72000     39.26000    163.54000
12    264.38000     53.32000    163.54000
12    254.93000     53.65000    163.54000
12    238.63000     52.67000    163.54000
12    268.62000     81.44000    163.54000
12    266.66000     92.23000    163.54000
12    258.84000     88.30000    163.54000
12    267.31000     99.75000    163.54000
12    273.50000    106.29000    167.33000
12    245.15000    120.02000    167.10000
12    250.69000    141.60000    167.10000
12    238.63000    100.40000    167.10000
12    241.89000     85.69000    167.10000
12    246.78000     90.59000    167.10000
12    232.76000     91.90000    167.10000
12    227.87000     79.48000    167.10000
12    221.03000    122.96000    165.97000
12    216.79000    114.13000    165.97000
12    247.10000    163.50000    165.97000
12    248.73000    180.50000    165.97000
12    240.26000    182.79000    165.97000
12    235.70000    191.62000    165.97000
12    244.17000    207.64000    165.97000
12    230.81000    204.70000    165.97000
12    234.07000    217.45000    165.97000
12    238.30000    225.29000    165.97000
12    229.18000    233.47000    165.97000
12    170.51000    251.78000    165.97000
12    122.60000    217.77000    165.97000
12    130.42000    219.08000    165.97000
12    128.47000    210.91000    165.97000
12    120.32000    225.95000    165.97000
12    114.13000    220.72000    165.97000
12    125.86000    228.89000    165.97000
12    123.58000    234.45000    165.97000
12    110.87000    208.95000    165.97000
12    105.00000    215.16000    165.97000
12    100.11000    227.26000    165.97000
12     89.68000    241.31000    165.97000
12     83.81000    249.49000    165.97000
12     95.22000    248.83000    165.97000
12    102.72000    242.62000    165.97000
12    108.58000    252.43000    165.97000
12    102.72000    256.03000    165.97000
12    104.35000    265.51000    165.97000
12    143.13000    269.10000    165.97000
12    143.46000    261.26000    165.97000
12    130.42000    270.41000    165.97000
12    249.39000    102.36000    165.97000
12    250.69000     80.13000    165.97000
12    243.52000     74.57000    165.97000
12    255.58000     62.80000    165.97000
12    217.77000     35.34000    165.97000
12    208.97000     61.17000    165.97000
12    203.43000     66.73000    165.97000
12    217.77000     66.40000    165.97000
12    202.78000     54.30000    165.97000
12    210.60000     43.51000    165.97000
12    224.62000     48.42000    165.97000
12    162.04000     67.38000    165.97000
12    173.77000     58.23000    165.97000
12    186.16000     47.44000    165.97000
12    171.16000     44.82000    165.97000
12    148.35000     48.09000    165.97000
12    166.93000     82.75000    165.97000
12    140.53000     86.67000    165.97000
12    153.56000    107.59000    165.97000
12    123.90000     96.81000    165.97000
12    117.06000    108.58000    165.97000
12    117.38000    118.38000    165.97000
12    104.67000    115.11000    165.97000
12    100.76000    119.36000    165.97000
12     98.81000    142.58000    165.97000
12     91.64000    148.14000    165.97000
12    139.55000    174.94000    165.97000
12    163.67000    178.54000    165.97000
12    167.90000    190.31000    165.97000
12    199.19000    217.12000    165.97000
12    219.73000    199.14000    165.97000
12    200.50000    177.56000    165.97000
12    189.41000    152.39000    165.97000
12    184.20000    165.46000    165.97000
12    205.06000    126.88000    165.97000
12    212.56000    136.37000    165.97000
12    257.53000    191.62000    165.97000
12    268.29000    146.83000    165.97000
12    258.19000    155.98000    165.97000
12    221.03000    179.19000    165.97000
12    211.90000    181.48000    165.97000
12    249.06000    153.69000    165.97000
12    238.96000    143.56000    165.97000
12    236.35000    157.62000    165.97000
12    225.59000    158.60000    165.97000
12    200.82000    161.54000    165.97000
12    253.30000    112.83000    165.97000
12    265.03000    112.17000    165.97000
12    251.99000    124.92000    165.97000
12    239.28000    132.44000    165.97000
12    206.04000    111.19000    165.97000
12    181.59000    110.54000    165.97000
12    171.16000    116.09000    165.97000
12    171.81000    134.73000    165.97000
12    164.97000    126.88000    165.97000
12    151.61000    116.09000    165.97000
12    195.93000     93.54000    165.97000
12    227.55000     64.11000    165.97000
12    227.87000     53.98000    165.97000
12    226.90000    111.84000    165.97000
12    274.81000    136.04000    165.97000
12    263.40000    136.04000    165.97000
12    268.62000    162.19000    165.97000
12    262.42000    187.04000    165.97000
12    271.55000    185.08000    165.97000
12    242.87000    173.64000    165.97000
12    239.61000    199.14000    165.97000
12    248.08000    191.95000    165.97000
12    247.43000    215.49000    165.97000
12    250.04000    224.31000    165.97000
12    261.45000    227.58000    165.97000
12    203.10000    261.58000    165.97000
12    194.30000    254.39000    165.97000
12    187.13000    275.97000    165.97000
12    158.45000    259.95000    165.97000
12    146.72000    232.49000    165.97000
12    133.68000    233.47000    165.97000
12    139.22000    197.50000    165.97000
12    141.18000    184.75000    165.97000
12    122.93000    170.37000    165.97000
12     82.51000    188.35000    165.97000
12     73.71000    186.39000    165.97000
12     88.70000    183.12000    165.97000
12    207.67000     92.55000    168.92000
12    218.10000    104.00000    168.92000
12    238.30000    110.86000    168.92000
12    233.74000    124.27000    168.92000
12    221.36000     74.90000    168.92000
12    210.93000     69.01000    168.92000
12    209.95000     81.77000    168.92000
12    194.30000    120.35000    168.92000
12    184.53000    130.81000    168.92000
12    205.71000    149.77000    168.92000
12    236.02000    167.75000    168.92000
12    231.46000    178.21000    168.92000
12    228.20000    185.41000    168.92000
12    264.70000    174.29000    168.92000
12    258.51000    162.85000    168.92000
12    275.13000    170.69000    168.92000
12    216.14000     19.32000    168.92000
12    221.36000     27.17000    168.92000
12    227.55000     22.59000    168.92000
12    194.96000     60.19000    168.92000
12    196.59000     44.82000    168.92000
12    203.76000     37.96000    168.92000
12    164.97000     92.55000    168.92000
12    161.71000    100.40000    168.92000
12    170.84000    103.02000    168.92000
12    123.58000     79.48000    168.92000
12    120.64000     89.61000    168.92000
12    117.71000    128.19000    168.92000
12    116.08000    154.67000    168.92000
12    102.07000    163.83000    168.92000
12    103.70000    150.42000    168.92000
12     89.68000    199.79000    168.92000
12     77.62000    198.81000    168.92000
12     81.21000    210.58000    168.92000
12     90.01000    218.76000    168.92000
12    113.80000    233.14000    168.92000
12    125.53000    198.48000    168.92000
12    158.78000    158.27000    168.92000
12    163.67000    152.71000    168.92000
12    152.58000    153.37000    168.92000
12    189.74000    208.62000    168.92000
12    186.16000    217.45000    168.92000
12    205.39000    213.85000    168.92000
12    221.03000    212.87000    168.92000
12    216.47000    223.01000    168.92000
12    217.77000    244.91000    168.92000
12    210.93000    236.08000    168.92000
12    168.88000    240.01000    168.92000
12    158.45000    239.03000    168.92000
12    153.89000    251.12000    168.92000
12    134.98000    256.03000    168.92000
12    131.73000    264.53000    168.92000
12    144.44000    243.60000    168.92000
12    184.20000     86.67000    168.92000
12    194.30000     87.98000    168.92000
12    234.72000     69.67000    168.92000
12    139.87000    117.73000    168.92000
12    151.93000    220.06000    168.92000
12    207.02000    250.14000    168.92000
12    185.18000    264.85000    168.92000
12    205.06000    275.64000    168.92000
12    246.45000     63.46000    168.92000
12    168.23000     10.16000    173.62000
12    157.15000     12.13000    173.62000
12    159.76000     19.32000    173.62000
12    164.64000     27.17000    173.62000
12    153.56000     26.84000    173.62000
12    265.68000    124.92000    176.57000
12    259.16000    130.48000    176.57000
12    258.51000    199.79000    176.57000
12    259.82000    210.58000    176.57000
12    192.02000    240.66000    176.57000
12    207.02000    220.06000    176.57000
12    200.50000    225.95000    176.57000
12    213.21000    191.29000    176.57000
12    201.15000    191.95000    176.57000
12    177.36000    256.68000    176.57000
12    171.81000    268.12000    176.57000
12    135.96000    245.24000    176.57000
12    105.98000    198.16000    176.57000
12    103.04000    203.06000    176.57000
12     95.55000    196.85000    176.57000
12     99.13000    189.98000    176.57000
12    124.55000     46.78000    176.57000
12    135.96000     51.69000    176.57000
12    132.38000     57.24000    176.57000
12    132.70000     69.67000    176.57000
12    153.24000     80.13000    176.57000
12    152.26000     88.30000    176.57000
12    175.73000     78.17000    176.57000
12    189.41000     76.21000    176.57000
12    195.93000     32.72000    176.57000
12    187.13000     18.34000    176.57000
12    211.25000     28.47000    176.57000
12    146.07000     92.23000    176.57000
12    134.66000    105.96000    176.57000
12    149.65000    147.15000    176.57000
12    154.87000    165.14000    176.57000
12    129.77000    154.67000    176.57000
12    126.84000    175.27000    176.57000
12    124.88000    184.75000    176.57000
12    114.45000    169.39000    176.57000
12    101.09000    183.77000    176.57000
12     94.24000    181.48000    176.57000
12     90.01000    205.68000    176.57000
12    155.84000    177.56000    176.57000
12    152.91000    209.27000    176.57000
12    163.67000    200.12000    176.57000
12    170.51000    194.89000    176.57000
12    161.71000    187.70000    176.57000
12    200.82000    142.58000    179.15000
12    190.39000    168.41000    179.15000
12    207.02000    171.35000    179.15000
12    218.10000    167.75000    179.15000
12    182.24000    188.35000    179.15000
12    189.74000    191.29000    179.15000
12    174.42000    206.66000    179.15000
12    173.77000    212.54000    179.15000
12    178.66000    220.06000    179.15000
12    169.21000    227.58000    179.15000
12    225.59000    248.51000    179.15000
12    156.50000    143.88000    179.15000
12    165.30000    144.87000    179.15000
12    157.47000     84.71000    179.15000
12    142.81000     62.48000    179.15000
12    146.07000     63.13000    179.15000
12    159.10000     50.38000    179.15000
12    159.10000     39.92000    179.15000
12    165.95000     37.96000    179.15000
12    174.10000     34.03000    179.15000
12    185.18000     39.26000    179.15000
12    194.63000     23.24000    179.15000
12    204.73000     19.65000    179.15000
12    205.06000     12.78000    179.15000
12    226.25000     36.32000    179.15000
12    232.44000     35.99000    179.15000
12    260.79000     62.15000    179.15000
12    254.28000     58.23000    179.15000
12    247.43000     58.55000    179.15000
12    261.77000     71.30000    179.15000
12    254.60000     74.57000    179.15000
12    247.10000     71.63000    179.15000
12    131.07000     96.81000    179.15000
12    130.42000    104.32000    179.15000
12    144.11000     76.86000    179.15000
12    141.18000     70.65000    179.15000
12    104.02000     88.63000    179.15000
12     89.35000    115.77000    179.15000
12     97.50000    128.19000    179.15000
12     96.85000    132.77000    179.15000
12    106.30000    133.75000    179.15000
12    196.59000    104.98000    179.15000
12    192.35000    113.48000    179.15000
12    223.64000    141.92000    179.15000
12    223.64000    149.77000    179.15000
12    226.57000    130.15000    179.15000
12    138.57000    145.85000    179.15000
12    148.02000    128.52000    179.15000
12    156.82000    122.31000    179.15000
12    131.40000    123.61000    179.15000
12    126.18000    131.13000    179.15000
12     96.85000    157.62000    179.15000
12     87.72000    159.25000    179.15000
12     97.18000    170.69000    179.15000
12     78.92000    166.77000    179.15000
12     84.47000    174.94000    179.15000
12    148.02000    176.91000    179.15000
12    153.56000    186.71000    179.15000
12    141.50000    212.87000    179.15000
12    226.90000    223.99000    179.15000
12    124.55000    248.51000    179.15000
12    123.25000    258.97000    179.15000
12    115.43000    264.53000    179.15000
12     83.81000    222.68000    179.15000
12     80.23000    235.43000    179.15000
12     80.23000    147.15000    179.15000
12     82.51000    126.88000    179.15000
12     71.75000    138.98000    179.15000
12    114.45000     64.11000    179.15000
12    109.56000     72.28000    179.15000
12    265.03000     88.96000    179.15000
12    212.88000    171.35000    214.83000
12    218.75000    182.14000    214.83000
12    179.31000    185.41000    214.83000
12    188.76000    176.58000    214.83000
12    190.72000    201.75000    214.83000
12    187.79000    208.62000    214.83000
12    178.99000    200.45000    214.83000
12    166.27000    183.45000    214.83000
12    159.76000    184.10000    214.83000
12    164.97000    170.69000    214.83000
12    155.52000    167.75000    214.83000
12    164.64000    155.00000    214.83000
12    166.60000    148.46000    214.83000
12    158.13000    140.29000    214.83000
12    151.28000    147.48000    214.83000
12    207.34000    152.71000    214.83000
12    192.02000    147.48000    214.83000
12    175.73000    135.71000    214.83000
12    168.56000    126.56000    214.83000
12    188.11000    128.19000    214.83000
12    206.04000    120.02000    214.83000
12    198.87000    110.86000    214.83000
12    215.49000    109.56000    214.83000
12    220.05000    115.11000    214.83000
12    234.07000    125.90000    203.92000
12    222.01000    133.42000    203.92000
12    192.02000    161.21000    203.92000
12    190.07000    168.08000    203.92000
12    244.82000    180.50000    203.92000
12    233.42000    171.35000    203.92000
12    227.87000    165.79000    203.92000
12    246.45000    133.75000    203.92000
12    250.69000    117.73000    203.92000
12    242.54000    119.04000    203.92000
12    246.13000    104.98000    203.92000
12    235.37000    107.59000    203.92000
12    232.44000     94.52000    203.92000
12    225.92000    103.34000    203.92000
12    229.18000    116.09000    203.92000
12    226.90000     85.04000    203.92000
12    228.85000     76.21000    203.92000
12    234.72000     81.44000    203.92000
12    211.25000     84.38000    203.92000
12    210.93000     97.46000    203.92000
12    202.78000     90.27000    203.92000
12    194.30000     99.42000    203.92000
12    201.80000     65.75000    203.92000
12    196.26000     55.94000    203.92000
12    195.61000     42.53000    203.92000
12    207.02000     40.57000    203.92000
12    181.59000     70.00000    203.92000
12    184.85000     77.84000    203.92000
12    182.57000     88.96000    203.92000
12    178.01000     89.94000    203.92000
12    175.07000     78.82000    203.92000
12    162.36000     78.82000    203.92000
12    151.28000     83.73000    203.92000
12    157.15000     92.88000    202.86000
12    167.58000     91.57000    202.86000
12    173.44000     97.13000    202.86000
12    146.07000     62.80000    202.86000
12    149.98000     72.94000    202.86000
12    172.79000     48.74000    202.86000
12    155.52000    105.31000    202.86000
12    134.98000     98.44000    202.86000
12    129.12000    106.94000    202.86000
12    128.79000    124.92000    202.86000
12    149.00000    140.62000    202.86000
12    201.80000    186.71000    202.86000
12    196.91000    183.77000    202.86000
12    196.26000    191.62000    202.86000
12    212.56000    204.70000    202.86000
12    212.88000    216.79000    202.86000
12    224.29000    222.35000    202.86000
12    232.76000    212.54000    202.86000
12    240.26000    210.25000    202.86000
12    244.50000    209.93000    202.86000
12    237.33000    197.50000    202.86000
12    233.74000    190.31000    202.86000
12    244.50000    186.71000    202.86000
12    188.76000    223.01000    202.86000
12    177.36000    223.99000    202.86000
12    167.25000    217.77000    202.86000
12    157.15000    215.49000    202.86000
12    176.38000    210.25000    202.86000
12    165.30000    205.02000    202.86000
12    155.19000    178.21000    201.72000
12    148.35000    175.60000    200.89000
12    147.37000    225.95000    199.90000
12    156.17000    231.83000    199.00000
12    140.85000    234.45000    199.00000
12    131.73000    228.56000    199.00000
12    127.81000    237.72000    199.00000
12    134.33000    246.22000    199.00000
12    126.84000    247.20000    199.00000
12    130.75000    259.95000    199.00000
12    143.46000    256.35000    199.00000
12    135.31000    211.89000    199.00000
12    128.47000    221.04000    199.00000
12    128.14000    212.22000    199.00000
12    153.24000    205.68000    199.00000
12    149.98000    212.54000    199.00000
12    179.96000    203.06000    199.00000
12    186.81000    211.24000    199.00000
12    194.30000    202.73000    199.00000
12    207.02000    219.74000    199.00000
12    213.86000    195.54000    199.00000
12    219.07000    195.22000    199.00000
12    219.07000    176.91000    199.00000
12    218.10000    168.08000    199.00000
12    209.95000    154.02000    199.00000
12    197.89000    142.25000    199.00000
12    189.09000    131.79000    199.00000
12    186.48000    149.44000    199.00000
12    204.73000    174.62000    199.00000
12    166.93000    150.10000    199.00000
12    158.78000    143.23000    199.00000
12    149.98000    151.40000    199.00000
12    153.24000    166.12000    199.00000
12    185.83000    177.89000    199.00000
12    181.59000    184.75000    199.00000
12    167.58000    181.81000    199.00000
12    156.50000    188.02000    199.00000
12    161.39000    174.62000    199.00000
12    128.79000    182.46000    199.00000
12    116.41000    172.33000    199.00000
12    127.81000    159.58000    199.00000
12    129.12000    148.79000    199.00000
12    139.87000    143.88000    199.00000
12    115.10000    153.04000    199.00000
12    109.89000    147.81000    199.00000
12    111.52000    160.23000    199.00000
12     99.78000    156.96000    199.00000
12    104.02000    167.10000    199.00000
12     91.96000    167.75000    199.00000
12    101.41000    179.19000    199.00000
12     94.57000    179.52000    199.00000
12    104.02000    185.73000    199.00000
12     97.18000    185.41000    199.00000
12     99.46000    192.27000    199.00000
12    105.00000    203.06000    199.00000
12    111.84000    213.20000    199.00000
12    117.38000    225.62000    199.00000
12    108.58000    220.39000    199.00000
12    110.87000    231.83000    199.00000
12    100.76000    227.91000    199.00000
12     98.15000    213.85000    199.00000
12    127.16000    200.12000    199.00000
12    136.29000    196.85000    199.00000
12    119.01000    189.33000    199.00000
12    114.13000    200.77000    199.00000
12    144.76000    189.66000    199.00000
12    147.70000    123.61000    199.00000
12    136.61000     71.96000    199.00000
12    151.28000     52.01000    199.00000
12    148.67000     39.92000    199.00000
12    161.71000     37.96000    199.00000
12    224.62000     51.36000    199.00000
12    219.07000     41.22000    199.00000
12    257.53000    129.50000    199.00000
12    214.19000    128.52000    198.16000
12    217.77000    116.09000    198.16000
12    212.88000    105.63000    198.16000
12    203.43000    119.04000    198.16000
12    196.59000    124.92000    198.16000
12    181.59000    119.69000    198.16000
12    200.50000    110.54000    198.16000
12    205.06000    103.02000    198.16000
12    185.50000    104.32000    198.16000
12    182.90000    113.15000    198.16000
12    191.37000    115.77000    198.16000
12    176.70000    166.12000    196.34000
12    207.67000    236.08000    196.34000
12    219.73000    244.58000    196.34000
12    225.92000    234.45000    196.34000
12    194.63000    235.76000    195.36000
12    179.96000    255.70000    195.36000
12    186.81000    262.24000    194.45000
12    178.33000    270.41000    194.45000
12    183.22000    276.62000    194.45000
12    162.69000    256.35000    194.45000
12    165.30000    247.53000    194.45000
12    175.40000    240.99000    194.45000
12    189.09000    242.30000    194.45000
12    192.67000    253.74000    194.45000
12    181.92000    249.16000    194.45000
12    172.14000    261.26000    194.45000
12    148.67000    245.56000    194.45000
12    140.85000    243.28000    194.45000
12    202.45000    156.64000    193.62000
12    197.56000    168.41000    193.62000
12    236.02000    143.88000    193.62000
12    234.72000    155.98000    193.62000
12    247.76000    146.83000    193.62000
12    244.17000    159.58000    193.62000
12    182.24000    134.40000    192.78000
12    177.68000    142.58000    192.78000
12    168.88000    132.77000    192.78000
12    158.78000    164.48000    192.78000
12    141.50000    155.98000    191.95000
12    127.49000    172.66000    191.95000
12    116.73000    123.61000    191.95000
12    109.56000    135.71000    191.95000
12     93.27000    148.46000    191.95000
12    100.11000    145.85000    191.04000
12    113.80000    103.34000    191.04000
12    119.67000     89.94000    191.04000
12    105.65000    119.36000    191.04000
12    162.36000     99.75000    191.04000
12    167.58000    113.15000    191.04000
12    163.34000    125.58000    191.04000
12    211.90000     77.84000    191.04000
12    219.73000     71.63000    190.21000
12    223.96000     54.30000    182.10000
12    202.45000     57.90000    182.10000
12    171.49000     48.42000    182.10000
12    172.47000     57.24000    182.10000
12    179.31000     63.78000    182.10000
12    162.69000     66.07000    182.10000
12    159.76000     74.25000    182.10000
12    167.25000     85.36000    182.10000
12    173.77000     94.19000    182.10000
12    198.22000     94.19000    182.10000
12    202.45000    102.04000    182.10000
12    211.90000    103.67000    182.10000
12    209.95000    112.17000    182.10000
12    219.73000    114.79000    182.10000
12    217.44000    122.31000    182.10000
12    225.27000    122.63000    182.10000
12    204.41000    123.94000    182.10000
12    189.41000    151.73000    182.10000
12    190.07000    157.94000    182.10000
12    185.18000    158.92000    182.10000
12    206.36000    176.91000    182.10000
12    219.40000    180.18000    182.10000
12    150.30000    105.96000    182.10000
12    156.17000    107.59000    182.10000
12    139.55000     84.05000    182.10000
12    134.33000     89.94000    182.10000
12    200.17000     69.67000    182.10000
12    208.97000     49.07000    182.10000
12    219.40000     49.40000    182.10000
12    217.12000     62.48000    182.10000
12    229.18000     62.15000    182.10000
12    248.08000     50.38000    182.10000
12    231.79000     46.13000    182.10000
12    252.32000     64.11000    182.10000
12    251.67000     82.42000    182.10000
12    251.34000    104.32000    182.10000
12    247.10000    164.81000    182.10000
12    245.47000    179.85000    182.10000
12    129.77000    216.79000    182.10000
12    125.53000    210.91000    182.10000
12    120.32000    222.35000    183.47000
12    108.58000    221.04000    183.47000
12    109.24000    208.29000    183.47000
12    101.09000    217.45000    183.47000
12     98.48000    224.31000    183.47000
12    103.37000    232.16000    184.30000
12     83.49000    189.00000    184.30000
12    233.09000    126.88000    184.30000
12    241.89000    119.69000    184.30000
12    254.93000    115.77000    184.30000
12    237.98000     97.46000    184.30000
12    244.50000     89.29000    184.30000
12    231.79000     91.90000    184.30000
12    235.37000     79.80000    184.30000
12    256.56000     93.54000    184.30000
12    247.43000    118.71000    184.30000
12    236.67000    130.48000    184.30000
12    248.41000    136.37000    184.30000
12    195.61000    181.16000    184.30000
12    207.02000    206.00000    184.30000
12    214.51000    209.27000    184.30000
12    188.44000    221.04000    184.30000
12    195.28000    209.60000    184.30000
12    215.49000     98.44000    184.30000
12    213.53000     87.00000    184.30000
12    221.68000     91.57000    184.30000
12    227.87000    104.65000    184.30000
12    231.46000    111.52000    184.30000
12    241.89000    107.92000    184.30000
12    234.39000     70.98000    184.30000
12    206.36000     81.11000    184.30000
12    207.67000     66.40000    184.30000
12    206.36000     39.59000    184.30000
12    196.26000     44.17000    184.30000
12    194.30000     54.63000    184.30000
12    136.94000    165.46000    184.30000
12    136.94000    177.56000    184.30000
12    158.45000    217.12000    184.30000
12    149.00000    225.95000    184.30000
12    138.24000    221.37000    184.30000
12    223.31000    216.14000    184.30000
12    236.35000    208.29000    184.30000
12    236.35000    216.14000    184.30000
12    248.41000    212.54000    184.30000
12    239.61000    228.24000    184.30000
12    230.16000    232.49000    184.30000
12    211.58000    242.62000    184.30000
12    216.14000    249.81000    184.30000
12    232.11000    192.93000    184.30000
12    230.16000    178.21000    184.30000
12    229.18000    167.75000    184.30000
11    132.33000    256.32000      0.00000
11    211.20000    254.36000      9.01000
11    160.36000     73.24000     10.23000
11     96.48000     87.62000     47.27000
11    145.69000     83.70000     -7.88000
11    135.91000    142.87000     -2.65000
11    141.78000    113.78000     -2.65000
11    179.26000     48.06000     -4.01000
11    169.81000     43.48000     -4.01000
11    261.40000    128.16000     -1.36000
11    261.72000    107.56000     -4.70000
11    256.18000     51.98000      7.73000
11    209.90000     49.37000     15.76000
11    217.72000     36.94000     14.92000
11    232.06000     24.85000     15.98000
11    220.00000     18.64000     15.98000
11    110.49000    166.09000     11.29000
11    129.07000    186.03000     12.88000
11    189.04000    273.33000     -7.42000
11    118.96000    250.44000     46.66000
11    106.91000    219.38000     45.90000
11     97.13000    219.05000     50.30000
11     91.59000    214.15000     52.27000
11     84.09000    211.86000     59.54000
11     72.03000    172.30000     66.13000
11    290.40000    106.26000     77.87000
11    295.94000     77.49000     79.61000
11    286.49000    153.34000     93.78000
11    276.71000    216.11000     70.98000
11    273.46000    209.90000     75.75000
11    136.24000    291.96000     99.16000
11    184.48000    288.69000    108.32000
11     94.19000    260.25000     86.43000
11    103.65000    267.44000     72.95000
11    110.82000    256.65000    121.96000
11    149.93000    295.23000    123.55000
11    110.49000    237.36000    120.06000
11     81.16000    240.63000     93.40000
11     73.33000    225.59000    105.37000
11     67.79000    217.09000     96.20000
11     79.20000    199.11000    103.78000
11     62.90000    180.15000    114.08000
11     62.25000    167.72000    112.19000
11     61.27000    161.18000    112.19000
11     79.85000    104.95000    108.02000
11    127.76000      5.23000    108.02000
11    128.09000     -5.23000    108.02000
11    131.35000    -10.46000    108.02000
11    169.81000    -11.44000    108.02000
11     76.27000    143.53000     44.92000
11     78.88000    133.39000     42.27000
11     91.59000    121.95000     42.72000
11     78.88000    115.41000     54.01000
11    151.88000     32.37000     42.65000
11    138.52000     14.71000     85.14000
11    255.86000     21.25000     84.16000
11    184.48000     -6.87000     75.60000
11    140.48000     -0.65000     74.24000
11    158.40000    -12.42000     67.04000
11    156.12000     -4.58000     68.93000
11    132.00000     12.42000     78.55000
11    117.01000     15.69000     84.54000
11    101.36000     36.94000     85.75000
11    109.19000     42.83000     88.10000
11     93.54000     47.41000     88.10000
11    103.97000     28.77000     88.93000
11    115.38000     30.41000     88.93000
11    121.90000      8.50000     89.76000
11    163.94000    -17.00000     93.10000
11    151.23000    -14.71000     93.70000
11    146.34000    -12.42000    100.75000
11    140.80000    -12.75000    111.58000
11    153.19000     10.46000     43.94000
11    201.42000     -1.63000     62.72000
11    214.46000     -2.29000     57.57000
11    193.60000     -0.65000     53.63000
11    284.54000    100.04000     54.84000
11     72.03000    215.46000     76.20000
11     66.49000    205.65000     50.07000
11     76.59000    153.99000     87.64000
11     92.89000    107.24000     93.78000
11     94.52000     80.76000     95.75000
11     81.81000     79.12000     98.85000
11     98.10000     45.45000    101.66000
11    132.00000     23.87000    113.17000
11    152.86000     17.33000    115.22000
11    160.03000      9.15000    116.28000
11    267.59000    178.18000    132.11000
11     94.19000     52.64000    103.40000
11    100.71000     94.16000    101.43000
11     76.59000     91.54000    124.08000
11     78.22000    100.04000    128.70000
11     68.77000    123.26000    117.79000
11     84.42000    122.60000    121.20000
11     97.13000    102.66000    115.67000
11    101.36000     23.87000    129.08000
11    179.59000     14.71000    140.14000
11    175.68000     -3.92000    149.30000
11    167.53000     11.77000    153.92000
11    157.10000     24.52000    145.21000
11    131.35000     28.77000    146.42000
11    116.68000     76.83000    152.26000
11    141.13000     93.83000    154.53000
11    178.94000     95.79000    159.53000
11    122.22000     96.12000    150.52000
11    257.81000    139.61000    150.14000
11    277.69000    112.47000    150.29000
11    260.09000     44.14000    166.35000
11    241.84000     40.87000    174.22000
11    238.25000     51.00000    180.13000
11    270.52000     81.08000    180.13000
11    188.71000     27.46000    187.78000
11    185.45000     34.00000    194.07000
11    183.50000     40.21000    194.98000
11    176.33000     35.64000    195.81000
11    178.28000     29.75000    190.59000
11    140.48000     32.69000    175.06000
11    132.65000     36.62000    180.97000
11    138.19000     39.23000    169.83000
11    150.58000     38.91000    175.51000
11    282.58000    141.24000    123.70000
11    281.60000    136.99000    136.05000
11    123.85000    282.15000    139.38000
11    103.65000    187.34000    136.96000
11    103.65000    173.61000    146.35000
11     94.52000    165.11000    147.49000
11     92.24000    157.59000    147.49000
11    115.71000    159.22000    147.49000
11    162.96000    177.20000    145.52000
11    213.16000    197.80000    215.43000
11    211.20000    190.94000    215.43000
11    167.85000    199.11000    215.43000
11    147.97000    196.82000    214.30000
11    202.08000    172.63000    214.30000
11    184.48000    167.40000    214.30000
11    176.65000    164.78000    214.30000
11    172.42000    159.88000    214.30000
11    178.61000    144.18000    214.30000
11    196.86000    137.64000    214.30000
11    196.86000    118.68000    214.30000
11    217.72000    121.30000    214.30000
11    209.57000     76.50000    208.46000
11    199.80000     74.54000    215.43000
11    189.37000     62.77000    208.09000
11    176.98000     62.12000    208.31000
11    166.22000     52.31000    208.77000
11    157.75000     53.95000    207.86000
11    157.75000     62.12000    207.86000
11    151.56000    103.31000    206.95000
11    152.86000    133.72000    207.78000
11    187.08000     48.39000    198.77000
11    212.83000    137.97000    193.47000
11    224.89000    151.05000    204.52000
11    235.32000    164.45000    203.84000
11    169.16000    226.25000    198.46000
11    161.01000    223.30000    203.39000
11    179.59000    233.11000    193.69000
11    163.29000    240.63000    200.36000
11    155.14000    240.96000    194.75000
11    161.66000    267.44000    181.50000
11    155.79000    261.23000    186.95000
11    117.33000    244.23000    182.48000
11     90.93000    229.84000    176.35000
11     78.22000    179.82000    172.63000
11    169.48000    181.78000    164.00000
11    194.25000    183.09000    164.83000
11    208.92000    203.36000    164.83000
11    211.85000    143.53000    164.83000
11    190.99000    163.15000    157.03000
11    196.86000    145.49000    157.03000
11    201.42000    129.47000    166.12000
11    176.33000    156.61000    162.26000
11    184.48000    145.49000    168.47000
11    178.94000    118.35000    183.09000
11    183.82000     95.47000    193.54000
11    120.92000    102.66000    194.75000
11    119.94000    112.80000    201.42000
11    114.73000    117.05000    200.21000
11    126.79000    108.55000    177.71000
11    107.56000    245.54000    180.74000
11    115.71000    263.52000    156.42000
11    141.13000    275.29000    168.39000
11    134.94000    273.98000    159.53000
11    149.28000    278.88000    149.38000
11    143.08000    279.54000    157.94000
11    286.17000    147.12000    125.44000
11    167.53000    138.95000    219.98000
11    139.17000    169.36000    204.68000
11    138.19000    177.86000    202.71000
11    130.70000    175.90000    211.65000
11    136.89000    159.22000    205.89000
11    142.43000    205.65000    203.84000
11    137.54000    221.67000    211.65000
11    154.82000    124.89000    216.27000
11    148.95000    128.82000    214.30000
11    140.15000    110.18000    204.68000
11    144.06000     95.14000    200.66000
11    155.79000     44.46000    200.66000
11    169.16000     62.45000    198.54000
11    191.97000     22.56000    196.87000
11    201.10000    130.45000    195.13000
11    218.37000    152.68000    189.98000
11    216.42000     33.68000    190.13000
11    124.18000     57.22000    184.53000
11    120.92000     79.45000    185.51000
11    115.05000     74.54000    178.39000
11    186.11000     67.35000    189.53000
11    187.74000     58.85000    198.24000
11    111.79000    253.05000    187.63000
11    109.84000    191.59000    185.66000
11    109.19000    182.43000    183.39000
11     96.15000    112.80000    180.44000
11     92.56000    122.28000    182.71000
11    100.06000    106.26000    182.71000
11     90.93000     96.12000    178.62000
11     89.30000     92.85000    163.24000
11     93.22000     86.64000    163.24000
11     84.74000    103.64000    162.18000
11    164.59000    170.99000    157.56000
11    160.03000    165.11000    157.56000
11    171.44000    165.11000    157.56000
11     88.33000    258.29000    144.15000
11     92.24000    259.27000    158.77000
11     72.68000    209.24000    139.61000
11     67.79000    213.49000    138.55000
11     68.45000    176.55000    130.90000
11     66.16000    170.99000    130.90000
11     64.21000    181.13000    130.90000
11     77.25000    109.20000    131.73000
11    149.60000    -15.04000    122.11000
11    103.65000     38.58000    116.96000
11    176.33000    121.95000    135.44000
11    146.34000    145.16000    136.27000
11    133.31000    144.51000    136.27000
11    119.29000    130.45000    136.27000
11    121.90000    112.14000    136.27000
11    141.78000    107.56000    136.27000
11    195.88000    136.34000    178.39000
11    115.05000    145.82000    185.74000
11    130.70000    140.59000    186.80000
11    134.28000    132.41000    186.80000
11    106.91000    122.60000    172.18000
11    108.86000     40.54000    165.06000
11    128.74000     24.52000    165.06000
11     97.13000     39.56000    150.82000
11    101.04000     49.70000    146.58000
11     96.80000     74.87000    150.97000
11     96.80000     83.04000    142.79000
11     90.61000     79.12000    128.02000
11     91.91000    112.14000    127.49000
11     67.52000    184.75000     37.12000
11     59.69000    161.21000     87.72000
11     75.34000    119.04000     89.39000
11    137.92000      1.01000     95.60000
11    152.91000      0.68000     97.79000
11    149.00000     -7.49000     99.69000
11    112.17000     54.30000    124.76000
11     73.71000    115.11000    135.44000
11     68.49000    122.31000    138.85000
11     69.80000    144.87000    138.85000
11    138.24000    -10.43000    128.70000
11    131.40000     21.93000    138.40000
11    144.11000     80.46000    154.61000
11    152.91000     11.80000    154.61000
11     75.99000    121.65000    147.94000
11     77.95000    114.13000    137.79000
11     66.54000    172.98000    151.58000
11    111.84000    167.42000    148.32000
11    117.71000    139.63000    164.15000
11    110.54000     28.15000    149.76000
11    112.82000     34.69000    140.82000
11    131.07000    127.86000    162.10000
11    134.33000    139.96000    155.74000
11    100.11000    148.79000    168.01000
11    108.91000    186.71000    166.20000
11    158.45000    271.72000    163.70000
11    100.76000    132.12000    123.47000
11     90.01000    164.16000    161.27000
11    137.27000     14.09000     49.62000
11    131.07000     12.45000     60.22000
11    226.90000     17.36000     40.07000
11    234.39000     23.24000     33.03000
