# Supplementary material for: Design Principles of Pancreatic Islets: Glucose-Dependent Coordination of Hormone Pulses
Source: PLoS One. 2016 Apr 1;11(4):e0152446. doi: 10.1371/journal.pone.0152446 (PMC4818077; doi:10.1371/journal.pone.0152446)
Supplement: S1 Dataset — Three-dimensional coordinates of α and β cells within mouse islets (n = 29). Columns represent types, x, y, and z coordinates (μm) of cells (rows) within an islet. The numbers of the first column are 11 (α cell) and 12 (β cell). (ZIP) [file pone.0152446.s009.zip › Mouse/M19.txt]

12    127.53000    158.87000     37.57000
12    117.75000    171.94000     37.57000
12    119.06000    183.06000     37.57000
12    138.94000    183.71000     37.57000
12    136.66000    175.21000     37.57000
12    159.47000    139.90000     37.57000
12    175.77000    140.88000     37.57000
12    171.53000    132.38000     37.57000
12    192.39000    120.94000     34.31000
12    188.16000     93.81000     34.31000
12    163.39000    115.06000     34.31000
12    156.21000    108.52000     34.31000
12    152.63000    129.12000     34.31000
12    131.77000    140.23000     34.31000
12    131.12000    132.71000     34.31000
12    118.08000    142.19000     34.31000
12    178.05000    155.27000     30.91000
12    191.41000    144.81000     30.91000
12    198.59000    155.60000     30.91000
12    188.16000    165.73000     30.91000
12    145.46000    152.33000     30.91000
12    213.25000    110.48000     34.62000
12    225.64000    113.75000     34.62000
12    193.70000    110.81000     34.62000
12    177.07000    120.94000     34.62000
12    199.89000     93.15000     34.62000
12    171.53000     90.86000     34.62000
12    173.81000    103.61000     34.62000
12    175.44000     74.19000     34.62000
12    219.12000    145.79000     34.62000
12    189.79000    173.91000     34.62000
12    137.31000    157.89000     34.62000
12    102.76000    155.92000     34.62000
12    217.82000     81.71000     38.94000
12    238.02000     94.46000     38.94000
12    243.56000    123.56000     38.94000
12    236.07000    138.92000     38.94000
12    227.92000    162.46000     38.94000
12    218.14000    164.75000     38.94000
12    142.20000     77.13000     38.94000
12    160.45000     69.94000     38.94000
12    175.12000     82.04000     38.94000
12    220.42000     91.84000     38.94000
12    253.99000    110.48000     38.94000
12    255.95000    135.00000     38.94000
12    245.85000    141.54000     38.94000
12    244.22000    149.71000     38.94000
12    221.40000    135.65000     38.94000
12    212.27000    137.62000     38.94000
12    208.04000    126.17000     38.94000
12    128.18000     82.04000     38.94000
12    124.60000     94.13000     38.94000
12    130.14000    126.50000     38.94000
12    108.95000    126.83000     38.94000
12    105.04000    139.90000     38.94000
12     95.27000    148.40000     38.94000
12     86.47000    152.98000     38.94000
12    111.24000     96.75000     40.22000
12    111.56000    109.83000     40.22000
12     99.83000    126.17000     40.22000
12     90.70000    127.15000     40.22000
12     94.29000    107.86000     40.22000
12    107.65000    117.35000     40.22000
12    243.24000    170.96000     40.22000
12    210.64000    197.45000     40.22000
12    239.00000    187.64000     40.22000
12    231.83000    194.83000     40.22000
12    232.16000    180.77000     40.22000
12    238.67000    208.24000     40.22000
12    221.40000    153.31000     40.22000
12    185.87000     73.86000     40.22000
12    136.98000    117.35000     40.22000
12    149.37000    211.83000     42.04000
12    146.11000    203.33000     42.04000
12    167.62000    209.87000     42.04000
12    165.99000    219.02000     42.04000
12    158.17000    227.85000     42.04000
12    167.95000    231.78000     42.04000
12    165.67000    239.30000     42.04000
12    189.46000    220.99000     42.04000
12    194.67000    211.50000     42.04000
12    198.26000    224.91000     42.04000
12    217.49000    206.60000     42.04000
12    200.54000    200.06000     42.04000
12    192.07000    204.31000     42.04000
12    190.44000    195.48000     42.04000
12    178.05000    197.77000     42.04000
12    184.24000    105.25000     42.04000
12    134.70000    210.52000     42.04000
12    131.77000    197.77000     42.04000
12    113.19000    193.85000     42.04000
12    119.71000    207.91000     42.04000
12    119.71000    220.33000     42.04000
12    136.01000    228.83000     42.04000
12    102.44000    211.83000     42.95000
12    102.44000    202.68000     42.95000
12     92.33000    191.23000     42.95000
12     91.68000    203.33000     43.94000
12    158.50000     86.29000     37.19000
12    149.70000     98.06000     37.19000
12    148.07000     86.61000     37.19000
12    137.96000     97.07000     37.19000
12    139.27000    106.23000     37.19000
12    125.58000    106.56000     37.19000
12    118.73000    117.35000     37.19000
12    117.75000    130.10000     37.19000
12    193.04000    133.04000     37.19000
12    154.58000    192.22000     37.19000
12    169.58000    184.70000     37.19000
12    167.30000    167.04000     37.19000
12    150.35000    170.96000     37.19000
12    156.87000    159.52000     39.47000
12    158.82000    180.45000     39.47000
12    203.47000    183.71000     39.47000
12    213.58000    181.10000     39.47000
12    201.19000    168.02000     39.47000
12    244.87000    113.42000     39.47000
12    234.76000    106.56000     39.47000
12    143.50000    140.56000     39.47000
12     97.22000    178.81000     39.47000
12     90.05000    167.69000     39.47000
12    115.80000    157.56000     39.47000
12    104.39000    169.00000     39.47000
12    176.75000    227.85000     39.47000
12    175.77000    217.72000     39.47000
12    181.31000    209.87000     39.47000
12    201.52000     80.07000     40.30000
12    224.01000    125.85000     40.30000
12    238.67000    162.46000     40.30000
12    206.41000    148.73000     40.30000
12    207.39000    211.18000     40.30000
12    203.15000    104.27000     41.28000
12    182.94000    185.02000     43.33000
12    149.04000    118.98000     43.33000
12    139.92000    129.44000     46.74000
12    175.12000    154.62000     46.74000
12    196.30000    158.21000     46.74000
12    189.79000    147.42000     46.74000
12    180.01000    170.64000     51.06000
12    168.27000    109.17000     51.06000
12    151.33000    107.86000     51.06000
12    185.55000     93.48000     51.06000
12    198.59000     94.13000     51.06000
12    174.79000     71.90000     50.15000
12    172.84000     57.51000     50.15000
12    136.66000     64.05000     50.15000
12    106.67000     90.54000     50.15000
12    110.91000     71.57000     50.15000
12    101.46000     72.55000     50.15000
12    113.84000     84.00000     50.15000
12    123.95000     72.55000     50.15000
12    162.41000    119.96000     49.39000
12    152.96000    129.77000     49.39000
12    119.38000    141.54000     49.39000
12    190.76000    120.61000     49.39000
12    196.30000    126.17000     49.39000
12    247.80000    158.21000     49.39000
12    249.10000    148.73000     49.39000
12    261.16000    110.48000     49.39000
12    130.47000    141.87000     49.39000
12    129.16000    133.69000     49.39000
12     87.77000    140.23000     49.39000
12    103.09000    109.50000     49.39000
12    142.85000    153.96000     50.22000
12    208.36000    111.79000     50.22000
12    218.14000    108.19000     50.22000
12    227.92000    113.42000     50.22000
12    169.90000    100.34000     50.22000
12    177.07000    116.36000     50.22000
12    179.36000    126.50000     50.22000
12    100.15000    157.56000     50.22000
12     89.72000    116.04000     52.57000
12    143.50000     94.13000     52.57000
12    127.86000    108.84000     52.57000
12    158.50000     95.44000     52.57000
12    188.81000     60.78000     52.57000
12    252.04000    181.75000     52.57000
12    158.17000    166.71000     54.54000
12    174.79000    143.83000     54.54000
12    164.69000    139.90000     54.54000
12    136.98000    176.85000     52.80000
12    129.49000    160.83000     52.80000
12    117.75000    174.89000     52.80000
12    153.93000     59.15000     52.80000
12    244.22000    118.33000     54.54000
12    245.85000    125.52000     54.54000
12    249.10000    108.52000     54.54000
12    237.70000     97.40000     54.54000
12    218.14000    166.06000     54.54000
12    234.76000    138.92000     54.54000
12    218.79000    139.25000     54.54000
12    209.02000    124.21000     54.54000
12    147.09000    183.06000     54.54000
12    150.67000    194.50000     54.54000
12    168.27000    185.68000     54.54000
12    202.82000    170.31000     54.54000
12    228.25000    215.43000     54.54000
12    198.59000    216.41000     54.54000
12    200.54000    229.49000     54.54000
12    177.73000    225.56000     54.54000
12    124.93000    186.00000     54.54000
12    106.67000    138.60000     54.54000
12     93.31000    146.77000     54.54000
12     77.01000    149.06000     54.54000
12     77.34000    156.58000     54.54000
12    122.64000     98.71000     54.54000
12    127.86000     82.36000     54.09000
12    145.78000     75.50000     54.09000
12    159.47000     68.30000     54.09000
12    215.21000     82.36000     54.09000
12    210.97000     91.84000     54.09000
12    231.18000     84.65000     54.99000
12    220.42000     95.77000     54.99000
12    175.44000     85.63000     54.99000
12    157.19000     85.30000     54.99000
12    117.43000    123.56000     54.99000
12    134.70000    102.63000     54.99000
12    144.48000    140.23000     54.99000
12    150.02000    148.08000     54.99000
12    201.52000    136.96000     54.99000
12    107.00000    152.65000     54.99000
12     94.94000    175.21000     54.99000
12    106.67000    171.29000     54.99000
12    140.90000    167.37000     54.99000
12    159.80000    155.27000     54.99000
12    168.60000    171.29000     54.99000
12    225.64000    162.14000     54.99000
12    255.95000    136.63000     54.99000
12    255.62000    123.56000     54.99000
12    242.59000    134.67000     54.99000
12    221.07000    181.75000     54.99000
12    210.97000    182.73000     54.99000
12    198.26000    185.02000     54.99000
12    189.79000    172.93000     54.99000
12    185.55000    160.50000     54.99000
12    158.82000    195.48000     54.62000
12    157.84000    204.31000     54.62000
12    185.55000    136.31000     54.62000
12    113.19000    159.85000     54.62000
12     83.21000    167.69000     54.62000
12     81.25000    179.14000     54.62000
12    240.96000    200.39000     54.62000
12    253.99000    159.19000     54.62000
12    187.83000    232.10000     54.62000
12    248.45000    193.52000     54.62000
12    211.95000    222.62000     54.62000
12    129.81000     92.50000     54.62000
12    222.38000    149.39000     55.52000
12    242.59000    148.08000     55.52000
12    234.11000    145.79000     55.52000
12     91.35000    108.52000     55.52000
12    109.28000    112.11000     55.52000
12    109.61000    119.63000     55.52000
12    107.65000    125.19000     55.52000
12     94.61000    125.85000     55.52000
12    209.34000    193.85000     55.52000
12    215.86000    200.72000     55.52000
12    235.42000    192.54000     55.52000
12    227.92000    185.35000     55.52000
12    242.59000    172.93000     55.52000
12    234.11000    166.06000     55.52000
12    235.74000    210.52000     55.52000
12    187.83000     73.21000     55.52000
12    129.49000    124.54000     55.52000
12    136.66000    119.96000     55.52000
12    205.10000    148.40000     55.52000
12    222.05000    123.88000     55.52000
12    226.62000    132.38000     55.52000
12    181.31000    204.64000     55.52000
12    181.64000    212.81000     55.52000
12     91.03000    131.73000     55.52000
12    195.33000    112.11000     55.52000
12    210.97000    211.18000     55.52000
12    204.78000     76.80000     56.51000
12    194.02000     83.02000     56.51000
12    241.93000     88.90000     56.51000
12    151.98000    214.12000     58.55000
12    142.85000    205.62000     58.55000
12    132.42000    209.54000     58.55000
12    117.75000    208.56000     58.55000
12    116.45000    215.76000     58.55000
12    118.08000    222.29000     58.55000
12    108.30000    210.85000     56.66000
12     95.59000    206.60000     56.66000
12     99.50000    215.10000     56.66000
12    124.27000    196.79000     56.66000
12    114.82000    202.35000     56.66000
12    112.21000    189.27000     57.57000
12    127.86000    219.68000     57.57000
12    133.07000    218.04000     57.57000
12    134.38000    229.49000     57.57000
12    172.19000    200.72000     57.57000
12    190.76000    219.68000     57.57000
12    196.96000    201.04000     57.57000
12    191.41000    194.18000     57.57000
12    166.97000    220.01000     57.57000
12    159.47000    227.20000     57.57000
12    167.95000    232.10000     57.57000
12    165.01000    238.31000     57.57000
12    176.42000    240.60000     57.57000
12    226.62000    192.87000     57.57000
12    179.36000    105.25000     57.57000
12    188.81000    104.59000     57.57000
12    166.32000     87.92000     57.57000
12    135.36000     88.57000     57.57000
12     89.40000    156.91000     57.57000
12    211.62000    234.39000     57.57000
12    132.10000    199.41000     57.57000
12    148.72000     86.61000     57.57000
12    170.56000    130.42000     58.63000
12     93.31000    187.96000     58.63000
12     88.10000    195.16000     58.63000
12     83.86000    132.38000     58.63000
12    144.48000    114.40000     58.63000
12    200.54000    105.25000     58.63000
12    112.87000    101.98000     58.63000
12    126.55000     61.11000     58.63000
12    121.01000    149.71000     59.46000
12    103.09000    200.72000     59.46000
12    225.96000    104.92000     59.46000
12    255.95000    146.12000     59.46000
12    101.13000    124.54000     59.46000
12    187.83000    149.71000     62.19000
12    196.30000    162.14000     62.19000
12    184.90000    186.98000     62.19000
12    153.61000    162.46000     62.19000
12    112.54000    141.21000     62.19000
12    239.33000    177.50000     62.19000
12    204.78000    201.70000     62.19000
12    218.14000    172.93000     62.19000
12    189.13000    118.00000     65.14000
12    196.96000    126.50000     65.14000
12    252.36000    113.42000     65.14000
12    263.45000    110.15000     65.14000
12    257.58000    105.90000     65.14000
12    248.45000    101.00000     65.14000
12    239.00000    106.88000     65.14000
12    157.52000    130.10000     65.14000
12    156.21000    139.58000     65.14000
12    167.95000    119.31000     65.14000
12    129.16000    132.06000     65.14000
12    119.71000    136.96000     65.14000
12     84.51000    143.50000     65.14000
12    130.47000    147.10000     65.14000
12    144.48000    128.13000     65.14000
12    155.24000    119.31000     65.14000
12    171.53000    158.21000     65.14000
12    157.84000    182.73000     65.14000
12    149.04000    173.25000     65.14000
12    138.94000    190.58000     65.14000
12    151.98000    228.18000     65.14000
12    143.18000    236.35000     65.14000
12    209.02000    158.87000     65.14000
12     96.57000    135.98000     65.14000
12    100.15000    103.61000     65.14000
12     93.96000     90.86000     65.14000
12    248.45000    153.64000     65.14000
12    118.08000    182.73000     65.14000
12    217.82000    107.86000     68.40000
12    198.59000     96.09000     68.40000
12    178.05000     70.92000     68.40000
12    169.58000     72.55000     68.40000
12    177.73000     56.53000     68.40000
12    168.60000     53.26000     68.40000
12    193.70000     56.53000     68.40000
12    183.92000     63.40000     68.40000
12    154.26000     60.13000     68.40000
12    135.36000     63.07000     68.40000
12    136.98000     77.46000     68.40000
12    166.97000    109.50000     68.40000
12    165.01000     96.09000     68.40000
12    148.72000    102.96000     68.40000
12    142.20000     97.73000     68.40000
12    183.27000     93.15000     68.40000
12    111.56000     76.80000     68.40000
12    102.44000     71.57000     68.40000
12    105.37000     91.52000     68.40000
12     90.05000    116.04000     68.40000
12    128.51000    160.83000     68.40000
12    134.70000    176.85000     68.40000
12    119.71000    173.25000     68.40000
12     98.85000    162.46000     69.46000
12    121.67000     82.04000     69.46000
12    144.48000     72.88000     69.46000
12    159.80000     70.59000     69.46000
12    213.90000     85.30000     69.46000
12    231.83000    121.27000     69.46000
12    177.40000    175.87000     69.46000
12    177.73000    185.68000     69.46000
12    203.80000     65.36000     69.46000
12    119.71000    105.25000     69.46000
12    114.17000     92.50000     69.46000
12    129.81000     81.71000     69.46000
12    178.38000    128.46000     70.30000
12    174.14000    144.48000     70.30000
12    207.39000    123.88000     70.14000
12    234.11000     98.38000     70.14000
12    225.31000    109.83000     70.14000
12    229.22000     83.02000     70.14000
12    209.67000    172.27000     69.16000
12    223.36000    205.29000     69.16000
12    229.87000    199.08000     69.16000
12    247.47000    164.10000     69.16000
12    253.67000    183.06000     69.16000
12    189.79000    208.56000     69.16000
12    165.67000    210.20000     69.16000
12    152.96000    197.12000     69.99000
12    171.53000    194.18000     69.99000
12    171.53000    185.02000     69.99000
12    174.14000    226.22000     69.99000
12    172.84000    215.76000     69.99000
12    172.84000    209.22000     69.99000
12    185.55000    229.16000     69.99000
12    196.96000    218.70000     69.99000
12    203.80000    226.54000     69.99000
12    227.27000    218.37000     69.99000
12    258.56000    156.58000     69.99000
12     93.31000    149.06000     69.99000
12     81.90000    153.96000     69.99000
12     73.10000    156.58000     69.99000
12    111.24000    117.35000     70.83000
12    107.00000    111.79000     70.83000
12    137.64000    120.61000     70.83000
12    130.79000    122.90000     70.83000
12    152.30000    135.00000     70.83000
12    142.85000    140.56000     70.83000
12    112.21000    128.46000     70.83000
12    106.02000    135.98000     70.83000
12    106.35000    150.37000     70.83000
12    108.63000    170.96000     70.83000
12    148.07000    183.39000     70.83000
12    145.13000    196.47000     70.83000
12    215.86000    202.68000     70.83000
12    209.34000    194.50000     70.83000
12    240.30000    193.20000     70.83000
12    215.53000    166.39000     70.83000
12    202.17000    148.08000     70.83000
12    243.89000    150.04000     70.83000
12    255.62000    140.56000     70.83000
12    245.52000    135.33000     70.83000
12    243.56000    119.63000     70.83000
12    254.65000    119.31000     70.83000
12    223.03000     93.15000     70.83000
12    217.49000    138.60000     70.83000
12    228.57000    147.42000     70.83000
12    218.47000    154.29000     69.84000
12    232.16000    163.44000     71.28000
12    200.22000    117.35000     71.28000
12    219.44000    129.12000     71.28000
12    231.18000    138.60000     71.28000
12    200.87000    174.56000     71.28000
12    198.91000    192.54000     71.28000
12    193.70000    184.70000     71.28000
12    180.33000    213.14000     71.28000
12    180.33000    203.66000     71.28000
12    191.09000     74.52000     71.28000
12    212.27000     96.75000     71.28000
12    178.05000     82.36000     71.28000
12    129.81000    107.86000     71.28000
12    158.50000     90.54000     71.28000
12    205.10000    137.94000     71.28000
12    192.72000    139.58000     71.28000
12    163.71000    169.33000     71.28000
12    143.83000    155.27000     71.28000
12    155.24000    152.65000     71.28000
12    187.83000    170.31000     71.28000
12    181.96000    162.79000     71.28000
12    223.36000    181.10000     71.28000
12     76.69000    170.96000     71.28000
12     89.07000    165.41000     71.28000
12     94.94000    170.64000     71.28000
12     71.47000    124.86000     71.28000
12     67.24000    141.21000     71.28000
12     72.78000    114.40000     71.28000
12    185.55000     52.94000     71.28000
12    222.38000     76.15000     71.28000
12    212.60000    184.37000     71.28000
12    239.33000    209.22000     71.28000
12    210.97000    222.29000     71.28000
12    202.82000    214.77000     71.28000
12    193.04000    241.91000     71.28000
12    127.86000    185.02000     71.28000
12    174.14000     95.44000     71.28000
12    153.93000     84.32000     71.28000
12     92.01000    130.10000     71.28000
12     76.69000    145.14000     71.28000
12     99.18000     84.32000     71.28000
12    182.94000    133.37000     71.28000
12    123.95000     98.06000     71.28000
12    111.89000    199.73000     72.42000
12    109.93000    209.22000     72.42000
12     99.50000    212.81000     72.42000
12     93.96000    208.89000     72.42000
12     91.68000    201.04000     72.42000
12    121.67000    192.22000     72.42000
12    138.94000    202.02000     72.42000
12    200.87000     77.13000     72.42000
12    202.17000    102.31000     73.78000
12    229.22000    191.23000     73.78000
12    141.87000    205.62000     73.78000
12    134.05000    204.97000     73.78000
12    129.49000    208.89000     73.78000
12    133.07000    221.31000     73.78000
12    119.71000    221.31000     73.78000
12    117.75000    207.25000     73.78000
12    128.18000    200.39000     73.78000
12    164.04000    230.79000     73.78000
12    177.73000    237.99000     73.78000
12    165.67000    223.60000     73.78000
12    155.24000    213.14000     73.78000
12    191.41000    231.45000     73.78000
12    212.93000    232.76000     73.78000
12    206.41000    209.22000     73.78000
12    234.11000    216.41000     73.78000
12     84.51000    134.02000     73.78000
12     90.38000    122.90000     73.78000
12    135.03000     86.29000     73.78000
12    126.23000     60.78000     73.78000
12    184.90000    103.61000     73.78000
12    180.01000    112.44000     73.78000
12    119.38000    118.65000     73.78000
12    190.44000     83.02000     73.78000
12    201.52000     85.96000     73.78000
12    141.87000    110.81000     73.78000
12    253.02000    126.17000     73.78000
12    225.64000    171.94000     73.78000
12    144.81000    217.06000     73.78000
12    108.95000    191.23000     73.78000
12     92.98000    187.31000     73.78000
12    130.47000    230.14000     73.78000
12    163.71000    238.31000     73.78000
12     86.79000    100.67000     73.78000
12    121.01000    149.39000     74.77000
12    226.94000    102.96000     74.77000
12    235.74000    130.75000     74.77000
12    173.16000    135.00000     74.77000
12    112.21000    159.85000     74.77000
12     86.79000    178.81000     74.77000
12    237.05000    163.44000     74.77000
12    118.73000     72.23000     74.77000
12     93.96000    112.11000     74.77000
12     83.21000    115.06000     74.77000
12    183.27000    154.62000     77.34000
12    195.65000    156.91000     77.34000
12    151.98000    163.77000     77.34000
12    130.79000    168.02000     77.34000
12    104.72000    121.60000     77.34000
12     99.83000    117.02000     77.34000
12    239.65000    179.46000     77.34000
12    238.02000    185.68000     77.34000
12    243.56000    170.64000     77.34000
12    254.32000    150.04000     77.34000
12    215.21000    120.94000     77.34000
12    194.67000    107.86000     77.34000
12    168.27000     81.71000     77.34000
12    190.76000    118.65000     81.20000
12    168.60000    121.27000     81.20000
12    158.50000    130.75000     81.20000
12    115.47000    142.19000     81.20000
12    233.79000    107.21000     81.20000
12    247.15000    105.25000     81.20000
12    257.90000    110.81000     81.20000
12    213.25000     68.63000     81.20000
12    201.84000    129.12000     81.20000
12     99.18000    132.06000     81.20000
12     96.57000     72.23000     81.20000
12    118.73000    181.10000     81.20000
12    133.40000    181.10000     81.20000
12    150.02000    207.58000     81.20000
12    151.00000    230.47000     81.20000
12    159.15000    220.01000     81.20000
12    139.92000    238.97000     81.20000
12    136.01000    233.41000     81.20000
12    134.70000    193.85000     81.20000
12    187.18000    192.54000     81.20000
12    196.96000    202.68000     81.20000
12    216.51000    212.81000     81.20000
12    159.80000    190.58000     81.20000
12    159.15000    180.45000     81.20000
12    162.41000    200.06000     81.20000
12    142.20000    174.23000     81.20000
12    133.40000    152.98000     81.20000
12    131.12000    139.90000     81.20000
12    124.60000    133.04000     81.20000
12    146.44000    125.52000     81.20000
12    155.89000    113.75000     81.20000
12    102.76000    101.65000     81.20000
12    159.80000    144.81000     83.63000
12    166.64000    158.21000     83.63000
12    165.99000    107.21000     83.63000
12    143.83000    102.63000     83.63000
12    170.56000     70.59000     83.63000
12    181.64000     69.94000     83.63000
12    174.14000     57.19000     83.63000
12    180.66000     61.44000     83.63000
12    165.34000     51.96000     83.63000
12    151.33000     59.80000     83.63000
12    134.05000     63.40000     83.63000
12    197.61000     95.44000     83.63000
12    218.47000    104.27000     83.63000
12    128.84000    175.21000     83.63000
12    120.36000    172.60000     83.63000
12    126.55000    161.48000     83.63000
12    185.87000    144.15000     83.63000
12    172.19000     43.78000     83.63000
12    101.46000    199.41000     83.63000
12    107.33000     95.11000     83.63000
12    110.26000     76.15000     83.63000
12    103.09000     68.30000     83.63000
12    135.36000     81.05000     83.63000
12    140.57000     77.78000     83.63000
12    143.83000     94.46000     83.63000
12     90.38000     91.84000     83.63000
12    200.22000    166.71000     83.63000
12    206.73000    156.25000     83.63000
12    208.04000    110.15000     83.63000
12    154.26000    100.34000     83.63000
12    164.69000     97.07000     83.63000
12    246.17000     98.06000     83.63000
12    162.73000     59.80000     83.63000
12     91.35000    117.02000     83.63000
12    104.39000    116.69000     85.29000
12    233.13000    200.72000     84.31000
12    194.35000     57.19000     84.31000
12    102.11000     94.13000     84.31000
12    173.49000    148.73000     85.45000
12    179.36000    126.17000     85.45000
12    207.39000    122.58000     85.45000
12     92.66000    147.10000     85.45000
12     84.18000    153.96000     85.45000
12     71.47000    156.91000     85.45000
12     82.88000    165.41000     85.45000
12    119.71000    106.23000     85.45000
12    129.81000     87.27000     85.45000
12    160.13000     71.90000     85.45000
12    218.14000     82.36000     85.45000
12    230.20000     82.04000     85.45000
12    225.96000    112.11000     85.45000
12    223.68000    120.29000     85.45000
12    241.93000    129.44000     85.45000
12    253.99000    131.40000     85.45000
12    235.74000     97.07000     85.45000
12    209.99000     87.92000     85.45000
12    230.53000     91.19000     85.45000
12    206.73000     99.36000     85.45000
12    181.96000     90.54000     85.45000
12    162.73000    135.98000     85.45000
12    217.49000    153.31000     85.45000
12    229.22000    154.29000     85.45000
12    224.99000    142.85000     85.45000
12    221.07000    201.37000     85.45000
12    227.59000    218.04000     85.45000
12    195.33000    220.01000     85.45000
12    201.52000    229.49000     85.45000
12    184.57000    233.74000     85.45000
12    173.81000    218.37000     85.45000
12    173.81000    195.81000     85.45000
12    174.79000    186.00000     85.45000
12    175.44000    172.93000     85.45000
12    143.83000     70.92000     85.45000
12    120.04000     80.40000     85.45000
12    110.58000     82.36000     85.45000
12     77.99000    131.08000     85.45000
12    259.21000    152.98000     85.45000
12    239.33000    143.50000     85.45000
12    186.20000    185.68000     85.45000
12    215.21000    168.35000     85.98000
12    208.69000    197.45000     85.98000
12    170.56000    142.19000     85.98000
12    136.98000    123.23000     85.98000
12    144.48000    142.19000     85.98000
12    152.96000    140.56000     85.98000
12    255.95000    140.56000     85.98000
12    244.87000    150.69000     85.98000
12    253.99000    117.02000     85.98000
12    111.24000    129.12000     85.98000
12    111.56000    118.65000     85.98000
12    106.02000    111.46000     85.98000
12    116.13000    100.67000     85.98000
12    111.56000    168.35000     85.98000
12    104.07000    150.04000     85.98000
12    114.50000    215.76000     85.98000
12    138.94000    220.99000     85.98000
12     66.26000    148.40000     85.98000
12     64.30000    137.29000     85.98000
12    203.80000    145.79000     85.98000
12    218.79000    136.63000     85.98000
12    213.90000    147.42000     85.98000
12    243.56000    135.33000     85.98000
12    140.90000    196.47000     85.98000
12    147.09000    185.35000     85.98000
12    151.00000    197.77000     85.98000
12    150.67000    170.64000     85.98000
12    174.79000    208.24000     85.98000
12    178.70000    221.64000     85.98000
12    236.39000    194.50000     85.98000
12    186.85000    209.87000     85.98000
12    226.94000    131.73000     85.98000
12    234.11000    119.63000     85.98000
12    242.26000    114.73000     85.98000
12    248.78000    122.90000     85.98000
12    248.78000    163.77000     85.98000
12    240.30000    156.25000     85.98000
12    220.10000    161.81000     85.98000
12    204.13000     65.69000     85.98000
12    128.51000     72.88000     85.98000
12     99.83000    161.16000     85.98000
12    105.37000    176.19000     85.98000
12    162.41000    171.29000     86.89000
12     90.38000    167.04000     86.89000
12     77.34000    146.12000     86.89000
12     91.35000    135.65000     86.89000
12     70.49000    125.19000     86.89000
12     69.19000    114.40000     86.89000
12    152.30000     82.36000     86.89000
12    157.84000     90.86000     86.89000
12     99.50000     84.65000     86.89000
12    183.92000     52.28000     86.89000
12    224.01000     74.19000     86.89000
12    238.02000    106.56000     86.89000
12    197.61000    121.27000     86.89000
12    183.27000    136.63000     86.89000
12    225.31000    182.41000     86.89000
12    226.29000    208.89000     86.89000
12    202.82000    191.56000     86.89000
12    211.95000    186.98000     86.89000
12    200.22000    179.79000     86.89000
12    174.47000     86.61000     86.89000
12    142.53000    154.29000     86.89000
12    208.36000    220.01000     86.89000
12    204.78000    202.68000     86.89000
12     89.40000    130.42000     86.89000
12     96.90000    135.65000     86.89000
12     94.61000     98.71000     86.89000
12    126.23000    183.06000     86.89000
12    122.32000    201.04000     86.89000
12    226.29000    171.94000     91.28000
12    138.29000    202.68000     91.28000
12    132.10000    205.62000     91.28000
12    125.58000    208.24000     91.28000
12    129.16000    219.35000     91.28000
12    146.76000    221.97000     91.28000
12    152.96000    216.08000     91.28000
12    166.32000    222.95000     91.28000
12    175.77000    236.68000     91.28000
12    192.72000    187.31000     91.28000
12    195.98000    194.83000     91.28000
12    200.22000     73.86000     91.28000
12    202.82000     83.02000     91.28000
12    222.70000     97.40000     91.28000
12    230.85000    101.65000     91.28000
12    225.64000    104.92000     91.28000
12    118.73000    122.90000     91.28000
12     83.21000    114.40000     91.28000
12     84.51000    135.98000     91.28000
12    114.82000    152.33000     91.28000
12     92.33000    186.98000     91.28000
12     91.68000    194.83000     91.28000
12     92.01000    201.37000     91.28000
12     97.22000    207.91000     91.28000
12    109.61000    207.25000     91.28000
12    110.58000    194.18000     91.28000
12    110.91000    180.45000     91.28000
12    122.97000    165.73000     91.28000
12    125.90000    154.94000     91.28000
12    111.56000    200.39000     91.28000
12    227.27000    192.54000     91.28000
12    171.86000    133.37000     91.28000
12    201.19000    116.04000     91.28000
12    212.60000    180.12000     91.28000
12    193.04000    166.39000     91.28000
12    191.09000    181.10000     91.28000
12    160.45000    104.92000     91.28000
12    127.53000    115.06000     91.28000
12    131.44000    105.58000     91.28000
12    126.88000     95.44000     91.28000
12    117.10000     91.84000     91.28000
12    103.74000    140.56000     91.28000
12    178.70000    162.46000     91.28000
12    185.22000    172.93000     91.28000
12    153.93000    152.00000     91.28000
12    139.27000    164.10000     91.28000
12    195.33000    139.58000     91.28000
12    193.37000    132.38000     91.28000
12    207.39000    135.00000     91.28000
12    179.03000    112.11000     91.28000
12    180.01000    104.92000     91.28000
12    173.16000     96.75000     91.28000
12    165.01000     88.25000     91.28000
12    195.65000     84.65000     91.28000
12    181.31000     83.34000     91.28000
12    185.22000     76.15000     91.28000
12    188.48000    101.32000     91.28000
12    162.41000    212.81000     91.28000
12    160.13000    234.72000     91.28000
12    187.50000    225.24000     91.28000
12    198.91000    242.56000     91.28000
12    213.58000    233.08000     91.28000
12    141.55000    115.38000     91.28000
12    224.33000     87.92000     91.28000
12    235.42000    135.98000     91.28000
12    158.17000    120.61000     91.28000
12    123.62000     61.76000     91.28000
12    218.79000    126.50000     91.28000
12    231.50000    178.16000     94.16000
12    236.07000    186.00000     94.16000
12    242.26000    168.68000     94.16000
12    240.30000    175.54000     94.16000
12    261.16000    120.94000     94.16000
12    196.96000    107.86000     94.16000
12    131.77000    169.00000     94.16000
12    136.66000     57.19000     94.16000
12    192.39000     67.32000     94.16000
12    187.50000    154.29000     94.16000
12    151.65000    162.46000     94.16000
12    182.94000    203.33000     94.16000
12    206.08000    208.89000     94.16000
12    196.63000    210.85000     94.16000
12    246.82000    142.52000     94.16000
12    250.41000    155.92000     94.16000
12    165.99000     78.77000     94.16000
12     95.92000    110.81000     94.16000
12     88.42000    107.21000     94.16000
12    166.32000    121.60000     97.41000
12    126.88000    132.71000     97.41000
12    115.47000    144.48000     97.41000
12    111.24000    139.90000     97.41000
12    134.38000    153.31000     97.41000
12    149.37000    209.22000     97.41000
12    243.56000     69.28000     97.41000
12    237.37000     78.11000     97.41000
12    252.69000     95.77000     97.41000
12    250.41000     87.59000     97.41000
12    255.62000    110.81000     97.41000
12    246.17000    106.56000     97.41000
12    253.67000    124.86000     97.41000
12    162.73000    113.42000     97.41000
12    135.36000    188.62000     97.41000
12    212.93000     65.69000     97.41000
12    240.30000     85.30000     98.47000
12    240.30000     92.50000     98.47000
12    234.76000     70.27000     98.47000
12    197.93000     95.44000     99.38000
12    216.51000    106.56000     99.38000
12    213.58000    104.27000     99.38000
12    186.53000     60.78000     99.38000
12    184.24000     70.92000     99.38000
12    170.23000     66.01000     99.38000
12    176.10000     55.23000     99.38000
12    155.89000     61.44000     99.38000
12    152.30000     58.50000     99.38000
12    145.78000     58.82000     99.38000
12    161.76000     58.82000     99.38000
12    165.01000     51.63000     99.38000
12    170.23000     48.69000     99.38000
12    149.04000     73.21000     99.38000
12    138.29000     78.11000     99.38000
12    140.57000     96.09000     99.38000
12    141.87000    104.27000     99.38000
12     96.90000    120.29000     99.38000
12     90.70000    118.65000     99.38000
12    106.67000    122.25000     99.38000
12    106.67000     95.77000     99.38000
12    150.67000    123.56000     99.38000
12    128.84000    175.87000     99.38000
12    121.34000    175.87000     99.38000
12    185.87000    146.12000     99.38000
12    202.50000    159.52000     99.38000
12    230.53000    201.37000     99.38000
12    166.64000    199.73000     99.38000
12    159.47000    192.54000     99.38000
12    153.93000    185.68000     99.38000
12    155.56000    173.25000     99.38000
12    126.88000    195.48000     99.38000
12     99.18000    196.14000     99.38000
12    119.06000    190.25000     99.38000
12    100.15000    179.46000     99.38000
12     89.72000    152.65000     99.38000
12    190.11000    116.04000     99.38000
12    151.98000     97.07000     99.38000
12    109.93000     69.28000     99.38000
12     97.87000     79.42000     99.38000
12    104.72000     76.80000     99.38000
12    173.16000     72.88000     99.38000
12    210.32000    114.73000     99.38000
12    210.97000    173.25000     99.38000
12    219.44000    189.93000     99.38000
12    165.67000    156.91000     99.38000
12    162.08000    145.79000     99.38000
12    128.84000    144.81000     99.38000
12    146.76000    133.69000     99.38000
12    135.68000    136.96000     99.38000
12    118.08000    135.00000     99.38000
12    185.55000    196.47000     99.38000
12    164.36000    182.73000     99.38000
12    141.22000    176.85000     99.38000
12    232.48000    165.08000     99.38000
12    150.02000    229.16000     99.38000
12    147.09000    236.68000     99.38000
12    140.57000    236.68000     99.38000
12     90.05000     92.17000     99.38000
12    189.46000     57.84000    100.97000
12    162.73000     98.71000    100.97000
12    132.10000     88.25000    100.97000
12    119.71000    104.92000    100.97000
12    209.99000     94.13000    100.97000
12    218.14000     82.36000    100.97000
12    238.35000    128.79000    100.97000
12    253.99000    133.37000    100.97000
12    165.01000    135.65000    100.97000
12    178.38000    141.87000    100.97000
12    180.33000    150.04000    100.97000
12    210.97000    124.54000    100.97000
12    227.59000    122.90000    100.97000
12    161.10000     70.92000    100.97000
12     83.53000    164.75000    100.97000
12     69.84000    160.83000    100.97000
12     63.00000    178.16000    100.97000
12     65.28000    188.95000    100.97000
12     68.87000    195.16000    100.97000
12     70.17000    171.94000    100.97000
12     79.62000    177.83000    100.97000
12     80.92000    187.96000    100.97000
12     76.69000    133.37000    100.97000
12     76.04000    127.48000    100.97000
12    116.78000    160.83000    100.97000
12    172.19000    217.06000    100.97000
12    182.94000    235.37000    100.97000
12    196.30000    227.20000    100.97000
12    202.82000    232.10000    100.97000
12    184.24000    189.27000    100.97000
12    220.75000    202.35000    100.97000
12    219.12000    151.35000    100.97000
12    178.38000    125.85000    100.97000
12    118.41000     78.44000    100.97000
12    141.55000     68.63000    100.97000
12    220.42000    117.67000    100.97000
12    230.85000    147.42000    100.97000
12    176.42000    176.19000    102.04000
12    204.13000    178.16000    102.04000
12    205.10000    193.85000    102.04000
12    214.23000    168.02000    102.04000
12    221.73000    174.23000    102.04000
12    226.62000    182.41000    102.04000
12    233.79000    189.27000    102.04000
12    226.29000    207.58000    102.04000
12    172.51000     87.59000    102.04000
12    151.00000     87.92000    102.04000
12    196.30000    122.25000    102.04000
12    103.74000     84.98000    102.04000
12    227.92000     76.80000    102.04000
12    113.19000    128.13000    102.04000
12    110.91000    110.81000    102.04000
12    101.46000    112.77000    102.04000
12    136.01000    124.21000    102.04000
12     92.66000    132.71000    102.04000
12    106.35000    132.06000    102.04000
12     89.40000    126.83000    102.04000
12     79.95000    145.14000    102.04000
12     68.87000    147.42000    102.04000
12    112.87000    164.75000    102.04000
12    119.38000    201.70000    102.04000
12    116.78000    216.74000    102.04000
12     91.35000    169.00000    102.04000
12    216.51000    213.47000    102.04000
12    208.36000    221.64000    102.04000
12    176.75000    223.27000    102.04000
12    172.19000    229.49000    102.04000
12    181.31000    214.12000    101.13000
12    175.12000    205.95000    101.13000
12    170.23000    195.48000    101.13000
12    241.28000    155.92000    101.13000
12    211.62000    151.02000    101.13000
12    204.78000    144.81000    101.13000
12    216.84000    145.46000    101.13000
12    224.33000    144.48000    101.13000
12    219.77000    136.96000    101.13000
12    244.22000    149.39000    101.13000
12    253.02000    140.56000    101.13000
12    254.32000    149.39000    101.13000
12    148.07000    146.12000    101.13000
12    164.04000    170.31000    102.04000
12    153.61000    200.39000    102.04000
12    145.46000    191.56000    102.04000
12    175.12000    187.96000    102.04000
12    197.93000    220.01000    102.04000
12    186.20000    208.24000    102.04000
12    211.30000    200.39000    102.04000
12    223.03000    159.85000    102.04000
12    203.15000    167.69000    102.04000
12    195.65000    150.69000    102.04000
12    232.16000    113.09000    102.04000
12    243.24000    119.31000    102.04000
12    237.70000    105.90000    102.04000
12    183.59000    135.98000    102.04000
12    144.81000    152.00000    102.04000
12    135.03000     67.32000    102.04000
12    127.21000     78.11000    102.04000
12    107.00000    148.40000    102.04000
12     93.64000    143.83000    102.04000
12    112.54000    173.91000    102.04000
12    114.50000    185.02000    102.04000
12    129.16000    185.02000    102.04000
12    136.33000    222.29000    102.04000
12    152.30000     81.38000    102.04000
12    121.67000     70.27000    102.04000
12    203.80000    102.31000    102.04000
12    170.88000    146.44000    102.04000
12     79.30000    156.25000    102.04000
12    101.78000    171.94000    102.04000
12     98.20000    161.16000    102.04000
12     98.85000    152.98000    102.04000
12    156.21000    139.58000    102.04000
12    183.59000     93.48000    102.04000
12    100.15000    104.27000    102.04000
12     92.66000     99.36000    102.04000
12     69.84000    139.25000    102.04000
12    118.08000    125.19000    108.02000
12    119.38000    114.08000    108.02000
12    140.90000    114.73000    108.02000
12    161.43000    105.25000    108.02000
12    157.52000    118.65000    108.02000
12    198.91000    131.08000    108.02000
12    202.82000     83.67000    108.02000
12    203.15000     72.55000    108.02000
12    197.61000     82.36000    108.02000
12    223.68000    104.59000    108.02000
12    220.42000     94.46000    108.02000
12    232.48000    100.02000    108.02000
12    138.29000    201.04000    108.02000
12    133.40000    205.29000    108.02000
12    123.62000    212.49000    108.02000
12    108.95000    206.93000    108.02000
12    108.63000    194.50000    108.02000
12    240.30000    197.12000    108.02000
12    192.07000    185.68000    108.02000
12    224.99000    169.00000    108.02000
12    213.90000    161.81000    108.02000
12    210.97000    182.73000    108.02000
12    117.43000     97.07000    108.02000
12    165.34000     88.57000    108.02000
12    168.93000     94.46000    108.02000
12    219.12000    127.15000    108.85000
12    246.17000    160.50000    108.85000
12    187.83000    106.56000    108.85000
12    123.30000    164.10000    108.85000
12    124.60000    155.92000    108.85000
12    203.15000    121.92000    108.85000
12    158.17000     86.29000    108.85000
12    195.98000    174.89000    108.85000
12     83.21000    124.21000    108.85000
12     83.86000    117.35000    108.85000
12     87.12000    135.98000    108.85000
12    140.57000    169.00000    108.85000
12    181.31000    117.35000    108.85000
12    174.14000    111.79000    108.85000
12    175.12000    104.27000    108.85000
12    179.03000    169.66000    108.85000
12    191.09000    162.46000    108.85000
12    228.57000    135.98000    108.85000
12    180.66000     85.96000    108.85000
12    203.47000     60.13000    108.85000
12    195.33000     54.57000    108.85000
12    125.25000     60.13000    108.85000
12    115.15000    149.39000    108.85000
12    136.01000    158.21000    108.85000
12    165.34000    222.62000    108.85000
12    198.91000    198.10000    108.85000
12    186.53000    220.33000    108.85000
12     81.58000    139.58000    108.85000
12    111.56000     86.94000    108.85000
12    125.58000    126.83000    108.85000
12     89.07000    106.56000    111.13000
12    126.88000    116.69000    111.13000
12    136.01000    107.86000    111.13000
12    128.51000     98.71000    111.13000
12    141.55000     84.32000    111.13000
12    167.62000     80.07000    111.13000
12    195.33000     65.36000    111.13000
12    192.72000     75.50000    111.13000
12    187.83000     81.71000    111.13000
12    200.22000    114.08000    111.13000
12    195.33000    107.86000    111.13000
12    192.07000     88.57000    111.13000
12    191.41000    138.92000    111.13000
12    208.36000    136.31000    111.13000
12    150.35000    165.73000    111.13000
12    197.28000    208.56000    111.13000
12    234.11000    180.12000    111.13000
12    173.49000    162.46000    111.13000
12    244.54000    142.19000    111.13000
12    198.91000    183.71000    111.13000
12    159.80000    213.47000    111.13000
12    165.01000    240.60000    111.13000
12    175.77000    240.93000    111.13000
12    131.12000    166.06000    111.13000
12    173.16000     60.78000    111.13000
12    167.30000     73.53000    111.13000
12    165.34000     67.00000    111.13000
12     91.35000    211.18000    111.13000
12     83.53000    205.62000    111.13000
12     78.64000    112.11000    111.13000
12    236.39000     92.17000    113.85000
12    227.27000     95.11000    113.85000
12    245.19000    101.65000    113.85000
12    238.35000     73.86000    113.85000
12    150.02000    123.56000    114.69000
12    153.93000     61.44000    114.69000
12    148.72000     57.19000    114.69000
12    176.42000     54.90000    114.69000
12    186.20000     67.32000    114.69000
12    179.68000     70.92000    114.69000
12    172.51000     67.00000    114.69000
12    173.16000     78.11000    114.69000
12    141.87000     97.40000    114.69000
12    153.61000     97.40000    114.69000
12    138.29000     55.88000    114.69000
12    111.89000     67.65000    114.69000
12    103.09000     76.48000    114.69000
12     97.22000     79.09000    114.69000
12    105.70000     93.81000    114.69000
12     94.94000     93.15000    114.69000
12     87.77000     92.50000    114.69000
12     92.66000     85.96000    114.69000
12     91.68000    117.67000    114.69000
12    106.67000    119.63000    114.69000
12    115.47000    119.96000    114.69000
12    127.53000    133.69000    114.69000
12    125.90000    176.19000    114.69000
12    138.29000    194.50000    114.69000
12    127.86000    197.45000    114.69000
12    133.07000    186.98000    114.69000
12    164.04000    147.10000    114.69000
12    164.04000    117.02000    114.69000
12    219.12000    108.52000    114.69000
12    209.34000    106.88000    114.69000
12    222.05000    190.25000    114.69000
12    211.30000    175.87000    114.69000
12    185.87000    197.12000    114.69000
12    165.01000    205.29000    114.69000
12    161.10000    194.50000    114.69000
12    145.13000    209.54000    114.69000
12    152.63000    215.10000    114.69000
12    115.47000    206.27000    114.69000
12    115.47000    196.47000    114.69000
12    132.42000    152.00000    114.69000
12    101.46000    178.48000    114.69000
12     99.50000    197.12000    114.69000
12     90.05000    150.69000    114.69000
12    110.58000    140.88000    114.69000
12    119.38000    131.73000    114.69000
12    149.37000     73.86000    114.69000
12    197.28000     97.73000    114.69000
12    206.08000     88.57000    114.69000
12    216.51000     66.01000    114.69000
12    253.99000    123.88000    114.69000
12    229.22000    201.70000    114.69000
12     69.52000    183.39000    114.69000
12     58.11000    175.87000    114.69000
12    156.87000    178.16000    114.69000
12    136.33000    133.37000    114.69000
12    117.43000    109.50000    114.69000
12    126.23000    147.75000    114.69000
12    185.55000    153.96000    114.69000
12    183.59000    143.83000    114.69000
12    228.57000     83.34000    114.69000
12    239.65000    135.65000    114.69000
12    183.92000    179.79000    114.69000
12    188.16000    171.94000    114.69000
12    165.99000    157.23000    114.69000
12    154.58000    155.27000    114.69000
12    169.58000    181.10000    114.69000
12    148.07000    182.08000    114.69000
12    148.07000    134.67000    114.69000
12     71.80000    200.39000    116.50000
12     66.26000    190.91000    116.50000
12     61.69000    186.00000    116.50000
12     67.56000    176.85000    116.50000
12    165.99000    133.37000    116.50000
12    217.49000    150.37000    116.50000
12    206.08000    146.12000    116.50000
12    218.47000    137.62000    116.50000
12    227.92000    148.08000    116.50000
12    254.97000    139.90000    116.50000
12    218.79000     81.71000    116.50000
12    185.55000     58.82000    116.50000
12    165.67000     56.21000    116.50000
12    131.77000     86.94000    116.50000
12    122.32000    104.27000    116.50000
12    190.44000    114.08000    116.50000
12    211.30000    122.25000    116.50000
12    225.64000    119.63000    116.50000
12    254.97000    132.38000    116.50000
12    241.61000    127.81000    116.50000
12    248.78000    148.73000    116.50000
12    234.11000    143.17000    116.50000
12    199.56000    157.23000    116.50000
12    192.39000    156.58000    116.50000
12    169.90000    197.12000    116.50000
12    175.77000    208.56000    116.50000
12    182.61000    237.01000    116.50000
12    202.50000    230.79000    116.50000
12    118.73000    161.16000    116.50000
12    121.99000    203.99000    116.50000
12     86.79000    155.60000    116.50000
12     83.53000    162.79000    116.50000
12     93.96000    114.40000    116.50000
12    141.22000     77.46000    116.50000
12    165.34000     97.73000    116.50000
12    159.15000     94.46000    116.50000
12    175.77000    125.52000    116.50000
12    143.18000     69.94000    116.50000
12    120.04000     83.34000    116.50000
12    116.45000     76.15000    116.50000
12    215.53000     99.36000    116.50000
12    208.69000     96.75000    116.50000
12    178.70000    134.35000    116.50000
12    186.20000    129.12000    116.50000
12     69.52000    133.37000    116.50000
12     77.01000    129.77000    116.50000
12     73.43000    125.19000    116.50000
12    239.65000    166.39000    116.50000
12    236.07000    159.19000    116.50000
12    238.02000    150.37000    116.50000
12    228.90000    155.27000    116.50000
12    244.54000    171.94000    116.50000
12    244.87000    109.83000    116.50000
12     99.83000    185.35000    116.50000
12     82.55000    182.08000    116.50000
12     76.36000    172.27000    116.50000
12     68.54000    167.37000    116.50000
12     77.34000    190.91000    116.50000
12     90.38000    185.68000    116.50000
12     85.81000    196.14000    116.50000
12     91.68000    203.00000    116.50000
12    101.78000    212.16000    116.50000
12    152.63000    226.87000    116.50000
12    148.72000    220.66000    116.50000
12    187.50000    233.74000    116.50000
12    194.67000    227.20000    116.50000
12    204.45000    208.56000    116.50000
12    171.53000    218.70000    116.50000
12    146.76000    236.35000    116.50000
12    144.81000    226.87000    116.50000
12    158.50000    233.74000    116.50000
12    123.30000    225.24000    116.50000
12     95.92000    123.88000    116.50000
12    149.04000    112.77000    116.50000
12    147.41000    101.65000    116.50000
12    210.64000     73.86000    116.50000
12    248.78000     86.94000    116.50000
12    255.62000     99.36000    116.50000
12    251.39000     79.42000    116.50000
12    227.59000     70.27000    116.50000
12    163.39000    140.23000    116.50000
12    155.56000    130.75000    116.50000
12    209.34000    156.58000    116.50000
12    144.81000    145.14000    116.50000
12    134.38000    141.21000    116.50000
12    120.04000    139.90000    116.50000
12    210.97000    114.73000    116.50000
12    256.60000    114.40000    116.50000
12    212.93000    192.87000    116.50000
12    111.56000    124.21000    116.50000
12    112.87000    134.35000    118.02000
12    104.07000    135.65000    118.02000
12    103.74000    129.12000    118.02000
12    101.13000    108.19000    118.02000
12     93.31000    101.98000    118.02000
12    128.18000     77.46000    118.02000
12    137.64000     66.67000    118.02000
12    155.24000     81.05000    118.02000
12    172.51000     88.90000    118.02000
12    195.00000    120.94000    118.02000
12    113.52000    168.68000    118.02000
12    111.24000    174.23000    118.02000
12    113.52000    184.70000    118.02000
12     95.92000    146.12000    118.02000
12     77.99000    156.25000    118.02000
12     68.21000    149.39000    118.02000
12     76.69000    149.71000    118.02000
12    145.46000    188.62000    118.02000
12    208.69000    201.37000    118.02000
12    226.62000    209.54000    118.02000
12    206.41000    223.60000    118.02000
12    174.14000    226.54000    118.02000
12    132.10000    180.77000    118.02000
12     95.27000    172.60000    118.02000
12    104.39000    157.89000    118.02000
12    104.72000    150.04000    118.02000
12     96.57000    163.12000    118.02000
12     94.94000    133.37000    118.02000
12    146.44000    152.33000    118.02000
12    156.21000    141.21000    118.02000
12    163.39000    166.39000    118.02000
12    188.16000    211.50000    118.02000
12    188.81000    203.33000    118.02000
12    205.43000    194.18000    118.02000
12    134.38000    223.93000    118.02000
12    222.38000    176.19000    118.02000
12    181.96000     96.42000    118.02000
12    233.13000    114.40000    118.02000
12    231.50000    128.13000    118.02000
12    241.93000    121.92000    118.02000
12    248.13000    117.35000    118.02000
12    141.22000    125.85000    118.02000
12    135.68000    121.27000    118.02000
12    151.65000     90.21000    118.02000
12    171.53000    146.77000    118.02000
12    178.70000    149.06000    118.02000
12    175.77000    154.62000    118.02000
12    203.80000    167.69000    118.02000
12    178.05000    189.93000    118.02000
12    157.19000    186.66000    118.02000
12    151.00000    198.10000    118.02000
12    158.82000    206.27000    118.02000
12    122.64000    189.93000    118.02000
12     86.79000    173.58000    118.02000
12    109.93000    103.29000    118.02000
12    196.30000    147.75000    118.02000
12    236.39000    189.93000    118.02000
12    214.88000    206.60000    118.02000
12    194.35000    220.66000    118.02000
12    167.62000    234.06000    118.02000
12     99.50000     83.67000    118.02000
12    181.96000    110.48000    124.46000
12    181.96000    118.65000    124.46000
12    176.75000    102.31000    124.46000
12    198.59000    128.46000    124.46000
12    246.82000    160.50000    124.46000
12    223.03000    167.04000    124.46000
12    210.97000    165.08000    124.46000
12    192.72000    187.96000    124.46000
12    133.07000    206.60000    124.46000
12    125.90000    211.83000    124.46000
12    138.29000    168.35000    124.46000
12    134.05000    158.54000    124.46000
12    121.67000    152.98000    124.46000
12     79.30000    141.54000    124.46000
12     84.51000    136.96000    124.46000
12     84.18000    126.17000    124.46000
12     84.18000    118.65000    124.46000
12    119.71000    115.38000    124.46000
12    123.62000    128.13000    124.46000
12    119.38000     97.73000    124.46000
12    110.26000     84.98000    124.46000
12    154.91000    118.65000    124.46000
12    155.24000    107.86000    124.46000
12    162.08000    103.61000    124.46000
12    164.69000     90.54000    124.46000
12    194.67000     54.24000    124.46000
12    203.15000     69.28000    124.46000
12    197.93000     84.00000    124.46000
12    239.65000    106.88000    124.46000
12    171.53000    130.42000    124.46000
12    202.82000    121.92000    124.46000
12    122.32000    170.31000    124.46000
12    162.08000    220.33000    124.46000
12    200.22000    197.45000    124.46000
12    136.01000    101.32000    124.46000
12    137.31000    115.71000    124.46000
12    103.74000    114.40000    124.46000
12    225.31000    105.90000    124.46000
12    116.78000     89.88000    124.46000
12    137.64000    106.88000    127.11000
12    141.87000     84.65000    127.11000
12    134.70000     73.86000    127.11000
12    122.97000     73.86000    127.11000
12    166.64000     69.61000    127.11000
12    167.62000     75.50000    127.11000
12    171.86000     60.46000    127.11000
12    216.51000     87.27000    127.11000
12    202.82000    115.38000    127.11000
12    192.07000    139.25000    127.11000
12    188.48000    135.98000    127.11000
12    150.35000    162.79000    127.11000
12    126.88000    156.58000    127.11000
12    196.63000    184.04000    127.11000
12    213.25000    184.70000    127.11000
12    234.44000    182.41000    127.11000
12    216.84000    159.19000    127.11000
12    196.63000    113.75000    127.11000
12    194.02000    106.88000    127.11000
12    187.83000     85.96000    127.11000
12    192.07000     92.50000    127.11000
12    197.61000     61.76000    127.11000
12    136.01000     93.48000    127.11000
12    166.32000     84.65000    127.11000
12     79.30000    109.50000    127.11000
12     96.24000    154.62000    127.11000
12    120.36000    180.77000    127.11000
12    208.04000    130.75000    127.11000
12    201.52000    135.33000    127.11000
12    224.01000    134.02000    127.11000
12    248.45000    141.54000    127.11000
12    234.76000    174.56000    127.11000
12    180.01000     85.96000    127.11000
12    177.73000    173.58000    127.11000
12    174.14000    165.08000    127.11000
12    190.11000    164.10000    127.11000
12    205.43000    187.64000    127.11000
12    196.96000    175.54000    127.11000
12    180.99000    223.27000    127.11000
12    180.01000    216.74000    127.11000
12    144.48000     64.38000    128.70000
12    214.23000     71.25000    128.70000
12    221.73000     75.50000    128.70000
12    236.39000     85.96000    128.70000
12    138.29000    205.62000    128.70000
12     93.31000    214.12000    128.70000
12     91.35000    209.87000    128.70000
12    177.40000    238.64000    128.70000
12    176.75000     57.84000    130.37000
12    172.51000     77.46000    130.37000
12    225.96000     91.52000    130.37000
12    247.80000    102.63000    130.37000
12    240.30000     73.21000    130.37000
12    152.63000     59.48000    130.37000
12    177.73000     70.92000    130.37000
12    186.53000     68.30000    130.37000
12    128.84000     81.38000    130.37000
12    103.09000     93.81000    130.37000
12    105.04000     82.04000    130.37000
12     90.05000     83.34000    130.37000
12     96.24000     90.54000    130.37000
12     95.59000     96.75000    130.37000
12    137.64000    192.54000    130.37000
12    114.50000    204.97000    130.37000
12    169.25000    185.02000    130.37000
12    162.73000    196.79000    130.37000
12    228.25000    203.66000    130.37000
12    225.64000    188.95000    130.37000
12    239.65000    139.58000    130.37000
12    206.08000    104.27000    130.37000
12    217.49000    109.50000    130.37000
12    195.98000    100.34000    130.37000
12    207.06000     86.94000    130.37000
12    163.06000    144.81000    130.37000
12    162.08000    118.00000    130.37000
12    129.81000    149.71000    130.37000
12    127.21000    178.16000    130.37000
12    126.55000    185.02000    130.37000
12    145.46000    209.54000    130.37000
12    112.87000    194.83000    130.37000
12    117.10000    130.75000    130.37000
12     91.03000    150.04000    130.37000
12     84.51000    143.17000    130.37000
12    115.15000    102.31000    130.37000
12    113.84000    111.46000    130.37000
12    145.78000    177.83000    130.37000
12    174.14000    201.70000    130.37000
12    130.14000    198.75000    130.37000
12     89.07000    122.58000    130.37000
12    143.18000     52.28000    130.37000
12    209.34000    173.91000    130.37000
12    154.26000    151.02000    130.37000
12    183.27000    144.48000    130.37000
12    150.35000    123.88000    130.37000
12     55.83000    176.85000    130.37000
12    123.62000    145.79000    130.37000
12    116.13000    155.27000    130.37000
12    158.50000    177.83000    130.37000
12    168.93000    178.48000    130.37000
12    186.20000    157.56000    130.37000
12    170.56000    105.58000    130.37000
12    100.81000    195.81000    130.37000
12    188.81000    181.75000    130.37000
12    190.76000    171.29000    130.37000
12    194.67000     72.88000    130.37000
12    136.98000    133.69000    130.37000
12    162.41000    159.85000    130.37000
12    128.84000     65.36000    130.37000
12    135.68000     58.82000    130.37000
12    128.84000     57.19000    130.37000
12    121.67000     60.78000    130.37000
12    108.63000     71.57000    130.37000
12    166.97000    139.25000    132.56000
12    157.19000    124.86000    132.56000
12    157.84000    111.46000    132.56000
12    155.89000     96.09000    132.56000
12    164.69000     96.75000    132.56000
12    156.54000     63.73000    132.56000
12    183.92000     57.84000    132.56000
12    213.25000     65.36000    132.56000
12    200.54000    229.49000    132.56000
12    196.30000    157.23000    132.56000
12    208.69000    147.75000    132.56000
12    217.49000    149.39000    132.56000
12    217.82000    137.62000    132.56000
12    226.29000    151.02000    132.56000
12    227.59000    142.19000    132.56000
12    249.43000    149.06000    132.56000
12    250.73000    135.65000    132.56000
12    252.04000    124.54000    132.56000
12    140.24000    155.92000    132.56000
12    118.73000    162.46000    132.56000
12    110.58000    124.86000    132.56000
12     94.61000    116.36000    132.56000
12     93.96000    125.19000    132.56000
12    101.13000    186.00000    132.56000
12    121.01000    199.41000    132.56000
12    123.95000    206.27000    132.56000
12    218.14000    103.94000    132.56000
12    214.88000     96.09000    132.56000
12    213.90000     82.04000    132.56000
12    131.12000     90.54000    132.56000
12    161.10000    136.31000    132.56000
12    213.58000    122.25000    132.56000
12    210.32000    111.13000    132.56000
12    181.96000    127.48000    132.56000
12    170.56000    122.25000    132.56000
12    130.14000    171.29000    132.56000
12    198.26000    206.93000    132.56000
12    174.14000    211.18000    132.56000
12     87.77000    164.42000    132.56000
12     88.42000    154.62000    132.56000
12     77.67000    131.40000    132.56000
12    145.13000     73.86000    132.56000
12    160.45000     72.88000    132.56000
12    188.16000     78.77000    132.56000
12    203.80000     94.79000    132.56000
12    173.16000    115.06000    132.56000
12    221.07000    121.92000    132.56000
12    233.79000     99.04000    132.56000
12    239.98000    163.77000    132.56000
12    225.64000    161.48000    132.56000
12    239.00000    151.02000    132.56000
12    234.11000    160.17000    132.56000
12    140.90000    146.77000    132.56000
12    150.67000    146.44000    132.56000
12    148.07000    135.65000    132.56000
12    128.84000    138.60000    132.56000
12    114.50000    147.10000    132.56000
12    177.07000    183.39000    132.56000
12    168.93000    194.50000    132.56000
12    201.52000    214.45000    132.56000
12    211.95000    215.10000    132.56000
12    148.72000    223.27000    132.56000
12    141.55000    215.10000    132.56000
12    104.72000    179.46000    132.56000
12    147.41000    100.67000    132.56000
12    130.14000    115.06000    132.56000
12    126.23000    106.88000    132.56000
12    124.93000     94.13000    132.56000
12    116.13000     81.05000    132.56000
12    165.01000     55.55000    132.56000
12    166.32000     63.73000    132.56000
12    204.45000     77.13000    132.56000
12    242.26000    130.75000    132.56000
12    225.64000    115.38000    132.56000
12     64.63000    183.06000    132.56000
12     62.67000    191.56000    132.56000
12     66.26000    174.89000    132.56000
12     71.15000    199.08000    132.56000
12     73.43000    169.98000    132.56000
12     73.75000    182.08000    132.56000
12     87.77000    182.73000    132.56000
12     82.88000    189.60000    132.56000
12     87.12000    198.75000    132.56000
12     92.33000    192.22000    132.56000
12     94.94000    200.72000    132.56000
12    103.09000    207.91000    132.56000
12     79.95000    202.02000    132.56000
12     61.69000    162.14000    132.56000
12    240.96000     91.19000    132.56000
12    144.48000    187.64000    133.70000
12    143.83000    204.31000    133.70000
12    189.46000    201.70000    133.70000
12    207.06000    200.72000    133.70000
12    205.76000    223.93000    133.70000
12    174.14000    227.85000    133.70000
12    162.41000    208.56000    133.70000
12    155.56000    140.23000    133.70000
12    105.70000    135.98000    133.70000
12     97.22000    144.15000    133.70000
12    154.91000     88.57000    133.70000
12    153.61000     78.44000    133.70000
12    173.16000     87.59000    133.70000
12    241.61000    118.33000    133.70000
12    193.37000     66.34000    133.70000
12    102.11000    106.88000    133.70000
12     93.96000    102.63000    133.70000
12     70.82000    153.31000    133.70000
12     80.60000    157.56000    133.70000
12    168.60000    146.77000    133.70000
12    220.75000    181.10000    133.70000
12    145.46000    126.50000    133.70000
12    121.01000    175.21000    133.70000
12    128.51000    180.77000    133.70000
12    116.13000    187.31000    133.70000
12     92.98000    132.38000    133.70000
12    134.38000    123.56000    133.70000
12    176.75000    137.94000    133.70000
12    108.63000    169.33000    133.70000
12    106.35000    158.54000    133.70000
12    106.02000    148.08000    133.70000
12     94.61000    175.87000    133.70000
12     95.27000    167.37000    133.70000
12     77.34000    152.33000    133.70000
12    172.84000    155.27000    133.70000
12    151.00000    172.60000    133.70000
12    156.21000    188.95000    133.70000
12    151.00000    196.79000    133.70000
12    153.28000    206.27000    133.70000
12    189.46000    231.78000    133.70000
12    190.76000    215.43000    133.70000
12    193.04000    224.26000    133.70000
12    181.96000    209.54000    133.70000
12    202.17000    165.41000    133.70000
12    198.91000    150.04000    133.70000
12    205.43000    158.21000    133.70000
12    202.17000    142.52000    133.70000
12    218.47000    196.47000    133.70000
12    216.19000    206.27000    133.70000
12    193.70000    124.86000    133.70000
12    186.53000    103.29000    133.70000
12    181.31000     96.75000    133.70000
12    231.18000    131.73000    133.70000
12    232.48000    121.27000    133.70000
12    204.45000    119.63000    140.29000
12    192.07000    119.31000    140.29000
12    181.64000    110.15000    140.29000
12    172.19000    129.44000    140.29000
12    151.98000    111.46000    140.29000
12    139.27000    118.65000    140.29000
12    126.23000    128.46000    140.29000
12    121.67000    136.96000    140.29000
12    121.99000    114.08000    140.29000
12    114.82000    119.96000    140.29000
12    121.01000     99.04000    140.29000
12    130.47000     99.04000    140.29000
12    137.96000     98.38000    140.29000
12    113.84000     89.88000    140.29000
12    105.70000    118.98000    140.29000
12    137.96000    163.77000    140.29000
12    126.23000    161.48000    140.29000
12    123.95000    168.02000    140.29000
12    161.43000    202.68000    140.29000
12    173.49000    189.93000    140.29000
12    173.49000    101.00000    140.29000
12    207.06000     71.25000    140.29000
12    206.73000     63.73000    140.29000
12    197.93000     55.23000    140.29000
12    194.67000     50.65000    140.29000
12    150.02000     54.24000    140.29000
12    111.89000    134.35000    140.29000
12     77.67000    145.14000    140.29000
12    140.57000    186.98000    140.29000
12    193.37000    190.25000    140.29000
12    216.84000    167.04000    140.29000
12    220.75000    177.18000    140.29000
12    162.41000    214.12000    140.29000
12    159.15000    221.64000    140.29000
12    202.17000    125.52000    140.29000
12    222.05000    104.27000    140.29000
12    129.16000    204.97000    140.29000
12     87.12000    134.67000    140.29000
12    161.76000     94.13000    140.29000
12    161.43000    102.63000    140.29000
12    241.61000    104.92000    140.29000
12    141.87000     85.96000    142.71000
12    136.01000     73.21000    142.71000
12    120.36000     74.52000    142.71000
12    128.84000     73.53000    142.71000
12    168.93000     72.88000    142.71000
12    164.36000     80.07000    142.71000
12    171.86000     83.34000    142.71000
12    192.07000     89.88000    142.71000
12    180.66000     86.94000    142.71000
12    196.30000    111.79000    142.71000
12    210.64000    133.37000    142.71000
12    188.81000    138.27000    142.71000
12    208.36000    186.98000    142.71000
12    135.36000    106.56000    142.71000
12     84.51000    113.75000    142.71000
12    150.35000    160.83000    142.71000
12    144.16000    166.39000    142.71000
12    163.39000    168.02000    142.71000
12    177.07000    173.58000    142.71000
12    185.55000    193.20000    142.71000
12    170.88000    163.12000    142.71000
12    180.33000    164.75000    142.71000
12    196.63000    178.48000    142.71000
12    196.96000    142.19000    142.71000
12    233.13000    109.50000    142.71000
12    218.47000     88.57000    142.71000
12    198.59000    106.56000    142.71000
12    226.94000     96.75000    142.71000
12    109.93000    186.98000    142.71000
12    122.64000    181.43000    142.71000
12    172.84000     79.09000    145.74000
12    177.73000     56.86000    145.74000
12    147.41000     67.98000    145.74000
12    206.73000     85.30000    145.74000
12    226.62000     90.21000    145.74000
12    214.23000     72.23000    145.74000
12    220.42000     75.82000    145.74000
12    127.53000    152.65000    145.74000
12    116.78000    156.58000    145.74000
12    136.01000    192.54000    145.74000
12    136.01000    204.64000    145.74000
12    174.14000    202.68000    145.74000
12    185.87000    161.48000    145.74000
12    195.00000    166.39000    145.74000
12    208.04000    171.62000    145.74000
12    186.20000    182.41000    145.74000
12    117.43000    116.36000    145.74000
12    128.84000    120.29000    145.74000
12    116.78000    129.44000    145.74000
12     85.16000    143.83000    145.74000
12     94.61000    150.37000    145.74000
12     99.83000    153.96000    145.74000
12     96.90000    162.14000    145.74000
12    123.95000    146.77000    145.74000
12    148.72000    182.08000    145.74000
12    115.80000    204.97000    145.74000
12     97.87000     98.06000    145.74000
12    102.11000     84.65000    145.74000
12    108.30000     77.78000    145.74000
12    156.87000     57.19000    145.74000
12    174.14000     67.65000    145.74000
12    197.93000     80.73000    145.74000
12    185.22000     71.57000    145.74000
12    190.11000     58.82000    145.74000
12    153.93000    129.77000    145.74000
12    140.57000    136.31000    145.74000
12    161.10000    157.89000    145.74000
12    158.17000    149.71000    145.74000
12    159.47000    182.41000    145.74000
12    166.97000    174.56000    145.74000
12    179.36000    150.69000    145.74000
12    182.94000    145.46000    145.74000
12    189.13000    156.58000    145.74000
12    189.13000    148.73000    145.74000
12    190.44000    171.94000    145.74000
12    217.16000    190.58000    145.74000
12    211.95000    179.14000    145.74000
12    200.87000    194.18000    145.74000
12    200.54000    184.70000    145.74000
12    140.24000    175.87000    145.74000
12    126.55000    192.87000    145.74000
12    112.54000    102.96000    145.74000
12    103.74000     99.36000    145.74000
12     80.92000    173.91000    145.74000
12     73.43000    193.20000    145.74000
12     73.10000    161.48000    145.74000
12    108.95000    197.77000    145.74000
12    175.12000    108.19000    145.74000
12    192.39000    133.04000    145.74000
12    134.70000     85.30000    145.74000
12    130.14000     83.67000    145.74000
12    176.75000    217.06000    145.74000
12    158.17000     96.42000    149.99000
12    168.60000     87.92000    149.99000
12    153.93000     75.17000    149.99000
12    149.70000     75.50000    149.99000
12    155.24000     87.59000    149.99000
12    196.96000     66.34000    149.99000
12    209.02000    109.50000    149.99000
12    215.21000     99.36000    149.99000
12    212.60000     89.55000    149.99000
12    154.26000    141.21000    149.99000
12    137.96000    156.58000    149.99000
12    172.19000    184.37000    149.99000
12    141.55000    191.89000    149.99000
12    145.46000    205.62000    149.99000
12    119.38000    177.50000    149.99000
12    169.90000    137.62000    149.99000
12    168.60000    123.56000    149.99000
12    156.87000    127.15000    149.99000
12    157.19000    112.11000    149.99000
12    148.72000    125.85000    149.99000
12    190.11000    200.39000    149.99000
12    186.20000    207.91000    149.99000
12    207.06000    199.73000    149.99000
12    222.38000    156.91000    149.99000
12    221.40000    141.54000    149.99000
12    220.75000    134.35000    149.99000
12    223.03000    114.40000    149.99000
12    237.37000    117.02000    149.99000
12    209.02000    124.86000    149.99000
12    217.82000    126.17000    149.99000
12    186.20000     80.73000    149.99000
12    186.85000     97.07000    149.99000
12    199.24000     95.44000    149.99000
12    191.74000     76.15000    149.99000
12    170.56000     62.75000    149.99000
12    159.80000     67.65000    149.99000
12    164.04000    142.52000    149.99000
12    168.93000    149.71000    149.99000
12    110.26000    127.15000    149.99000
12    107.33000    136.63000    149.99000
12     92.98000    132.38000    149.99000
12     93.96000    124.54000    149.99000
12     95.92000    144.48000    149.99000
12    111.24000    164.75000    149.99000
12    165.99000    195.16000    149.99000
12     90.05000    162.79000    149.99000
12     94.61000    170.96000    149.99000
12    119.38000    187.31000    149.99000
12     82.55000    152.98000    149.99000
12     71.80000    153.96000    149.99000
12    145.13000     89.55000    149.99000
12    133.07000     90.54000    149.99000
12    114.50000     83.67000    149.99000
12    222.70000    165.73000    149.99000
12    136.98000    122.90000    149.99000
12    131.44000    115.38000    149.99000
12    140.24000     82.04000    149.99000
12    165.99000     92.82000    149.99000
12    211.95000     57.51000    149.99000
12    188.81000     48.03000    149.99000
12    188.16000     53.59000    149.99000
12    167.95000     55.88000    149.99000
12    212.93000    149.39000    149.99000
12     99.50000    114.73000    149.99000
12     83.86000    123.23000    149.99000
12    126.55000     93.81000    149.99000
12    147.09000    150.04000    149.99000
12    136.33000    144.48000    149.99000
12    131.12000    133.69000    149.99000
12    182.61000    125.52000    149.99000
12    175.44000    119.63000    149.99000
12    202.82000    161.16000    149.99000
12    203.15000    149.06000    149.99000
12    156.21000    172.60000    149.99000
12    152.30000    191.89000    149.99000
12    130.47000    174.23000    149.99000
12    110.58000    174.56000    149.99000
12    107.33000    152.65000    149.99000
12    110.91000    144.81000    149.99000
12     99.83000    136.31000    149.99000
12    101.13000    126.17000    149.99000
12    106.35000    108.52000    149.99000
12    117.75000    108.84000    149.99000
12    148.39000    100.67000    149.99000
12    143.50000    110.81000    149.99000
12    227.59000     81.71000    149.99000
12    232.81000     87.92000    149.99000
12    171.53000    101.65000    157.48000
12    192.39000    119.96000    157.48000
12    198.59000    126.83000    157.48000
12    205.10000    118.33000    157.48000
12    223.68000    103.29000    157.48000
12    206.73000     73.53000    157.48000
12    207.39000     66.34000    157.48000
12    184.24000     64.38000    157.48000
12    148.72000     54.57000    157.48000
12    148.07000     62.09000    157.48000
12    162.73000    106.23000    157.48000
12    119.71000    100.34000    157.48000
12    132.75000    104.27000    157.48000
12    125.90000    109.17000    157.48000
12    122.32000    112.77000    157.48000
12    116.13000     91.84000    157.48000
12    111.56000    122.58000    157.48000
12    125.25000    127.81000    157.48000
12    117.75000    135.98000    157.48000
12    122.32000    137.62000    157.48000
12    129.16000    144.81000    157.48000
12    119.38000    149.06000    157.48000
12    126.23000    159.19000    157.48000
12    137.96000    152.00000    157.48000
12    174.14000    138.92000    157.48000
12    210.64000    139.25000    157.48000
12    170.56000    129.44000    157.48000
12    217.82000    167.69000    157.48000
12    172.19000    191.23000    157.48000
12    128.84000    203.66000    157.48000
12    160.78000    201.04000    157.48000
12    161.10000    213.14000    157.48000
12    124.60000    175.54000    157.48000
12     87.12000    137.62000    157.48000
12     84.18000    131.08000    157.48000
12     90.38000    117.67000    157.48000
12    106.02000    119.31000    157.48000
12    138.29000     96.75000    157.48000
12    182.29000    109.83000    157.48000
12    149.37000    108.84000    157.48000
12    149.37000    118.65000    157.48000
12    146.76000    154.62000    157.48000
12    196.96000     52.61000    157.48000
12    200.22000    108.84000    158.77000
12    210.32000    133.37000    158.77000
12    198.59000    141.87000    158.77000
12    188.48000    139.90000    158.77000
12    165.99000     79.42000    158.77000
12    166.32000     70.27000    158.77000
12    131.44000     73.53000    158.77000
12    139.59000     72.23000    158.77000
12    172.19000     84.65000    158.77000
12    121.99000    181.43000    158.77000
12    112.54000    185.68000    158.77000
12    178.70000    183.71000    158.77000
12    189.79000     90.21000    158.77000
12    180.01000     96.75000    158.77000
12    146.44000    143.50000    158.77000
12    146.44000    132.06000    158.77000
12    163.06000    118.65000    158.77000
12    168.60000    113.42000    158.77000
12    181.96000     85.30000    158.77000
12    207.39000    100.02000    158.77000
12    188.48000    105.58000    158.77000
12    187.50000    132.71000    158.77000
12    211.62000    157.56000    158.77000
12    177.40000    160.83000    158.77000
12    195.33000    159.19000    158.77000
12    166.64000    167.04000    158.77000
12    193.37000    192.22000    158.77000
12    206.73000    191.56000    158.77000
12    209.02000    184.70000    158.77000
12    178.05000    178.81000    158.77000
12    181.31000    197.77000    158.77000
12    200.54000    171.94000    158.77000
12    180.66000    169.66000    158.77000
12    149.70000    169.00000    158.77000
12    152.63000    161.81000    158.77000
12    141.55000    185.35000    158.77000
12    170.88000    208.89000    158.77000
12    118.08000    198.75000    158.77000
12    132.75000    199.08000    158.77000
12    142.85000    199.73000    158.77000
12    128.51000    182.73000    158.77000
12    138.94000    163.77000    158.77000
12    129.81000    167.69000    158.77000
12    118.41000    168.68000    158.77000
12    103.09000    182.73000    158.77000
12    104.72000    190.25000    158.77000
12     93.31000    177.83000    158.77000
12    214.56000    117.02000    158.77000
12    203.80000    135.33000    158.77000
12    216.84000     82.04000    158.77000
12    232.81000    107.54000    158.77000
12    229.55000    121.60000    158.77000
12    226.94000    131.40000    158.77000
12    118.41000     72.55000    158.77000
12    120.36000     80.40000    158.77000
12    152.96000    207.25000    158.77000
12    187.18000    154.94000    162.41000
12    183.92000    161.16000    162.41000
12    191.41000    166.39000    162.41000
12    186.85000    173.58000    162.41000
12    187.18000    181.43000    162.41000
12    205.10000    169.33000    162.41000
12    205.43000     84.32000    162.41000
12    201.84000     79.75000    162.41000
12    191.74000     82.04000    162.41000
12    215.53000     71.90000    162.41000
12    191.09000     59.15000    162.41000
12    174.47000     66.01000    162.41000
12    178.05000     72.55000    162.41000
12    171.86000     74.19000    162.41000
12    128.84000     88.25000    162.41000
12    174.47000    108.84000    162.41000
12    199.56000    119.31000    162.41000
12    126.55000    153.64000    162.41000
12     96.57000    162.79000    162.41000
12     97.55000    152.98000    162.41000
12     83.53000    145.46000    162.41000
12    125.58000    117.67000    162.41000
12    140.90000    137.29000    162.41000
12    159.47000    146.12000    162.41000
12    162.08000    152.33000    162.41000
12    154.91000    105.25000    162.41000
12    193.04000    148.40000    162.41000
12    195.33000    134.35000    162.41000
12    113.19000    115.38000    162.41000
12    120.36000    120.94000    162.41000
12    117.10000    129.44000    162.41000
12    144.16000    177.18000    162.41000
12    158.17000    186.66000    162.41000
12    161.10000    179.14000    162.41000
12    169.90000    174.23000    162.41000
12    175.44000    148.40000    162.41000
12    159.80000    159.19000    162.41000
12    180.66000    134.67000    162.41000
12    186.20000    116.04000    162.41000
12    194.02000    184.37000    162.41000
12    201.52000    179.46000    162.41000
12    197.93000    199.08000    162.41000
12    177.73000     59.15000    162.41000
12    158.82000     60.78000    162.41000
12    109.28000    102.63000    162.41000
12    102.44000    101.00000    162.41000
12     99.50000     94.46000    162.41000
12    107.65000     91.84000    162.41000
12    117.75000    159.52000    162.41000
12     90.70000    148.40000    162.41000
12    158.82000     94.79000    165.21000
12    150.35000     97.07000    165.21000
12    143.18000     86.61000    165.21000
12    135.68000     81.71000    165.21000
12    149.04000     74.84000    165.21000
12    126.23000     96.09000    165.21000
12    137.64000    120.29000    165.21000
12    132.42000    124.86000    165.21000
12    149.37000    125.85000    165.21000
12    157.19000    130.10000    165.21000
12    156.87000    141.21000    165.21000
12    172.84000    121.27000    165.21000
12    206.73000    110.15000    165.21000
12    222.38000    111.79000    165.21000
12    216.51000    126.50000    165.21000
12    220.10000    142.52000    165.21000
12    221.40000    156.25000    165.21000
12    170.23000     95.77000    165.21000
12    155.89000     86.29000    165.21000
12    156.87000    169.66000    165.21000
12    105.37000    152.00000    165.21000
12     96.24000    145.79000    165.21000
12    134.05000    156.58000    165.21000
12    185.87000     98.38000    165.21000
12    141.87000    191.23000    165.21000
12    108.30000    137.94000    165.21000
12    104.39000    128.13000    165.21000
12     95.59000    136.96000    165.21000
12     93.96000    128.79000    165.21000
12     98.20000    119.96000    165.21000
12    100.81000    110.15000    165.21000
12    166.32000     86.29000    165.21000
12    112.87000     80.40000    165.21000
12    109.61000     84.32000    165.21000
12    151.33000     69.94000    165.21000
12    212.27000    150.37000    165.21000
12    203.47000    150.69000    165.21000
12    202.17000    160.83000    165.21000
12    164.69000    192.87000    165.21000
12    166.64000    184.37000    165.21000
12    153.93000    194.50000    165.21000
12    147.09000    188.29000    165.21000
12    172.19000    202.02000    165.21000
12    131.77000    135.33000    165.21000
12    142.53000    111.79000    165.21000
12    133.40000    114.40000    165.21000
12    142.53000    103.61000    165.21000
12    164.36000    137.94000    165.21000
12    169.58000    157.89000    165.21000
12    180.99000    126.50000    165.21000
12    182.61000    147.75000    165.21000
12    196.63000     64.71000    165.21000
12    215.53000     99.36000    165.21000
12    213.90000     90.21000    165.21000
12    110.58000    163.44000    165.21000
12    111.89000    152.65000    165.21000
12    170.56000    131.08000    173.09000
12    172.19000    136.63000    173.09000
12    175.44000    141.87000    173.09000
12    177.73000    130.10000    173.09000
12    146.44000    154.62000    173.09000
12    137.31000    152.65000    173.09000
12    127.86000    143.50000    173.09000
12    120.36000    149.71000    173.09000
12    206.41000    123.23000    173.09000
12    192.72000    120.94000    173.09000
12    166.32000    107.86000    173.09000
12    151.33000    109.50000    173.09000
12    132.10000    103.94000    173.09000
12    124.93000    110.48000    173.09000
12    118.08000    111.13000    173.09000
12    124.60000    163.44000    173.09000
12    173.16000    190.91000    173.09000
12    217.16000    168.35000    173.09000
12    206.41000     69.28000    173.09000
12    134.05000     93.15000    173.09000
12    116.13000     93.81000    173.09000
12    120.04000    104.59000    173.09000
12    112.87000    122.90000    173.09000
12    123.62000    136.63000    173.09000
12    115.47000    137.94000    173.09000
12    193.37000    112.77000    173.09000
12    162.08000    101.98000    173.09000
12    152.30000    117.35000    173.09000
12    210.64000    141.21000    173.09000
12    108.63000    176.19000    173.09000
12    100.81000    171.29000    173.09000
12    134.70000    175.21000    173.09000
12    131.44000    190.25000    173.09000
12    120.36000    190.91000    173.09000
12    226.94000     85.63000    173.09000
12    183.27000     65.69000    173.09000
12    188.48000     93.81000    174.76000
12    197.28000     96.75000    174.76000
12    179.03000     96.42000    174.76000
12    173.16000     97.73000    174.76000
12    170.23000     83.02000    174.76000
12    163.71000     80.40000    174.76000
12    164.69000     72.55000    174.76000
12    137.31000    161.16000    174.76000
12    178.05000    186.33000    174.76000
12    210.97000    134.67000    174.76000
12    191.74000    140.56000    174.76000
12    195.98000    124.86000    174.76000
12    201.19000    106.88000    174.76000
12    121.34000    180.45000    175.21000
12    179.68000     87.27000    176.27000
12    187.50000    107.54000    176.27000
12    201.19000    139.90000    176.27000
12    211.95000    116.36000    176.27000
12    146.44000    143.17000    176.27000
12    140.90000    131.08000    176.27000
12    137.31000     72.55000    176.27000
12    123.30000     80.07000    176.27000
12    185.87000    172.93000    178.77000
12    180.01000    164.10000    178.77000
12    194.35000    165.41000    178.77000
12    187.50000    157.89000    178.77000
12    168.60000    172.27000    178.77000
12    158.50000    161.81000    178.77000
12    160.78000    151.02000    178.77000
12    194.02000    130.75000    178.77000
12    195.65000    146.77000    178.77000
12    184.90000    117.67000    178.77000
12    176.10000    110.48000    178.77000
12    169.25000    120.29000    178.77000
12    188.16000     80.40000    178.77000
12    177.40000     73.86000    178.77000
12    125.58000    118.98000    178.77000
12    119.06000    130.10000    178.77000
12    107.00000    118.65000    178.77000
12    111.56000    107.86000    178.77000
12    148.39000    165.73000    178.77000
12    142.53000    179.46000    178.77000
12    125.25000    156.25000    178.77000
12    178.70000    155.60000    178.77000
12    170.88000    149.06000    178.77000
12    184.90000    135.33000    178.77000
12    203.80000    134.35000    178.77000
12    201.19000    117.67000    178.77000
12    161.43000    178.48000    178.77000
12    156.21000    185.68000    178.77000
12    176.75000    176.19000    178.77000
12    205.43000    172.60000    178.77000
12    200.54000     79.09000    178.77000
12    210.97000     83.02000    178.77000
12    157.84000    172.60000    180.66000
12    151.00000     98.06000    180.66000
12    143.50000     88.57000    180.66000
12    150.35000     74.52000    180.66000
12    143.50000    120.94000    180.66000
12    151.33000    124.21000    180.66000
12    164.04000    145.79000    180.66000
12    164.36000    135.00000    180.66000
12    170.23000    160.50000    180.66000
12    203.47000    152.00000    180.66000
12    198.91000    158.87000    180.66000
12    184.57000    148.40000    180.66000
12    220.75000    108.52000    180.66000
12    210.97000    101.98000    180.66000
12    215.21000     92.50000    180.66000
12    153.93000     82.36000    180.66000
12    156.87000     90.21000    180.66000
12    170.88000     90.86000    180.66000
12    141.55000     82.36000    180.66000
12    130.79000     88.90000    180.66000
12    137.64000    119.63000    180.66000
12    128.84000    131.73000    180.66000
12    137.64000    143.17000    180.66000
12    140.24000    110.15000    180.66000
12    139.59000    102.63000    180.66000
12    159.80000    125.19000    180.66000
12    160.13000    114.73000    180.66000
12    166.32000    106.88000    188.31000
12    178.05000    129.12000    188.31000
12    174.79000    140.56000    188.31000
12    155.56000    109.83000    191.34000
12    172.84000     97.73000    191.34000
12    167.30000     81.05000    191.34000
12    198.26000    101.00000    191.34000
12    191.41000    109.17000    191.34000
12    193.04000    121.92000    191.34000
12    147.41000    136.31000    191.34000
12    152.30000    146.12000    191.34000
12    143.50000    155.27000    191.34000
12    139.92000    129.77000    191.34000
12    127.53000    108.52000    191.34000
12    130.79000     98.38000    191.34000
12    179.03000     95.11000    193.01000
12    191.41000    141.87000    193.01000
12    194.67000    131.40000    195.28000
12    168.27000    118.33000    195.28000
12    175.44000    109.17000    195.28000
12    176.75000     75.17000    195.28000
12    161.76000     98.71000    195.28000
12    149.70000    115.38000    195.28000
12    186.85000    115.71000    195.28000
12    186.53000    123.88000    195.28000
12    201.19000    114.08000    195.28000
12    205.10000    123.23000    195.28000
12    210.64000    113.75000    195.28000
12    191.41000     83.67000    195.28000
12    180.01000     86.61000    195.28000
12    158.82000    156.58000    195.28000
12    171.53000    150.37000    195.28000
12    190.76000    155.27000    195.28000
12    150.67000    164.42000    195.28000
12    204.13000    133.04000    195.28000
12    131.77000     77.46000    194.60000
12    142.20000     69.28000    194.60000
12    157.52000     68.30000    194.60000
12    168.93000     70.59000    194.60000
12    155.56000     92.82000    198.77000
12    147.41000    102.63000    198.77000
12    140.24000    115.06000    198.77000
12    151.00000    127.48000    198.77000
12    165.67000    135.65000    198.77000
12    171.21000    121.60000    198.77000
12    172.19000    131.40000    198.77000
12    153.28000     77.46000    198.77000
12    142.53000     80.07000    198.77000
12    136.01000     85.30000    198.77000
12    145.78000     90.21000    198.77000
12    155.89000     59.48000    198.77000
11    171.11000    228.86000     86.66000
11    233.69000    212.84000     91.88000
11    240.21000    199.44000     90.14000
11    246.40000     80.43000     94.91000
11    227.92000     88.90000    109.69000
11    247.15000     74.84000    109.69000
11    141.22000     48.69000    112.19000
11    115.47000     65.03000    138.85000
11    173.16000     46.73000    138.85000
11    202.82000     48.36000    138.85000
11    204.45000     53.26000    138.85000
11    236.72000     79.42000    145.82000
11    163.06000     66.01000    169.76000
11    189.13000     73.53000    178.85000
11    141.22000     59.80000    189.38000
11    177.73000    120.94000    188.92000
11    151.00000    178.16000    173.77000
11    102.44000    170.31000    155.29000
11    237.05000     99.04000    159.68000
11    226.62000    175.87000    144.00000
11    226.62000     97.07000    167.18000
11    221.73000     95.11000    172.94000
11    195.00000    240.28000    121.65000
11    157.19000    220.33000    107.34000
11    222.70000     68.63000    131.73000
11    184.57000     99.36000    190.89000
11    153.61000    133.04000    181.80000
11    163.71000    124.21000    197.03000
11    196.63000     90.54000    181.35000
11    205.43000     90.21000    181.35000
11    201.52000     86.94000    181.35000
11    200.22000     93.48000    177.26000
11    191.74000     45.42000    129.31000
11    183.92000     43.78000    129.31000
11    205.10000     44.11000    129.31000
11    132.42000     52.61000    128.24000
