# Supplementary material for: Design Principles of Pancreatic Islets: Glucose-Dependent Coordination of Hormone Pulses
Source: PLoS One. 2016 Apr 1;11(4):e0152446. doi: 10.1371/journal.pone.0152446 (PMC4818077; doi:10.1371/journal.pone.0152446)
Supplement: S1 Dataset — Three-dimensional coordinates of α and β cells within mouse islets (n = 29). Columns represent types, x, y, and z coordinates (μm) of cells (rows) within an islet. The numbers of the first column are 11 (α cell) and 12 (β cell). (ZIP) [file pone.0152446.s009.zip › Mouse/M20.txt]

12    107.17000     93.16000      2.12000
12    120.53000     86.29000      2.12000
12    108.47000     69.95000      2.12000
12     94.13000     71.26000      2.12000
12     90.22000     79.10000      2.12000
12    138.46000     98.06000      2.12000
12    137.48000     83.68000      2.12000
12    105.21000    106.24000      2.12000
12     96.09000    103.62000      2.12000
12     94.78000    116.37000      2.12000
12    112.38000    119.64000      2.12000
12    126.07000     72.24000      2.12000
12    119.56000    100.03000      2.12000
12     99.67000     90.55000      4.17000
12    113.36000     95.78000      4.17000
12    130.64000     92.51000      4.17000
12    115.97000     71.26000      4.17000
12    123.79000     58.83000      4.17000
12     93.81000     61.45000      4.17000
12     85.33000    121.60000      4.17000
12     92.18000    126.84000      4.17000
12    108.15000    138.93000      4.17000
12    121.18000    144.49000      4.17000
12    142.04000    122.26000      4.17000
12    137.48000    130.43000      4.17000
12    144.00000    110.82000      4.17000
12    121.18000    127.49000      4.17000
12    104.24000    126.51000      4.17000
12    128.68000    116.37000      4.17000
12    131.29000    106.57000      4.17000
12    102.93000     78.45000      4.17000
12     89.57000    106.57000      7.65000
12     90.55000     97.08000      7.65000
12     90.87000     87.28000      7.65000
12    127.70000     81.39000      7.65000
12    147.91000     90.22000      7.65000
12    154.10000    108.85000      7.65000
12    158.34000     93.49000      7.65000
12    148.89000    100.35000      7.65000
12    135.85000     72.24000      7.65000
12    146.28000     79.76000      7.65000
12    156.39000     83.68000      7.65000
12    130.64000    125.20000      7.65000
12    109.78000     77.47000      7.65000
12    103.91000     84.66000      7.65000
12    138.46000    104.60000      7.65000
12    104.56000    115.39000      7.65000
12    112.38000    127.82000      7.65000
12    122.81000    108.20000      7.65000
12    119.56000    118.01000      7.65000
12    146.93000     71.26000     11.06000
12    150.84000     62.75000     11.06000
12    107.82000     62.10000     11.06000
12    109.78000    109.18000     11.06000
12     93.15000    136.97000     11.06000
12    155.73000    119.64000     11.06000
12    154.43000    134.36000     11.06000
12    159.97000    128.14000     11.06000
12    163.56000    106.89000     11.06000
12    165.19000     89.56000     11.06000
12    156.06000     73.54000     11.06000
12    135.85000     58.83000     11.06000
12    126.73000    156.91000     11.06000
12     93.15000    148.09000     11.06000
12    101.63000    146.13000     11.06000
12    111.41000    151.68000     11.06000
12    131.61000    145.80000     11.06000
12    137.81000    155.61000     11.06000
12    149.21000    125.86000     11.06000
12    166.16000    116.37000     11.06000
12     83.05000     79.76000     11.06000
12     79.47000     92.83000     11.06000
12    136.50000    115.39000     16.13000
12    112.71000     86.29000     16.13000
12    129.01000     65.70000     16.13000
12    142.04000     66.02000     16.13000
12    120.53000     80.41000     16.13000
12    122.49000     96.76000     19.01000
12    106.84000     95.45000     19.01000
12    101.95000    104.93000     19.01000
12     94.46000    113.10000     19.01000
12     90.55000     68.97000     19.01000
12    105.87000     68.64000     19.01000
12    141.39000     94.47000     19.01000
12    135.53000     81.39000     19.01000
12    121.84000    127.49000     20.68000
12    100.00000    125.86000     20.68000
12     86.31000    125.20000     20.68000
12     83.38000    132.07000     20.68000
12     84.68000    136.97000     20.68000
12    107.82000    138.93000     19.85000
12    115.32000    144.16000     19.01000
12    123.79000    149.39000     19.01000
12    138.78000    131.09000     19.85000
12    142.37000    120.30000     19.85000
12    144.65000    111.80000     19.85000
12    137.48000     99.05000     19.85000
12    129.01000     89.89000     19.85000
12    119.88000     86.29000     19.85000
12     98.37000     92.83000     20.68000
12     94.46000     74.20000     20.68000
12     88.92000     80.08000     20.68000
12     84.03000    112.78000     20.68000
12    113.69000     68.31000     20.68000
12    120.53000     67.01000     21.59000
12    123.79000     58.50000     21.59000
12    129.66000    110.16000     22.42000
12    129.01000     99.70000     22.42000
12    161.93000     99.37000     22.42000
12    143.02000     54.25000     22.42000
12     94.46000     61.77000     23.33000
12    109.13000     80.08000     23.33000
12    100.33000     82.04000     23.33000
12    102.28000     88.58000     23.33000
12    139.11000     87.60000     23.33000
12    150.52000     88.26000     23.33000
12    159.64000     91.53000     23.33000
12    149.21000    106.89000     23.33000
12    157.69000    108.20000     23.33000
12    143.67000    100.03000     23.33000
12    117.93000    121.60000     23.33000
12    116.62000    111.47000     23.33000
12    107.82000    124.22000     23.33000
12    128.03000    121.93000     23.33000
12    129.98000    132.07000     23.33000
12    104.56000    117.03000     23.33000
12    109.78000    132.07000     23.33000
12     92.83000     99.37000     23.33000
12     89.90000    105.91000     23.33000
12     93.15000    120.62000     23.33000
12    101.30000    134.36000     23.33000
12     93.81000    130.11000     23.33000
12     88.92000    142.53000     23.33000
12     83.05000    120.95000     23.33000
12     91.85000     86.62000     23.33000
12     86.96000     93.81000     23.33000
12    114.34000     93.81000     23.33000
12    114.34000    102.32000     23.33000
12    120.86000    105.58000     23.33000
12    113.69000     74.52000     23.33000
12    130.64000     75.83000     23.33000
12    138.46000     71.58000     23.33000
12    144.65000     78.78000     23.33000
12    150.52000     98.39000     23.33000
12    156.39000     82.04000     23.33000
12    164.21000     74.20000     23.33000
12    158.67000     62.75000     23.33000
12     80.44000    101.99000     23.33000
12    137.81000    105.58000     23.33000
12    150.52000    117.35000     26.21000
12    144.98000    126.51000     26.21000
12    152.47000    127.82000     26.21000
12    108.47000    110.49000     26.21000
12    100.00000     74.85000     26.21000
12    148.89000     65.70000     27.12000
12    152.80000     72.56000     27.12000
12     97.72000     66.35000     27.12000
12    106.19000     62.10000     27.12000
12     79.79000     77.47000     27.12000
12     78.81000     92.18000     27.12000
12     91.85000    150.38000     27.12000
12    127.05000    159.20000     27.12000
12     92.18000    137.63000     27.12000
12     99.02000    145.14000     27.12000
12    134.55000    152.66000     27.12000
12    129.33000    143.84000     27.12000
12    109.13000    148.09000     28.94000
12    111.73000    156.59000     28.94000
12    100.65000    152.99000     28.94000
12    119.56000    163.45000     28.94000
12    168.12000    113.10000     28.94000
12    157.36000    120.95000     28.94000
12    164.53000    134.36000     28.94000
12    163.88000    152.34000     28.94000
12    157.36000    159.53000     28.94000
12    143.35000    166.40000     28.94000
12    127.70000    166.07000     28.94000
12    139.11000    157.90000     28.94000
12    154.43000    137.30000     28.94000
12    165.19000    123.89000     28.94000
12    169.42000     97.41000     28.94000
12    121.18000    141.88000     33.86000
12    120.21000    133.05000     33.86000
12    122.16000     77.79000     33.86000
12    127.38000     65.37000     33.86000
12    141.39000     64.39000     33.86000
12    107.17000     95.45000     34.69000
12    134.22000     80.74000     34.69000
12    123.14000     91.53000     34.69000
12    142.70000     94.14000     34.69000
12     93.48000    112.78000     34.69000
12    103.26000    104.60000     34.69000
12    115.32000    143.51000     34.69000
12    127.70000    151.36000     34.69000
12    159.32000    146.45000     34.69000
12    163.88000    105.91000     34.69000
12     87.29000     69.95000     34.69000
12    105.21000     68.64000     34.69000
12     86.64000     63.08000     34.69000
12    116.95000     83.68000     35.60000
12    110.43000     86.29000     35.60000
12    132.27000     89.56000     35.60000
12    137.81000     98.06000     35.60000
12    143.67000    113.76000     35.60000
12    138.78000    119.97000     35.60000
12    150.84000    160.51000     35.60000
12    139.44000    131.74000     35.60000
12     82.07000    132.72000     36.51000
12     97.07000     92.83000     36.51000
12     99.02000    123.89000     36.51000
12     92.83000     73.87000     36.51000
12     85.33000     82.04000     36.51000
12    121.84000    113.76000     36.51000
12    125.10000     84.33000     36.51000
12    111.08000     66.68000     36.51000
12     87.29000    112.12000     36.51000
12    176.59000     93.49000     36.51000
12    175.61000     78.45000     36.51000
12     87.29000    125.86000     36.51000
12    147.91000    106.89000     38.63000
12    160.95000     91.20000     38.63000
12    130.31000     75.18000     38.63000
12    107.50000     80.41000     38.63000
12     99.67000     83.03000     38.63000
12     86.96000    105.91000     38.63000
12     90.22000     97.41000     38.63000
12     81.10000    121.28000     38.63000
12     85.98000    141.88000     38.63000
12    121.51000    123.57000     38.63000
12    140.74000    104.60000     38.63000
12    158.67000    101.66000     38.63000
12    155.73000    110.16000     38.63000
12    142.37000     83.03000     38.63000
12    114.34000     75.18000     38.63000
12    117.27000     58.18000     38.63000
12    141.07000     73.22000     38.63000
12    165.19000     73.87000     38.63000
12    142.70000     52.95000     38.63000
12    129.66000     54.58000     38.63000
12    124.77000     99.05000     38.63000
12    135.85000    110.49000     38.63000
12    127.70000    130.11000     38.63000
12    128.68000    118.01000     38.63000
12    111.41000    116.70000     38.63000
12    114.99000    101.99000     38.63000
12    108.15000    129.78000     38.63000
12    102.93000    135.01000     38.63000
12     92.18000     86.62000     38.63000
12    110.43000    108.53000     42.50000
12     92.18000    136.64000     42.50000
12     96.09000    144.16000     42.50000
12     92.18000    152.66000     42.50000
12    144.33000    138.28000     42.50000
12    145.30000    124.22000     42.50000
12    150.52000    152.01000     42.50000
12    174.31000    111.80000     42.50000
12    149.54000     64.72000     42.50000
12    105.54000     63.08000     42.50000
12     97.07000     62.75000     42.50000
12     78.16000     79.76000     42.50000
12     78.49000     91.85000     42.50000
12     78.49000    101.66000     42.50000
12    152.15000    119.64000     44.31000
12    164.21000    134.03000     44.31000
12    154.76000    137.95000     44.31000
12    127.05000    160.18000     44.31000
12    121.84000    164.76000     44.31000
12    140.09000    164.43000     44.31000
12    157.69000    167.05000     44.31000
12    160.30000    154.63000     44.31000
12    106.19000    146.78000     44.31000
12    100.98000    152.99000     44.31000
12    155.08000     74.52000     44.31000
12    159.64000    123.89000     44.31000
12    169.42000    124.22000     44.31000
12    139.76000    153.97000     44.31000
12    132.92000    141.55000     44.31000
12    175.94000     70.60000     44.31000
12    168.77000     99.05000     44.31000
12    174.96000     87.28000     44.31000
12    119.23000    134.36000     49.01000
12    128.36000     66.68000     49.01000
12    136.50000     65.70000     49.01000
12    100.33000     73.54000     49.01000
12     85.66000     94.80000     49.01000
12    129.01000    107.55000     49.01000
12    100.65000    116.37000     49.01000
12    164.53000    114.74000     49.01000
12    163.88000     84.99000     49.01000
12    121.51000     74.52000     49.01000
12     84.03000     75.83000     49.01000
12    137.48000     58.18000     49.01000
12    124.77000     63.08000     49.01000
12    120.86000    105.58000     49.01000
12    157.36000     64.39000     49.01000
12    149.87000     99.37000     49.01000
12     99.02000     57.85000     49.01000
12    107.17000     95.78000     50.83000
12    119.56000     92.83000     50.83000
12    141.07000     96.10000     50.83000
12    134.87000     83.68000     50.83000
12    128.03000     91.53000     50.83000
12     89.24000     60.47000     50.83000
12     85.01000     67.99000     50.83000
12    165.19000     61.77000     50.83000
12    149.21000     50.98000     50.83000
12    145.63000     60.14000     50.83000
12    109.78000     87.60000     50.83000
12    160.62000    144.16000     50.83000
12    122.81000    145.47000     50.83000
12    112.38000    139.91000     50.83000
12    136.50000     91.20000     50.83000
12    133.90000     99.37000     50.83000
12     97.07000    106.89000     50.83000
12    139.76000    131.09000     50.83000
12     97.72000    124.55000     52.57000
12     80.77000    133.70000     52.57000
12     87.61000    131.09000     52.57000
12    100.33000     91.20000     52.57000
12     94.13000     75.51000     52.57000
12    177.90000     95.12000     52.57000
12    161.93000     51.64000     52.57000
12    123.14000     83.68000     52.57000
12    116.62000     66.35000     52.57000
12     90.22000    116.70000     52.57000
12    167.79000    152.01000     52.57000
12    139.44000    119.97000     52.57000
12    119.56000    122.26000     55.37000
12    110.75000    115.72000     55.37000
12    140.41000    107.87000     55.37000
12    151.82000    108.53000     55.37000
12    158.01000    101.66000     55.37000
12    156.71000     93.16000     55.37000
12    168.77000     71.58000     55.37000
12    162.58000     77.14000     55.37000
12    145.96000     73.22000     55.37000
12    137.16000     74.52000     55.37000
12    129.01000     78.78000     55.37000
12    107.50000     80.41000     55.37000
12     99.02000     84.66000     55.37000
12     88.92000     85.64000     55.37000
12     93.81000     93.49000     55.37000
12     86.64000    105.91000     55.37000
12     80.44000    121.93000     55.37000
12    118.90000     55.24000     55.37000
12    124.44000    114.74000     55.37000
12    129.98000    132.72000     55.37000
12    129.33000    124.55000     55.37000
12    106.52000    129.45000     55.37000
12    101.95000    137.63000     55.37000
12    115.32000     79.10000     55.37000
12    106.52000     68.97000     55.37000
12    100.65000     65.37000     57.95000
12     96.41000     68.97000     57.95000
12    107.50000     60.47000     57.95000
12     79.79000     98.39000     57.95000
12     74.25000     89.24000     57.95000
12     80.44000     81.72000     57.95000
12     89.24000    139.59000     57.95000
12     93.48000    149.07000     57.95000
12    146.61000    137.95000     57.95000
12    173.33000    112.45000     57.95000
12    184.09000    127.49000     57.95000
12    183.44000    112.45000     57.95000
12    151.17000    153.65000     57.95000
12    105.87000    103.62000     57.95000
12    147.91000     66.02000     57.95000
12    119.56000    160.84000     59.77000
12    135.20000    160.18000     59.77000
12    126.73000    161.16000     59.77000
12    158.01000    163.78000     59.77000
12    158.99000    133.37000     59.77000
12    144.65000    125.86000     59.77000
12    155.73000    117.35000     59.77000
12    164.86000     97.08000     59.77000
12    178.22000     75.51000     59.77000
12    170.73000    123.24000     59.77000
12    184.42000    139.59000     59.77000
12    138.46000    147.43000     59.77000
12    110.75000    149.39000     59.77000
12     79.79000    110.49000     59.77000
12    155.41000     74.20000     59.77000
12    171.05000    102.32000     59.77000
12    159.32000    107.87000     59.77000
12    171.70000     84.99000     59.77000
12    182.79000    104.93000     59.77000
12    189.30000    121.60000     59.77000
12    179.20000    156.91000     59.77000
12    159.32000    153.97000     59.77000
12    168.44000    178.82000     59.77000
12    187.02000    151.36000     59.77000
12    188.98000    133.70000     59.77000
12    128.03000    151.03000     59.77000
12    101.95000    155.61000     59.77000
12    143.35000    163.13000     59.77000
12    112.71000    108.53000     59.77000
12    129.98000    172.28000     59.77000
12    153.45000     83.68000     63.63000
12    142.70000     86.62000     63.63000
12     97.72000    117.35000     65.60000
12    123.79000    101.33000     65.60000
12    131.61000    110.16000     65.60000
12    151.17000    122.59000     65.60000
12    163.23000    114.09000     65.60000
12    159.64000     85.64000     65.60000
12    128.36000     59.16000     65.60000
12    136.18000     57.20000     65.60000
12    137.48000     67.01000     65.60000
12    123.14000     74.20000     65.60000
12     98.04000     59.16000     65.60000
12     82.72000     75.51000     65.60000
12    127.05000    139.26000     65.60000
12    116.62000    132.07000     65.60000
12    109.78000    122.59000     65.60000
12    104.56000    111.14000     65.60000
12    148.24000    100.03000     65.60000
12    155.08000     66.35000     65.60000
12    126.73000     67.01000     65.60000
12    150.19000    145.47000     65.60000
12    167.14000    138.93000     65.60000
12    108.15000    163.13000     65.60000
12    133.90000    166.72000     65.60000
12    134.55000    178.49000     65.60000
12    154.10000    171.95000     65.60000
12    166.49000    162.15000     65.60000
12    132.59000     89.89000     66.58000
12    120.53000     92.83000     66.58000
12    108.80000     91.53000     66.58000
12     88.27000     61.12000     66.58000
12    102.93000     75.83000     66.58000
12    148.89000     56.54000     66.58000
12    153.78000     49.02000     66.58000
12    137.48000    100.35000     66.58000
12    160.95000    143.84000     66.58000
12    102.93000    146.45000     66.58000
12    112.38000    139.91000     66.58000
12    120.53000    145.80000     66.58000
12     91.53000    100.03000     66.58000
12    114.01000    101.33000     66.58000
12    174.96000    141.88000     66.58000
12    180.83000    149.07000     66.58000
12    169.10000    172.93000     66.58000
12    178.22000     92.18000     68.55000
12    144.00000     94.47000     68.55000
12     89.90000    130.11000     68.55000
12     79.79000    132.72000     68.55000
12     74.58000    119.64000     68.55000
12     83.05000     89.89000     68.55000
12     94.46000     78.78000     68.55000
12    115.97000     68.97000     68.55000
12    121.84000     84.66000     68.55000
12    138.13000    124.22000     68.55000
12    140.41000    115.72000     68.55000
12    166.81000    150.38000     68.55000
12    103.58000     84.01000     72.57000
12     89.24000     84.33000     72.57000
12    106.52000     71.26000     72.57000
12    115.64000     77.79000     72.57000
12    134.87000     82.04000     72.57000
12    140.41000     75.51000     72.57000
12    115.64000     55.89000     72.57000
12     85.01000    116.70000     72.57000
12    101.63000    136.97000     72.57000
12    100.33000    129.45000     72.57000
12     84.35000    144.16000     72.57000
12    114.01000    116.70000     72.57000
12    128.03000    120.30000     72.57000
12    120.53000    125.20000     72.57000
12    119.88000    112.78000     72.57000
12    129.33000    132.07000     72.57000
12    150.84000    110.16000     72.57000
12    154.43000     95.12000     72.57000
12    170.73000     60.14000     72.57000
12     95.44000     90.87000     72.57000
12     88.92000     70.27000     72.57000
12     91.20000    109.18000     72.57000
12     99.67000     97.08000     72.57000
12     82.40000    123.89000     72.57000
12    138.78000    136.32000     72.57000
12    170.07000    186.67000     72.57000
12     97.72000    166.72000     72.57000
12    168.12000     76.49000     72.57000
12    114.67000    155.61000     73.78000
12    150.19000    137.95000     73.78000
12    150.19000    130.43000     73.78000
12    172.68000    114.09000     73.78000
12    181.81000    129.78000     73.78000
12    186.70000    111.80000     73.78000
12    103.91000     64.72000     73.78000
12     75.23000    127.82000     73.78000
12     94.78000    147.43000     73.78000
12     89.90000    138.28000     73.78000
12     80.44000     97.74000     73.78000
12     96.74000     68.64000     73.78000
12    175.94000    107.55000     73.78000
12    179.85000    118.34000     73.78000
12    185.07000     94.47000     73.78000
12    187.67000    103.30000     73.78000
12    118.90000    156.91000     75.60000
12    135.85000    159.86000     75.60000
12    152.15000    156.59000     75.60000
12    157.36000    165.74000     75.60000
12    158.01000    148.74000     75.60000
12    162.25000    157.24000     75.60000
12    193.22000    140.89000     75.60000
12    188.33000    130.11000     75.60000
12    182.46000    142.20000     75.60000
12    168.12000     92.83000     75.60000
12    171.38000    100.35000     75.60000
12    157.36000    101.33000     75.60000
12    147.91000     75.83000     75.60000
12    144.33000     50.33000     75.60000
12     76.53000    107.87000     75.60000
12    101.63000    154.63000     75.60000
12    142.70000    130.43000     75.60000
12    159.64000    135.34000     75.60000
12    159.32000    119.64000     75.60000
12    169.10000    124.55000     75.60000
12    191.59000    120.95000     75.60000
12    175.94000     82.04000     75.60000
12    131.61000    152.34000     75.60000
12    143.67000    151.03000     75.60000
12    138.78000    143.51000     75.60000
12    145.63000    169.99000     75.60000
12    149.54000     88.26000     79.92000
12    153.13000     81.06000     79.92000
12    175.29000    155.93000     79.92000
12    127.38000    138.93000     81.81000
12    115.64000    139.26000     81.81000
12    103.58000    144.49000     81.81000
12    134.87000    164.43000     81.81000
12    134.87000    178.17000     81.81000
12    145.30000    185.36000     81.81000
12    152.47000    172.61000     81.81000
12    167.79000    175.22000     81.81000
12    146.28000    103.62000     81.81000
12    110.43000     91.20000     81.81000
12    121.84000     76.16000     81.81000
12    135.20000     87.60000     81.81000
12     97.07000     55.89000     81.81000
12     84.35000     76.49000     81.81000
12     89.90000     63.41000     81.81000
12    129.33000     60.14000     81.81000
12    138.46000     66.68000     81.81000
12    162.25000     84.01000     81.81000
12    160.62000     91.85000     81.81000
12    168.44000    106.24000     81.81000
12    165.19000    113.10000     81.81000
12    110.43000     98.39000     81.81000
12    130.64000    110.82000     81.81000
12    111.73000    109.83000     81.81000
12    101.63000    118.66000     81.81000
12    110.75000    127.49000     81.81000
12    110.43000    162.47000     81.81000
12    167.14000    162.80000     81.81000
12    170.07000    143.84000     81.81000
12    150.84000    145.47000     81.81000
12    133.57000    101.66000     81.81000
12    125.42000    100.68000     81.81000
12    121.51000     92.18000     81.81000
12    128.68000     68.64000     81.81000
12    103.58000    105.58000     81.81000
12    149.87000     59.81000     81.81000
12    140.74000    121.28000     84.16000
12    152.47000    121.60000     84.16000
12    121.84000     84.01000     84.16000
12     85.01000     88.58000     84.16000
12     93.15000     78.12000     84.16000
12     98.70000     73.54000     84.16000
12    172.36000    135.01000     84.16000
12     88.59000    131.74000     84.16000
12     79.47000    137.63000     84.16000
12     72.95000    119.32000     84.16000
12    114.67000     84.99000     84.16000
12    144.65000     92.83000     84.16000
12    141.39000     98.06000     84.16000
12    104.56000    126.18000     88.48000
12     82.72000    113.43000     88.48000
12     83.05000    125.53000     88.48000
12    111.08000     70.93000     88.48000
12    143.02000    111.14000     88.48000
12    128.36000    128.47000     88.48000
12    119.56000    121.28000     88.48000
12    120.86000    110.16000     88.48000
12    109.78000     58.83000     88.48000
12    118.58000     64.06000     88.48000
12    129.66000    118.66000     88.48000
12    168.44000    187.65000     88.48000
12    108.47000    175.22000     88.48000
12     97.72000    166.07000     88.48000
12     86.31000    145.47000     88.48000
12     92.83000    112.45000     88.48000
12     93.48000    125.86000     88.48000
12     99.02000     99.05000     88.48000
12    101.63000     88.91000     88.48000
12    103.91000     78.12000     88.48000
12    158.99000    177.84000     88.48000
12    153.78000    109.83000     88.48000
12    169.10000     76.49000     88.48000
12    175.61000     94.14000     88.48000
12    134.87000     76.81000     88.48000
12    143.02000     82.04000     88.48000
12    158.34000     53.27000     88.48000
12    120.86000    148.09000     88.48000
12     91.20000    101.66000     88.48000
12    132.92000     52.62000     88.48000
12    115.32000     50.98000     88.48000
12    109.45000     52.62000     88.48000
12    188.00000    104.28000     90.14000
12    181.81000    117.68000     90.14000
12    190.28000    114.74000     90.14000
12    101.30000     62.75000     90.14000
12     92.50000    138.93000     90.14000
12    181.48000    148.41000     90.14000
12     75.88000    129.12000     90.14000
12     89.57000     84.66000     90.14000
12    122.16000    174.90000     90.14000
12    121.84000    165.09000     90.14000
12    153.13000     70.93000     90.14000
12    184.42000     93.49000     90.14000
12    155.73000    134.68000     91.20000
12    158.99000    157.24000     91.20000
12    133.90000    155.93000     91.20000
12    155.73000    100.68000     91.20000
12    189.96000    125.53000     91.20000
12    191.26000    140.89000     91.20000
12    191.59000    133.70000     91.20000
12    182.13000    141.55000     91.20000
12    176.27000    170.97000     91.20000
12    150.84000    159.53000     91.20000
12    142.37000    149.39000     91.20000
12    138.13000    140.24000     91.20000
12    143.02000    132.39000     91.20000
12    164.21000    123.57000     91.20000
12    170.07000    126.18000     91.20000
12    142.70000     50.33000     91.20000
12     80.77000     98.72000     91.20000
12    117.93000    154.30000     91.20000
12     99.02000    152.01000     91.20000
12    104.56000    158.88000     91.20000
12    161.27000    142.86000     91.20000
12    175.94000     80.08000     91.20000
12    182.79000    130.43000     91.20000
12    141.39000     61.12000     91.20000
12    116.30000    160.18000     91.20000
12    121.18000     74.85000     96.96000
12    135.53000     86.95000     96.96000
12    133.57000     96.10000     96.96000
12    128.36000     90.22000     96.96000
12    161.93000     91.53000     96.96000
12    174.31000    104.93000     96.96000
12    167.47000    111.47000     96.96000
12    193.87000    104.28000     96.96000
12     95.11000     60.79000     96.96000
12     96.74000     53.93000     96.96000
12     85.01000     77.14000     96.96000
12    110.43000     90.22000     96.96000
12    112.38000     96.76000     96.96000
12    109.45000    110.49000     96.96000
12    113.04000    137.95000     96.96000
12    106.52000    144.49000     96.96000
12     99.67000    145.80000     96.96000
12     92.18000    154.95000     96.96000
12     85.98000    139.26000     96.96000
12    132.92000    165.09000     96.96000
12    142.70000    165.09000     96.96000
12    150.52000    172.61000     96.96000
12    166.49000    174.24000     96.96000
12    173.99000    160.84000     96.96000
12    169.75000     83.35000     96.96000
12    131.29000     66.68000     96.96000
12    125.10000     57.20000     96.96000
12    151.50000    147.11000     96.96000
12    166.49000    157.57000     96.96000
12    135.85000    179.47000     96.96000
12    149.87000    185.03000     96.96000
12    142.70000    186.34000     96.96000
12    129.66000    148.09000     96.96000
12    129.01000    139.91000     96.96000
12    125.42000    100.68000     96.96000
12    133.90000    109.18000     96.96000
12    119.88000    132.07000     96.96000
12    152.15000     93.81000     96.96000
12    158.34000     79.76000     96.96000
12    151.82000     84.01000     96.96000
12     76.53000    106.24000     96.96000
12     91.85000     71.91000     96.96000
12     80.44000    119.32000     99.54000
12     85.33000    132.39000     99.54000
12     85.33000     90.87000     99.54000
12    112.38000     83.03000     99.54000
12    120.86000     83.35000     99.54000
12    144.65000     90.22000     99.54000
12    146.61000    102.64000     99.54000
12    176.59000     70.60000     99.54000
12    178.87000    108.20000     99.54000
12    199.41000    121.93000     99.54000
12    190.28000    119.97000     99.54000
12    153.78000     61.45000     99.54000
12    137.48000    121.93000     99.54000
12    156.39000    118.99000     99.54000
12    142.37000    157.24000     99.54000
12    165.51000    165.74000     99.54000
12    157.69000    165.74000     99.54000
12    141.07000    172.93000     99.54000
12    102.93000    134.03000     99.54000
12    100.98000    106.89000     99.54000
12     99.02000    117.03000     99.54000
12    123.79000    114.74000     99.54000
12    146.61000    124.55000     99.54000
12    157.04000    125.53000     99.54000
12    147.59000    140.57000     99.54000
12    168.44000    149.72000     99.54000
12    169.75000    139.59000     99.54000
12    174.64000    132.72000     99.54000
12    100.00000     71.58000     99.54000
12    164.21000     69.29000     99.54000
12    176.59000     94.14000    104.99000
12    170.40000     98.06000    104.99000
12    169.42000     76.49000    104.99000
12    147.26000     75.51000    104.99000
12    135.20000     77.47000    104.99000
12     80.44000    125.86000    104.99000
12     98.70000    163.45000    104.99000
12    109.78000    170.97000    104.99000
12    107.50000    178.49000    104.99000
12    127.38000    180.78000    104.99000
12    157.69000    174.57000    104.99000
12    171.38000    184.05000    104.99000
12    154.76000    107.22000    104.99000
12    142.37000    115.39000    104.99000
12    142.04000    108.20000    104.99000
12    110.43000     69.95000    104.99000
12    113.04000     61.12000    104.99000
12    105.87000    124.87000    104.99000
12    122.16000    123.89000    104.99000
12     90.87000    111.80000    104.99000
12     96.09000     99.05000    104.99000
12    101.63000     99.05000    104.99000
12     97.72000     88.91000    104.99000
12    103.26000     77.79000    104.99000
12     96.41000     81.72000    104.99000
12    132.59000    130.43000    104.99000
12    149.87000    112.45000    104.99000
12     93.81000    131.09000    104.99000
12     91.20000    123.24000    104.99000
12    121.84000     66.68000    104.99000
12    117.27000    103.62000    104.99000
12    118.90000     92.51000    104.99000
12    122.49000    147.76000    104.99000
12     75.55000    116.05000    104.99000
12     84.35000    144.82000    104.99000
12    112.06000    119.64000    104.99000
12    175.29000    118.99000    104.99000
12    126.40000    158.55000    104.99000
12    111.41000    148.74000    104.99000
12    149.87000     67.99000    105.90000
12     86.31000     84.33000    105.90000
12     72.95000    126.18000    105.90000
12    118.25000    167.70000    105.90000
12    178.55000    151.03000    105.90000
12    152.47000    158.22000    106.88000
12    179.85000    143.18000    106.88000
12    192.24000    139.59000    106.88000
12    181.81000    118.66000    106.88000
12    184.42000    132.07000    106.88000
12    133.57000    156.26000    106.88000
12    127.05000     79.76000    106.88000
12    154.10000    134.03000    106.88000
12    169.75000    123.89000    106.88000
12    162.90000    134.36000    106.88000
12    159.32000    146.45000    106.88000
12    143.35000    148.41000    106.88000
12    139.11000    133.37000    106.88000
12    115.32000    155.28000    106.88000
12    103.26000    155.28000    106.88000
12    141.07000     65.04000    106.88000
12    138.13000    141.55000    106.88000
12    110.10000    162.47000    106.88000
12    157.04000    100.35000    106.88000
12    143.35000     55.89000    106.88000
12    132.92000     58.50000    106.88000
12    174.96000    171.95000    106.88000
12    188.98000    110.16000    109.76000
12    189.30000     97.08000    111.66000
12    103.91000     57.85000    111.66000
12     94.46000     60.14000    112.56000
12     89.90000     74.52000    112.56000
12    132.27000     96.43000    112.56000
12    108.47000     96.10000    112.56000
12    152.47000     92.18000    112.56000
12    153.13000     74.85000    112.56000
12    173.33000    102.97000    112.56000
12    168.44000    112.12000    112.56000
12     85.66000    138.28000    112.56000
12     92.18000    152.01000    112.56000
12     92.18000    157.24000    112.56000
12    136.18000    178.17000    112.56000
12    143.67000    166.72000    112.56000
12    166.49000    175.22000    112.56000
12    149.21000    179.80000    112.56000
12    174.64000    159.86000    112.56000
12    165.19000    158.55000    112.56000
12    160.95000     90.22000    112.56000
12    130.31000     86.95000    112.56000
12    106.19000    140.57000    112.56000
12    123.47000    139.26000    112.56000
12    114.99000    133.05000    112.56000
12    130.64000    146.13000    112.56000
12    129.66000    105.26000    112.56000
12     77.18000    107.22000    112.56000
12    119.23000     76.16000    112.56000
12    133.57000     69.62000    112.56000
12    159.97000     81.06000    112.56000
12    178.55000     84.33000    112.56000
12    169.10000     64.39000    112.56000
12    135.53000    162.47000    112.56000
12    126.73000    168.03000    112.56000
12     95.44000    139.26000    112.56000
12    109.13000    108.85000    113.47000
12    110.43000     83.68000    115.22000
12    106.19000    116.05000    115.22000
12    121.51000    115.39000    115.22000
12    139.76000    121.28000    115.22000
12    154.76000    126.18000    115.22000
12    179.20000     69.29000    115.22000
12    144.33000     98.06000    115.22000
12    141.07000     89.24000    115.22000
12    148.56000     61.45000    115.22000
12    181.81000    106.89000    115.22000
12    190.28000    119.32000    115.22000
12    189.30000    133.05000    115.22000
12    183.11000     93.81000    115.22000
12    142.04000    157.90000    115.22000
12    167.14000    146.78000    115.22000
12    174.31000    133.05000    115.22000
12    104.24000    131.09000    115.22000
12    152.47000    119.32000    115.22000
12    163.88000     96.43000    115.22000
12    160.62000    121.93000    115.22000
12    159.64000    111.47000    115.22000
12    149.87000    143.84000    115.22000
12    146.93000    130.11000    115.22000
12    100.98000    147.43000    115.22000
12    131.61000    120.62000    115.22000
12    143.02000    175.55000    115.22000
12    198.76000    123.24000    115.22000
12    170.40000    139.26000    115.22000
12    120.21000     55.56000    115.22000
12    115.64000    178.82000    115.22000
12    100.00000    170.32000    115.22000
12     86.64000    130.43000    115.22000
12    160.62000    163.13000    115.22000
12    110.75000    147.76000    120.14000
12     91.53000    108.53000    120.14000
12    123.14000    123.57000    120.14000
12    155.41000    173.26000    120.14000
12    174.96000    166.40000    120.14000
12    168.12000    166.40000    120.14000
12    197.45000    142.53000    120.14000
12    169.75000     78.12000    120.14000
12    165.19000     73.87000    120.14000
12    132.59000     76.16000    120.14000
12    125.75000     71.26000    120.14000
12     77.84000    120.30000    120.14000
12     77.84000    127.49000    120.14000
12     98.04000     87.93000    120.14000
12    141.72000    113.76000    120.14000
12    150.52000    109.18000    120.14000
12    173.33000     94.14000    120.14000
12    142.70000     74.85000    120.14000
12    119.56000     91.20000    120.14000
12    120.86000    103.95000    120.14000
12    113.69000    100.35000    120.14000
12    123.14000     65.37000    120.14000
12    118.90000     62.43000    120.14000
12    116.62000     70.60000    120.14000
12    108.15000     74.52000    120.14000
12    100.98000     69.95000    120.14000
12     98.37000     78.78000    120.14000
12    112.06000     58.18000    120.14000
12     96.41000     99.05000    120.14000
12     89.90000    121.28000    120.14000
12     97.07000    128.14000    120.14000
12    100.65000    120.30000    120.14000
12    110.43000    122.59000    120.14000
12    130.64000    133.37000    120.14000
12    126.07000    155.61000    120.14000
12    112.06000    169.99000    120.14000
12     96.74000    162.47000    120.14000
12     85.33000    113.76000    120.14000
12    132.27000     54.91000    123.78000
12    124.12000     81.72000    123.78000
12    157.04000    101.01000    123.78000
12    181.81000    144.49000    123.78000
12    151.82000    155.61000    123.78000
12    138.46000    153.65000    123.78000
12    141.07000    144.82000    123.78000
12    138.78000    136.32000    123.78000
12    157.04000    144.49000    123.78000
12    181.16000    118.01000    123.78000
12    167.14000    130.43000    123.78000
12    156.39000    135.01000    123.78000
12    134.22000    111.80000    123.78000
12    139.11000    103.95000    123.78000
12     87.29000     86.29000    123.78000
12    172.68000    124.55000    123.78000
12    113.36000    155.28000    123.78000
12    107.50000    161.16000    123.78000
12    101.30000    156.26000    123.78000
12    189.96000    109.18000    126.50000
12    103.26000     84.33000    126.50000
12    134.87000    172.93000    127.87000
12    155.73000    178.82000    127.87000
12    165.84000    173.26000    127.87000
12    173.99000    158.22000    127.87000
12    172.68000    148.09000    127.87000
12    151.50000     94.14000    127.87000
12    156.71000     78.12000    127.87000
12    151.50000     77.47000    127.87000
12    172.68000    100.35000    127.87000
12    165.51000     85.97000    127.87000
12    130.64000    100.68000    127.87000
12    130.31000     94.47000    127.87000
12    127.70000     86.95000    127.87000
12    107.50000     95.12000    127.87000
12     84.03000    137.63000    127.87000
12     90.22000    148.74000    127.87000
12    103.91000    135.99000    127.87000
12    103.26000     58.50000    127.87000
12    120.53000     75.18000    127.87000
12    165.19000     65.04000    127.87000
12    126.73000    146.45000    127.87000
12    128.03000    164.43000    127.87000
12    160.30000    155.93000    127.87000
12    105.87000    105.91000    129.76000
12    114.34000    134.03000    129.76000
12    124.44000    138.61000    129.76000
12    171.38000    112.45000    129.76000
12    184.42000     96.76000    130.74000
12    181.81000     87.28000    130.74000
12    187.35000    131.09000    130.74000
12    193.87000    120.30000    130.74000
12    171.38000    139.26000    130.74000
12    145.96000    173.92000    130.74000
12     85.98000    130.76000    130.74000
12    138.46000    158.55000    130.74000
12    153.45000    184.05000    130.74000
12    156.71000    127.82000    130.74000
12    146.28000    131.74000    130.74000
12    104.89000    115.07000    130.74000
12    122.81000    116.70000    130.74000
12    149.54000    115.07000    130.74000
12    161.93000    105.91000    130.74000
12    140.09000     95.12000    130.74000
12    147.59000     64.06000    130.74000
12    176.27000     68.64000    130.74000
12    164.21000    115.39000    130.74000
12    156.39000    118.99000    130.74000
12    136.18000    120.62000    130.74000
12    142.04000    124.87000    130.74000
12    113.69000    111.14000    130.74000
12     99.02000    144.82000    130.74000
12     94.13000    137.30000    130.74000
12    148.56000    146.45000    130.74000
12    144.98000    163.13000    130.74000
12    137.48000    182.74000    130.74000
12    111.08000     84.66000    130.74000
12    146.28000     86.29000    130.74000
12    105.21000     65.70000    130.74000
12    163.23000     93.16000    130.74000
12     91.85000    106.24000    135.82000
12     77.84000    123.24000    135.82000
12     92.83000    125.20000    135.82000
12    106.19000    121.93000    135.82000
12    108.80000    127.16000    135.82000
12    125.75000    122.91000    135.82000
12    130.64000    132.07000    135.82000
12    120.86000    129.78000    135.82000
12    110.10000    144.82000    135.82000
12    116.30000    148.09000    135.82000
12    124.77000    157.24000    135.82000
12    114.67000    169.01000    135.82000
12    151.82000    161.16000    135.82000
12    167.79000    161.82000    135.82000
12    194.52000    133.70000    135.82000
12    188.98000    142.20000    135.82000
12    197.78000    143.84000    135.82000
12    171.38000     88.91000    135.82000
12    171.70000     76.81000    135.82000
12    132.27000     74.52000    135.82000
12    127.05000     70.93000    135.82000
12    139.76000     80.08000    135.82000
12    136.50000     87.93000    135.82000
12    148.56000    102.64000    135.82000
12    154.10000    109.18000    135.82000
12    122.16000     95.12000    135.82000
12    120.21000    107.22000    135.82000
12     98.37000     98.39000    135.82000
12     86.64000    117.68000    135.82000
12    117.27000     65.04000    135.82000
12    111.08000     71.91000    135.82000
12    102.28000     74.52000    135.82000
12     92.50000     92.51000    135.82000
12     79.14000    105.91000    135.82000
12    135.85000    110.16000    139.46000
12    173.33000    124.22000    139.46000
12    166.16000    131.74000    139.46000
12    156.06000    141.22000    139.46000
12    136.83000    142.86000    139.46000
12    135.20000    152.99000    139.46000
12    113.69000    157.24000    139.46000
12    104.56000    155.28000    139.46000
12    181.81000    146.45000    139.46000
12    164.21000    123.57000    141.80000
12    188.33000    108.20000    141.80000
12    142.04000    100.35000    141.80000
12    118.25000     84.01000    141.80000
12    124.44000     79.43000    141.80000
12    102.93000     89.24000    141.80000
12    145.30000    108.85000    141.80000
12    131.29000    101.66000    143.62000
12    127.38000     90.55000    143.62000
12    158.67000     81.06000    143.62000
12    166.16000     66.68000    143.62000
12    171.70000    101.66000    143.62000
12    156.06000     97.74000    143.62000
12    151.82000     90.22000    143.62000
12    170.73000    146.45000    143.62000
12    166.81000    172.28000    143.62000
12    136.83000    173.59000    143.62000
12    125.10000    146.78000    143.62000
12    127.70000     84.33000    143.62000
12    132.59000     80.74000    143.62000
12    109.45000     97.74000    143.62000
12    103.26000    135.01000    143.62000
12    158.34000    152.34000    143.62000
12    137.81000     69.95000    146.27000
12    164.53000    106.24000    146.27000
12    144.98000    131.09000    146.27000
12    155.41000    126.18000    146.27000
12    160.30000    131.74000    146.27000
12    173.33000    116.70000    146.27000
12    175.29000    142.20000    146.27000
12    140.74000    161.16000    146.27000
12    145.96000    172.28000    146.27000
12    153.45000    178.82000    146.27000
12    139.76000    123.24000    146.27000
12    148.56000    116.05000    146.27000
12    147.91000    142.86000    146.27000
12    133.24000    119.32000    146.27000
12    117.60000    118.99000    146.27000
12    109.45000    106.89000    146.27000
12    101.30000    112.12000    146.27000
12     96.41000    117.68000    146.27000
12     96.09000    138.28000    146.27000
12     87.61000    129.78000    146.27000
12     97.07000    146.13000    146.27000
12    117.27000    139.26000    146.27000
12    110.43000    121.60000    157.48000
12    123.79000    126.51000    157.48000
12    133.90000    132.39000    157.48000
12    135.20000    152.01000    157.48000
12    143.67000    153.97000    157.48000
12    150.52000    160.84000    157.48000
12    168.12000    162.47000    157.48000
12    173.99000    128.14000    157.48000
12    155.41000    110.16000    157.48000
12    144.33000    102.64000    157.48000
12    137.81000     93.81000    157.48000
12    125.10000     70.93000    157.48000
12    133.90000     86.95000    157.48000
12    168.12000     74.52000    157.48000
12    159.32000     74.85000    157.48000
12    189.30000    136.64000    159.61000
12    165.19000    144.16000    159.61000
12    156.71000    151.68000    159.61000
12    165.19000    172.28000    159.61000
12    128.36000     84.33000    159.61000
12    153.45000    127.49000    169.91000
12    162.25000    133.05000    169.91000
12    174.96000    106.24000    169.91000
12    155.41000     93.16000    169.91000
12    160.62000    103.30000    169.91000
12    173.01000     94.14000    169.91000
12    152.80000     84.01000    169.91000
12     90.87000    152.01000    158.70000
12    107.17000    151.36000    158.70000
12    112.71000    163.45000    158.70000
12    116.95000    150.05000    160.74000
12    124.77000    145.47000    160.74000
12    104.56000    139.59000    159.83000
12    102.28000    129.45000    159.83000
12    123.47000    170.32000    159.00000
12     88.27000    140.24000    159.00000
12    128.03000     99.70000    159.00000
12    121.18000     93.81000    159.00000
12    117.27000     80.74000    159.00000
12    109.13000     88.26000    159.00000
12    128.03000    111.80000    158.24000
12    117.27000    108.53000    158.24000
12    114.99000     99.37000    158.24000
12    136.50000    141.88000    158.24000
11    128.09000     66.04000      0.00000
11    114.73000     84.68000      0.00000
11    116.36000    111.81000      0.00000
11    125.75000    137.95000     18.03000
11    119.56000    137.30000     18.03000
11    152.47000     55.56000     25.75000
11    153.13000     49.68000     34.85000
11    163.23000     53.93000     35.98000
11    165.84000     64.06000     35.22000
11    165.84000     84.01000     31.89000
11    150.19000     83.03000     47.50000
11    149.54000     92.51000     53.48000
11    176.27000    131.74000     63.25000
11    169.75000    131.74000     63.25000
11    171.70000    145.80000     51.13000
11    139.76000    170.97000     52.34000
11    101.95000    159.86000     43.25000
11    109.45000    160.84000     46.28000
11    161.60000    174.24000     65.45000
11    122.81000    181.76000     82.64000
11    157.36000    187.97000     83.48000
11    149.87000    180.45000     75.90000
11    143.02000    177.84000     76.81000
11    178.55000    170.97000     74.39000
11     93.81000    158.22000     79.46000
11     87.61000    153.97000     82.11000
11    124.44000    170.97000     74.99000
11    117.93000    169.67000     74.99000
11    147.26000    161.16000     75.14000
11    173.01000    166.40000     57.95000
11    145.96000    151.03000     25.98000
11    140.41000    143.51000     25.98000
11    151.82000    144.49000     25.98000
11    144.98000    137.63000     25.98000
11    182.79000    162.47000     81.51000
11    198.43000    135.01000     83.17000
11    199.08000    125.53000     83.17000
11    198.43000    148.41000    102.57000
11    195.82000    153.65000    102.57000
11    186.04000    167.05000    103.40000
11    181.16000    176.53000    103.40000
11    159.64000    183.40000    114.23000
11    151.50000    186.67000    114.23000
11    190.61000    147.76000    116.96000
11    160.62000     59.81000    119.15000
11    131.94000     56.22000    142.33000
11    128.68000     59.81000    142.33000
11    150.84000     70.60000    142.33000
11    146.93000     73.22000    142.33000
11    177.24000     82.04000    142.33000
11    180.83000    106.89000    142.33000
11    181.16000    115.39000    142.33000
11    180.83000    126.84000    142.33000
11    129.01000    164.43000    151.05000
11    190.93000     95.12000     96.13000
11    180.50000     84.33000     93.63000
11    175.94000     72.24000     81.96000
11    162.25000     69.62000     83.10000
11    160.95000     59.81000     73.17000
11    117.60000    154.30000     44.16000
11    147.26000    169.67000     59.77000
11    188.00000    152.01000     75.90000
11    123.79000    186.01000     99.69000
11    199.41000    133.05000    100.67000
11    202.34000    135.34000    120.29000
11    196.15000    132.72000    120.29000
11    154.43000     56.87000    117.56000
11    166.81000    183.72000    126.05000
11    170.73000    178.49000    131.73000
11    174.96000    167.70000    142.71000
11    144.65000     91.53000    148.77000
11    147.59000     81.72000    152.48000
11    143.02000     84.66000    152.11000
11    164.86000     94.47000    155.44000
11    166.81000    115.07000    160.44000
11     97.07000    161.82000    146.12000
11     85.33000     98.06000    114.53000
11    162.58000     61.12000     96.88000
11    147.26000     67.66000     87.79000
