# Supplementary material for: Design Principles of Pancreatic Islets: Glucose-Dependent Coordination of Hormone Pulses
Source: PLoS One. 2016 Apr 1;11(4):e0152446. doi: 10.1371/journal.pone.0152446 (PMC4818077; doi:10.1371/journal.pone.0152446)
Supplement: S1 Dataset — Three-dimensional coordinates of α and β cells within mouse islets (n = 29). Columns represent types, x, y, and z coordinates (μm) of cells (rows) within an islet. The numbers of the first column are 11 (α cell) and 12 (β cell). (ZIP) [file pone.0152446.s009.zip › Mouse/M21.txt]

12    186.73000    139.33000      1.59000
12    189.34000    120.04000      1.59000
12    194.23000    129.52000      1.59000
12    176.63000    121.67000      1.59000
12    171.41000    153.39000      1.59000
12    159.68000    145.21000      1.59000
12    165.87000    132.46000      1.59000
12    136.87000    139.33000      1.59000
12    131.98000    153.71000      1.59000
12    145.01000    163.19000      1.59000
12    158.05000    173.33000      1.59000
12     91.89000    184.12000      1.59000
12     98.73000    174.96000      1.59000
12    101.99000    187.71000      1.59000
12     92.21000    211.91000      1.59000
12     99.38000    219.76000      1.59000
12     84.07000    232.83000      1.59000
12     99.38000    234.14000      1.59000
12     83.41000    217.47000      1.59000
12     64.51000    218.45000      1.59000
12     60.60000    234.14000      1.59000
12    131.65000    121.02000      1.59000
12    152.51000    109.90000      1.59000
12    150.23000    121.02000      1.59000
12    134.58000    111.21000      1.59000
12    129.04000    101.07000      1.59000
12    128.39000     88.98000      1.59000
12    131.00000     78.84000      1.59000
12    153.16000     65.44000      1.59000
12    133.61000     55.63000      1.59000
12    190.97000    175.62000      1.59000
12    196.19000    160.58000      1.59000
12    203.03000    170.71000      1.59000
12    215.74000    175.29000      1.59000
12    211.83000    183.79000      1.59000
12    225.52000    169.08000      1.59000
12    208.57000    197.20000      1.59000
12    205.96000    208.97000      1.59000
12    185.10000    199.16000      1.59000
12    196.19000    214.52000      1.59000
12    191.95000    223.02000      1.59000
12    203.68000    240.03000      1.59000
12    171.09000    241.66000      1.59000
12    216.72000    231.20000      1.59000
12    217.04000    246.24000      1.59000
12    206.61000    255.39000      1.59000
12    194.23000    261.60000      1.59000
12    171.41000    263.24000      1.59000
12    114.38000    238.06000      1.59000
12    121.22000    228.26000      1.59000
12    149.90000    224.66000      1.59000
12    146.64000    208.97000      1.59000
12    128.39000    207.33000      1.59000
12    118.94000    210.60000      1.59000
12    156.10000    193.27000      1.59000
12    243.44000    166.79000      1.59000
12    255.18000    165.16000      1.59000
12    253.55000    177.91000      1.59000
12    248.99000    196.22000      1.59000
12    232.69000    225.31000      1.59000
12    243.77000    229.89000      1.59000
12    254.20000    222.37000      1.59000
12    236.60000    235.45000      1.59000
12    131.65000    261.93000      1.59000
12    122.52000    249.83000      1.59000
12    109.49000    266.84000      1.59000
12    108.84000    251.80000      1.59000
12     81.78000    258.33000      1.59000
12     75.27000    270.43000      1.59000
12     39.09000    218.12000      1.59000
12     57.66000    195.56000      1.59000
12     72.98000    184.77000      1.59000
12    106.23000    193.27000      1.59000
12     99.06000    225.97000      1.59000
12    108.18000    214.85000      1.59000
12     87.65000    224.99000      1.59000
12    161.96000    261.93000      1.59000
12    169.13000    281.55000      1.59000
12    180.87000    262.26000      1.59000
12    197.49000    279.59000      1.59000
12    204.99000    277.95000      1.59000
12    263.65000    214.20000      1.59000
12    269.85000    221.72000      1.59000
12    270.17000    205.37000      1.59000
12    278.97000    212.89000      1.59000
12    269.19000    179.87000      1.59000
12    280.60000    188.70000      1.59000
12    274.73000    168.10000      1.59000
12    230.73000    197.52000      1.59000
12    216.72000    206.35000      1.59000
12    171.41000    163.19000      1.59000
12    213.46000    150.77000      1.59000
12    237.90000    146.52000      1.59000
12    218.67000    133.44000      1.59000
12    237.58000    129.19000      1.59000
12    266.59000    132.13000      1.59000
12    261.05000    141.29000      1.59000
12    281.90000    142.60000      1.59000
12    290.38000    113.83000      1.59000
12    271.80000    110.56000      1.59000
12    281.25000    103.04000      1.59000
12    122.85000    180.52000      1.59000
12    135.56000    179.54000      1.59000
12    128.72000    174.31000      1.59000
12    162.94000    219.43000      1.59000
12    135.24000    194.58000      1.59000
12     81.46000    155.35000      1.59000
12     74.61000    168.10000      1.59000
12     46.58000    167.12000      1.59000
12     31.92000    163.19000      1.59000
12     59.29000    161.56000      1.59000
12     95.47000    120.69000      1.59000
12     99.71000     98.79000      1.59000
12     75.92000    113.83000      1.59000
12     82.44000    129.19000      1.59000
12     66.46000    137.04000      1.59000
12     65.49000    120.69000      1.59000
12    192.93000     99.11000      1.59000
12    178.26000     87.02000      1.59000
12    162.29000     98.13000      1.59000
12    207.92000     88.65000      1.59000
12    192.27000     66.42000      1.59000
12    182.50000     56.61000      1.59000
12    206.61000     36.34000      1.59000
12    201.07000     16.40000      1.59000
12    237.58000     32.74000      1.59000
12    258.44000     34.70000      1.59000
12    250.62000     63.80000      1.59000
12    248.66000     81.13000      1.59000
12    278.32000     74.92000      1.59000
12    228.78000     94.54000      1.59000
12    240.84000    102.06000      1.59000
12    223.56000    117.42000      1.59000
12    167.18000     78.84000      1.59000
12    144.04000     87.67000      1.59000
12    170.76000     33.40000      1.59000
12    150.88000     36.34000      1.59000
12    186.08000    109.58000      1.59000
12    106.55000    148.48000      1.59000
12    119.92000    194.58000      1.59000
12    222.91000     66.42000      1.59000
12    269.52000     85.05000      1.59000
12    274.73000    136.06000      1.59000
12    154.14000    102.71000      7.88000
12    183.47000    126.90000      7.88000
12    227.80000    159.60000      7.88000
12    228.45000    180.52000      7.88000
12    224.54000    188.37000      7.88000
12    245.73000    213.22000      7.88000
12    268.87000    196.54000      7.88000
12    286.47000    196.22000      7.88000
12    298.20000    189.02000      7.88000
12    283.86000    176.27000      7.88000
12    284.19000    165.16000      7.88000
12    300.81000    154.69000      7.88000
12    271.47000    150.44000      7.88000
12    284.19000    120.69000      7.88000
12    257.46000     78.84000      7.88000
12    243.44000     87.67000      7.88000
12    234.64000     67.07000      7.88000
12    195.86000     37.97000      7.88000
12    211.18000     20.32000      7.88000
12    178.91000     23.92000      7.88000
12    152.18000     78.52000      7.88000
12    124.15000    128.21000      7.88000
12    157.40000    139.00000      7.88000
12    186.41000    145.87000      7.88000
12    186.08000    145.21000      7.88000
12     97.75000    110.88000      7.88000
12    183.15000    215.83000      7.88000
12    180.54000    175.94000      7.88000
12    150.88000    181.83000      7.88000
12    129.70000    230.22000      7.88000
12     93.19000    134.42000      7.88000
12     83.41000    148.81000      7.88000
12    134.26000    132.13000      7.88000
12    146.64000    143.58000      7.88000
12    160.98000     60.86000      7.88000
12    210.53000     72.30000      7.88000
12    252.25000     48.76000      7.88000
12    265.28000     53.67000      7.88000
12    281.58000     90.61000      7.88000
12    147.30000     47.78000      7.88000
12    219.00000     94.21000      7.88000
12    216.39000    101.40000      7.88000
12    114.70000    126.25000      7.88000
12    208.24000     51.05000      7.88000
12    115.03000     77.21000      7.88000
12     75.59000    103.04000      7.88000
12    115.35000     97.15000      7.88000
12    104.27000     86.04000      7.88000
12    124.15000     65.44000      7.88000
12    163.27000     47.78000      7.88000
12    182.50000     43.86000      7.88000
12    174.67000     69.36000      7.88000
12    183.80000     78.19000      7.88000
12    193.58000     83.09000      7.88000
12    225.52000     81.13000      7.88000
12    224.22000     49.09000      7.88000
12    236.27000     52.03000      7.88000
12    203.03000     63.80000      7.88000
12    248.01000    118.40000      7.88000
12    259.42000    120.36000      7.88000
12    266.59000    102.38000      7.88000
12    254.85000     95.52000      7.88000
12    248.33000    142.27000      7.88000
12    255.50000    155.67000      7.88000
12    266.91000    159.92000      7.88000
12    279.62000    154.37000      7.88000
12    241.82000    183.46000      7.88000
12    261.05000    189.35000      7.88000
12    251.27000    209.29000      7.88000
12    239.86000    207.99000      7.88000
12    231.06000    212.24000      7.88000
12    216.07000    222.04000      7.88000
12    185.10000    233.16000      7.88000
12    184.13000    247.87000      7.88000
12    196.84000    248.53000      7.88000
12    228.45000    248.53000      7.88000
12    196.19000    185.43000      7.88000
12    190.64000    189.68000      7.88000
12    193.25000    202.43000      7.88000
12    145.34000    197.52000      7.88000
12    107.86000    204.72000      7.88000
12    136.87000    213.22000      7.88000
12    110.47000    180.52000      7.88000
12    167.83000    185.75000      7.88000
12    172.72000    187.39000      7.88000
12    177.61000    196.54000      7.88000
12    202.38000    122.00000      7.88000
12    150.88000    171.69000      7.88000
12    120.24000    108.27000      7.88000
12    207.59000    108.59000     13.94000
12    198.14000    145.54000     13.94000
12    207.59000    142.27000     13.94000
12    210.20000    132.46000     13.94000
12    223.56000    137.37000     13.94000
12    221.28000    125.92000     13.94000
12    257.46000    104.34000     13.94000
12    257.13000    112.52000     13.94000
12    275.06000     99.44000     13.94000
12    288.75000     80.80000     13.94000
12    221.61000     11.82000     13.94000
12    229.76000     13.13000     13.94000
12    229.76000      1.36000     13.94000
12    207.92000     10.84000     13.94000
12    191.30000     10.18000     13.94000
12    194.23000     22.28000     13.94000
12    163.59000     34.38000     13.94000
12    157.07000     26.53000     13.94000
12    223.56000     36.01000     13.94000
12    228.13000     22.93000     13.94000
12    216.72000     27.19000     13.94000
12    216.07000     -2.57000     13.94000
12    204.99000     -2.57000     13.94000
12    192.93000     -3.55000     13.94000
12    182.17000     -2.24000     13.94000
12    192.60000    -12.70000     13.94000
12    181.19000     12.47000     13.94000
12    166.85000     13.45000     13.94000
12    161.96000      2.99000     13.94000
12    171.09000      3.32000     13.94000
12    246.38000     28.82000     13.94000
12    255.18000     22.28000     13.94000
12    239.53000     18.36000     13.94000
12    248.99000      9.20000     13.94000
12    271.15000     48.11000     13.94000
12    290.38000     60.53000     13.94000
12    293.64000     51.05000     13.94000
12    292.33000     40.92000     13.94000
12    301.46000     45.17000     13.94000
12    274.41000     60.86000     13.94000
12    280.93000     45.17000     13.94000
12    144.69000    111.54000     13.94000
12    145.67000    100.42000     13.94000
12    258.11000    131.15000     13.94000
12    248.01000    130.50000     13.94000
12    238.56000    119.06000     13.94000
12    289.73000    137.37000     13.94000
12    298.20000    143.25000     13.94000
12    210.53000    159.92000     13.94000
12    211.18000    167.77000     13.94000
12    175.98000    111.54000     13.94000
12    209.87000     78.84000     13.94000
12    197.16000     70.01000     13.94000
12    242.79000     72.30000     13.94000
12    141.43000     68.71000     13.94000
12    137.52000     35.03000     13.94000
12    129.70000     28.49000     13.94000
12    144.36000     14.11000     13.94000
12    112.42000     45.82000     13.94000
12     96.45000     50.40000     13.94000
12     87.00000     60.21000     13.94000
12     91.89000     77.53000     13.94000
12     97.75000     65.44000     13.94000
12     75.92000     79.82000     13.94000
12     84.07000     92.25000     13.94000
12     51.47000    105.00000     13.94000
12     52.12000    120.36000     13.94000
12     47.56000    136.06000     13.94000
12     56.36000    151.42000     13.94000
12     36.48000    133.77000     13.94000
12     30.94000    117.75000     13.94000
12     35.83000    106.96000     13.94000
12     36.48000    180.85000     13.94000
12     28.98000    192.95000     13.94000
12     41.69000    204.06000     13.94000
12     71.03000    180.85000     13.94000
12    137.84000    204.72000     13.94000
12    147.62000    189.35000     13.94000
12    113.72000    224.01000     13.94000
12    205.31000    225.64000     13.94000
12    123.50000     50.40000     16.06000
12    161.31000    125.60000     16.06000
12    162.94000    114.48000     16.06000
12    176.96000    100.09000     16.06000
12    186.41000     91.59000     16.06000
12    199.44000     52.69000     16.06000
12    235.62000     44.19000     16.06000
12    246.70000     43.86000     16.06000
12    244.10000     59.55000     16.06000
12    264.30000     92.90000     16.06000
12    271.47000    122.65000     16.06000
12    222.91000    155.35000     16.06000
12    175.00000    144.88000     16.06000
12    174.02000    133.44000     16.06000
12    185.43000    163.19000     16.06000
12    205.64000    189.68000     16.06000
12    224.87000    226.95000     16.06000
12    229.76000    239.70000     16.06000
12    174.67000    213.22000     16.06000
12    149.90000    238.06000     16.06000
12    134.58000    221.39000     16.06000
12    160.01000    289.39000     16.06000
12    176.30000    290.70000     16.06000
12    135.56000    275.99000     16.06000
12    167.18000    274.03000     16.06000
12     65.49000    253.10000     16.06000
12     55.71000    259.32000     16.06000
12     71.35000    244.28000     16.06000
12     52.78000    236.10000     16.06000
12     24.09000    173.33000     16.06000
12     22.46000    184.77000     16.06000
12     58.64000    173.00000     16.06000
12     48.54000    185.75000     16.06000
12     40.72000    149.14000     16.06000
12     38.76000    162.54000     16.06000
12     58.32000    139.00000     16.06000
12     97.43000    169.41000     16.06000
12    126.76000    167.12000     16.06000
12    132.63000    162.54000     16.06000
12    122.52000    145.21000     16.06000
12    107.86000    133.12000     16.06000
12    104.92000    124.94000     16.06000
12    105.58000    113.83000     16.06000
12    268.54000     34.05000     16.06000
12    263.98000     43.53000     16.06000
12    277.67000     37.32000     16.06000
12    279.62000     27.51000     16.06000
12    266.59000     24.90000     16.06000
12    265.61000     16.72000     16.06000
12    260.39000      9.86000     16.06000
12    147.62000     28.49000     16.06000
12    157.07000     15.74000     16.06000
12    105.58000     57.59000     16.06000
12     56.36000    113.17000     16.06000
12    269.52000    232.51000     16.06000
12    261.05000    241.66000     16.06000
12    245.07000    247.22000     16.06000
12    280.93000    227.27000     16.06000
12    229.76000    260.62000     16.06000
12     76.24000    217.47000     16.06000
12     87.32000    246.89000     16.06000
12    100.36000    241.01000     16.06000
12    125.13000     58.57000     16.06000
12    203.36000     27.84000     16.06000
12    133.28000     17.38000     16.06000
12    174.67000     30.78000     17.20000
12    170.11000     38.63000     17.20000
12    204.33000     40.59000     17.20000
12    183.47000     51.05000     17.20000
12    238.23000     27.51000     17.20000
12    239.21000     35.36000     17.20000
12    255.18000     36.34000     17.20000
12    149.90000     68.05000     17.20000
12    168.81000     81.13000     17.20000
12    177.93000     83.09000     17.20000
12    190.97000     88.00000     17.20000
12    200.75000     87.67000     17.20000
12    211.18000     87.67000     17.20000
12    202.05000     94.86000     17.20000
12    191.95000     98.46000     17.20000
12    193.90000    109.90000     17.20000
12    185.10000    110.23000     17.20000
12    189.01000    117.42000     17.20000
12    189.67000    134.10000     17.20000
12    185.43000    138.67000     17.20000
12    177.61000    124.94000     17.20000
12    135.89000    101.73000     17.20000
12    136.21000    114.15000     17.20000
12    128.07000    113.83000     17.20000
12    128.72000     98.79000     17.20000
12    142.73000     87.67000     17.20000
12    140.45000     77.53000     17.20000
12    283.53000    145.54000     17.20000
12    278.97000    139.33000     17.20000
12    269.52000    134.42000     17.20000
12    257.46000    139.65000     17.20000
12    271.80000    110.88000     17.20000
12    283.86000    109.90000     17.20000
12    268.87000     83.75000     17.20000
12    279.95000     74.27000     17.20000
12    242.14000    104.34000     17.20000
12    233.34000     99.77000     17.20000
12    225.19000     92.25000     17.20000
12    222.91000    116.11000     17.20000
12    229.10000    124.61000     17.20000
12    240.19000    133.12000     17.20000
12    237.90000    151.42000     17.20000
12    251.27000    163.52000     17.20000
12    252.25000    177.91000     17.20000
12    275.06000    171.04000     17.20000
12    270.82000    180.19000     17.20000
12    258.76000    169.08000     17.20000
12    288.10000    171.04000     17.20000
12    281.58000    216.49000     17.20000
12    263.00000    215.50000     17.20000
12    248.01000    195.23000     17.20000
12    244.75000    224.66000     17.20000
12    232.36000    224.66000     17.20000
12    239.21000    236.10000     17.20000
12    221.61000     61.51000     17.20000
12    154.14000    122.65000     17.20000
12    161.31000    148.15000     17.20000
12    172.07000    154.04000     17.20000
12    169.46000    160.25000     17.20000
12    250.94000     67.73000     17.20000
12    250.94000     58.90000     17.20000
12    132.63000     77.53000     17.20000
12    130.67000     90.61000     17.20000
12    100.69000    105.65000     17.20000
12     98.73000     96.17000     17.20000
12     89.28000    117.09000     17.20000
12     83.41000    119.06000     17.20000
12     86.02000    129.85000     17.20000
12     72.98000    144.56000     17.20000
12     73.96000    135.73000     17.20000
12     68.09000    120.69000     17.20000
12     94.49000    181.18000     17.20000
12     96.12000    190.00000     17.20000
12    103.62000    192.29000     17.20000
12    145.99000    209.29000     17.20000
12    156.42000    194.25000     17.20000
12    146.97000    227.27000     17.20000
12    162.29000    221.39000     17.20000
12    170.44000    238.72000     17.20000
12    199.44000    214.20000     17.20000
12    192.60000    222.04000     17.20000
12    201.73000    201.12000     17.20000
12    213.79000    202.10000     17.20000
12    200.75000    194.25000     17.20000
12    213.13000    187.39000     17.20000
12    216.72000    173.66000     17.20000
12    207.59000    173.33000     17.20000
12    193.90000    174.64000     17.20000
12    204.33000    180.85000     17.20000
12    219.65000    146.85000     17.20000
12    209.55000    149.79000     17.20000
12    239.53000    169.08000     17.20000
12    224.54000    168.10000     17.20000
12    123.83000    211.25000     17.20000
12    104.60000    217.47000     17.20000
12     96.78000    218.77000     17.20000
12     89.93000    209.62000     17.20000
12    111.44000    195.56000     17.20000
12    119.92000    183.14000     17.20000
12    134.58000    192.29000     17.20000
12     85.37000    156.65000     17.20000
12     61.25000    160.91000     17.20000
12     46.91000    168.75000     17.20000
12     32.24000    158.62000     17.20000
12    204.99000    243.30000     17.20000
12    219.98000    211.91000     17.20000
12    177.61000    261.60000     17.20000
12    191.30000    282.20000     17.20000
12    202.70000    273.37000     17.20000
12    203.03000    285.80000     17.20000
12    210.85000    255.72000     17.20000
12    217.37000    247.55000     17.20000
12    166.85000    266.18000     17.20000
12    163.27000    259.97000     17.20000
12    109.81000    267.16000     17.20000
12    125.46000    258.33000     17.20000
12     86.35000    278.93000     17.20000
12     77.87000    264.87000     17.20000
12     73.31000    271.41000     17.20000
12     55.71000    195.89000     17.20000
12     63.53000    219.76000     17.20000
12     36.15000    217.14000     17.20000
12     85.69000    234.47000     17.20000
12    162.94000     98.46000     17.20000
12    156.42000    109.58000     17.20000
12    134.26000     59.88000     17.20000
12    189.99000     65.76000     17.20000
12    197.49000    160.25000     17.20000
12    148.93000     58.90000     17.20000
12    246.38000    231.20000     17.20000
12    118.94000    233.49000     18.03000
12    160.33000    173.33000     20.91000
12    169.78000     92.57000     20.91000
12    157.40000     89.63000     20.91000
12    169.46000     53.01000     20.91000
12    148.27000     39.94000     20.91000
12    136.54000     48.44000     20.91000
12     76.57000    112.19000     20.91000
12     64.51000    135.08000     20.91000
12    129.70000    154.37000     20.91000
12    139.15000    146.52000     20.91000
12    141.75000    135.08000     20.91000
12    131.33000    139.98000     20.91000
12    102.64000    183.79000     20.91000
12    232.69000    202.75000     20.91000
12    227.80000    195.56000     20.91000
12    204.99000    207.33000     20.91000
12    118.29000    247.55000     20.91000
12    250.62000     84.40000     20.91000
12    213.13000    117.75000     20.91000
12    142.41000    171.37000     20.91000
12    206.29000    235.45000     20.91000
12    231.06000    112.52000     20.91000
12    178.58000    169.73000     20.91000
12    221.61000    181.50000     20.91000
12     66.79000     90.61000     20.91000
12     61.25000    105.65000     20.91000
12     84.07000     74.59000     20.91000
12    200.10000     15.74000     20.91000
12    177.93000    281.22000     20.91000
12    297.88000    200.47000     20.91000
12    275.06000    207.33000     20.91000
12    201.40000     33.07000     20.91000
12    193.25000     42.22000     20.91000
12    225.84000     71.98000     20.91000
12    272.45000     71.32000     20.91000
12    107.86000    103.36000     20.91000
12     29.96000    124.94000     20.91000
12     49.52000    141.29000     20.91000
12    130.67000    128.86000     23.86000
12    116.98000    125.60000     23.86000
12    125.46000    122.00000     23.86000
12    164.24000    140.31000     23.86000
12    154.79000    137.04000     23.86000
12    183.47000    174.96000     23.86000
12    187.39000    125.92000     23.86000
12    229.10000    179.87000     23.86000
12    269.52000    152.08000     23.86000
12    298.20000    154.69000     23.86000
12    289.73000    161.56000     23.86000
12    300.48000    176.27000     23.86000
12    292.99000    183.14000     23.86000
12    302.44000    189.35000     23.86000
12    293.31000    107.29000     23.86000
12    283.53000    119.38000     23.86000
12    238.88000     86.36000     23.86000
12    246.70000     93.88000     23.86000
12    160.66000     64.13000     23.86000
12    154.47000     79.50000     23.86000
12    111.77000     78.52000     23.86000
12    104.92000     84.07000     23.86000
12    193.58000     32.42000     23.86000
12    178.26000     25.22000     23.86000
12    237.90000     66.42000     23.86000
12    153.81000    176.27000     23.86000
12    179.89000    196.54000     23.86000
12    171.74000    178.23000     23.86000
12    179.24000    219.76000     23.86000
12    203.36000    252.12000     23.86000
12    190.32000    243.95000     23.86000
12     73.31000    197.85000     23.86000
12     75.27000    100.42000     23.86000
12    263.65000     56.28000     23.86000
12    219.98000    104.02000     23.86000
12    151.86000     52.03000     23.86000
12    169.46000    191.96000     23.86000
12    190.64000    207.66000     23.86000
12    241.49000    215.83000     23.86000
12    268.87000    222.70000     23.86000
12    266.91000    198.50000     23.86000
12    283.53000    199.48000     23.86000
12    266.59000    190.98000     23.86000
12    247.68000    156.65000     23.86000
12    223.56000    161.56000     23.86000
12    233.34000    161.23000     23.86000
12    121.22000    105.65000     23.86000
12    213.79000     71.98000     23.86000
12    208.90000     53.34000     23.86000
12    213.46000     34.70000     23.86000
12    152.84000    150.44000     23.86000
12    140.45000    155.02000     23.86000
12    158.70000    164.83000     23.86000
12    146.64000    219.76000     23.86000
12     98.08000    128.54000     23.86000
12     90.58000    142.92000     23.86000
12     82.76000    147.17000     23.86000
12     76.24000    162.54000     23.86000
12     81.13000    172.68000     23.86000
12     72.66000    172.35000     23.86000
12     70.38000    189.02000     23.86000
12    116.01000     31.44000     23.86000
12    115.35000     71.98000     23.86000
12    240.51000    125.92000     23.86000
12    282.56000     87.34000     23.86000
12    216.07000     18.36000     23.86000
12    158.70000    273.70000     23.86000
12    119.27000    272.72000     23.86000
12    137.52000    261.93000     23.86000
12     60.60000    234.14000     23.86000
12     36.15000    226.95000     23.86000
12     61.90000    214.52000     23.86000
12     60.27000    207.00000     23.86000
12    127.09000    201.12000     23.86000
12    128.39000    192.62000     23.86000
12    174.02000     62.50000     23.86000
12    191.95000     78.19000     23.86000
12    251.59000    123.31000     23.86000
12    255.18000    146.85000     28.03000
12    263.98000    161.23000     28.03000
12    251.59000    206.68000     28.03000
12    194.56000    233.49000     28.03000
12    150.55000    252.78000     28.03000
12    141.75000    247.87000     28.03000
12    133.61000    245.58000     28.03000
12    100.69000    260.30000     28.03000
12    116.66000     94.21000     28.03000
12    179.24000     71.98000     28.03000
12    230.73000     56.94000     28.03000
12    222.91000     48.76000     28.03000
12    204.01000    124.94000     28.03000
12    197.49000    135.73000     28.03000
12    246.70000    186.08000     28.03000
12    231.39000    251.80000     28.03000
12    113.40000    179.21000     28.03000
12    115.03000    162.87000     28.03000
12     80.48000    133.44000     28.03000
12     43.00000    125.60000     28.03000
12    106.23000     64.78000     28.03000
12    160.33000     40.92000     28.03000
12    150.23000     74.59000     28.03000
12    171.09000    120.04000     28.03000
12    106.55000    206.02000     28.03000
12     85.37000    202.43000     28.03000
12    105.90000    248.53000     28.03000
12    128.72000    227.60000     28.03000
12     55.38000    126.90000     28.03000
12     23.77000    197.20000     28.03000
12     16.92000    183.46000     28.03000
12     18.55000    171.37000     28.03000
12     25.72000    158.29000     28.03000
12    267.24000    141.62000     28.03000
12    220.96000    220.08000     28.03000
12    142.41000    288.09000     28.03000
12    181.84000    270.43000     28.03000
12    191.95000    152.08000     28.03000
12    119.27000    171.37000     28.03000
12    119.27000     83.09000     28.03000
12    298.20000    131.48000     28.03000
12    298.53000    109.90000     28.03000
12    300.81000     88.98000     28.03000
12     92.54000    238.39000     28.03000
12     85.69000    106.63000     28.03000
12    183.47000    146.52000     28.03000
12    168.81000    209.62000     28.03000
12    131.98000    174.96000     28.03000
12    182.17000    189.68000     28.03000
12    215.74000     92.90000     28.03000
12    247.03000    113.83000     28.03000
12    236.93000    189.02000     28.03000
12    290.38000    212.24000     28.03000
12    179.24000    234.14000     28.03000
12    154.47000    233.16000     28.03000
12    194.88000    255.07000     28.03000
12     87.00000     52.03000     28.03000
12    105.90000     49.09000     28.03000
12     95.15000     44.51000     28.03000
12    125.13000     22.93000     28.03000
12    166.53000    132.46000     28.03000
12     90.58000    260.30000     28.03000
12     79.50000    258.01000     28.03000
12     74.94000    235.45000     28.03000
12    243.77000    140.63000     28.03000
12    232.69000    138.67000     28.03000
12    163.27000    184.12000     28.03000
12    255.83000     51.71000     28.03000
12    157.40000     23.92000     31.66000
12    186.08000      8.22000     31.66000
12    194.23000      9.20000     31.66000
12    193.90000     22.93000     31.66000
12    221.61000     39.28000     31.66000
12    122.20000     48.44000     31.66000
12    120.90000     59.55000     31.66000
12     50.49000    102.06000     31.66000
12     53.43000    114.48000     31.66000
12     31.26000    112.84000     31.66000
12     34.52000    133.77000     31.66000
12     54.41000    136.06000     31.66000
12    106.88000    124.29000     31.66000
12     96.45000    167.44000     31.66000
12     43.00000    205.04000     31.66000
12     60.60000    172.68000     31.66000
12     70.05000    179.54000     31.66000
12     49.52000    162.87000     31.66000
12    256.81000    112.19000     31.66000
12    275.39000     98.46000     31.66000
12    287.45000     77.21000     31.66000
12    277.67000     58.57000     31.66000
12    274.08000     41.57000     31.66000
12    260.39000     29.47000     31.66000
12    246.05000     29.47000     31.66000
12    244.42000     40.92000     31.66000
12    204.99000     76.55000     31.66000
12    221.61000    134.75000     31.66000
12    212.48000    129.52000     31.66000
12    220.96000    122.65000     31.66000
12    270.50000    233.81000     31.66000
12    283.86000    230.54000     31.66000
12    246.38000    244.93000     31.66000
12    177.61000    291.36000     31.66000
12    159.68000    291.36000     31.66000
12    135.24000    275.99000     31.66000
12    211.18000    226.95000     31.66000
12    221.61000    232.18000     31.66000
12    151.21000    101.07000     31.66000
12     99.06000     67.73000     31.66000
12     92.87000     62.50000     31.66000
12     82.76000     63.80000     31.66000
12     73.31000     76.23000     31.66000
12     87.98000     83.42000     31.66000
12     36.81000    185.10000     31.66000
12     37.46000    171.04000     31.66000
12     67.12000    258.33000     31.66000
12     57.66000    260.30000     31.66000
12     69.40000    247.87000     31.66000
12    285.16000     42.55000     31.66000
12    290.70000     56.61000     31.66000
12    301.13000     48.44000     31.66000
12    164.57000     13.13000     31.66000
12    161.31000      4.30000     31.66000
12    142.41000     13.13000     31.66000
12    133.61000     23.59000     31.66000
12    133.93000     32.74000     31.66000
12    138.50000     39.94000     31.66000
12    212.81000     11.16000     31.66000
12    229.76000     10.84000     31.66000
12    253.55000     20.32000     31.66000
12    148.93000    137.04000     31.66000
12    155.44000    259.64000     31.66000
12     46.26000    246.56000     31.66000
12     76.89000     58.24000     31.66000
12    176.96000     15.74000     31.66000
12    196.19000    266.51000     31.66000
12    168.48000    279.26000     31.66000
12    261.37000    241.99000     31.66000
12    253.55000    252.12000     31.66000
12    300.81000    142.92000     31.66000
12    305.05000    156.65000     31.66000
12    285.49000    135.40000     31.66000
12    266.91000    123.31000     31.66000
12    176.63000    114.15000     31.66000
12    196.84000     69.69000     31.66000
12    205.31000     23.26000     31.66000
12    233.67000     44.19000     31.66000
12    203.36000    196.54000     32.65000
12    214.76000    199.81000     32.65000
12    243.44000    223.68000     32.65000
12    263.65000    213.54000     32.65000
12    281.25000    217.14000     32.65000
12    170.44000    238.39000     32.65000
12    203.03000    241.99000     32.65000
12    216.07000    249.51000     32.65000
12    209.87000    256.70000     32.65000
12    183.80000    135.73000     32.65000
12    135.56000    113.50000     32.65000
12    100.36000    106.96000     32.65000
12    131.65000     94.54000     32.65000
12    135.89000    102.06000     32.65000
12    135.89000     82.77000     32.65000
12    140.45000     78.52000     32.65000
12    189.67000     90.94000     32.65000
12    179.56000     81.13000     32.65000
12    168.48000     83.75000     32.65000
12    195.53000    105.32000     32.65000
12    186.08000    102.38000     32.65000
12    178.91000    100.09000     32.65000
12    188.36000    117.75000     32.65000
12    201.73000     86.04000     32.65000
12    202.70000     97.48000     32.65000
12    181.19000     50.40000     32.65000
12    203.03000     43.21000     32.65000
12    174.67000     33.07000     32.65000
12    163.27000     32.09000     32.65000
12    269.85000     82.11000     32.65000
12    253.87000     63.48000     32.65000
12    272.45000    113.17000     32.65000
12    278.97000    142.60000     32.65000
12    271.47000    133.12000     32.65000
12    259.74000    169.73000     32.65000
12    251.92000    176.93000     32.65000
12    274.08000    169.41000     32.65000
12    285.16000    171.37000     32.65000
12    205.64000    175.29000     32.65000
12    207.27000    159.27000     32.65000
12    192.93000    159.92000     32.65000
12    168.81000    160.25000     32.65000
12    172.72000    154.04000     32.65000
12    163.59000    147.83000     32.65000
12    156.75000    195.23000     32.65000
12    148.93000    188.70000     32.65000
12    143.38000    213.87000     32.65000
12    124.15000    209.62000     32.65000
12    161.96000    221.72000     32.65000
12    198.79000    215.50000     32.65000
12    191.30000    224.01000     32.65000
12    229.43000    225.31000     32.65000
12    238.23000    238.39000     32.65000
12    220.63000    146.52000     32.65000
12    205.64000    149.79000     32.65000
12    205.64000    139.00000     32.65000
12    110.79000    193.93000     32.65000
12    133.93000    219.43000     32.65000
12     76.57000    265.53000     32.65000
12     74.61000    273.37000     32.65000
12     87.98000    272.39000     32.65000
12     96.45000    272.39000     32.65000
12     96.12000    279.59000     32.65000
12     80.48000    282.53000     32.65000
12    106.55000    267.16000     32.65000
12    126.11000    253.43000     32.65000
12    163.27000    265.85000     32.65000
12    173.37000    257.03000     32.65000
12    103.30000    219.76000     32.65000
12     87.00000    130.50000     32.65000
12     89.61000    119.06000     32.65000
12     75.27000    138.02000     32.65000
12     35.83000    214.52000     32.65000
12     25.72000    182.16000     32.65000
12     28.33000    165.16000     32.65000
12     60.92000    222.04000     32.65000
12    137.19000     63.80000     32.65000
12    189.99000     68.05000     32.65000
12    151.53000    121.02000     32.65000
12    160.01000    110.88000     32.65000
12    162.94000    124.94000     32.65000
12    238.23000    153.39000     32.65000
12    239.86000    166.79000     32.65000
12    257.46000    136.71000     32.65000
12    248.66000    100.75000     32.65000
12    236.93000    101.73000     32.65000
12    225.19000     94.86000     32.65000
12    261.70000     99.77000     32.65000
12    261.37000     90.94000     32.65000
12    240.51000     75.25000     32.65000
12    127.74000     86.69000     32.65000
12    133.93000    165.48000     32.65000
12    124.81000    166.14000     32.65000
12    191.62000    173.66000     32.65000
12    114.05000    231.20000     32.65000
12    199.44000    286.45000     32.65000
12    190.97000    280.57000     32.65000
12    203.68000    274.35000     32.65000
12     67.12000    123.31000     32.65000
12     86.67000    155.35000     32.65000
12     73.96000    145.87000     32.65000
12     60.27000    156.65000     32.65000
12     59.95000    148.48000     32.65000
12    219.00000    210.27000     32.65000
12    246.38000    197.85000     32.65000
12     40.39000    158.62000     32.65000
12     95.47000    190.00000     32.65000
12    212.48000    186.08000     32.65000
12    120.24000    141.94000     32.65000
12    200.75000     -0.61000     33.48000
12    211.18000     -0.61000     33.48000
12    224.87000     -2.24000     33.48000
12    233.02000      4.30000     33.48000
12    258.11000      6.26000     33.48000
12    262.67000     13.13000     33.48000
12    232.69000     21.63000     33.48000
12    199.77000     -9.43000     33.48000
12    179.89000     -6.16000     33.48000
12    136.87000      7.90000     33.48000
12    129.04000     13.45000     33.48000
12    281.58000     14.76000     33.48000
12    283.53000     26.86000     33.48000
12    237.58000     66.75000     41.81000
12    238.88000     85.05000     41.81000
12    246.38000     84.73000     41.81000
12    266.59000     72.63000     41.81000
12    209.22000     67.73000     41.81000
12    208.90000     52.03000     41.81000
12    190.97000     34.38000     41.81000
12    191.30000     52.03000     41.81000
12    201.07000     35.03000     41.81000
12    216.72000     27.19000     41.81000
12    168.48000     51.71000     41.81000
12    166.85000     64.46000     41.81000
12    148.27000     64.13000     41.81000
12    203.36000     14.43000     41.81000
12    176.96000     25.55000     41.81000
12    112.42000     29.47000     41.81000
12    122.20000     18.36000     41.81000
12    267.56000     57.59000     41.81000
12    277.02000     76.55000     41.81000
12    218.35000    108.59000     41.81000
12    219.00000    100.75000     41.81000
12    209.55000    115.79000     41.81000
12    233.02000    129.19000     41.81000
12    243.77000    123.63000     41.81000
12    235.30000    115.46000     41.81000
12    255.83000    126.25000     41.81000
12    271.80000    152.08000     41.81000
12    278.32000    113.50000     41.81000
12    264.30000    112.52000     41.81000
12    268.87000     92.25000     41.81000
12    151.21000     53.99000     41.81000
12    138.17000     55.63000     41.81000
12    110.14000     78.19000     41.81000
12    104.60000     87.02000     41.81000
12    115.68000    104.34000     41.81000
12    124.15000    107.94000     41.81000
12    124.81000    115.46000     41.81000
12    130.67000    125.92000     41.81000
12    127.74000    131.15000     41.81000
12    190.32000    130.17000     41.81000
12    123.83000    147.83000     41.81000
12    132.95000    154.37000     41.81000
12    151.53000    146.52000     41.81000
12    154.79000    152.40000     41.81000
12    154.47000    163.19000     41.81000
12    154.79000    172.35000     41.81000
12    153.49000    178.89000     41.81000
12    184.13000    176.27000     41.81000
12    185.43000    166.14000     41.81000
12    173.70000    170.06000     41.81000
12    173.70000    175.94000     41.81000
12    143.71000    172.35000     41.81000
12    100.36000    144.88000     41.81000
12    100.36000    137.04000     41.81000
12     92.87000    139.00000     41.81000
12     93.19000    148.15000     41.81000
12     78.20000    154.04000     41.81000
12     85.04000    170.06000     41.81000
12     90.91000    183.79000     41.81000
12    100.04000    182.81000     41.81000
12    111.12000    185.10000     41.81000
12     81.13000    185.75000     41.81000
12     83.41000    194.25000     41.81000
12     74.61000    192.62000     41.81000
12    267.24000    191.64000     41.81000
12    280.93000    198.83000     41.81000
12    295.27000    199.16000     41.81000
12    300.81000    194.25000     41.81000
12    301.79000    175.94000     41.81000
12    290.70000    179.54000     41.81000
12    295.59000    149.14000     41.81000
12    299.83000    122.00000     41.81000
12    142.41000    106.96000     41.81000
12     79.18000    114.48000     41.81000
12     76.57000     93.55000     41.81000
12     71.03000     98.79000     41.81000
12     61.58000    104.34000     41.81000
12     64.18000     85.71000     41.81000
12     28.33000    125.92000     41.81000
12     21.81000    123.96000     41.81000
12     21.49000    132.79000     41.81000
12     41.69000     97.48000     41.81000
12     85.69000     75.25000     41.81000
12     89.93000     69.36000     41.81000
12    107.53000    105.32000     41.81000
12    156.10000     82.77000     41.81000
12    247.36000     60.21000     41.81000
12    233.34000    208.31000     41.81000
12    225.84000    196.87000     41.81000
12    219.00000    181.18000     41.81000
12    226.17000    177.25000     41.81000
12    220.30000    159.92000     41.81000
12    242.79000    159.27000     41.81000
12    147.30000    222.04000     41.81000
12    156.42000    273.37000     41.81000
12    151.21000    264.22000     41.81000
12    185.10000    258.01000     41.81000
12    183.15000    250.16000     41.81000
12    202.70000    252.45000     41.81000
12    172.39000    269.45000     41.81000
12    179.24000    280.89000     41.81000
12    155.12000    283.84000     41.81000
12    263.65000    229.89000     41.81000
12    271.47000    225.97000     41.81000
12    276.36000    209.62000     41.81000
12    266.91000    203.08000     41.81000
12    283.53000    119.71000     41.81000
12    170.76000     94.86000     41.81000
12    161.96000     98.46000     41.81000
12     66.79000    197.85000     41.81000
12    128.72000    191.64000     41.81000
12    128.39000    203.08000     41.81000
12     52.78000    231.85000     41.81000
12     60.27000    212.56000     41.81000
12     37.78000    223.35000     41.81000
12    219.33000     75.57000     41.81000
12    142.73000    148.15000     41.81000
12    136.54000    141.94000     41.81000
12    147.62000    155.02000     41.81000
12    191.62000     78.84000     41.81000
12    184.13000     76.55000     41.81000
12    235.95000     33.72000     41.81000
12    311.56000     61.19000     41.81000
12    308.31000     67.73000     41.81000
12    303.42000     73.61000     41.81000
12    321.34000     68.38000     41.81000
12    325.58000     58.57000     41.81000
12    317.11000     52.69000     41.81000
12    304.07000     39.28000     41.81000
12    306.02000     32.09000     41.81000
12    315.80000     38.96000     41.81000
12    272.78000     22.93000     41.81000
12    318.73000    121.02000     41.81000
12    316.13000    100.09000     41.81000
12    307.98000     95.19000     41.81000
12    325.25000    102.71000     41.81000
12    329.16000    110.56000     41.81000
12    317.11000    133.77000     41.81000
12    311.24000    125.92000     41.81000
12    315.80000    144.56000     41.81000
12    311.24000    151.42000     41.81000
12    331.45000     90.61000     46.81000
12    324.60000     81.46000     46.81000
12    331.12000     70.01000     46.81000
12    332.75000     77.53000     46.81000
12    318.08000     90.94000     46.81000
12    321.02000    112.84000     46.81000
12    331.45000    132.79000     46.81000
12    328.51000    121.67000     46.81000
12    324.28000    149.46000     46.81000
12    300.48000     50.07000     46.81000
12    293.31000     55.96000     46.81000
12    279.95000     58.90000     46.81000
12    288.10000     73.61000     46.81000
12    282.56000     80.80000     46.81000
12    299.50000     88.00000     46.81000
12    304.07000    107.94000     46.81000
12    296.90000    107.61000     46.81000
12    285.16000    108.27000     46.81000
12    257.13000    108.92000     46.81000
12    278.97000    133.44000     46.81000
12    271.15000    141.62000     46.81000
12    297.22000    132.79000     46.81000
12    298.20000    141.94000     46.81000
12    300.48000    157.31000     46.81000
12    265.61000     51.71000     46.81000
12    269.85000     38.63000     46.81000
12    263.98000     29.47000     46.81000
12    258.11000     19.67000     46.81000
12    246.05000     24.24000     46.81000
12    248.01000     32.09000     46.81000
12    244.75000     41.57000     46.81000
12    253.55000     53.99000     46.81000
12    279.95000     42.22000     46.81000
12    220.63000     16.40000     46.81000
12    225.52000      9.20000     46.81000
12    240.84000     -3.55000     46.81000
12    234.32000    -12.38000     46.81000
12    221.28000    -14.01000     46.81000
12    202.38000    -14.34000     46.81000
12    210.85000    -14.01000     46.81000
12    186.41000    -16.63000     46.81000
12    169.13000    -16.95000     46.81000
12    187.39000      4.30000     46.81000
12    195.86000     25.88000     46.81000
12    169.78000     18.03000     46.81000
12    162.29000      5.61000     46.81000
12    186.08000     19.99000     46.81000
12    178.26000     11.49000     46.81000
12    220.96000     37.32000     46.81000
12    233.34000     46.47000     46.81000
12    225.52000     50.07000     46.81000
12    234.32000     55.63000     46.81000
12    150.55000     75.57000     46.81000
12    162.29000     41.90000     46.81000
12    142.41000     38.63000     46.81000
12    136.87000     37.32000     46.81000
12    130.02000     25.88000     46.81000
12    141.10000     15.09000     46.81000
12    147.30000      6.91000     46.81000
12    119.27000     33.72000     46.81000
12    122.85000     48.44000     46.81000
12    126.76000     56.28000     46.81000
12    117.31000     62.50000     46.81000
12    105.90000     63.15000     46.81000
12    108.51000     52.03000     46.81000
12    108.84000     45.17000     46.81000
12    101.34000     48.44000     46.81000
12     92.21000     43.21000     46.81000
12     84.39000     44.19000     46.81000
12     85.37000     50.40000     46.81000
12     77.87000     51.71000     46.81000
12     79.83000     59.88000     46.81000
12     84.39000     68.71000     46.81000
12     74.29000     69.69000     46.81000
12     86.35000     80.48000     46.81000
12    222.91000    120.04000     46.81000
12    229.10000    133.77000     46.81000
12    223.89000    138.35000     46.81000
12    211.18000    129.85000     46.81000
12    206.29000    122.00000     46.81000
12    244.75000    138.67000     46.81000
12    252.25000    141.94000     46.81000
12    262.67000    154.37000     46.81000
12    286.47000    164.83000     46.81000
12    269.52000    177.58000     46.81000
12    197.81000    156.65000     46.81000
12    194.88000    150.77000     46.81000
12    170.44000    135.08000     46.81000
12    176.30000    141.29000     46.81000
12    145.99000    135.73000     46.81000
12    149.90000    127.23000     46.81000
12    171.09000    118.40000     46.81000
12    173.04000    108.59000     46.81000
12    176.30000    125.92000     46.81000
12    110.79000    121.35000     46.81000
12    103.62000    121.02000     46.81000
12    104.92000    129.85000     46.81000
12     76.57000    130.17000     46.81000
12     54.73000    137.69000     46.81000
12     50.49000    125.27000     46.81000
12     54.41000    119.71000     46.81000
12     64.18000    129.85000     46.81000
12     51.15000    112.52000     46.81000
12     34.20000    115.79000     46.81000
12     31.59000    108.59000     46.81000
12     24.75000    113.50000     46.81000
12     44.30000    139.33000     46.81000
12     33.55000    136.71000     46.81000
12     48.54000    100.09000     46.81000
12     32.89000    154.04000     46.81000
12     46.91000    147.17000     46.81000
12     37.13000    172.68000     46.81000
12     30.29000    178.56000     46.81000
12     17.90000    171.69000     46.81000
12     20.18000    162.21000     46.81000
12     12.69000    186.08000     46.81000
12     13.01000    171.04000     46.81000
12     20.83000    199.81000     46.81000
12     33.22000    196.22000     46.81000
12     43.00000    205.70000     46.81000
12     60.60000    170.71000     46.81000
12     70.05000    176.93000     46.81000
12     68.75000    163.52000     46.81000
12     49.84000    163.85000     46.81000
12    118.61000    173.00000     46.81000
12    112.42000    177.58000     46.81000
12    105.90000    207.99000     46.81000
12    109.49000    202.10000     46.81000
12     86.35000    199.81000     46.81000
12     85.04000    210.93000     46.81000
12     82.76000    217.14000     46.81000
12     89.61000    233.81000     46.81000
12     88.95000    242.31000     46.81000
12     81.13000    237.74000     46.81000
12    100.04000    164.50000     46.81000
12     93.19000    171.69000     46.81000
12    104.60000    173.66000     46.81000
12    171.74000    184.77000     46.81000
12    178.58000    160.25000     46.81000
12    191.95000    200.14000     46.81000
12    199.12000    206.35000     46.81000
12    205.64000    211.25000     46.81000
12    207.92000    226.29000     46.81000
12    217.04000    219.76000     46.81000
12    238.88000    218.77000     46.81000
12    226.17000    235.12000     46.81000
12    203.03000    233.81000     46.81000
12    189.99000    230.22000     46.81000
12    246.38000    243.95000     46.81000
12    278.32000    235.45000     46.81000
12    284.19000    225.64000     46.81000
12    292.66000    209.95000     46.81000
12    269.19000    235.78000     46.81000
12    158.38000    240.68000     46.81000
12    145.01000    241.66000     46.81000
12    135.89000    241.66000     46.81000
12    104.92000    249.18000     46.81000
12    166.20000    195.89000     46.81000
12    175.65000    196.87000     46.81000
12    182.17000    185.43000     46.81000
12    230.73000    252.12000     46.81000
12    219.33000    262.58000     46.81000
12    213.46000    271.74000     46.81000
12    223.89000    275.66000     46.81000
12    234.32000    271.74000     46.81000
12    139.47000    280.57000     46.81000
12    135.56000    271.74000     46.81000
12    151.21000    283.84000     46.81000
12    151.21000    290.70000     46.81000
12    162.29000    286.78000     46.81000
12    178.58000    289.39000     46.81000
12    169.46000    276.97000     46.81000
12    153.49000    254.41000     46.81000
12    193.25000    272.39000     46.81000
12    192.27000    258.99000     46.81000
12    184.78000    300.18000     46.81000
12    132.95000    251.47000     46.81000
12     97.43000    262.58000     46.81000
12     71.03000    260.95000     46.81000
12     71.03000    251.14000     46.81000
12     65.49000    278.93000     46.81000
12     65.49000    261.60000     46.81000
12     60.60000    257.35000     46.81000
12     62.55000    250.49000     46.81000
12    123.18000    223.68000     46.81000
12     56.36000    179.54000     46.81000
12     57.34000    186.41000     46.81000
12     56.04000    191.31000     46.81000
12     45.28000    186.73000     46.81000
12     25.07000    191.31000     46.81000
12    201.07000     77.53000     46.81000
12    239.53000     93.55000     46.81000
12    214.76000     59.55000     46.81000
12    225.52000     82.77000     46.81000
12    221.93000     66.75000     46.81000
12    214.76000     47.78000     46.81000
12    255.18000     43.53000     46.81000
12    253.87000     73.94000     46.81000
12    277.34000     97.81000     46.81000
12    287.77000     96.17000     46.81000
12    292.99000     67.40000     46.81000
12    309.28000     83.75000     46.81000
12    316.78000     77.53000     46.81000
12    289.40000     41.57000     46.81000
12    293.96000     29.47000     46.81000
12    243.44000     12.15000     46.81000
12    249.96000      0.05000     46.81000
12    210.20000     36.01000     46.81000
12    206.94000     24.90000     46.81000
12    154.79000     15.42000     46.81000
12    148.27000     24.90000     46.81000
12    154.14000     33.72000     46.81000
12    149.90000     97.48000     46.81000
12    144.36000     88.98000     46.81000
12    115.03000     93.23000     46.81000
12    118.94000     81.13000     46.81000
12    127.09000     71.65000     46.81000
12     98.41000     78.84000     46.81000
12     84.72000     97.48000     46.81000
12     84.72000     89.30000     46.81000
12     84.39000    106.96000     46.81000
12     70.70000     78.84000     46.81000
12    196.19000    124.94000     46.81000
12    229.10000    168.42000     46.81000
12    248.66000    186.08000     46.81000
12    233.67000    188.04000     46.81000
12    137.19000    230.22000     46.81000
12    123.83000    237.74000     46.81000
12    114.70000    243.95000     46.81000
12    124.81000    264.55000     46.81000
12     71.68000    236.43000     46.81000
12     75.27000    220.41000     46.81000
12     49.19000    242.97000     46.81000
12     39.41000    239.04000     46.81000
12    158.70000    134.75000     46.81000
12    211.83000     89.30000     46.81000
12    200.10000     50.40000     46.81000
12    272.13000     63.15000     46.81000
12    138.50000    120.36000     46.81000
12    110.14000    156.65000     46.81000
12    105.90000    164.50000     46.81000
12    108.51000    139.33000     46.81000
12    118.29000    158.29000     46.81000
12    111.77000    149.46000     46.81000
12    139.47000    179.87000     46.81000
12     68.09000    186.41000     46.81000
12    154.79000    228.91000     46.81000
12    177.28000      2.01000     46.81000
12    166.20000     -8.45000     46.81000
12    284.84000     33.07000     46.81000
12     47.56000    218.77000     46.81000
12     52.12000    205.70000     46.81000
12     42.02000    124.29000     46.81000
12     93.19000     62.82000     46.81000
12    192.27000    139.98000     46.81000
12    308.63000    167.44000     46.81000
12    262.35000    253.76000     46.81000
12    164.57000    209.95000     46.81000
12     94.17000    224.01000     46.81000
12    192.27000     66.42000     49.01000
12    180.87000     49.74000     49.01000
12    173.37000     32.42000     49.01000
12    161.96000     32.09000     49.01000
12    200.42000     41.57000     49.01000
12    199.44000     85.71000     49.01000
12    199.44000     94.86000     49.01000
12    196.19000    102.71000     49.01000
12    186.41000     91.59000     49.01000
12    182.17000     98.46000     49.01000
12    186.08000    119.38000     49.01000
12    161.96000    124.61000     49.01000
12    166.53000    147.17000     49.01000
12    203.36000    173.00000     49.01000
12    203.68000    194.25000     49.01000
12    217.70000    201.45000     49.01000
12    246.70000    172.02000     49.01000
12    262.02000    167.77000     49.01000
12    276.36000    170.39000     49.01000
12    282.56000    179.87000     49.01000
12    262.67000    219.10000     49.01000
12    258.76000    211.25000     49.01000
12    284.51000    218.45000     49.01000
12    213.13000    246.24000     49.01000
12    203.68000    243.30000     49.01000
12    229.43000    220.08000     49.01000
12    231.39000    226.29000     49.01000
12    237.58000    234.79000     49.01000
12    266.91000    212.89000     49.01000
12    256.81000    221.72000     49.01000
12    220.30000    143.90000     49.01000
12    207.59000    156.33000     49.01000
12    204.01000    139.98000     49.01000
12    185.43000    135.40000     49.01000
12    238.23000    103.36000     49.01000
12    249.96000     98.46000     49.01000
12    137.84000     77.21000     49.01000
12    138.17000     84.07000     49.01000
12    133.93000    100.42000     49.01000
12    125.46000     86.69000     49.01000
12     92.21000    117.42000     49.01000
12     88.63000    126.58000     49.01000
12     78.20000    146.19000     49.01000
12     59.62000    149.46000     49.01000
12     42.02000    163.19000     49.01000
12     26.70000    167.77000     49.01000
12    119.27000    210.93000     49.01000
12    131.98000    214.20000     49.01000
12    142.41000    214.85000     49.01000
12    139.15000    221.06000     49.01000
12    116.66000    230.54000     49.01000
12    107.21000    233.16000     49.01000
12    103.62000    226.29000     49.01000
12     94.82000    238.06000     49.01000
12    102.97000    242.31000     49.01000
12     95.80000    215.50000     49.01000
12     96.12000    191.31000     49.01000
12    154.14000    190.00000     49.01000
12    172.72000    161.23000     49.01000
12    137.52000    156.33000     49.01000
12    132.63000    163.85000     49.01000
12    145.67000    164.17000     49.01000
12    122.52000    139.00000     49.01000
12    174.67000     74.92000     49.01000
12    173.70000     82.11000     49.01000
12    181.84000     82.44000     49.01000
12    169.46000     88.00000     49.01000
12    161.64000    106.63000     49.01000
12    156.10000    114.15000     49.01000
12    160.33000     75.25000     49.01000
12    184.13000     62.82000     49.01000
12    181.84000     40.59000     49.01000
12    231.71000     19.01000     49.01000
12    266.91000     11.16000     49.01000
12    254.20000      5.28000     49.01000
12    259.74000     -0.93000     49.01000
12    282.88000     14.76000     49.01000
12    292.66000     20.32000     49.01000
12    285.49000     25.22000     49.01000
12    311.24000     49.42000     49.01000
12    208.57000      3.65000     49.01000
12    197.81000      1.36000     49.01000
12    194.88000     -7.47000     49.01000
12    181.84000     -8.78000     49.01000
12    221.61000     -5.18000     49.01000
12    209.87000     -4.53000     49.01000
12    232.36000      3.97000     49.01000
12     98.73000    106.96000     49.01000
12    243.44000    196.87000     49.01000
12     36.81000    165.16000     52.87000
12     20.18000    155.02000     52.87000
12     26.05000    143.25000     52.87000
12     70.05000    138.02000     52.87000
12     86.02000    153.71000     52.87000
12    154.79000    205.04000     52.87000
12    149.90000    211.25000     52.87000
12    204.33000    180.85000     52.87000
12    189.99000    169.73000     52.87000
12    214.76000    186.08000     52.87000
12    211.50000    166.14000     52.87000
12     80.48000    230.54000     52.87000
12     76.89000    273.37000     52.87000
12     85.69000    273.70000     52.87000
12     95.15000    269.78000     52.87000
12     56.69000    224.66000     52.87000
12     67.12000    230.54000     52.87000
12     73.96000    213.54000     52.87000
12     71.35000    125.60000     52.87000
12    134.91000      1.03000     52.87000
12    137.84000     25.22000     52.87000
12    260.07000     78.52000     52.87000
12    282.56000    145.54000     52.87000
12    227.80000     94.86000     52.87000
12    184.45000    107.61000     52.87000
12    213.79000    137.37000     52.87000
12    256.16000     62.50000     52.87000
12    266.26000    124.29000     52.87000
12    262.35000    139.33000     52.87000
12    232.04000    156.98000     52.87000
12    250.94000    206.02000     52.87000
12    164.57000    224.33000     52.87000
12    169.46000    235.78000     52.87000
12    170.11000    259.64000     52.87000
12    190.97000    283.18000     52.87000
12    213.79000    281.87000     52.87000
12    201.40000    270.43000     52.87000
12    200.75000    283.84000     52.87000
12    228.13000    282.53000     52.87000
12    285.82000    129.85000     52.87000
12    272.45000    135.73000     52.87000
12    274.08000    106.31000     52.87000
12    144.69000     68.71000     52.87000
12    137.52000     62.50000     52.87000
12    128.07000     44.51000     52.87000
12    143.06000     50.40000     52.87000
12    184.45000     35.03000     52.87000
12    110.47000    190.66000     52.87000
12    232.04000     66.09000     52.87000
12    238.88000     75.25000     52.87000
12    101.67000     93.88000     52.87000
12     67.44000     56.61000     52.87000
12    225.52000     19.67000     52.87000
12    118.61000    284.16000     52.87000
12     91.24000    285.14000     52.87000
12    170.44000    296.91000     52.87000
12    162.94000    296.91000     52.87000
12    150.55000    144.88000     57.27000
12    131.00000    134.10000     57.27000
12    137.19000    107.94000     57.27000
12    124.48000    110.23000     57.27000
12    117.31000    104.02000     57.27000
12    105.25000    103.04000     57.27000
12    108.84000    108.92000     57.27000
12    105.58000     82.77000     57.27000
12    112.10000     81.46000     57.27000
12    110.14000     70.01000     57.27000
12    100.04000     71.65000     57.27000
12     89.93000     67.40000     57.27000
12     72.33000     97.81000     57.27000
12     65.81000     86.04000     57.27000
12     59.62000    106.96000     57.27000
12     79.83000    112.84000     57.27000
12     96.45000    136.71000     57.27000
12    100.36000    140.96000     57.27000
12     93.19000    147.50000     57.27000
12    121.55000    151.10000     57.27000
12    128.72000    146.52000     57.27000
12    127.41000    128.21000     57.27000
12    142.41000    103.04000     57.27000
12    133.93000     90.61000     57.27000
12    155.12000     87.67000     57.27000
12    129.70000     36.67000     57.27000
12    110.14000     25.22000     57.27000
12    121.55000     19.67000     57.27000
12    131.65000     19.34000     57.27000
12    163.92000     14.76000     57.27000
12    180.54000     25.55000     57.27000
12    203.68000     15.74000     57.27000
12    198.14000     13.78000     57.27000
12    240.84000     29.15000     57.27000
12    244.42000     60.53000     57.27000
12    241.49000     82.44000     57.27000
12    238.88000     67.73000     57.27000
12    270.82000     91.59000     57.27000
12    270.50000     69.69000     57.27000
12    264.30000     71.98000     57.27000
12    305.70000     75.90000     57.27000
12    305.05000     64.78000     57.27000
12    311.24000     61.19000     57.27000
12    319.71000     68.38000     57.27000
12    327.53000     53.99000     57.27000
12    318.73000     42.22000     57.27000
12    307.98000     30.45000     57.27000
12    306.35000     39.61000     57.27000
12    273.43000     22.61000     57.27000
12    275.39000     11.16000     57.27000
12    311.89000     98.46000     57.27000
12    322.97000    102.71000     57.27000
12    328.84000    112.52000     57.27000
12    335.36000    106.31000     57.27000
12    313.85000    126.25000     57.27000
12    317.43000    135.08000     57.27000
12    302.11000    121.67000     57.27000
12    280.93000    118.08000     57.27000
12    265.93000    113.17000     57.27000
12    275.06000    115.46000     57.27000
12    308.96000    156.00000     57.27000
12    300.48000    150.77000     57.27000
12    300.16000    176.27000     57.27000
12    311.24000    177.91000     57.27000
12    294.62000    183.79000     57.27000
12    304.39000    191.96000     57.27000
12    297.88000    198.83000     57.27000
12    299.83000    210.27000     57.27000
12    290.05000    198.50000     57.27000
12    280.60000    201.12000     57.27000
12    271.80000    199.81000     57.27000
12    267.56000    190.98000     57.27000
12    241.16000    159.92000     57.27000
12    261.37000    228.26000     57.27000
12    273.43000    229.89000     57.27000
12    273.76000    212.89000     57.27000
12    204.01000    250.49000     57.27000
12    181.52000    252.78000     57.27000
12    149.58000    263.24000     57.27000
12    156.75000    267.16000     57.27000
12    172.72000    270.10000     57.27000
12    181.19000    270.76000     57.27000
12    179.89000    282.53000     57.27000
12    159.03000    275.66000     57.27000
12    156.10000    175.62000     57.27000
12    153.16000    161.56000     57.27000
12    173.70000    172.35000     57.27000
12    184.13000    177.58000     57.27000
12    204.99000    187.39000     57.27000
12    207.27000     67.73000     57.27000
12    215.09000    109.25000     57.27000
12    228.13000    107.94000     57.27000
12    245.40000    124.29000     57.27000
12    251.27000     87.34000     57.27000
12    189.34000     53.01000     57.27000
12    163.27000     66.09000     57.27000
12    165.55000     49.42000     57.27000
12    153.81000     53.67000     57.27000
12     91.56000    181.83000     57.27000
12    111.12000    184.77000     57.27000
12     96.45000    159.27000     57.27000
12     39.09000    132.13000     57.27000
12     29.63000    130.17000     57.27000
12     21.16000    121.35000     57.27000
12    234.32000    203.73000     57.27000
12    139.80000    171.04000     57.27000
12    173.04000     99.44000     57.27000
12    192.60000     82.11000     57.27000
12    145.67000     61.84000     57.27000
12    221.93000    178.23000     57.27000
12    255.18000    242.31000     57.27000
12    245.07000    234.14000     57.27000
12    223.89000    191.31000     57.27000
12    233.67000    176.27000     57.27000
12    223.24000    154.37000     57.27000
12    233.99000    112.84000     57.27000
12    233.99000    122.65000     57.27000
12    255.83000    127.23000     57.27000
12    204.01000    110.23000     57.27000
12    215.41000     99.44000     57.27000
12    199.12000     58.57000     57.27000
12    155.12000     63.48000     57.27000
12    145.67000    110.23000     57.27000
12    159.03000     94.86000     57.27000
12    123.50000    184.77000     57.27000
12    121.22000    192.62000     57.27000
12    131.65000    188.37000     57.27000
12    130.67000    179.54000     57.27000
12    137.52000    204.72000     57.27000
12    138.82000    192.62000     57.27000
12    126.76000    200.14000     57.27000
12     63.86000    206.35000     57.27000
12     73.64000    196.87000     57.27000
12     80.81000    182.81000     57.27000
12     80.81000    165.81000     57.27000
12     38.76000    229.89000     57.27000
12     53.43000    236.10000     57.27000
12     55.71000     99.77000     57.27000
12    129.70000    118.40000     57.27000
12    250.29000    139.33000     61.96000
12    233.67000    133.12000     61.96000
12    231.39000    141.29000     61.96000
12    224.22000    131.48000     61.96000
12    226.82000    118.08000     61.96000
12    193.58000    129.52000     61.96000
12    204.33000    121.67000     61.96000
12    157.07000    129.85000     61.96000
12    148.27000    132.13000     61.96000
12    148.93000    122.00000     61.96000
12    139.15000    124.29000     61.96000
12    173.37000    130.83000     61.96000
12    173.37000    139.33000     61.96000
12    170.76000    120.69000     61.96000
12    178.58000    112.84000     61.96000
12    178.91000    185.43000     61.96000
12    172.07000    184.12000     61.96000
12    167.50000    191.64000     61.96000
12    161.31000    196.22000     61.96000
12    194.23000    198.83000     61.96000
12    216.07000    217.47000     61.96000
12    208.57000    226.29000     61.96000
12    224.54000    233.81000     61.96000
12    221.61000    225.64000     61.96000
12    244.42000    244.28000     61.96000
12    243.44000    252.78000     61.96000
12    231.71000    252.45000     61.96000
12    233.34000    260.95000     61.96000
12    236.60000    268.80000     61.96000
12    248.66000    263.89000     61.96000
12    255.50000    259.32000     61.96000
12    313.85000    166.46000     61.96000
12    331.77000    156.00000     61.96000
12    329.49000    135.73000     61.96000
12    336.01000    133.12000     61.96000
12    329.16000    124.29000     61.96000
12    339.27000    119.06000     61.96000
12    330.79000     91.27000     61.96000
12    339.27000     91.59000     61.96000
12    338.94000     82.11000     61.96000
12    327.53000     79.82000     61.96000
12    328.51000     68.71000     61.96000
12    335.68000     69.36000     61.96000
12    293.96000     52.36000     61.96000
12    302.11000     47.46000     61.96000
12    271.15000     36.99000     61.96000
12    276.04000     44.19000     61.96000
12    267.24000     51.71000     61.96000
12    274.73000     59.23000     61.96000
12    277.99000     81.13000     61.96000
12    288.10000     78.19000     61.96000
12    293.96000     88.98000     61.96000
12    302.11000    109.90000     61.96000
12    214.76000     47.78000     61.96000
12    235.62000     43.86000     61.96000
12    244.10000     45.82000     61.96000
12    250.94000     25.22000     61.96000
12    257.79000     20.65000     61.96000
12    253.87000     17.38000     61.96000
12    267.56000     28.49000     61.96000
12    235.62000    -11.07000     61.96000
12    224.54000    -15.32000     61.96000
12    219.65000      6.26000     61.96000
12    215.41000     15.09000     61.96000
12    212.81000     26.86000     61.96000
12    207.92000     30.78000     61.96000
12    196.51000     26.86000     61.96000
12    147.62000     97.15000     61.96000
12    149.25000     79.17000     61.96000
12     83.74000     93.55000     61.96000
12     83.09000     82.77000     61.96000
12     85.37000     77.21000     61.96000
12     95.47000     80.15000     61.96000
12     85.04000     69.03000     61.96000
12     79.50000     60.53000     61.96000
12     52.12000    109.90000     61.96000
12     55.71000    117.42000     61.96000
12     64.84000    129.85000     61.96000
12     51.15000    139.33000     61.96000
12     57.99000    143.58000     61.96000
12     78.85000    152.08000     61.96000
12     32.89000    156.00000     61.96000
12     38.76000    118.08000     61.96000
12     32.24000    107.29000     61.96000
12     26.70000    114.81000     61.96000
12     46.58000    103.36000     61.96000
12     83.09000     43.86000     61.96000
12     74.94000     47.46000     61.96000
12     90.58000     42.55000     61.96000
12    107.86000     55.63000     61.96000
12    115.03000     63.15000     61.96000
12    122.85000     57.92000     61.96000
12    115.35000     36.34000     61.96000
12    129.37000     26.53000     61.96000
12    188.36000      6.26000     61.96000
12    176.96000      4.95000     61.96000
12    176.96000    -12.05000     61.96000
12    166.53000     -9.43000     61.96000
12    185.76000     -4.20000     61.96000
12    199.77000    -12.70000     61.96000
12    207.59000    -16.95000     61.96000
12    195.53000    155.67000     61.96000
12    189.67000    147.17000     61.96000
12    106.88000    209.95000     61.96000
12     90.58000    203.73000     61.96000
12     85.04000    211.25000     61.96000
12     92.21000    226.95000     61.96000
12    101.01000    236.10000     61.96000
12    104.60000    250.16000     61.96000
12     89.28000    244.28000     61.96000
12     61.90000    249.18000     61.96000
12     69.72000    262.26000     61.96000
12     53.10000    248.53000     61.96000
12     58.32000    255.72000     61.96000
12     57.01000    262.91000     61.96000
12     64.18000    270.76000     61.96000
12     73.96000    279.59000     61.96000
12     50.82000    221.39000     61.96000
12     51.47000    207.99000     61.96000
12     27.03000    190.66000     61.96000
12     27.35000    200.14000     61.96000
12     18.88000    200.47000     61.96000
12     28.01000    179.54000     61.96000
12     13.01000    180.52000     61.96000
12     34.20000    172.35000     61.96000
12     71.68000    186.73000     61.96000
12     70.70000    175.94000     61.96000
12     56.36000    177.25000     61.96000
12     59.62000    188.37000     61.96000
12    149.90000    223.02000     61.96000
12    157.07000    240.68000     61.96000
12    132.63000    239.04000     61.96000
12    155.77000    253.76000     61.96000
12    193.25000    272.07000     61.96000
12    212.81000    267.49000     61.96000
12    221.28000    258.01000     61.96000
12    277.34000    236.10000     61.96000
12    290.05000    211.25000     61.96000
12    228.45000    171.04000     61.96000
12    251.92000    185.75000     61.96000
12    202.70000    208.97000     61.96000
12    285.49000     96.82000     61.96000
12    286.14000    105.65000     61.96000
12    294.29000    138.35000     61.96000
12    305.05000    162.54000     61.96000
12    215.09000     78.19000     61.96000
12    210.53000     88.00000     61.96000
12    224.54000     47.13000     61.96000
12    261.70000     42.55000     61.96000
12    170.76000     20.32000     61.96000
12    145.34000      6.59000     61.96000
12    162.61000      4.95000     61.96000
12    142.41000    138.35000     61.96000
12    106.23000    163.19000     61.96000
12    104.92000    172.68000     61.96000
12    123.18000    221.39000     61.96000
12    130.02000    225.64000     61.96000
12    141.75000    247.22000     61.96000
12    113.72000    240.68000     61.96000
12    142.73000    280.57000     61.96000
12    148.60000    286.45000     61.96000
12    161.31000    286.78000     61.96000
12    176.30000    292.99000     61.96000
12    183.15000    300.84000     61.96000
12    195.21000    298.55000     61.96000
12    187.06000    290.05000     61.96000
12    253.22000    110.23000     61.96000
12    243.77000    115.46000     61.96000
12    146.32000     40.26000     61.96000
12    137.19000     36.99000     61.96000
12    196.51000     34.05000     61.96000
12    142.41000     20.32000     61.96000
12    104.60000     47.13000     61.96000
12     73.96000     80.48000     61.96000
12     72.66000     90.29000     61.96000
12     86.35000    106.31000     61.96000
12     83.09000    122.00000     61.96000
12     79.83000    133.44000     61.96000
12     47.56000    153.71000     61.96000
12     40.06000    151.10000     61.96000
12     86.35000    197.52000     61.96000
12    110.47000    201.45000     61.96000
12     86.02000    238.39000     61.96000
12    275.71000    152.73000     61.96000
12    257.79000    158.29000     61.96000
12    277.34000    130.50000     61.96000
12    198.79000     49.74000     61.96000
12    158.05000     79.82000     61.96000
12    130.67000     74.59000     61.96000
12     98.41000    122.00000     61.96000
12     96.78000    130.17000     61.96000
12    105.58000    113.83000     61.96000
12    116.66000    142.27000     61.96000
12     90.91000    172.35000     61.96000
12    145.34000    240.03000     61.96000
12    145.34000    231.53000     61.96000
12    163.92000    212.56000     61.96000
12    190.97000    228.58000     61.96000
12    218.67000    207.66000     61.96000
12    245.73000    220.08000     61.96000
12    255.18000    233.49000     61.96000
12     72.01000    160.58000     61.96000
12     56.69000    161.89000     61.96000
12     63.86000    166.79000     61.96000
12     44.95000    197.20000     61.96000
12     41.04000    184.45000     61.96000
12     52.12000    184.45000     61.96000
12    230.73000     29.80000     61.96000
12    133.61000    270.76000     61.96000
12    134.91000    286.12000     61.96000
12     86.35000    189.68000     61.96000
12    185.76000    161.23000     61.96000
12    287.77000    162.54000     61.96000
12     50.82000    127.56000     61.96000
12    118.94000    173.98000     61.96000
12    147.30000    182.48000     61.96000
12    292.33000    125.92000     61.96000
12    255.83000    175.29000     61.96000
12    133.93000    253.10000     63.78000
12    126.76000    245.58000     63.78000
12     95.47000    261.28000     63.78000
12    201.07000     76.55000     63.78000
12    264.63000    105.00000     63.78000
12    223.56000     85.05000     63.78000
12    228.45000     77.86000     63.78000
12    228.13000     57.92000     63.78000
12    217.04000     57.92000     63.78000
12    174.67000     65.11000     63.78000
12    174.02000     52.36000     63.78000
12    154.79000     44.19000     63.78000
12    147.30000     29.15000     63.78000
12    152.51000     23.59000     63.78000
12    150.23000     13.45000     63.78000
12    154.14000     -8.45000     63.78000
12    245.73000      9.53000     63.78000
12    239.21000     15.42000     63.78000
12    241.82000      0.70000     63.78000
12    251.92000     -5.84000     63.78000
12    283.53000     33.07000     63.78000
12    296.25000     37.65000     63.78000
12    283.86000     53.67000     63.78000
12    296.25000     69.69000     63.78000
12    289.08000     66.09000     63.78000
12    284.19000     71.65000     63.78000
12    304.72000     94.54000     63.78000
12    317.11000     84.07000     63.78000
12    322.97000     93.88000     63.78000
12    318.08000    118.73000     63.78000
12    313.85000    149.14000     63.78000
12    265.93000    204.72000     63.78000
12    258.11000    201.77000     63.78000
12    271.15000    183.14000     63.78000
12    282.23000    187.39000     63.78000
12    236.93000    187.39000     63.78000
12    195.86000    214.52000     63.78000
12    196.51000    221.72000     63.78000
12    189.99000    209.29000     63.78000
12    176.63000    194.91000     63.78000
12    193.25000    180.52000     63.78000
12    194.56000    258.66000     63.78000
12    221.61000    272.07000     63.78000
12    176.96000    241.99000     63.78000
12    251.59000     43.53000     63.78000
12    123.50000     98.79000     63.78000
12    137.52000     93.88000     63.78000
12    147.95000     87.67000     63.78000
12    120.90000     75.90000     63.78000
12    274.73000    142.92000     63.78000
12    207.59000    218.12000     63.78000
12     70.05000     65.11000     63.78000
12    182.82000     16.40000     63.78000
12    228.13000     38.63000     63.78000
12    217.37000     38.30000     63.78000
12    206.29000     52.03000     63.78000
12    258.76000     34.05000     63.78000
12    240.51000     92.90000     63.78000
12    125.13000    161.56000     63.78000
12    117.64000    164.50000     63.78000
12    110.14000    155.02000     63.78000
12    109.81000    128.86000     63.78000
12    116.66000    128.21000     63.78000
12    114.05000    119.06000     63.78000
12     66.14000    117.09000     63.78000
12    267.89000    173.98000     63.78000
12    263.65000    251.47000     63.78000
12    185.43000    -18.59000     63.78000
12    179.56000     78.52000     64.84000
12    170.44000     80.80000     64.84000
12    181.52000     94.21000     64.84000
12    195.21000     99.77000     64.84000
12    184.45000    118.40000     64.84000
12    194.88000    108.27000     64.84000
12    204.01000    138.02000     64.84000
12    209.55000    154.69000     64.84000
12    178.58000    157.31000     64.84000
12    178.91000    164.83000     64.84000
12    172.72000    162.87000     64.84000
12    164.90000    145.21000     64.84000
12    134.58000    158.62000     64.84000
12    123.83000     86.36000     64.84000
12    139.15000     85.05000     64.84000
12    162.61000     32.09000     65.68000
12    208.57000      5.28000     65.68000
12    208.90000     -3.55000     65.68000
12    197.49000     -0.28000     65.68000
12    193.58000     -4.53000     65.68000
12    214.11000     -8.12000     65.68000
12    221.61000     -5.18000     65.68000
12    231.39000      1.03000     65.68000
12    227.15000      3.97000     65.68000
12    260.39000     -2.89000     65.68000
12    260.39000      5.28000     65.68000
12    267.56000      9.86000     65.68000
12    281.90000     15.09000     65.68000
12    287.45000     24.90000     65.68000
12    289.40000     18.36000     65.68000
12    278.97000     28.82000     65.68000
12    209.87000    131.15000     65.68000
12    201.07000    143.90000     65.68000
12    208.90000    172.68000     65.68000
12    221.28000    144.23000     65.68000
12    241.82000    153.06000     65.68000
12    241.16000    169.41000     65.68000
12    275.71000    168.75000     65.68000
12    138.82000    152.40000     65.68000
12    135.24000    218.12000     65.68000
12    214.11000    248.53000     65.68000
12    202.38000    244.93000     65.68000
12    234.32000    235.78000     65.68000
12    234.64000    225.31000     65.68000
12    233.02000    216.49000     65.68000
12    224.22000    219.43000     65.68000
12    257.13000    216.81000     65.68000
12    266.59000    217.79000     65.68000
12    254.85000    223.35000     65.68000
12    286.14000    223.68000     65.68000
12    154.79000    189.02000     65.68000
12    122.20000    215.83000     65.68000
12    104.60000    226.62000     65.68000
12    113.07000    234.14000     65.68000
12    100.36000    245.26000     65.68000
12     97.10000    190.00000     65.68000
12     89.61000    125.27000     65.68000
12     92.54000    111.86000     65.68000
12    175.00000     34.05000     65.68000
12    202.05000     90.94000     65.68000
12    190.32000     66.42000     65.68000
12    183.80000     58.90000     65.68000
12    234.97000    102.38000     65.68000
12    253.22000     93.23000     65.68000
12     56.69000    150.12000     65.68000
12     24.75000    167.44000     65.68000
12     43.32000    215.83000     65.68000
12    135.89000      9.86000     65.68000
12    141.75000     12.15000     65.68000
12    180.54000    135.08000     65.68000
12    189.99000    136.38000     65.68000
12    205.31000    193.93000     65.68000
12    244.75000     97.15000     65.68000
12     75.27000    221.39000     65.68000
12    192.60000     46.15000     65.68000
12    247.36000     73.28000     65.68000
12    142.73000     78.84000     65.68000
12    113.07000     91.27000     65.68000
12     95.80000     56.94000     65.68000
12     87.65000     53.01000     65.68000
12     99.06000     35.69000     65.68000
12    157.07000    118.73000     65.68000
12    153.16000    105.98000     65.68000
12    163.27000    106.63000     65.68000
12    261.70000    167.77000     65.68000
12    168.81000    280.57000     65.68000
12     94.82000    216.81000     65.68000
12    100.04000    197.85000     65.68000
12    113.40000    221.72000     65.68000
12     69.40000    106.63000     65.68000
12     47.89000    171.69000     65.68000
12    167.83000     89.63000     65.68000
12    216.72000    116.11000     65.68000
12    221.93000    122.98000     65.68000
12    223.56000     68.05000     65.68000
12    202.05000     38.63000     65.68000
12    268.22000    154.04000     65.68000
12    285.82000    177.91000     65.68000
12    199.77000    234.47000     65.68000
12    146.97000    167.77000     65.68000
12    138.17000    132.46000     65.68000
12     77.55000    143.58000     65.68000
12    133.28000    209.95000     65.68000
12    305.70000     83.09000     65.68000
12    316.13000     53.34000     65.68000
12    270.50000    129.85000     68.63000
12    285.49000    128.86000     68.63000
12    281.58000    147.50000     68.63000
12    260.39000    112.84000     68.63000
12    260.39000     78.19000     68.63000
12    255.18000     58.57000     68.63000
12    185.43000     36.34000     68.63000
12    185.10000    109.58000     68.63000
12     89.61000    155.35000     68.63000
12     72.33000    139.98000     68.63000
12     22.79000    159.27000     68.63000
12    154.14000    206.68000     68.63000
12    149.25000    215.18000     68.63000
12    102.97000     93.88000     68.63000
12    250.29000    209.95000     68.63000
12    166.85000    223.35000     68.63000
12    165.55000    236.76000     68.63000
12    134.26000      1.36000     68.63000
12    225.52000     19.34000     68.63000
12    259.74000     65.11000     68.63000
12    226.50000    282.86000     68.63000
12    215.09000    283.51000     68.63000
12     29.63000    141.29000     68.63000
12     31.26000    149.79000     68.63000
12     36.15000    143.90000     68.63000
12     43.65000    160.25000     68.63000
12     43.00000    111.54000     68.63000
12    192.27000     22.61000     68.63000
12    132.30000     58.24000     68.63000
12    142.41000     54.65000     68.63000
12    143.71000     46.47000     68.63000
12    126.76000     45.82000     68.63000
12    134.58000     30.13000     68.63000
12    187.06000    169.73000     68.63000
12    116.98000    196.54000     68.63000
12     71.03000    231.53000     68.63000
12    193.25000    281.22000     68.63000
12    198.79000    289.07000     68.63000
12    232.69000    157.31000     68.63000
12    144.36000     70.01000     68.63000
12     77.87000    215.18000     68.63000
12     87.00000    271.09000     68.63000
12     96.12000    269.78000     68.63000
12     77.87000    271.41000     68.63000
12     90.26000    286.78000     68.63000
12    141.43000    107.29000     73.78000
12    111.44000    104.02000     73.78000
12    101.34000    102.38000     73.78000
12    124.81000    132.79000     73.78000
12    127.41000    147.83000     73.78000
12    122.52000    153.39000     73.78000
12    149.25000    144.88000     73.78000
12    154.79000    137.04000     73.78000
12    110.14000    187.39000     73.78000
12     93.19000    178.89000     73.78000
12     90.91000    183.79000     73.78000
12     86.02000    182.48000     73.78000
12     98.08000     73.28000     73.78000
12    102.64000     85.38000     73.78000
12    130.67000     81.78000     73.78000
12    128.72000     40.26000     73.78000
12    124.81000     28.49000     73.78000
12    125.46000     21.63000     73.78000
12    120.90000     18.03000     73.78000
12    131.98000     19.01000     73.78000
12    112.42000     26.20000     73.78000
12    111.44000     17.05000     73.78000
12    112.75000      9.20000     73.78000
12    121.55000      5.28000     73.78000
12    130.67000     -1.91000     73.78000
12    130.35000      7.24000     73.78000
12    270.82000     18.03000     73.78000
12    276.69000     11.49000     73.78000
12    304.72000     31.44000     73.78000
12    303.42000     20.65000     73.78000
12    307.33000     48.11000     73.78000
12    316.45000     45.17000     73.78000
12    322.32000     41.24000     73.78000
12    328.84000     51.05000     73.78000
12    311.56000     60.21000     73.78000
12    303.42000     61.19000     73.78000
12    260.72000     71.98000     73.78000
12    242.47000     63.15000     73.78000
12    233.02000     67.73000     73.78000
12    244.42000     80.80000     73.78000
12    240.19000     85.71000     73.78000
12    271.47000    101.40000     73.78000
12    274.08000     94.54000     73.78000
12    283.21000     82.44000     73.78000
12    268.87000    111.86000     73.78000
12    281.90000    115.79000     73.78000
12    273.43000    122.65000     73.78000
12    313.19000     97.15000     73.78000
12    321.99000    104.02000     73.78000
12    333.40000    106.63000     73.78000
12    327.53000    116.77000     73.78000
12    310.26000    123.63000     73.78000
12    320.36000     67.07000     73.78000
12    204.66000     67.73000     73.78000
12    192.27000     54.65000     73.78000
12    166.20000     45.82000     73.78000
12    164.57000     51.71000     73.78000
12    154.14000     63.80000     73.78000
12    160.01000     69.36000     73.78000
12    156.10000     87.67000     73.78000
12    189.01000     83.09000     73.78000
12    196.19000     83.09000     73.78000
12    129.37000    111.54000     73.78000
12    136.21000     67.73000     73.78000
12    189.34000     28.17000     73.78000
12    177.93000     24.57000     73.78000
12    205.64000     23.59000     73.78000
12    198.79000     10.51000     73.78000
12    225.84000     25.88000     73.78000
12    242.47000     28.17000     73.78000
12    198.14000    175.29000     73.78000
12    204.01000    182.16000     73.78000
12    206.61000    186.73000     73.78000
12    178.26000    175.94000     73.78000
12    309.61000    158.94000     73.78000
12    301.79000    153.71000     73.78000
12    300.16000    147.50000     73.78000
12    309.28000    178.89000     73.78000
12    303.09000    171.04000     73.78000
12    293.31000    176.60000     73.78000
12    298.85000    183.14000     73.78000
12    291.68000    185.75000     73.78000
12    304.72000    192.62000     73.78000
12    300.81000    203.41000     73.78000
12    298.20000    209.95000     73.78000
12    288.10000    200.14000     73.78000
12    277.34000    198.83000     73.78000
12    276.04000    208.97000     73.78000
12    269.52000    196.22000     73.78000
12    270.82000    227.60000     73.78000
12    260.39000    225.31000     73.78000
12    279.62000    229.24000     73.78000
12    251.92000    242.64000     73.78000
12    182.82000    254.08000     73.78000
12    140.13000    209.62000     73.78000
12    138.50000    200.14000     73.78000
12     96.45000    157.31000     73.78000
12     98.73000    141.62000     73.78000
12     86.02000    142.92000     73.78000
12    114.05000     82.44000     73.78000
12     59.95000    104.67000     73.78000
12     53.75000     95.84000     73.78000
12     68.75000     85.71000     73.78000
12     35.83000    130.17000     73.78000
12     43.00000    124.29000     73.78000
12     27.03000    121.35000     73.78000
12     27.03000    129.19000     73.78000
12     74.94000    120.36000     73.78000
12     82.11000    111.21000     73.78000
12     89.61000    116.77000     73.78000
12     22.46000    143.90000     73.78000
12     21.16000    209.29000     73.78000
12     45.61000    235.12000     73.78000
12     56.04000    237.74000     73.78000
12     33.22000    238.72000     73.78000
12    163.27000    177.58000     73.78000
12    153.16000    178.56000     73.78000
12    190.97000    191.64000     73.78000
12    142.73000    221.39000     73.78000
12    161.31000    219.43000     73.78000
12    151.86000    235.78000     73.78000
12    172.39000    271.74000     73.78000
12    199.44000    269.45000     73.78000
12    205.31000    261.28000     73.78000
12     73.64000    254.74000     73.78000
12     72.98000    247.22000     73.78000
12    158.38000    167.12000     73.78000
12    138.82000    168.75000     73.78000
12    135.89000    180.52000     73.78000
12    228.13000    188.04000     73.78000
12    219.65000    192.29000     73.78000
12    233.99000    205.04000     73.78000
12    248.99000    123.31000     73.78000
12    239.53000    124.94000     73.78000
12    204.33000    100.75000     73.78000
12    219.33000    151.42000     73.78000
12    149.58000    158.29000     73.78000
12    244.42000    179.54000     73.78000
12    242.14000    194.58000     73.78000
12    164.57000    265.85000     73.78000
12    170.11000    258.66000     73.78000
12    164.90000    249.83000     73.78000
12    113.72000    266.84000     73.78000
12    104.92000    264.22000     73.78000
12     81.13000    230.22000     73.78000
12    118.94000    208.64000     73.78000
12     71.68000    195.23000     73.78000
12     60.60000    227.93000     73.78000
12     62.23000    217.14000     73.78000
12     65.49000    208.31000     73.78000
12     40.06000    226.95000     73.78000
12    223.89000     94.86000     73.78000
12    212.81000    105.00000     73.78000
12    192.60000    116.11000     73.78000
12    219.33000    166.46000     73.78000
12    216.39000    181.50000     73.78000
12    261.37000    145.54000     73.78000
12    222.26000    108.27000     73.78000
12    105.58000     68.38000     73.78000
12    117.31000     50.73000     73.78000
12     70.70000     57.26000     73.78000
12     71.03000     99.77000     73.78000
12     75.27000    107.94000     73.78000
12    172.07000    106.31000     73.78000
12    164.24000    120.04000     73.78000
12    262.02000     96.17000     73.78000
12    299.50000    120.69000     73.78000
12    249.64000    150.77000     73.78000
12    246.38000    163.52000     73.78000
12    210.85000    164.17000     73.78000
12    259.09000    191.64000     73.78000
12    250.29000    199.16000     73.78000
12    209.55000    201.77000     73.78000
12    127.09000    199.81000     73.78000
12    131.00000    190.33000     73.78000
12    170.44000    207.00000     73.78000
12    180.54000    217.14000     73.78000
12    123.83000    182.81000     73.78000
12    104.27000    148.15000     73.78000
12    202.05000     59.23000     73.78000
12    161.64000     13.78000     73.78000
12    149.58000     -0.61000     73.78000
12    143.71000    -10.41000     73.78000
12    174.67000     97.48000     73.78000
12    260.39000    135.08000     73.78000
12    258.44000    125.92000     73.78000
12    303.74000    136.06000     73.78000
12    316.13000    139.33000     73.78000
12    326.23000    144.56000     73.78000
12    322.32000    158.29000     73.78000
12    305.37000     76.23000     73.78000
12    310.91000     69.36000     73.78000
12    269.85000     68.71000     73.78000
12    136.21000    117.09000     73.78000
12    131.00000    127.23000     73.78000
12    134.58000    143.58000     73.78000
12    163.59000    158.29000     73.78000
12     81.78000    165.48000     73.78000
12    182.82000    102.38000     73.78000
12    190.97000     92.57000     73.78000
12    191.30000    126.90000     77.49000
12    172.72000    128.21000     77.49000
12    233.02000    133.77000     77.49000
12    249.96000    139.98000     77.49000
12    216.39000     82.77000     77.49000
12    203.68000     84.73000     77.49000
12    224.22000     46.15000     77.49000
12    235.95000     47.46000     77.49000
12    276.36000     57.92000     77.49000
12    274.08000     48.11000     77.49000
12    293.64000     51.38000     77.49000
12    259.74000     20.65000     77.49000
12    253.55000     16.40000     77.49000
12    249.31000     24.90000     77.49000
12    227.80000    -13.36000     77.49000
12    236.60000    -11.07000     77.49000
12    222.26000      6.26000     77.49000
12    215.41000     16.72000     77.49000
12    184.45000      9.86000     77.49000
12    200.75000    -11.39000     77.49000
12    206.61000    -17.93000     77.49000
12    219.98000    -14.99000     77.49000
12    277.99000     40.59000     77.49000
12    269.85000     40.92000     77.49000
12    267.56000     30.78000     77.49000
12    296.25000     57.59000     77.49000
12    333.40000     60.53000     77.49000
12    338.94000     71.65000     77.49000
12    331.77000     78.19000     77.49000
12    341.22000     84.73000     77.49000
12    333.08000     91.59000     77.49000
12    329.82000     86.36000     77.49000
12    342.20000    105.32000     77.49000
12    340.25000    116.11000     77.49000
12    330.14000    122.98000     77.49000
12    332.10000    134.10000     77.49000
12    336.01000    144.88000     77.49000
12    330.79000    155.02000     77.49000
12    325.91000    129.52000     77.49000
12    339.27000    131.81000     77.49000
12    253.87000    109.25000     77.49000
12    294.29000    127.23000     77.49000
12    292.99000    139.00000     77.49000
12    277.99000    130.17000     77.49000
12    301.46000    105.32000     77.49000
12    292.66000    111.86000     77.49000
12    291.36000     90.61000     77.49000
12    265.28000     59.55000     77.49000
12    265.28000     52.69000     77.49000
12    237.58000     58.24000     77.49000
12    174.35000    121.02000     77.49000
12    202.05000    121.02000     77.49000
12    144.36000     96.17000     77.49000
12    113.72000     68.38000     77.49000
12    121.55000     58.24000     77.49000
12    117.31000     62.17000     77.49000
12    110.47000     57.59000     77.49000
12    152.84000     78.84000     77.49000
12    143.38000    120.04000     77.49000
12    158.70000    126.25000     77.49000
12    150.88000    111.86000     77.49000
12    105.58000    170.06000     77.49000
12    108.51000    162.21000     77.49000
12     80.48000    155.67000     77.49000
12     74.29000    158.94000     77.49000
12     74.29000    177.91000     77.49000
12     90.58000    198.18000     77.49000
12     92.54000    204.06000     77.49000
12    104.60000    214.52000     77.49000
12    132.30000    224.33000     77.49000
12    126.44000    220.08000     77.49000
12    150.55000    224.33000     77.49000
12    144.04000    230.87000     77.49000
12    194.56000     35.03000     77.49000
12    186.08000     42.22000     77.49000
12    171.74000     23.26000     77.49000
12    169.13000     31.76000     77.49000
12    193.90000    200.47000     77.49000
12    218.02000    205.70000     77.49000
12    217.04000    223.35000     77.49000
12    223.56000    234.14000     77.49000
12    241.16000    252.45000     77.49000
12    233.02000    261.60000     77.49000
12    235.62000    273.05000     77.49000
12    253.87000    260.62000     77.49000
12    247.36000    259.32000     77.49000
12    222.91000    261.28000     77.49000
12    222.91000    254.08000     77.49000
12    157.40000    198.50000     77.49000
12    164.24000    192.29000     77.49000
12     96.78000    233.49000     77.49000
12    105.90000    232.18000     77.49000
12     93.52000    242.64000     77.49000
12     92.87000    250.49000     77.49000
12     89.28000    240.68000     77.49000
12     83.74000    237.74000     77.49000
12     62.88000    251.14000     77.49000
12     53.75000    247.87000     77.49000
12     73.96000    278.61000     77.49000
12     75.27000    265.53000     77.49000
12     49.84000    222.37000     77.49000
12     48.86000    212.24000     77.49000
12     54.41000    204.06000     77.49000
12     25.72000    200.79000     77.49000
12     16.27000    201.12000     77.49000
12     14.32000    180.85000     77.49000
12     33.22000    169.41000     77.49000
12     27.03000    178.89000     77.49000
12     32.24000    188.37000     77.49000
12     49.19000    186.41000     77.49000
12     62.23000    187.06000     77.49000
12     72.98000    188.37000     77.49000
12     61.58000    195.89000     77.49000
12     68.09000    172.02000     77.49000
12     65.16000    137.69000     77.49000
12     46.26000    137.69000     77.49000
12     55.06000    157.64000     77.49000
12     48.54000    127.23000     77.49000
12     54.08000    120.36000     77.49000
12     45.61000    106.63000     77.49000
12     52.78000    108.59000     77.49000
12     39.74000    117.75000     77.49000
12     19.86000    118.40000     77.49000
12     27.35000    113.50000     77.49000
12     16.60000    128.86000     77.49000
12     18.88000    138.67000     77.49000
12     34.85000    123.96000     77.49000
12     54.73000    144.88000     77.49000
12     84.07000    148.48000     77.49000
12     94.49000    128.86000     77.49000
12    104.92000    117.75000     77.49000
12     85.69000     91.27000     77.49000
12     90.26000     85.71000     77.49000
12     81.78000     82.11000     77.49000
12     85.37000     77.21000     77.49000
12     83.74000     63.15000     77.49000
12     74.61000     50.07000     77.49000
12     90.58000     41.90000     77.49000
12    113.40000     39.61000     77.49000
12    123.50000     32.09000     77.49000
12    133.93000     23.59000     77.49000
12    172.07000      5.93000     77.49000
12    205.64000     31.11000     77.49000
12    197.16000     28.17000     77.49000
12    239.53000     36.01000     77.49000
12    248.66000     64.46000     77.49000
12    154.79000     93.88000     77.49000
12    158.38000    145.87000     77.49000
12    227.80000    169.41000     77.49000
12     91.89000    227.27000     77.49000
12     95.15000    121.67000     77.49000
12    187.71000    145.54000     77.49000
12    193.25000    156.00000     77.49000
12    290.05000    161.89000     77.49000
12    275.39000    159.92000     77.49000
12    250.62000    187.39000     77.49000
12    288.42000    210.27000     77.49000
12    291.36000    219.10000     77.49000
12    239.86000    218.12000     77.49000
12    247.36000    222.04000     77.49000
12    233.02000    254.74000     77.49000
12    207.92000    228.26000     77.49000
12    192.60000    231.85000     77.49000
12    232.36000    121.02000     77.49000
12    244.75000    112.52000     77.49000
12    243.44000     47.78000     77.49000
12    180.54000     32.74000     77.49000
12    131.33000    136.06000     77.49000
12    107.86000    202.75000     77.49000
12    132.63000    233.81000     77.49000
12    154.47000    243.30000     77.49000
12    138.50000    246.56000     77.49000
12    156.75000    255.72000     77.49000
12    159.68000    285.47000     77.49000
12    147.30000    282.53000     77.49000
12    119.59000    283.51000     77.49000
12    172.72000    295.28000     77.49000
12    182.82000    300.18000     77.49000
12    187.06000    292.01000     77.49000
12     75.59000     88.00000     77.49000
12     69.72000     92.25000     77.49000
12    107.53000     30.78000     77.49000
12     81.46000     41.90000     77.49000
12     75.92000     44.84000     77.49000
12    181.52000     -5.51000     77.49000
12    166.85000     -9.76000     77.49000
12    177.61000    -14.01000     77.49000
12    267.89000     77.86000     77.49000
12    223.89000    132.79000     77.49000
12    290.70000    153.06000     77.49000
12    226.82000    178.89000     77.49000
12    163.92000    213.54000     77.49000
12    142.73000    191.31000     77.49000
12    144.04000    181.50000     77.49000
12    115.03000    144.88000     77.49000
12    114.05000    135.40000     77.49000
12     85.37000     70.67000     77.49000
12     61.58000     81.46000     77.49000
12     77.87000     56.94000     77.49000
12    154.79000     57.59000     77.49000
12    214.44000     28.49000     77.49000
12    260.39000     44.51000     77.49000
12    177.93000    186.08000     77.49000
12    170.44000    177.25000     77.49000
12    252.25000    171.69000     77.49000
12    314.82000    169.08000     77.49000
12    257.79000    239.04000     77.49000
12    277.99000    237.41000     77.49000
12    107.53000    244.93000     77.49000
12    115.03000    248.53000     77.49000
12    107.21000    237.74000     77.49000
12    148.27000    130.17000     77.49000
12    137.84000    124.61000     77.49000
12    123.50000    115.79000     77.49000
12     78.20000    129.52000     77.49000
12     65.81000    128.54000     77.49000
12     65.16000    152.08000     77.49000
12    265.93000     88.00000     77.49000
12    233.02000    141.62000     77.49000
12    136.21000    272.72000     77.49000
12     90.58000    279.91000     77.49000
12    101.67000    276.64000     77.49000
12    145.34000    294.95000     77.49000
12     98.41000    289.07000     77.49000
12     29.96000    224.66000     77.49000
12     32.57000    210.93000     77.49000
12     23.12000    190.00000     77.49000
12     15.29000    165.16000     77.49000
12     15.95000    174.31000     77.49000
12     58.32000    132.46000     77.49000
12    292.33000     82.77000     79.01000
12    292.33000     65.76000     79.01000
12    318.41000     83.42000     79.01000
12    307.98000    113.50000     79.01000
12    276.04000    110.23000     79.01000
12    237.58000     74.59000     79.01000
12    207.92000     54.32000     79.01000
12    234.64000     14.76000     79.01000
12    233.02000     25.22000     79.01000
12    178.91000     16.40000     79.01000
12    180.54000      4.30000     79.01000
12    186.08000    -11.39000     79.01000
12    191.30000    -16.30000     79.01000
12    190.32000    -20.88000     79.01000
12    181.84000    -17.93000     79.01000
12    166.85000    -18.59000     79.01000
12    156.10000    -11.07000     79.01000
12    162.29000      5.61000     79.01000
12    146.64000      7.57000     79.01000
12    141.10000      1.68000     79.01000
12    144.36000     20.97000     79.01000
12    137.19000     17.38000     79.01000
12    150.23000     37.65000     79.01000
12    148.93000     45.82000     79.01000
12    157.40000     45.17000     79.01000
12    177.93000     51.38000     79.01000
12    117.31000    123.31000     79.01000
12    277.67000     76.88000     79.01000
12    285.16000     57.92000     79.01000
12    298.53000     39.94000     79.01000
12    295.59000     29.47000     79.01000
12    305.70000     97.15000     79.01000
12    295.92000    101.73000     79.01000
12    324.28000     96.82000     79.01000
12    312.87000    149.46000     79.01000
12    275.06000    141.62000     79.01000
12    259.42000    158.29000     79.01000
12    212.48000    147.50000     79.01000
12    207.27000    217.14000     79.01000
12    190.64000    208.64000     79.01000
12    196.51000    211.91000     79.01000
12    267.89000    209.95000     79.01000
12    263.33000    251.47000     79.01000
12    241.49000    243.30000     79.01000
12    186.73000    263.89000     79.01000
12    174.35000    241.99000     79.01000
12    215.41000    274.35000     79.01000
12    181.52000    274.68000     79.01000
12    267.56000    173.33000     79.01000
12    275.39000    181.50000     79.01000
12    260.39000    180.52000     79.01000
12    275.39000    190.33000     79.01000
12    297.55000    194.91000     79.01000
12    283.21000    192.62000     79.01000
12    266.91000    185.75000     79.01000
12    315.80000    129.52000     79.01000
12    316.13000    117.75000     79.01000
12    312.22000    107.29000     79.01000
12    171.41000    139.33000     79.01000
12    172.72000    151.10000     79.01000
12    198.47000    164.17000     79.01000
12    170.76000     62.82000     79.01000
12    183.15000     69.69000     79.01000
12    208.24000     43.53000     79.01000
12    219.00000     36.67000     79.01000
12    225.19000     59.23000     79.01000
12    213.13000     64.46000     79.01000
12    226.17000     79.50000     79.01000
12    231.39000     88.32000     79.01000
12    282.88000     97.48000     79.01000
12    284.19000    105.65000     79.01000
12    254.20000     34.05000     79.01000
12    248.66000     42.88000     79.01000
12    251.27000     51.38000     79.01000
12    281.58000     68.71000     79.01000
12    300.48000     73.28000     79.01000
12    175.65000     86.36000     79.01000
12    199.12000     51.05000     79.01000
12    247.68000     12.80000     79.01000
12    253.87000     -5.51000     79.01000
12    130.35000     90.29000     79.01000
12    134.91000     99.11000     79.01000
12    125.78000     99.44000     79.01000
12    118.61000    176.60000     79.01000
12    125.13000    167.44000     79.01000
12     41.69000    198.50000     79.01000
12     40.39000    187.06000     79.01000
12     65.49000    164.83000     79.01000
12     56.04000    173.00000     79.01000
12     79.18000    198.50000     79.01000
12     80.48000    208.31000     79.01000
12    121.87000    229.56000     79.01000
12    130.35000    249.18000     79.01000
12     90.58000    260.95000     79.01000
12    104.27000    254.74000     79.01000
12    203.36000    112.84000     79.01000
12     72.33000     76.23000     79.01000
12     64.18000     66.42000     79.01000
12    245.40000     -7.14000     79.01000
12    246.05000      4.30000     82.11000
12    259.74000      3.32000     82.11000
12    262.67000      8.88000     82.11000
12    280.60000     12.15000     82.11000
12    285.82000     16.40000     82.11000
12    278.32000     26.53000     82.11000
12    286.14000     26.53000     82.11000
12    232.36000    102.71000     82.11000
12    238.23000     93.88000     82.11000
12    192.27000    105.65000     82.11000
12    190.97000     99.77000     82.11000
12    200.10000     94.86000     82.11000
12    207.92000      2.66000     82.11000
12    215.74000      2.99000     82.11000
12    223.89000     -1.26000     82.11000
12    225.84000     -7.47000     82.11000
12    213.79000     -8.12000     82.11000
12    193.58000     -5.18000     82.11000
12    233.99000      2.99000     82.11000
12    141.43000     78.84000     82.11000
12    162.94000     28.17000     82.11000
12    176.96000     75.90000     82.11000
12    169.46000     80.15000     82.11000
12    150.23000     88.32000     82.11000
12    140.78000     89.96000     82.11000
12    180.54000    117.75000     82.11000
12    205.64000    131.48000     82.11000
12    204.66000    142.92000     82.11000
12    180.54000    136.38000     82.11000
12    190.32000    137.04000     82.11000
12    194.88000    145.54000     82.11000
12    206.94000    154.37000     82.11000
12    208.24000    171.04000     82.11000
12    205.96000    192.62000     82.11000
12    174.35000    162.54000     82.11000
12    140.45000    156.65000     82.11000
12    132.30000    162.21000     82.11000
12    151.21000    166.79000     82.11000
12     92.21000    110.56000     82.11000
12     97.43000    113.83000     82.11000
12     66.14000    115.46000     82.11000
12     96.12000    188.70000     82.11000
12     85.37000    188.70000     82.11000
12    178.58000    156.33000     82.11000
12    253.22000     94.86000     82.11000
12    240.51000    106.31000     82.11000
12    303.42000     83.42000     82.11000
12    224.54000     70.34000     82.11000
12    171.74000    113.17000     82.11000
12    165.22000    109.90000     82.11000
12    244.42000    156.00000     82.11000
12    260.39000    167.77000     82.11000
12    276.04000    168.42000     82.11000
12    267.89000    216.81000     82.11000
12    255.18000    216.49000     82.11000
12    238.23000    230.22000     82.11000
12    222.91000    216.81000     82.11000
12    231.71000    238.72000     82.11000
12    227.47000    226.62000     82.11000
12    200.10000    188.04000     82.11000
12    192.93000    178.56000     82.11000
12    131.65000    212.56000     82.11000
12    215.09000    243.30000     82.11000
12    204.66000    243.62000     82.11000
12    210.53000    253.43000     82.11000
12    115.68000    221.72000     82.11000
12    102.64000    224.99000     82.11000
12    167.50000    278.93000     82.11000
12     90.91000     63.48000     82.11000
12     40.72000    101.07000     82.11000
12     35.50000    113.17000     82.11000
12     26.38000    170.71000     82.11000
12     73.64000    149.14000     82.11000
12    212.81000    116.77000     82.11000
12    210.85000    122.98000     82.11000
12    221.61000    123.31000     82.11000
12    220.96000    113.83000     82.11000
12    216.39000     96.17000     82.11000
12    237.90000    169.08000     82.11000
12    138.50000    209.62000     92.11000
12    142.08000    222.70000     92.11000
12    149.90000    209.95000     92.11000
12    158.05000    189.68000     92.11000
12    117.96000    194.25000     92.11000
12    120.57000    206.68000     92.11000
12    114.70000    210.27000     92.11000
12    104.27000    192.95000     92.11000
12     94.82000    178.56000     92.11000
12     85.37000    182.48000     92.11000
12     82.11000    178.89000     92.11000
12    130.02000    148.15000     92.11000
12    155.12000    139.33000     92.11000
12    136.21000    139.65000     92.11000
12    104.60000    103.36000     92.11000
12    103.95000     77.86000     92.11000
12     97.75000     74.92000     92.11000
12    100.69000     61.51000     92.11000
12    134.58000     61.51000     92.11000
12    146.32000     74.59000     92.11000
12    143.38000     67.07000     92.11000
12    158.05000     68.71000     92.11000
12    125.13000     37.32000     92.11000
12    132.95000     35.69000     92.11000
12    127.41000     26.20000     92.11000
12    190.32000     56.28000     92.11000
12    197.81000     63.15000     92.11000
12    201.73000     58.57000     92.11000
12    188.36000     24.90000     92.11000
12    194.23000     10.51000     92.11000
12    208.57000     18.36000     92.11000
12    224.87000     26.86000     92.11000
12    242.14000     26.20000     92.11000
12    279.30000     53.01000     92.11000
12    275.06000     16.72000     92.11000
12    306.35000     47.46000     92.11000
12    304.72000     59.88000     92.11000
12    309.93000     64.46000     92.11000
12    311.24000     75.57000     92.11000
12    317.76000     70.67000     92.11000
12    309.61000     92.25000     92.11000
12    332.10000    103.04000     92.11000
12    323.95000    120.04000     92.11000
12    303.74000    154.04000     92.11000
12    298.20000    155.67000     92.11000
12    312.22000    160.25000     92.11000
12    279.30000    204.72000     92.11000
12    292.33000    205.04000     92.11000
12    295.27000    210.60000     92.11000
12    300.48000    214.20000     92.11000
12    305.37000    205.04000     92.11000
12    241.49000    187.71000     92.11000
12    245.40000    173.33000     92.11000
12    223.89000    155.02000     92.11000
12    202.05000    178.23000     92.11000
12    189.99000    191.96000     92.11000
12    214.44000    199.16000     92.11000
12    249.64000    211.25000     92.11000
12    261.37000    223.35000     92.11000
12    275.06000    230.54000     92.11000
12    187.06000    250.49000     92.11000
12    152.18000    234.79000     92.11000
12    160.33000    244.60000     92.11000
12    171.74000    272.72000     92.11000
12    197.81000    280.57000     92.11000
12    213.46000    281.55000     92.11000
12    223.56000    282.20000     92.11000
12    193.90000    288.09000     92.11000
12    135.24000    180.52000     92.11000
12    135.89000    199.16000     92.11000
12    149.58000    202.43000     92.11000
12    180.87000    174.31000     92.11000
12    255.50000    145.21000     92.11000
12    262.67000    133.12000     92.11000
12    268.87000    126.90000     92.11000
12    282.56000    120.04000     92.11000
12    264.96000    107.29000     92.11000
12    258.11000    115.79000     92.11000
12    250.62000    122.33000     92.11000
12    277.02000     94.54000     92.11000
12    272.45000    100.75000     92.11000
12    260.72000     95.84000     92.11000
12    257.46000     73.61000     92.11000
12    254.85000     62.82000     92.11000
12    256.48000     54.65000     92.11000
12    283.53000     81.46000     92.11000
12    224.54000    105.98000     92.11000
12    243.12000     97.15000     92.11000
12    244.10000     85.05000     92.11000
12    244.10000     77.53000     92.11000
12    188.36000     78.84000     92.11000
12    189.99000     86.69000     92.11000
12    185.10000     96.50000     92.11000
12    182.50000    104.67000     92.11000
12    164.90000    121.67000     92.11000
12    142.41000    129.85000     92.11000
12    145.99000    110.23000     92.11000
12    140.78000    110.23000     92.11000
12    134.26000    111.54000     92.11000
12    131.33000     85.38000     92.11000
12    165.22000     51.38000     92.11000
12    174.02000     54.98000     92.11000
12    162.94000     58.57000     92.11000
12    137.19000     50.73000     92.11000
12    141.75000     37.32000     92.11000
12    174.35000     42.55000     92.11000
12    202.70000     25.22000     92.11000
12    311.24000     41.24000     92.11000
12    325.25000     51.71000     92.11000
12    326.88000     64.78000     92.11000
12    326.56000     75.25000     92.11000
12    321.67000     43.86000     92.11000
12    314.82000     57.26000     92.11000
12    158.05000     14.76000     92.11000
12    152.18000     22.28000     92.11000
12    130.67000      5.28000     92.11000
12    122.52000      4.95000     92.11000
12    117.64000     10.51000     92.11000
12    109.16000     12.47000     92.11000
12    131.65000     -5.18000     92.11000
12    142.41000     -9.11000     92.11000
12    161.31000    -12.05000     92.11000
12    172.39000     -9.76000     92.11000
12    200.75000      0.05000     92.11000
12     84.39000     35.36000     92.11000
12     83.41000    111.54000     92.11000
12     89.93000    114.81000     92.11000
12     75.27000    106.96000     92.11000
12     63.21000    108.27000     92.11000
12     74.29000    119.38000     92.11000
12     60.27000    124.29000     92.11000
12     29.31000    129.19000     92.11000
12     34.20000    139.98000     92.11000
12     39.74000    128.21000     92.11000
12     53.75000    101.40000     92.11000
12     56.36000     94.54000     92.11000
12     50.82000     95.84000     92.11000
12     71.03000     57.92000     92.11000
12    130.35000     76.88000     92.11000
12    117.96000     81.78000     92.11000
12    146.32000     54.98000     92.11000
12     93.52000     93.55000     92.11000
12    116.01000     49.74000     92.11000
12    100.69000    136.71000     92.11000
12     95.15000    137.69000     92.11000
12     97.75000    147.17000     92.11000
12     97.10000    157.64000     92.11000
12     91.24000    154.37000     92.11000
12     80.48000    167.12000     92.11000
12     26.38000    156.00000     92.11000
12     33.55000    160.58000     92.11000
12     27.03000    165.16000     92.11000
12     74.61000    234.14000     92.11000
12     55.71000    236.76000     92.11000
12     43.98000    238.06000     92.11000
12     39.74000    230.22000     92.11000
12     69.40000    243.95000     92.11000
12     76.57000    250.16000     92.11000
12     76.24000    222.04000     92.11000
12    167.18000    158.62000     92.11000
12    218.02000    171.69000     92.11000
12    209.87000    166.46000     92.11000
12    225.84000    207.99000     92.11000
12    293.96000    187.06000     92.11000
12    305.37000    190.33000     92.11000
12    304.72000    134.42000     92.11000
12    304.39000    124.94000     92.11000
12    278.97000    136.38000     92.11000
12    276.69000    148.81000     92.11000
12    206.29000     77.21000     92.11000
12    237.25000     64.78000     92.11000
12    175.33000    223.02000     92.11000
12    223.56000    190.66000     92.11000
12    226.82000    200.14000     92.11000
12    255.50000    200.14000     92.11000
12    242.79000    196.22000     92.11000
12    312.54000    177.91000     92.11000
12     85.04000    142.27000     92.11000
12     50.82000    162.54000     92.11000
12     47.24000    155.02000     92.11000
12    124.48000    156.65000     92.11000
12    143.71000    161.56000     92.11000
12    228.13000    149.79000     92.11000
12    187.39000    281.87000     92.11000
12    175.33000    288.41000     92.11000
12    169.13000    249.51000     92.11000
12    167.18000    262.26000     92.11000
12    123.18000    258.01000     92.11000
12    115.35000    271.74000     92.11000
12    102.32000    265.85000     92.11000
12     85.37000    272.72000     92.11000
12    107.86000    184.77000     92.11000
12    201.73000     85.71000     93.93000
12    217.37000     86.36000     93.93000
12    173.04000    122.00000     93.93000
12    171.74000    128.86000     93.93000
12    145.01000    119.06000     93.93000
12    145.67000     97.15000     93.93000
12    149.90000    107.94000     93.93000
12    132.30000    134.10000     93.93000
12    193.25000    158.62000     93.93000
12    181.84000    144.88000     93.93000
12    189.99000    122.98000     93.93000
12    195.53000    111.86000     93.93000
12    215.41000    126.58000     93.93000
12    232.36000    121.67000     93.93000
12    228.13000    127.88000     93.93000
12    245.40000    111.54000     93.93000
12    252.57000    106.96000     93.93000
12    227.47000    166.14000     93.93000
12    229.43000    172.02000     93.93000
12    244.42000    183.14000     93.93000
12    216.39000    224.01000     93.93000
12    236.93000    218.45000     93.93000
12    245.73000    221.06000     93.93000
12    259.42000    243.30000     93.93000
12    287.77000    156.65000     93.93000
12    289.08000    134.75000     93.93000
12    292.01000    125.27000     93.93000
12    277.02000    125.60000     93.93000
12    267.89000     74.92000     93.93000
12    265.28000     60.86000     93.93000
12    270.17000     42.22000     93.93000
12    263.98000     46.47000     93.93000
12    270.17000     32.09000     93.93000
12    249.31000     29.80000     93.93000
12    258.76000     15.42000     93.93000
12    250.94000     17.05000     93.93000
12    260.07000     31.11000     93.93000
12    214.11000     26.86000     93.93000
12    222.91000     45.49000     93.93000
12    193.25000     35.03000     93.93000
12    179.89000     35.03000     93.93000
12    185.43000     42.22000     93.93000
12    176.63000     24.57000     93.93000
12    168.81000     11.16000     93.93000
12    219.00000    -14.99000     93.93000
12    234.97000    -13.03000     93.93000
12    231.39000     -4.53000     93.93000
12    131.65000     15.74000     93.93000
12     91.24000     44.84000     93.93000
12    112.10000     39.61000     93.93000
12    111.77000     59.88000     93.93000
12    116.33000     71.00000     93.93000
12    126.11000     58.24000     93.93000
12     87.98000     89.63000     93.93000
12     82.76000     76.23000     93.93000
12     76.24000     86.36000     93.93000
12     69.72000     89.63000     93.93000
12     59.62000     82.44000     93.93000
12     79.18000     61.84000     93.93000
12    103.30000    120.36000     93.93000
12    103.30000    125.92000     93.93000
12     92.87000    125.92000     93.93000
12     80.81000    128.21000     93.93000
12     61.25000    138.67000     93.93000
12     71.68000    141.62000     93.93000
12     75.59000    137.04000     93.93000
12     76.57000    156.33000     93.93000
12     51.47000    139.33000     93.93000
12     55.06000    157.64000     93.93000
12     25.07000    139.98000     93.93000
12     46.58000    125.92000     93.93000
12     52.78000    117.75000     93.93000
12     43.98000    112.84000     93.93000
12     46.26000    105.65000     93.93000
12    234.64000     52.03000     93.93000
12    238.23000     44.51000     93.93000
12    238.56000     31.44000     93.93000
12    230.08000    137.69000     93.93000
12    242.14000    137.37000     93.93000
12    175.00000    191.31000     93.93000
12    166.53000    176.60000     93.93000
12    164.57000    204.06000     93.93000
12    160.01000    214.52000     93.93000
12    146.32000    249.83000     93.93000
12    154.79000    255.39000     93.93000
12    110.79000    237.74000     93.93000
12     95.80000    244.93000     93.93000
12    104.27000    247.87000     93.93000
12     89.28000    250.16000     93.93000
12     80.15000    244.60000     93.93000
12     93.52000    230.54000     93.93000
12     93.52000    238.06000     93.93000
12     90.58000    204.39000     93.93000
12     90.26000    196.22000     93.93000
12    108.84000    203.08000     93.93000
12    104.92000    213.22000     93.93000
12     98.08000    200.14000     93.93000
12    129.70000    219.43000     93.93000
12    192.93000    230.87000     93.93000
12    236.93000    253.10000     93.93000
12    233.99000    264.55000     93.93000
12    225.52000    259.64000     93.93000
12    235.62000    272.72000     93.93000
12     54.41000    247.87000     93.93000
12     25.72000    215.50000     93.93000
12     22.14000    207.00000     93.93000
12     18.23000    200.14000     93.93000
12     24.75000    183.46000     93.93000
12     31.92000    191.31000     93.93000
12     31.59000    168.75000     93.93000
12     31.59000    175.29000     93.93000
12     31.59000    121.67000     93.93000
12    197.16000     43.21000     93.93000
12    202.70000     35.36000     93.93000
12    292.01000     47.46000     93.93000
12    179.24000    127.23000     93.93000
12    197.49000    124.94000     93.93000
12    196.51000    133.12000     93.93000
12    241.16000    160.58000     93.93000
12    249.96000    154.69000     93.93000
12    253.55000    165.16000     93.93000
12     61.25000    185.10000     93.93000
12     67.44000    188.70000     93.93000
12     67.77000    194.91000     93.93000
12     94.49000    211.25000     93.93000
12    211.18000    145.21000     96.20000
12    215.09000    151.10000     96.20000
12    158.05000    100.09000     96.20000
12    168.16000    100.09000     96.20000
12    168.81000     89.63000     96.20000
12    175.00000     89.96000     96.20000
12    175.98000     81.78000     96.20000
12    128.72000    102.38000     96.20000
12    139.47000    102.06000     96.20000
12     96.12000     80.80000     96.20000
12     98.41000     70.01000     96.20000
12    108.18000     73.94000     96.20000
12     59.62000     66.09000     96.20000
12     72.66000     53.34000     96.20000
12    105.25000     96.17000     96.20000
12    103.30000     31.76000     96.20000
12    152.51000     40.59000     96.20000
12    149.90000     49.42000     96.20000
12    146.97000     45.17000     96.20000
12    140.45000      3.32000     96.20000
12    182.82000     -8.45000     96.20000
12    193.25000    -10.74000     96.20000
12    206.94000    -11.72000     96.20000
12    203.36000     -4.86000     96.20000
12    223.24000    -11.39000     96.20000
12    242.79000     -2.89000     96.20000
12    245.40000     -8.78000     96.20000
12    253.87000     -2.57000     96.20000
12    255.50000     -7.47000     96.20000
12    254.20000     10.84000     96.20000
12    244.42000     10.51000     96.20000
12    238.88000     20.32000     96.20000
12    231.71000     22.61000     96.20000
12    293.31000     26.86000     96.20000
12    297.55000     32.42000     96.20000
12    301.46000     25.55000     96.20000
12    297.55000     43.86000     96.20000
12    296.25000     56.61000     96.20000
12    294.94000     65.11000     96.20000
12    283.21000     61.84000     96.20000
12    283.86000     55.96000     96.20000
12    278.65000     47.46000     96.20000
12    331.77000     62.50000     96.20000
12    323.95000     58.57000     96.20000
12    336.66000     71.32000     96.20000
12    332.42000     81.78000     96.20000
12    328.84000     87.67000     96.20000
12    321.67000     98.79000     96.20000
12    323.62000    109.25000     96.20000
12    333.08000    128.54000     96.20000
12    335.03000    120.04000     96.20000
12    340.25000    110.56000     96.20000
12    186.08000     68.38000     96.20000
12    178.26000     69.69000     96.20000
12    212.48000     55.96000     96.20000
12    237.90000     73.94000     96.20000
12    150.88000     78.19000     96.20000
12    110.47000    143.58000     96.20000
12     84.07000    151.75000     96.20000
12     66.79000    156.00000     96.20000
12    152.84000     94.54000     96.20000
12    173.04000    153.06000     96.20000
12    133.93000    246.24000     96.20000
12    172.72000    243.95000     96.20000
12    298.20000    103.04000     96.20000
12    306.35000    111.21000     96.20000
12    295.92000    111.86000     96.20000
12    292.33000    147.50000     96.20000
12    311.89000    149.14000     96.20000
12    275.71000    185.75000     96.20000
12    286.79000    199.48000     96.20000
12    219.98000     13.45000     96.20000
12    118.29000    102.38000     96.20000
12    120.90000    227.27000     96.20000
12    124.48000    234.14000     96.20000
12    226.82000    184.77000     96.20000
12    264.30000    208.97000     96.20000
12    312.87000    103.69000     96.20000
12    315.48000     84.73000     96.20000
12    119.92000    117.09000     96.20000
12     50.49000    147.50000     96.20000
12     74.29000     74.92000     96.20000
12    111.77000     29.47000     96.20000
12    113.07000     20.32000     96.20000
12    168.16000     34.05000     96.20000
12    160.98000     45.82000     96.20000
12    183.80000      6.91000     96.20000
12    183.47000     15.09000     96.20000
12    220.63000     61.51000     96.20000
12    292.66000     86.04000     97.04000
12    295.59000     90.61000     97.04000
12    277.34000    109.90000     97.04000
12    269.85000    117.09000     97.04000
12    233.99000    100.75000     97.94000
12    231.71000     92.57000     97.94000
12    249.64000     93.88000     97.94000
12    262.02000     82.77000     97.94000
12    303.74000     83.75000     97.94000
12    278.32000    100.09000     97.94000
12    275.06000     60.53000     97.94000
12    269.85000     52.69000     97.94000
12    201.07000     93.23000     97.94000
12    193.58000    100.75000     97.94000
12    221.61000    113.50000     97.94000
12    178.91000    118.73000     97.94000
12    176.30000    112.84000     97.94000
12    190.97000    137.37000     97.94000
12    180.21000    137.37000     97.94000
12    204.99000    142.92000     97.94000
12    205.96000    189.68000     97.94000
12    221.61000    215.83000     97.94000
12    220.63000    229.24000     97.94000
12    228.78000    238.39000     97.94000
12    214.44000    238.72000     97.94000
12    146.97000     88.65000     97.94000
12    141.43000     82.11000     97.94000
12    154.79000     84.40000     97.94000
12    166.20000     25.88000     97.94000
12    213.79000      7.90000     97.94000
12    223.56000     -0.28000     97.94000
12    233.34000      4.63000     97.94000
12    269.85000     11.82000     97.94000
12    280.60000     13.78000     97.94000
12    282.56000     28.17000     97.94000
12     98.73000    112.19000     97.94000
12    148.27000    224.01000     97.94000
12    276.36000    166.46000     97.94000
12    263.00000    174.64000     97.94000
12    177.28000    164.83000     97.94000
12    110.47000    222.70000     97.94000
12    123.83000    213.87000     97.94000
12    100.36000    224.99000     97.94000
12    205.64000    247.22000     97.94000
12    216.72000    249.51000     97.94000
12    215.41000    100.09000     97.94000
12    209.87000    115.46000     97.94000
12    204.99000    105.65000     97.94000
12    228.13000     72.30000     97.94000
12    144.69000     26.20000     97.94000
12    175.98000      1.68000     97.94000
12    160.98000      2.34000     97.94000
12    250.29000     45.17000     97.94000
12    213.13000     39.94000     97.94000
12     91.89000    106.63000     97.94000
12    154.47000    126.25000     97.94000
12    192.60000    171.04000     97.94000
12    155.77000    137.04000    107.72000
12    161.96000    143.25000    107.72000
12    153.81000    143.58000    107.72000
12    132.30000    147.50000    107.72000
12    126.11000    148.48000    107.72000
12    136.21000    138.35000    107.72000
12    141.10000    159.60000    107.72000
12    136.87000    164.50000    107.72000
12    188.69000    191.64000    107.72000
12    195.86000    186.73000    107.72000
12    202.70000    178.23000    107.72000
12    215.41000    198.18000    107.72000
12    222.91000    196.87000    107.72000
12    221.93000    209.95000    107.72000
12    215.41000    216.49000    107.72000
12    211.50000    224.01000    107.72000
12    238.56000    224.99000    107.72000
12    245.07000    211.25000    107.72000
12    260.39000    222.37000    107.72000
12    274.08000    205.70000    107.72000
12    282.56000    209.95000    107.72000
12    293.96000    212.56000    107.72000
12    254.53000    202.75000    107.72000
12    249.96000    196.22000    107.72000
12    241.49000    195.89000    107.72000
12    252.57000    186.73000    107.72000
12    251.59000    178.23000    107.72000
12    254.20000    170.06000    107.72000
12    243.77000    171.69000    107.72000
12    263.33000    183.14000    107.72000
12    267.56000    168.42000    107.72000
12    242.14000    155.35000    107.72000
12    230.73000    152.40000    107.72000
12    223.89000    155.35000    107.72000
12    240.19000    147.50000    107.72000
12    253.55000    146.19000    107.72000
12    302.44000    155.35000    107.72000
12    311.89000    160.25000    107.72000
12    271.47000    142.27000    107.72000
12    273.43000    150.44000    107.72000
12    277.99000    133.44000    107.72000
12    261.37000    134.42000    107.72000
12    248.99000    119.38000    107.72000
12    257.79000    113.50000    107.72000
12    263.98000    110.23000    107.72000
12    262.67000    102.38000    107.72000
12    262.35000     92.25000    107.72000
12    283.21000    119.06000    107.72000
12    302.76000    124.29000    107.72000
12    296.25000    129.52000    107.72000
12    307.65000    132.46000    107.72000
12    312.54000    138.67000    107.72000
12    168.16000    117.75000    107.72000
12    160.66000    109.90000    107.72000
12    183.47000     77.53000    107.72000
12    204.33000     76.55000    107.72000
12    210.85000     78.84000    107.72000
12    224.54000    105.32000    107.72000
12    215.09000    121.67000    107.72000
12    206.61000    125.60000    107.72000
12    231.71000    114.48000    107.72000
12    243.44000     99.11000    107.72000
12    239.86000     91.27000    107.72000
12    248.33000     80.80000    107.72000
12    251.27000     88.32000    107.72000
12    259.09000     73.28000    107.72000
12    254.85000     61.84000    107.72000
12    265.28000     65.76000    107.72000
12    202.05000     60.86000    107.72000
12    196.19000     63.80000    107.72000
12    192.27000     56.61000    107.72000
12    186.08000     56.61000    107.72000
12    173.37000     53.99000    107.72000
12    180.54000     45.17000    107.72000
12    175.98000     44.84000    107.72000
12    179.89000     40.92000    107.72000
12    153.49000     45.82000    107.72000
12     95.15000    156.65000    107.72000
12    100.36000    149.14000    107.72000
12     97.75000    139.33000    107.72000
12     80.48000    162.87000    107.72000
12     71.68000    170.71000    107.72000
12     94.17000    177.58000    107.72000
12    102.32000    176.27000    107.72000
12    102.64000    193.93000    107.72000
12    134.91000    209.62000    107.72000
12    146.97000    207.66000    107.72000
12    145.34000    217.14000    107.72000
12    134.26000    225.64000    107.72000
12    153.16000    234.79000    107.72000
12    160.01000    190.33000    107.72000
12    154.79000    194.58000    107.72000
12    131.65000     60.53000    107.72000
12    134.58000     71.98000    107.72000
12    127.41000     77.53000    107.72000
12    118.61000     81.13000    107.72000
12    120.24000     89.30000    107.72000
12    130.67000     94.54000    107.72000
12     96.45000    101.40000    107.72000
12    104.27000    102.71000    107.72000
12     88.95000     96.82000    107.72000
12     91.89000    116.44000    107.72000
12     80.48000    112.52000    107.72000
12     73.96000    111.21000    107.72000
12     62.55000    109.90000    107.72000
12     73.96000    103.69000    107.72000
12     72.98000     95.52000    107.72000
12     57.99000     94.54000    107.72000
12     51.47000    101.73000    107.72000
12     50.17000    110.23000    107.72000
12     41.69000     99.44000    107.72000
12     32.89000    128.21000    107.72000
12     27.03000    127.88000    107.72000
12     37.78000    149.79000    107.72000
12     51.15000    161.89000    107.72000
12     33.22000    162.21000    107.72000
12     25.72000    167.12000    107.72000
12     25.40000    151.75000    107.72000
12     59.62000    145.87000    107.72000
12    199.44000     28.17000    107.72000
12    189.99000     23.26000    107.72000
12    191.62000     14.76000    107.72000
12    192.27000      8.22000    107.72000
12    196.19000     16.72000    107.72000
12    210.20000     17.70000    107.72000
12    222.26000     20.65000    107.72000
12    223.56000     33.07000    107.72000
12    258.11000     35.69000    107.72000
12    255.18000     29.47000    107.72000
12    247.68000     36.34000    107.72000
12    253.87000     50.40000    107.72000
12    257.13000     54.98000    107.72000
12    237.58000     62.17000    107.72000
12    244.75000     68.05000    107.72000
12    137.19000    109.58000    107.72000
12    212.81000    167.12000    107.72000
12    206.61000    159.60000    107.72000
12    220.63000     91.92000    107.72000
12    190.64000    117.09000    107.72000
12    143.38000     66.42000    107.72000
12    141.75000     74.27000    107.72000
12    157.40000     23.59000    107.72000
12    167.50000     16.72000    107.72000
12    160.66000     13.78000    107.72000
12    152.84000     18.36000    107.72000
12    150.55000     13.45000    107.72000
12    123.83000     36.01000    107.72000
12    130.02000     26.86000    107.72000
12    128.07000     19.99000    107.72000
12    136.21000      6.91000    107.72000
12    111.77000     47.13000    107.72000
12    107.86000     78.84000    107.72000
12    296.25000     71.98000    107.72000
12    278.65000     71.32000    107.72000
12    281.58000     78.19000    107.72000
12    306.68000     67.40000    107.72000
12    315.48000     68.38000    107.72000
12    328.19000     70.67000    107.72000
12    307.33000     49.09000    107.72000
12    317.76000     50.73000    107.72000
12    297.55000     52.36000    107.72000
12    308.63000     38.30000    107.72000
12    311.89000     80.48000    107.72000
12    321.99000     77.53000    107.72000
12    322.65000     82.11000    107.72000
12    304.72000     78.19000    107.72000
12    316.45000     88.65000    107.72000
12    307.33000     91.59000    107.72000
12    326.88000     95.52000    107.72000
12    332.42000    100.42000    107.72000
12    332.42000    106.63000    107.72000
12    324.28000    122.00000    107.72000
12    199.12000     -0.61000    107.72000
12    195.21000     -0.28000    107.72000
12    173.70000    -10.74000    107.72000
12    160.66000    -11.07000    107.72000
12    160.66000     -3.55000    107.72000
12    123.18000      6.26000    107.72000
12    111.44000     11.49000    107.72000
12     95.80000     50.07000    107.72000
12     90.26000     59.23000    107.72000
12     84.07000     52.69000    107.72000
12     90.58000     68.05000    107.72000
12     76.57000    122.00000    107.72000
12     58.64000    123.63000    107.72000
12     83.41000    144.23000    107.72000
12     90.91000    145.54000    107.72000
12     75.59000    221.06000    107.72000
12     76.24000    231.20000    107.72000
12     69.40000    244.60000    107.72000
12     93.19000    252.78000    107.72000
12    102.64000    263.57000    107.72000
12    118.61000    238.39000    107.72000
12    112.10000    231.53000    107.72000
12    165.22000    238.06000    107.72000
12    277.67000     93.88000    107.72000
12    283.21000     91.27000    107.72000
12    278.32000     53.01000    107.72000
12    278.65000     20.32000    107.72000
12    303.42000    186.41000    107.72000
12    311.89000    173.33000    107.72000
12    304.72000    206.68000    107.72000
12    289.40000    183.46000    107.72000
12    277.02000    195.23000    107.72000
12    106.88000     53.99000    107.72000
12    102.32000     60.21000    107.72000
12    217.04000    176.27000    107.72000
12    237.90000    189.35000    107.72000
12    119.27000    191.96000    107.72000
12    182.50000    220.08000    107.72000
12    174.67000    220.41000    107.72000
12    173.70000    212.24000    107.72000
12    187.39000    250.81000    107.72000
12    186.08000    240.68000    107.72000
12    201.73000    237.08000    107.72000
12    168.81000    131.48000    111.50000
12    167.83000    124.61000    111.50000
12    174.35000    154.37000    111.50000
12    168.48000    152.08000    111.50000
12    167.18000    157.96000    111.50000
12    190.32000    158.62000    111.50000
12    183.15000    144.56000    111.50000
12    212.16000    149.14000    111.50000
12    226.17000    166.79000    111.50000
12    242.14000    186.41000    111.50000
12    237.25000    184.12000    111.50000
12    275.71000    184.12000    111.50000
12    272.13000    189.35000    111.50000
12    285.16000    199.48000    111.50000
12    287.77000    159.27000    111.50000
12    295.59000    148.48000    111.50000
12    313.52000    151.10000    111.50000
12    286.79000    130.17000    111.50000
12    298.53000    111.21000    111.50000
12    289.73000    105.65000    111.50000
12    311.24000    102.71000    111.50000
12    324.93000    108.92000    111.50000
12    323.62000     56.94000    111.50000
12    333.40000     81.46000    111.50000
12    295.27000     62.82000    111.50000
12    289.40000     68.05000    111.50000
12    269.85000     76.88000    111.50000
12    275.06000     82.11000    111.50000
12    282.23000     58.24000    111.50000
12    273.10000     46.47000    111.50000
12    265.93000     44.19000    111.50000
12    268.54000     34.38000    111.50000
12    280.60000     40.59000    111.50000
12    256.81000     18.36000    111.50000
12    254.85000     10.51000    111.50000
12    236.93000     19.67000    111.50000
12    215.74000     25.55000    111.50000
12    221.28000     46.80000    111.50000
12    233.99000     56.28000    111.50000
12    237.25000     42.55000    111.50000
12    213.13000     57.59000    111.50000
12    197.16000     43.21000    111.50000
12    191.62000     33.07000    111.50000
12    167.50000     32.42000    111.50000
12    145.99000     55.30000    111.50000
12    122.52000     51.05000    111.50000
12    116.33000     60.21000    111.50000
12    110.79000     69.69000    111.50000
12     99.71000     67.73000    111.50000
12     96.12000     73.28000    111.50000
12     96.45000     80.80000    111.50000
12     88.95000     87.34000    111.50000
12     80.48000     78.84000    111.50000
12     73.64000     84.73000    111.50000
12     68.09000    114.48000    111.50000
12     64.51000    138.02000    111.50000
12     69.72000    144.88000    111.50000
12     77.22000    154.69000    111.50000
12     67.77000    155.35000    111.50000
12     51.47000    139.98000    111.50000
12     45.28000    126.25000    111.50000
12     38.11000    138.35000    111.50000
12     96.78000    132.46000    111.50000
12     88.95000    131.81000    111.50000
12     91.89000    124.61000    111.50000
12    100.69000    124.61000    111.50000
12     78.85000     60.86000    111.50000
12     71.35000     54.65000    111.50000
12     58.32000     65.76000    111.50000
12     67.12000     62.50000    111.50000
12     87.65000     45.17000    111.50000
12    103.30000     36.99000    111.50000
12    128.72000     13.45000    111.50000
12    134.91000     15.09000    111.50000
12    130.35000     35.36000    111.50000
12    182.82000     -9.43000    111.50000
12    191.62000    -10.09000    111.50000
12    221.28000    -11.39000    111.50000
12    205.31000    -12.05000    111.50000
12    231.06000     -1.91000    111.50000
12    237.25000     29.47000    111.50000
12    230.73000     28.82000    111.50000
12    236.27000     70.67000    111.50000
12    239.21000     76.88000    111.50000
12    230.41000    125.92000    111.50000
12    239.53000    137.04000    111.50000
12    144.04000    122.98000    111.50000
12    145.01000    112.84000    111.50000
12    144.69000    129.85000    111.50000
12    156.42000     99.11000    111.50000
12    166.20000     89.96000    111.50000
12    175.98000     82.77000    111.50000
12    176.63000     71.98000    111.50000
12     32.89000    190.33000    111.50000
12     62.55000    190.66000    111.50000
12     66.14000    187.71000    111.50000
12     90.58000    193.27000    111.50000
12     94.49000    198.83000    111.50000
12    101.67000    201.12000    111.50000
12    118.94000    209.62000    111.50000
12    110.14000    216.16000    111.50000
12    135.24000    246.89000    111.50000
12    146.64000    250.49000    111.50000
12    152.18000    260.62000    111.50000
12    175.00000    245.91000    111.50000
12    169.78000    248.20000    111.50000
12     59.62000    242.64000    111.50000
12     51.47000    236.10000    111.50000
12     21.16000    202.10000    111.50000
12     23.77000    213.22000    111.50000
12    299.50000     28.17000    111.50000
12    290.38000     27.19000    111.50000
12    185.43000     14.43000    111.50000
12    182.17000      4.63000    111.50000
12    181.52000    101.07000    111.50000
12    194.56000    109.58000    111.50000
12    198.79000    119.06000    111.50000
12    158.70000     70.34000    111.50000
12    162.94000     60.21000    111.50000
12    155.77000     65.11000    111.50000
12    151.53000     68.38000    111.50000
12    245.07000    110.23000    111.50000
12    225.52000    182.81000    111.50000
12    263.33000    210.60000    111.50000
12    159.36000    208.64000    111.50000
12    229.43000     38.30000    111.50000
12    227.15000     49.42000    111.50000
12    203.03000     86.04000    111.50000
12    205.64000     97.15000    111.50000
12    189.01000     95.19000    111.50000
12    175.33000     95.84000    111.50000
12    162.94000    197.85000    111.50000
12    120.90000    224.33000    111.50000
12     96.45000    237.08000    111.50000
12     91.56000    234.47000    111.50000
12     96.45000    248.53000    111.50000
12     55.06000    149.14000    111.50000
12     48.21000    153.06000    111.50000
12     40.39000    112.19000    111.50000
12     58.97000     87.67000    111.50000
12    154.79000      5.28000    111.50000
12    166.20000      7.57000    111.50000
12    201.07000     12.47000    111.50000
12    207.27000     11.16000    111.50000
12    286.47000     49.74000    111.50000
12    219.65000     82.77000    111.50000
12    175.00000    184.12000    111.50000
12    227.80000    141.94000    111.50000
12    216.39000    136.38000    111.50000
12    213.46000    184.45000    111.50000
12    196.19000    199.16000    111.50000
12    181.52000    204.06000    111.50000
12    174.67000    194.91000    111.50000
12    172.39000    230.87000    111.50000
12    184.45000    231.85000    111.50000
12    198.79000    228.58000    111.50000
12    165.22000    267.82000    111.50000
12    144.69000    269.78000    111.50000
12    138.50000    261.93000    111.50000
12     89.93000    270.10000    111.50000
12     80.81000    262.58000    111.50000
12     60.92000    258.33000    111.50000
12     58.64000    251.14000    111.50000
12     51.15000    250.49000    111.50000
12    178.26000     34.38000    111.50000
12    178.26000     25.55000    111.50000
12    175.65000     19.99000    111.50000
12    251.27000     30.45000    111.50000
12    107.21000     98.46000    111.50000
12     34.20000    174.96000    111.50000
12     26.05000    184.12000    111.50000
12     35.18000    198.18000    111.50000
12     44.30000    195.56000    111.50000
12     44.63000    183.79000    111.50000
12     41.04000    173.33000    111.50000
12     74.94000    195.89000    111.50000
12     62.55000    203.73000    111.50000
12    112.10000    142.27000    111.50000
12    114.70000    151.10000    111.50000
12    127.09000    166.79000    111.50000
12    130.02000    197.85000    111.50000
12    135.89000    186.41000    111.50000
12    249.96000    130.50000    111.50000
12    264.30000    124.29000    111.50000
12    263.65000    148.15000    111.50000
12    268.22000    158.62000    111.50000
12    293.64000    119.71000    111.50000
12    301.13000     98.13000    111.50000
12    312.54000    108.59000    111.50000
12    312.54000    119.06000    111.50000
12    316.78000    130.17000    111.50000
12    297.55000    176.60000    111.50000
12    295.27000    166.79000    111.50000
12    275.71000    178.23000    111.50000
12    290.05000    190.98000    111.50000
12    298.53000    198.83000    111.50000
12    266.59000    200.47000    111.50000
12    261.37000    193.60000    111.50000
12    234.97000    209.29000    111.50000
12    246.38000    230.87000    111.50000
12    229.43000     12.15000    111.50000
12    241.49000      5.93000    111.50000
12    243.44000     -3.55000    111.50000
12    257.79000     -0.61000    111.50000
12    236.27000    -12.38000    111.50000
12    131.00000     44.19000    111.50000
12    154.14000     34.05000    111.50000
12    114.38000     20.97000    111.50000
12    113.40000     36.67000    111.50000
12    113.72000     43.53000    111.50000
12     86.35000     35.69000    111.50000
12     97.10000     31.76000    111.50000
12    107.86000     29.47000    111.50000
12    250.94000     67.73000    112.94000
12    164.24000    179.21000    112.94000
12    281.58000    165.48000    112.94000
12    271.47000    118.40000    112.94000
12    306.35000    142.92000    112.94000
12    283.21000    142.27000    112.94000
12    292.01000    135.40000    112.94000
12    152.84000    176.27000    112.94000
12    154.79000    158.62000    112.94000
12    121.22000    126.90000    112.94000
12    116.01000    121.67000    112.94000
12     95.15000    212.56000    112.94000
12    282.56000     33.72000    112.94000
12    293.96000     43.86000    112.94000
12    173.37000     13.78000    112.94000
12    143.71000     42.55000    112.94000
12    131.65000     86.36000    112.94000
12    140.13000     90.29000    112.94000
12    150.55000     92.25000    112.94000
12     90.91000    224.33000    112.94000
12    146.64000    232.51000    112.94000
12    164.90000    227.60000    112.94000
12    158.38000    219.10000    112.94000
12    190.97000    217.47000    112.94000
12    248.99000    218.45000    112.94000
12    167.83000    210.60000    114.00000
12    169.13000    199.48000    114.00000
12    206.61000    191.64000    114.00000
12    219.98000    226.62000    114.00000
12    215.41000    241.01000    114.00000
12    178.58000    119.71000    114.00000
12    176.30000    113.17000    114.00000
12    149.90000     83.42000    114.00000
12    267.89000     57.92000    114.00000
12    229.43000     94.54000    114.00000
12    234.97000    101.07000    114.00000
12    276.69000     99.44000    114.00000
12    296.25000     89.30000    114.00000
12    292.01000     84.40000    114.00000
12    132.30000    130.83000    114.00000
12    134.26000    122.00000    114.00000
12     69.40000    209.62000    114.84000
12     60.27000    211.25000    114.84000
12     61.58000    224.99000    114.84000
12     40.72000    230.22000    114.84000
12    179.24000    168.75000    114.84000
12    185.43000    174.31000    114.84000
12    261.37000     82.77000    114.84000
12    216.07000      9.86000    114.84000
12    219.00000     -2.57000    114.84000
12    268.87000     21.30000    114.84000
12    211.50000    106.31000    114.84000
12    226.82000     71.00000    114.84000
12    231.71000     82.44000    114.84000
12    213.13000     71.00000    114.84000
12    191.95000     74.92000    114.84000
12    183.15000     68.05000    114.84000
12    171.74000     62.17000    114.84000
12    166.20000     78.84000    114.84000
12    123.18000     65.44000    114.84000
12    140.13000     31.11000    114.84000
12    207.59000    209.95000    114.84000
12    205.96000    202.43000    114.84000
12    202.70000    251.14000    114.84000
12    195.86000    259.64000    114.84000
12    223.89000    240.35000    114.84000
12    217.04000    252.12000    114.84000
12    123.18000    253.43000    114.84000
12    112.10000    251.14000    114.84000
12    103.95000    240.68000    114.84000
12    100.69000    224.66000    114.84000
12     73.96000    253.10000    114.84000
12     69.72000    261.28000    114.84000
12     52.12000    225.31000    114.84000
12     49.84000    213.87000    114.84000
12     44.30000    206.02000    114.84000
12    249.64000     79.50000    124.23000
12    252.25000     88.32000    124.23000
12    243.44000     93.23000    124.23000
12    261.70000     94.86000    124.23000
12    264.96000     80.80000    124.23000
12    261.37000     72.30000    124.23000
12    266.91000     66.42000    124.23000
12    256.16000     59.88000    124.23000
12    260.39000     53.34000    124.23000
12    252.90000     46.15000    124.23000
12    259.42000     40.26000    124.23000
12    270.17000     39.94000    124.23000
12    279.62000     51.38000    124.23000
12    306.35000     66.75000    124.23000
12    297.88000     72.63000    124.23000
12    314.50000     68.05000    124.23000
12    328.19000     70.34000    124.23000
12    321.34000     77.86000    124.23000
12    312.87000     80.15000    124.23000
12    316.78000     89.30000    124.23000
12    327.86000     96.17000    124.23000
12    333.40000    106.31000    124.23000
12    323.30000    121.02000    124.23000
12    302.11000    123.96000    124.23000
12    294.29000    129.52000    124.23000
12    270.82000    141.94000    124.23000
12    300.81000    155.35000    124.23000
12    307.98000    160.58000    124.23000
12    273.43000    166.79000    124.23000
12    251.27000    182.81000    124.23000
12    243.77000    194.91000    124.23000
12    254.20000    202.75000    124.23000
12    244.10000    211.58000    124.23000
12    237.58000    224.33000    124.23000
12    219.98000    212.56000    124.23000
12    227.15000    212.89000    124.23000
12    224.54000    194.91000    124.23000
12    200.75000    184.12000    124.23000
12    247.68000    164.50000    124.23000
12    241.49000    154.69000    124.23000
12    230.08000    152.73000    124.23000
12    251.59000    146.19000    124.23000
12    281.25000    117.09000    124.23000
12    293.31000    215.18000    124.23000
12    165.55000    239.04000    124.23000
12    154.14000    236.10000    124.23000
12    145.67000    215.83000    124.23000
12    135.89000    223.68000    124.23000
12    118.94000    235.78000    124.23000
12    112.10000    231.85000    124.23000
12     92.21000    252.12000    124.23000
12    105.90000    258.99000    124.23000
12     97.10000    176.93000    124.23000
12     72.01000    178.89000    124.23000
12     49.84000    161.89000    124.23000
12     37.78000    150.12000    124.23000
12     31.92000    130.17000    124.23000
12     57.34000    126.25000    124.23000
12     49.84000    108.59000    124.23000
12     62.55000    112.52000    124.23000
12     73.96000    110.23000    124.23000
12     75.59000    124.94000    124.23000
12     89.28000     94.21000    124.23000
12    106.23000     80.15000    124.23000
12     93.19000    105.65000    124.23000
12     92.54000    115.13000    124.23000
12    143.38000     74.92000    124.23000
12    136.87000     70.34000    124.23000
12    145.99000     63.80000    124.23000
12    133.93000    102.38000    124.23000
12    125.46000    110.56000    124.23000
12    156.10000     45.49000    124.23000
12    165.87000     40.92000    124.23000
12    180.54000     43.86000    124.23000
12    183.47000     56.28000    124.23000
12    195.21000     54.65000    124.23000
12    195.53000     61.19000    124.23000
12    186.41000     24.90000    124.23000
12    189.99000     14.43000    124.23000
12    160.98000     14.11000    124.23000
12    148.60000     16.40000    124.23000
12    160.66000     21.63000    124.23000
12    101.01000    101.40000    124.23000
12    204.66000     77.53000    124.23000
12    242.47000     66.42000    124.23000
12    186.41000    118.73000    124.23000
12    155.12000    136.71000    124.23000
12    134.26000    142.27000    124.23000
12    129.37000    149.14000    124.23000
12    186.41000    188.37000    124.23000
12    202.05000    173.66000    124.23000
12    223.24000    172.68000    124.23000
12    221.61000    160.25000    124.23000
12    279.62000     93.23000    124.23000
12    299.18000     48.76000    124.23000
12    310.59000     48.44000    124.23000
12    306.68000     39.28000    124.23000
12    242.79000     34.38000    124.23000
12    222.26000     19.34000    124.23000
12    215.09000     32.74000    124.23000
12    204.01000     19.67000    124.23000
12    202.38000     25.88000    124.23000
12    203.36000     40.59000    124.23000
12    203.36000     59.55000    124.23000
12    231.06000    116.77000    124.23000
12    208.90000    124.94000    124.23000
12    245.40000    123.96000    124.23000
12    124.48000     32.74000    124.23000
12    141.43000      5.28000    124.23000
12    160.66000     -3.87000    124.23000
12    195.86000      2.34000    124.23000
12    155.12000    194.58000    124.23000
12    147.62000    204.39000    124.23000
12    259.74000    222.37000    124.23000
12     95.47000    183.46000    124.23000
12    120.24000     85.05000    124.23000
12    223.89000     33.40000    124.23000
12    266.26000    103.69000    124.23000
12    140.45000    165.48000    124.23000
12    105.25000     56.28000    124.23000
12    130.02000     25.55000    124.23000
12    278.65000     72.63000    124.23000
12     66.14000    101.40000    124.23000
12     89.93000     57.26000    124.23000
12     91.89000     63.80000    124.23000
12     90.58000     71.32000    124.23000
12    177.28000    105.65000    124.23000
12    212.48000    118.08000    124.23000
12    215.41000    219.76000    124.23000
12    276.69000    210.27000    124.23000
12     73.64000    240.68000    124.23000
12     76.89000    224.01000    124.23000
12    253.55000    119.06000    124.23000
12    160.01000    186.41000    124.23000
12    193.90000    245.58000    124.23000
12    209.22000    224.99000    124.23000
11    136.24000    221.34000      0.00000
11    136.24000    227.55000      0.00000
11    154.16000    237.03000      0.00000
11    161.99000    229.84000      0.00000
11    104.95000    240.96000      0.00000
11    140.80000    235.73000      5.15000
11    136.56000    245.21000     11.36000
11    127.44000    238.67000      9.62000
11    176.65000    250.11000     13.64000
11    167.53000    251.42000     13.64000
11    160.68000    252.40000      2.88000
11    145.36000    258.29000      9.47000
11    131.68000    185.70000      7.12000
11    166.22000    205.97000      9.62000
11    180.57000    187.34000      6.67000
11    117.01000    137.32000     10.76000
11     92.89000    197.80000     11.36000
11    145.04000    128.82000     12.65000
11    189.69000     56.23000     20.00000
11    263.68000     66.04000     28.48000
11    287.80000     97.43000     28.48000
11    282.26000    185.05000     28.03000
11    151.88000     46.75000     43.25000
11    148.95000     -1.31000     54.99000
11    115.38000    114.76000     20.00000
11     96.80000     86.97000     31.82000
11     72.36000    127.84000     24.01000
11    140.48000    123.58000     19.32000
11    111.79000    147.45000     17.88000
11     84.42000    164.45000     16.89000
11    145.04000    154.97000      7.20000
11    150.25000    159.55000     15.15000
11     44.98000    153.34000     31.51000
11     37.48000    145.82000     31.51000
11     28.03000    143.20000     33.18000
11     20.21000    151.38000     35.07000
11    129.39000     35.64000     32.72000
11    240.54000    -10.79000     27.04000
11    229.13000    -10.14000     27.04000
11    212.51000    -12.75000     27.04000
11    205.34000    -18.64000     27.04000
11    240.86000      0.33000     27.04000
11    193.93000    182.11000     33.18000
11    203.05000    183.42000     34.09000
11    187.41000    184.72000     28.48000
11    229.10000    146.52000     32.42000
11    219.00000    168.10000     35.68000
11    213.13000    169.08000     35.68000
11    141.75000    190.66000     40.90000
11     99.06000    256.70000      5.98000
11     92.87000    250.49000      9.92000
11     92.21000    241.99000     10.83000
11     82.76000    206.68000     11.67000
11     87.32000    200.79000     11.67000
11     74.29000    191.96000      8.79000
11     88.63000    169.08000     19.32000
11     87.32000    175.62000     19.32000
11     47.89000    229.89000     18.48000
11     48.54000    243.62000     14.39000
11     52.45000    224.66000     14.92000
11     74.29000    228.26000     11.74000
11     63.86000    275.66000     28.10000
11     29.31000    232.51000     31.82000
11     25.72000    221.39000     36.97000
11    102.97000    234.14000     32.04000
11    114.70000    217.79000     33.10000
11     94.49000    210.27000     33.10000
11     71.68000    209.95000     33.10000
11     94.49000    226.62000     30.30000
11     87.32000    219.76000     27.35000
11     81.13000    222.04000     27.35000
11    147.95000    299.86000     32.57000
11     46.91000    260.62000     33.41000
11     55.71000    273.37000     36.28000
11    147.62000    201.12000     35.15000
11    152.84000    210.60000     35.15000
11    125.46000    287.11000     47.57000
11    194.23000    298.22000     40.15000
11    234.64000    261.60000     42.65000
11    239.86000    265.53000     42.65000
11    246.70000    255.39000     43.86000
11    256.16000    260.95000     43.86000
11    249.64000    265.20000     43.86000
11    175.98000    224.01000     51.06000
11    190.97000    214.52000     48.48000
11    175.65000    212.89000     52.80000
11    177.28000    205.04000     52.80000
11    189.99000    245.26000     57.65000
11    189.34000    237.74000     59.54000
11    211.18000    238.06000     62.80000
11    207.59000    288.09000     63.86000
11    204.33000    295.93000     68.71000
11    162.29000    293.97000     68.48000
11    167.83000    304.11000     72.95000
11    160.01000    303.78000     64.39000
11    145.34000    270.76000     61.81000
11    103.95000    273.05000     61.74000
11    126.11000    279.91000     57.95000
11     80.81000    288.74000     65.90000
11     88.30000    258.33000     60.98000
11     81.46000    250.81000     66.43000
11     24.09000    232.51000     68.33000
11     65.16000    239.04000     66.21000
11    111.44000    276.32000     71.36000
11    109.16000    283.51000     78.17000
11    125.46000    271.74000     82.19000
11    131.33000    282.86000     82.19000
11    134.58000    289.07000     84.01000
11    115.68000    261.28000     87.72000
11     39.74000    188.70000     13.86000
11     47.56000    210.93000     15.76000
11     73.96000    152.08000     21.51000
11     83.09000    188.70000     23.56000
11     89.93000    193.93000     24.32000
11     96.45000    146.52000     20.98000
11    101.34000    136.06000     26.06000
11     98.41000    155.35000     36.21000
11     53.10000    267.16000     37.80000
11    252.90000    230.87000     40.22000
11    251.27000    220.08000     33.56000
11    152.84000    262.26000     16.44000
11    188.04000    261.93000     19.32000
11    247.36000    241.01000     11.67000
11    255.18000    237.41000     11.29000
11    261.05000    230.87000     15.60000
11    164.57000    274.35000     -0.76000
11    155.77000    278.61000      7.42000
11    192.60000    268.47000     16.59000
11    221.93000    264.22000     17.65000
11    224.54000    273.05000     17.65000
11    218.67000    270.76000     17.65000
11    226.50000    269.78000     18.63000
11    133.93000    268.47000      4.01000
11     95.47000    274.68000     14.47000
11     87.98000    270.76000     13.33000
11    113.40000    160.58000     10.38000
11    101.99000    160.25000     13.10000
11    113.40000    173.66000      9.01000
11    150.23000    215.18000     19.92000
11     32.57000    213.22000     53.25000
11     39.09000    206.68000     65.07000
11     20.83000    208.31000     54.46000
11     13.34000    161.56000     53.48000
11    121.22000    122.00000     62.04000
11     12.36000    190.33000     64.54000
11     21.16000    133.12000     70.14000
11    286.47000    219.10000     86.89000
11    165.87000    186.73000     95.29000
11    210.53000    210.93000     95.29000
11    205.31000    218.77000     95.29000
11    213.13000    228.58000     95.29000
11    193.58000    200.14000     95.29000
11    191.30000    206.02000     95.29000
11    160.66000    180.19000     97.41000
11    158.05000    156.00000     96.66000
11    147.95000    169.08000    103.02000
11    141.75000    178.56000    104.76000
11    197.16000     84.07000    114.69000
11    224.54000    120.69000    114.69000
11    310.59000     97.15000    118.40000
11    235.62000    167.44000    118.40000
11    192.27000    177.58000    113.93000
11    191.30000    138.35000    114.91000
11    148.27000    104.02000    115.82000
11    135.56000     84.07000    118.40000
11    127.09000    104.02000    118.40000
11    123.50000     94.86000    117.19000
11    116.66000    102.71000    116.58000
11    108.84000    110.56000    111.20000
11    103.62000     23.26000    105.60000
11    188.04000    -15.32000    109.53000
11    194.88000    -15.97000    109.53000
11    183.47000     85.38000    113.85000
11     66.14000     84.40000    119.91000
11     90.91000     78.84000    119.91000
11    154.14000     55.63000    119.91000
11     45.61000    258.66000     65.07000
11     46.58000    241.99000     66.43000
11    121.55000    289.72000     64.08000
11    125.13000    259.64000     68.40000
11     57.99000    268.47000     77.95000
11     66.46000    269.12000     77.95000
11     42.67000    175.94000     80.90000
11     17.58000    152.73000     88.70000
11     37.46000    153.39000     91.13000
11     43.98000    137.37000     93.32000
11     18.88000    169.73000     93.32000
11     68.09000    202.43000     93.55000
11     56.36000    203.08000     93.55000
11     86.02000    221.72000     97.41000
11     36.81000    235.78000     97.41000
11     67.77000    267.82000     98.25000
11     28.01000    229.24000     98.25000
11     63.86000    216.16000     98.25000
11     74.29000    206.02000     99.23000
11     75.59000    215.18000     99.23000
11     48.54000    211.91000     99.23000
11     52.45000    216.81000     99.23000
11     51.47000    203.41000     99.23000
11     40.72000    221.72000    102.11000
11     37.13000    217.14000    103.02000
11     37.46000    209.95000    103.02000
11     30.94000    207.33000    103.85000
11     50.82000    189.35000    103.85000
11     56.36000    181.83000    103.85000
11     67.12000    181.83000    103.85000
11     93.84000    182.81000    108.70000
11     86.67000    168.75000    109.53000
11     82.44000    182.16000    110.52000
11     82.11000    172.02000    111.43000
11    107.86000    180.52000    112.26000
11    111.12000    189.68000    109.46000
11    118.61000    199.81000    109.46000
11    143.38000    191.31000    108.63000
11    169.13000    167.77000    108.63000
11    201.73000    215.50000    108.78000
11    196.19000    208.31000    110.44000
11    192.27000    236.10000    106.20000
11    232.36000    234.14000    107.03000
11    238.23000    239.37000    107.03000
11    229.10000    249.18000    103.93000
11    267.56000    234.47000    102.34000
11    201.07000    266.84000    101.43000
11    210.20000    264.22000    101.43000
11    209.22000    258.66000    103.47000
11    244.75000    244.28000    103.47000
11    193.25000    270.43000    103.47000
11    177.93000    277.30000    103.47000
11    178.91000    262.58000    103.47000
11    186.73000    260.62000    104.69000
11    155.12000    242.97000    113.93000
11    167.83000    255.07000    117.41000
11    134.58000    238.72000    118.32000
11     74.61000    267.82000    111.43000
11     84.07000    245.58000    109.61000
11    116.66000    183.14000    106.43000
11    125.78000    181.18000    106.43000
11    117.31000    171.69000    100.22000
11    151.53000    277.62000     98.55000
11    232.69000    242.97000    104.61000
11    280.28000    223.35000     98.32000
11    169.13000    304.11000     55.15000
11    166.85000    249.51000     49.54000
11    132.30000    256.37000     48.10000
11    112.10000    273.05000     54.46000
11    114.70000    260.62000     55.30000
11    188.36000    239.70000     82.19000
11    193.90000    244.28000     82.19000
11    135.24000    262.91000     87.87000
11    135.56000    257.35000     87.87000
11    155.77000    263.24000     86.96000
11    148.27000    264.55000     85.98000
11    120.57000    238.72000     90.45000
11     32.57000    105.32000     89.39000
11     51.80000     81.13000     89.39000
11     43.32000     93.23000     83.48000
11     75.92000    241.33000     87.11000
11    126.76000    263.57000    106.20000
11    116.66000    263.89000    107.19000
11     85.04000    211.25000    107.41000
11    133.93000    231.20000    105.75000
11    168.16000    280.89000    101.13000
11    127.41000    111.54000     99.54000
11    111.44000    129.52000    106.43000
11    118.94000    123.96000     96.96000
11    122.85000    118.73000    111.73000
11     72.98000    127.56000    100.37000
11    101.67000    167.77000    100.75000
11    110.47000    159.27000    100.75000
11    115.68000    163.85000    100.75000
11    130.67000    176.27000    103.93000
11     83.09000    237.41000    101.28000
11    187.71000    213.54000     96.81000
11    161.64000    222.70000     96.81000
11    178.91000    205.04000     90.22000
11    164.57000    238.72000     86.43000
11    175.65000    231.85000     82.64000
11    191.95000    223.02000     82.42000
11    147.30000    251.14000     78.40000
11    131.00000    182.48000     32.12000
11    248.01000    257.35000     20.76000
11    123.50000    274.03000      5.98000
11    148.60000    276.97000     51.66000
11    146.32000    297.24000     45.45000
11    151.86000    298.22000     49.31000
11    121.55000    266.18000     72.87000
