# Supplementary material for: Design Principles of Pancreatic Islets: Glucose-Dependent Coordination of Hormone Pulses
Source: PLoS One. 2016 Apr 1;11(4):e0152446. doi: 10.1371/journal.pone.0152446 (PMC4818077; doi:10.1371/journal.pone.0152446)
Supplement: S1 Dataset — Three-dimensional coordinates of α and β cells within mouse islets (n = 29). Columns represent types, x, y, and z coordinates (μm) of cells (rows) within an islet. The numbers of the first column are 11 (α cell) and 12 (β cell). (ZIP) [file pone.0152446.s009.zip › Mouse/M22.txt]

12    133.99000    102.29000    -27.80000
12    120.63000    103.59000    -27.80000
12    107.92000    105.88000    -27.80000
12     96.51000    107.84000    -27.80000
12     88.04000    118.63000    -27.80000
12    112.15000    124.19000    -27.80000
12    111.83000    136.61000    -27.80000
12    135.95000    123.21000    -27.80000
12    156.16000    136.94000    -27.80000
12    163.33000    122.88000    -27.80000
12    160.07000    103.92000    -27.80000
12    147.36000     97.71000    -27.80000
12    147.03000    117.65000    -27.80000
12    146.70000    129.42000    -27.80000
12    165.28000     90.19000    -27.80000
12    182.23000    102.94000    -27.80000
12    201.79000    112.09000    -27.80000
12    206.67000     92.48000    -27.80000
12    216.45000     83.32000    -27.80000
12    243.18000    103.92000    -27.80000
12    229.49000    113.73000    -27.80000
12    207.33000    152.63000    -27.80000
12    185.49000    165.71000    -27.80000
12    148.66000    148.38000    -27.80000
12    135.95000    179.12000    -27.80000
12    111.18000    177.16000    -27.80000
12     86.41000    178.14000    -27.80000
12    107.59000    145.44000    -27.80000
12     77.28000    139.56000    -27.80000
12    177.67000     79.40000    -27.80000
12    149.96000     67.96000    -27.80000
12    134.32000    152.96000    -27.80000
12    110.85000    223.91000    -27.80000
12     98.47000    225.22000    -27.80000
12    112.15000    242.54000    -27.80000
12    125.84000    252.35000    -27.80000
12    147.36000    239.60000    -27.80000
12    154.85000    257.26000    -27.80000
12    171.15000    254.64000    -27.80000
12    188.10000    230.45000    -27.80000
12    195.59000    243.20000    -27.80000
12    224.60000    227.50000    -27.80000
12    236.33000    213.45000    -27.80000
12    206.35000    203.64000    -27.80000
12    228.51000    185.98000    -27.80000
12    220.36000    154.92000    -27.80000
12    210.91000    166.69000    -27.80000
12    199.83000    177.16000    -27.80000
12    188.10000    183.69000    -27.80000
12    177.67000    193.83000    -27.80000
12    167.56000    200.04000    -27.80000
12    153.55000    202.00000    -27.80000
12    141.16000    196.77000    -27.80000
12    144.42000    186.64000    -27.80000
12    152.24000    180.42000    -27.80000
12    164.63000    176.83000    -27.80000
12    174.41000    170.62000    -27.80000
12    170.82000    169.31000    -27.80000
12    168.87000    155.90000    -27.80000
12    181.25000    148.06000    -27.80000
12    194.29000    135.96000    -27.80000
12    207.33000    126.48000    -27.80000
12    228.51000    129.09000    -27.80000
12    246.76000    130.73000    -27.80000
12    247.74000    123.54000    -27.80000
12    248.39000    135.31000    -27.80000
12    235.03000    140.54000    -27.80000
12    229.16000    137.27000    -27.80000
12    250.02000    153.29000    -27.80000
12    260.13000    152.31000    -27.80000
12    254.59000    164.73000    -27.80000
12    250.35000    178.14000    -27.80000
12    247.42000    183.69000    -27.80000
12    235.36000    168.00000    -27.80000
12    208.30000    190.89000    -27.80000
12    201.46000    195.46000    -27.80000
12    189.07000    206.91000    -27.80000
12    180.27000    215.08000    -27.80000
12    169.52000    219.00000    -27.80000
12    156.16000    220.97000    -27.80000
12    147.68000    214.43000    -27.80000
12    138.23000    206.91000    -27.80000
12    130.73000    200.70000    -27.80000
12    127.15000    194.81000    -27.80000
12    125.52000    188.93000    -27.80000
12    125.52000    185.00000    -27.80000
12    134.64000    167.67000    -27.80000
12    139.86000    166.69000    -27.80000
12    147.36000    165.39000    -27.80000
12    168.87000    142.50000    -27.80000
12    174.73000    136.94000    -27.80000
12    179.95000    131.71000    -27.80000
12    182.23000    126.81000    -27.80000
12    185.16000    120.92000    -27.80000
12    127.47000    137.60000    -27.80000
12    121.61000    148.06000    -27.80000
12    119.65000    164.40000    -27.80000
12    100.75000    157.87000    -27.80000
12    100.75000    160.81000    -27.80000
12    103.35000    173.89000    -27.80000
12    106.29000    183.69000    -27.80000
12    109.55000    196.12000    -27.80000
12    114.11000    210.83000    -27.80000
12    116.39000    217.37000    -27.80000
12    119.98000    220.97000    -27.80000
12    131.06000    223.58000    -27.80000
12    163.00000    233.72000    -27.80000
12    167.56000    235.35000    -27.80000
12    177.67000    240.91000    -27.80000
12    196.57000    215.41000    -27.80000
12    202.44000    220.31000    -27.80000
12    203.41000    225.22000    -27.80000
12    205.70000    229.79000    -27.80000
12    215.80000    222.60000    -27.80000
12    220.04000    215.41000    -27.80000
12    222.32000    206.91000    -27.80000
12    227.53000    197.43000    -27.80000
12    235.68000    198.08000    -27.80000
12    230.79000    147.08000    -27.80000
12    229.49000    144.46000    -27.80000
12    218.41000    136.94000    -27.80000
12    216.45000    128.44000    -27.80000
12    217.43000    117.98000    -27.80000
12    218.73000    111.11000    -27.80000
12    221.99000    105.23000    -27.80000
12    217.76000    178.46000    -27.80000
12    217.76000    182.71000    -27.80000
12    187.77000     92.15000    -17.65000
12    191.68000     96.73000    -17.65000
12    192.66000    105.88000    -17.65000
12    193.96000    112.75000    -17.65000
12    196.57000    120.59000    -17.65000
12    205.04000    134.98000    -17.65000
12    208.30000    140.21000    -17.65000
12    216.78000    147.40000    -17.65000
12    236.66000    153.94000    -17.65000
12    232.10000    158.85000    -17.65000
12    227.21000    166.69000    -17.65000
12    198.85000    161.14000    -17.65000
12    198.53000    159.50000    -17.65000
12    194.94000    152.96000    -17.65000
12    191.68000    148.06000    -17.65000
12    190.05000    143.15000    -17.65000
12    178.97000    181.73000    -17.65000
12    175.06000    183.37000    -17.65000
12    168.54000    185.98000    -17.65000
12    163.65000    189.25000    -17.65000
12    172.78000    113.07000    -17.65000
12    170.82000    108.17000    -17.65000
12    140.84000    139.88000    -17.65000
12    118.67000    130.40000    -17.65000
12    103.35000    137.27000    -17.65000
12     88.36000    165.71000    -17.65000
12    141.16000    219.66000    -17.65000
12    150.94000    226.85000    -17.65000
12    120.30000    200.37000    -17.65000
12     89.67000    224.24000    -17.65000
12    155.83000    111.44000    -17.65000
12    128.78000    111.44000    -17.65000
12    183.53000    200.04000    -17.65000
12    192.33000    190.23000    -17.65000
12    207.33000    178.14000    -17.65000
12    237.64000    179.44000    -17.65000
12    185.16000    219.00000    -17.65000
12    158.11000    208.22000    -17.65000
12    103.68000    203.64000    -17.65000
12    104.01000    213.12000    -17.65000
12     77.93000    170.29000    -17.65000
12     79.24000    154.60000    -17.65000
12     78.26000    128.11000    -17.65000
12    207.33000    111.44000     -9.24000
12    214.17000    123.54000     -9.24000
12    221.67000    136.94000     -9.24000
12    227.86000    145.77000     -9.24000
12    243.18000     98.36000     -9.24000
12    233.07000    106.86000     -9.24000
12    218.73000     77.11000     -9.24000
12    208.30000     87.57000     -9.24000
12    180.60000     79.07000     -9.24000
12    172.45000     65.34000     -9.24000
12    146.70000     70.90000     -9.24000
12    141.16000     74.17000     -9.24000
12    154.53000     76.78000     -9.24000
12    131.06000     93.46000     -9.24000
12    124.54000    100.98000     -9.24000
12    142.47000     96.40000     -9.24000
12    158.44000     97.71000     -9.24000
12    123.89000     89.53000     -9.24000
12    113.78000    103.59000     -9.24000
12     92.92000    105.88000     -9.24000
12     80.87000    117.65000     -9.24000
12    114.11000    125.83000     -9.24000
12    106.29000    127.46000     -9.24000
12    113.13000    144.46000     -9.24000
12    100.75000    147.73000     -9.24000
12     93.58000    159.17000     -9.24000
12     98.47000    174.87000     -9.24000
12    111.18000    186.64000     -9.24000
12    111.50000    174.21000     -9.24000
12    128.13000    169.64000     -9.24000
12    101.72000    183.04000     -9.24000
12     81.84000    174.54000     -9.24000
12     75.65000    136.61000     -9.24000
12     88.36000    126.81000     -9.24000
12    110.85000    161.79000     -9.24000
12    140.18000    150.67000     -9.24000
12    148.98000    152.63000     -9.24000
12    153.22000    143.48000     -9.24000
12    157.46000    133.35000     -9.24000
12    142.79000    124.19000     -9.24000
12    127.15000    123.21000     -9.24000
12    129.75000    138.90000     -9.24000
12    122.58000    150.02000     -9.24000
12    130.41000    159.17000     -9.24000
12    121.28000    178.46000     -9.24000
12    133.34000    179.77000     -9.24000
12    126.82000    191.54000     -9.24000
12    109.22000    229.14000     -9.24000
12    125.19000    211.16000     -9.24000
12    125.19000    228.16000     -9.24000
12    144.75000    237.31000     -9.24000
12    143.44000    249.08000     -9.24000
12    145.07000    260.20000     -9.24000
12    152.57000    265.43000     -9.24000
12    128.45000    261.18000     -9.24000
12    130.08000    249.41000     -9.24000
12    131.71000    237.64000     -9.24000
12    119.33000    253.01000     -9.24000
12     99.12000    230.45000     -9.24000
12    155.83000    248.76000     -9.24000
12    188.10000    259.55000     -9.24000
12    187.77000    242.54000     -9.24000
12    175.06000    248.43000     -9.24000
12    175.39000    262.49000     -9.24000
12    167.24000    237.97000     -9.24000
12    167.89000    227.50000     -9.24000
12    191.68000    231.76000     -9.24000
12    175.71000    213.45000     -9.24000
12    166.91000    199.71000     -9.24000
12    209.93000    199.39000     -9.24000
12    194.29000    202.98000     -9.24000
12    199.83000    194.16000     -9.24000
12    223.62000    228.81000     -9.24000
12    202.76000    212.47000     -9.24000
12    205.37000    227.18000     -9.24000
12    202.76000    248.76000     -9.24000
12    242.85000    212.14000     -9.24000
12    238.29000    226.20000     -9.24000
12    223.62000    179.12000     -9.24000
12    221.02000    190.56000     -9.24000
12    148.01000    202.98000     -9.24000
12    133.34000    201.68000     -9.24000
12    155.18000    187.94000     -9.24000
12    144.75000    178.79000     -9.24000
12    144.10000    164.08000     -9.24000
12    168.87000    170.29000     -9.24000
12    182.23000    172.91000     -9.24000
12    154.53000    173.23000     -9.24000
12    163.33000    153.62000     -9.24000
12    178.64000    159.50000     -9.24000
12    191.68000    168.00000     -9.24000
12    196.24000    178.79000     -9.24000
12    211.24000    165.71000     -9.24000
12    219.71000    157.87000     -9.24000
12    189.73000    129.09000     -9.24000
12    176.36000    139.56000     -9.24000
12    165.93000    138.58000     -9.24000
12    173.10000    126.15000     -9.24000
12    161.37000    120.92000     -9.24000
12    146.70000    112.75000     -9.24000
12    183.53000    116.34000     -9.24000
12    178.64000    103.59000     -9.24000
12    176.04000     93.78000     -9.24000
12    172.13000     80.05000     -9.24000
12    209.28000     75.15000     -9.24000
12    152.90000     63.71000     -9.24000
12    123.56000     82.67000     -9.24000
12    253.93000    117.65000     -9.24000
12    263.06000    122.56000     -9.24000
12    264.36000    145.77000     -9.24000
12    236.66000    132.04000     -9.24000
12    250.35000    148.06000     -9.24000
12    245.13000    192.19000     -9.24000
12    232.42000    199.71000     -9.24000
12    213.84000    214.75000     -9.24000
12    226.56000    218.35000     -9.24000
12    254.91000    181.08000     -9.24000
12    268.28000    162.77000     -9.24000
12    247.09000    161.14000     -9.24000
12    244.48000    171.60000     -9.24000
12    262.41000    172.91000     -9.24000
12    255.56000    198.08000     -9.24000
12    264.36000    188.93000     -9.24000
12    263.39000    201.35000     -9.24000
12    254.59000    212.14000     -9.24000
12    215.80000    233.39000     -9.24000
12    215.80000    223.91000     -9.24000
12    200.48000    237.97000     -9.24000
12    238.62000    141.19000     -9.24000
12    228.84000    122.23000     -9.24000
12    239.59000    113.40000     -9.24000
12    246.44000    104.25000     -9.24000
12    218.73000    110.13000     -9.24000
12    231.12000     92.80000     -9.24000
12    212.22000     98.69000     -9.24000
12    224.27000     83.65000     -9.24000
12    194.94000     83.65000     -9.24000
12    199.18000    101.96000     -9.24000
12    130.73000     83.00000     -9.24000
12     60.66000    136.61000      0.91000
12     60.33000    146.75000      0.91000
12     61.64000    169.64000      0.91000
12     70.44000    185.00000      0.91000
12     89.01000    228.49000      0.91000
12    102.38000    209.85000      0.91000
12    108.57000    217.70000      0.91000
12    193.96000    137.92000      0.91000
12    196.90000    157.54000      0.91000
12    209.61000    182.06000      0.91000
12    220.04000    203.96000      0.91000
12    238.94000    180.10000      0.91000
12    229.16000    164.08000      0.91000
12    235.68000    151.98000      0.91000
12    243.83000    120.27000      0.91000
12    213.19000    146.75000      0.91000
12    204.39000    159.50000      0.91000
12    192.66000    147.73000      0.91000
12    204.39000    133.02000      0.91000
12    199.18000    121.25000      0.91000
12    194.94000    112.42000      0.91000
12    185.49000     97.05000      0.91000
12    167.24000    103.59000      0.91000
12    157.13000    108.50000      0.91000
12    189.07000     72.53000      0.91000
12    194.61000     65.99000      0.91000
12    184.84000     62.73000      0.91000
12    165.61000     59.46000      0.91000
12    137.25000     65.99000      0.91000
12    123.56000    108.50000      0.91000
12    115.09000    116.67000      0.91000
12    140.18000     87.25000      0.91000
12    148.01000     80.38000      0.91000
12    149.64000     87.25000      0.91000
12    195.92000     92.48000      0.91000
12    257.19000    134.98000      0.91000
12    248.72000    133.35000      0.91000
12    255.89000    160.15000      0.91000
12    185.49000    193.18000      0.91000
12    182.23000    183.69000      0.91000
12    168.87000    180.10000      0.91000
12    170.82000    188.60000      0.91000
12    191.36000    216.39000      0.91000
12    180.93000    202.66000      0.91000
12    162.67000    210.50000      0.91000
12    156.16000    221.95000      0.91000
12    180.93000    229.14000      0.91000
12    139.86000    226.52000      0.91000
12    138.23000    213.77000      0.91000
12    103.03000    220.64000      0.91000
12     92.92000    220.97000      0.91000
12     94.55000    212.14000      0.91000
12    120.95000    200.04000      0.91000
12    106.94000    191.21000      0.91000
12    110.20000    203.64000      0.91000
12    102.38000    201.02000      0.91000
12     88.04000    163.10000      0.91000
12    115.74000    135.31000      0.91000
12     99.12000    135.63000      0.91000
12    144.42000    133.35000      0.91000
12    142.47000    103.27000      0.91000
12     98.14000    126.48000      6.14000
12    112.15000    103.27000      6.51000
12    133.99000     95.75000      6.51000
12    124.54000     91.50000      6.51000
12     90.64000    111.11000      6.51000
12     90.32000    103.27000      6.51000
12     81.19000    117.00000      6.51000
12     80.87000    127.46000      6.51000
12     69.13000    148.06000      6.51000
12     82.82000    151.00000      6.51000
12    101.40000    151.98000      6.51000
12    111.83000    142.17000      6.51000
12    151.59000    147.08000      6.51000
12    132.04000    175.19000      6.51000
12    152.24000    180.10000      6.51000
12    110.52000    175.52000      6.51000
12     93.25000    173.89000      6.51000
12    101.40000    170.62000      6.51000
12    207.65000     79.73000      6.51000
12    221.34000     78.42000      6.51000
12    210.59000     71.88000      6.51000
12    171.15000     78.09000      6.51000
12    174.73000     90.52000      6.51000
12    246.11000     93.13000      6.51000
12    241.55000     84.63000      6.51000
12    238.29000    108.50000      6.51000
12    259.47000    109.15000      6.51000
12    262.41000    121.58000      6.51000
12    236.33000     97.71000      6.51000
12    192.01000    236.99000      6.51000
12    192.99000    253.01000      6.51000
12    200.48000    258.56000      6.51000
12    222.64000    235.68000      6.51000
12    236.66000    225.22000      6.51000
12    240.57000    211.48000      6.51000
12    255.56000    210.50000      6.51000
12    231.44000    194.48000      6.51000
12    227.21000    176.83000      6.51000
12    182.56000    130.40000      6.51000
12    165.28000    120.27000      6.51000
12    177.34000    106.21000      6.51000
12    213.84000    114.06000      6.51000
12    222.32000    142.17000      6.51000
12    228.51000    129.09000      6.51000
12    229.82000    112.09000      6.51000
12    169.52000    165.71000      6.51000
12    187.77000    163.42000      6.51000
12    163.00000    141.52000      6.51000
12    159.41000    130.73000      6.51000
12    130.73000    154.27000      6.51000
12    149.64000    165.39000      6.51000
12    127.47000    134.00000      6.51000
12    115.74000    163.10000      6.51000
12    150.29000    201.35000      6.51000
12    130.08000    193.50000      6.51000
12    116.72000    186.31000      6.51000
12    119.98000    227.18000      6.51000
12    141.16000    248.10000      6.51000
12    143.77000    235.35000      6.51000
12    160.39000    235.35000      6.51000
12    161.04000    249.08000      6.51000
12    148.01000    265.76000      6.51000
12    123.24000    259.22000      6.51000
12    121.28000    247.78000      6.51000
12    106.29000    253.99000      6.51000
12    167.89000    266.74000      6.51000
12    163.33000    258.24000      6.51000
12    153.87000    270.99000      6.51000
12    179.62000    260.53000      6.51000
12    181.25000    244.51000      6.51000
12    152.24000     59.13000      6.51000
12    151.92000     75.15000      6.51000
12    178.32000     74.50000      9.39000
12    186.14000     84.96000      9.54000
12    203.09000    105.55000      9.54000
12    214.50000    157.87000      9.54000
12    208.30000    170.29000      9.54000
12    197.55000    167.67000      9.54000
12    187.12000    174.21000      9.54000
12    178.97000    168.00000      9.54000
12    178.32000    155.58000      9.54000
12    176.36000    145.44000      9.54000
12    169.19000    133.02000      9.54000
12    172.45000    120.59000      9.54000
12    187.44000    119.61000      9.54000
12    186.14000    107.52000      9.54000
12    227.21000     95.42000      9.54000
12    219.71000    103.92000      9.54000
12    211.89000     95.42000      9.54000
12    204.72000     89.21000      9.54000
12    218.73000     88.23000      9.54000
12    159.41000     99.02000      9.54000
12    161.70000     92.80000      9.54000
12    159.41000     85.61000      9.54000
12    163.00000     70.90000      9.54000
12    139.53000     77.44000      9.54000
12    125.19000     84.63000      9.54000
12    110.85000     94.77000      9.54000
12    122.91000    100.32000      9.54000
12    124.21000    123.21000      9.54000
12    108.90000    125.83000      9.54000
12    145.40000    118.96000      9.54000
12    124.54000    167.67000      9.54000
12    140.84000    182.71000      9.54000
12    161.04000    197.43000      9.54000
12    167.56000    198.41000      9.54000
12    170.50000    206.91000      9.54000
12    203.41000    242.54000      9.54000
12    214.82000    228.49000      9.54000
12    225.25000    214.75000      9.54000
12    249.70000    198.08000      9.54000
12    267.62000    165.71000      9.54000
12    279.03000    169.96000      9.54000
12    264.69000    180.75000      9.54000
12    249.70000    171.60000      9.54000
12    245.79000    188.27000      9.54000
12    247.42000    152.31000      9.54000
12    263.06000    144.13000      9.54000
12    233.40000    138.58000      9.54000
12    215.80000    126.48000      9.54000
12    202.44000    190.56000      9.54000
12    202.11000    204.62000      9.54000
12    160.72000    154.92000      9.54000
12    115.74000    151.33000      9.54000
12     77.61000    204.95000     13.79000
12     79.24000    217.37000     13.79000
12    101.72000    182.39000     13.79000
12    125.52000    183.37000     13.79000
12     81.52000    180.10000     13.79000
12     94.23000    160.15000     13.79000
12     94.23000    147.08000     13.79000
12     99.77000    108.50000     13.79000
12     73.69000    132.69000     13.79000
12     73.37000    116.67000     13.79000
12    138.55000    142.50000     13.79000
12    143.12000    153.29000     13.79000
12    139.21000    169.96000     13.79000
12    150.29000    188.93000     13.79000
12    128.13000    212.47000     13.79000
12    129.10000    202.98000     13.79000
12    149.31000    209.85000     13.79000
12    119.33000    237.31000     13.79000
12     98.14000    227.83000     13.79000
12    137.58000    258.56000     13.79000
12    140.51000    267.39000     13.79000
12    161.37000    276.55000     13.79000
12    169.84000    275.24000     13.79000
12    170.17000    225.87000     13.79000
12    210.91000    236.99000     13.79000
12    203.41000    223.58000     13.79000
12    213.84000    212.14000     13.79000
12    209.28000    196.45000     13.79000
12    222.32000    193.83000     13.79000
12    221.02000    184.35000     13.79000
12    243.83000    161.79000     13.79000
12    224.60000    157.54000     13.79000
12    219.39000    170.29000     13.79000
12    172.78000    249.74000     13.79000
12    168.21000    236.66000     15.23000
12    178.64000    217.70000     16.51000
12    188.42000    206.25000     16.51000
12    179.62000    204.95000     16.51000
12    179.30000    191.21000     16.51000
12    171.80000    187.29000     16.51000
12    161.04000    183.37000     16.51000
12    165.93000    174.54000     16.51000
12    198.20000    181.41000     16.51000
12    212.87000    183.04000     16.51000
12    190.38000    193.18000     16.51000
12    109.55000    217.70000     16.51000
12     98.79000    213.77000     16.51000
12     91.62000    222.27000     16.51000
12     89.99000    232.08000     16.51000
12     83.80000    164.08000     16.51000
12     71.41000    165.06000     16.51000
12     73.69000    153.94000     16.51000
12    100.42000    192.52000     16.51000
12     99.44000    205.27000     16.51000
12    156.48000    218.68000     16.51000
12    157.78000    208.54000     16.51000
12    152.57000    239.93000     16.51000
12    152.57000    248.43000     16.51000
12    155.83000    264.45000     16.51000
12    130.73000    267.07000     16.51000
12    133.34000    234.04000     16.51000
12    135.95000    213.45000     16.51000
12    137.58000    195.79000     16.51000
12    109.87000    204.95000     16.51000
12    110.20000    192.85000     16.51000
12    151.92000    107.52000     16.51000
12    165.61000    108.17000     16.51000
12    169.52000     99.02000     16.51000
12    194.94000     97.38000     16.51000
12    194.94000    129.42000     16.51000
12    192.99000    142.17000     16.51000
12    196.24000    154.92000     16.51000
12    140.84000    223.25000     16.51000
12    129.43000    248.43000     16.51000
12    109.55000    235.35000     16.51000
12    104.66000    227.18000     16.51000
12    115.41000    262.81000     16.51000
12    106.94000    247.78000     16.51000
12    177.67000    235.02000     16.51000
12    188.75000    221.95000     16.51000
12    185.49000    229.47000     16.51000
12    194.94000    212.47000     16.51000
12    219.71000    204.95000     16.51000
12    233.07000    203.31000     16.51000
12    236.99000    177.81000     16.51000
12    259.80000    157.87000     16.51000
12    244.16000    138.58000     16.51000
12    250.02000    132.69000     16.51000
12    247.74000    124.52000     16.51000
12    247.42000    110.79000     16.51000
12    234.38000    119.29000     16.51000
12    213.84000    140.54000     16.51000
12    205.70000    149.04000     16.51000
12    205.04000    127.46000     16.51000
12    195.59000    109.81000     16.51000
12    147.03000     93.13000     16.51000
12    190.05000     74.17000     16.51000
12    199.18000     65.67000     16.51000
12    181.25000     60.76000     16.51000
12    164.96000     59.13000     16.51000
12    160.72000     65.01000     16.51000
12    140.51000     63.38000     16.51000
12    133.01000     71.88000     16.51000
12    133.67000    111.77000     16.51000
12    111.83000    112.75000     16.51000
12    115.74000    122.56000     16.51000
12    124.21000    114.71000     16.51000
12    147.68000    126.81000     16.51000
12    146.05000    139.88000     16.51000
12    113.46000    134.65000     16.51000
12    103.03000    142.17000     16.51000
12     95.21000    136.29000     16.51000
12     90.32000    192.52000     16.51000
12     86.73000    207.89000     16.51000
12     79.24000    194.48000     16.51000
12    257.85000    195.79000     16.51000
12    270.88000    147.40000     16.51000
12    272.84000    116.02000     16.51000
12    270.23000    133.02000     16.51000
12    258.17000    134.00000     16.51000
12    233.07000    150.35000     16.51000
12    229.82000    167.35000     16.51000
12    137.58000    129.09000     16.51000
12    123.89000    143.81000     20.68000
12    155.50000    117.32000     20.68000
12     98.14000    121.25000     21.51000
12     89.34000    132.36000     21.51000
12    177.67000    178.14000     22.42000
12    187.12000    185.00000     22.42000
12    109.55000    177.16000     22.42000
12    105.64000    154.92000     22.42000
12     90.32000    173.23000     22.42000
12    134.32000     92.80000     22.42000
12    177.34000    112.09000     22.42000
12    180.60000     97.05000     22.42000
12     91.62000    108.82000     22.42000
12    209.28000     80.05000     22.42000
12    238.29000     80.05000     22.42000
12    247.09000     97.38000     22.42000
12    236.01000    106.54000     22.42000
12    263.39000    106.86000     22.42000
12    268.60000    121.90000     22.42000
12    258.50000    125.83000     22.42000
12    256.54000    153.29000     22.42000
12    258.50000    171.60000     22.42000
12    254.59000    184.35000     22.42000
12    249.70000    219.99000     22.42000
12    252.63000    210.18000     22.42000
12    236.33000    227.83000     22.42000
12    228.84000    237.64000     22.42000
12    226.23000    225.54000     22.42000
12    202.11000    261.83000     22.42000
12    193.31000    241.89000     22.42000
12    191.68000    253.33000     22.42000
12    199.83000    232.41000     22.42000
12    179.95000    262.49000     22.42000
12    141.81000    249.08000     22.42000
12    144.10000    231.10000     22.42000
12    141.49000    240.26000     22.42000
12    157.13000    227.83000     22.42000
12    164.30000    257.26000     22.42000
12    120.30000    255.30000     22.42000
12    116.39000    245.16000     22.42000
12    105.31000    255.62000     22.42000
12     80.21000    184.68000     22.42000
12     97.81000    169.31000     22.42000
12    128.45000    174.21000     22.42000
12    133.01000    158.85000     22.42000
12    131.38000    149.69000     22.42000
12    151.27000    174.87000     22.42000
12    163.33000    164.73000     22.42000
12    183.53000    133.35000     22.42000
12    161.37000    125.83000     22.42000
12    154.85000    136.29000     22.42000
12    163.65000    145.12000     22.42000
12    149.64000    161.14000     22.42000
12    120.95000    132.69000     22.42000
12    112.15000    164.08000     22.42000
12    215.15000    114.38000     22.42000
12    224.60000    117.98000     22.42000
12    228.19000    125.83000     22.42000
12    222.32000    143.81000     22.42000
12    150.61000     82.34000     22.42000
12    214.17000     69.92000     22.42000
12    241.87000     91.82000     22.42000
12    232.10000    188.60000     22.42000
12    238.29000    216.72000     22.42000
12    182.88000    245.81000     22.42000
12    166.91000    266.41000     22.42000
12    178.32000    270.33000     22.42000
12    147.03000    271.32000     22.42000
12     81.52000    125.50000     22.42000
12    152.24000     57.49000     22.42000
12    174.08000     88.23000     22.42000
12    111.18000    101.30000     22.42000
12     80.54000    110.79000     22.42000
12    112.48000    142.83000     23.48000
12     87.38000    150.35000     24.39000
12    159.09000     83.32000     26.29000
12    159.74000    100.98000     26.29000
12    221.67000     67.96000     26.29000
12    233.07000     97.05000     26.29000
12    198.85000    162.77000     26.29000
12    201.79000    172.58000     26.29000
12    211.89000    154.92000     26.29000
12    210.26000    168.98000     26.29000
12    170.82000    159.17000     26.29000
12    186.79000    168.00000     26.29000
12    180.27000    149.04000     26.29000
12    171.47000    120.92000     26.29000
12    164.30000    198.08000     26.29000
12    164.96000    206.91000     26.29000
12    119.98000    194.48000     26.29000
12    120.30000    221.29000     26.29000
12    117.70000    155.90000     26.29000
12    104.66000    128.44000     26.29000
12    139.86000    119.61000     26.29000
12    128.45000    126.48000     26.29000
12    138.23000    183.04000     26.29000
12    244.16000    197.43000     26.29000
12    213.84000    101.96000     26.29000
12    217.10000     88.88000     26.29000
12    225.25000     78.75000     26.29000
12    172.45000     75.80000     26.29000
12    123.89000     85.28000     26.29000
12    110.85000     93.13000     26.29000
12    141.49000     79.40000     26.29000
12    189.40000    121.90000     30.98000
12    143.77000    107.19000     30.98000
12    129.43000    188.27000     30.98000
12    105.64000    185.00000     30.98000
12     95.21000    184.68000     30.98000
12    128.78000    215.73000     30.98000
12    121.61000    210.18000     30.98000
12    145.73000    203.64000     30.98000
12    151.59000    185.00000     30.98000
12    154.20000    199.06000     30.98000
12    168.21000    216.06000     30.98000
12    166.26000    237.64000     30.98000
12    172.13000    254.64000     30.98000
12    213.19000    228.81000     30.98000
12    219.39000    241.24000     30.98000
12    220.69000    215.08000     30.98000
12    211.89000    191.54000     30.98000
12    201.46000    191.54000     30.98000
12    221.99000    175.85000     30.98000
12    242.53000    168.33000     30.98000
12    244.16000    152.31000     30.98000
12    153.55000    149.37000     30.98000
12     97.16000    151.00000     30.98000
12     68.48000    175.19000     30.98000
12     75.65000    203.31000     31.82000
12     75.98000    213.77000     32.72000
12     84.12000    229.79000     32.72000
12    115.74000    266.08000     32.72000
12    127.47000    260.85000     32.72000
12    128.78000    270.66000     32.72000
12    139.86000    260.85000     32.72000
12    140.18000    269.03000     32.72000
12    156.48000    260.85000     32.72000
12    158.44000    272.95000     32.72000
12    158.44000    281.12000     32.72000
12    172.13000    276.22000     32.72000
12    197.55000    132.36000     32.72000
12    202.76000    143.15000     32.72000
12    192.66000    148.38000     32.72000
12    182.88000    158.85000     32.72000
12    178.64000    195.79000     32.72000
12    194.29000    203.64000     32.72000
12    180.60000    207.89000     32.72000
12    187.44000    231.43000     32.72000
12    176.69000    236.33000     32.72000
12    159.41000    245.81000     32.72000
12     84.45000    167.02000     32.72000
12     90.97000    163.75000     32.72000
12     91.62000    203.64000     32.72000
12    106.61000    217.37000     32.72000
12     97.16000    220.31000     32.72000
12    193.31000    101.96000     32.72000
12    188.75000     86.59000     32.72000
12    189.40000     76.78000     32.72000
12    179.95000     56.84000     32.72000
12    170.50000     49.32000     32.72000
12    163.65000     53.90000     32.72000
12    161.70000     63.38000     32.72000
12    197.55000    120.59000     32.72000
12    221.02000    164.08000     32.72000
12    223.95000    195.79000     32.72000
12    230.47000    204.62000     32.72000
12    165.93000    182.71000     32.72000
12    139.53000    145.44000     32.72000
12    170.17000    103.27000     32.72000
12    156.81000    213.45000     32.72000
12    211.56000    208.87000     32.72000
12    183.53000    221.29000     32.72000
12     78.26000    158.19000     35.53000
12     67.18000    157.21000     35.53000
12     67.83000    149.04000     35.53000
12    103.03000    197.10000     35.53000
12    113.13000    110.79000     35.53000
12    107.92000    107.52000     35.53000
12    100.75000     96.40000     35.53000
12    132.69000    104.90000     35.53000
12    128.13000    112.42000     35.53000
12    147.68000     95.42000     35.53000
12    142.14000     70.24000     35.53000
12    166.26000     91.50000     35.53000
12    205.37000     90.52000     35.53000
12    198.53000     83.00000     35.53000
12    200.81000     72.21000     35.53000
12    228.84000     89.21000     35.53000
12    223.95000    100.32000     35.53000
12    226.23000    109.81000     35.53000
12    245.46000    110.79000     35.53000
12    257.52000    114.06000     35.53000
12    275.45000    113.73000     35.53000
12    290.44000    122.56000     35.53000
12    252.96000    139.56000     35.53000
12    236.01000    141.19000     35.53000
12    241.87000    127.46000     35.53000
12    209.61000    132.69000     35.53000
12    222.97000    154.92000     35.53000
12    235.68000    155.58000     35.53000
12    231.77000    168.65000     35.53000
12    230.79000    179.77000     35.53000
12    243.83000    180.10000     35.53000
12    254.91000    198.41000     35.53000
12    280.01000    165.39000     35.53000
12    282.29000    134.33000     35.53000
12    266.65000    137.92000     35.53000
12    264.36000    153.29000     35.53000
12    277.40000    152.31000     35.53000
12    272.51000    188.60000     35.53000
12    265.99000    169.64000     35.53000
12    263.71000    202.98000     35.53000
12    261.76000    227.83000     35.53000
12    260.13000    219.00000     35.53000
12    241.22000    236.66000     35.53000
12    233.07000    249.08000     35.53000
12    202.44000    247.78000     35.53000
12    203.09000    214.75000     35.53000
12    129.75000    239.27000     35.53000
12    118.02000    230.77000     35.53000
12    141.49000    217.70000     35.53000
12    133.67000    205.60000     35.53000
12    287.18000    146.10000     38.18000
12    287.83000    165.06000     38.18000
12    288.48000    174.54000     38.18000
12    295.98000    181.73000     38.18000
12    283.59000    187.29000     38.18000
12    275.45000    199.06000     38.18000
12    273.49000    205.93000     38.18000
12    277.40000    216.06000     38.18000
12    253.28000    211.48000     38.18000
12    248.72000    218.35000     38.18000
12    264.36000    212.47000     38.18000
12    260.45000    188.60000     38.18000
12    254.59000    161.46000     38.18000
12    254.59000    177.48000     38.18000
12    275.45000    177.48000     38.18000
12    262.08000    125.83000     38.18000
12    284.57000    125.83000     38.18000
12    261.43000    104.90000     38.18000
12    266.97000    117.65000     38.18000
12    231.12000    119.94000     38.18000
12    234.05000    105.55000     38.18000
12    245.13000    100.65000     38.18000
12    245.13000     87.90000     38.18000
12    236.99000     80.71000     38.18000
12    211.24000     65.99000     38.18000
12    211.24000     77.44000     38.18000
12    177.67000     96.40000     38.18000
12    212.22000    109.81000     38.18000
12    207.65000    122.56000     38.18000
12    223.30000    142.83000     38.18000
12    179.30000    110.79000     38.18000
12    153.87000    111.11000     38.18000
12    139.86000     92.80000     38.18000
12    133.34000     87.90000     38.18000
12    179.30000     86.92000     38.18000
12    151.27000    137.92000     38.18000
12    151.27000    123.86000     38.18000
12    101.40000    117.32000     38.18000
12     95.53000    106.54000     38.18000
12     86.08000    110.46000     38.18000
12    101.07000    168.65000     38.18000
12    114.11000    183.69000     38.18000
12    124.54000    180.10000     38.18000
12    132.04000    173.56000     38.18000
12     82.17000    186.64000     38.18000
12     95.86000    211.48000     38.18000
12    111.18000    244.51000     38.18000
12    101.40000    252.35000     38.18000
12    119.33000    254.97000     38.18000
12     91.95000    227.83000     38.18000
12    136.60000    252.03000     38.18000
12    139.53000    243.53000     38.18000
12    133.99000    229.79000     38.18000
12    203.09000    262.16000     38.18000
12    193.96000    258.24000     38.18000
12    191.03000    241.89000     38.18000
12    207.00000    234.37000     38.18000
12    233.73000    239.93000     38.18000
12    224.60000    231.43000     38.18000
12    222.32000    185.66000     38.18000
12    169.84000    172.25000     38.18000
12    164.63000    163.10000     38.18000
12    189.07000    194.48000     38.18000
12    190.70000    180.42000     38.18000
12    209.93000    182.06000     38.18000
12    148.01000    174.87000     38.18000
12    148.01000    159.17000     38.18000
12    119.00000    167.35000     38.18000
12    165.61000    147.08000     38.18000
12    182.56000    134.65000     38.18000
12    164.30000    134.98000     38.18000
12    129.10000    157.21000     38.18000
12    127.80000    146.42000     38.18000
12    120.95000    133.67000     38.18000
12    101.07000    139.56000     38.18000
12    219.39000    124.19000     38.18000
12    225.90000    130.73000     38.18000
12    298.26000    132.36000     38.18000
12    299.89000    147.40000     38.18000
12    300.87000    160.15000     38.18000
12    232.75000    219.99000     38.18000
12    155.50000    230.12000     38.18000
12    168.87000    225.87000     38.18000
12    144.10000    232.41000     38.18000
12    148.98000    245.16000     38.18000
12    147.03000    270.33000     38.18000
12    176.36000    268.70000     38.18000
12    189.40000    267.72000     38.18000
12     86.08000    198.08000     38.18000
12     79.89000    174.21000     38.18000
12    140.84000    133.35000     38.18000
12    163.98000    112.42000     38.18000
12     78.58000    119.94000     38.18000
12    168.87000     83.32000     38.18000
12    196.90000     94.77000     38.18000
12    201.46000    111.44000     38.18000
12    251.98000    129.42000     38.18000
12    235.36000    192.19000     38.18000
12    239.92000    211.16000     38.18000
12    243.50000    226.85000     38.18000
12    195.27000    225.54000     38.18000
12    181.58000    254.97000     38.18000
12    165.61000    262.81000     38.18000
12    148.33000    256.60000     38.18000
12    110.85000    147.08000     40.75000
12    104.98000    176.17000     40.75000
12    115.41000    171.92000     40.75000
12     90.64000    174.54000     40.75000
12     84.12000    150.02000     40.75000
12     83.47000    128.11000     40.75000
12    124.54000     94.11000     40.75000
12    133.34000     97.05000     40.75000
12    122.58000     76.46000     40.75000
12    111.50000     81.69000     40.75000
12    132.69000     66.65000     40.75000
12    221.02000     62.73000     41.74000
12    210.26000    100.00000     41.74000
12    216.78000     90.19000     41.74000
12    220.36000     78.09000     41.74000
12    273.82000    104.57000     41.74000
12    127.47000     84.96000     41.74000
12    118.67000     88.55000     41.74000
12    109.55000     91.82000     41.74000
12    109.87000     99.02000     41.74000
12    137.90000    121.58000     41.74000
12    165.28000    122.23000     41.74000
12    175.06000    123.21000     41.74000
12    110.20000    125.17000     41.74000
12    111.18000    164.73000     41.74000
12    210.91000    169.64000     41.74000
12    206.02000    156.56000     41.74000
12    181.25000    169.96000     41.74000
12    168.21000    199.39000     41.74000
12    122.26000    197.43000     41.74000
12    141.81000    190.89000     41.74000
12    170.50000     76.46000     41.74000
12    176.04000     73.84000     41.74000
12    200.81000    165.39000     41.74000
12    200.16000    179.44000     41.74000
12    179.95000    147.08000     41.74000
12     90.64000    237.31000     41.74000
12    108.90000    224.56000     41.74000
12     83.80000    210.18000     41.74000
12     71.41000    189.91000     41.74000
12    203.09000    190.89000     48.03000
12    202.11000    199.06000     48.03000
12    230.47000    200.37000     48.03000
12    220.36000    220.31000     48.03000
12    214.82000    235.68000     48.03000
12    225.58000    244.51000     48.03000
12    219.39000    174.54000     48.03000
12    218.73000    165.06000     48.03000
12    207.00000    147.08000     48.03000
12    196.57000    143.81000     48.03000
12    197.55000    133.67000     48.03000
12    194.94000    123.21000     48.03000
12    191.68000    101.63000     48.03000
12    188.10000    114.06000     48.03000
12    170.17000    107.19000     48.03000
12    154.20000    103.27000     48.03000
12    143.44000    106.54000     48.03000
12    188.10000     73.51000     48.03000
12    181.58000     58.15000     48.03000
12    168.21000     51.94000     48.03000
12    159.74000     58.15000     48.03000
12    166.58000    181.41000     48.03000
12    154.53000    184.02000     48.03000
12    155.50000    202.66000     48.03000
12    125.19000    216.72000     48.03000
12    117.70000    219.99000     48.03000
12    105.64000    219.66000     48.03000
12     95.21000    219.99000     48.03000
12     95.53000    232.74000     48.03000
12     87.06000    234.04000     48.03000
12     76.63000    212.47000     48.03000
12     74.02000    203.31000     48.03000
12     90.64000    189.91000     48.03000
12    108.90000    186.64000     48.03000
12     96.18000    164.40000     48.03000
12     96.51000    151.33000     48.03000
12    117.37000    153.29000     48.03000
12    132.04000    189.25000     48.03000
12    154.20000    218.02000     48.03000
12    189.73000    233.72000     48.03000
12    187.77000    218.35000     48.03000
12    163.98000    238.29000     48.03000
12    180.27000    240.58000     48.03000
12    161.70000    269.35000     48.03000
12    138.88000    266.08000     48.03000
12    141.81000    277.53000     48.03000
12    156.16000    279.16000     48.03000
12    176.36000    279.16000     48.03000
12    191.03000    273.60000     48.03000
12    201.13000    274.91000     48.03000
12    243.83000    244.18000     48.03000
12    254.26000    235.35000     48.03000
12    290.44000    202.98000     48.03000
12    307.06000    151.00000     48.03000
12    308.36000    135.96000     48.03000
12    303.48000    122.88000     48.03000
12    286.20000    117.65000     48.03000
12    278.38000    122.56000     48.03000
12    273.16000    130.40000     48.03000
12    253.61000    105.55000     48.03000
12    232.10000     98.36000     48.03000
12    158.44000     79.07000     48.03000
12    185.49000     80.71000     48.03000
12    188.42000     88.88000     48.03000
12    230.79000     73.84000     48.03000
12    142.47000     78.42000     49.69000
12     73.37000    137.92000     49.69000
12    141.16000    145.77000     49.69000
12    139.53000    159.50000     49.69000
12    189.07000    161.46000     49.69000
12    174.08000    159.17000     49.69000
12    175.06000    191.54000     49.69000
12    183.86000    204.95000     49.69000
12    111.18000    202.66000     49.69000
12    167.24000    210.83000     49.69000
12    215.47000    203.31000     49.69000
12    243.18000    166.37000     49.69000
12    244.81000    148.38000     49.69000
12    244.48000    197.10000     49.69000
12    157.78000    257.58000     49.69000
12    170.50000    244.83000     49.69000
12    131.06000    264.12000     49.69000
12    123.24000    264.45000     49.69000
12    113.78000    263.47000     49.69000
12     90.64000    118.96000     49.69000
12    258.50000    110.13000     53.93000
12    261.76000     98.36000     53.93000
12    271.53000    110.46000     53.93000
12    260.13000    121.25000     53.93000
12    285.22000    124.52000     53.93000
12    282.29000    130.08000     53.93000
12    302.82000    141.52000     53.93000
12    276.42000    163.42000     51.96000
12    274.79000    154.27000     51.96000
12    262.41000    153.94000     51.96000
12    261.76000    139.56000     51.96000
12    246.11000    114.06000     51.96000
12    236.99000    115.04000     51.96000
12    227.86000    103.92000     51.96000
12    221.99000    112.42000     51.96000
12    150.29000     74.82000     51.96000
12    142.14000     64.36000     51.96000
12    138.88000     70.90000     51.96000
12     78.26000    156.56000     51.96000
12     75.98000    164.73000     51.96000
12     69.13000    152.96000     51.96000
12     90.64000    138.58000     51.96000
12     99.77000    181.41000     51.96000
12    101.07000    200.37000     51.96000
12     89.34000    204.62000     51.96000
12    126.17000    250.39000     51.96000
12    128.13000    240.91000     51.96000
12    118.02000    235.02000     51.96000
12     98.14000    241.89000     51.96000
12    121.93000    227.83000     51.96000
12    159.41000    249.08000     51.96000
12    165.28000    254.31000     51.96000
12    196.24000    265.10000     51.96000
12    203.41000    269.68000     51.96000
12    221.34000    260.20000     51.96000
12    228.19000    261.18000     51.96000
12    232.42000    250.06000     51.96000
12    278.38000    224.89000     51.96000
12    265.99000    230.77000     51.96000
12    261.76000    222.60000     51.96000
12    207.98000    226.52000     51.96000
12    232.75000    181.41000     51.96000
12    259.47000    199.06000     51.96000
12    216.78000    211.81000     51.96000
12    206.02000    209.85000     51.96000
12    192.66000    208.87000     51.96000
12    200.16000    216.72000     51.96000
12    202.76000    249.74000     51.96000
12    213.19000    242.22000     51.96000
12    218.73000    253.99000     51.96000
12    178.64000    226.20000     51.96000
12    178.32000    213.12000     51.96000
12    141.81000    215.41000     51.96000
12    141.81000    202.98000     51.96000
12    130.08000    206.25000     51.96000
12    157.46000    151.33000     51.96000
12    231.12000    169.96000     51.96000
12    219.39000    154.92000     51.96000
12    234.70000    155.90000     51.96000
12    236.33000    133.02000     51.96000
12    232.42000    142.17000     51.96000
12    251.65000    138.58000     51.96000
12    274.79000    143.15000     51.96000
12    289.13000    154.60000     51.96000
12    242.20000    125.17000     51.96000
12    197.87000     77.44000     51.96000
12    203.41000     70.57000     51.96000
12    155.18000     89.53000     51.96000
12    127.15000    122.88000     51.96000
12    135.95000     60.44000     53.63000
12    124.87000     63.05000     53.63000
12    198.85000     63.05000     53.63000
12    225.90000     68.61000     53.63000
12    242.53000     77.44000     53.63000
12    236.33000     83.65000     53.63000
12    245.46000     89.21000     53.63000
12    242.85000     99.34000     53.63000
12    231.12000    110.46000     53.63000
12    296.96000    173.23000     53.63000
12    276.75000    172.91000     53.63000
12    280.66000    191.21000     53.63000
12    262.08000    210.18000     53.63000
12    269.25000    199.39000     53.63000
12    282.94000    211.48000     53.63000
12    236.01000    234.37000     53.63000
12    238.94000    225.22000     53.63000
12    260.78000    165.06000     53.63000
12    207.65000    136.29000     53.63000
12    208.96000    123.21000     53.63000
12    206.35000    112.75000     53.63000
12    176.36000     93.78000     53.63000
12    143.77000    176.17000     53.63000
12    128.78000    175.52000     53.63000
12    114.76000    182.06000     53.63000
12    138.55000    232.74000     53.63000
12    155.50000    228.49000     53.63000
12    148.01000    247.78000     53.63000
12    148.66000    268.70000     53.63000
12    206.02000    259.55000     53.63000
12    164.30000    167.35000     53.63000
12    111.50000    243.20000     53.63000
12    104.01000    248.10000     53.63000
12    148.98000    128.11000     53.63000
12    135.62000    136.61000     53.63000
12    126.50000    160.15000     53.63000
12    159.74000    138.58000     53.63000
12    216.78000    139.56000     53.63000
12    227.53000    125.17000     53.63000
12    266.65000    179.44000     53.63000
12    287.18000    181.08000     53.63000
12    299.89000    183.37000     53.63000
12    188.75000    197.43000     53.63000
12    228.51000    237.31000     53.63000
12    109.87000    107.52000     53.63000
12     94.55000    102.29000     53.63000
12    100.42000    130.40000     53.63000
12     80.87000    174.87000     53.63000
12    149.31000    160.81000     53.63000
12    207.98000    178.46000     53.63000
12    224.60000    188.27000     53.63000
12    191.36000    242.54000     53.63000
12    134.32000    170.62000     53.63000
12    122.58000    185.00000     53.63000
12    128.13000    148.06000     53.63000
12    119.33000    134.98000     53.63000
12    173.43000    126.15000     58.18000
12    160.72000    111.11000     58.18000
12    168.21000    117.00000     58.18000
12    131.06000     93.46000     58.18000
12    126.17000     86.27000     58.18000
12    146.70000     86.59000     58.18000
12    103.68000     90.52000     58.18000
12    110.20000     98.36000     58.18000
12    100.42000     98.04000     58.18000
12     83.15000    151.33000     58.18000
12    113.46000    161.79000     58.18000
12    114.44000    173.56000     58.18000
12    102.05000    175.19000     58.18000
12    114.76000    253.01000     58.18000
12    134.32000    255.30000     58.18000
12    144.42000    258.56000     58.18000
12    150.29000    236.01000     58.18000
12    178.97000    256.93000     58.18000
12    192.99000    255.30000     58.18000
12    229.82000    212.47000     58.18000
12    247.42000    227.18000     58.18000
12    248.39000    215.08000     58.18000
12    272.19000    208.54000     58.18000
12    253.93000    181.41000     58.18000
12    240.90000    178.79000     58.18000
12    237.64000    188.27000     58.18000
12    252.96000    171.27000     58.18000
12    250.35000    156.88000     58.18000
12    288.16000    167.02000     58.18000
12    299.24000    161.46000     58.18000
12    294.68000    133.02000     58.18000
12    287.50000    141.19000     58.18000
12    214.17000     64.03000     58.18000
12    212.54000     88.88000     58.18000
12    222.97000     95.42000     58.18000
12    201.46000    103.27000     58.18000
12    201.46000     90.19000     58.18000
12    206.02000     79.73000     58.18000
12    224.60000     82.01000     58.18000
12    252.30000     87.25000     58.18000
12    276.42000    101.96000     58.18000
12    175.71000     78.75000     58.18000
12    166.58000     79.07000     58.18000
12    164.96000     87.90000     58.18000
12    110.20000    144.46000     58.18000
12     80.54000    189.58000     58.18000
12    207.00000    164.08000     58.18000
12    161.37000    195.46000     58.18000
12    142.14000    192.19000     58.18000
12    185.49000    176.50000     58.18000
12    186.47000    151.33000     58.18000
12    123.56000    197.10000     58.18000
12    167.24000    147.08000     58.18000
12    181.25000    135.96000     58.18000
12    138.55000     94.44000     58.18000
12    166.26000    228.81000     58.18000
12     88.04000    172.25000     58.18000
12    186.14000    110.79000     65.52000
12    187.77000     96.07000     65.52000
12    175.71000     83.98000     65.52000
12    189.07000     69.92000     65.52000
12    187.77000     77.11000     65.52000
12    183.53000     56.84000     65.52000
12    169.52000     50.96000     65.52000
12    162.35000     60.76000     65.52000
12    236.66000     74.17000     65.52000
12    256.22000     76.13000     65.52000
12    283.27000    113.40000     65.52000
12    187.77000    126.48000     65.52000
12    171.15000    108.50000     65.52000
12    145.73000    103.59000     65.52000
12    118.35000    154.92000     65.52000
12     97.49000    156.56000     65.52000
12    100.75000    166.04000     65.52000
12     90.97000    184.02000     65.52000
12     89.67000    193.18000     65.52000
12     78.91000    217.70000     65.52000
12     93.90000    233.06000     65.52000
12     86.41000    230.12000     65.52000
12     98.47000    228.16000     65.52000
12    110.85000    233.72000     65.52000
12    105.96000    219.33000     65.52000
12    122.58000    216.06000     65.52000
12    113.78000    201.68000     65.52000
12    134.64000    263.14000     65.52000
12    157.13000    258.24000     65.52000
12    162.02000    270.99000     65.52000
12    188.10000    272.95000     65.52000
12    238.94000    254.64000     65.52000
12    242.53000    243.85000     65.52000
12    236.01000    196.12000     65.52000
12    224.60000    196.77000     65.52000
12    207.33000    197.43000     65.52000
12    201.46000    187.29000     65.52000
12    219.39000    165.39000     65.52000
12    223.62000    225.54000     65.52000
12    213.84000    233.39000     65.52000
12    184.84000    234.70000     65.52000
12    172.78000    236.99000     65.52000
12    163.33000    235.02000     65.52000
12    161.70000    263.80000     65.52000
12    106.94000    183.69000     65.52000
12    158.76000    183.37000     65.52000
12    169.19000    184.68000     65.52000
12    168.54000    203.96000     65.52000
12    154.20000    201.02000     65.52000
12    178.32000    161.46000     65.52000
12    205.04000    145.44000     65.52000
12    191.03000    140.86000     65.52000
12    197.55000    125.50000     65.52000
12    245.46000    109.48000     67.80000
12    259.47000     92.48000     67.80000
12    251.00000     95.09000     67.80000
12    242.20000    117.65000     67.80000
12    260.78000    134.33000     67.80000
12    240.90000    130.08000     67.80000
12    229.49000    133.67000     67.80000
12    240.57000    138.58000     67.80000
12    230.79000    179.12000     67.80000
12    209.28000    171.60000     67.80000
12    266.97000    216.72000     67.80000
12    260.13000    227.18000     67.80000
12    270.23000    230.45000     67.80000
12    263.71000    237.31000     67.80000
12    278.70000    223.91000     67.80000
12    233.40000    243.85000     67.80000
12    201.46000    266.41000     67.80000
12    194.61000    268.70000     67.80000
12    134.97000    212.79000     67.80000
12     85.75000    204.62000     67.80000
12    142.14000     63.38000     67.80000
12    147.03000     75.80000     67.80000
12    136.27000     81.36000     67.80000
12    127.15000     74.50000     67.80000
12     88.69000    116.34000     67.80000
12     87.06000    139.23000     67.80000
12     96.51000    147.08000     67.80000
12     75.65000    157.87000     67.80000
12     66.52000    150.35000     67.80000
12     79.24000    202.66000     67.80000
12    150.29000    209.52000     67.80000
12    148.98000    220.64000     67.80000
12    232.10000     98.69000     67.80000
12    290.76000    151.65000     67.80000
12    278.38000    161.14000     67.80000
12    267.30000    171.60000     67.80000
12    288.48000    196.77000     67.80000
12    279.36000    202.66000     67.80000
12    210.59000     70.90000     67.80000
12    196.24000     82.34000     67.80000
12    199.83000     74.17000     67.80000
12    183.53000     86.27000     67.80000
12    157.78000     72.21000     67.80000
12    167.56000     68.94000     67.80000
12    155.83000     56.19000     67.80000
12    123.56000    120.92000     67.80000
12    133.99000    116.02000     67.80000
12    150.94000    112.75000     67.80000
12    268.93000    119.94000     67.80000
12    217.76000    175.85000     67.80000
12    223.30000    217.37000     67.80000
12    207.65000    224.89000     67.80000
12    206.02000    251.04000     67.80000
12    199.83000    246.14000     67.80000
12    193.96000    232.74000     67.80000
12    171.80000    252.03000     67.80000
12    180.27000    244.18000     67.80000
12    139.21000    240.91000     67.80000
12    126.82000    225.87000     67.80000
12    160.07000    156.88000     67.80000
12    273.49000    148.71000     67.80000
12    273.49000    138.58000     67.80000
12    256.87000    150.67000     67.80000
12    250.67000    201.02000     67.80000
12    273.16000    185.00000     67.80000
12    261.10000    192.19000     67.80000
12    239.59000    167.02000     67.80000
12    224.27000    155.25000     67.80000
12    224.60000    143.48000     67.80000
12    194.61000    156.88000     67.80000
12    194.61000    169.64000     67.80000
12    210.91000    208.54000     67.80000
12    194.94000    214.10000     67.80000
12    177.67000    215.73000     67.80000
12    162.02000    210.18000     67.80000
12    211.24000    241.89000     67.80000
12    219.71000    253.33000     67.80000
12    211.89000    259.22000     67.80000
12    101.40000    199.71000     67.80000
12    125.52000     62.73000     72.04000
12    134.64000     58.47000     72.04000
12    178.64000     60.76000     72.04000
12    202.44000     63.05000     72.04000
12    220.36000     70.24000     72.04000
12    233.40000     65.01000     72.04000
12    243.18000     84.96000     72.04000
12    241.55000     95.75000     72.04000
12    227.86000    107.19000     72.04000
12    234.05000    112.42000     72.04000
12    258.17000    106.86000     72.04000
12    257.85000    119.94000     72.04000
12    270.88000    106.54000     72.04000
12    282.94000    124.84000     72.04000
12    297.61000    147.40000     72.04000
12    310.65000    148.71000     72.04000
12    311.95000    136.29000     72.04000
12    310.97000    122.88000     72.04000
12    297.61000    117.98000     72.04000
12    309.02000    115.04000     72.04000
12    297.61000    177.16000     72.04000
12    269.25000    198.08000     72.04000
12    282.29000    189.58000     72.04000
12    257.85000    213.12000     72.04000
12    163.33000    242.87000     72.04000
12    109.22000    240.58000     72.04000
12    103.35000    247.45000     72.04000
12     96.18000    240.91000     72.04000
12     88.69000    237.97000     72.04000
12     76.63000    168.00000     72.04000
12    164.30000    126.81000     72.04000
12    164.30000    105.23000     72.04000
12    174.08000     92.15000     72.04000
12    212.22000    139.88000     72.04000
12    164.96000    171.27000     72.04000
12    139.21000    174.54000     72.04000
12    139.86000    156.23000     72.04000
12    127.15000    143.15000     72.04000
12    140.18000    136.61000     72.04000
12    147.36000    128.11000     72.04000
12    158.11000    140.86000     72.04000
12    129.43000    193.50000     72.04000
12    177.34000    203.96000     72.04000
12    192.99000    202.33000     72.04000
12    236.01000    225.22000     72.04000
12    191.03000    182.39000     72.04000
12    176.36000    189.91000     72.04000
12    135.62000    230.45000     72.04000
12    205.70000    116.02000     72.04000
12    202.76000    130.73000     72.04000
12     91.30000    127.13000     72.04000
12    119.00000    129.75000     72.04000
12    121.28000    137.60000     72.04000
12    112.48000    105.23000     72.04000
12    101.40000    104.90000     72.04000
12    100.42000    116.34000     72.04000
12    124.87000    174.87000     72.04000
12    116.39000    183.04000     72.04000
12    113.46000    221.29000     72.04000
12    151.59000    270.99000     72.04000
12    173.10000    118.96000     74.39000
12    168.87000    122.23000     74.39000
12    163.00000    110.79000     74.39000
12    145.73000     87.25000     74.39000
12    126.17000     94.44000     74.39000
12    133.34000     90.19000     74.39000
12    122.91000     88.55000     74.39000
12    100.75000     88.55000     74.39000
12     98.47000     96.73000     74.39000
12    108.24000     97.38000     74.39000
12    214.17000     91.50000     74.39000
12    204.07000    164.40000     74.39000
12    162.35000    149.37000     74.39000
12    152.90000    152.96000     74.39000
12    162.02000    194.48000     74.39000
12    142.79000    185.00000     74.39000
12    146.05000    260.20000     74.39000
12    109.87000    159.50000     74.39000
12    134.32000    165.71000     74.39000
12    157.13000    176.50000     74.39000
12    148.98000    193.18000     74.39000
12    145.07000    202.33000     74.39000
12    152.90000    234.37000     74.39000
12    175.06000    221.95000     74.39000
12    146.05000    249.41000     74.39000
12    131.38000    255.62000     74.39000
12    191.36000    253.99000     74.39000
12    227.53000    237.31000     74.39000
12    252.30000    242.54000     74.39000
12    246.11000    223.91000     74.39000
12    242.20000    181.08000     74.39000
12    250.67000    171.27000     74.39000
12    235.36000    207.23000     74.39000
12    236.01000    236.66000     74.39000
12    269.90000    209.20000     74.39000
12    279.68000    171.60000     74.39000
12    298.59000    158.85000     74.39000
12    289.46000    130.40000     74.39000
12    247.09000    142.83000     74.39000
12    249.37000    124.84000     74.39000
12    233.40000    144.79000     74.39000
12    236.66000    157.87000     74.39000
12    210.59000    182.06000     74.39000
12    210.26000    155.58000     74.39000
12    193.64000    102.94000     74.39000
12    220.36000    114.06000     74.39000
12    217.76000    124.84000     74.39000
12    205.04000     97.38000     74.39000
12    223.62000     81.03000     74.39000
12    209.28000     77.76000     74.39000
12    252.96000    183.04000     74.39000
12    254.59000    160.15000     74.39000
12    284.57000    142.50000     74.39000
12    303.48000    133.02000     74.39000
12    156.16000     91.50000     74.39000
12    175.71000     75.80000     74.39000
12    159.09000     83.00000     74.39000
12    104.98000    142.83000     74.39000
12    109.22000    134.00000     74.39000
12    135.62000    102.94000     74.39000
12     89.01000    171.92000     74.39000
12     79.89000    175.52000     74.39000
12    106.29000    175.52000     74.39000
12     97.81000    217.04000     74.39000
12    120.30000    234.70000     74.39000
12    121.93000    245.49000     74.39000
12    122.91000    255.95000     74.39000
12    126.17000    268.70000     74.39000
12    130.73000    244.18000     74.39000
12    171.80000    267.39000     74.39000
12    184.19000    264.12000     74.39000
12    151.59000    245.16000     74.39000
12    229.49000    258.89000     74.39000
12    186.79000    222.27000     74.39000
12    160.07000    223.58000     74.39000
12    177.01000    173.89000     74.39000
12    178.97000    148.71000     74.39000
12    177.67000    130.40000     74.39000
12    170.82000    138.90000     74.39000
12    148.66000    164.40000     74.39000
12    123.24000    205.60000     74.39000
12    132.04000    180.10000     74.39000
12    109.87000    192.52000     74.39000
12    290.44000    170.29000     74.39000
12    281.96000    111.11000     80.83000
12    258.82000     74.17000     80.83000
12    199.50000    121.90000     80.83000
12    185.81000    125.50000     80.83000
12    181.25000    105.55000     80.83000
12    116.72000    155.58000     80.83000
12     89.99000    186.31000     80.83000
12     84.45000    195.46000     80.83000
12     94.55000    228.81000     80.83000
12    101.40000    234.70000     80.83000
12    136.27000    262.81000     80.83000
12    152.24000    261.51000     80.83000
12    161.04000    265.43000     80.83000
12    188.10000    275.57000     80.83000
12    226.88000    271.97000     80.83000
12    221.67000    258.56000     80.83000
12    214.17000    268.70000     80.83000
12    243.50000    242.22000     80.83000
12    247.09000    250.72000     80.83000
12    230.79000    249.41000     80.83000
12    271.53000    114.38000     80.83000
12    222.97000    167.35000     80.83000
12    229.16000    189.25000     80.83000
12    226.23000    196.12000     80.83000
12    205.04000    189.91000     80.83000
12    203.74000    200.70000     80.83000
12    194.61000    139.88000     80.83000
12    207.65000    146.10000     80.83000
12    165.28000    182.39000     80.83000
12    185.81000    114.71000     80.83000
12    144.75000     94.44000     80.83000
12    112.15000    199.39000     80.83000
12    105.96000    208.54000     80.83000
12     98.47000    170.29000     80.83000
12     93.58000    157.87000     81.66000
12     87.38000    150.67000     81.66000
12    101.72000    152.31000     81.66000
12     83.80000    227.50000     81.66000
12     75.00000    214.10000     81.66000
12     86.41000    216.72000     81.66000
12    177.67000    229.79000     81.66000
12    162.35000    233.39000     81.66000
12    223.95000    225.22000     81.66000
12    215.15000    228.81000     81.66000
12    181.90000    161.79000     81.66000
12    170.17000    160.48000     81.66000
12    151.27000    105.23000     81.66000
12    289.13000    215.73000     81.66000
12    116.07000    168.98000     81.66000
12     69.46000    185.66000     81.66000
12     71.09000    195.14000     81.66000
12     69.13000    141.85000     81.66000
12    165.61000     60.44000     81.66000
12    236.01000     78.75000     81.66000
12    220.04000    102.61000     81.66000
12    174.41000    103.92000     81.66000
12    143.77000    150.67000     81.66000
12    213.84000    196.12000     81.66000
12    161.04000    257.58000     81.66000
12    243.18000    213.77000     81.66000
12    239.92000    194.81000     81.66000
12    299.89000    193.83000     81.66000
12    113.13000    114.06000     81.66000
12    105.96000    124.84000     81.66000
12     96.18000    138.25000     81.66000
12    133.34000    212.79000     84.76000
12    142.79000    221.62000     84.76000
12    112.15000    228.49000     84.76000
12    121.93000    226.20000     84.76000
12    138.88000    238.29000     84.76000
12    139.86000    246.14000     84.76000
12    199.83000    267.39000     84.76000
12    198.20000    277.53000     84.76000
12    207.65000    172.25000     84.76000
12    238.94000    173.89000     84.76000
12    230.14000    181.41000     84.76000
12    265.67000    215.73000     84.76000
12    275.12000    224.89000     84.76000
12    283.59000    200.04000     84.76000
12    293.05000    206.25000     84.76000
12    303.48000    177.81000     84.76000
12    298.26000    169.96000     84.76000
12    262.73000     90.84000     84.76000
12    228.51000     94.44000     84.76000
12    198.85000     86.92000     84.76000
12    199.18000     77.44000     84.76000
12    177.99000     84.63000     84.76000
12    168.87000     84.63000     84.76000
12    122.91000    115.69000     84.76000
12    122.58000    123.21000     84.76000
12    101.72000    109.48000     84.76000
12     89.67000    110.79000     84.76000
12    141.16000     65.99000     84.76000
12    158.76000     71.55000     84.76000
12    211.56000     64.69000     84.76000
12    192.33000     69.92000     84.76000
12    258.17000     83.98000     84.76000
12    277.08000    161.14000     84.76000
12    288.16000    152.63000     84.76000
12    192.01000    156.88000     84.76000
12    234.38000    130.40000     84.76000
12    260.45000    132.69000     84.76000
12    270.23000    175.19000     84.76000
12    207.00000    212.14000     84.76000
12    194.94000    228.16000     84.76000
12    182.56000    238.29000     84.76000
12    225.90000    217.70000     84.76000
12    208.30000    222.27000     84.76000
12    219.06000    210.83000     84.76000
12    262.08000    228.16000     84.76000
12    254.91000    232.74000     84.76000
12    254.59000    196.45000     84.76000
12    250.67000    204.29000     84.76000
12    272.19000    183.69000     84.76000
12    100.75000    198.08000     84.76000
12    102.05000    184.68000     84.76000
12    149.64000    208.54000     84.76000
12    166.58000    206.58000     84.76000
12    131.71000    126.15000     84.76000
12    133.34000    112.09000     84.76000
12    129.10000     73.19000     84.76000
12    135.30000     79.40000     84.76000
12    144.75000     79.40000     84.76000
12    148.66000     67.96000     84.76000
12    184.19000     76.78000     84.76000
12    188.75000     92.48000     84.76000
12    273.16000    137.60000     86.05000
12    266.97000    148.71000     86.05000
12    262.08000    167.35000     86.05000
12    208.30000    246.47000     86.89000
12    207.65000    260.20000     86.89000
12    218.41000    246.47000     86.89000
12    179.62000    248.76000     86.89000
12    163.98000    250.06000     86.89000
12    207.00000    233.72000     86.89000
12    194.94000    241.56000     86.89000
12    172.45000    256.93000     86.89000
12    199.50000    214.75000     86.89000
12    128.78000    220.97000     86.89000
12     86.41000    203.31000     86.89000
12    222.97000    157.21000     86.89000
12    223.62000    137.92000     86.89000
12    193.31000    200.37000     88.17000
12    184.19000    208.22000     88.17000
12    171.15000    199.06000     88.17000
12    164.63000    170.94000     88.17000
12    152.90000    135.96000     88.17000
12    141.81000    137.92000     88.17000
12    144.75000    128.44000     88.17000
12    126.50000    137.92000     88.17000
12    162.02000    103.27000     88.17000
12    159.09000    122.56000     88.17000
12    154.53000    112.09000     88.17000
12    175.71000     91.17000     88.17000
12    257.52000    106.54000     88.17000
12    273.49000    106.21000     88.17000
12    282.62000    122.56000     88.17000
12    299.89000    148.06000     88.17000
12    311.62000    145.77000     88.17000
12    315.21000    136.61000     88.17000
12    316.51000    123.86000     88.17000
12    317.16000    112.42000     88.17000
12    299.89000    113.07000     88.17000
12    292.72000    119.29000     88.17000
12    282.29000    182.71000     88.17000
12    282.62000    190.89000     88.17000
12    109.22000    242.54000     88.17000
12     92.60000    242.87000     88.17000
12     87.06000    236.01000     88.17000
12    126.50000    197.75000     88.17000
12    125.84000    189.91000     88.17000
12    114.11000    181.08000     88.17000
12    122.26000    174.54000     88.17000
12    190.70000    168.00000     88.17000
12    209.28000    138.25000     88.17000
12    235.03000    109.15000     88.17000
12    243.83000     83.00000     88.17000
12    229.16000     63.71000     88.17000
12    220.69000     69.59000     88.17000
12    202.76000     67.96000     88.17000
12     96.51000    120.59000     88.17000
12    190.38000    189.58000     88.17000
12    191.68000    179.44000     88.17000
12    177.01000    185.66000     88.17000
12    245.13000     98.36000     88.17000
12    132.04000    153.94000     88.17000
12    153.55000    273.28000     88.17000
12    143.44000    274.58000     88.17000
12    126.82000    145.44000     88.17000
12    246.76000    115.69000     88.17000
12    271.21000    126.15000     88.17000
12     65.55000    160.48000     88.17000
12     83.80000    128.11000     88.17000
12    103.68000    141.52000     90.75000
12    106.61000    157.54000     90.75000
12     88.04000    168.65000     90.75000
12     79.89000    170.29000     90.75000
12    135.95000    171.92000     90.75000
12    155.18000    152.31000     90.75000
12    168.54000    124.52000     90.75000
12    175.71000    123.21000     90.75000
12    139.53000     89.86000     90.75000
12    127.15000     95.42000     90.75000
12    122.26000     87.57000     90.75000
12    133.67000    101.30000     90.75000
12    104.01000     92.15000     90.75000
12    102.05000     98.69000     90.75000
12    254.91000    120.59000     90.75000
12    165.93000    110.79000     90.75000
12    180.93000    267.07000     90.75000
12    191.68000    254.64000     90.75000
12    231.12000    237.31000     90.75000
12    152.57000    235.35000     90.75000
12    148.66000    196.45000     90.75000
12    150.29000    178.14000     90.75000
12    143.77000    187.94000     90.75000
12    215.15000     90.84000     90.75000
12    213.84000     84.30000     90.75000
12    225.25000     73.19000     90.75000
12    293.05000    136.29000     90.75000
12    240.90000    138.90000     90.75000
12    197.87000    105.55000     90.75000
12    219.06000    184.35000     90.75000
12    240.90000    232.41000     90.75000
12    106.61000    170.62000     90.75000
12    251.98000    153.29000     90.75000
12    239.92000    151.33000     90.75000
12    252.96000    175.85000     90.75000
12    267.30000    196.45000     90.75000
12    214.17000    122.23000     90.75000
12    207.98000    111.44000     90.75000
12    180.60000    142.50000     90.75000
12    168.21000    142.17000     90.75000
12    150.61000    164.73000     90.75000
12    123.56000    237.97000     90.75000
12    121.93000    250.72000     90.75000
12    149.96000    247.78000     90.75000
12    157.46000    218.68000     90.75000
12    175.39000    219.33000     90.75000
12    170.50000    240.91000     90.75000
12    304.13000    127.13000     90.75000
12    280.66000    146.10000     90.75000
12    282.62000    172.25000     90.75000
12    300.87000    158.19000     90.75000
12    206.02000    160.15000     90.75000
12    180.60000     56.84000     90.75000
12    159.41000     93.78000     90.75000
12     80.21000    139.56000     90.75000
12    228.84000    121.58000     90.75000
12    195.27000    121.25000     96.28000
12    192.01000    113.40000     97.04000
12    182.88000    125.83000     97.04000
12    177.99000    101.63000     97.04000
12    172.78000     68.94000     97.04000
12    162.35000     62.73000     97.04000
12    145.07000     99.34000     97.04000
12    143.44000    155.25000     97.04000
12    134.97000    163.75000     97.04000
12    113.78000    155.90000     97.04000
12     97.81000    173.23000     97.04000
12     86.08000    189.58000     97.04000
12    111.18000    193.18000     97.04000
12    118.02000    203.31000     97.04000
12    106.29000    203.31000     97.04000
12     96.18000    222.93000     97.04000
12    135.95000    260.85000     97.04000
12    152.24000    262.16000     97.04000
12    161.37000    262.49000     97.04000
12    187.77000    274.26000     97.04000
12    212.22000    267.07000     97.04000
12    226.23000    271.97000     97.04000
12    221.67000    259.55000     97.04000
12    244.48000    243.20000     97.04000
12    234.70000    251.37000     97.04000
12    280.33000    235.68000     97.04000
12    284.25000    214.10000     97.04000
12    244.81000    220.31000     97.04000
12    232.75000    223.25000     97.04000
12    215.15000    228.49000     97.04000
12    206.35000    192.52000     97.04000
12    200.81000    199.39000     97.04000
12    221.99000    168.98000     97.04000
12    266.32000    104.90000     97.04000
12    169.52000     99.02000     97.04000
12    198.20000    139.88000     97.04000
12    196.24000    149.04000     97.04000
12    163.00000    183.04000     97.04000
12    166.91000    157.21000     97.04000
12    256.54000     75.15000     97.04000
12    222.32000    102.29000     97.04000
12    115.41000    120.92000     97.04000
12    112.48000    130.08000     97.04000
12    173.76000    228.16000     97.04000
12    232.10000    205.60000     97.04000
12    242.85000    209.20000     97.04000
12    230.47000    191.87000     97.04000
12    143.44000    211.48000    101.73000
12    141.16000    220.64000    101.73000
12    177.99000    237.64000    101.73000
12    198.20000    267.72000    101.73000
12    266.32000    215.08000    101.73000
12    291.74000    202.33000    101.73000
12    283.92000    202.00000    101.73000
12    281.64000    224.24000    101.73000
12    236.33000    178.14000    101.73000
12    291.42000    157.87000    101.73000
12    300.54000    171.92000    101.73000
12    294.68000    172.58000    101.73000
12    269.58000    174.54000    101.73000
12    255.89000    131.06000    101.73000
12    273.82000    115.04000    101.73000
12    257.85000    115.04000    101.73000
12    237.31000    129.75000    101.73000
12    189.07000     98.36000    101.73000
12    176.04000     81.36000    101.73000
12    189.07000     76.13000    101.73000
12    155.50000     91.17000    101.73000
12    107.59000    109.15000    101.73000
12     98.79000    109.81000    101.73000
12    122.26000    117.00000    101.73000
12    209.61000    171.60000    101.73000
12    210.26000    180.75000    101.73000
12    211.24000    205.93000    101.73000
12    159.74000    236.66000    101.73000
12    111.50000    228.49000    101.73000
12    121.93000    228.81000    101.73000
12    129.10000    209.52000    101.73000
12    263.71000     89.21000    101.73000
12    306.08000    152.31000    101.73000
12    252.96000    201.35000    101.73000
12    250.35000    189.58000    101.73000
12    264.69000    183.37000    101.73000
12    264.04000    158.19000    101.73000
12    252.96000    164.40000    101.73000
12    246.76000    167.35000    101.73000
12    233.40000    161.79000    101.73000
12    258.50000    145.12000    101.73000
12    270.23000    140.86000    101.73000
12    294.35000    185.00000    101.73000
12    254.59000    225.54000    101.73000
12    253.93000    240.58000    101.73000
12    231.12000     93.13000    101.73000
12    201.79000     92.48000    101.73000
12    196.90000     83.65000    101.73000
12    205.70000     78.75000    101.73000
12    157.78000     70.24000    101.73000
12    151.59000     64.69000    101.73000
12    136.60000     74.17000    101.73000
12     93.58000    152.63000    101.73000
12    100.75000    192.52000    101.73000
12     84.12000    213.45000    101.73000
12     84.45000    221.62000    101.73000
12    100.42000    236.99000    101.73000
12    118.35000    215.73000    101.73000
12    104.66000    215.73000    101.73000
12    132.36000    247.12000    101.73000
12    140.51000    233.39000    101.73000
12    218.08000    217.04000    101.73000
12    192.99000    221.95000    101.73000
12    184.84000    228.16000    101.73000
12    234.38000     76.13000    101.73000
12    245.46000     91.50000    101.73000
12    200.48000    167.67000    103.47000
12    210.26000    144.13000    103.47000
12    217.10000    155.90000    103.47000
12    231.12000    151.33000    103.47000
12    225.58000    138.90000    103.47000
12    258.50000    104.57000    103.47000
12    276.10000    107.19000    103.47000
12    287.50000    125.50000    103.47000
12    280.66000    134.00000    103.47000
12    304.13000    144.79000    103.47000
12    313.25000    136.29000    103.47000
12    308.69000    109.15000    103.47000
12    319.12000    116.02000    103.47000
12    298.91000    116.67000    103.47000
12    284.25000    120.27000    103.47000
12    244.48000     83.00000    103.47000
12    276.10000     85.94000    103.47000
12    226.88000     66.32000    103.47000
12    201.46000     67.96000    103.47000
12    174.08000     88.55000    103.47000
12    169.19000     63.05000    103.47000
12    160.07000     85.94000    103.47000
12    145.73000     90.84000    103.47000
12    145.07000     81.69000    103.47000
12    104.66000    117.65000    103.47000
12    126.82000    140.21000    103.47000
12    117.70000    134.98000    103.47000
12    140.84000    128.44000    103.47000
12    151.59000    137.27000    103.47000
12    166.58000    131.38000    103.47000
12    160.72000    122.23000    103.47000
12    171.15000    117.00000    103.47000
12    155.18000    110.46000    103.47000
12    194.29000    201.35000    103.47000
12    168.54000    175.52000    103.47000
12    169.19000    205.60000    103.47000
12    128.78000    186.96000    103.47000
12    110.20000    179.12000    103.47000
12    101.07000    180.10000    103.47000
12    105.64000    163.10000    103.47000
12     87.71000    174.21000    103.47000
12    107.92000    242.22000    103.47000
12    222.97000    249.08000    103.47000
12    205.70000    241.24000    103.47000
12    266.65000    227.83000    103.47000
12    205.70000    253.66000    103.47000
12    216.45000    239.93000    103.47000
12    173.43000    253.99000    103.47000
12    181.58000    243.85000    103.47000
12    194.29000    231.76000    103.47000
12    204.07000    216.06000    103.47000
12    183.86000    208.87000    103.47000
12    191.68000    185.66000    103.47000
12    192.01000    172.91000    103.47000
12    176.04000    192.52000    103.47000
12    175.06000    180.75000    103.47000
12    175.71000    164.40000    103.47000
12    189.40000    159.17000    103.47000
12    173.43000    152.31000    103.47000
12    208.63000    131.71000    103.47000
12    190.38000    135.31000    103.47000
12    233.73000    108.82000    103.47000
12    244.81000    117.32000    103.47000
12    243.83000    105.55000    103.47000
12    284.57000     97.71000    103.47000
12    284.90000    105.23000    103.47000
12    230.79000     84.63000    103.47000
12     95.21000    120.59000    103.47000
12    106.61000    126.15000    103.47000
12     95.86000    140.21000    103.47000
12     81.84000    195.79000    103.47000
12     86.08000    198.41000    103.47000
12     89.67000    230.77000    103.47000
12     95.53000    236.99000    103.47000
12    144.10000    260.20000    103.47000
12    280.99000    191.54000    103.47000
12    271.86000    208.54000    103.47000
12    126.82000    160.48000    103.47000
12    117.04000    172.91000    103.47000
12    127.15000    177.48000    103.47000
12    154.20000    152.63000    111.58000
12    163.00000    147.40000    111.58000
12    194.94000    119.29000    111.58000
12    235.36000    135.31000    111.58000
12    228.51000    118.31000    111.58000
12    267.95000    121.25000    111.58000
12    278.70000    141.85000    111.58000
12    298.59000    138.58000    111.58000
12    317.49000    144.13000    111.58000
12    304.45000    172.58000    111.58000
12    306.41000    195.46000    111.58000
12    266.32000    236.99000    111.58000
12    241.87000    234.37000    111.58000
12    232.42000    235.68000    111.58000
12    237.64000    227.50000    111.58000
12    187.77000    254.97000    111.58000
12    183.21000    264.78000    111.58000
12    158.76000    244.51000    111.58000
12    148.98000    200.04000    111.58000
12    164.63000    200.70000    111.58000
12    164.63000    213.12000    111.58000
12    129.75000    219.00000    111.58000
12    125.52000    250.72000    111.58000
12    114.76000    255.95000    111.58000
12    135.95000    172.25000    111.58000
12    148.01000    193.83000    111.58000
12    163.98000    165.06000    111.58000
12    130.41000    147.40000    111.58000
12    139.53000    113.40000    111.58000
12    132.69000     98.04000    111.58000
12    131.71000     92.15000    111.58000
12    121.28000     89.21000    111.58000
12    121.93000     95.75000    111.58000
12    174.73000    108.50000    111.58000
12    202.44000    102.94000    111.58000
12    214.50000    121.25000    111.58000
12    208.96000    114.71000    111.58000
12    216.45000     91.17000    111.58000
12    240.90000     98.04000    111.58000
12    290.76000    150.67000    111.58000
12    300.22000    159.17000    111.58000
12    223.62000    179.12000    111.58000
12    221.67000    194.81000    111.58000
12    148.33000    183.04000    111.58000
12    145.07000    174.54000    111.58000
12    104.98000    150.02000    111.58000
12    105.96000    139.23000    111.58000
12    201.13000    157.54000    112.49000
12    207.65000    189.91000    112.49000
12    212.87000    230.12000    112.49000
12    202.76000    232.74000    112.49000
12    232.75000    220.97000    112.49000
12    249.37000    221.29000    112.49000
12    243.50000    247.12000    112.49000
12    239.92000    254.31000    112.49000
12    227.86000    254.31000    112.49000
12    226.88000    264.78000    112.49000
12    218.41000    254.97000    112.49000
12    212.87000    265.43000    112.49000
12    206.02000    274.26000    112.49000
12    217.76000    275.89000    112.49000
12    192.01000    273.28000    112.49000
12    184.51000    271.64000    112.49000
12    196.24000    254.31000    112.49000
12    160.39000    260.53000    112.49000
12    153.87000    267.07000    112.49000
12    142.79000    266.08000    112.49000
12    132.36000    263.47000    112.49000
12     95.21000    225.54000    112.49000
12    117.37000    203.31000    112.49000
12    120.95000    199.39000    112.49000
12    110.52000    194.16000    112.49000
12    109.87000    205.27000    112.49000
12    104.98000    201.68000    112.49000
12    138.23000    182.39000    112.49000
12    164.63000    181.73000    112.49000
12    161.37000    174.87000    112.49000
12    113.78000    163.42000    112.49000
12    174.41000    125.83000    112.49000
12    192.66000    107.52000    112.49000
12    175.06000    102.61000    112.49000
12    172.45000     95.75000    112.49000
12    167.24000     95.09000    112.49000
12    168.87000    101.30000    112.49000
12    183.86000     87.25000    112.49000
12    115.74000    121.90000    112.49000
12    113.46000    130.08000    112.49000
12    219.06000    104.25000    112.49000
12    229.49000    129.75000    112.49000
12    266.97000    103.27000    112.49000
12    279.03000    172.91000    112.49000
12    276.42000    157.87000    112.49000
12    268.60000    167.02000    112.49000
12    254.59000    174.21000    112.49000
12    240.25000    195.46000    112.49000
12    232.10000    208.22000    112.49000
12    231.12000    197.43000    112.49000
12    243.18000    210.83000    112.49000
12    266.65000    197.75000    112.49000
12    286.85000    216.06000    112.49000
12    280.99000    237.31000    112.49000
12    283.92000    163.42000    112.49000
12    298.26000    130.40000    112.49000
12    247.09000    153.94000    113.93000
12    241.22000    145.12000    113.93000
12    246.76000    136.61000    113.93000
12    177.99000    139.56000    113.93000
12    190.38000    146.75000    113.93000
12    201.13000    136.61000    113.93000
12    184.84000    124.52000    113.93000
12    136.27000    135.63000    113.93000
12    140.51000    153.94000    113.93000
12    136.27000    161.79000    113.93000
12    150.29000    169.31000    113.93000
12    130.41000    105.88000    113.93000
12    119.00000    102.94000    113.93000
12     92.92000    186.31000    113.93000
12     93.25000    203.96000    113.93000
12    118.67000    150.67000    113.93000
12    154.85000    218.02000    113.93000
12    169.52000    228.16000    113.93000
12    144.10000    245.49000    113.93000
12    127.80000    237.97000    113.93000
12    254.59000    126.15000    118.09000
12    252.96000    113.40000    118.09000
12    265.02000    134.98000    118.09000
12    236.66000    180.42000    118.09000
12    229.16000    166.04000    118.09000
12    218.73000    171.60000    118.09000
12    208.30000    169.64000    118.09000
12    212.87000    181.08000    118.09000
12    203.74000    199.71000    118.09000
12    212.54000    205.60000    118.09000
12    215.80000    219.33000    118.09000
12    264.04000    220.64000    118.09000
12    277.73000    210.83000    118.09000
12    293.37000    201.68000    118.09000
12    306.73000    151.98000    118.09000
12    259.80000    110.79000    118.09000
12    208.63000     78.75000    118.09000
12    187.12000     74.82000    118.09000
12    187.44000     97.71000    118.09000
12    157.13000     92.48000    118.09000
12    261.76000     87.90000    118.09000
12    106.94000    106.21000    118.09000
12    110.85000    111.44000    118.09000
12    149.64000    127.13000    118.09000
12    188.75000    113.40000    118.09000
12    142.14000    209.85000    118.09000
12    156.48000    237.31000    118.09000
12    199.18000    265.10000    118.09000
12    269.25000    247.12000    118.09000
12    276.75000    226.52000    118.09000
12    273.16000    216.39000    118.09000
12    133.67000    244.18000    118.09000
12    124.21000    227.83000    118.09000
12    110.52000    231.43000    118.09000
12    138.23000    216.39000    118.09000
12    255.24000    208.87000    118.09000
12    255.89000    224.24000    118.09000
12    261.43000    184.02000    118.09000
12    271.21000    184.68000    118.09000
12    284.90000    183.04000    118.09000
12    297.93000    186.31000    118.09000
12    274.79000    128.11000    118.09000
12    195.27000     90.84000    118.09000
12    204.72000     91.50000    118.09000
12    228.19000     95.09000    118.09000
12    222.32000    122.88000    118.09000
12    296.31000    101.30000    118.09000
12    170.82000     80.71000    118.09000
12     91.30000    155.25000    118.09000
12    132.69000    122.56000    118.09000
12    124.21000    134.33000    119.00000
12    105.96000    161.46000    119.00000
12     89.34000    170.62000    119.00000
12     96.51000    175.52000    119.00000
12    104.98000    179.77000    119.00000
12    113.46000    177.81000    119.00000
12    121.61000    183.37000    119.00000
12    127.15000    159.50000    119.00000
12    152.57000    159.17000    119.00000
12    170.17000    156.23000    119.00000
12    160.72000    156.23000    119.00000
12    151.92000    137.27000    119.00000
12    152.90000    146.75000    119.00000
12    166.26000    131.06000    119.00000
12    162.02000    122.23000    119.00000
12    155.50000    109.81000    119.00000
12    147.36000     93.13000    119.00000
12    143.12000     83.32000    119.00000
12    161.37000     84.30000    119.00000
12    172.13000     88.55000    119.00000
12    201.46000     69.26000    119.00000
12    173.76000     67.63000    119.00000
12    166.91000     65.34000    119.00000
12    223.62000    113.40000    119.00000
12    253.28000    103.27000    119.00000
12    274.47000    105.55000    119.00000
12    216.13000    154.92000    118.85000
12    220.04000    138.58000    118.85000
12    228.84000    149.37000    119.68000
12    280.01000    133.02000    119.68000
12    317.49000    137.27000    119.68000
12    198.53000    167.67000    119.68000
12    220.69000    167.02000    119.68000
12    230.79000    173.56000    119.68000
12    248.39000    198.08000    119.68000
12    246.76000    182.39000    119.68000
12    195.59000    198.08000    119.68000
12    191.36000    203.31000    119.68000
12    195.92000    213.12000    119.68000
12    222.64000    247.12000    119.68000
12    280.33000    195.14000    119.68000
12    264.04000    211.48000    119.68000
12    292.72000    159.17000    119.68000
12    227.53000    187.62000    119.68000
12    176.69000    208.54000    119.68000
12    166.91000    191.21000    119.68000
12    172.45000    176.17000    119.68000
12    190.05000    172.91000    119.68000
12    193.31000    152.31000    119.68000
12    100.42000    239.60000    119.68000
12    102.05000    229.47000    119.68000
12     95.21000    233.39000    119.68000
12    113.78000    245.49000    119.68000
12    107.27000    251.37000    119.68000
12    137.58000    257.91000    119.68000
12    149.31000    258.89000    119.68000
12    123.89000    171.60000    119.68000
12    119.65000    117.32000    119.68000
12    102.38000    123.86000    119.68000
12    140.18000     97.71000    119.68000
12    287.18000    127.13000    119.68000
12    282.62000    116.67000    119.68000
12    298.59000    109.81000    119.68000
12    311.62000    107.52000    119.68000
12    236.33000    126.48000    119.68000
12    169.19000    118.96000    119.68000
12    240.57000    171.60000    119.68000
12    236.99000    162.44000    119.68000
12    208.30000    161.14000    119.68000
12    213.52000    195.14000    119.68000
12    249.05000    241.89000    119.68000
12    269.25000    229.47000    119.68000
12    260.45000    154.27000    119.68000
12    250.02000    166.04000    119.68000
12    211.56000    146.10000    119.68000
12    203.09000    178.79000    119.68000
12    176.69000    220.31000    119.68000
12    184.51000    236.01000    119.68000
12    174.41000    236.01000    119.68000
12    207.33000    211.81000    119.68000
12    218.08000    239.60000    119.68000
12    227.53000    227.50000    119.68000
12    207.65000    245.16000    119.68000
12    171.15000    254.97000    119.68000
12    166.26000    246.79000    119.68000
12    177.99000    245.49000    119.68000
12    189.40000    245.49000    119.68000
12    207.00000    255.30000    119.68000
12    197.22000    240.26000    119.68000
12    190.38000    226.20000    119.68000
12    187.12000    215.73000    119.68000
12    149.64000    226.20000    119.68000
12    121.61000    213.45000    119.68000
12    133.99000    202.00000    119.68000
12    136.93000    192.52000    119.68000
12    128.13000    189.91000    119.68000
12    112.81000    186.64000    119.68000
12    101.72000    215.08000    119.68000
12    112.81000    219.99000    119.68000
12    102.38000    189.91000    119.68000
12    141.49000    129.09000    119.68000
12    148.33000    113.40000    119.68000
12    154.20000    100.98000    119.68000
12    142.14000    105.55000    119.68000
12    125.84000    115.36000    119.68000
12    191.03000    136.94000    119.68000
12    206.35000    128.77000    119.68000
12    214.82000    132.36000    119.68000
12    203.09000    146.42000    119.68000
12    182.88000    156.56000    119.68000
12    180.93000    170.94000    119.68000
12    177.67000    197.43000    119.68000
12    192.33000    188.27000    119.68000
12    176.04000    184.35000    119.68000
12    187.12000    181.73000    119.68000
12    231.77000    106.21000    119.68000
12    241.87000    111.44000    119.68000
12    244.81000    122.88000    119.68000
12    254.59000    144.79000    119.68000
12    265.67000    148.06000    119.68000
12    293.37000    174.87000    119.68000
12    255.24000    191.21000    119.68000
12    312.93000    121.25000    119.68000
12    242.20000     84.63000    119.68000
12    228.19000     85.94000    119.68000
12    229.82000     75.15000    119.68000
12    251.00000     92.80000    119.68000
12    154.53000     73.19000    119.68000
12    139.86000     75.48000    119.68000
12     98.79000    144.79000    119.68000
12    194.94000    116.67000    126.96000
12    204.39000    102.61000    126.96000
12    231.44000    117.32000    126.96000
12    234.70000    132.36000    126.96000
12    225.58000    136.61000    126.96000
12    240.25000     99.02000    126.96000
12    268.93000    117.32000    126.96000
12    261.43000    123.86000    126.96000
12    258.17000    133.02000    126.96000
12    280.66000    140.54000    126.96000
12    302.50000    138.25000    126.96000
12    309.34000    147.40000    126.96000
12    304.13000    161.14000    126.96000
12    306.41000    171.27000    126.96000
12    248.07000    226.85000    126.96000
12    239.59000    231.43000    126.96000
12    268.93000    238.29000    126.96000
12    240.57000    236.99000    126.96000
12    232.10000    238.62000    126.96000
12    190.05000    260.53000    126.96000
12    181.58000    259.55000    126.96000
12    152.57000    251.70000    126.96000
12    124.54000    251.70000    126.96000
12    157.46000    243.53000    126.96000
12    164.63000    149.37000    126.96000
12    153.55000    182.06000    126.96000
12    151.92000    198.41000    126.96000
12    167.56000    200.70000    126.96000
12    164.96000    212.14000    126.96000
12    133.34000    172.91000    126.96000
12    128.78000    144.13000    126.96000
12    108.24000    139.23000    126.96000
12    119.65000     89.53000    126.96000
12    132.36000     95.42000    126.96000
12    215.80000    114.71000    126.96000
12    165.28000    165.39000    126.96000
12    162.35000    138.58000    126.96000
12    168.21000    111.11000    126.96000
12    137.58000    114.38000    126.96000
12    108.24000    148.06000    126.96000
12    101.07000    168.33000    126.96000
12    210.59000    123.86000    126.96000
12    216.45000     93.13000    126.96000
12    280.99000    148.38000    126.96000
12    297.93000    150.35000    126.96000
12    292.72000    137.92000    126.96000
12    220.04000    207.89000    126.96000
12    219.06000    189.91000    126.96000
12    165.28000    178.46000    129.31000
12    159.74000    172.25000    129.31000
12    159.41000    259.22000    129.31000
12    148.66000    265.76000    129.31000
12    139.53000    265.10000    129.31000
12    143.44000    259.55000    129.31000
12    134.32000    270.33000    129.31000
12    188.42000    269.35000    129.31000
12    192.01000    274.91000    129.31000
12    180.93000    269.03000    129.31000
12    185.16000    273.93000    129.31000
12    226.56000    254.31000    129.31000
12    235.36000    257.91000    129.31000
12    230.47000    260.85000    129.31000
12    242.85000    251.70000    129.31000
12    245.13000    244.51000    129.31000
12    264.04000    223.58000    129.31000
12    256.54000    231.10000    129.31000
12    289.79000    220.64000    129.31000
12    280.66000    176.83000    129.31000
12    282.62000    167.35000    129.31000
12    272.19000    176.50000    129.31000
12    258.82000    177.48000    129.31000
12    284.90000    154.92000    129.31000
12    267.30000    166.69000    129.31000
12    297.28000    130.73000    129.31000
12    271.53000    138.25000    129.31000
12    272.84000    148.71000    129.31000
12    276.75000    162.44000    129.31000
12    263.06000    102.29000    129.31000
12    183.53000    103.27000    129.31000
12    173.76000    100.65000    129.31000
12    167.24000     95.09000    129.31000
12    163.98000     99.02000    129.31000
12    174.41000     94.77000    129.31000
12    181.90000     86.59000    129.31000
12    168.21000     85.94000    129.31000
12    129.43000     87.25000    129.31000
12    115.41000    129.09000    129.31000
12    116.72000    137.27000    129.31000
12    129.75000    128.11000    129.31000
12    138.55000    134.33000    129.31000
12    139.53000    143.15000    129.31000
12    123.89000    154.27000    129.31000
12    116.07000    168.33000    129.31000
12    136.60000    161.79000    129.31000
12    140.18000    168.00000    129.31000
12    138.88000    176.50000    129.31000
12    152.57000    172.25000    129.31000
12    144.10000    199.39000    129.31000
12    145.07000    191.54000    129.31000
12    160.07000    216.06000    129.31000
12    129.10000    218.02000    129.31000
12    172.13000    137.92000    129.31000
12    186.47000    162.77000    129.31000
12    198.20000    159.17000    129.31000
12    176.36000    145.12000    129.31000
12    186.79000    146.10000    129.31000
12    179.62000    125.50000    129.31000
12    171.15000    126.81000    129.31000
12    177.01000    112.75000    129.31000
12    185.81000    122.56000    129.31000
12    182.88000    133.02000    129.31000
12    198.85000    133.02000    129.31000
12    206.02000    136.61000    129.31000
12    202.11000    122.23000    129.31000
12    209.28000    109.15000    129.31000
12    195.59000    106.54000    129.31000
12    221.34000    104.57000    129.31000
12    244.48000    134.00000    129.31000
12    244.48000    159.17000    129.31000
12    237.96000    151.00000    129.31000
12    239.92000    143.81000    129.31000
12    222.64000    157.87000    129.31000
12    238.29000    194.81000    129.31000
12    225.58000    199.39000    129.31000
12    245.13000    216.06000    129.31000
12    238.62000    210.83000    129.31000
12    231.12000    217.70000    129.31000
12    211.89000    229.47000    129.31000
12    196.24000    230.12000    129.31000
12    217.76000    255.30000    129.31000
12    215.80000    265.43000    129.31000
12    227.53000    267.72000    129.31000
12    206.35000    267.72000    129.31000
12    266.65000    198.08000    129.31000
12    276.75000    201.35000    129.31000
12    269.90000    207.56000    129.31000
12    258.17000    200.04000    129.31000
12    119.98000    195.46000    129.31000
12    117.04000    204.62000    129.31000
12    124.21000    205.27000    129.31000
12    105.96000    207.23000    129.31000
12    107.59000    198.08000    129.31000
12     96.18000    201.35000    129.31000
12     94.23000    209.85000    129.31000
12     93.58000    223.25000    129.31000
12    130.41000    106.21000    129.31000
12    204.39000    220.64000    129.31000
12    143.44000    246.14000    129.31000
12    143.44000    238.29000    129.31000
12    164.30000    225.87000    129.31000
12    259.47000    110.13000    133.62000
12    217.10000    175.19000    133.62000
12    230.14000    180.75000    133.62000
12    261.76000    183.69000    133.62000
12    298.26000    205.27000    133.62000
12    277.08000    210.50000    133.62000
12    156.16000    235.68000    133.62000
12    193.96000    253.33000    133.62000
12    195.59000    265.76000    133.62000
12    201.13000    270.99000    133.62000
12    218.41000    231.76000    133.62000
12    216.13000    217.37000    133.62000
12    207.98000    201.35000    133.62000
12    198.85000    206.25000    133.62000
12    144.75000    209.85000    133.62000
12    135.30000    214.10000    133.62000
12    160.07000    209.20000    133.62000
12    122.58000    228.49000    133.62000
12    112.81000    235.35000    133.62000
12    132.36000    244.83000    133.62000
12    149.31000    217.37000    133.62000
12    111.83000    156.23000    133.62000
12    107.92000    111.44000    133.62000
12    111.50000    105.88000    133.62000
12    156.81000     89.53000    133.62000
12    272.51000    129.09000    133.62000
12    233.07000     95.09000    133.62000
12    208.30000     76.78000    133.62000
12    186.47000     76.13000    133.62000
12    197.55000     88.23000    133.62000
12    190.38000     95.09000    133.62000
12    285.22000    184.68000    133.62000
12    293.37000    187.94000    133.62000
12    300.54000    188.60000    133.62000
12    202.44000    191.54000    133.62000
12    212.54000    183.69000    133.62000
12    142.14000     77.76000    136.20000
12    143.77000     90.52000    136.20000
12    153.55000    101.30000    136.20000
12    153.87000    112.75000    136.20000
12    162.67000    119.61000    136.20000
12    171.47000    117.65000    136.20000
12    183.53000    108.50000    136.20000
12    227.86000    130.08000    136.20000
12    157.46000    155.90000    136.20000
12    151.92000    159.17000    136.20000
12    119.65000    180.75000    136.20000
12    105.64000    181.08000    136.20000
12     92.60000    172.58000    136.20000
12    106.29000    161.14000    136.20000
12     99.12000    162.12000    136.20000
12    100.42000    230.12000    136.20000
12    110.52000    251.04000    136.20000
12    163.00000    239.27000    136.20000
12    175.06000    260.85000    136.20000
12    184.19000    244.51000    136.20000
12    188.10000    237.97000    136.20000
12    216.78000    242.22000    136.20000
12    212.87000    236.01000    136.20000
12    229.16000    247.78000    136.20000
12    267.95000    231.10000    136.20000
12    276.75000    226.52000    136.20000
12    278.05000    101.96000    136.20000
12    285.55000    100.00000    136.20000
12    286.20000    108.17000    136.20000
12    297.61000    106.86000    136.20000
12    312.60000    109.81000    136.20000
12    224.27000    165.71000    138.47000
12    213.52000    169.31000    138.47000
12    213.52000    152.63000    138.47000
12    231.44000    139.23000    138.47000
12    221.67000    127.46000    138.47000
12    220.69000    117.00000    138.47000
12    279.03000    133.35000    138.47000
12    294.68000    180.10000    138.47000
12    191.03000    195.46000    138.47000
12    190.05000    205.27000    138.47000
12    192.99000    221.62000    138.47000
12    179.30000    221.29000    138.47000
12    177.01000    206.91000    138.47000
12    199.83000    237.97000    138.47000
12    204.07000    256.60000    138.47000
12    208.30000    248.43000    138.47000
12    110.52000    221.62000    138.47000
12    110.52000    211.81000    138.47000
12    121.61000    213.45000    138.47000
12    120.63000    220.64000    138.47000
12    199.18000    176.50000    138.47000
12    201.46000    167.35000    138.47000
12    160.07000    189.91000    138.47000
12    150.94000    123.86000    138.47000
12    146.38000    110.13000    138.47000
12    320.10000    149.69000    138.47000
12    273.82000    184.68000    138.47000
12    255.24000    211.48000    138.47000
12    257.52000    220.97000    138.47000
12    244.81000    184.68000    138.47000
12    218.41000    143.48000    138.47000
12    227.21000    146.42000    138.47000
12    232.42000    151.00000    138.47000
12    187.77000    185.66000    138.47000
12    173.43000    228.49000    138.47000
12    178.64000    238.62000    138.47000
12    167.24000    253.01000    138.47000
12    198.85000    245.81000    138.47000
12    155.83000    265.76000    138.47000
12    134.64000    223.25000    138.47000
12    140.84000    219.00000    138.47000
12    147.36000    225.87000    138.47000
12    126.50000    161.46000    138.47000
12    130.41000    151.65000    138.47000
12    138.55000     99.67000    138.47000
12    146.38000     96.73000    138.47000
12    171.47000    173.23000    139.08000
12    172.45000    161.46000    139.08000
12    138.55000    187.29000    139.08000
12    128.78000    189.58000    139.08000
12    131.06000    203.96000    139.08000
12    228.19000    228.81000    139.08000
12    289.13000    210.83000    139.08000
12    296.63000    166.37000    139.08000
12    292.39000    159.83000    139.08000
12    237.64000    176.17000    139.08000
12    238.94000    168.33000    139.08000
12    259.15000    151.33000    139.08000
12    251.65000    136.29000    139.08000
12    246.44000    120.27000    139.08000
12    250.67000    109.81000    138.24000
12    243.50000    106.54000    138.24000
12    197.22000    151.65000    138.24000
12    185.16000    154.27000    138.24000
12    172.78000    155.58000    138.24000
12    186.47000    174.54000    138.24000
12    174.08000    181.08000    138.24000
12    170.17000    188.93000    138.24000
12    176.36000    197.43000    138.24000
12    114.11000    189.91000    138.24000
12    100.10000    148.38000    138.24000
12     99.12000    125.83000    138.24000
12    105.31000    118.96000    138.24000
12    125.19000    116.67000    138.24000
12    132.36000    120.27000    138.24000
12    122.58000    129.75000    138.24000
12    155.18000    143.15000    138.24000
12    151.59000    151.00000    138.24000
12     95.86000    188.93000    139.99000
12     91.30000    139.23000    139.99000
12     90.64000    129.09000    139.99000
12    157.46000    130.08000    139.99000
12    208.30000    146.10000    139.99000
12    204.39000    157.21000    139.99000
12    247.09000    150.35000    139.99000
12    255.56000    143.48000    139.99000
12    266.32000    153.62000    139.99000
12    247.09000    166.04000    139.99000
12    257.19000    167.67000    139.99000
12    248.07000    175.85000    139.99000
12    229.16000    104.57000    139.99000
12    225.58000     80.71000    139.99000
12    237.64000     80.38000    139.99000
12    247.42000     86.27000    139.99000
12    259.15000     91.17000    139.99000
12    197.87000     74.17000    139.99000
12    159.41000     80.05000    139.99000
12    154.85000     76.46000    139.99000
12    254.59000    242.22000    139.99000
12    163.65000    266.41000    139.99000
12    130.73000    253.01000    139.99000
12    121.61000    236.66000    139.99000
12    109.22000    171.60000    139.99000
12    224.93000    175.52000    139.99000
12    319.12000    160.81000    139.99000
12    313.58000    167.35000    139.99000
12    231.77000    189.25000    139.99000
12    251.98000     99.34000    139.99000
12    192.66000    137.27000    139.99000
12    248.72000    192.85000    139.99000
12    234.38000    205.60000    139.99000
12    194.61000    214.75000    139.99000
12    211.56000    206.91000    139.99000
12    167.56000    206.25000    144.00000
12    213.84000    192.52000    144.00000
12    219.39000    207.23000    144.00000
12    247.74000    226.20000    144.00000
12    241.55000    228.81000    144.00000
12    235.68000    233.72000    144.00000
12    185.49000    256.28000    144.00000
12    191.36000    259.22000    144.00000
12    152.90000    241.56000    144.00000
12    151.27000    250.72000    144.00000
12    153.87000    255.62000    144.00000
12    122.26000    252.35000    144.00000
12    107.27000    242.87000    144.00000
12    164.30000    149.69000    144.00000
12    159.09000    150.35000    144.00000
12    161.70000    141.19000    144.00000
12    162.35000    159.17000    144.00000
12    159.74000    164.73000    144.00000
12    199.18000     96.73000    144.00000
12    191.68000    115.69000    144.00000
12    231.12000    116.67000    144.00000
12    270.88000    115.36000    144.00000
12    260.45000    120.92000    144.00000
12    262.41000    133.67000    144.00000
12    285.22000    147.73000    144.00000
12    308.69000    143.81000    144.00000
12    306.08000    163.42000    144.00000
12    308.04000    176.50000    144.00000
12    301.52000    180.42000    144.00000
12    221.34000    185.66000    144.00000
12    171.47000    213.77000    144.00000
12    184.84000    224.56000    144.00000
12    231.44000    236.66000    144.00000
12    239.59000    240.26000    144.00000
12    249.05000    205.93000    144.00000
12    212.87000    160.48000    144.00000
12    220.69000    133.67000    144.00000
12    198.53000    112.42000    144.00000
12    204.39000    101.30000    144.00000
12    166.26000    103.27000    144.00000
12    166.58000    125.17000    146.96000
12    171.15000     92.15000    146.96000
12    164.63000     94.77000    146.96000
12    264.69000    102.61000    146.96000
12    278.70000    179.12000    146.96000
12    276.75000    157.54000    146.96000
12    295.00000    132.69000    146.96000
12    289.13000    138.58000    146.96000
12    306.08000    136.29000    146.96000
12    300.87000    128.77000    146.96000
12    302.50000    152.96000    146.96000
12    286.20000    172.58000    146.96000
12    282.62000    163.10000    146.96000
12    280.99000    202.98000    146.96000
12    270.23000    198.73000    146.96000
12    258.82000    203.31000    146.96000
12    273.82000    217.70000    146.96000
12    265.67000    224.56000    146.96000
12    249.05000    247.78000    146.96000
12    242.53000    247.78000    146.96000
12    146.38000    201.68000    146.96000
12    138.23000    175.52000    146.96000
12    119.98000    153.29000    146.96000
12    147.68000    265.76000    146.96000
12    151.92000    168.65000    146.96000
12    117.70000    137.92000    146.96000
12    106.61000    132.69000    146.96000
12    272.84000    237.97000    146.96000
12    269.25000    234.70000    146.96000
12    228.84000    261.51000    146.96000
12    221.99000    275.24000    146.96000
12    220.36000    267.07000    146.96000
12    229.82000    270.99000    146.96000
12    210.26000    271.32000    146.96000
12    161.37000    176.17000    146.96000
12    273.82000    137.27000    146.96000
12    181.90000     87.57000    146.96000
12    180.60000     97.71000    146.96000
12    134.97000    229.79000    146.96000
12    112.81000    203.96000    146.96000
12    144.10000    255.95000    146.96000
12    137.58000    261.83000    146.96000
12    295.98000    144.79000    146.96000
12    283.59000    119.94000    146.96000
12    253.28000    126.81000    146.96000
12    242.20000    129.09000    146.96000
12    221.02000     91.17000    146.96000
12    212.87000     95.75000    146.96000
12    214.82000    107.52000    146.96000
12    201.79000    124.52000    146.96000
12    193.64000    129.09000    146.96000
12    242.53000    158.52000    146.96000
12    268.60000    168.33000    146.96000
12    203.41000    134.65000    146.96000
12    181.90000    133.67000    146.96000
12    175.06000    139.88000    146.96000
12    186.79000    164.08000    146.96000
12    223.95000    198.08000    146.96000
12    234.38000    217.70000    146.96000
12    203.09000    224.56000    146.96000
12    161.04000    226.20000    146.96000
12    142.14000    236.99000    146.96000
12    177.34000    251.37000    146.96000
12    183.21000    269.68000    146.96000
12    170.50000    273.93000    146.96000
12    134.97000    142.17000    146.96000
12    136.27000    132.69000    146.96000
12    133.01000    104.25000    146.96000
12    124.54000    107.84000    146.96000
12    124.54000     92.15000    146.96000
12    133.99000     85.61000    146.96000
12    235.36000     98.36000    150.52000
12    224.60000     98.69000    150.52000
12    157.13000     89.53000    150.52000
12    113.13000    110.13000    150.52000
12    263.06000    179.12000    150.52000
12    284.25000    184.35000    150.52000
12    298.26000    188.27000    150.52000
12    299.24000    204.29000    150.52000
12    287.18000    220.97000    150.52000
12    285.22000    232.41000    150.52000
12    280.99000    209.85000    150.52000
12    207.33000    186.31000    150.52000
12    199.50000    195.14000    150.52000
12    158.11000    208.54000    150.52000
12    218.73000    234.70000    150.52000
12    131.38000    244.83000    150.52000
12    187.44000     95.75000    150.52000
12    198.53000     91.82000    150.52000
12    257.85000    106.54000    150.52000
12    243.18000    141.52000    150.52000
12    257.52000    192.52000    150.52000
12    265.67000    188.27000    150.52000
12    216.78000    219.33000    150.52000
12    141.81000    164.40000    150.52000
12    131.71000    168.00000    150.52000
12    129.10000    215.08000    150.52000
12    153.87000    231.10000    150.52000
12    196.90000    269.68000    150.52000
12    186.14000    144.79000    150.52000
12    143.77000    122.56000    150.52000
12    114.76000    164.08000    150.52000
12    120.63000    179.77000    152.71000
12    110.52000    158.85000    152.71000
12    102.05000    157.87000    152.71000
12     96.51000    166.04000    152.71000
12     94.55000    170.29000    152.71000
12    146.05000    247.45000    152.71000
12    163.98000    239.27000    152.71000
12    265.67000    144.46000    152.71000
12    168.87000    117.00000    152.71000
12    181.58000    108.17000    152.71000
12    231.12000    126.48000    152.71000
12    227.21000    134.98000    152.71000
12    227.53000    248.76000    152.71000
12    108.24000    251.04000    152.71000
12    232.42000    149.04000    153.77000
12    214.17000    150.67000    153.77000
12    223.95000    163.42000    153.77000
12    215.15000    170.62000    153.77000
12    208.30000    168.33000    153.77000
12    202.11000    166.69000    153.77000
12    157.46000    186.96000    153.77000
12    160.72000    195.14000    153.77000
12    190.05000    202.98000    153.77000
12    216.45000    240.26000    153.77000
12    252.96000    213.12000    153.77000
12    284.90000    111.11000    153.77000
12    298.26000    106.86000    153.77000
12    153.22000    102.61000    153.77000
12    148.66000    112.09000    153.77000
12    128.78000    156.56000    153.77000
12    151.27000    157.87000    153.77000
12    174.73000    204.62000    153.77000
12    197.87000    238.62000    153.77000
12    184.84000    236.01000    153.77000
12    182.88000    245.81000    153.77000
12    198.85000    256.28000    153.77000
12    176.69000    260.53000    153.77000
12    154.85000    262.16000    153.77000
12    143.77000    261.51000    153.77000
12    111.83000    188.27000    153.77000
12    102.38000    177.81000    153.77000
12    182.88000    181.08000    153.77000
12    190.05000    170.29000    153.77000
12    222.32000    213.77000    153.77000
12    214.82000    256.93000    153.77000
12    180.27000    122.56000    153.77000
12    218.08000    115.36000    153.77000
12    190.38000    151.00000    153.77000
12    137.58000    153.94000    153.77000
12    123.89000    117.98000    153.77000
12    133.99000    119.29000    153.77000
12    115.41000    125.83000    153.77000
12    137.25000     97.71000    153.77000
12    104.98000    117.98000    153.77000
12     99.44000    127.13000    153.77000
12    104.33000    150.67000    153.77000
12    112.48000    144.13000    153.77000
12    124.54000    146.42000    153.77000
12    123.56000    193.50000    153.77000
12    121.61000    207.23000    153.77000
12    104.98000    208.54000    153.77000
12    114.76000    214.43000    153.77000
12    111.83000    226.85000    153.77000
12    106.94000    219.33000    153.77000
12     96.84000    227.50000    153.77000
12     99.12000    218.02000    153.77000
12     96.18000    210.50000    153.77000
12     95.53000    201.02000    153.77000
12    147.36000    214.10000    153.77000
12    146.38000    222.27000    153.77000
12    199.18000    182.39000    153.77000
12    242.53000    187.29000    153.77000
12    193.31000    227.83000    153.77000
12    200.48000    200.70000    153.77000
12    243.50000    170.29000    155.89000
12    248.72000    160.81000    155.89000
12    257.85000    167.02000    155.89000
12    287.18000    153.62000    155.89000
12    277.08000    134.98000    155.89000
12    312.60000    153.62000    155.89000
12    311.62000    169.64000    155.89000
12    261.76000    230.12000    155.89000
12    137.25000    189.58000    155.89000
12    120.95000    236.33000    155.89000
12    196.57000    214.10000    156.73000
12    192.99000    208.22000    156.73000
12    227.53000    178.14000    156.73000
12    277.40000    226.85000    156.73000
12    276.10000    233.72000    156.73000
12    163.33000    254.97000    156.73000
12    165.93000    246.79000    156.73000
12    126.82000    263.14000    156.73000
12    136.27000    268.70000    156.73000
12    252.96000    221.29000    156.73000
12    203.41000    158.52000    156.73000
12    170.17000    161.46000    156.73000
12    170.50000    177.16000    156.73000
12    170.17000    188.93000    156.73000
12    180.60000    196.45000    156.73000
12    188.75000    190.23000    156.73000
12    178.32000    153.62000    156.73000
12    156.16000    131.38000    156.73000
12    122.26000    169.31000    156.73000
12    109.22000    170.62000    156.73000
12    128.78000    202.33000    156.73000
12    107.27000    196.12000    156.73000
12    101.07000    187.94000    156.73000
12     94.55000    192.19000    156.73000
12     94.23000    181.73000    156.73000
12    208.96000    118.31000    156.73000
12    239.92000    120.92000    156.73000
12    248.39000    113.07000    156.73000
12    253.28000    144.46000    156.73000
12    261.76000    151.33000    156.73000
12    292.07000    165.39000    156.73000
12    300.22000    169.96000    156.73000
12    295.00000    157.54000    156.73000
12    274.79000    190.23000    156.73000
12    290.44000    212.14000    156.73000
12    295.00000    219.66000    156.73000
12    288.16000    202.33000    156.73000
12    264.04000    215.41000    156.73000
12    232.42000    188.27000    156.73000
12    233.73000    203.31000    156.73000
12    249.05000    232.41000    156.73000
12    258.82000    239.27000    156.73000
12    232.42000    167.35000    156.73000
12    202.76000    144.79000    156.73000
12    255.89000    183.04000    156.73000
12    223.95000    227.50000    156.73000
12    199.18000    244.83000    156.73000
12    174.73000    225.22000    156.73000
12    180.93000    219.00000    159.38000
12    181.25000    207.56000    159.38000
12    218.41000    178.79000    159.38000
12    162.02000    167.35000    159.38000
12    158.76000    159.83000    159.38000
12    156.81000    147.73000    159.38000
12    159.41000    139.56000    159.38000
12    159.09000    116.02000    159.38000
12    197.22000     97.71000    159.38000
12    198.85000    110.79000    159.38000
12    217.10000    133.67000    159.38000
12    219.71000    140.54000    159.38000
12    215.80000    206.25000    159.38000
12    242.53000    226.52000    159.38000
12    235.03000    236.33000    159.38000
12    154.85000    254.97000    159.38000
12    106.29000    241.56000    159.38000
12    117.70000    253.01000    159.38000
12    193.64000    261.51000    159.38000
12    186.79000    259.55000    159.38000
12    191.03000    254.64000    159.38000
12    188.42000    249.41000    159.38000
12    306.08000    178.79000    159.38000
12    304.13000    164.08000    159.38000
12    304.78000    143.48000    159.38000
12    268.93000    115.69000    159.38000
12    249.37000    196.12000    159.38000
12    240.57000    199.71000    159.38000
12    209.93000    197.75000    159.38000
12    219.06000    187.62000    159.38000
12    177.99000    167.35000    159.38000
12    167.24000    148.06000    159.38000
12    148.01000    180.75000    159.38000
12    137.58000    209.85000    159.38000
12    171.80000    234.37000    159.38000
12    208.96000    248.10000    159.38000
12    260.13000    135.31000    159.38000
12    268.28000    127.13000    159.38000
12    226.88000    116.02000    159.38000
12    204.07000    101.96000    159.38000
12    146.05000    145.12000    159.38000
12    249.37000    176.17000    159.38000
12    311.62000    139.23000    159.38000
12    292.07000    123.54000    159.38000
12    285.22000    131.06000    159.38000
12    165.28000    104.57000    159.38000
12    129.10000    181.08000    159.38000
12    166.91000    126.15000    162.18000
12    196.90000    130.40000    162.18000
12    266.32000    101.30000    162.18000
12    255.56000    120.92000    162.18000
12    280.33000    154.92000    162.18000
12    277.73000    178.14000    162.18000
12    250.35000    207.89000    162.18000
12    191.68000    111.77000    162.18000
12    145.40000    201.35000    162.18000
12    138.88000    226.85000    162.18000
12    133.01000    222.60000    162.18000
12    128.45000    229.47000    162.18000
12    298.26000    134.00000    162.18000
12    301.19000    126.48000    162.18000
12    282.94000    138.90000    162.18000
12    312.28000    160.15000    162.18000
12    263.06000    199.71000    162.18000
12    270.23000    194.16000    162.18000
12    274.47000    246.79000    162.18000
12    225.58000    268.70000    162.18000
12    217.10000    270.33000    162.18000
12    250.67000    251.04000    162.18000
12    163.98000    269.68000    162.18000
12    148.98000    170.29000    162.18000
12    140.51000    174.87000    162.18000
12    139.53000    182.71000    162.18000
12    136.60000    133.35000    162.18000
12    133.99000    142.83000    162.18000
12    162.35000     94.11000    162.18000
12    206.67000    110.46000    162.18000
12    233.73000    112.09000    162.18000
12    254.26000    131.38000    162.18000
12    242.53000    133.67000    162.18000
12    285.55000    169.64000    162.18000
12    291.74000    174.87000    162.18000
12    273.16000    165.06000    162.18000
12    265.67000    160.48000    162.18000
12    283.59000    117.00000    162.18000
12    246.44000    126.48000    162.18000
12    213.19000    104.25000    162.18000
12    213.84000     91.50000    162.18000
12    179.62000    133.35000    162.18000
12    172.13000    139.56000    162.18000
12    116.39000    134.65000    162.18000
12    121.93000    107.19000    162.18000
12     99.12000    141.85000    162.18000
12    164.63000    221.62000    162.18000
12    156.48000    218.68000    162.18000
12    230.14000    221.29000    162.18000
12    236.01000    215.08000    162.18000
12    280.66000    201.35000    162.18000
12    173.76000    251.04000    162.18000
12    265.99000    182.06000    166.65000
12    284.90000    185.00000    166.65000
12    297.28000    185.98000    166.65000
12    297.61000    205.60000    166.65000
12    286.85000    223.91000    166.65000
12    239.59000    242.87000    166.65000
12    133.34000    240.58000    166.65000
12    131.71000    247.78000    166.65000
12    155.50000    198.41000    166.65000
12    240.57000    156.23000    166.65000
12    139.21000    163.75000    166.65000
12    130.08000    165.71000    166.65000
12    116.72000    156.88000    166.65000
12    183.86000     98.04000    166.65000
12    151.92000     90.84000    166.65000
12    143.77000    125.17000    166.65000
12    209.93000    175.85000    166.65000
12    212.22000    190.23000    166.65000
12    223.30000    207.23000    166.65000
12    222.97000    236.99000    166.65000
12    210.26000    236.66000    166.65000
12    214.82000    218.35000    166.65000
12    112.48000    204.95000    166.65000
12    200.81000    191.21000    167.48000
12    152.57000    236.66000    167.48000
12    152.24000    227.50000    167.48000
12    263.71000    175.85000    167.48000
12    170.50000    212.47000    167.48000
12    257.52000    113.40000    167.48000
12    295.00000    147.73000    167.48000
12    121.28000    180.75000    168.39000
12    148.01000    243.20000    168.39000
12    144.42000    250.72000    168.39000
12    167.89000    116.34000    168.39000
12    155.83000    108.50000    168.39000
12    191.36000    123.54000    168.39000
12    228.51000    133.67000    168.39000
12    227.53000    125.17000    168.39000
12    222.97000    166.69000    171.19000
12    155.50000    262.49000    171.19000
12    143.77000    260.20000    171.19000
12    263.39000    230.45000    171.19000
12    256.54000    222.93000    172.03000
12    264.69000    220.64000    172.03000
12    255.56000    211.81000    172.03000
12    155.50000    134.00000    172.03000
12    162.35000    130.40000    172.03000
12    235.03000    140.86000    172.03000
12    228.84000    149.04000    172.03000
12    251.00000    146.42000    172.03000
12    275.77000    135.63000    172.03000
12    311.30000    151.98000    172.03000
12    188.42000    221.29000    172.03000
12    199.18000    257.58000    172.03000
12    226.56000    248.43000    172.03000
12    196.24000    235.02000    172.03000
12    197.55000    243.85000    172.03000
12    184.51000    238.29000    172.03000
12    179.95000    245.49000    172.03000
12    164.30000    241.89000    172.03000
12    158.11000    248.10000    172.03000
12    119.65000    234.04000    172.03000
12    119.98000    206.58000    172.03000
12    151.27000    163.10000    172.03000
12    148.33000    158.85000    172.03000
12    166.91000    159.50000    172.03000
12    146.05000    111.11000    172.03000
12    154.53000    101.96000    172.03000
12    228.19000    178.46000    172.03000
12    265.34000    146.42000    172.03000
12    244.16000    168.65000    172.03000
12    255.24000    169.64000    172.03000
12    230.79000    196.12000    172.03000
12    175.06000    193.50000    172.03000
12    188.75000    202.33000    172.03000
12    201.13000    213.45000    172.03000
12    209.61000    221.62000    172.03000
12    218.73000    225.54000    172.03000
12    232.42000    227.83000    172.03000
12    169.19000    170.62000    172.03000
12    161.04000    185.66000    172.03000
12    163.00000    176.50000    172.03000
12    167.89000    189.91000    172.03000
12    185.49000    147.08000    172.03000
12    182.23000    155.58000    172.03000
12    195.92000    164.73000    172.03000
12    207.33000    162.12000    172.03000
12    215.15000    169.96000    172.03000
12    203.09000    171.60000    172.03000
12    202.76000    199.06000    172.03000
12    241.87000    122.56000    172.03000
12    289.46000    202.98000    172.03000
12    103.68000    209.85000    172.03000
12    146.38000    209.20000    172.03000
12    188.10000    190.56000    172.03000
12    191.36000    181.41000    172.03000
12    179.30000    179.77000    172.03000
12    236.66000    185.66000    172.03000
12    246.11000    186.64000    172.03000
12    256.87000    188.27000    172.03000
12    234.38000    166.04000    172.03000
12    220.04000    154.92000    172.03000
12    217.43000    149.37000    172.03000
12    256.22000    157.87000    172.03000
12    202.44000    154.60000    172.03000
12    204.39000    144.79000    172.03000
12    191.68000    152.63000    172.03000
12    195.92000    141.52000    172.03000
12    215.80000    119.94000    172.03000
12    221.02000    109.15000    172.03000
12    135.30000    109.81000    172.03000
12    137.25000     98.04000    172.03000
12    119.98000    117.32000    172.03000
12    135.30000    122.56000    172.03000
12    118.35000    146.10000    172.03000
12    127.15000    156.23000    172.03000
12    115.41000    172.25000    172.03000
12    127.80000    194.81000    172.03000
12    116.39000    196.12000    172.03000
12    106.29000    192.19000    172.03000
12    104.66000    172.91000    172.03000
12    108.24000    162.44000    172.03000
12    112.48000    182.39000    172.03000
12    102.38000    183.37000    172.03000
12    140.18000    195.14000    172.03000
12    129.75000    212.14000    172.03000
12    176.69000    106.54000    172.03000
12    180.27000    121.25000    172.03000
12    295.33000    160.81000    173.69000
12    269.90000    125.83000    175.36000
12    307.39000    140.54000    175.36000
12    303.15000    166.37000    175.36000
12    303.48000    180.75000    175.36000
12    220.04000    214.10000    175.36000
12    217.76000    182.71000    175.36000
12    184.51000    210.50000    175.36000
12    154.20000    252.68000    175.36000
12    212.22000    245.49000    175.36000
12    235.03000    238.62000    175.36000
12    277.73000    234.37000    175.36000
12    269.90000    240.91000    175.36000
12    237.31000    234.37000    175.36000
12    248.39000    231.76000    175.36000
12    247.42000    241.56000    175.36000
12    259.80000    238.62000    175.36000
12    255.56000    232.08000    175.36000
12    219.71000    135.96000    175.36000
12    199.83000    113.40000    175.36000
12    197.87000     99.02000    175.36000
12    190.38000    103.92000    175.36000
12    160.39000    164.73000    175.36000
12    188.75000    228.81000    175.36000
12    114.11000    212.47000    175.36000
12    111.18000    223.25000    175.36000
12    181.58000    257.26000    175.36000
12    183.86000    267.39000    175.36000
12    191.03000    248.10000    175.36000
12    179.30000    220.31000    175.36000
12    177.99000    229.79000    175.36000
12    174.08000    239.27000    175.36000
12    130.08000    178.14000    175.36000
12    127.80000    185.33000    175.36000
12    146.05000    147.08000    175.36000
12    141.49000    151.00000    175.36000
12    274.14000    140.86000    175.36000
12    196.24000    132.36000    178.32000
12    180.27000    139.56000    178.32000
12    165.61000    201.35000    178.32000
12    153.22000    216.06000    178.32000
12    162.67000    222.60000    178.32000
12    132.36000    224.24000    178.32000
12    141.49000    230.12000    178.32000
12    270.23000    197.43000    178.32000
12    274.14000    183.04000    178.32000
12    278.70000    173.23000    178.32000
12    284.57000    175.85000    178.32000
12    290.11000    168.65000    178.32000
12    294.35000    174.54000    178.32000
12    313.58000    161.46000    178.32000
12    300.54000    132.04000    178.32000
12    287.18000    122.88000    178.32000
12    280.66000    119.29000    178.32000
12    254.26000    120.59000    178.32000
12    251.33000    108.50000    178.32000
12    234.38000    106.86000    178.32000
12    251.98000    131.38000    178.32000
12    241.55000    134.98000    178.32000
12    189.73000    109.81000    178.32000
12    169.52000    111.11000    178.32000
12    168.21000    121.90000    178.32000
12    162.02000     95.75000    178.32000
12    138.88000    185.00000    178.32000
12    145.07000    170.62000    178.32000
12    280.33000    154.60000    178.32000
12    246.44000    202.66000    178.32000
12    239.27000    212.79000    178.32000
12    241.87000    220.97000    178.32000
12    150.29000    180.10000    178.32000
12    140.18000    201.68000    178.32000
12    138.88000    214.75000    178.32000
12    162.02000    233.06000    178.32000
12    168.21000    251.37000    178.32000
12    168.87000    267.72000    178.32000
12    171.15000    257.58000    178.32000
12    223.62000    259.87000    178.32000
12    238.62000    253.66000    178.32000
12    228.84000    268.37000    178.32000
12    219.06000    270.33000    178.32000
12    283.27000    192.52000    178.32000
12    212.54000    100.65000    178.32000
12    133.34000    135.31000    178.32000
12    116.07000    134.98000    178.32000
12    206.67000    266.74000    178.32000
12    195.92000    270.66000    178.32000
12    189.73000    278.18000    179.15000
12    224.60000    203.64000    183.24000
12    218.73000    207.23000    183.24000
12    212.54000    215.41000    183.24000
12    197.22000    192.52000    183.24000
12    213.52000    177.16000    183.24000
12    170.50000    209.85000    183.24000
12    159.41000    200.70000    183.24000
12    155.18000    196.12000    183.24000
12    212.87000    139.23000    183.24000
12    297.28000    146.42000    183.24000
12    282.29000    137.92000    183.24000
12    275.77000    128.44000    183.24000
12    267.95000    136.61000    183.24000
12    273.49000    152.63000    183.24000
12    232.42000    115.36000    183.24000
12    260.45000    112.42000    183.24000
12    185.81000     96.73000    183.24000
12    171.80000     98.69000    183.24000
12    144.75000    124.84000    183.24000
12    165.93000    139.88000    183.24000
12    161.37000    151.33000    183.24000
12    264.36000    176.83000    183.24000
12    268.28000    185.33000    183.24000
12    292.39000    185.98000    183.24000
12    248.72000    192.19000    183.24000
12    224.27000    235.68000    183.24000
12    201.79000    237.31000    183.24000
12    171.15000    216.06000    183.24000
12    150.61000    117.65000    183.24000
12    149.96000     94.44000    183.24000
12    154.85000    227.18000    183.24000
12    151.27000    236.33000    183.24000
12    133.67000    242.22000    183.24000
12    265.67000    165.39000    183.24000
12    240.90000    159.83000    183.24000
12    242.20000    150.35000    183.24000
12    233.40000    153.94000    183.24000
12    214.82000    190.23000    184.15000
12    221.67000    195.79000    184.15000
12    203.41000    186.96000    184.15000
12    195.92000    174.21000    184.15000
12    177.99000    168.65000    184.15000
12    172.45000    153.29000    184.15000
12    207.98000    233.72000    184.15000
12    217.43000    237.97000    184.15000
12    223.95000    242.87000    184.15000
12    218.08000    252.35000    184.15000
12    248.07000    215.08000    184.15000
12    260.13000    205.27000    184.15000
12    258.82000    197.75000    184.15000
12    280.33000    200.37000    184.15000
12    187.44000    169.31000    184.15000
12    157.46000    112.09000    184.15000
12    133.99000    160.15000    184.15000
12    135.95000    172.58000    184.15000
12    116.39000    157.54000    184.15000
12    120.63000    128.44000    184.15000
12    129.75000    147.40000    184.15000
12    227.86000    123.86000    184.15000
12    222.97000    130.08000    184.15000
12    301.52000    156.56000    184.15000
12    144.42000    242.87000    184.15000
12    141.16000    252.03000    184.15000
12    147.68000    229.79000    184.15000
12    123.56000    220.64000    184.15000
12    224.27000    182.39000    184.15000
12    209.61000    123.86000    184.15000
12    191.36000    120.27000    184.15000
12    119.98000    181.41000    184.15000
12    120.30000    172.58000    184.15000
12    141.49000    134.65000    184.15000
12    213.19000    166.04000    187.63000
12    198.20000    167.35000    187.63000
12    184.19000    151.65000    187.63000
12    219.71000    146.75000    187.63000
12    232.75000    144.46000    187.63000
12    175.06000    190.89000    187.63000
12    188.42000    220.64000    187.63000
12    117.04000    206.25000    187.63000
12    120.95000    232.08000    187.63000
12    163.00000    159.17000    187.63000
12    150.94000    162.77000    187.63000
12    262.08000    215.41000    187.63000
12    255.56000    215.41000    187.63000
12    258.17000    224.56000    187.63000
12    267.62000    210.18000    187.63000
12    269.58000    202.66000    187.63000
12    290.76000    203.64000    187.63000
12    298.26000    194.16000    187.63000
12    227.53000    216.39000    187.63000
12    230.14000    227.50000    187.63000
12    200.81000    258.24000    187.63000
12    160.72000    241.56000    187.63000
12    161.70000    249.74000    187.63000
12    148.98000    258.24000    187.63000
12    228.51000    172.25000    187.63000
12    205.70000    161.79000    187.63000
12    221.34000    160.15000    187.63000
12    228.84000    161.79000    187.63000
12    207.98000    197.75000    187.63000
12    184.84000    202.00000    187.63000
12    178.97000    246.14000    187.63000
12    164.96000    130.40000    187.63000
12    157.13000    134.00000    187.63000
12    165.93000    179.44000    189.45000
12    178.64000    180.42000    189.45000
12    203.09000    203.31000    189.45000
12    270.23000    222.60000    189.45000
12    266.97000    228.49000    189.45000
12    136.60000    192.85000    189.45000
12    129.75000    206.25000    189.45000
12    158.44000    179.12000    189.45000
12    177.67000    116.02000    189.45000
12    181.25000    123.21000    189.45000
12    252.96000    144.79000    189.45000
12    260.45000    153.94000    189.45000
12    260.13000    125.17000    189.45000
12    260.78000    138.58000    189.45000
12    264.69000    147.40000    189.45000
12    272.19000    161.46000    189.45000
12    283.59000    160.15000    189.45000
12    290.44000    160.48000    189.45000
12    282.29000    145.77000    189.45000
12    289.79000    134.65000    189.45000
12    267.30000    118.31000    189.45000
12    241.22000    121.25000    189.45000
12    241.22000    111.11000    189.45000
12    211.89000    111.44000    189.45000
12    179.95000    131.06000    189.45000
12    198.20000    146.75000    189.45000
12    188.75000    161.14000    189.45000
12    155.50000    141.52000    189.45000
12    138.88000    163.10000    189.45000
12    143.77000    107.19000    189.45000
12    132.04000    110.13000    189.45000
12    129.43000    124.19000    189.45000
12    123.56000    156.88000    189.45000
12    126.50000    166.04000    189.45000
12    116.72000    147.73000    189.45000
12    121.93000    193.18000    189.45000
12    148.01000    209.52000    189.45000
12    188.10000    186.31000    189.45000
12    257.52000    178.14000    189.45000
12    248.72000    169.64000    189.45000
12    244.16000    176.50000    189.45000
12    235.68000    180.10000    189.45000
12    233.73000    194.16000    189.45000
12    191.03000    239.27000    189.45000
12    225.58000    250.06000    189.45000
12    127.80000    236.99000    189.45000
12    198.53000    207.23000    189.45000
12    199.18000    212.79000    189.45000
12    210.91000    154.27000    189.45000
12    251.65000    161.14000    189.45000
12    201.46000    115.04000    191.65000
12    196.57000    159.83000    191.65000
12    190.70000    232.08000    191.65000
12    191.03000    246.79000    191.65000
12    172.45000    227.83000    191.65000
12    177.01000    237.97000    191.65000
12    175.71000    219.00000    191.65000
12    301.52000    181.41000    191.65000
12    307.71000    138.58000    191.65000
12    304.13000    163.42000    191.65000
12    297.93000    163.10000    191.65000
12    274.47000    137.60000    191.65000
12    198.85000     97.05000    191.65000
12    191.36000    102.94000    191.65000
12    163.65000    104.90000    191.65000
12    154.20000    106.54000    191.65000
12    150.94000    138.58000    191.65000
12    197.55000    198.08000    191.65000
12    208.30000    242.54000    191.65000
12    236.33000    239.27000    191.65000
12    251.33000    234.70000    191.65000
12    247.42000    242.87000    191.65000
12    179.62000    252.03000    191.65000
12    180.27000    258.24000    191.65000
12    179.95000    263.80000    191.65000
12    177.01000    270.99000    191.65000
12    163.00000    188.93000    191.65000
12    172.78000    202.00000    191.65000
12    179.30000    213.12000    191.65000
12    222.97000    105.55000    191.65000
12    218.41000    117.65000    191.65000
12    141.81000    151.65000    191.65000
12    291.74000    172.25000    193.69000
12    279.03000    172.58000    193.69000
12    285.22000    177.48000    193.69000
12    194.94000    132.04000    193.69000
12    270.88000    130.08000    193.69000
12    133.99000    224.56000    193.69000
12    163.65000    225.22000    193.69000
12    249.05000    204.29000    193.69000
12    288.48000    193.83000    193.69000
12    142.47000    200.70000    193.69000
12    149.96000    188.93000    193.69000
12    219.39000    211.16000    195.51000
12    265.67000    190.56000    195.51000
12    226.23000    202.00000    198.84000
12    212.54000    201.68000    198.84000
12    212.22000    218.68000    198.84000
12    200.48000    237.97000    198.84000
12    169.84000    209.52000    198.84000
12    171.80000    215.73000    198.84000
12    160.72000    201.35000    198.84000
12    212.22000    176.17000    198.84000
12    297.28000    144.46000    198.84000
12    295.65000    153.29000    198.84000
12    293.05000    187.29000    198.84000
12    271.86000    177.16000    198.84000
12    250.35000    190.23000    198.84000
12    214.50000    139.23000    198.84000
12    153.22000    214.10000    198.84000
12    152.90000    251.04000    198.84000
12    134.32000    241.56000    198.84000
12    146.05000    172.91000    198.84000
12    141.16000    187.29000    198.84000
12    148.98000    196.12000    198.84000
12    168.54000    121.25000    198.84000
12    166.91000    137.92000    198.84000
12    202.11000    136.61000    198.84000
12    280.33000    152.96000    198.84000
12    247.09000    129.09000    198.84000
12    246.11000    138.90000    198.84000
12    242.53000    161.46000    198.84000
12    236.99000    167.02000    198.84000
12    237.64000    151.98000    198.84000
12    207.65000    144.13000    198.84000
12    182.56000    109.15000    198.84000
12    179.30000     98.69000    198.84000
12    169.84000    109.15000    198.84000
12    155.50000    119.94000    198.84000
12    146.38000    117.65000    198.84000
12    149.31000    129.09000    198.84000
12    231.44000    207.89000    198.84000
12    238.62000    208.54000    198.84000
12    238.62000    200.04000    198.84000
12    277.40000    190.23000    198.84000
12    275.12000    197.10000    198.84000
12    172.78000    255.30000    198.84000
12    170.82000    264.45000    198.84000
12    162.35000    264.45000    198.84000
12    161.37000    256.60000    198.84000
12    138.55000    235.02000    198.84000
12    133.34000    187.94000    198.84000
12    130.08000    179.12000    198.84000
12    223.30000    231.10000    198.84000
12    223.30000    183.69000    200.06000
12    209.93000    183.69000    200.06000
12    215.80000    191.21000    200.06000
12    246.44000    149.04000    200.06000
12    254.59000    133.67000    200.06000
12    222.64000    129.09000    200.06000
12    209.61000    125.50000    200.06000
12    192.99000    120.27000    200.06000
12    163.33000    115.36000    200.06000
12    152.57000    230.77000    200.06000
12    143.77000    232.08000    200.06000
12    147.68000    243.20000    200.06000
12    141.16000    245.81000    200.06000
12    125.84000    224.56000    200.06000
12    137.90000    214.43000    200.06000
12    147.03000    219.66000    200.06000
12    170.17000    241.56000    200.06000
12    134.64000    172.58000    200.06000
12    124.21000    145.12000    200.06000
12    132.04000    138.25000    200.06000
12    137.58000    128.44000    200.06000
12    133.01000    149.37000    200.06000
12    140.51000    141.19000    200.06000
12    178.97000    146.10000    200.06000
12    154.53000    149.37000    200.06000
12    231.12000    132.36000    200.06000
12    229.49000    116.02000    200.06000
12    263.06000    164.08000    200.06000
12    259.15000    199.06000    200.06000
12    243.18000    218.35000    200.06000
12    223.62000    241.24000    200.06000
12    204.39000    224.89000    200.06000
12    197.87000    188.93000    200.06000
12    189.07000    211.81000    200.06000
12    189.40000    197.43000    200.06000
12    184.19000    170.62000    200.06000
12    178.97000    159.17000    200.06000
12    186.79000    139.88000    200.06000
12    219.39000    145.44000    202.86000
12    225.25000    150.35000    202.86000
12    230.79000    142.83000    202.86000
12    233.07000    148.06000    202.86000
12    195.59000    170.62000    202.86000
12    202.11000    168.33000    202.86000
12    218.41000    164.40000    202.86000
12    226.23000    167.67000    202.86000
12    221.02000    170.94000    202.86000
12    163.98000    158.52000    202.86000
12    172.78000    191.21000    202.86000
12    191.03000    219.33000    202.86000
12    118.35000    206.91000    202.86000
12    232.75000    228.81000    202.86000
12    226.88000    216.72000    202.86000
12    260.13000    215.08000    202.86000
12    266.32000    212.14000    202.86000
12    259.15000    225.54000    202.86000
12    284.57000    183.37000    202.86000
12    300.54000    193.18000    202.86000
12    183.53000    151.98000    202.86000
12    199.18000    180.10000    202.86000
12    162.35000    239.60000    202.86000
12    159.09000    247.12000    202.86000
12    160.72000    212.79000    202.86000
12    155.50000    166.37000    202.86000
12    149.31000    157.54000    202.86000
12    157.78000    128.11000    202.86000
12    197.87000    108.82000    202.86000
12    216.45000    228.16000    202.86000
12    216.45000    236.66000    202.86000
12    199.50000    249.41000    203.77000
12    242.85000    175.85000    204.75000
12    259.47000    178.14000    204.75000
12    260.78000    154.60000    204.75000
12    258.82000    145.44000    204.75000
12    270.56000    147.08000    204.75000
12    290.11000    165.71000    204.75000
12    200.81000    205.27000    204.75000
12    193.96000    205.27000    204.75000
12    250.35000    212.79000    204.75000
12    182.56000    127.79000    204.75000
12    175.71000    133.35000    204.75000
12    195.27000    147.73000    204.75000
12    181.90000    181.41000    204.75000
12    183.21000    192.52000    204.75000
12    190.05000    182.71000    204.75000
12    235.03000    182.39000    204.75000
12    235.03000    189.91000    204.75000
12    249.05000    168.00000    204.75000
12    207.00000    155.90000    204.75000
12    219.39000    155.58000    204.75000
12    181.25000    205.27000    204.75000
12    201.46000    213.12000    204.75000
12    179.95000    244.51000    204.75000
12    152.90000    207.23000    204.75000
12    136.27000    193.18000    204.75000
12    166.26000    129.42000    204.75000
12    164.96000    177.48000    204.75000
12    153.55000    179.12000    204.75000
12    142.47000    180.10000    204.75000
12    142.14000    161.46000    204.75000
12    134.32000    161.14000    204.75000
12    126.17000    157.87000    204.75000
12    126.82000    166.04000    204.75000
12    230.47000    158.52000    204.75000
12    232.42000    174.54000    204.75000
12    256.87000    127.79000    204.75000
12    275.77000    164.73000    204.75000
12    287.18000    140.21000    204.75000
12    288.16000    157.87000    204.75000
12    266.65000    224.89000    204.75000
12    141.16000    151.33000    208.01000
12    148.33000    142.17000    208.01000
12    269.58000    135.63000    208.01000
12    300.22000    159.83000    208.01000
12    191.68000    244.18000    208.01000
12    191.03000    249.74000    208.01000
12    171.47000    200.04000    208.01000
12    169.52000    183.04000    208.01000
12    179.95000    117.98000    208.01000
12    155.18000    136.29000    208.01000
12    159.41000    143.48000    208.01000
12    173.76000    222.60000    209.98000
12    164.63000    224.89000    209.98000
12    148.33000    186.96000    209.98000
12    199.18000    195.79000    209.98000
12    254.26000    203.64000    209.98000
12    286.20000    173.89000    209.98000
12    294.68000    171.92000    209.98000
12    278.05000    134.65000    209.98000
12    143.44000    202.33000    209.98000
12    134.32000    228.81000    209.98000
12    126.82000    235.35000    209.98000
12    122.58000    215.73000    209.98000
12    129.10000    209.20000    209.98000
12    127.47000    197.75000    209.98000
12    123.24000    186.31000    209.98000
12    200.16000    127.13000    209.98000
12    206.02000    115.36000    209.98000
12    216.13000    121.25000    209.98000
12    234.70000    126.48000    209.98000
12    191.68000    163.42000    209.98000
12    191.03000    231.10000    211.72000
12    272.51000    177.16000    214.45000
12    263.71000    181.41000    214.45000
12    260.13000    188.60000    214.45000
12    267.95000    187.62000    214.45000
12    228.84000    186.31000    214.45000
12    213.84000    200.37000    214.45000
12    228.84000    205.27000    214.45000
12    204.39000    230.12000    214.45000
12    206.02000    236.33000    214.45000
12    163.00000    200.04000    214.45000
12    210.59000    176.83000    214.45000
12    217.10000    178.79000    214.45000
12    280.66000    151.00000    214.45000
12    295.00000    149.37000    214.45000
12    210.59000    168.65000    214.45000
12    211.24000    162.77000    214.45000
12    202.76000    138.25000    214.45000
12    215.47000    138.90000    214.45000
12    160.72000    191.54000    214.45000
12    246.76000    190.89000    214.45000
12    251.65000    193.83000    214.45000
12    239.27000    201.35000    214.45000
12    248.39000    140.54000    214.45000
12    239.27000    151.00000    214.45000
12    237.64000    137.92000    214.45000
12    244.16000    128.11000    214.45000
12    212.87000    133.02000    214.45000
12    171.15000    141.19000    214.45000
12    190.05000    112.75000    214.45000
12    163.65000    137.60000    214.45000
12    167.24000    211.81000    214.45000
12    174.08000    217.04000    214.45000
12    213.84000    215.41000    214.45000
12    240.57000    209.20000    214.45000
12    131.06000    181.41000    214.45000
12    245.46000    159.83000    214.45000
12    268.60000    194.48000    214.45000
12    287.18000    194.16000    214.45000
12    295.65000    181.73000    214.45000
12    296.31000    189.58000    214.45000
12    180.93000    169.31000    215.28000
12    176.04000    158.19000    215.28000
12    179.95000    142.83000    215.28000
12    192.66000    124.19000    215.28000
12    189.73000    135.96000    215.28000
12    224.27000    133.67000    216.11000
12    256.22000    159.17000    216.11000
12    264.69000    162.12000    216.11000
12    145.73000    170.29000    216.11000
12    133.99000    175.19000    216.11000
12    138.88000    214.75000    216.11000
12    149.96000    228.81000    216.11000
12    169.52000    238.62000    216.11000
12    166.58000    150.35000    216.11000
12    213.84000    188.93000    216.11000
12    237.31000    219.66000    216.11000
12    255.89000    150.67000    216.11000
12    202.76000    168.33000    219.14000
12    196.57000    185.00000    219.14000
12    165.28000    159.50000    219.14000
12    191.68000    218.35000    219.14000
12    224.27000    168.65000    219.14000
12    223.62000    146.10000    219.14000
12    224.93000    215.73000    219.14000
12    232.10000    226.20000    219.14000
12    153.22000    214.75000    222.78000
12    159.09000    149.69000    225.66000
12    156.16000    167.35000    225.66000
12    144.42000    186.31000    225.66000
12    136.27000    191.21000    225.66000
12    174.73000    187.29000    225.66000
12    174.73000    198.41000    225.66000
12    236.66000    189.25000    225.66000
12    190.70000    241.89000    225.66000
12    176.36000    223.91000    225.66000
12    271.86000    135.96000    225.66000
12    290.76000    165.71000    225.66000
12    284.57000    175.52000    225.66000
12    242.20000    172.25000    225.66000
12    230.79000    155.90000    225.66000
12    235.36000    167.35000    225.66000
12    223.30000    182.71000    225.66000
12    203.41000    151.65000    225.66000
12    188.42000    149.04000    225.66000
12    192.66000    164.40000    225.66000
12    164.63000    176.83000    225.66000
12    149.64000    181.41000    225.66000
12    185.81000    179.77000    225.66000
12    203.09000    198.41000    225.66000
12    200.81000    210.18000    225.66000
12    179.30000    208.54000    225.66000
12    150.29000    204.95000    225.66000
12    148.66000    196.12000    225.66000
12    143.12000    202.66000    225.66000
12    220.69000    226.85000    225.66000
12    177.67000    231.10000    225.66000
12    163.65000    222.27000    225.66000
12    254.59000    201.68000    225.66000
12    276.42000    160.81000    225.66000
12    251.98000    170.62000    225.66000
12    223.62000    193.83000    225.66000
12    188.42000    204.62000    225.66000
12    261.43000    189.91000    230.13000
12    265.99000    198.73000    230.13000
12    275.12000    178.79000    230.13000
12    262.41000    177.16000    230.13000
12    244.48000    156.23000    230.13000
12    244.81000    145.77000    230.13000
12    239.27000    135.96000    230.13000
12    210.26000    163.10000    230.13000
12    218.73000    177.16000    230.13000
12    207.00000    180.10000    230.13000
12    216.78000    198.73000    230.13000
12    164.30000    210.83000    230.13000
12    165.28000    202.33000    230.13000
12    163.33000    189.91000    230.13000
12    156.16000    197.10000    230.13000
12    200.48000    226.85000    230.13000
12    213.52000    214.43000    230.13000
12    234.05000    204.62000    230.13000
12    225.58000    207.23000    230.13000
11     90.28000    198.13000      0.00000
11     87.68000    185.38000      0.00000
11     82.79000    191.26000      0.00000
11     79.20000    165.76000      0.00000
11     70.73000    167.07000      0.00000
11     72.03000    155.63000      0.00000
11     55.08000    158.57000      1.59000
11     66.16000    136.66000     23.86000
11     76.59000    141.57000      8.41000
11     85.72000    140.91000      5.53000
11     86.05000    133.07000      6.36000
11    101.36000    118.68000     -2.12000
11    103.97000    105.60000     -4.17000
11    101.69000     96.78000     -4.17000
11    102.34000    112.14000    -12.12000
11    109.19000     96.78000    -18.18000
11     91.26000     95.79000    -16.97000
11     91.26000    239.98000     23.79000
11     96.15000    240.96000     12.65000
11     94.85000    251.75000     25.30000
11    102.99000    230.82000     37.27000
11    105.93000     87.29000     16.06000
11    118.96000     70.62000     23.79000
11    135.26000     61.47000     36.36000
11    124.83000     59.18000     37.27000
11    188.06000     62.12000     36.36000
11    196.86000     63.10000     37.34000
11    151.56000     65.72000     44.69000
11    164.92000     69.97000     40.45000
11    147.97000     83.70000     42.27000
11     85.07000    110.18000     58.78000
11     73.33000    172.95000     57.49000
11     61.93000    159.88000     64.16000
11     81.81000    128.16000     72.19000
11     74.64000    127.84000     38.56000
11    107.27000    125.17000     61.05000
11    114.44000    113.07000     60.90000
11    126.82000    111.44000     63.25000
11    131.38000    107.84000     52.49000
11    159.74000     96.73000     54.54000
11    105.31000     77.11000     45.15000
11    113.46000     73.51000     29.39000
11    170.82000     64.03000     25.38000
11    184.84000     66.65000     24.54000
11    122.58000    121.90000     35.15000
11    106.94000    242.54000     -3.64000
11    121.61000    245.81000    -10.68000
11    164.30000    265.76000    -13.79000
11    166.91000     56.84000    -14.54000
11    162.02000     81.03000     -8.41000
11    163.33000     89.21000     -8.41000
11    198.85000     77.76000    -25.15000
11    224.27000     70.90000     10.38000
11     91.95000    151.65000     -8.26000
11    136.60000    113.73000      0.83000
11     89.01000    204.62000    -21.06000
11     95.86000    208.22000    -21.06000
11     86.41000    161.46000    -35.98000
11    113.46000    158.85000    -36.13000
11    133.01000     87.25000    -32.27000
11    179.30000     69.92000    -35.83000
11    133.67000    132.36000     69.46000
11    142.47000    124.19000     70.45000
11    247.74000     70.90000     76.05000
11    309.34000    161.46000     70.75000
11    168.54000    278.18000     72.72000
11    176.69000    275.89000     77.04000
11    216.13000    276.55000     76.58000
11    206.02000    273.28000     76.43000
11    249.70000    262.16000     82.87000
11    243.50000    256.93000     85.14000
11    254.91000    254.97000     85.14000
11    117.70000    264.78000    110.29000
11    116.72000    260.85000     93.02000
11    109.22000    256.60000     95.29000
11    105.31000    253.33000     97.19000
11    101.07000    131.06000     97.04000
11    156.16000     82.67000     93.02000
11    146.05000     83.98000    -17.12000
11    189.07000     67.96000    -14.85000
11    105.31000    211.48000     47.57000
11    214.82000    258.24000     33.33000
11    221.99000    257.58000     35.07000
11    224.93000    266.08000     69.84000
11    146.38000    280.47000     71.21000
11    139.86000    273.93000     72.11000
11    141.81000    267.39000     72.95000
11    116.07000    261.51000     73.93000
11    114.76000    267.07000     73.93000
11    101.07000    260.20000     73.93000
11     93.90000    252.03000     74.77000
11    164.63000    272.30000    107.11000
11    138.23000    270.99000    107.11000
11    170.50000    270.66000    106.66000
11    149.31000    274.26000    133.17000
11    130.41000    237.64000    130.21000
11    137.90000    231.43000    131.58000
11    206.35000    279.16000    129.00000
11    212.54000    277.85000    138.47000
11    235.36000    258.89000    149.08000
11    264.04000    251.70000    146.05000
11    264.04000    243.85000    143.09000
11    251.00000    257.91000    140.21000
11    266.97000    257.26000    133.47000
11    283.92000    233.39000    134.61000
11    282.94000    220.97000    135.44000
11    175.39000     86.27000    141.80000
11    314.23000    134.33000    141.80000
11    316.51000    140.21000    141.80000
11    292.39000    120.59000    143.85000
11    324.01000    121.25000    125.14000
11    322.05000    114.71000    125.14000
11    322.05000    140.86000    129.99000
11    321.73000    148.38000    120.90000
11    310.97000    128.77000    119.99000
11    289.46000    114.38000    116.05000
11    314.56000    166.37000    114.76000
11    231.12000    276.22000    122.34000
11    225.90000    281.45000    122.34000
11    239.27000    271.97000    118.25000
11    246.76000    262.16000    115.90000
11    254.59000    254.31000    115.90000
11    125.19000     81.69000    115.90000
11    217.43000     80.05000    115.90000
11    217.10000     83.65000    123.17000
11    271.53000     95.75000    133.32000
11    298.91000    117.00000    134.15000
11    306.41000    119.61000    135.82000
11    295.98000    221.29000    126.58000
11    308.36000    181.08000    126.58000
11    166.91000    274.91000    123.85000
11    162.02000    272.30000    123.85000
11    128.13000    139.56000    149.68000
11    148.33000    134.33000    150.89000
11    145.07000    148.71000    142.03000
11    128.13000    130.73000    158.01000
11    116.07000    120.92000    138.47000
11    122.26000    222.60000    164.15000
11    122.58000    242.87000    164.15000
11    283.92000    212.47000    179.38000
11    309.34000    196.45000    175.59000
11    302.17000    201.68000    186.27000
11    309.34000    190.23000    184.45000
11    274.47000    209.20000    196.19000
11    273.16000    217.37000    196.19000
11    259.80000    189.25000    197.10000
11    240.90000    132.04000    193.54000
11    240.57000    137.92000    193.77000
11    232.75000    134.65000    184.60000
11    154.85000    125.83000    178.01000
11    229.16000    103.27000    171.35000
11    270.23000    218.35000    173.32000
11    270.88000    204.95000    169.45000
11    256.87000    244.51000    168.62000
11    279.03000    125.17000    154.91000
11    251.98000    105.88000    161.80000
11    258.17000    113.40000    150.52000
11    202.44000     85.94000    154.45000
11    285.88000    194.81000    144.30000
11    311.95000    196.12000    141.35000
11     79.56000    154.60000     88.70000
11    145.73000    111.77000     89.84000
11     86.41000    140.54000     36.66000
11     92.92000    126.48000     49.31000
11    267.62000    243.85000     88.78000
11    260.78000    244.51000     86.66000
11    264.04000    236.01000     95.44000
11    316.51000    154.27000     91.66000
11    314.56000    165.39000     91.66000
11    323.68000    150.67000     91.66000
11    300.54000    105.88000     91.66000
11    318.47000    111.11000    109.46000
11    176.04000    231.43000    207.86000
11    200.81000    192.52000    230.96000
11    187.44000    197.43000    227.78000
11    252.30000    185.33000    218.69000
11    258.82000    168.98000    227.25000
11    263.71000    205.93000    217.40000
11    244.16000    226.20000    213.54000
11    293.70000    198.08000    206.95000
11    279.68000    194.81000    214.37000
11    234.05000    145.12000    227.40000
11    174.41000    172.25000    209.37000
11    122.58000    102.61000     43.94000
