# Supplementary material for: Design Principles of Pancreatic Islets: Glucose-Dependent Coordination of Hormone Pulses
Source: PLoS One. 2016 Apr 1;11(4):e0152446. doi: 10.1371/journal.pone.0152446 (PMC4818077; doi:10.1371/journal.pone.0152446)
Supplement: S1 Dataset — Three-dimensional coordinates of α and β cells within mouse islets (n = 29). Columns represent types, x, y, and z coordinates (μm) of cells (rows) within an islet. The numbers of the first column are 11 (α cell) and 12 (β cell). (ZIP) [file pone.0152446.s009.zip › Mouse/M23.txt]

12    141.08000     89.00000      0.68000
12    151.84000     95.87000      0.68000
12    150.86000     81.81000      0.68000
12    141.73000     98.16000      0.68000
12    131.30000    112.21000      0.68000
12    149.23000    127.91000      0.68000
12    136.52000    129.54000      0.68000
12    167.81000    106.33000      0.68000
12    174.33000    120.06000      0.68000
12    182.15000    128.56000      0.68000
12    175.30000    135.75000      0.68000
12    163.57000    134.45000      0.68000
12    180.52000    154.39000      0.68000
12    160.31000    161.58000      0.68000
12    139.45000    159.95000      0.68000
12    151.84000    168.78000      0.68000
12    159.66000    177.28000      0.68000
12    181.17000    177.28000      0.68000
12    193.56000    184.80000      0.68000
12    184.10000    191.33000      0.68000
12    190.95000    201.47000      0.68000
12     99.04000    158.97000      0.68000
12    114.03000    130.20000      0.68000
12    115.33000    149.16000      0.68000
12    136.52000    140.66000      0.68000
12    114.35000    172.70000      0.68000
12    139.45000    183.16000      0.68000
12    116.31000    189.05000      0.68000
12    128.37000    193.62000      0.68000
12    150.86000    193.62000      0.68000
12    109.47000    109.27000      1.51000
12    109.79000     96.52000      1.51000
12    114.03000     78.54000      1.51000
12    139.45000     66.44000      1.51000
12    118.27000     60.23000      1.51000
12    176.93000     55.33000      1.51000
12    164.87000     60.88000      1.51000
12    158.36000     74.29000      1.51000
12    175.96000     69.71000      1.51000
12    190.30000     77.89000      1.51000
12    207.57000    103.39000      1.51000
12    222.89000     95.54000      1.51000
12    221.59000    106.00000      1.51000
12    217.67000     83.12000      1.51000
12    234.95000     82.79000      1.51000
12    224.19000    126.93000      1.51000
12    222.89000    148.51000      1.51000
12    224.85000    161.26000      1.51000
12    218.65000    173.03000      1.51000
12    203.01000    159.29000      1.51000
12    192.25000     59.25000      1.51000
12    203.01000     65.46000      1.51000
12    158.68000    148.83000      3.94000
12    168.46000    160.28000      4.77000
12    169.76000    194.60000      4.77000
12    258.09000    131.83000      5.68000
12    261.68000    119.08000      5.68000
12    251.25000    106.33000      5.68000
12    245.70000     96.85000      5.68000
12    230.71000    108.95000      5.68000
12    247.99000    149.49000      5.68000
12    234.95000    162.56000      5.68000
12    235.60000    175.31000      5.68000
12    207.57000    178.26000      5.68000
12    207.57000    167.79000      5.68000
12    231.69000     43.88000      5.68000
12    177.26000     91.29000      5.68000
12    166.83000     92.92000      5.68000
12    155.10000    105.02000      5.68000
12    129.35000     89.66000      5.68000
12    138.80000     49.44000      5.68000
12    138.47000     38.98000      5.68000
12    126.74000     36.69000      5.68000
12    125.11000     46.17000      5.68000
12    156.07000     17.73000      5.68000
12    157.70000     31.79000      5.68000
12    157.05000     41.59000      5.68000
12    177.91000     16.09000      5.68000
12    175.96000     29.82000      5.68000
12    175.30000     42.90000      5.68000
12    189.97000     30.48000      5.68000
12    191.60000     21.32000      5.68000
12    201.05000     31.46000      5.68000
12    241.14000     61.87000      5.68000
12    241.14000     74.62000      5.68000
12    250.92000     57.61000      5.68000
12    107.51000     49.44000      5.68000
12     92.52000     46.17000      5.68000
12    111.10000     21.65000      5.68000
12    107.84000     32.11000      5.68000
12    136.52000     22.30000      5.68000
12    129.35000     15.11000      5.68000
12    157.38000      0.40000      5.68000
12    178.24000      5.96000      5.68000
12    212.13000    137.39000      5.68000
12    231.36000    140.66000      5.68000
12    194.53000    120.72000      7.57000
12    215.07000     62.85000      7.57000
12    224.52000     71.02000      7.57000
12    171.39000    184.47000      7.57000
12    137.50000    170.41000      7.57000
12     93.17000    144.25000      7.57000
12     90.24000    125.62000      7.57000
12    114.68000    120.39000      7.57000
12    118.27000    140.33000      7.57000
12    108.49000    163.22000      7.57000
12    163.24000     24.92000      7.57000
12    105.88000     87.37000      7.57000
12     86.32000     95.87000      7.57000
12     86.00000     83.44000      7.57000
12     77.20000     93.25000      7.57000
12     94.80000    107.31000      7.57000
12     96.75000    118.10000      7.57000
12    181.82000    148.18000      7.57000
12    159.33000    187.08000      7.57000
12    165.53000    169.43000      7.57000
12    149.56000    159.95000      7.57000
12    242.45000    114.18000      8.48000
12    240.16000    136.74000      8.48000
12    245.70000    126.93000      8.48000
12    229.08000     59.58000      8.48000
12    212.79000     43.88000      8.48000
12    200.40000     46.17000      8.48000
12    187.36000     45.19000      8.48000
12    201.70000     83.77000      8.48000
12    149.88000     62.85000      8.48000
12    147.27000     54.02000      8.48000
12    125.11000    104.37000      8.48000
12    127.07000    153.41000      8.48000
12    129.02000    182.83000      8.48000
12    124.13000    167.14000      8.48000
12    120.55000     82.46000      8.48000
12    137.82000     81.81000      8.48000
12    203.99000    148.83000      8.48000
12    215.72000    156.02000      8.48000
12    192.25000    168.78000      8.48000
12    182.15000    111.23000      8.48000
12    107.51000     68.73000      8.48000
12     97.73000     62.52000      8.48000
12     98.06000     77.23000      8.48000
12     97.73000     94.56000      8.48000
12     81.44000     65.79000      8.48000
12     79.81000     52.71000      8.48000
12    161.61000     12.82000      8.48000
12    103.93000     10.53000      8.48000
12    100.99000     22.96000      8.48000
12    100.67000     46.17000      8.48000
12     64.49000     36.04000     11.59000
12     65.14000     59.25000     11.59000
12    215.07000    124.97000     11.59000
12    203.99000    129.87000     11.59000
12    167.16000    151.12000     11.59000
12    167.81000    141.97000     11.59000
12    151.51000    181.53000     11.59000
12     66.12000     72.98000     11.59000
12     48.52000     70.37000     11.59000
12     56.01000     87.04000     11.59000
12     42.00000     87.69000     11.59000
12     45.58000     95.54000     11.59000
12     71.33000    103.06000     11.59000
12     67.42000    116.79000     11.59000
12     67.42000    125.95000     11.59000
12     66.77000    139.35000     11.59000
12     73.61000    148.18000     11.59000
12     91.21000    133.79000     11.59000
12     77.52000    162.89000     11.59000
12     88.61000    159.62000     11.59000
12     92.19000    174.66000     11.59000
12     68.40000     91.29000     11.59000
12     45.58000    114.18000     13.79000
12     37.44000    129.87000     13.79000
12     55.69000    137.39000     13.79000
12     55.04000    125.95000     13.79000
12    157.70000    120.72000     13.79000
12    155.42000    139.68000     13.79000
12    142.38000    153.08000     13.79000
12    141.41000    145.89000     13.79000
12    215.07000    116.14000     13.79000
12     75.57000    138.04000     13.79000
12    147.60000    128.23000     15.76000
12    176.28000    123.66000     15.76000
12    175.63000    136.08000     15.76000
12    184.43000    131.50000     15.76000
12    159.33000    160.60000     15.76000
12    159.99000    175.97000     15.76000
12    150.86000    167.47000     15.76000
12    138.80000    161.26000     15.76000
12    148.58000     96.85000     15.76000
12    147.60000     77.23000     15.76000
12    138.47000     89.33000     15.76000
12    153.47000     89.66000     15.76000
12    164.55000    106.98000     15.76000
12    163.57000    135.75000     15.76000
12    164.22000    126.27000     15.76000
12    132.93000    110.91000     15.76000
12    136.52000    100.44000     15.76000
12    187.04000     90.31000     15.76000
12    134.89000    142.29000     15.76000
12    117.94000    151.77000     15.76000
12    102.62000    156.35000     15.76000
12    116.31000    130.20000     15.76000
12    123.81000    112.87000     15.76000
12    105.23000    130.85000     15.76000
12     83.07000    116.46000     15.76000
12     56.99000     53.36000     16.59000
12    136.52000     64.81000     16.59000
12    113.05000     99.14000     16.59000
12    108.16000    109.27000     16.59000
12    156.73000     80.50000     16.59000
12    155.10000     71.35000     16.59000
12    163.90000     64.48000     16.59000
12    187.36000     70.69000     16.59000
12    176.93000     72.65000     16.59000
12    175.30000     56.63000     16.59000
12    162.92000     73.96000     16.59000
12    184.43000     57.29000     16.59000
12    199.10000     62.85000     16.59000
12    191.93000     80.17000     16.59000
12    209.20000     79.19000     16.59000
12    207.90000     98.81000     16.59000
12    208.22000    106.00000     16.59000
12    135.21000    129.22000     16.59000
12    225.82000     95.87000     16.59000
12    234.95000     82.46000     16.59000
12    199.75000    160.28000     17.42000
12    226.15000    127.58000     17.42000
12    222.89000    147.20000     17.42000
12    220.93000    162.56000     17.42000
12    219.63000    177.60000     17.42000
12    134.24000     35.38000     17.42000
12    145.32000     42.25000     17.42000
12    120.55000     19.04000     17.42000
12    120.55000      8.90000     17.42000
12    129.67000     -3.52000     17.42000
12    136.52000      7.59000     17.42000
12    144.34000     -4.50000     17.42000
12    217.35000     30.48000     17.42000
12    240.82000     20.02000     17.42000
12    251.90000     22.96000     17.42000
12    234.62000     32.11000     17.42000
12    242.12000     37.34000     17.42000
12    253.20000     44.21000     17.42000
12    263.30000     55.65000     17.42000
12    255.16000     68.73000     17.42000
12    221.59000     87.04000     17.42000
12    261.35000     98.81000     17.42000
12    179.54000    181.53000     17.42000
12    182.47000    171.06000     17.42000
12    195.84000    183.16000     17.42000
12    182.80000    197.87000     17.42000
12    185.73000    191.01000     17.42000
12    190.95000    201.80000     17.42000
12    138.15000    183.16000     17.42000
12    148.58000    197.87000     17.42000
12    138.80000    203.10000     17.42000
12    127.07000    193.30000     17.42000
12    115.01000    190.68000     17.42000
12    115.01000    173.68000     17.42000
12    122.18000     57.61000     17.42000
12     90.89000     38.33000     17.42000
12     78.83000     42.25000     17.42000
12    174.00000     22.30000     17.42000
12    180.84000     31.79000     17.42000
12    204.64000     69.71000     17.42000
12    243.75000     53.04000     17.42000
12     44.61000     81.48000     18.48000
12     57.64000     74.29000     18.48000
12     58.62000     29.50000     18.48000
12    114.35000     70.37000     18.48000
12    140.43000    113.85000     18.48000
12     34.50000     79.19000     19.54000
12     35.48000     94.56000     19.54000
12     13.64000     98.48000     19.54000
12     14.95000    116.46000     19.54000
12     29.29000    110.25000     19.54000
12     37.44000    120.06000     19.54000
12     20.16000    134.12000     19.54000
12     37.11000    139.68000     19.54000
12     43.63000    143.93000     19.54000
12     31.89000    153.74000     19.54000
12     40.04000    156.35000     19.54000
12     28.64000    142.95000     19.54000
12     48.52000    158.31000     20.38000
12     61.23000    161.58000     20.38000
12     69.38000    155.04000     21.21000
12    161.29000     34.73000     21.21000
12    152.81000     31.46000     21.21000
12    151.84000     14.46000     21.21000
12    133.58000     20.34000     21.21000
12    125.44000     40.94000     21.21000
12    138.80000     44.54000     21.21000
12    117.94000     35.38000     21.21000
12    109.14000     47.48000     21.21000
12    111.10000     24.59000     21.21000
12    107.51000     21.65000     21.21000
12    130.65000     13.48000     21.21000
12    157.70000     -2.22000     21.21000
12    167.16000      3.67000     21.21000
12    179.54000      6.94000     21.21000
12    191.60000     20.67000     21.21000
12    192.25000     33.75000     21.21000
12    201.38000     26.23000     21.21000
12    203.66000     37.34000     21.21000
12    233.32000     44.21000     21.21000
12    242.45000     72.65000     21.21000
12    242.12000     59.58000     21.21000
12    248.64000    100.12000     21.21000
12    232.99000    106.98000     21.21000
12    244.73000     90.64000     21.21000
12    257.76000    106.66000     21.21000
12    264.28000    118.75000     21.21000
12    264.28000    129.54000     21.21000
12    256.79000    132.16000     21.21000
12    247.99000    146.22000     21.21000
12    266.24000    143.27000     21.21000
12    235.60000    178.26000     21.21000
12    230.06000    167.14000     21.21000
12    228.76000    144.58000     21.21000
12    205.62000    165.83000     21.21000
12    174.00000    169.10000     21.21000
12    171.07000     88.35000     21.21000
12    199.42000    192.97000     21.21000
12    156.73000    106.00000     21.21000
12    159.01000     96.52000     21.21000
12     68.07000    131.50000     21.21000
12     56.67000    189.37000     21.21000
12    106.86000     36.36000     21.21000
12    112.40000     60.56000     21.21000
12    176.93000     46.50000     21.21000
12    196.82000     55.98000     21.21000
12    197.14000     76.90000     21.21000
12     89.91000     82.14000     23.10000
12     83.72000     94.56000     23.10000
12    105.23000     85.73000     23.10000
12     95.78000    111.89000     23.10000
12     98.38000    122.02000     23.10000
12     86.65000    123.98000     23.10000
12    116.64000    122.68000     23.10000
12    114.35000    116.46000     23.10000
12    117.29000    140.33000     23.10000
12     96.43000    144.58000     23.10000
12    108.16000    161.91000     23.10000
12     84.37000    173.03000     23.10000
12    134.56000    171.72000     23.10000
12    164.22000    172.05000     23.10000
12    155.10000    189.05000     23.10000
12    167.48000    194.60000     23.10000
12    146.30000    158.31000     23.10000
12    192.58000    119.41000     23.10000
12    180.84000    149.49000     23.10000
12    178.24000     89.98000     23.10000
12    250.27000     56.31000     23.10000
12    228.43000    158.31000     23.10000
12    164.22000    182.51000     23.10000
12    182.15000     65.13000     23.10000
12    160.31000     21.65000     23.10000
12     80.13000     64.81000     23.94000
12     95.45000     46.50000     23.94000
12    121.85000     80.17000     23.94000
12    105.55000     67.10000     23.94000
12    131.30000     77.56000     23.94000
12    103.60000     97.18000     23.94000
12    129.02000     93.25000     23.94000
12    153.14000    155.37000     23.94000
12    105.23000    215.86000     23.94000
12     90.56000    200.16000     23.94000
12     89.58000    211.28000     23.94000
12     81.44000    207.36000     23.94000
12     80.13000    218.80000     23.94000
12     81.11000    231.55000     23.94000
12     99.69000    233.51000     23.94000
12    110.12000    234.16000     23.94000
12    134.24000    230.90000     27.57000
12    130.65000    242.67000     27.57000
12    120.22000    241.36000     27.57000
12     87.30000    161.91000     27.57000
12     68.72000    144.91000     27.57000
12     66.12000    119.08000     27.57000
12     74.27000    163.87000     27.57000
12     46.56000     97.83000     27.57000
12     74.59000     93.58000     27.57000
12     56.67000     93.58000     27.57000
12     79.15000     55.33000     27.57000
12    160.96000     11.19000     27.57000
12    170.41000     13.80000     27.57000
12    263.96000     31.79000     27.57000
12    258.09000     14.13000     27.57000
12    261.02000     42.90000     27.57000
12    272.76000     56.31000     27.57000
12    262.00000     88.02000     27.57000
12    239.19000     99.79000     27.57000
12    252.22000    115.81000     27.57000
12    222.89000    119.41000     27.57000
12    211.16000    123.00000     27.57000
12    206.59000    132.81000     27.57000
12    190.30000    128.23000     27.57000
12     94.15000    176.95000     27.57000
12     65.79000     56.63000     27.57000
12     66.44000     38.65000     27.57000
12     43.95000     69.38000     27.57000
12    188.02000    150.47000     27.57000
12    177.59000    162.56000     27.57000
12    167.81000    162.89000     27.57000
12    247.33000    170.08000     27.57000
12    106.86000      7.59000     27.57000
12    141.08000    -12.35000     27.57000
12    158.36000     50.10000     27.57000
12    197.79000      7.27000     27.57000
12    227.13000     57.94000     27.57000
12    221.26000     69.38000     27.57000
12    218.33000     77.23000     27.57000
12    210.83000     71.35000     27.57000
12    217.67000    123.33000     27.57000
12    209.53000     -2.54000     27.57000
12    187.04000     -3.52000     27.57000
12    201.05000    -15.95000     27.57000
12    162.59000     -8.10000     27.57000
12    164.87000    -18.24000     27.57000
12    148.25000      6.94000     27.57000
12    232.02000     -2.54000     27.57000
12    230.39000     11.52000     27.57000
12    246.68000      3.02000     27.57000
12    245.70000     10.86000     27.57000
12    196.49000    145.89000     25.60000
12    203.01000    151.77000     25.60000
12    217.02000    154.72000     25.60000
12     50.47000    203.76000     25.60000
12     56.67000    215.20000     25.60000
12     45.91000    217.82000     25.60000
12     68.72000    179.89000     25.60000
12     75.57000    195.91000     25.60000
12    128.70000    211.93000     25.60000
12    113.05000    203.43000     25.60000
12    169.11000    151.12000     27.80000
12    106.21000    180.87000     27.80000
12    148.58000    217.49000     27.80000
12    149.56000    227.30000     27.80000
12    166.83000    226.64000     27.80000
12    169.11000    214.55000     27.80000
12     98.71000    250.51000     27.80000
12     92.19000    255.09000     27.80000
12    112.40000    263.26000     27.80000
12    120.22000    257.38000     27.80000
12    136.52000    244.30000     27.80000
12    115.66000    247.57000     27.80000
12     97.08000    264.57000     27.80000
12    103.60000    270.13000     27.80000
12    105.55000    256.40000     27.80000
12    129.02000    164.20000     27.80000
12    264.93000     78.54000     27.80000
12    270.15000     69.71000     27.80000
12    206.59000     50.10000     27.80000
12    210.83000     21.00000     27.80000
12    223.22000     -8.43000     27.80000
12     82.74000     87.04000     27.80000
12    112.73000     90.64000     27.80000
12     68.40000    125.29000     27.80000
12     78.50000    130.85000     27.80000
12     91.21000     76.90000     27.80000
12    110.12000    154.39000     27.80000
12    147.60000    106.00000     27.80000
12    182.80000     24.92000     27.80000
12    101.97000     29.50000     27.80000
12     98.71000     21.00000     27.80000
12     93.50000     12.82000     27.80000
12    204.31000     89.98000     27.80000
12    193.56000    102.08000     27.80000
12    276.34000    109.60000     27.80000
12    271.13000    125.95000     27.80000
12    153.14000    179.89000     27.80000
12    131.30000    203.76000     27.80000
12     71.98000    234.16000     27.80000
12     27.33000    176.62000     27.80000
12     27.01000    163.54000     27.80000
12     15.60000    171.39000     27.80000
12     14.62000    201.14000     28.86000
12     25.05000    209.97000     28.86000
12     29.61000    222.72000     28.86000
12     15.27000    222.72000     28.86000
12     -1.68000    204.41000     28.86000
12     11.04000    236.45000     28.86000
12     47.54000    195.91000     28.86000
12     36.78000    181.53000     28.86000
12     47.54000    174.33000     28.86000
12    121.85000    179.89000     28.86000
12     56.67000    139.02000     28.86000
12     53.08000    126.27000     28.86000
12     38.41000    130.85000     28.86000
12     41.35000    114.18000     28.86000
12    155.75000    141.31000     28.86000
12    183.45000     83.44000     28.86000
12    257.76000     58.60000     28.86000
12    247.66000     62.85000     28.86000
12     89.91000    133.14000     30.68000
12    240.16000    123.66000     30.68000
12    239.84000    138.70000     30.68000
12    177.59000    108.62000     30.68000
12    146.62000     64.15000     30.68000
12    137.17000     56.96000     30.68000
12    191.27000     44.21000     30.68000
12    214.74000     42.58000     30.68000
12    218.65000     13.48000     30.68000
12    205.29000     16.42000     30.68000
12    157.05000    114.50000     31.51000
12    174.33000    123.33000     31.51000
12    172.37000    136.08000     31.51000
12    157.38000    135.43000     31.51000
12    148.25000    127.25000     31.51000
12    139.45000    141.97000     31.51000
12    125.44000    154.06000     31.51000
12    124.46000    120.06000     31.51000
12    126.09000    135.10000     31.51000
12    135.21000    106.33000     31.51000
12    137.50000     89.66000     31.51000
12    152.16000     90.31000     31.51000
12    142.71000     79.85000     31.51000
12    105.23000    136.08000     31.51000
12     97.41000    161.26000     31.51000
12    101.97000    150.47000     31.51000
12     73.94000    140.00000     31.51000
12     83.39000    115.81000     31.51000
12     53.73000    116.79000     31.51000
12     61.23000    109.27000     31.51000
12     72.64000    110.25000     31.51000
12     84.70000    105.68000     31.51000
12     92.84000     97.83000     31.51000
12     66.77000     86.71000     31.51000
12     66.44000     78.54000     31.51000
12    136.84000     99.14000     31.51000
12    149.56000     98.81000     31.51000
12    154.77000    163.54000     31.51000
12      7.78000    124.97000     31.51000
12    100.34000    204.41000     31.51000
12    237.23000    166.16000     31.51000
12    250.92000    154.72000     31.51000
12    237.56000    155.37000     31.51000
12    180.84000    135.10000     31.51000
12    163.57000    113.85000     31.51000
12    163.57000    104.69000     31.51000
12    140.76000    177.60000     31.51000
12    207.90000    103.06000     32.95000
12    208.55000    110.91000     32.95000
12    215.39000    114.83000     32.95000
12    214.74000    101.75000     32.95000
12    223.87000     93.25000     32.95000
12    234.95000     83.44000     32.95000
12    196.49000     66.12000     32.95000
12    183.78000     75.27000     32.95000
12    168.46000     75.27000     32.95000
12    155.75000     74.29000     32.95000
12    163.24000     69.38000     32.95000
12    163.57000     55.33000     32.95000
12    176.61000     55.00000     32.95000
12    169.76000     58.92000     32.95000
12    182.15000     33.42000     32.95000
12    170.09000     23.94000     32.95000
12    191.27000     27.86000     32.95000
12    234.95000     32.44000     32.95000
12    224.85000     43.88000     32.95000
12    225.50000     35.71000     32.95000
12    221.26000     26.23000     32.95000
12    242.12000     23.61000     32.95000
12    253.53000     24.27000     32.95000
12    247.99000     50.10000     32.95000
12    238.53000     50.75000     32.95000
12    250.92000     41.92000     32.95000
12    259.39000     54.67000     32.95000
12    265.59000    136.41000     32.95000
12    194.21000    182.83000     32.95000
12    184.43000    173.35000     32.95000
12    180.52000    185.78000     32.95000
12    218.65000    186.43000     32.95000
12    225.82000    177.60000     32.95000
12    238.86000    184.14000     32.95000
12    208.87000    185.12000     32.95000
12    211.16000    164.20000     32.95000
12    220.93000    165.18000     32.95000
12    130.00000    194.28000     32.95000
12    113.38000    191.99000     32.95000
12     91.87000    193.62000     32.95000
12     76.55000    174.66000     32.95000
12    183.78000    201.14000     32.95000
12    191.27000    205.39000     32.95000
12    147.27000     77.23000     32.95000
12    134.89000     69.06000     32.95000
12    119.90000     60.23000     32.95000
12    126.41000     50.10000     32.95000
12    133.91000     34.07000     32.95000
12    145.32000     43.56000     32.95000
12    129.67000      3.02000     32.95000
12    120.22000     17.73000     32.95000
12    154.77000     -6.79000     32.95000
12    165.20000    137.06000     32.95000
12    228.43000    131.83000     32.95000
12    135.21000    126.60000     32.95000
12    114.68000    100.12000     32.95000
12    107.18000    104.69000     32.95000
12    105.23000    114.83000     32.95000
12    131.63000    112.87000     32.95000
12    119.57000    113.20000     32.95000
12    125.76000    105.02000     32.95000
12    111.10000    172.70000     32.95000
12    137.50000    187.41000     32.95000
12    137.82000    204.09000     32.95000
12    147.27000    203.76000     32.95000
12     91.54000    227.95000     32.95000
12     88.61000     38.65000     32.95000
12     79.48000     45.19000     32.95000
12     57.97000     63.17000     33.78000
12     56.34000     52.38000     33.78000
12     47.87000     40.94000     33.78000
12     60.58000     30.48000     33.78000
12     82.41000     70.37000     33.78000
12     89.26000     62.19000     33.78000
12    113.38000     69.06000     33.78000
12    101.32000     78.54000     33.78000
12     41.67000     82.79000     33.78000
12     50.15000     84.75000     33.78000
12     26.35000    127.91000     33.78000
12     23.42000    101.75000     33.78000
12     89.26000    152.76000     33.78000
12    122.83000    168.45000     33.78000
12    118.27000    146.87000     33.78000
12    134.56000    147.85000     33.78000
12    145.64000    135.43000     33.78000
12     53.73000    158.31000     33.78000
12     18.86000    138.37000     34.62000
12     30.92000    144.58000     34.62000
12     44.61000    147.52000     34.62000
12     38.41000    154.39000     34.62000
12     29.61000    156.35000     34.62000
12    151.84000     24.59000     34.62000
12    212.79000    148.18000     35.45000
12    222.89000    148.83000     35.45000
12     63.84000    166.49000     35.45000
12     21.46000    113.52000     35.45000
12     10.71000    110.91000     35.45000
12     11.36000    100.44000     35.45000
12     36.78000     92.92000     35.45000
12     34.18000     83.77000     35.45000
12     34.83000    125.29000     35.45000
12     47.87000    129.54000     35.45000
12     17.55000    150.79000     35.45000
12      8.10000    158.31000     35.45000
12      8.43000    141.31000     35.45000
12     94.80000    186.10000     35.45000
12     87.95000    178.26000     35.45000
12     85.67000     24.92000     35.45000
12    250.92000     69.38000     35.45000
12    191.93000     93.25000     35.45000
12    172.70000     95.54000     35.45000
12    159.01000     80.83000     35.45000
12    108.49000    197.55000     36.74000
12     55.04000    186.43000     36.74000
12     59.92000    195.91000     36.74000
12     60.90000    204.74000     36.74000
12    125.11000     42.58000     36.74000
12    117.94000     35.06000     36.74000
12    108.81000     38.00000     36.74000
12    111.10000     51.08000     36.74000
12    177.59000     47.81000     36.74000
12    207.57000     33.75000     36.74000
12    162.27000     33.42000     36.74000
12    146.95000     33.75000     36.74000
12    207.24000     96.85000     36.74000
12    172.37000    173.03000     36.74000
12    171.39000    185.45000     36.74000
12    197.47000     77.56000     36.74000
12    209.85000     79.19000     36.74000
12    248.31000    104.37000     36.74000
12    247.33000     90.31000     36.74000
12    234.95000    107.96000     36.74000
12    258.74000     99.79000     36.74000
12    258.42000    107.31000     36.74000
12    262.65000    117.45000     36.74000
12    260.70000    130.20000     36.74000
12    255.48000    135.10000     36.74000
12    264.28000    144.25000     36.74000
12    246.36000    146.54000     36.74000
12    229.73000    144.25000     36.74000
12    171.07000    143.27000     36.74000
12    140.43000    162.24000     36.74000
12    176.28000     68.40000     36.74000
12    190.30000     19.36000     36.74000
12    182.47000      6.61000     36.74000
12    167.81000      5.30000     36.74000
12    166.83000     87.69000     36.74000
12    242.45000     73.64000     36.74000
12    241.79000     58.92000     36.74000
12     67.10000    156.35000     36.74000
12     66.77000    132.81000     36.74000
12    147.93000    170.74000     36.74000
12    201.05000    163.87000     36.74000
12    203.66000    195.26000     36.74000
12    203.99000    205.39000     36.74000
12    221.26000    196.57000     36.74000
12    231.36000    192.97000     36.74000
12    117.29000    221.41000     36.74000
12    120.87000    208.34000     36.74000
12     93.50000    243.32000     36.74000
12    107.18000    245.93000     36.74000
12    125.11000    252.47000     36.74000
12    131.63000    255.74000     36.74000
12     63.18000    188.39000     36.74000
12     37.44000    165.18000     36.74000
12     55.36000     74.62000     36.74000
12    158.03000    200.16000     36.74000
12    231.36000     93.58000     36.74000
12    116.64000    135.10000     38.18000
12    113.05000    115.48000     38.18000
12    101.64000    130.52000     38.18000
12     99.04000    123.00000     38.18000
12     86.00000    125.62000     38.18000
12     94.47000    114.18000     38.18000
12    146.95000    160.28000     38.18000
12    163.90000    174.66000     38.18000
12    156.07000    173.03000     38.18000
12    162.27000    184.80000     38.18000
12    148.90000    186.10000     38.18000
12    164.87000    192.32000     38.18000
12    174.65000     88.02000     38.18000
12    181.50000     66.77000     38.18000
12    104.90000     84.10000     38.18000
12     88.61000     84.42000     38.18000
12    148.90000     16.09000     38.18000
12    142.06000    112.87000     38.18000
12    136.19000    135.43000     38.18000
12    143.36000    153.08000     38.18000
12    109.79000    162.56000     38.18000
12     91.87000    146.54000     38.18000
12     70.68000    159.62000     38.18000
12     53.73000    100.44000     38.18000
12     72.31000     41.92000     38.18000
12    179.21000    152.43000     38.18000
12    226.15000    156.35000     38.18000
12    131.30000    173.68000     38.18000
12    130.65000     11.52000     38.18000
12    132.28000     20.34000     38.18000
12    199.42000    114.18000     38.18000
12    193.88000    122.02000     38.18000
12     70.68000    222.72000     38.18000
12     67.75000    250.18000     38.18000
12     78.50000    263.92000     38.18000
12     76.87000    272.42000     38.18000
12     16.58000    191.66000     38.18000
12     21.46000    197.22000     38.18000
12      4.19000    230.90000     38.18000
12     18.53000    238.09000     38.18000
12     11.69000    242.99000     38.18000
12     67.75000    212.59000     38.18000
12     69.05000    204.74000     38.18000
12     81.44000    186.76000     38.18000
12     80.46000    251.82000     38.18000
12     77.85000    241.03000     38.18000
12     62.53000    229.59000     38.18000
12     25.38000    233.18000     38.18000
12      4.84000    200.49000     38.18000
12     34.50000    195.91000     38.18000
12     27.66000    187.74000     38.18000
12    106.21000    215.20000     39.77000
12     99.04000    235.15000     39.77000
12    111.10000    234.16000     39.77000
12     84.04000    215.86000     39.77000
12     80.13000    222.07000     39.77000
12     81.76000    230.24000     39.77000
12     82.74000    208.01000     39.77000
12     90.24000    209.32000     39.77000
12    131.63000     84.42000     39.77000
12    129.67000     92.60000     39.77000
12    116.64000     79.52000     39.77000
12    123.48000     94.23000     39.77000
12    154.44000    155.37000     39.77000
12     95.13000     45.84000     39.77000
12     93.17000     54.35000     39.77000
12     47.21000    156.68000     39.77000
12     79.48000    138.70000     39.77000
12     92.84000    202.45000     39.77000
12    142.06000     86.71000     39.77000
12    170.74000    131.18000     39.77000
12    161.29000    156.35000     39.77000
12     57.64000    212.91000     42.50000
12     57.64000    219.78000     42.50000
12     47.87000    204.74000     42.50000
12     44.61000    218.80000     42.50000
12    131.63000    213.89000     42.50000
12    102.95000    231.88000     42.50000
12    103.27000    167.47000     42.50000
12    106.53000    145.89000     42.50000
12    147.27000    146.22000     42.50000
12    157.38000    148.18000     42.50000
12    161.29000    167.79000     42.50000
12    122.83000     76.25000     42.50000
12    125.11000     68.40000     42.50000
12    128.37000     59.90000     42.50000
12    140.76000     42.58000     42.50000
12    165.20000     62.52000     42.50000
12    156.73000     68.40000     42.50000
12    199.75000    156.02000     42.50000
12    217.35000    156.68000     42.50000
12    189.97000    195.91000     42.50000
12    179.21000    208.99000     42.50000
12    174.98000    216.18000     42.50000
12    158.03000    211.28000     42.50000
12     86.32000    171.72000     42.50000
12    284.16000     77.89000     42.50000
12    289.71000     67.10000     42.50000
12    291.66000     43.56000     42.50000
12    281.56000     45.84000     42.50000
12    284.16000     57.94000     42.50000
12    268.85000     45.19000     42.50000
12    276.99000     34.73000     42.50000
12    267.54000     61.21000     42.50000
12    269.50000     17.07000     42.50000
12    247.66000     56.96000     42.50000
12    233.32000     46.17000     42.50000
12     58.62000    121.70000     42.50000
12     28.96000    176.30000     44.24000
12     24.40000    167.14000     44.24000
12     17.88000    167.47000     44.24000
12     17.23000    172.37000     44.24000
12     12.01000    176.62000     44.24000
12     69.38000    120.39000     44.24000
12     75.57000    131.50000     44.24000
12     39.72000    115.16000     44.24000
12     46.24000    120.72000     44.24000
12     41.02000    129.22000     44.24000
12     59.92000    138.04000     44.24000
12     62.86000    142.62000     44.24000
12     75.90000    164.20000     44.24000
12     88.61000    163.54000     44.24000
12     66.12000    178.91000     44.24000
12    154.44000     49.44000     44.24000
12    163.90000     49.77000     44.24000
12     91.21000     78.21000     44.24000
12     82.41000     90.64000     44.24000
12    206.59000     -6.79000     44.24000
12    214.09000     -5.16000     44.24000
12    223.87000     -6.14000     44.24000
12    229.73000     -2.54000     44.24000
12    224.19000      1.05000     44.24000
12    197.47000      9.23000     44.24000
12    191.27000      0.07000     44.24000
12    167.48000    -18.89000     44.24000
12    161.61000    -10.39000     44.24000
12    161.61000     -0.58000     44.24000
12    148.58000      6.28000     44.24000
12    160.96000     12.50000     44.24000
12    184.43000     23.94000     44.24000
12    202.03000    -15.95000     44.24000
12    264.28000     28.84000     44.24000
12    247.66000     28.52000     44.24000
12    262.33000     43.23000     44.24000
12    276.67000     54.02000     44.24000
12    246.36000     63.50000     44.24000
12    266.24000     73.31000     44.24000
12    256.46000     66.44000     44.24000
12    188.02000     34.40000     44.24000
12    175.96000     26.88000     44.24000
12     96.10000     15.11000     44.24000
12     95.45000      7.59000     44.24000
12    107.51000     25.25000     44.24000
12    106.86000      7.59000     44.24000
12     97.41000     23.61000     44.24000
12     79.81000     58.60000     44.24000
12     86.65000     50.75000     44.24000
12     73.29000     69.71000     44.24000
12    109.14000     59.25000     44.24000
12    133.58000     44.86000     44.24000
12    161.61000     23.94000     44.24000
12    208.87000     26.56000     44.24000
12    245.05000     13.15000     44.24000
12    230.06000     14.13000     44.24000
12    204.64000      5.30000     44.24000
12    198.12000     -4.83000     44.24000
12    172.04000     11.52000     44.24000
12    177.59000      2.69000     44.24000
12    179.87000     15.77000     44.24000
12    185.41000     85.73000     44.24000
12    179.21000     93.25000     44.24000
12    232.99000     55.00000     44.24000
12    234.95000     64.15000     44.24000
12    226.47000     51.73000     44.24000
12    218.00000     62.19000     44.24000
12    220.28000     78.87000     44.24000
12    209.85000     69.38000     44.24000
12    199.75000     88.35000     44.24000
12    239.19000     93.25000     44.24000
12    245.70000     99.14000     44.24000
12    222.56000    119.08000     44.24000
12    217.35000    126.27000     44.24000
12    213.76000    120.06000     44.24000
12    205.62000    127.58000     44.24000
12    190.95000    128.56000     44.24000
12    159.01000     98.16000     44.24000
12    158.36000    140.99000     44.24000
12    132.28000    163.87000     44.24000
12    139.13000    168.45000     44.24000
12    111.42000    154.39000     44.24000
12    124.78000    176.95000     44.24000
12     45.91000     95.21000     44.24000
12    130.65000    204.09000     44.24000
12    131.30000    227.63000     44.24000
12    133.91000    236.78000     44.24000
12    133.91000    244.95000     44.24000
12    111.42000    255.74000     44.24000
12    116.64000    247.90000     44.24000
12    117.94000    264.90000     44.24000
12    109.79000    263.26000     44.24000
12    101.32000    254.44000     44.24000
12     90.24000    254.44000     44.24000
12     89.26000    264.90000     44.24000
12     97.73000    263.92000     44.24000
12    103.27000    270.13000     44.24000
12    111.42000    272.09000     44.24000
12    247.99000    172.05000     44.24000
12    242.77000    160.93000     44.24000
12    238.86000    177.28000     44.24000
12    148.25000    107.31000     44.24000
12    167.16000    163.87000     44.24000
12    190.95000    146.54000     44.24000
12    189.64000    137.06000     44.24000
12    207.57000    137.06000     44.24000
12    175.63000    159.62000     44.24000
12    112.40000     93.25000     44.24000
12    124.78000    186.10000     44.24000
12    148.25000    217.16000     44.24000
12    147.60000    226.64000     44.24000
12    157.70000    231.22000     44.24000
12    168.13000    225.99000     44.24000
12    167.48000    233.18000     44.24000
12     64.81000     37.67000     44.24000
12     64.16000     59.25000     44.24000
12     43.30000     76.90000     44.24000
12     52.75000    137.06000     44.24000
12    273.41000    108.62000     44.24000
12    270.48000    125.62000     44.24000
12    155.10000    180.55000     44.24000
12     29.29000    224.03000     44.24000
12     25.05000    208.66000     44.24000
12     13.97000    200.16000     44.24000
12     -4.94000    204.41000     46.43000
12     17.55000    215.86000     46.43000
12      8.10000    216.84000     46.43000
12     14.29000    226.64000     46.43000
12     13.64000    231.88000     46.43000
12    190.30000    101.10000     46.43000
12    198.77000     98.16000     46.43000
12    198.77000    108.29000     46.43000
12    189.64000    116.14000     46.43000
12    166.50000    121.37000     46.43000
12    177.59000     82.46000     46.43000
12    235.60000    120.72000     46.43000
12    249.94000    127.91000     46.43000
12    235.60000    137.39000     46.43000
12    223.54000    139.35000     46.43000
12    223.87000    113.20000     46.43000
12    225.82000    100.44000     46.43000
12    218.00000    107.64000     46.43000
12    195.84000     58.92000     46.43000
12    277.65000     70.69000     46.43000
12     96.75000     62.52000     46.43000
12     91.54000     70.04000     46.43000
12     82.41000     80.50000     46.43000
12    202.68000     55.98000     46.43000
12    166.50000    214.22000     46.43000
12    111.42000    202.12000     46.43000
12     47.54000    192.97000     46.43000
12    209.53000     19.69000     46.43000
12    138.15000    121.04000     46.43000
12    121.53000    161.91000     46.43000
12     55.04000    175.64000     46.43000
12     47.21000    167.47000     46.43000
12     39.72000    175.97000     46.43000
12     40.69000    183.16000     46.43000
12     38.09000    138.04000     46.43000
12     36.46000    106.33000     46.43000
12     42.65000    108.95000     46.43000
12     45.58000    113.85000     46.43000
12     27.33000    118.75000     46.43000
12     16.25000    123.00000     46.43000
12     57.64000     94.23000     46.43000
12     73.29000    100.77000     46.43000
12     99.69000     35.38000     46.43000
12    103.27000     70.04000     46.43000
12    147.60000     59.25000     46.43000
12    139.78000     54.35000     46.43000
12    142.38000     66.12000     46.43000
12    155.10000     40.94000     46.43000
12    175.96000     40.61000     46.43000
12    168.46000     39.63000     46.43000
12    139.78000     25.90000     46.43000
12    140.10000     15.44000     46.43000
12    138.15000      7.27000     46.43000
12    124.78000     27.54000     46.43000
12    215.72000      7.59000     46.43000
12    220.61000     15.77000     46.43000
12    200.40000     20.67000     46.43000
12    198.77000     31.13000     46.43000
12    189.32000     42.25000     46.43000
12    187.04000     49.77000     46.43000
12    202.36000     44.86000     46.43000
12    215.07000     39.96000     46.43000
12    215.07000     50.42000     46.43000
12    226.80000     70.37000     46.43000
12    231.36000     77.89000     46.43000
12    258.42000     83.12000     46.43000
12    248.96000     81.81000     46.43000
12    268.52000     83.77000     46.43000
12    279.28000     88.35000     46.43000
12    273.08000     96.19000     46.43000
12    281.23000    102.73000     46.43000
12    254.18000    117.45000     46.43000
12    247.01000    138.70000     46.43000
12    257.44000    150.14000     46.43000
12    200.07000    146.22000     46.43000
12    185.08000    161.26000     46.43000
12    191.93000    172.37000     46.43000
12    182.80000    144.91000     46.43000
12    106.53000    185.45000     46.43000
12    100.67000    177.60000     46.43000
12    176.93000    108.29000     46.43000
12     74.59000    196.57000     46.43000
12     97.08000    221.41000     46.43000
12    158.36000    222.07000     46.43000
12    143.69000    240.38000     46.43000
12    152.49000     93.58000     47.34000
12    134.89000     93.91000     47.34000
12    133.91000    103.39000     47.34000
12    160.64000    114.18000     47.34000
12    172.04000    126.27000     47.34000
12    184.43000    127.91000     47.34000
12    172.04000    136.74000     47.34000
12    155.75000    135.43000     47.34000
12    154.12000    161.91000     47.34000
12    137.82000    176.62000     47.34000
12    168.79000    178.58000     47.34000
12    143.04000    129.22000     47.34000
12    146.30000     97.50000     47.34000
12    124.46000    125.95000     47.34000
12    127.07000    150.79000     47.34000
12     98.06000    152.43000     47.34000
12    100.99000    160.28000     47.34000
12    153.14000    192.97000     47.34000
12    130.00000    140.66000     47.34000
12    151.51000    116.46000     47.34000
12    151.84000    127.25000     47.34000
12    236.90000    168.78000     47.34000
12    256.13000    163.22000     47.34000
12    100.99000    204.41000     47.34000
12    174.98000    201.47000     47.34000
12    179.21000    193.62000     47.34000
12    186.06000    209.64000     47.34000
12    233.32000    162.24000     47.34000
12    249.62000    156.35000     47.34000
12    239.84000    154.39000     47.34000
12     84.70000    116.79000     47.34000
12    100.34000     95.21000     47.34000
12     91.54000     96.19000     47.34000
12     95.13000    106.33000     47.34000
12     85.67000    105.35000     47.34000
12     72.31000    110.91000     47.34000
12     62.21000    110.91000     47.34000
12     72.96000     88.67000     47.34000
12     64.81000     81.15000     47.34000
12    248.31000     45.19000     48.33000
12    254.18000     53.69000     48.33000
12    262.98000     54.67000     48.33000
12    162.27000     56.31000     48.33000
12    163.57000     71.02000     48.33000
12    168.13000     78.21000     48.33000
12    195.84000     68.73000     48.33000
12    186.71000     73.31000     48.33000
12    192.25000     83.77000     48.33000
12    209.53000    104.04000     48.33000
12    213.11000    112.87000     48.33000
12    204.64000    113.20000     48.33000
12    215.72000     99.14000     48.33000
12    146.95000     80.83000     48.33000
12    131.63000    109.27000     48.33000
12    123.16000    104.69000     48.33000
12    118.27000     98.81000     48.33000
12    108.16000    106.00000     48.33000
12    120.22000    111.23000     48.33000
12    123.16000    120.39000     48.33000
12    132.93000    116.46000     48.33000
12    102.95000    113.20000     48.33000
12    109.79000    140.33000     48.33000
12    128.37000     53.04000     48.33000
12    118.27000     60.88000     48.33000
12    131.96000     71.02000     48.33000
12    179.87000     33.09000     48.33000
12    168.79000     23.94000     48.33000
12    141.08000    106.00000     48.33000
12    184.76000    202.78000     48.33000
12    185.41000    176.95000     48.33000
12    228.43000    179.24000     48.33000
12    238.86000    185.12000     48.33000
12    208.55000    183.49000     48.33000
12    221.91000    164.20000     48.33000
12    213.44000    170.74000     48.33000
12    220.93000    187.08000     48.33000
12    223.54000    174.01000     48.33000
12    192.90000    182.18000     48.33000
12    200.73000    176.62000     48.33000
12    146.30000    200.16000     48.33000
12    127.72000    195.26000     48.33000
12    140.43000    192.97000     48.33000
12    138.80000    185.78000     48.33000
12     89.58000    229.26000     48.33000
12    116.64000    195.26000     48.33000
12    111.75000    175.31000     48.33000
12     79.15000    175.64000     48.33000
12     75.90000    182.18000     48.33000
12    117.61000    167.79000     48.33000
12     76.55000    150.14000     48.33000
12     91.54000    138.37000     48.33000
12     86.98000     39.96000     48.33000
12    121.85000     17.40000     48.33000
12    114.35000     23.61000     48.33000
12    172.70000     55.00000     48.33000
12    176.61000     59.90000     48.33000
12    228.76000     33.09000     48.33000
12    226.47000     42.90000     48.33000
12    218.98000     29.17000     48.33000
12    241.79000    109.93000     48.33000
12    227.45000    123.33000     48.33000
12    228.10000    132.49000     48.33000
12    265.26000    136.74000     48.33000
12    165.85000    107.64000     48.33000
12    143.36000    136.08000     50.15000
12     42.98000    148.51000     50.15000
12     35.48000    151.45000     50.15000
12     31.24000    146.87000     50.15000
12     30.59000    157.66000     50.15000
12     59.60000     54.67000     50.15000
12     56.99000     63.17000     50.15000
12     36.13000     73.64000     50.15000
12     50.47000     82.46000     50.15000
12     42.65000     86.06000     50.15000
12     53.41000     48.46000     50.15000
12     85.02000     68.40000     50.15000
12     86.00000    223.05000     50.15000
12     88.93000    238.09000     50.15000
12     99.36000     77.89000     50.15000
12    115.01000    146.54000     50.15000
12     86.32000    153.74000     50.15000
12     73.29000    141.97000     50.15000
12    152.81000     75.27000     50.15000
12     54.06000    146.87000     50.15000
12     56.34000    158.97000     50.15000
12     23.42000    127.58000     50.15000
12     22.12000    143.27000     50.15000
12    123.81000    169.76000     52.04000
12    165.20000     88.02000     52.04000
12    169.11000     94.23000     52.04000
12    148.90000     88.67000     52.04000
12    157.38000     83.12000     52.04000
12    171.72000     70.37000     52.04000
12    259.72000    106.98000     52.04000
12    260.70000    117.45000     52.04000
12    256.13000    133.47000     52.04000
12    264.61000    146.54000     52.04000
12    249.94000    147.20000     52.04000
12    258.42000    126.60000     52.04000
12    215.39000    145.56000     52.04000
12    220.61000    150.14000     52.04000
12    247.33000     71.67000     52.04000
12    241.79000     51.08000     52.04000
12    162.92000    136.74000     52.04000
12    140.76000    160.28000     52.04000
12    174.65000    170.74000     52.04000
12    172.04000    186.43000     52.04000
12    109.14000    196.24000     52.04000
12    144.67000    173.35000     52.04000
12    131.30000    254.44000     52.04000
12    125.11000    259.99000     52.04000
12    105.55000    246.92000     52.04000
12     93.50000    246.26000     52.04000
12    136.52000    141.97000     52.04000
12    137.17000    150.79000     52.04000
12    113.38000     42.58000     52.04000
12    108.49000     47.48000     52.04000
12    117.29000     33.09000     52.04000
12    148.90000     29.82000     52.04000
12    191.60000     24.27000     52.04000
12    210.50000     77.56000     52.04000
12    208.87000     97.18000     52.04000
12    237.23000     84.75000     52.04000
12    206.92000    150.47000     52.49000
12    206.92000    160.93000     52.49000
12    196.82000    164.85000     52.49000
12    168.79000    149.49000     52.49000
12    174.65000    118.43000     52.49000
12    230.06000    146.54000     52.49000
12    161.94000    202.45000     52.49000
12    120.87000    219.45000     52.49000
12    110.77000    223.05000     52.49000
12    120.22000    208.99000     52.49000
12     94.15000    189.05000     52.49000
12     85.02000    195.91000     52.49000
12     91.21000    180.22000     52.49000
12     68.07000    189.05000     52.49000
12     54.38000    189.05000     52.49000
12     56.67000    198.85000     52.49000
12     67.42000    126.27000     52.49000
12     51.78000    130.20000     52.49000
12    197.79000    190.03000     52.49000
12    222.24000    195.26000     52.49000
12    231.69000    196.89000     52.49000
12     40.37000    231.88000     52.49000
12     48.84000    234.49000     52.49000
12     84.37000     23.61000     52.49000
12     91.54000     33.09000     52.49000
12     76.87000     34.40000     52.49000
12     62.21000     71.35000     52.49000
12     50.80000     72.33000     52.49000
12     32.55000     90.64000     52.49000
12    253.20000     38.00000     52.49000
12    239.51000     38.33000     52.49000
12    232.34000     22.63000     52.49000
12    221.59000     22.30000     52.49000
12    256.13000     19.04000     52.49000
12     66.77000    169.76000     52.49000
12     57.32000    166.16000     52.49000
12    148.90000    208.99000     52.49000
12    209.85000    203.10000     52.49000
12    203.66000    196.24000     52.49000
12    210.50000    193.62000     52.49000
12    195.84000    210.62000     52.49000
12    246.68000    104.37000     52.49000
12    164.87000    185.45000     53.33000
12    165.20000    192.64000     53.33000
12    159.33000    174.33000     53.33000
12    149.88000    166.81000     53.33000
12    147.60000    158.97000     53.33000
12    117.94000    135.43000     53.33000
12    112.07000    115.16000     53.33000
12     96.10000    118.10000     53.33000
12     83.72000    125.95000     53.33000
12    100.99000    131.83000     53.33000
12    179.21000     68.73000     53.33000
12    107.84000    165.18000     53.33000
12    115.98000    158.31000     53.33000
12    144.34000    151.45000     53.33000
12    147.60000    182.51000     53.33000
12    202.36000    122.02000     53.33000
12    192.25000    121.70000     53.33000
12    105.55000     86.06000     53.33000
12     89.58000     85.73000     53.33000
12    149.23000     14.46000     53.33000
12    166.50000    172.37000     53.33000
12    131.30000    180.55000     53.33000
12     82.41000    213.24000     55.68000
12    104.25000    214.55000     55.68000
12     94.80000    203.10000     55.68000
12    153.14000    155.70000     55.68000
12    159.99000    158.31000     55.68000
12    129.02000     87.69000     55.68000
12     95.13000     54.35000     55.68000
12     69.05000    160.60000     55.68000
12     67.42000    151.77000     55.68000
12     81.11000    139.02000     55.68000
12    124.46000     94.89000     55.68000
12    107.51000     78.54000     55.68000
12    116.96000     78.21000     55.68000
12    111.10000    236.13000     55.68000
12    173.67000     87.69000     55.68000
12    136.52000    135.10000     55.68000
12    124.13000    132.49000     55.68000
12     91.54000    157.66000     55.68000
12    108.49000    133.47000     55.68000
12    114.03000    122.02000     55.68000
12    143.04000     87.69000     55.68000
12    135.87000     88.67000     55.68000
12    151.19000    143.27000     55.68000
12    167.81000     63.50000     58.10000
12    155.75000     68.40000     58.10000
12    158.68000     75.27000     58.10000
12    155.75000     59.90000     58.10000
12    122.18000     66.12000     58.10000
12    109.79000     72.00000     58.10000
12    219.30000    156.68000     58.10000
12    157.70000    150.47000     58.10000
12    106.86000    148.18000     58.10000
12    267.87000     60.23000     58.10000
12    140.76000     43.56000     58.10000
12     59.92000    123.33000     58.10000
12    159.01000    168.12000     58.10000
12    136.52000    213.24000     58.10000
12    136.52000    227.95000     58.10000
12    189.64000    193.95000     58.10000
12    176.93000    179.56000     58.10000
12    105.23000    232.20000     58.10000
12    120.55000    229.26000     58.10000
12    133.91000    219.78000     58.10000
12     97.08000    237.11000     58.10000
12     95.45000    230.24000     58.10000
12     87.63000    212.59000     58.10000
12     80.78000    223.70000     58.10000
12     84.37000    171.72000     58.10000
12     98.71000    168.45000     58.10000
12    180.84000     -8.10000     58.10000
12    188.34000    -10.06000     58.10000
12    129.35000     10.53000     58.10000
12    119.57000      4.98000     58.10000
12    132.61000      1.05000     58.10000
12     62.21000    138.70000     61.43000
12    130.65000    170.74000     61.43000
12    130.98000    161.91000     61.43000
12    235.60000     58.60000     61.43000
12    233.65000     46.17000     61.43000
12    241.79000     65.13000     61.43000
12    247.99000     59.58000     61.43000
12    254.18000     67.10000     61.43000
12    262.33000     75.92000     61.43000
12     87.30000     55.98000     61.43000
12     91.87000     43.88000     61.43000
12     78.18000     72.98000     61.43000
12     78.83000     60.56000     61.43000
12     81.44000     93.91000     61.43000
12    109.14000     58.60000     61.43000
12    132.28000     46.50000     61.43000
12    154.77000     50.75000     61.43000
12    218.98000     78.21000     61.43000
12    238.53000     91.94000     61.43000
12    246.68000     96.85000     61.43000
12    235.27000    101.10000     61.43000
12    219.30000    119.08000     61.43000
12    215.72000    123.00000     61.43000
12    174.65000    158.97000     61.43000
12    188.34000    140.99000     61.43000
12    168.13000    166.49000     61.43000
12    161.61000    142.62000     61.43000
12     76.55000    130.85000     61.43000
12     76.87000    119.73000     61.43000
12     95.45000      7.59000     61.43000
12    100.67000     16.09000     61.43000
12     97.08000     26.23000     61.43000
12    108.16000     25.57000     61.43000
12    107.51000     35.71000     61.43000
12    182.80000     80.83000     61.43000
12    186.71000     92.92000     61.43000
12    198.77000     91.62000     61.43000
12    214.09000     62.52000     61.43000
12    276.99000    109.60000     61.43000
12    243.42000    122.35000     61.43000
12    239.84000    129.22000     61.43000
12    242.45000    162.89000     61.43000
12    244.73000    170.74000     61.43000
12    244.73000    177.60000     61.43000
12    250.59000    176.62000     61.43000
12    199.10000    156.02000     61.43000
12    206.59000    130.52000     61.43000
12    206.27000    141.64000     61.43000
12    191.27000    136.08000     61.43000
12    156.07000    185.12000     61.43000
12     29.94000    174.01000     61.43000
12     26.68000    179.24000     61.43000
12     38.09000    158.31000     61.43000
12     47.87000    160.28000     61.43000
12    143.69000    110.58000     61.43000
12    113.70000    185.45000     61.43000
12    123.16000    183.82000     61.43000
12    135.54000    203.76000     61.43000
12    112.40000    212.59000     61.43000
12    224.85000     56.63000     61.43000
12    185.41000     63.50000     61.43000
12    208.22000     69.06000     61.43000
12    209.20000     30.81000     61.43000
12    177.26000     17.40000     61.43000
12    188.34000     17.40000     61.43000
12    178.89000     26.23000     61.43000
12    188.99000     31.79000     61.43000
12    164.22000     50.42000     61.43000
12    191.60000      1.38000     61.43000
12    190.62000      8.57000     61.43000
12    201.70000      7.92000     61.43000
12    268.52000     45.52000     61.43000
12    257.76000     45.52000     61.43000
12    276.34000     47.48000     61.43000
12    270.80000     52.38000     61.43000
12    281.23000     54.67000     61.43000
12    282.86000     43.56000     61.43000
12    291.33000     29.50000     61.43000
12    293.62000     42.25000     61.43000
12    281.23000     35.38000     61.43000
12    272.43000     35.71000     61.43000
12    268.19000     28.19000     61.43000
12    262.65000     27.21000     61.43000
12    262.65000     37.34000     61.43000
12    265.91000     20.02000     61.43000
12    279.93000     24.59000     61.43000
12    247.01000     25.90000     61.43000
12    254.83000     29.82000     61.43000
12    249.94000     10.21000     61.43000
12    228.43000     11.84000     61.43000
12    218.00000     -0.91000     61.43000
12    231.04000     -0.91000     61.43000
12    246.36000     -2.22000     61.43000
12    258.09000      0.07000     61.43000
12    252.88000      4.32000     61.43000
12    198.44000     -9.08000     61.43000
12    196.49000     -2.22000     61.43000
12    180.19000     -0.58000     61.43000
12    211.81000      0.40000     61.43000
12    209.85000      8.57000     61.43000
12    145.97000    146.22000     61.43000
12    152.81000    175.31000     61.43000
12    183.78000    170.74000     61.43000
12    169.76000     15.44000     61.43000
12    169.76000      4.65000     61.43000
12    162.92000     16.42000     61.43000
12    151.19000      7.27000     61.43000
12    159.33000     25.57000     61.43000
12     67.75000     41.59000     61.43000
12     58.29000     39.31000     61.43000
12     48.52000     39.96000     61.43000
12     89.26000     16.09000     61.43000
12    119.90000     -7.45000     61.43000
12    135.21000     -8.10000     61.43000
12     21.46000    202.45000     61.43000
12     13.64000    195.59000     61.43000
12     10.71000    201.47000     61.43000
12     15.27000    169.76000     61.43000
12     23.42000    168.45000     61.43000
12    150.21000    -19.22000     58.86000
12    259.39000      5.96000     58.86000
12    248.96000     -8.10000     58.86000
12    286.45000     20.02000     58.86000
12    295.90000     56.63000     58.86000
12    292.31000     65.79000     58.86000
12    216.37000    -17.91000     58.86000
12    203.33000    -27.06000     58.86000
12    190.30000    -17.26000     58.86000
12    264.61000     98.16000     58.86000
12    294.92000    107.31000     58.86000
12    238.21000     11.84000     58.86000
12    244.73000     13.48000     59.46000
12    284.16000     76.25000     59.46000
12    299.48000     97.50000     59.46000
12    304.70000    109.60000     59.46000
12    279.60000    134.45000     59.46000
12    283.51000    125.29000     59.46000
12    294.27000    124.31000     59.46000
12    272.11000    124.64000     59.46000
12    227.78000      4.00000     59.46000
12    225.17000     -6.79000     59.46000
12    207.90000    -11.37000     59.46000
12    208.87000    -18.56000     59.46000
12    201.05000    -18.89000     59.46000
12    168.13000    -12.68000     59.46000
12    164.87000     -5.49000     59.46000
12    165.53000    -25.43000     59.46000
12    159.99000    -10.72000     59.46000
12    153.14000     -6.47000     59.46000
12    158.03000      0.07000     59.46000
12    139.45000     37.67000     59.46000
12    178.24000     48.13000     59.46000
12    202.36000     72.98000     59.46000
12    174.98000    151.45000     59.46000
12    185.41000    153.74000     59.46000
12    179.21000    213.89000     59.46000
12    187.04000    217.16000     59.46000
12    173.02000    222.39000     59.46000
12    165.53000    227.30000     59.46000
12    167.81000    232.20000     59.46000
12    160.64000    234.49000     59.46000
12    149.88000    230.90000     59.46000
12    147.27000    215.86000     59.46000
12    157.70000    212.59000     59.46000
12    133.26000    236.45000     59.46000
12    135.54000    244.95000     59.46000
12    114.35000    256.07000     59.46000
12     92.84000    266.53000     59.46000
12    113.38000    270.78000     59.46000
12     96.75000    275.03000     59.46000
12     98.38000    250.51000     60.30000
12     96.10000    260.32000     60.30000
12     55.69000    253.45000     52.72000
12     57.32000    270.13000     52.72000
12     65.79000    276.99000     52.72000
12     43.30000    270.46000     52.72000
12     43.30000    275.36000     52.72000
12     33.52000    246.26000     52.72000
12     44.61000    252.15000     52.72000
12      6.47000    139.35000     52.72000
12     14.29000    108.29000     52.72000
12     19.51000    111.23000     52.72000
12     22.44000    101.75000     52.72000
12     11.04000     98.81000     52.72000
12    141.73000    -13.01000     51.89000
12     69.70000    248.88000     54.77000
12     63.51000    254.11000     54.77000
12     69.38000    230.24000     54.77000
12     64.16000    236.45000     54.77000
12     68.07000    203.43000     54.77000
12     12.99000    238.74000     54.77000
12      3.54000    231.88000     54.77000
12     -0.70000    198.53000     54.77000
12     29.94000    235.47000     54.77000
12     75.90000    265.55000     54.77000
12     76.22000    274.38000     54.77000
12     84.04000    277.32000     54.77000
12     75.57000    235.80000     54.77000
12     83.39000    245.28000     54.77000
12     58.62000     25.25000     55.60000
12     59.92000     87.04000     55.60000
12     19.18000    135.43000     55.60000
12     29.61000    124.31000     55.60000
12     17.55000    190.03000     55.60000
12      8.43000    191.33000     55.60000
12      4.84000    203.10000     55.60000
12     -0.05000    170.74000     55.60000
12      3.86000    153.41000     55.60000
12     11.69000    156.35000     55.60000
12     74.92000    253.45000     55.60000
12     68.07000    212.59000     55.60000
12     34.18000    202.12000     55.60000
12     36.46000    217.49000     55.60000
12    138.80000     75.92000     55.60000
12    120.55000     11.19000     55.60000
12     62.21000    223.70000     55.60000
12     49.49000    116.14000     55.60000
12     47.54000    129.87000     55.60000
12     40.69000    120.06000     59.31000
12     41.67000    125.62000     59.31000
12     55.69000    217.16000     59.31000
12     52.43000    205.07000     59.31000
12     43.30000    198.20000     59.31000
12     43.95000    210.95000     59.31000
12     44.28000    221.09000     59.31000
12     25.38000    213.24000     59.31000
12     31.24000    224.03000     59.31000
12     23.42000    223.70000     59.31000
12    117.29000    248.55000     59.31000
12    106.21000    262.94000     59.31000
12    104.58000    255.09000     59.31000
12    104.25000    272.74000     59.31000
12    115.01000    261.30000     59.31000
12    122.18000    266.21000     59.31000
12     46.56000     97.83000     59.31000
12     49.49000     89.33000     59.31000
12     57.97000    103.39000     59.31000
12     69.05000    119.73000     59.31000
12    111.10000     93.58000     59.31000
12    129.67000     78.54000     59.31000
12     78.50000    170.74000     59.31000
12    112.07000    191.33000     59.31000
12    123.48000    191.66000     59.31000
12    100.99000    191.99000     59.31000
12     62.86000    197.55000     59.31000
12     58.62000    208.01000     59.31000
12     75.57000    158.64000     59.31000
12     89.26000    165.18000     59.31000
12    171.07000    207.36000     59.31000
12    190.95000    147.20000     59.31000
12    156.73000     98.48000     59.31000
12    149.56000    107.31000     59.31000
12    107.84000    155.04000     59.31000
12    125.11000     61.21000     59.31000
12     27.66000    152.43000     59.31000
12     31.24000    136.74000     59.31000
12    124.78000    212.59000     62.04000
12     50.15000    183.82000     62.04000
12     86.00000    206.70000     62.04000
12     96.43000    210.30000     62.04000
12    114.68000    202.12000     62.04000
12     58.29000    182.83000     62.04000
12     69.38000    176.62000     62.04000
12     22.12000    156.35000     62.04000
12     25.05000    162.56000     62.04000
12     16.25000    163.22000     62.04000
12     29.94000    105.02000     62.04000
12     22.12000    116.14000     62.04000
12     37.76000    113.85000     62.04000
12     41.35000     80.17000     62.04000
12     59.60000     93.58000     62.04000
12     43.30000     74.94000     62.04000
12     52.10000     55.65000     62.04000
12     93.50000     69.06000     62.04000
12     82.74000     81.15000     62.04000
12     87.95000     78.21000     62.04000
12    101.97000     68.40000     62.04000
12    137.82000     12.17000     62.04000
12    196.16000     60.23000     62.04000
12    216.05000     35.38000     62.04000
12    205.94000     53.69000     62.04000
12    193.23000     53.04000     62.04000
12    232.99000     67.42000     62.04000
12    232.99000     78.21000     62.04000
12    232.67000     97.18000     62.04000
12    222.24000     99.14000     62.04000
12    218.33000    109.93000     62.04000
12    223.54000    113.85000     62.04000
12    235.93000    119.41000     62.04000
12    245.70000    139.02000     62.04000
12    241.47000    148.83000     62.04000
12    233.97000    139.02000     62.04000
12    221.26000    140.66000     62.04000
12    226.15000    153.08000     62.04000
12    213.76000    153.08000     62.04000
12    227.13000    188.39000     62.04000
12    191.60000    164.53000     62.04000
12    214.09000    162.24000     62.04000
12    191.60000    105.02000     62.04000
12    201.38000     97.83000     62.04000
12    190.95000    114.18000     62.04000
12    175.96000    100.44000     62.04000
12    161.29000    123.66000     62.04000
12    176.93000    108.29000     62.04000
12    178.24000    142.29000     62.04000
12    220.61000    180.55000     62.04000
12    161.94000    218.47000     62.04000
12    107.18000    226.32000     62.04000
12    104.58000    238.09000     62.04000
12    151.51000     20.34000     62.04000
12    144.99000     19.69000     62.04000
12    197.47000     24.59000     62.04000
12    196.82000     17.07000     62.04000
12    214.42000     28.19000     62.04000
12    277.97000     71.67000     62.04000
12    137.50000    122.02000     62.04000
12    145.64000    113.85000     62.04000
12    138.15000    101.43000     62.04000
12    280.91000     85.41000     63.10000
12    215.72000     51.40000     63.10000
12    203.33000     40.61000     63.10000
12    193.23000     41.27000     63.10000
12    172.37000     41.92000     63.10000
12    162.92000     36.69000     63.10000
12    154.77000     42.90000     63.10000
12    143.04000     60.23000     63.10000
12    141.73000     68.08000     63.10000
12    134.24000     61.21000     63.10000
12    136.19000     28.84000     63.10000
12    128.70000     24.92000     63.10000
12    122.18000     45.52000     63.10000
12     92.19000    104.69000     63.10000
12     84.70000    114.83000     63.10000
12     76.87000    109.27000     63.10000
12     71.98000     95.87000     63.10000
12     67.42000     82.79000     63.10000
12     96.43000     94.23000     63.10000
12     42.32000    106.33000     63.10000
12     51.12000    174.33000     63.10000
12     42.32000    174.33000     63.10000
12     35.48000    185.45000     63.10000
12     53.41000    242.99000     63.10000
12     39.72000    242.34000     63.10000
12     12.99000    230.24000     63.10000
12      5.82000    220.11000     63.10000
12    151.51000    200.82000     63.10000
12    151.19000    191.99000     63.10000
12    103.27000    183.49000     63.10000
12    120.87000    156.35000     63.10000
12    128.37000    148.18000     63.10000
12    129.67000    136.08000     63.10000
12    164.55000    113.85000     63.10000
12    170.74000    130.20000     63.10000
12    182.80000    129.54000     63.10000
12    125.76000    126.27000     63.10000
12    258.42000    150.14000     63.10000
12    249.94000    152.76000     63.10000
12    251.57000    160.28000     63.10000
12    260.05000    166.49000     63.10000
12    232.02000    162.24000     63.10000
12     48.52000    142.29000     64.24000
12    106.53000    108.29000     64.24000
12    119.24000    109.27000     64.24000
12    119.24000     99.79000     64.24000
12    167.48000     75.60000     64.24000
12    161.94000     55.98000     64.24000
12    168.79000    179.24000     64.24000
12    188.67000    201.47000     64.24000
12    183.13000    206.05000     64.24000
12    227.78000    124.64000     64.24000
12    259.72000    138.70000     64.24000
12    265.59000    133.79000     64.24000
12    247.66000     50.10000     64.24000
12    246.03000     34.40000     64.24000
12    225.82000     44.21000     64.24000
12    109.14000    141.97000     64.24000
12    181.82000     37.67000     64.24000
12    174.33000      8.57000     64.24000
12    126.41000     49.77000     64.24000
12     78.83000    178.58000     64.24000
12     74.92000    204.09000     64.24000
12    259.72000     71.35000     64.24000
12    256.46000     78.54000     64.24000
12    266.24000     54.35000     64.24000
12    259.07000     53.04000     64.24000
12    262.33000     57.94000     64.24000
12    279.93000     59.90000     64.24000
12    248.31000     65.79000     64.24000
12    195.19000     83.12000     64.24000
12    188.34000     74.29000     64.24000
12    194.21000     69.06000     64.24000
12    154.12000    129.54000     64.24000
12    138.15000    179.56000     64.24000
12    123.81000     19.36000     64.24000
12    116.96000     25.57000     64.24000
12    142.06000    245.28000     64.24000
12    239.51000    184.47000     64.24000
12    278.62000     99.79000     64.24000
12    292.31000    102.41000     64.24000
12     62.21000    157.01000     66.66000
12     54.71000    153.74000     66.66000
12     34.83000    146.54000     66.66000
12     42.00000     87.37000     66.66000
12     52.43000     64.48000     66.66000
12     60.25000     56.31000     66.66000
12     70.03000     65.79000     66.66000
12    100.67000     78.21000     66.66000
12     81.11000     14.79000     66.66000
12     84.70000      4.32000     66.66000
12    206.27000    115.16000     66.66000
12    203.66000    104.04000     66.66000
12    241.47000    107.96000     66.66000
12    205.62000    181.20000     66.66000
12    219.30000    172.05000     66.66000
12    233.65000    178.91000     66.66000
12     96.43000    152.10000     66.66000
12    143.69000    136.41000     66.66000
12     85.35000    187.41000     66.66000
12     71.98000    196.57000     66.66000
12     56.99000    111.23000     66.66000
12    138.15000    193.30000     66.66000
12    129.67000    197.55000     66.66000
12    184.10000    183.16000     66.66000
12    189.64000    176.95000     66.66000
12    197.47000    179.24000     66.66000
12     89.91000    236.78000     67.64000
12     89.58000    226.97000     67.64000
12    120.22000    242.99000     67.64000
12    128.70000    257.38000     67.64000
12    120.87000    259.99000     67.64000
12    135.54000    252.47000     67.64000
12    126.09000    250.51000     67.64000
12    151.84000     89.98000     67.64000
12    137.82000     93.58000     67.64000
12    259.72000    113.52000     67.64000
12    256.79000    105.68000     67.64000
12    254.50000    123.66000     67.64000
12    254.50000    132.49000     67.64000
12    241.14000    157.01000     67.64000
12    267.54000    146.22000     67.64000
12    276.67000    115.16000     67.64000
12    269.82000     67.10000     67.64000
12    229.41000     24.27000     67.64000
12    251.25000     19.36000     67.64000
12    112.40000     42.58000     67.64000
12     90.56000     31.79000     67.64000
12     83.39000     44.86000     67.64000
12     49.49000     74.62000     67.64000
12     39.39000     95.21000     67.64000
12     27.01000     88.02000     67.64000
12     19.84000    144.25000     67.64000
12     25.05000    139.68000     67.64000
12    120.55000    169.43000     67.64000
12    107.18000    198.53000     67.64000
12    148.25000     34.40000     67.64000
12    203.66000    192.64000     67.64000
12    224.19000    195.91000     67.64000
12    228.43000    200.16000     67.64000
12    214.09000    201.14000     67.64000
12    240.16000    191.33000     67.64000
12    259.39000    177.60000     67.64000
12    196.49000    212.59000     67.64000
12    177.26000    226.64000     67.64000
12    105.23000    249.20000     67.64000
12     92.19000    245.28000     67.64000
12    152.16000    119.41000     67.64000
12     81.76000    154.06000     67.64000
12     74.92000    147.20000     67.64000
12     91.87000    142.95000     67.64000
12     91.87000    130.20000     67.64000
12    126.74000    118.10000     67.64000
12    131.30000    109.60000     67.64000
12     53.41000     81.15000     67.64000
12     60.90000     73.64000     67.64000
12     55.69000    133.14000     67.64000
12    115.98000     38.00000     67.64000
12    114.35000     54.67000     67.64000
12     84.04000     69.06000     67.64000
12    165.20000     87.04000     67.64000
12     63.18000    131.83000     67.64000
12    160.31000    136.41000     67.64000
12    205.94000    166.16000     67.64000
12    212.79000    188.72000     67.64000
12    247.01000     90.96000     67.64000
12     92.84000    175.31000     67.64000
12    106.86000    175.31000     67.64000
12     85.35000    194.28000     67.64000
12     52.10000    190.35000     67.64000
12     54.06000    199.51000     67.64000
12     50.15000     47.15000     67.64000
12     42.65000     55.65000     67.64000
12    211.16000     76.25000     67.64000
12    142.06000    171.39000     67.64000
12     71.01000    140.00000     67.64000
12     32.55000    160.93000     67.64000
12     39.07000    152.10000     67.64000
12     57.32000    163.54000     67.64000
12     12.01000    178.58000     67.64000
12      3.54000    141.31000     68.63000
12     17.23000    119.41000     68.63000
12     17.23000    127.25000     69.46000
12     24.72000    127.91000     69.46000
12     16.25000    108.62000     69.46000
12     15.27000     99.46000     69.46000
12      5.49000    100.12000     69.46000
12     61.88000     35.38000     69.46000
12     59.92000     51.08000     69.46000
12    101.97000     29.17000     69.46000
12     98.06000    120.39000     69.46000
12    146.62000    158.97000     69.46000
12    151.84000    162.89000     69.46000
12    160.96000    174.01000     69.46000
12    167.16000    190.68000     69.46000
12    169.76000    171.72000     69.46000
12    130.00000    181.53000     69.46000
12    119.90000    219.45000     69.46000
12     86.00000    218.80000     69.46000
12    202.03000    123.33000     69.46000
12    191.27000    120.39000     69.46000
12    169.11000     56.31000     69.46000
12    141.08000    152.76000     69.46000
12    107.84000    165.18000     69.46000
12    100.34000    161.91000     69.46000
12     87.63000     85.41000     69.46000
12     82.41000     88.35000     69.46000
12     93.17000    110.25000     69.46000
12     86.00000    128.23000     69.46000
12    119.90000    144.58000     69.46000
12    208.87000     98.16000     69.46000
12    170.09000    199.84000     69.46000
12    160.96000    198.20000     69.46000
12    181.50000     68.73000     69.46000
12    176.28000     79.85000     69.46000
12    105.55000    128.89000     71.81000
12    101.32000    139.35000     71.81000
12    142.06000    127.25000     71.81000
12    128.70000    130.85000     71.81000
12    135.21000     88.67000     71.81000
12    130.33000     85.73000     71.81000
12    172.70000     67.42000     71.81000
12    108.81000     82.14000     71.81000
12     95.78000     55.65000     71.81000
12    235.60000    112.54000     71.81000
12    150.21000    151.77000     71.81000
12    173.67000     88.67000     71.81000
12     82.41000    139.68000     71.81000
12     47.54000    129.22000     71.81000
12     47.87000    116.79000     71.81000
12     37.11000    127.25000     71.81000
12     10.38000    155.37000     71.81000
12      2.56000    159.95000     71.81000
12     -1.68000    170.41000     71.81000
12     39.07000    203.76000     71.81000
12     67.75000    205.39000     71.81000
12     82.09000    214.22000     71.81000
12     60.90000    224.03000     71.81000
12     64.81000    237.43000     71.81000
12     72.31000    236.78000     71.81000
12     55.04000    233.84000     71.81000
12     85.02000    247.57000     71.81000
12     76.22000    252.15000     71.81000
12     64.49000    250.84000     71.81000
12     56.67000    256.72000     71.81000
12     77.20000    264.57000     71.81000
12     73.61000    273.72000     71.81000
12     59.92000    275.03000     71.81000
12     66.12000    278.96000     71.81000
12     43.63000    271.11000     71.81000
12     29.29000    236.45000     71.81000
12     12.66000    235.80000     71.81000
12     85.02000    277.32000     71.81000
12    119.90000    275.03000     71.81000
12    106.53000    213.89000     71.81000
12    228.43000     84.75000     71.81000
12    222.56000     90.31000     71.81000
12    215.07000    147.85000     71.81000
12    202.68000    149.49000     71.81000
12    220.93000     63.50000     71.81000
12    101.32000    105.68000     71.81000
12    127.07000     96.52000     71.81000
12    236.58000    166.16000     71.81000
12    139.45000     50.42000     71.81000
12    113.70000    115.81000     71.81000
12    111.75000    133.47000     71.81000
12    120.22000     13.15000     71.81000
12     60.90000    145.24000     71.81000
12    157.70000     71.02000     73.78000
12    121.53000     66.77000     73.78000
12    157.05000    148.51000     73.78000
12    291.01000     49.11000     73.78000
12    288.40000     57.61000     73.78000
12    296.88000     72.00000     73.78000
12    292.64000    119.08000     73.78000
12    154.12000     14.46000     73.78000
12    128.37000      9.88000     73.78000
12    141.08000      5.30000     73.78000
12    156.07000     84.75000     73.78000
12    165.85000     69.06000     73.78000
12     79.48000    224.36000     73.78000
12    162.27000    160.28000     73.78000
12    163.24000    151.12000     73.78000
12    213.76000    115.16000     73.78000
12    265.91000    112.21000     73.78000
12    121.20000    228.93000     73.78000
12    137.17000    216.84000     73.78000
12     97.41000    227.95000     73.78000
12     76.22000    185.78000     73.78000
12     68.07000    187.74000     73.78000
12     62.86000    169.10000     73.78000
12     27.66000    194.28000     73.78000
12     29.29000    204.09000     73.78000
12      7.78000    189.05000     73.78000
12    207.90000     84.75000     73.78000
12    269.50000     57.94000     73.78000
12    282.86000     48.79000     73.78000
12    280.25000     41.27000     73.78000
12    225.17000    166.16000     73.78000
12    221.26000    157.33000     73.78000
12    222.56000    184.80000     73.78000
12    246.03000    185.78000     73.78000
12    188.34000     98.48000     73.78000
12     71.01000    112.87000     73.78000
12     60.58000    119.08000     73.78000
12    104.25000    113.85000     73.78000
12    125.44000    104.04000     73.78000
12    118.27000    162.24000     73.78000
12    200.73000     61.21000     76.28000
12    199.10000     69.06000     76.28000
12    188.34000     84.10000     76.28000
12    198.44000     77.23000     76.28000
12    264.93000     97.83000     76.28000
12    283.84000    130.20000     76.28000
12    294.59000    124.64000     76.28000
12    290.36000    140.99000     76.28000
12    274.06000    140.33000     76.28000
12    308.94000     95.54000     76.28000
12    302.74000     98.16000     76.28000
12    304.70000    108.62000     76.28000
12    297.85000    105.02000     76.28000
12    296.88000    114.50000     76.28000
12    262.65000     47.81000     76.28000
12    221.59000    -13.99000     76.28000
12    249.29000     -8.75000     76.28000
12    208.55000    -18.89000     76.28000
12    203.99000    -10.39000     76.28000
12    188.99000    -12.35000     76.28000
12    188.99000     -4.83000     76.28000
12    181.17000     -8.75000     76.28000
12    169.11000    -13.66000     76.28000
12    164.87000     -9.08000     76.28000
12    150.21000    -17.91000     76.28000
12    159.33000    -17.26000     76.28000
12    154.77000     -9.74000     76.28000
12    141.08000     45.19000     76.28000
12    126.74000     77.23000     76.28000
12     58.29000    102.08000     76.28000
12     48.19000     89.66000     76.28000
12     41.67000    119.41000     76.28000
12     28.96000    151.12000     76.28000
12     31.24000    135.43000     76.28000
12     71.01000    123.00000     76.28000
12    120.87000    191.99000     76.28000
12    111.75000    192.64000     76.28000
12     99.69000    195.91000     76.28000
12     83.39000    234.16000     76.28000
12    115.01000    250.51000     76.28000
12    113.38000    259.67000     76.28000
12     99.69000    251.17000     76.28000
12     96.75000    259.34000     76.28000
12     88.61000    266.86000     76.28000
12     97.73000    271.76000     76.28000
12    109.79000    270.13000     76.28000
12    106.53000    278.63000     76.28000
12     96.43000    280.26000     76.28000
12    131.30000    244.95000     76.28000
12    133.26000    234.49000     76.28000
12    148.90000    229.59000     76.28000
12    158.03000    228.28000     76.28000
12    158.68000    238.09000     76.28000
12    168.46000    235.47000     76.28000
12    169.11000    228.28000     76.28000
12    136.19000    166.81000     76.28000
12    185.73000    155.04000     76.28000
12    175.63000    150.79000     76.28000
12    106.21000    148.18000     76.28000
12    103.60000    153.74000     76.28000
12     75.24000    170.74000     76.28000
12     85.02000    168.12000     76.28000
12     79.15000    161.26000     76.28000
12     49.82000    214.22000     76.28000
12     41.35000    215.86000     76.28000
12     21.79000    215.53000     76.28000
12    122.50000     88.35000     76.28000
12    116.96000     80.17000     76.28000
12    105.88000     97.50000     76.28000
12    110.77000     90.96000     76.28000
12     61.55000    212.59000     76.28000
12    264.28000    128.23000     76.28000
12    280.25000    122.02000     76.28000
12    190.62000    217.49000     76.28000
12     28.64000    171.06000     77.26000
12     26.68000    183.49000     78.10000
12     20.81000    199.51000     78.10000
12     11.36000    200.49000     78.10000
12     13.64000    168.45000     78.10000
12     22.12000    158.31000     78.10000
12     12.99000    147.52000     78.10000
12     26.35000    117.77000     78.10000
12     28.31000    103.71000     78.10000
12     58.29000     89.66000     78.10000
12     47.87000     83.77000     78.10000
12     39.72000     77.56000     78.10000
12     89.26000     55.33000     78.10000
12     92.84000     68.08000     78.10000
12     79.15000     77.89000     78.10000
12    104.25000     63.50000     78.10000
12    101.97000     23.94000     78.10000
12    110.77000     23.61000     78.10000
12     90.89000     21.98000     78.10000
12    186.71000      8.25000     77.42000
12    188.67000     15.44000     77.42000
12    176.93000     17.73000     77.42000
12    177.91000     26.23000     77.42000
12    185.41000     34.07000     77.42000
12    238.53000     90.31000     77.42000
12    238.86000     99.46000     77.42000
12    230.39000     98.48000     77.42000
12    220.61000    111.56000     77.42000
12    239.51000    127.58000     77.42000
12    234.62000    137.06000     77.42000
12    247.01000    139.35000     77.42000
12    187.04000    139.35000     77.42000
12    203.99000    133.79000     77.42000
12    212.79000    132.49000     77.42000
12    218.65000    140.99000     77.42000
12    205.94000    142.62000     77.42000
12    214.74000    153.41000     77.42000
12    215.72000    164.20000     77.42000
12    238.21000    174.01000     77.42000
12    246.03000    179.24000     77.42000
12    147.27000    111.23000     77.42000
12    139.78000    104.37000     77.42000
12    146.62000    143.93000     77.42000
12    232.02000     49.44000     77.42000
12    233.32000     56.31000     77.42000
12    213.44000     29.17000     77.42000
12    256.13000     30.81000     77.42000
12    266.89000     36.04000     77.42000
12    295.25000     29.82000     77.42000
12    293.62000     20.67000     77.42000
12    283.19000     21.98000     77.42000
12    283.84000     14.79000     77.42000
12    269.50000     22.63000     77.42000
12    262.33000     24.59000     77.42000
12    257.44000     20.02000     77.42000
12    278.95000     54.02000     77.42000
12    271.13000     51.73000     77.42000
12    235.93000     61.21000     77.42000
12    233.97000     66.12000     77.42000
12    219.30000     78.54000     77.42000
12    209.53000     62.19000     77.42000
12    206.27000     71.02000     77.42000
12    204.31000     92.27000     77.42000
12    256.46000      3.02000     77.42000
12    250.27000      4.32000     77.42000
12    244.73000     10.53000     77.42000
12    244.73000     15.77000     77.42000
12    232.67000      1.38000     77.42000
12    221.59000     -0.91000     77.42000
12    215.72000     -0.25000     77.42000
12    228.43000      6.94000     77.42000
12    193.23000     26.88000     77.42000
12    197.79000     20.34000     77.42000
12    199.10000      7.27000     77.42000
12    206.59000      8.25000     77.42000
12    198.12000      0.40000     77.42000
12    191.93000      2.69000     77.42000
12    154.77000     20.02000     77.42000
12    145.97000     19.36000     77.42000
12    137.82000     17.07000     77.42000
12    150.21000      7.92000     77.42000
12    169.44000      7.59000     77.42000
12    169.76000     16.75000     77.42000
12    187.04000    112.21000     77.42000
12    186.06000    122.35000     77.42000
12    211.81000    123.00000     77.42000
12    234.30000    121.04000     77.42000
12    196.16000    105.68000     77.42000
12    200.40000     96.85000     77.42000
12    191.93000     90.96000     77.42000
12    174.33000    162.89000     77.42000
12    180.19000    169.76000     77.42000
12    179.21000    177.28000     77.42000
12    177.26000    186.43000     77.42000
12    172.37000    192.64000     77.42000
12    151.19000    185.78000     77.42000
12    189.97000    169.10000     77.42000
12    193.23000    162.24000     77.42000
12    206.27000    157.66000     77.42000
12    219.63000    179.24000     77.42000
12    215.07000    177.93000     77.42000
12    162.59000    124.64000     77.42000
12    128.37000    162.56000     77.42000
12    127.07000    170.41000     77.42000
12    135.21000    149.16000     77.42000
12    121.85000    213.89000     77.42000
12    115.33000    205.72000     77.42000
12    108.16000    226.32000     77.42000
12    107.18000    219.45000     77.42000
12     98.06000    210.62000     77.42000
12     95.45000    201.80000     77.42000
12     87.30000    207.36000     77.42000
12    101.97000    238.74000     77.42000
12     86.98000    110.58000     78.25000
12     80.78000    122.68000     78.25000
12     74.92000    134.45000     78.25000
12    119.57000    155.70000     78.25000
12    170.74000    129.22000     78.25000
12    253.53000    149.16000     78.25000
12    247.99000    162.24000     78.25000
12    262.33000    156.68000     78.25000
12    260.70000    164.53000     78.25000
12    263.96000     77.56000     78.25000
12    276.99000     72.98000     78.25000
12    296.88000     60.88000     78.25000
12    295.90000     82.46000     78.25000
12    182.80000     61.54000     78.25000
12    160.31000    115.81000     78.25000
12    167.48000    109.93000     78.25000
12    164.22000    103.06000     78.25000
12    163.57000     47.15000     78.25000
12    210.50000     48.79000     78.25000
12    151.51000    198.85000     78.25000
12    137.17000     62.85000     78.25000
12     39.07000    105.68000     78.25000
12    136.84000    206.37000     78.25000
12    158.68000    219.13000     78.25000
12    160.64000    209.97000     78.25000
12    151.51000    209.64000     78.25000
12    180.84000     96.85000     78.25000
12    203.99000    109.27000     78.25000
12    216.05000    108.62000     78.25000
12    249.29000    152.43000     78.25000
12    243.75000    145.89000     78.25000
12    145.64000     63.17000     78.25000
12    149.88000     98.16000     78.25000
12    135.21000    121.37000     78.25000
12    188.02000     59.25000     78.25000
12    190.30000     41.27000     78.25000
12    194.21000     51.40000     78.25000
12    216.05000     39.96000     78.25000
12    205.29000     40.61000     78.25000
12    199.75000     33.09000     78.25000
12    218.65000     17.07000     78.25000
12    257.44000     40.94000     78.25000
12    276.34000     31.13000     78.25000
12    142.71000     87.37000     78.25000
12    144.01000     77.89000     78.25000
12    135.21000     73.31000     78.25000
12    138.15000     30.48000     78.25000
12    129.35000     41.92000     78.25000
12    128.70000     34.40000     78.25000
12     97.08000     46.17000     78.25000
12    101.64000     39.96000     78.25000
12     73.61000     53.04000     78.25000
12     71.66000     95.54000     78.25000
12     83.39000     98.16000     78.25000
12     71.01000     83.44000     78.25000
12    116.64000    123.98000     78.25000
12    131.96000    137.39000     78.25000
12    179.21000    140.66000     78.25000
12    231.69000    155.70000     78.25000
12    225.50000    151.77000     78.25000
12    241.47000    117.77000     78.25000
12    103.60000    186.43000     78.25000
12     45.58000    175.31000     78.25000
12     52.43000    184.80000     78.25000
12     38.09000    188.72000     78.25000
12     45.58000    194.93000     78.25000
12    112.73000    237.76000     78.25000
12    107.51000    262.61000     78.25000
12     99.69000     90.31000     78.25000
12     94.80000     99.79000     78.25000
12    154.44000     50.10000     78.25000
12    162.27000     24.59000     78.25000
12    174.33000     43.23000     78.25000
12    177.59000     53.36000     78.25000
12    150.86000     40.29000     78.25000
12    159.66000     37.67000     78.25000
12    279.60000     85.73000     78.25000
12    292.64000     94.56000     78.25000
12    285.79000     67.75000     78.25000
12    266.56000     86.71000     78.25000
12    243.10000     81.15000     78.25000
12    230.06000     75.60000     78.25000
12    217.67000     53.04000     78.25000
12    230.71000     35.06000     78.25000
12    243.10000      2.69000     78.25000
12    239.51000     10.53000     78.25000
12    132.61000     -9.74000     78.25000
12    116.31000     -9.74000     78.25000
12    108.16000     11.84000     78.25000
12    105.23000      6.61000     78.25000
12     94.15000      6.28000     78.25000
12     94.47000     13.80000     78.25000
12    156.73000      1.05000     78.25000
12     70.68000     46.50000     78.25000
12    101.64000     -7.45000     78.25000
12    109.79000     -0.25000     78.25000
12    116.96000      3.02000     78.25000
12    123.16000      0.73000     78.25000
12     73.94000     28.52000     78.25000
12     45.58000    244.30000     78.25000
12     46.56000    252.15000     78.25000
12     57.64000    262.94000     78.25000
12     69.38000    262.61000     78.25000
12     71.01000    218.14000     78.25000
12     65.14000    230.24000     78.25000
12     48.52000    225.66000     78.25000
12     35.15000    226.32000     78.25000
12     42.65000    234.16000     78.25000
12     25.70000    226.32000     78.25000
12     54.71000    244.95000     78.25000
12     37.11000    245.93000     78.25000
12    152.81000    174.33000     78.25000
12    191.93000    192.64000     78.25000
12    202.36000    202.78000     78.25000
12    244.40000     35.71000     80.07000
12    246.03000     51.73000     80.07000
12    248.31000     63.83000     80.07000
12    258.74000     72.00000     80.07000
12    261.68000     57.94000     80.07000
12    278.30000     65.79000     80.07000
12    280.58000     59.25000     80.07000
12    162.27000     56.31000     80.07000
12    167.16000     74.94000     80.07000
12    179.54000     75.60000     80.07000
12    185.08000    107.96000     80.07000
12    227.78000    124.97000     80.07000
12    277.32000    108.95000     80.07000
12    290.36000    102.41000     80.07000
12    223.54000     44.54000     80.07000
12    236.25000     44.86000     80.07000
12     97.08000    164.85000     80.07000
12    122.83000    176.62000     80.07000
12    131.96000    170.41000     80.07000
12    160.31000    179.24000     80.07000
12    177.26000    206.05000     80.07000
12    189.97000    203.43000     80.07000
12    183.78000    209.64000     80.07000
12    185.08000    197.87000     80.07000
12    165.85000    215.86000     80.07000
12    181.82000    222.07000     80.07000
12    112.40000    102.08000     80.07000
12     51.45000    140.00000     80.07000
12     48.84000    156.68000     80.07000
12    134.56000     56.96000     80.07000
12    124.46000     51.08000     80.07000
12    227.45000     65.13000     80.07000
12    231.04000     44.86000     80.07000
12    140.43000    246.59000     80.07000
12    140.43000    253.45000     80.07000
12    225.17000     59.90000     80.07000
12    249.29000     74.29000     80.07000
12     79.15000     34.73000     80.07000
12     78.18000    116.79000     80.07000
12     56.99000    204.74000     80.07000
12    141.41000    178.91000     80.07000
12    158.03000    191.33000     80.07000
12    170.09000    182.18000     80.07000
12    175.30000    215.20000     80.07000
12    132.93000     24.92000     80.07000
12    125.76000     18.38000     80.07000
12     60.90000    159.62000     82.04000
12     94.47000    155.37000     82.04000
12    124.13000    148.18000     82.04000
12    107.51000    142.95000     82.04000
12    143.69000    138.70000     82.04000
12    159.33000    142.62000     82.04000
12    145.32000    131.50000     82.04000
12    159.99000    129.54000     82.04000
12    102.62000     77.89000     82.04000
12    195.19000     83.44000     82.04000
12    123.81000     60.56000     82.04000
12     72.64000     70.69000     82.04000
12     52.43000     62.52000     82.04000
12     52.10000     68.73000     82.04000
12     60.58000     62.52000     82.04000
12     66.77000     55.00000     82.04000
12     73.61000    194.93000     82.04000
12     86.98000    177.60000     82.04000
12    136.52000    187.74000     82.04000
12    144.67000    217.82000     82.04000
12    119.90000    199.84000     82.04000
12    126.74000    197.87000     82.04000
12    136.84000    197.87000     82.04000
12    115.01000    182.18000     82.04000
12    237.23000    184.80000     82.04000
12    202.03000    183.16000     82.04000
12    205.62000    186.10000     82.04000
12    138.80000    116.79000     82.04000
12    226.15000    114.83000     82.04000
12    231.36000    187.74000     82.04000
12    185.41000    188.39000     82.04000
12    186.06000    179.56000     82.04000
12    198.77000    175.64000     82.04000
12    177.59000    117.45000     82.04000
12    117.61000    146.22000     86.20000
12    125.76000    134.45000     86.20000
12    126.74000    141.64000     86.20000
12     86.98000    124.64000     86.20000
12     60.90000    133.79000     86.20000
12     27.33000    142.29000     86.20000
12     59.60000     52.06000     86.20000
12     62.53000     35.38000     86.20000
12     84.70000     44.86000     86.20000
12     88.28000     34.73000     86.20000
12    115.01000     39.31000     86.20000
12    113.05000     51.08000     86.20000
12    149.88000     36.04000     86.20000
12    229.08000     24.92000     86.20000
12    267.87000     65.46000     86.20000
12    247.66000     89.66000     86.20000
12    255.48000    104.69000     86.20000
12    253.85000    131.50000     86.20000
12    169.44000    165.83000     86.20000
12    158.68000    165.18000     86.20000
12    164.22000    174.33000     86.20000
12    170.74000    175.31000     86.20000
12    225.50000    195.91000     86.20000
12    146.30000    154.72000     86.20000
12    157.38000    136.41000     86.20000
12    196.49000    120.39000     86.20000
12    202.36000    124.97000     86.20000
12    168.46000     83.12000     86.20000
12    160.31000     89.33000     86.20000
12    140.76000     96.85000     86.20000
12     86.32000     83.12000     86.20000
12     86.00000     64.15000     86.20000
12     85.02000    130.85000     86.20000
12     33.20000    165.18000     86.20000
12     19.51000    126.60000     86.20000
12     17.55000    141.97000     86.20000
12      1.26000    140.99000     86.20000
12    107.84000    166.81000     86.20000
12     84.37000    192.97000     86.20000
12     97.73000    175.97000     86.20000
12    121.85000    243.65000     86.20000
12    123.48000    260.32000     86.20000
12    131.96000    259.34000     86.20000
12    120.87000    252.15000     86.20000
12    117.94000    269.15000     86.20000
12    105.55000    251.49000     86.20000
12    105.88000    244.95000     86.20000
12     89.91000    232.20000     86.20000
12     79.81000    208.34000     86.20000
12     57.32000    195.91000     86.20000
12     49.49000    201.80000     86.20000
12    128.37000    183.82000     86.20000
12    129.67000    177.60000     86.20000
12     93.17000    150.14000     86.20000
12     81.76000    146.54000     86.20000
12     80.13000    153.74000     86.20000
12    152.81000    123.33000     86.20000
12    184.43000     89.98000     86.20000
12    169.44000     94.56000     86.20000
12    241.79000    156.35000     86.20000
12    254.50000    169.76000     86.20000
12    258.09000    119.08000     86.20000
12    275.36000     98.16000     86.20000
12    147.27000    162.24000     86.20000
12    143.04000    170.41000     86.20000
12    149.56000     89.98000     86.20000
12    171.39000     60.88000     86.20000
12    127.72000    123.00000     86.20000
12     48.84000    168.12000     86.20000
12     64.16000    180.87000     86.20000
12     12.66000    180.87000     86.20000
12     20.16000    190.35000     86.20000
12     90.89000    250.51000     86.20000
12     90.24000    239.40000     86.20000
12    208.55000    101.75000     86.20000
12    212.13000     96.85000     86.20000
12    213.44000     87.69000     86.20000
12    232.02000    106.00000     86.20000
12    187.36000     69.38000     87.19000
12    131.63000     88.02000     87.19000
12    128.04000     95.21000     87.19000
12     41.67000    126.93000     87.19000
12     34.18000    130.20000     87.19000
12     34.83000    118.43000     87.19000
12     63.18000    142.62000     87.19000
12     54.06000    149.16000     87.19000
12     29.29000    159.62000     87.19000
12     23.42000    176.30000     87.19000
12    104.90000    127.58000     87.19000
12     98.06000    106.98000     87.19000
12    236.58000    112.87000     87.19000
12    252.55000    138.04000     87.19000
12    237.56000    164.20000     87.19000
12    201.05000    148.51000     87.19000
12    216.05000    170.74000     87.19000
12    206.92000    164.53000     87.19000
12    203.33000    170.08000     87.19000
12    155.10000    155.37000     87.19000
12    139.78000    125.95000     87.19000
12    135.54000    129.87000     87.19000
12    129.35000    130.85000     87.19000
12    141.73000    158.97000     87.19000
12    106.86000    199.18000     87.19000
12    107.51000    205.07000     87.19000
12    114.68000    216.51000     87.19000
12    125.11000    219.78000     87.19000
12     87.30000    222.07000     87.19000
12     65.79000    207.36000     87.19000
12     69.70000    198.20000     87.19000
12     38.41000    206.05000     87.19000
12     69.05000    238.09000     87.19000
12     72.64000    242.67000     87.19000
12     76.87000    249.53000     87.19000
12     57.32000    228.93000     87.19000
12     79.15000    177.60000     87.19000
12     33.85000    153.08000     87.19000
12     80.78000    139.68000     87.19000
12     68.07000    130.20000     87.19000
12     70.03000    136.41000     87.19000
12    113.05000    136.74000     87.19000
12    112.73000    112.87000     87.19000
12    111.10000    127.58000     87.19000
12     14.95000    159.95000     87.19000
12      0.93000    160.28000     87.19000
12      0.28000    171.06000     87.19000
12      8.10000    156.02000     87.19000
12     90.89000     91.29000     87.19000
12    172.37000    199.51000     87.19000
12    203.99000    191.33000     87.19000
12    178.56000    131.50000     87.19000
12    226.47000    139.68000     87.19000
12     99.36000    134.12000     87.19000
12     93.17000    138.37000     87.19000
12     50.47000    114.83000     87.19000
12     39.07000     97.18000     87.19000
12     40.04000     90.64000     87.19000
12     33.85000     84.10000     87.19000
12    122.83000    104.04000     89.16000
12    130.00000    104.04000     89.16000
12    163.57000    156.02000     89.16000
12    100.67000    226.32000     89.16000
12    121.53000    230.90000     89.16000
12    104.25000    112.54000     89.16000
12    159.99000     73.64000     89.16000
12     61.88000    119.08000     89.16000
12     70.03000    113.20000     89.16000
12     99.36000     83.44000     89.16000
12     62.53000    171.72000     89.16000
12     68.40000    164.85000     89.16000
12     46.24000    146.22000     89.16000
12      5.82000    194.93000     89.16000
12     10.71000    189.37000     89.16000
12     80.13000    227.30000     89.16000
12    158.68000    150.14000     89.16000
12    194.86000    128.23000     89.16000
12    167.16000     69.71000     89.16000
12    230.71000     91.29000     89.16000
12    267.87000    114.18000     89.16000
12    280.91000    115.48000     89.16000
12    226.47000    183.16000     89.16000
12    221.59000    187.41000     89.16000
12    135.21000    215.20000     89.16000
12    151.51000    148.83000     89.16000
12    146.62000    117.12000     89.16000
12    111.10000    159.29000     89.16000
12    118.59000    168.12000     89.16000
12    187.36000    154.39000     95.98000
12    185.08000    167.79000     95.98000
12    162.92000    180.55000     95.98000
12    157.38000    187.74000     95.98000
12    153.79000    175.64000     95.98000
12    150.53000    202.12000     95.98000
12    150.21000    208.99000     95.98000
12    117.94000    191.99000     93.02000
12    121.20000    205.72000     93.02000
12    110.12000    228.93000     93.02000
12    168.46000    192.97000     93.02000
12    177.26000    184.14000     93.02000
12    172.70000    151.77000     93.02000
12    221.26000    164.53000     93.02000
12    236.90000    176.62000     93.02000
12    235.93000    170.74000     93.02000
12    247.66000    182.18000     93.02000
12    208.87000    158.64000     93.02000
12    128.37000    242.67000     93.25000
12    133.91000    248.88000     93.25000
12    147.60000    234.16000     93.25000
12    133.91000    229.91000     93.25000
12    133.58000    238.74000     93.25000
12    170.09000    231.22000     93.25000
12    188.02000    217.49000     93.25000
12     97.08000    258.69000     93.25000
12     98.38000    270.78000     93.25000
12     88.93000    266.53000     93.25000
12    105.23000    282.88000     93.25000
12    113.38000    276.34000     93.25000
12    137.17000    263.59000     93.25000
12     93.17000    282.88000     93.25000
12     81.44000    275.69000     93.25000
12     75.57000    279.28000     93.25000
12     71.33000    274.05000     93.25000
12     62.53000    269.47000     93.25000
12    107.18000    219.78000     93.25000
12    102.95000    214.87000     93.25000
12     98.38000    207.68000     93.25000
12     86.00000    209.97000     93.25000
12     92.52000    215.86000     93.25000
12     44.61000    211.93000     93.25000
12     21.46000    214.87000     93.25000
12    144.99000    146.22000     93.10000
12    135.87000    153.41000     93.10000
12    150.86000    189.05000     93.93000
12    161.29000    208.01000     93.93000
12    153.79000    220.43000     93.93000
12    138.47000    208.01000     93.93000
12    114.35000    256.72000     93.93000
12    123.16000    266.53000     93.93000
12    113.05000    263.26000     93.93000
12    110.12000    270.46000     93.93000
12    103.60000    265.22000     93.93000
12     85.35000    259.34000     93.93000
12     99.04000    238.41000     93.93000
12    103.93000    232.53000     93.93000
12     83.07000    238.09000     93.93000
12    157.38000    241.03000     94.08000
12    158.36000    232.20000     94.08000
12    170.09000    238.74000     94.08000
12     69.70000    226.64000     95.37000
12     94.15000    188.72000     95.37000
12    103.27000    187.41000     95.37000
12    178.89000    206.05000     95.37000
12    179.54000    212.26000     95.37000
12    185.41000    200.16000     95.37000
12    166.83000    218.47000     95.37000
12    180.19000    224.36000     95.37000
12    185.41000    122.02000     92.87000
12    230.06000      6.94000     92.87000
12    226.15000      1.38000     92.87000
12    232.34000     -1.89000     92.87000
12    239.84000    -10.39000     92.87000
12    257.44000     -2.22000     92.87000
12    246.68000     10.86000     92.87000
12    258.74000     26.88000     92.87000
12    270.48000     22.30000     92.87000
12    272.43000     15.11000     92.87000
12    282.21000     11.19000     92.87000
12    292.31000     15.44000     92.87000
12    292.31000     22.96000     92.87000
12    294.92000     26.56000     92.87000
12    281.56000     37.02000     92.87000
12    277.65000     41.59000     92.87000
12    285.14000     42.25000     92.87000
12    267.87000     36.04000     92.87000
12    289.05000     37.34000     92.87000
12    274.71000     52.71000     92.87000
12    270.48000     49.77000     92.87000
12    269.50000     56.96000     92.87000
12    264.28000     47.81000     92.87000
12    297.85000     67.75000     92.87000
12    285.14000     86.39000     92.87000
12    171.39000    -18.24000     92.34000
12    165.85000     -9.41000     92.34000
12    187.69000     -7.12000     92.34000
12    188.34000    -14.97000     92.34000
12    206.27000    -20.85000     92.34000
12    204.96000    -13.66000     92.34000
12    219.96000    -15.62000     92.34000
12    228.10000    -14.64000     92.34000
12    216.05000     -7.45000     92.34000
12    210.18000     -5.81000     92.34000
12    218.33000      4.00000     92.34000
12    210.18000      3.67000     92.34000
12    180.19000     11.84000     92.34000
12    180.19000      0.40000     92.34000
12    139.13000      4.32000     92.34000
12    131.30000     11.52000     92.34000
12    122.18000     13.15000     92.34000
12    157.70000    -19.22000     92.34000
12    148.25000    -17.26000     92.34000
12    168.79000     51.08000     92.34000
12    199.10000     71.35000     92.34000
12    199.75000     61.87000     92.34000
12    202.68000     81.81000     92.34000
12    264.93000     94.56000     92.34000
12    297.20000    102.73000     92.34000
12    311.22000    101.10000     92.34000
12    319.36000    110.91000     92.34000
12    297.20000    111.89000     92.34000
12    301.76000    115.48000     92.34000
12    291.66000    123.00000     92.34000
12    285.79000    126.60000     92.34000
12    274.39000    138.37000     92.34000
12    289.38000    137.72000     92.34000
12    271.78000    128.89000     92.34000
12    257.44000    145.24000     92.34000
12    212.79000    114.50000     92.34000
12    206.59000    119.08000     92.34000
12    155.42000     84.10000     92.34000
12    190.30000     77.23000     92.34000
12    127.39000     74.29000     92.34000
12    132.28000     82.14000     92.34000
12    140.76000     45.52000     92.34000
12    138.80000     51.40000     92.34000
12     56.99000     98.48000     92.34000
12     46.89000     90.64000     92.34000
12     76.87000     46.50000     91.28000
12    130.00000    112.87000     91.28000
12    120.55000    114.50000     91.28000
12    105.55000    121.37000     91.28000
12     94.15000    125.62000     91.28000
12     69.38000    148.18000     91.28000
12     60.58000    150.79000     91.28000
12     54.71000    175.97000     91.28000
12     35.48000    177.60000     91.28000
12     67.10000    188.72000     91.28000
12     76.87000    185.45000     91.28000
12     86.00000    184.47000     91.28000
12     83.39000    244.30000     91.28000
12     70.03000    251.82000     91.28000
12     62.86000    245.61000     91.28000
12     61.23000    255.42000     91.28000
12     50.47000    236.45000     91.28000
12     32.55000    216.18000     91.28000
12     27.01000    205.39000     91.28000
12     27.01000    193.95000     91.28000
12     41.02000    199.84000     91.28000
12     87.63000    171.72000     92.11000
12     75.24000    171.06000     92.11000
12     83.39000    163.22000     92.11000
12     76.22000    157.33000     92.11000
12    111.42000     91.29000     92.11000
12    116.31000     84.10000     92.11000
12     52.75000    125.29000     92.11000
12     46.56000    132.48000     92.11000
12    117.94000     66.44000     92.11000
12    113.38000     74.29000     92.11000
12    115.66000     56.96000     92.11000
12     64.81000     79.52000     92.11000
12     60.25000     72.00000     92.11000
12    111.75000    172.70000     92.11000
12    180.84000    151.12000     92.11000
12    143.04000     69.38000     92.11000
12    117.61000     29.50000     92.11000
12    101.32000    155.37000     92.19000
12     29.61000    148.51000     92.19000
12     42.98000    117.77000     92.19000
12     25.70000    136.08000     92.19000
12     17.23000    104.37000     92.19000
12     23.42000    109.60000     92.19000
12     14.29000    134.77000     92.19000
12    158.03000    225.01000     92.19000
12    169.44000    225.01000     92.19000
12    146.95000    228.28000     92.19000
12    101.64000    195.59000     92.19000
12    213.44000     24.92000     93.17000
12    213.44000     32.44000     93.17000
12    189.64000      9.88000     93.17000
12    179.87000     21.00000     93.17000
12    183.78000     31.46000     93.17000
12    105.23000     61.21000     93.17000
12     95.13000     64.48000     93.17000
12     80.78000     75.92000     93.17000
12    170.09000      4.98000     93.17000
12    172.70000     16.09000     93.17000
12    173.35000     26.23000     93.17000
12    154.12000     16.09000     93.17000
12    144.34000     15.11000     93.17000
12    136.84000     14.46000     93.17000
12    109.79000     24.59000     93.17000
12     95.13000     25.25000     93.17000
12     87.63000     24.59000     93.17000
12    203.99000     12.50000     93.17000
12    200.07000     21.65000     93.17000
12    209.53000     58.60000     93.17000
12    201.38000     93.25000     93.17000
12    192.58000    100.44000     93.17000
12    147.27000    108.95000     93.17000
12    171.72000    122.02000     93.17000
12    186.39000    132.81000     93.17000
12    188.34000    138.70000     93.17000
12    209.53000    139.35000     93.17000
12    216.05000    143.93000     93.17000
12    210.18000    130.85000     93.17000
12    221.59000    178.58000     93.17000
12    238.86000     98.81000     93.17000
12    238.21000     88.67000     93.17000
12    242.45000    124.64000     93.17000
12    232.34000    120.72000     93.17000
12    203.66000     46.83000     93.17000
12    234.95000     22.63000     93.17000
12    250.27000     19.69000     93.17000
12    196.49000      1.05000     93.17000
12    184.10000     52.38000     93.17000
12    207.24000     70.37000     93.17000
12    213.44000     81.81000     93.17000
12    222.24000     91.29000     93.17000
12    221.91000     70.37000     93.17000
12    221.59000     80.17000     93.17000
12    138.47000    103.39000     93.17000
12    124.46000     85.73000     93.17000
12    118.59000     94.89000     93.17000
12    153.14000     26.23000     93.17000
12    200.40000    102.73000     93.17000
12    153.14000    184.14000     93.17000
12    173.35000    189.05000     93.17000
12    215.72000    151.45000     93.17000
12    214.09000    166.16000     93.17000
12    190.62000    213.57000     93.17000
12     87.95000    204.41000     93.17000
12     26.68000    169.76000     93.17000
12     10.71000    146.54000     93.17000
12     12.34000    204.41000     93.17000
12     91.87000     55.00000     93.17000
12    144.99000      0.73000     94.01000
12    133.91000    -10.39000     94.01000
12    114.03000      7.59000     94.01000
12    109.47000     12.17000     94.01000
12    108.49000      1.71000     94.01000
12    109.14000     40.61000     94.01000
12    173.02000     88.67000     94.01000
12    255.16000     50.10000     94.01000
12    266.56000     74.29000     94.01000
12    285.47000     72.00000     94.01000
12    276.67000     84.10000     94.01000
12    298.18000     79.19000     94.01000
12    292.96000     92.92000     94.01000
12    300.46000     97.83000     94.01000
12    243.75000    147.20000     94.01000
12    244.08000    140.33000     94.01000
12    247.66000    154.39000     94.01000
12    233.65000    154.39000     94.01000
12    255.48000    163.22000     94.01000
12    245.70000    165.83000     94.01000
12    151.51000    170.41000     94.01000
12    151.84000    141.64000     94.01000
12    157.38000     44.86000     94.01000
12    148.90000     62.52000     94.01000
12    151.51000     75.27000     94.01000
12    177.59000     40.61000     94.01000
12    172.04000     36.36000     94.01000
12    138.47000     28.84000     94.01000
12    132.28000     36.36000     94.01000
12    133.26000     45.52000     94.01000
12     86.00000    108.95000     94.01000
12    102.30000    103.06000     94.01000
12     68.72000    123.00000     94.01000
12     77.85000    123.33000     94.01000
12     74.92000    133.79000     94.01000
12    121.53000    156.35000     94.01000
12    125.76000    170.41000     94.01000
12    136.19000    165.51000     94.01000
12     39.72000    186.10000     94.01000
12     45.91000    176.62000     94.01000
12     26.35000    183.16000     94.01000
12     36.46000    103.71000     94.01000
12     29.61000    100.12000     94.01000
12     50.47000     81.15000     94.01000
12     47.54000     73.96000     94.01000
12     45.26000     78.87000     94.01000
12     95.45000     49.77000     94.01000
12    113.70000     45.52000     94.01000
12    249.94000      2.69000     94.01000
12    248.31000     -5.49000     94.01000
12    186.39000     61.87000     94.01000
12    236.58000     50.42000     94.01000
12    164.55000    106.33000     94.01000
12    171.07000    107.64000     94.01000
12    160.96000     98.16000     94.01000
12    229.08000    131.83000     94.01000
12    241.79000    162.24000     94.01000
12    174.98000    171.39000     94.01000
12    118.59000    238.09000     94.01000
12    116.31000    249.86000     94.01000
12    218.33000     52.06000     94.01000
12    106.21000    182.83000     94.01000
12     80.78000    221.41000     94.01000
12     55.36000    263.59000     94.01000
12    249.62000     62.19000     95.22000
12    241.79000     62.52000     95.22000
12    225.50000     61.54000     95.22000
12    237.56000     41.59000     95.22000
12    243.42000     32.44000     95.22000
12    258.09000     71.35000     95.22000
12    264.61000    107.64000     95.22000
12    278.95000    108.29000     95.22000
12    185.41000    109.27000     95.22000
12    178.56000     73.64000     95.22000
12    161.94000     54.35000     95.22000
12    136.52000     59.58000     95.22000
12    123.81000     51.08000     95.22000
12    130.65000     23.94000     95.22000
12    127.07000     39.96000     95.22000
12    224.52000     43.23000     95.22000
12     53.08000    133.79000     95.22000
12     53.08000    141.31000     95.22000
12     47.21000    154.39000     95.22000
12     81.44000     93.91000     95.22000
12     75.90000     86.71000     95.22000
12     70.68000     44.86000     95.22000
12     77.20000     32.11000     95.22000
12     55.04000    203.76000     95.22000
12     46.89000    194.28000     95.22000
12     27.66000    224.68000     95.22000
12     40.69000    236.78000     95.22000
12     56.99000    214.22000     95.22000
12     64.49000    216.84000     95.22000
12     75.57000    216.18000     95.22000
12    137.50000    176.30000     95.22000
12    217.67000    106.00000     95.22000
12    203.33000    110.25000     95.22000
12    262.65000    102.41000     95.22000
12    259.72000    155.04000     95.22000
12    192.58000    206.05000     95.22000
12    204.96000    144.25000     95.22000
12    245.38000     46.17000     95.22000
12    173.35000    141.64000     95.22000
12    167.16000    132.81000     95.22000
12    169.76000    114.83000     95.22000
12    155.42000    117.77000     95.22000
12    152.49000    100.77000     95.22000
12    156.73000    107.96000     95.22000
12    148.25000     53.36000     95.22000
12    161.94000     35.38000     95.22000
12    161.94000     21.00000     95.22000
12    194.53000     52.71000     95.22000
12    188.99000     42.90000     95.22000
12    197.79000     35.06000     95.22000
12    221.26000     17.07000     95.22000
12    257.44000     36.36000     95.22000
12    235.93000     80.83000     95.22000
12    230.39000     71.02000     95.22000
12    241.47000     72.33000     95.22000
12    251.57000     80.83000     95.22000
12    254.83000     94.89000     95.22000
12    247.33000    110.58000     95.22000
12    197.79000    163.87000     95.22000
12    224.19000    152.76000     95.22000
12    195.84000    197.87000     95.22000
12    212.46000    194.28000     95.22000
12    209.85000    178.58000     95.22000
12    168.13000    213.57000     95.22000
12     98.38000    162.89000     95.22000
12     76.55000    105.02000     95.22000
12     69.05000     95.87000     95.22000
12     62.53000     87.69000     95.22000
12     23.09000    161.26000     95.22000
12    104.90000     76.90000     97.64000
12     98.06000     73.64000     97.64000
12    134.56000    144.91000     97.64000
12    145.64000    140.66000     97.64000
12    108.81000    144.25000     97.64000
12    161.29000    127.91000     97.64000
12    145.97000    130.52000     97.64000
12    137.17000    185.12000     97.64000
12    137.17000    199.18000     97.64000
12    155.10000    199.51000     97.64000
12    165.85000    199.51000     97.64000
12    142.06000    218.80000     97.64000
12    141.41000    252.15000     97.64000
12    138.47000    243.97000     97.64000
12     90.56000    118.75000     97.64000
12     59.92000    156.68000     97.64000
12     70.35000    157.01000     97.64000
12     27.66000    116.79000     97.64000
12     49.17000     60.88000     97.64000
12    281.56000     59.25000     97.64000
12    186.71000     23.29000     97.64000
12    176.93000     55.98000     97.64000
12    242.12000    118.10000     97.64000
12    188.02000    186.76000     97.64000
12    200.73000    179.56000     97.64000
12    198.12000    186.76000     97.64000
12    192.58000    178.58000     97.64000
12    219.30000    123.66000     97.64000
12    225.50000    113.52000     97.64000
12    258.74000      8.25000     97.64000
12    258.42000     18.38000     97.64000
12    170.09000     -3.52000     97.64000
12    171.72000    -11.37000     97.64000
12    180.52000     -7.45000     97.64000
12     57.64000    190.03000     97.64000
12     86.32000     62.85000    102.04000
12    141.41000     89.98000    102.04000
12    143.04000     97.50000    102.04000
12    185.73000     89.98000    102.04000
12    183.13000    103.06000    102.04000
12    205.62000     99.14000    102.04000
12    166.18000     59.25000    102.04000
12    175.30000     68.08000    102.04000
12    269.50000     63.83000    102.04000
12    267.22000    122.02000    102.04000
12    261.02000    117.12000    102.04000
12    280.91000     99.14000    102.04000
12    166.18000    162.56000    102.04000
12    158.36000    163.87000    102.04000
12    163.90000    173.35000    102.04000
12    139.78000    169.10000    102.04000
12    145.64000    161.58000    102.04000
12    130.00000    188.07000    102.04000
12    120.22000    145.24000    102.04000
12    114.68000    140.00000    102.04000
12    127.72000    135.43000    102.04000
12    128.70000    144.58000    102.04000
12    105.55000    242.34000    102.04000
12    105.55000    249.53000    102.04000
12     94.15000    247.90000    102.04000
12     89.91000    234.82000    102.04000
12     88.61000    227.30000    102.04000
12    130.33000    259.34000    102.04000
12    122.83000    256.72000    102.04000
12     82.41000    191.01000    102.04000
12     83.72000    198.53000    102.04000
12     86.00000    130.85000    102.04000
12     85.67000    123.00000    102.04000
12     79.81000    149.81000    102.04000
12     97.73000    172.70000    102.04000
12     98.06000    181.85000    102.04000
12     96.10000    143.93000    102.04000
12     90.89000    148.18000    102.04000
12    252.22000    101.75000    102.04000
12    251.90000    106.98000    102.04000
12    253.85000    128.23000    102.04000
12    249.94000    122.35000    102.04000
12    246.68000    130.85000    102.04000
12     92.19000     80.17000    102.04000
12     61.23000    133.79000    102.04000
12    222.89000     33.09000    102.04000
12     59.27000    166.49000    102.04000
12     79.15000    205.07000    102.04000
12    117.61000    226.97000    102.04000
12    203.66000    126.27000    102.04000
12    199.10000    117.45000    102.04000
12    159.99000    139.68000    102.04000
12    174.65000    178.26000    102.04000
12    228.10000    191.99000    102.04000
12     59.60000     53.04000    103.40000
12     88.61000     43.23000    103.40000
12     81.44000     43.23000    103.40000
12     86.98000     32.77000    103.40000
12    106.53000     21.00000    103.40000
12    149.23000     30.81000    103.40000
12    138.47000     34.40000    103.40000
12    152.81000     35.06000    103.40000
12    126.41000     92.27000    103.40000
12    170.74000     86.06000    103.40000
12    164.22000     92.27000    103.40000
12    172.37000     92.60000    103.40000
12    155.75000     90.64000    103.40000
12    287.10000     31.13000    103.40000
12    271.78000     95.87000    103.40000
12    232.34000    107.31000    103.40000
12    236.58000    110.58000    103.40000
12    249.94000    137.39000    103.40000
12    204.31000    149.81000    103.40000
12    138.15000    131.83000    103.40000
12    131.30000    129.54000    103.40000
12    107.18000    201.14000    103.40000
12    115.33000    211.93000    103.40000
12    125.44000    215.53000    103.40000
12     74.27000    238.41000    103.40000
12     68.72000    233.51000    103.40000
12     60.25000    226.64000    103.40000
12     78.18000    249.53000    103.40000
12     63.51000    204.41000    103.40000
12     67.42000    196.57000    103.40000
12     32.55000    164.20000    103.40000
12     36.13000    149.16000    103.40000
12     36.13000    131.50000    103.40000
12     26.35000    141.31000    103.40000
12     20.81000    124.64000    103.40000
12     56.01000    117.77000    103.40000
12     39.07000     96.19000    103.40000
12     25.38000     92.27000    103.40000
12     36.46000     87.04000    103.40000
12     37.76000    111.23000    103.40000
12     37.11000    116.79000    103.40000
12     57.97000    112.21000    103.40000
12     51.78000    111.89000    103.40000
12     69.05000    104.69000    103.40000
12    109.47000    124.97000    103.40000
12    113.05000    130.52000    103.40000
12    101.64000    131.50000    103.40000
12     95.13000    138.04000    103.40000
12    108.16000    104.37000    103.40000
12    246.36000     88.35000    103.40000
12     39.39000    205.72000    103.40000
12     56.67000    232.53000    103.40000
12     12.01000    158.31000    103.40000
12      9.41000    182.18000    103.40000
12      1.26000    161.26000    103.40000
12     19.84000    169.76000    103.40000
12    173.35000     81.15000    103.40000
12    141.73000    122.35000    103.40000
12    224.85000    136.74000    103.40000
12    202.03000    165.18000    103.40000
12    204.64000    173.68000    103.40000
12    203.33000    194.28000    103.40000
12     93.17000     88.67000    103.40000
12     81.76000    114.18000    103.40000
12     60.90000    140.99000    103.40000
12    129.02000    198.53000    103.40000
12    130.98000    101.43000    105.37000
12    122.83000    103.39000    105.37000
12    165.20000     69.38000    105.37000
12    159.33000     72.65000    105.37000
12    160.96000    156.68000    105.37000
12    166.83000    153.41000    105.37000
12    150.21000    151.12000    105.37000
12    158.03000    148.51000    105.37000
12    144.67000    114.83000    105.37000
12    100.01000     83.77000    105.37000
12    107.51000     97.83000    105.37000
12    110.77000    157.33000    105.37000
12    104.25000    148.18000    105.37000
12    101.97000    226.97000    105.37000
12     98.71000    220.76000    105.37000
12    122.83000    229.59000    105.37000
12     78.18000    226.64000    105.37000
12     63.84000    237.11000    105.37000
12      6.15000    195.59000    105.37000
12     46.24000    145.56000    105.37000
12     70.03000    164.53000    105.37000
12    260.70000     61.54000    105.37000
12    247.01000     54.67000    105.37000
12    283.84000     19.69000    105.37000
12    276.99000     27.21000    105.37000
12    284.49000    115.48000    105.37000
12    277.65000    115.81000    105.37000
12    291.33000    106.98000    105.37000
12    321.32000    116.46000    105.37000
12    307.96000    119.08000    105.37000
12    304.05000    108.95000    105.37000
12    310.56000    111.56000    105.37000
12    188.99000     69.06000    105.37000
12    164.22000     80.50000    105.37000
12    223.87000     24.92000    105.37000
12    233.32000    142.95000    105.37000
12    225.50000    144.58000    105.37000
12    142.38000    189.05000    105.37000
12    217.67000    171.06000    105.37000
12    221.59000    187.08000    105.37000
12    229.08000    179.56000    105.37000
12     93.17000     96.85000    105.37000
12     93.82000    103.71000    105.37000
12    122.18000    120.39000    105.37000
12    105.23000    110.91000    105.37000
12     72.96000    141.31000    105.37000
12     65.79000    114.83000    105.37000
12    130.98000    178.26000    107.34000
12    102.30000    175.31000    107.34000
12    108.81000    168.78000    107.34000
12    115.33000    163.22000    107.34000
12    127.72000    155.37000    107.34000
12    139.13000    148.83000    107.34000
12    140.43000    154.39000    107.34000
12     85.35000    172.70000    107.34000
12     86.00000    160.60000    107.34000
12     80.46000    175.31000    107.34000
12     77.85000    171.72000    107.34000
12     78.83000    161.26000    107.34000
12     69.70000    172.05000    107.34000
12     41.35000    198.53000    107.34000
12     66.12000    190.35000    107.34000
12     31.89000    201.14000    107.34000
12     24.72000    193.62000    107.34000
12     14.95000    188.39000    107.34000
12     35.81000    159.95000    107.34000
12     30.26000    154.39000    107.34000
12     45.26000    128.89000    107.34000
12     42.00000    135.75000    107.34000
12     43.30000    118.75000    107.34000
12     29.29000    131.50000    107.34000
12    131.63000     94.23000    107.34000
12    117.29000     73.96000    107.34000
12    116.31000     81.81000    107.34000
12    112.73000     88.02000    107.34000
12    207.24000     28.19000    107.34000
12    178.24000    155.70000    107.34000
12    116.64000    179.56000    107.34000
12    100.34000    153.74000    107.34000
12     69.38000    250.18000    107.34000
12     70.03000    258.03000    107.34000
12    186.71000    194.60000    107.34000
12    230.39000     92.60000    107.34000
12    241.14000     95.21000    107.34000
12     98.71000     63.17000    108.93000
12     92.52000     58.27000    108.93000
12     85.67000     73.64000    108.93000
12     79.48000     76.90000    108.93000
12     94.80000     23.29000    108.93000
12    111.75000     27.21000    108.93000
12    126.41000     17.40000    108.93000
12    135.87000      9.23000    108.93000
12    148.90000     15.44000    108.93000
12    169.76000      7.92000    108.93000
12    177.26000     20.02000    108.93000
12    173.02000     25.57000    108.93000
12    187.69000     28.19000    108.93000
12    188.67000     34.07000    108.93000
12    182.47000     11.19000    108.93000
12    205.62000     15.44000    108.93000
12    202.36000     21.32000    108.93000
12    208.87000     -7.45000    108.93000
12    208.87000    -17.58000    108.93000
12    191.93000    -17.26000    108.93000
12    210.18000      4.98000    108.93000
12    203.01000      4.65000    108.93000
12    217.02000    -10.06000    108.93000
12    241.14000     -8.43000    108.93000
12    258.09000     -3.52000    108.93000
12    222.89000    -16.27000    107.49000
12    223.87000    -22.81000    107.49000
12    229.73000    -11.70000    107.49000
12    140.10000     52.71000    107.49000
12    127.07000     74.62000    107.49000
12    133.26000     86.39000    107.49000
12    155.42000     85.08000    107.49000
12    199.10000     62.85000    107.49000
12    199.75000     69.06000    107.49000
12    202.03000     80.17000    107.49000
12    284.82000    125.29000    107.49000
12    271.78000    126.93000    107.49000
12    293.62000    123.66000    107.49000
12    296.88000    111.89000    107.49000
12    312.52000     99.46000    107.49000
12    186.39000    174.01000    107.49000
12    171.72000    199.51000    107.49000
12    194.53000     80.50000    107.49000
12    208.55000    120.72000    107.49000
12    208.22000    115.16000    107.49000
12    214.42000    113.52000    107.49000
12    256.13000    146.54000    107.49000
12    256.79000    139.35000    107.49000
12    132.93000    115.16000    107.49000
12    118.27000    112.54000    107.49000
12    109.79000    116.14000    107.49000
12    109.14000     55.98000    107.49000
12    115.98000     60.88000    107.49000
12    125.76000     64.81000    107.49000
12    138.47000     77.23000    107.49000
12    139.45000     67.42000    107.49000
12     96.10000    124.64000    107.49000
12     98.06000    113.85000    107.49000
12     67.10000     78.54000    107.49000
12     58.62000     69.06000    107.49000
12     23.09000    110.91000    107.49000
12     18.21000    105.35000    107.49000
12    176.28000    161.58000    107.49000
12    180.19000    137.39000    107.49000
12    199.10000    135.10000    107.49000
12    219.30000    131.83000    107.49000
12    242.12000    182.51000    107.49000
12    145.32000    212.26000    107.49000
12     51.12000    227.63000    107.49000
12     60.25000    124.31000    107.49000
12     69.38000    128.23000    107.49000
12    218.33000     47.15000    107.49000
12    240.16000      9.88000    107.49000
12    187.04000     -0.25000    107.49000
12    218.33000      5.30000    107.49000
12    239.51000      1.05000    107.49000
12    263.96000     28.84000    107.49000
12    298.51000     45.84000    107.49000
12    291.33000     54.35000    107.49000
12    287.75000     63.83000    107.49000
12    193.23000     88.67000    107.49000
12    294.92000     21.98000    108.47000
12    274.71000     52.38000    108.47000
12    268.19000     57.29000    108.47000
12    232.34000     22.30000    108.47000
12    229.41000      6.61000    108.47000
12    180.52000     30.81000    108.47000
12    202.36000     46.17000    108.47000
12    210.50000     33.75000    108.47000
12    212.13000     52.06000    108.47000
12    208.55000     58.27000    108.47000
12    218.65000     63.83000    108.47000
12    202.68000     94.23000    108.47000
12    192.90000    101.75000    108.47000
12    187.69000    125.62000    108.47000
12    169.76000    124.64000    108.47000
12    209.53000    136.74000    108.47000
12    208.87000    156.68000    108.47000
12    217.02000    161.91000    108.47000
12    235.60000    169.43000    108.47000
12    237.88000    177.28000    108.47000
12    236.90000    156.02000    109.31000
12    243.42000    161.58000    109.31000
12    255.16000    162.89000    109.31000
12    287.75000     71.35000    109.31000
12    301.11000     67.42000    109.31000
12    298.51000     80.50000    109.31000
12    283.84000     84.75000    109.31000
12    300.79000     96.52000    109.31000
12    293.94000     96.19000    109.31000
12    191.27000      8.90000    109.31000
12    144.01000     -0.58000    109.31000
12    188.99000     -7.45000    109.31000
12    109.79000     42.90000    109.31000
12    121.85000    193.95000    109.31000
12    113.70000    192.97000    109.31000
12    118.59000    205.39000    109.31000
12     97.73000    208.66000    109.31000
12     61.55000    265.55000    109.31000
12    104.58000    280.59000    109.31000
12     97.73000    272.74000    109.31000
12    111.42000    274.05000    109.31000
12    123.81000    264.24000    109.31000
12    113.38000    258.36000    109.31000
12    116.64000    251.17000    109.31000
12    137.50000    261.30000    109.31000
12    134.24000    253.45000    109.31000
12    132.93000    239.40000    109.31000
12    145.97000    235.15000    109.31000
12    120.55000    242.34000    109.31000
12    113.38000    240.38000    109.31000
12    111.42000    225.99000    109.31000
12    107.18000    218.80000    109.31000
12    102.95000    215.86000    109.31000
12    155.42000    221.09000    109.31000
12    152.49000    179.24000    109.31000
12    152.49000    165.51000    109.31000
12    174.33000    170.41000    109.31000
12    131.96000    161.91000    109.31000
12    126.74000    171.39000    109.31000
12    122.50000    157.33000    109.31000
12    116.96000    149.49000    109.31000
12    154.77000    139.02000    109.31000
12    149.56000    134.12000    109.31000
12    186.71000     53.69000    109.31000
12    169.44000    106.98000    109.31000
12    163.90000    110.58000    109.31000
12    237.88000    127.58000    109.31000
12    232.02000    120.39000    109.31000
12    242.77000    137.06000    109.31000
12    244.40000    146.22000    109.31000
12    180.84000    185.78000    109.31000
12    171.72000    189.37000    109.31000
12     76.55000    132.48000    109.31000
12     76.55000    121.70000    109.31000
12     45.91000    177.28000    109.31000
12     50.47000    168.78000    109.31000
12     34.50000    183.49000    109.31000
12     41.35000    185.12000    109.31000
12     27.66000    183.16000    109.31000
12     27.01000    170.41000    109.31000
12     86.00000    208.66000    109.31000
12     43.30000    210.62000    109.31000
12     19.18000    213.57000    109.31000
12    169.76000     47.15000    109.31000
12    260.70000     47.15000    109.31000
12    283.51000     42.90000    109.31000
12    138.15000    107.31000    109.31000
12    291.01000    137.72000    109.31000
12    276.99000    139.68000    109.31000
12    115.98000      6.94000    109.31000
12    107.51000      2.69000    109.31000
12    107.51000     14.46000    109.31000
12    102.62000    236.78000    109.31000
12     85.67000    253.45000    109.31000
12     87.30000    259.67000    109.31000
12     98.71000    259.67000    109.31000
12    108.49000    263.59000    109.31000
12     90.56000    266.53000    109.31000
12    129.35000    206.37000    109.31000
12    137.82000    208.34000    109.31000
12    187.04000    216.18000    109.31000
12    210.18000    165.18000    109.31000
12    145.97000    147.52000    109.31000
12    224.19000     85.73000    109.31000
12    217.02000     93.25000    109.31000
12    216.70000     74.62000    109.31000
12    215.72000     67.75000    109.31000
12    211.16000     74.29000    109.31000
12    236.90000     75.60000    111.35000
12    247.01000     64.81000    111.35000
12    258.74000     69.38000    111.35000
12    235.60000     42.58000    111.35000
12    241.47000     29.50000    111.35000
12    227.13000     61.87000    111.35000
12    184.43000    110.25000    111.35000
12    179.21000     72.00000    111.35000
12    161.29000     26.56000    111.35000
12    130.33000     41.27000    111.35000
12    130.98000     23.61000    111.35000
12    122.83000     52.06000    111.35000
12     71.66000     48.46000    111.35000
12     97.41000     50.10000    111.35000
12    150.21000     -2.87000    111.35000
12    151.18000    172.37000    111.35000
12    180.84000    203.43000    111.35000
12    192.90000    208.99000    111.35000
12    186.39000    168.12000    111.35000
12    185.41000    154.06000    111.35000
12    176.61000    148.18000    111.35000
12    100.01000    191.99000    111.35000
12    163.24000    181.53000    111.35000
12    257.76000     95.87000    111.35000
12    240.16000     60.88000    111.35000
12     54.06000    140.66000    111.35000
12     53.41000    133.47000    111.35000
12     30.26000    102.73000    111.35000
12     48.19000     78.21000    111.35000
12    195.84000     95.87000    111.35000
12    154.12000    187.41000    111.35000
12     53.41000    205.72000    111.35000
12    159.66000    117.12000    111.35000
12    157.38000    100.44000    111.35000
12    150.21000    107.96000    111.35000
12    116.96000     96.85000    111.35000
12     83.07000     94.56000    111.35000
12     77.20000     86.71000    111.35000
12     76.87000     96.85000    111.35000
12     62.86000     92.27000    111.35000
12     83.39000    102.73000    111.35000
12    168.46000    135.43000    111.35000
12    168.46000    145.89000    111.35000
12    199.10000    142.95000    111.35000
12    196.49000    159.62000    111.35000
12    196.16000    168.12000    111.35000
12    187.36000    144.25000    111.35000
12    189.64000    134.77000    111.35000
12    224.19000    102.41000    111.35000
12    216.37000    105.02000    111.35000
12    243.75000    106.66000    111.35000
12    233.32000     82.79000    111.35000
12    251.57000     78.21000    111.35000
12    257.76000     87.37000    111.35000
12    266.24000     79.19000    111.35000
12    219.96000    180.55000    111.35000
12    162.92000    207.68000    111.35000
12    152.81000    212.59000    111.35000
12    148.25000    201.14000    111.35000
12    171.39000    212.91000    111.35000
12    171.07000    225.99000    111.35000
12    263.96000     40.29000    111.35000
12    274.39000     41.92000    111.35000
12    246.36000      9.88000    111.35000
12    250.27000     23.29000    111.35000
12    242.12000     19.69000    111.35000
12    156.07000     59.58000    112.41000
12    152.16000     67.10000    112.41000
12    146.30000     46.17000    112.41000
12    182.80000     44.54000    112.41000
12    161.94000     18.05000    112.41000
12    135.54000    228.61000    112.41000
12    176.93000     55.98000    113.25000
12    176.28000     -2.22000    113.25000
12    171.72000    -11.37000    113.25000
12    259.72000     10.86000    113.25000
12    271.13000     19.36000    113.25000
12    250.92000     48.79000    113.25000
12    253.53000     41.59000    113.25000
12    226.15000    113.85000    113.25000
12    243.10000    120.06000    113.25000
12    220.28000    121.70000    113.25000
12    228.43000    128.89000    113.25000
12    256.79000    154.06000    113.25000
12    269.50000    145.89000    113.25000
12    269.82000    104.04000    113.25000
12    160.31000    127.91000    113.25000
12    144.01000    139.02000    113.25000
12    144.67000    180.55000    113.25000
12     94.80000    160.60000    113.25000
12     57.32000    150.79000    113.25000
12     43.95000    156.02000    113.25000
12    192.90000    185.12000    113.25000
12     66.44000    210.95000    113.25000
12    141.08000    249.20000    113.25000
12     89.26000    114.18000    113.25000
12     58.95000    194.28000    114.08000
12     57.32000    202.12000    114.08000
12     89.26000    241.36000    114.99000
12    207.24000    143.60000    114.99000
12    225.17000    155.70000    114.99000
12    276.34000     80.50000    114.99000
12    158.03000      0.73000    114.99000
12    138.47000     25.57000    114.99000
12    147.93000     59.90000    114.99000
12    133.26000     59.90000    114.99000
12    120.87000     34.07000    114.99000
12    147.60000     80.17000    115.97000
12    105.88000     73.31000    115.97000
12     98.71000     76.58000    115.97000
12    176.93000    120.39000    115.97000
12     65.47000     61.87000    116.81000
12     76.55000     56.96000    116.81000
12    217.35000     15.44000    116.81000
12    203.33000    100.77000    117.64000
12    249.29000    106.66000    117.64000
12    249.94000    126.93000    117.64000
12    263.96000    120.06000    117.64000
12    281.23000     98.48000    117.64000
12    268.85000     64.81000    117.64000
12    165.85000     61.87000    117.64000
12    142.71000     89.98000    117.64000
12    150.86000     96.85000    117.64000
12    156.07000    108.29000    117.64000
12    112.40000    141.97000    117.64000
12    127.72000    143.93000    117.64000
12     78.18000    146.87000    117.64000
12     58.29000    168.12000    117.64000
12     95.45000    173.03000    117.64000
12     98.38000    185.45000    117.64000
12     83.07000    200.16000    117.64000
12     79.81000    193.30000    117.64000
12    137.17000    168.78000    117.64000
12    164.22000    173.35000    117.64000
12    159.01000    177.28000    117.64000
12    174.65000    177.93000    117.64000
12    214.09000    194.28000    117.64000
12    228.76000    185.45000    117.64000
12    194.21000    202.78000    117.64000
12    104.90000    249.86000    117.64000
12    113.05000    246.59000    117.64000
12     87.30000    235.47000    117.64000
12     82.74000    223.38000    117.64000
12     91.87000    142.62000    117.64000
12    173.67000     69.38000    117.64000
12    186.06000     74.29000    117.64000
12    186.06000     88.02000    117.64000
12    184.10000    101.10000    117.64000
12    205.94000     86.06000    117.64000
12    126.74000    134.45000    117.64000
12    124.13000    150.79000    117.64000
12    145.64000    158.64000    117.64000
12    165.20000    161.26000    117.64000
12    158.68000    169.10000    117.64000
12     34.50000    125.62000    117.64000
12     61.88000    133.14000    117.64000
12     68.40000    122.02000    117.64000
12     94.15000    118.10000    117.64000
12     84.70000    129.22000    117.64000
12     12.01000    151.12000    117.64000
12    202.68000    129.87000    117.64000
12    201.38000    122.68000    117.64000
12    167.48000    196.89000    117.64000
12    172.04000     82.79000    118.93000
12    163.90000     92.27000    118.93000
12    172.04000     92.60000    118.93000
12    155.10000     95.54000    118.93000
12    144.34000    122.35000    118.93000
12    132.93000    131.50000    118.93000
12    105.55000    103.71000    118.93000
12    111.75000    109.60000    118.93000
12     93.50000     89.33000    118.93000
12     83.07000    116.14000    118.93000
12     53.41000    114.83000    118.93000
12     38.41000    109.60000    118.93000
12     37.76000    130.85000    118.93000
12     69.05000    104.37000    118.93000
12    102.30000    133.47000    118.93000
12    110.77000    132.16000    118.93000
12    107.84000    124.31000    118.93000
12    116.96000    126.27000    118.93000
12     75.24000    208.01000    118.93000
12     58.62000    220.43000    118.93000
12     68.72000    227.30000    118.93000
12     71.98000    240.70000    118.93000
12     54.71000    234.82000    118.93000
12    120.55000    216.18000    118.93000
12    104.25000    206.70000    118.93000
12    131.63000    200.16000    118.93000
12    132.93000    188.72000    118.93000
12    204.31000    149.16000    118.93000
12    187.69000    160.60000    118.93000
12    225.17000    136.08000    118.93000
12    237.23000    110.58000    118.93000
12    243.75000    113.52000    118.93000
12    269.17000     97.50000    118.93000
12    184.10000     94.23000    118.93000
12    205.29000    177.93000    118.93000
12    202.68000    166.81000    118.93000
12    122.18000     92.27000    118.93000
12     90.89000     80.83000    118.93000
12    135.54000     35.71000    118.93000
12    154.77000     37.34000    118.93000
12    148.90000     31.13000    118.93000
12    145.32000     40.29000    118.93000
12    125.76000    184.80000    118.93000
12    126.41000    245.93000    118.93000
12     92.52000    248.88000    118.93000
12    255.81000    125.29000    118.93000
12    233.65000     97.50000    118.93000
12    225.50000     51.73000    118.93000
12    233.97000     52.71000    118.93000
12    227.13000     36.04000    118.93000
12    209.85000     43.23000    118.93000
12    200.07000     35.06000    118.93000
12    248.64000    100.77000    118.93000
12    249.94000     91.29000    118.93000
12    262.00000    135.43000    118.93000
12    197.79000    115.48000    118.93000
12    191.27000    117.77000    118.93000
12     89.91000     43.23000    118.93000
12     88.93000     32.44000    118.93000
12     21.79000    172.05000    118.93000
12     18.86000    165.18000    118.93000
12     49.49000    215.20000    118.93000
12    221.26000     45.52000    122.64000
12    197.79000     69.06000    122.64000
12    133.58000     99.79000    122.64000
12    127.72000    102.73000    122.64000
12    118.27000    119.73000    122.64000
12    106.86000    119.41000    122.64000
12    103.60000    110.25000    122.64000
12    104.90000     96.52000    122.64000
12     94.47000    102.08000    122.64000
12    110.77000     82.79000    122.64000
12    114.03000     88.67000    122.64000
12    132.28000     89.00000    122.64000
12    102.95000    149.16000    122.64000
12    107.51000    160.28000    122.64000
12    130.33000    179.89000    122.64000
12     80.78000    163.22000    122.64000
12     69.70000    165.83000    122.64000
12     79.48000    174.66000    122.64000
12     64.49000    191.01000    122.64000
12     32.22000    204.41000    122.64000
12     28.96000    198.53000    122.64000
12     25.38000    193.95000    122.64000
12    176.28000    157.33000    122.64000
12    212.46000    130.20000    122.64000
12    219.96000    142.29000    122.64000
12    236.58000    147.85000    122.64000
12    292.96000    108.29000    122.64000
12    278.62000    113.85000    122.64000
12    284.49000    123.33000    122.64000
12    303.72000    117.12000    122.64000
12    320.02000    115.81000    122.64000
12    311.54000    101.10000    122.64000
12    161.29000     72.65000    122.64000
12    156.07000     86.71000    122.64000
12    181.50000    132.81000    122.64000
12    155.75000    150.79000    122.64000
12    143.04000    209.64000    122.64000
12    120.87000    176.95000    122.64000
12    143.04000     52.71000    122.64000
12    139.45000     46.83000    122.64000
12    137.82000     56.63000    122.64000
12    187.04000    176.62000    122.64000
12    105.55000    168.45000    122.64000
12    106.53000    224.68000    122.64000
12    127.07000    230.24000    122.64000
12     99.69000    229.59000    122.64000
12     65.14000    113.52000    122.64000
12     85.35000    196.89000    135.74000
12    102.95000    216.51000    135.74000
12     90.56000    239.40000    135.74000
12     61.88000    205.07000    135.74000
12     82.09000    220.11000    135.74000
12     98.06000    184.80000    135.74000
12     95.13000    171.72000    135.74000
12    126.74000    205.72000    132.94000
12    113.70000    235.15000    132.94000
12     80.13000    233.18000    132.94000
12     75.90000    223.05000    132.94000
12     56.99000    168.45000    132.94000
12     52.10000    146.54000    132.94000
12     45.26000    153.41000    132.94000
12     57.32000    133.47000    132.94000
12     74.59000    147.20000    132.94000
12     88.61000    145.56000    132.94000
12    113.38000    204.09000    132.94000
12    122.83000    195.59000    132.94000
12    103.60000    196.24000    132.94000
12     91.54000    208.01000    132.94000
12    108.16000    242.67000    132.94000
12     89.58000    225.99000    132.94000
12     82.41000    248.55000    132.94000
12     70.35000    248.55000    132.94000
12     72.96000    259.01000    132.94000
12     82.41000    267.84000    132.94000
12    105.88000    270.78000    132.94000
12    113.70000    257.05000    132.94000
12    125.11000    261.95000    132.94000
12    134.24000    254.11000    132.94000
12    140.76000    151.77000    130.44000
12    147.60000    145.56000    130.44000
12    154.12000    215.53000    130.44000
12     68.07000    215.20000    130.44000
12    122.83000     74.62000    123.55000
12    133.91000     73.64000    123.55000
12    144.34000     73.64000    123.55000
12    106.86000     53.69000    123.55000
12    114.35000     62.19000    123.55000
12    187.04000     67.42000    123.55000
12    202.36000     45.52000    123.55000
12    211.81000     53.36000    123.55000
12    217.67000     62.85000    123.55000
12    210.83000     31.13000    123.55000
12    230.39000     22.63000    123.55000
12    264.93000     29.82000    123.55000
12    276.02000     53.69000    123.55000
12    254.50000    143.60000    123.55000
12    271.45000    126.93000    123.55000
12    238.53000    171.06000    123.55000
12    221.59000    170.74000    123.55000
12    231.69000    138.70000    123.55000
12    228.76000    148.18000    123.55000
12    218.98000    150.79000    123.55000
12    230.39000    166.49000    123.55000
12    183.45000    194.28000    123.55000
12    203.01000    190.68000    123.55000
12    209.85000    183.49000    123.55000
12    196.49000    177.60000    123.55000
12    157.70000    193.30000    123.55000
12    131.30000    219.45000    123.55000
12    144.34000    224.03000    123.55000
12    159.66000    227.30000    123.55000
12    138.15000    194.60000    123.55000
12     83.07000    183.82000    123.55000
12     68.07000    180.87000    123.55000
12     54.38000    183.82000    123.55000
12     11.36000    186.43000    123.55000
12     27.01000    222.07000    123.55000
12     39.39000    237.43000    123.55000
12     77.20000    277.98000    123.55000
12     55.69000    250.84000    123.55000
12     41.35000    225.34000    123.55000
12     34.83000    215.20000    123.55000
12     31.89000    163.22000    123.55000
12     34.18000    143.93000    123.55000
12     29.94000    133.14000    123.55000
12     23.09000    137.06000    123.55000
12     26.68000    151.12000    123.55000
12     21.79000    125.29000    123.55000
12     43.95000    130.52000    123.55000
12     43.30000     94.23000    123.55000
12     49.49000     68.40000    123.55000
12     57.64000     58.60000    123.55000
12     58.95000     79.85000    123.55000
12     74.92000     70.37000    123.55000
12     68.07000     78.87000    123.55000
12     83.72000     52.06000    123.55000
12     74.92000     39.63000    123.55000
12    224.85000      3.34000    123.55000
12    240.16000      1.71000    124.53000
12    230.39000     13.80000    124.53000
12    191.93000    -13.01000    124.53000
12    187.04000     -4.18000    124.53000
12    168.13000      9.55000    124.53000
12    178.89000     23.61000    124.53000
12    187.69000     32.11000    124.53000
12    166.50000     44.21000    124.53000
12    188.99000     55.00000    124.53000
12    216.05000     74.29000    124.53000
12    267.54000     50.42000    124.53000
12    256.46000     31.13000    124.53000
12    254.83000     -3.85000    124.53000
12    239.84000     -5.49000    124.53000
12    208.87000    -12.02000    124.53000
12    207.24000     -2.87000    124.53000
12    211.81000      7.92000    124.53000
12    185.73000      9.23000    124.53000
12    245.70000    141.64000    124.53000
12    238.21000    127.25000    124.53000
12    237.88000    154.06000    124.53000
12    252.22000    162.56000    124.53000
12    207.90000    161.91000    124.53000
12    152.81000    137.72000    124.53000
12    132.28000    160.60000    124.53000
12    126.09000    166.49000    124.53000
12    141.41000    133.47000    124.53000
12    150.53000    128.89000    124.53000
12    136.52000    113.20000    124.53000
12    147.27000    112.54000    124.53000
12    128.04000    119.73000    124.53000
12    114.35000    156.35000    124.53000
12    112.40000    172.37000    124.53000
12    107.84000    179.89000    124.53000
12    131.30000    236.45000    124.53000
12     45.58000    168.78000    124.53000
12     39.07000    177.28000    124.53000
12     29.94000    180.55000    124.53000
12     35.48000    189.70000    124.53000
12     93.50000     62.19000    124.53000
12     84.70000     72.65000    124.53000
12    145.64000     17.07000    124.53000
12    151.84000      7.92000    124.53000
12    133.58000      9.23000    124.53000
12    128.70000     17.73000    124.53000
12    111.75000     25.90000    124.53000
12    111.75000     40.94000    124.53000
12    110.12000     45.84000    124.53000
12     93.82000     24.59000    124.53000
12    104.25000     19.36000    124.53000
12    192.90000     19.36000    124.53000
12    196.49000     25.57000    124.53000
12    222.56000     25.90000    124.53000
12    248.31000     56.63000    124.53000
12    259.39000     56.31000    124.53000
12    229.08000     72.33000    124.53000
12    222.89000     84.75000    124.53000
12    216.37000     93.58000    124.53000
12    192.25000     85.41000    124.53000
12    176.61000     39.96000    124.53000
12    200.73000     56.31000    124.53000
12    164.87000    108.95000    124.53000
12    174.98000    109.60000    124.53000
12    135.54000    142.62000    124.53000
12    174.00000    187.08000    124.53000
12    182.15000    185.78000    124.53000
12    192.90000    189.70000    124.53000
12    233.65000    121.04000    124.53000
12    299.16000     97.50000    124.53000
12     74.27000    129.87000    124.53000
12     69.70000    139.68000    124.53000
12    114.35000    224.36000    124.53000
12    104.58000    236.78000    124.53000
12    106.86000    263.59000    124.53000
12     96.75000    257.70000    124.53000
12    113.70000    274.38000    124.53000
12     99.04000    276.01000    124.53000
12     99.69000    266.21000    124.53000
12     87.95000    271.11000    124.53000
12     77.52000    153.41000    124.53000
12    169.11000    124.64000    124.53000
12    236.90000     41.59000    126.81000
12    241.47000     28.52000    126.81000
12    235.93000     22.30000    126.81000
12    258.09000     68.08000    126.81000
12    238.53000     76.25000    126.81000
12    237.23000     89.00000    126.81000
12    172.70000    150.79000    126.81000
12    166.83000    144.25000    126.81000
12    193.23000    132.48000    126.81000
12    190.62000    144.58000    126.81000
12    198.44000    162.24000    126.81000
12    179.87000    166.81000    126.81000
12    158.03000    117.45000    126.81000
12    173.67000    138.37000    126.81000
12    121.85000     54.67000    126.81000
12     77.85000     87.69000    126.81000
12     76.22000    101.75000    126.81000
12     66.12000     92.27000    126.81000
12    150.53000    199.51000    126.81000
12    160.64000    207.36000    126.81000
12    233.97000     60.23000    126.81000
12    253.20000     80.83000    126.81000
12    165.53000     24.92000    127.79000
12    130.65000     41.27000    127.79000
12    185.08000    110.58000    127.79000
12     50.80000    120.06000    127.79000
12     30.26000    102.41000    127.79000
12    178.56000     55.65000    128.62000
12    149.56000    179.24000    128.62000
12    144.01000    185.45000    128.62000
12    122.18000     81.48000    128.62000
12    123.81000     66.44000    128.62000
12    157.70000     55.33000    128.62000
12    181.82000     81.15000    128.62000
12    188.02000     45.19000    128.62000
12    244.40000     67.75000    128.62000
12    263.96000     77.23000    128.62000
12    287.10000     80.50000    128.62000
12    250.92000     45.84000    128.62000
12    210.83000     23.29000    128.62000
12    194.21000    -16.60000    128.62000
12    172.70000    -13.33000    128.62000
12    175.96000      4.32000    128.62000
12    102.30000     65.13000    128.62000
12     82.41000    107.64000    128.62000
12     61.55000    155.04000    128.62000
12     94.15000    159.62000    131.80000
12    110.44000     72.00000    131.80000
12    100.67000     79.52000    131.80000
12    204.31000     82.79000    132.71000
12    202.03000     98.16000    132.71000
12    183.13000    100.44000    132.71000
12    155.75000    106.00000    132.71000
12    125.76000    147.85000    132.71000
12    113.05000    142.62000    132.71000
12     92.84000    140.00000    132.71000
12     67.10000    123.98000    132.71000
12     95.13000    118.75000    132.71000
12    128.37000    137.06000    133.55000
12    146.30000    158.31000    133.55000
12    163.90000    161.26000    133.55000
12    160.96000    171.39000    133.55000
12    173.02000    173.68000    133.55000
12    186.71000    170.41000    133.55000
12    138.15000    169.76000    133.55000
12    149.23000    172.05000    133.55000
12    229.73000    111.89000    134.76000
12    243.42000    112.87000    134.76000
12    249.29000    106.66000    134.76000
12    238.53000     95.87000    134.76000
12    269.17000     97.83000    134.76000
12    281.56000     97.18000    134.76000
12    111.10000    108.29000    134.76000
12     93.17000     89.33000    134.76000
12    153.14000     96.85000    134.76000
12    145.97000     90.96000    134.76000
12    176.93000    122.68000    134.76000
12     60.90000    220.11000    134.76000
12     55.36000    235.15000    134.76000
12     71.33000    241.68000    134.76000
12    109.47000    249.20000    134.76000
12    126.41000    247.24000    134.76000
12     54.38000    197.55000    134.76000
11    200.45000    191.59000      5.76000
11    147.32000    136.66000      3.26000
11    133.96000    122.60000      3.26000
11    148.95000    111.81000      4.17000
11    178.61000    164.13000      4.17000
11    170.14000     97.76000     12.04000
11    162.96000     85.66000     12.04000
11    163.90000     59.25000     26.74000
11    121.85000     25.90000     29.09000
11    119.24000     49.77000     18.71000
11    144.01000     16.09000     22.35000
11    122.18000     69.06000      7.73000
11    115.01000     69.38000      0.91000
11    167.81000     47.81000     11.82000
11    106.53000    139.35000      6.29000
11    105.23000    146.54000      7.12000
11     97.08000    151.45000      9.09000
11    194.53000     84.42000     -8.03000
11    211.81000    127.25000     -4.62000
11    208.55000    118.10000     -4.62000
11    223.22000     76.25000     -8.71000
11    201.70000    109.93000     -9.24000
11    202.03000     96.85000     -3.18000
11    192.25000     96.19000     -3.18000
11    144.34000     -6.14000     55.68000
11    128.70000     34.73000     61.13000
11     86.32000     75.27000     43.18000
11     78.83000     75.27000     35.60000
11     72.64000     51.73000     46.66000
11     78.83000     14.13000     51.28000
11    226.15000     88.35000     49.69000
11    202.03000     80.83000     57.27000
11    208.22000     86.39000     57.65000
11    253.20000    123.98000     31.06000
11    202.68000    174.33000     31.59000
11     34.18000    210.62000     40.75000
11     58.95000    242.01000     45.75000
11    122.83000    241.36000     51.43000
11    120.22000    231.55000     42.04000
11     41.67000     56.96000     51.21000
11     38.74000     44.21000     56.89000
11     43.30000     46.17000     45.90000
11     47.54000     28.84000     49.39000
11    113.70000    -15.95000     58.93000
11    106.86000    -17.26000     74.08000
11    146.95000     -1.56000     78.55000
11    227.45000     -7.77000     76.05000
11    165.20000      1.71000     89.01000
11    181.50000    -33.93000     96.81000
11    234.95000      6.94000     60.45000
11    238.53000     28.19000     68.48000
11    274.39000     17.07000     68.86000
11    269.17000     14.13000     70.45000
11    258.42000     91.94000     66.36000
11    247.01000    114.83000     51.96000
11    170.74000     27.21000     73.93000
11     75.57000      8.57000     68.48000
11     78.50000     46.83000     69.46000
11     41.02000     63.83000     89.46000
11      7.78000    115.48000     68.63000
11     22.12000     94.23000     84.46000
11     14.62000     93.91000     96.88000
11     14.62000    210.30000     88.40000
11     41.35000    164.53000    104.84000
11     52.10000    186.10000    103.32000
11    103.93000    273.72000     97.19000
11     87.63000    274.05000     98.17000
11     43.63000    251.82000    101.05000
11     63.51000    274.05000    113.09000
11     83.39000    284.84000    112.19000
11     51.78000    239.40000    109.23000
11     79.48000    267.51000     91.13000
11     93.17000    262.94000    129.68000
11     86.32000    260.65000    129.68000
11     45.58000    262.94000     89.08000
11     22.77000    232.20000    105.22000
11     15.27000    142.29000    108.40000
11      6.80000    145.56000    110.29000
11     44.93000     86.71000    113.17000
11    100.67000     39.31000    117.11000
11     81.76000     62.52000    125.21000
11    158.36000     47.48000    121.43000
11    119.57000    161.91000    125.06000
11    114.35000    192.64000    124.76000
11    111.10000    187.74000    127.79000
11     28.96000    110.58000    124.38000
11     56.34000    107.31000    125.29000
11     37.76000     98.81000    121.81000
11     55.36000     97.18000    115.14000
11     75.90000     68.73000    105.22000
11     64.81000     64.15000     95.90000
11     37.11000     75.60000     99.31000
11     56.01000     84.75000    103.47000
11    142.06000     -6.47000    110.75000
11    159.66000    -13.66000    112.49000
11    152.81000     -6.79000     95.37000
11    129.35000    228.28000     74.08000
11     55.69000    269.15000     70.22000
11     54.38000    279.28000     73.48000
11     38.41000    266.53000     94.91000
11     74.92000    198.85000    135.52000
11    122.50000    231.55000    135.52000
11     97.73000    218.47000    135.52000
11     39.72000    252.47000    131.73000
11     48.19000    192.97000    124.08000
11    211.16000    -25.43000     99.31000
11    201.38000    -30.01000     92.87000
11    197.79000    -13.66000    101.88000
11    201.05000    -22.16000    102.72000
11    223.54000     -1.89000    105.60000
11    232.34000     -6.79000    109.99000
11    192.90000      0.07000    113.78000
11    202.36000     14.13000    130.82000
11    248.64000     36.36000    122.49000
11    282.86000     58.60000    120.52000
11    277.65000     64.15000    114.00000
11    265.59000    107.96000    119.08000
11    231.36000    104.69000    123.55000
11    196.82000    108.29000    125.29000
11    207.90000    106.00000    119.23000
11    196.82000    194.60000    119.23000
11    225.50000    176.95000    131.35000
11    234.62000    185.12000    115.52000
11    268.85000    114.18000    121.50000
11    315.45000    107.96000    113.63000
11    320.67000    103.06000    123.02000
11    299.81000     91.29000    126.28000
11    246.03000    134.45000    129.00000
11    283.51000    146.54000     99.76000
11    238.53000    133.47000    100.60000
11     43.63000    204.41000    126.73000
11    266.56000    147.20000     82.79000
11    267.54000    120.39000     85.22000
11    270.48000    105.02000     88.02000
11    282.21000     52.06000    104.23000
11    289.38000     30.81000     82.72000
11     99.04000     58.92000     29.62000
11    102.62000     51.08000     29.62000
11     48.84000    106.00000    128.09000
11    211.16000     85.41000    116.05000
11    247.33000    152.10000    115.14000
11    265.26000     88.67000    130.59000
