# Supplementary material for: Design Principles of Pancreatic Islets: Glucose-Dependent Coordination of Hormone Pulses
Source: PLoS One. 2016 Apr 1;11(4):e0152446. doi: 10.1371/journal.pone.0152446 (PMC4818077; doi:10.1371/journal.pone.0152446)
Supplement: S1 Dataset — Three-dimensional coordinates of α and β cells within mouse islets (n = 29). Columns represent types, x, y, and z coordinates (μm) of cells (rows) within an islet. The numbers of the first column are 11 (α cell) and 12 (β cell). (ZIP) [file pone.0152446.s009.zip › Mouse/M24.txt]

12    170.06000     34.26000      0.08000
12    171.69000     45.38000      0.08000
12    127.69000     97.03000      0.08000
12    134.21000     90.50000      0.08000
12    118.89000     78.73000      0.08000
12    111.07000     73.17000      0.08000
12    116.28000     65.32000      0.08000
12    144.31000     34.26000     -0.68000
12    155.07000     27.72000     -0.68000
12    136.49000     51.92000     -0.68000
12    150.50000     52.90000     -0.68000
12    143.33000     63.36000     -0.68000
12    150.83000     92.78000     -0.68000
12    142.36000    102.59000     -0.68000
12    138.12000    114.04000     -0.68000
12    147.24000    119.92000     -0.68000
12    114.98000    130.06000     -0.68000
12    103.90000    136.92000      0.08000
12    120.52000    146.08000      0.08000
12    108.46000    167.00000      0.23000
12    123.78000    174.52000     -1.82000
12    117.58000    183.67000     -1.82000
12    140.07000    183.35000     -1.82000
12    134.53000    193.81000     -1.82000
12    153.76000    181.39000     -1.82000
12    161.91000    186.29000     -1.82000
12    165.50000    177.14000     -1.82000
12    163.21000    167.98000     -1.82000
12    148.22000    161.44000     -1.82000
12    167.78000    148.69000     -1.82000
12    166.80000    161.44000     -1.82000
12    156.04000    148.04000     -1.82000
12    149.85000    139.86000     -1.82000
12    158.00000    122.21000     -1.82000
12    114.00000    101.61000     -1.82000
12    105.52000    160.13000     -1.82000
12     97.38000    119.27000     -1.82000
12    100.64000     89.52000     -1.82000
12    100.31000     74.15000     -1.82000
12     99.98000     60.74000     -1.82000
12    114.33000     51.26000     -1.82000
12    111.39000     43.42000     -1.82000
12    123.78000     35.57000     -1.82000
12    115.95000     28.05000     -1.82000
12    131.93000     28.70000     -1.82000
12    128.99000     21.84000     -1.82000
12    140.73000     18.90000     -1.82000
12    137.14000      9.41000     -1.82000
12    153.11000      6.47000     -1.82000
12    144.96000     -3.34000     -1.82000
12    156.70000     -2.68000     -1.82000
12    170.71000      6.14000     -1.06000
12    181.14000      5.49000     -1.06000
12    182.77000     17.26000     -1.06000
12    172.01000     14.32000     -1.06000
12    163.54000     44.40000     -1.06000
12    181.47000     51.59000     -1.06000
12    192.22000     47.67000     -1.06000
12    161.26000     66.63000     -1.06000
12    141.70000     72.19000     -1.06000
12    156.70000    106.84000     -1.06000
12    169.41000    100.96000     -1.06000
12    170.39000     84.61000     -1.06000
12    177.23000     69.24000     -1.06000
12    184.73000     78.40000     -1.06000
12    184.73000     91.48000     -1.06000
12    127.36000    129.40000     -1.06000
12    126.71000    164.71000     -1.06000
12    144.31000    197.41000     -1.06000
12    163.54000    205.58000     -1.06000
12    150.50000    202.96000     -1.06000
12    167.13000    131.04000     -1.06000
12    183.42000    124.50000     -1.06000
12    178.53000    108.80000     -1.06000
12    182.44000     32.30000     -1.06000
12    202.98000     13.34000     -1.06000
12    194.50000     -0.39000     -1.06000
12    205.26000     -0.72000     -1.06000
12    167.78000     21.84000     -1.06000
12    161.58000      6.47000     -1.06000
12    177.23000     -6.61000     -1.06000
12    164.84000     -6.61000     -1.06000
12    132.58000     76.44000     -1.06000
12    188.31000    138.88000     -0.23000
12    195.16000    136.92000     -0.23000
12    188.96000    110.77000     -0.23000
12    202.33000     94.75000     -0.23000
12    206.56000    105.86000     -0.23000
12    216.99000    104.88000     -0.23000
12    221.56000    113.71000     -0.23000
12    227.42000    118.29000     -0.23000
12    216.99000    124.82000     -0.23000
12    207.87000    158.83000     -0.23000
12    188.96000    171.58000     -0.23000
12    179.19000    170.27000     -0.23000
12    179.84000    189.56000     -0.23000
12    191.57000    187.93000     -0.23000
12    199.39000    184.33000     -0.23000
12    206.56000    177.46000     -0.23000
12    201.02000    196.43000     -0.23000
12    195.16000    167.65000      0.91000
12    187.01000    205.25000      0.91000
12    200.37000     74.80000      1.82000
12    137.79000    153.27000      1.82000
12    145.61000    127.11000      1.82000
12    182.12000     26.41000      1.82000
12    203.30000     32.63000      1.82000
12    213.08000     38.51000      1.82000
12    211.13000     48.32000      1.82000
12    210.80000     65.32000      1.82000
12    219.93000     73.17000      1.82000
12    211.78000     80.69000      2.73000
12    226.12000     61.07000      2.73000
12    118.56000     16.93000      2.73000
12    195.48000     83.30000      2.73000
12    200.70000    142.15000      2.73000
12    214.71000    171.90000      3.86000
12    228.40000    165.04000      3.86000
12    229.05000    178.12000      3.86000
12    248.61000    183.35000      3.86000
12    244.70000    190.21000      3.86000
12    239.48000    180.08000      3.86000
12    221.56000    189.56000      3.86000
12    222.21000    200.68000      3.86000
12    229.05000    196.43000      3.86000
12    212.76000    200.02000      3.86000
12    207.54000    204.93000      3.86000
12    196.46000    197.73000      3.86000
12    186.03000    197.73000      3.86000
12    171.36000    202.31000      3.86000
12    171.69000    216.37000      3.86000
12    185.70000    215.72000      3.86000
12    122.47000    199.37000      3.86000
12    111.39000    203.62000      3.86000
12    182.12000    159.15000      5.00000
12    251.22000    144.44000      5.00000
12    242.42000    137.25000      5.00000
12    232.31000    137.90000      5.00000
12    231.66000    154.58000      5.00000
12    251.22000    160.79000      5.00000
12    267.19000    160.79000      5.00000
12    278.59000    147.71000      5.00000
12    275.66000    162.10000      5.00000
12    265.88000    171.25000      5.00000
12    259.69000    148.36000      5.00000
12    259.36000    134.96000      5.00000
12    254.80000    128.75000      5.00000
12    263.60000    121.88000      5.00000
12    255.13000    117.31000      5.00000
12    245.35000    123.84000      5.00000
12    240.13000    118.61000      5.00000
12    260.02000    103.25000      5.00000
12    260.02000     98.67000      5.00000
12    249.26000    101.28000      5.00000
12    253.17000     92.78000      5.00000
12    244.05000     95.40000      5.00000
12    233.62000     92.13000      5.00000
12    242.09000     78.40000      5.00000
12    245.67000     83.30000      5.00000
12    231.66000     75.13000      5.00000
12    237.85000     86.57000      5.00000
12    263.93000     76.44000      5.00000
12    266.86000     86.25000      5.00000
12    271.75000     92.13000      5.00000
12    278.92000     90.17000      5.00000
12    278.27000    103.57000      5.00000
12    277.94000    120.90000      5.00000
12    274.03000    128.75000      5.00000
12    280.88000    131.69000      5.00000
12    285.44000    125.15000      5.00000
12    288.37000    105.86000      5.00000
12    256.43000     58.46000      5.00000
12    261.97000     60.74000      5.00000
12    263.93000     48.97000      5.00000
12    260.67000     45.05000      5.00000
12    256.76000     38.51000      5.00000
12    250.24000     50.28000      5.00000
12    233.29000     53.55000      6.06000
12    241.76000     40.15000      6.06000
12    237.85000     28.38000      6.06000
12    222.53000     10.07000      6.06000
12    219.27000     25.43000      6.06000
12    227.75000     43.09000      6.06000
12    226.77000     28.70000      6.06000
12    225.79000     17.26000      6.06000
12    181.79000     41.78000      6.06000
12    201.67000    133.98000      6.06000
12    191.90000    147.06000      6.06000
12    198.74000     55.84000      6.06000
12    161.91000    113.71000      6.06000
12    121.82000    136.92000      6.06000
12    126.71000    147.06000      6.06000
12    174.30000     62.38000      6.06000
12    186.68000     68.92000      6.06000
12    225.79000     97.69000      6.06000
12    219.93000    142.81000      6.06000
12    179.51000    180.73000      6.06000
12    171.69000    171.58000      6.06000
12    207.22000     25.11000      6.06000
12    195.48000    127.44000      6.06000
12    210.15000    126.79000      6.06000
12    268.49000    110.44000      6.06000
12    118.24000    167.65000      7.04000
12    104.55000    105.21000      7.04000
12    123.45000     57.80000      7.04000
12    150.18000     81.34000      7.04000
12    161.58000     93.77000      7.04000
12    158.98000     80.69000      7.95000
12     93.14000    161.44000      7.95000
12    175.27000    136.27000      8.79000
12    199.07000    116.98000      8.79000
12    220.90000     87.88000      8.79000
12    213.73000     93.11000      8.79000
12    193.20000     35.57000      8.79000
12    122.15000    113.38000      8.79000
12    113.67000    119.27000      8.79000
12    120.52000    156.87000      8.79000
12    219.93000    159.15000      8.79000
12    178.21000    148.69000      8.79000
12    198.74000     67.94000      9.62000
12    252.52000     65.65000      9.62000
12    239.81000     66.63000      9.62000
12    246.33000    110.44000      9.62000
12    234.92000    106.52000      9.62000
12    208.52000    146.08000      9.62000
12    192.22000    157.19000      9.62000
12    153.11000     42.11000      9.62000
12    195.81000     17.26000      9.62000
12    138.44000    171.90000      9.62000
12    180.16000     84.28000     11.82000
12    133.55000    125.15000     11.82000
12    130.95000     85.26000     11.82000
12    128.34000     64.99000     13.94000
12    135.18000     32.30000     13.94000
12    121.17000     34.26000     13.94000
12    115.63000     26.74000     13.94000
12    111.07000     41.78000     13.94000
12    141.70000     15.63000     13.94000
12    148.22000      6.47000     13.94000
12    155.07000     -2.36000     13.94000
12    124.43000      8.43000     13.94000
12    105.52000     62.05000     13.94000
12     97.05000     71.21000     13.94000
12     95.10000     62.38000     13.94000
12    100.96000     89.19000     13.94000
12     99.01000    119.27000     13.94000
12     98.35000    127.77000     13.94000
12     87.60000    144.77000     13.94000
12    119.54000    175.17000     13.94000
12    117.91000    184.00000     13.94000
12    139.10000    183.02000     13.94000
12    155.07000    181.71000     13.86000
12    149.85000    163.40000     13.86000
12    168.76000    162.75000     13.86000
12    169.08000    150.00000     13.86000
12    150.18000    146.08000     13.86000
12    162.56000    142.15000     13.86000
12    160.28000    120.25000     13.86000
12    154.09000    114.36000     13.86000
12    141.70000     96.71000     13.86000
12    150.18000     58.78000     13.86000
12    177.23000     20.86000     13.86000
12    162.89000    175.83000     13.86000
12    134.86000    194.46000     13.86000
12    128.67000    175.50000     13.86000
12    102.92000    192.50000     13.86000
12    142.68000    204.60000     13.86000
12    109.11000    152.29000     13.86000
12    100.64000    153.92000     13.86000
12    115.30000    131.69000     14.77000
12    162.24000    126.46000     14.77000
12    185.05000    128.09000     14.77000
12    183.75000    118.61000     14.77000
12    178.86000    105.86000     14.77000
12    190.92000     95.07000     14.77000
12    182.44000     96.38000     14.77000
12    186.68000     76.44000     14.77000
12    171.69000     86.25000     14.77000
12    175.60000     67.61000     14.77000
12    161.58000     66.96000     14.77000
12    143.98000     65.32000     14.77000
12    137.47000     51.92000     14.77000
12    133.88000     59.11000     14.77000
12    118.89000     49.95000     14.77000
12    160.28000     25.11000     14.77000
12    172.99000     16.61000     14.77000
12    183.75000     18.24000     14.77000
12    177.56000      8.43000     14.77000
12    205.91000     -1.70000     14.77000
12    183.75000      4.51000     14.77000
12    179.51000     -9.55000     14.77000
12    163.21000     -9.22000     14.77000
12    159.63000      7.45000     14.77000
12    194.50000     -9.88000     14.77000
12    195.81000     48.32000     14.77000
12    183.10000     53.22000     14.77000
12    157.67000    108.15000     14.77000
12    196.46000    177.79000     14.77000
12    161.26000    166.02000     14.77000
12    164.52000    206.56000     14.77000
12    154.41000    206.23000     14.77000
12    216.99000    109.46000     15.76000
12    224.82000    116.00000     15.76000
12    231.01000    122.21000     15.76000
12    219.27000    124.50000     15.76000
12    185.38000    137.58000     15.76000
12    208.19000    158.17000     15.76000
12    191.24000    171.58000     15.76000
12    205.91000    180.08000     15.76000
12    191.90000    191.19000     15.76000
12    204.61000    193.81000     15.76000
12    181.47000    188.58000     15.76000
12    202.98000     98.34000     15.76000
12    208.84000    109.79000     15.76000
12    136.81000     92.13000     15.76000
12    129.64000     98.67000     15.76000
12    119.21000     79.71000     15.76000
12    111.72000     74.80000     15.76000
12    115.63000     67.61000     15.76000
12    173.64000     35.90000     15.76000
12    167.78000     37.86000     15.76000
12    172.34000     45.38000     15.76000
12    143.98000    114.36000     15.76000
12    144.96000    101.94000     15.76000
12    101.61000    139.21000     15.76000
12    172.67000     27.72000     15.76000
12    203.63000    169.62000     16.59000
12    155.72000    150.98000     16.59000
12    168.10000    191.19000     16.59000
12    188.96000    208.52000     16.59000
12    147.57000    195.77000     16.59000
12    155.07000    217.68000     16.59000
12    132.58000     76.44000     16.59000
12    147.57000     90.82000     16.59000
12    147.90000    138.23000     16.59000
12    215.36000     67.61000     17.50000
12    209.50000     69.90000     17.50000
12    220.90000     72.84000     17.50000
12    212.10000     49.30000     17.50000
12    206.56000     47.99000     17.50000
12    205.91000     58.46000     17.50000
12    205.91000     34.59000     17.50000
12    196.13000     31.32000     17.50000
12    216.34000     41.13000     17.50000
12    147.90000    127.11000     17.50000
12    118.24000    145.42000     17.50000
12    142.36000    153.60000     17.50000
12    135.51000    159.15000     17.50000
12    183.42000     30.34000     17.50000
12    142.68000     31.32000     17.50000
12    172.67000     78.07000     17.50000
12    153.44000     96.71000     17.50000
12    124.75000     93.11000     17.50000
12    154.09000     21.18000     17.50000
12    189.29000    111.75000     17.50000
12    188.31000    101.94000     17.50000
12    127.04000    139.21000     17.50000
12    236.87000    169.29000     17.50000
12    152.46000    170.92000     17.50000
12    185.05000     89.52000     17.50000
12    211.78000     78.73000     18.33000
12    225.79000     61.72000     18.33000
12    209.82000    120.25000     18.33000
12    200.04000    142.15000     18.33000
12    220.90000    176.16000     18.33000
12    109.76000    168.96000     18.33000
12     92.16000    169.94000     18.33000
12     84.34000    163.08000     18.33000
12    105.20000    161.44000     18.33000
12    128.67000     26.09000     18.33000
12    198.41000      4.84000     18.33000
12    269.79000     80.69000     18.33000
12    241.44000    102.27000     18.33000
12    197.11000     83.63000     18.33000
12    172.34000     97.03000     18.33000
12    243.07000    156.54000     18.33000
12    229.05000    165.69000     19.32000
12    264.25000    156.87000     19.32000
12    245.35000    192.18000     19.32000
12    245.35000    183.35000     19.32000
12    231.99000    181.71000     19.32000
12    231.66000    197.08000     19.32000
12    224.49000    202.96000     19.32000
12    212.43000    201.66000     19.32000
12    198.09000    200.68000     19.32000
12    185.38000    196.75000     19.32000
12    199.72000    188.91000     19.32000
12    213.41000    170.92000     19.32000
12    121.82000    199.70000     19.32000
12    107.15000    201.00000     19.32000
12    110.74000    210.81000     19.32000
12    119.21000    206.89000     19.32000
12    124.10000    187.27000     19.32000
12    196.13000    168.96000     19.32000
12    267.84000    137.58000     19.32000
12    217.64000    185.31000     19.32000
12    222.53000    195.12000     19.32000
12    173.64000    205.25000     19.32000
12    141.70000     76.44000     19.32000
12    169.41000     54.86000     19.32000
12    231.33000     76.44000     20.30000
12    229.70000     90.17000     20.30000
12    236.87000     88.21000     20.30000
12    232.31000     94.75000     20.30000
12    248.28000    146.40000     21.13000
12    239.48000    140.85000     21.13000
12    228.73000    154.90000     21.13000
12    202.98000    136.92000     21.13000
12    193.85000    128.42000     21.13000
12    185.05000    167.33000     21.13000
12    174.95000    167.00000     21.13000
12    173.32000    175.83000     21.13000
12    178.21000    157.19000     21.13000
12    261.32000    129.40000     21.13000
12    250.56000    122.54000     21.13000
12    261.65000    146.40000     21.13000
12    253.50000    162.75000     21.13000
12    279.25000    147.71000     21.13000
12    276.31000    118.29000     21.13000
12    274.68000    130.38000     21.13000
12    266.86000    110.77000     21.13000
12    262.30000    104.55000     21.13000
12    257.73000     97.69000     21.13000
12    244.37000     97.03000     21.13000
12    245.35000     86.57000     21.13000
12    277.94000     91.48000     21.13000
12    252.52000     78.07000     21.13000
12    265.23000     59.76000     21.13000
12    261.32000     47.67000     21.13000
12    257.41000     40.47000     21.13000
12    247.30000     41.45000     21.13000
12    241.11000     27.07000     21.13000
12    229.70000     28.05000     21.13000
12    206.89000     23.15000     21.13000
12    226.12000     14.64000     21.13000
12    235.90000    118.94000     21.13000
12    242.42000    125.81000     21.13000
12    261.97000    120.57000     21.13000
12    183.42000     69.24000     22.12000
12    227.10000    141.17000     22.12000
12    222.53000    135.29000     22.12000
12    219.93000    151.31000     22.12000
12    123.78000     58.78000     22.12000
12    150.18000     82.32000     22.12000
12    168.10000    134.63000     22.12000
12    122.15000    166.67000     22.12000
12    258.39000    138.23000     22.12000
12     93.79000     82.00000     22.12000
12     93.79000     91.48000     22.12000
12    114.65000     20.53000     22.12000
12    114.65000     11.70000     22.12000
12    231.01000     51.92000     22.12000
12    256.43000     88.86000     22.12000
12    282.18000    105.86000     22.12000
12    284.79000    130.38000     22.12000
12    263.93000    169.62000     22.12000
12    180.16000    179.10000     22.12000
12    106.50000     51.26000     22.12000
12    114.98000    195.12000     22.12000
12    221.88000      9.09000     22.12000
12    238.83000     74.15000     22.12000
12    192.22000    145.42000     22.12000
12     93.14000    113.38000     23.03000
12     87.27000    126.79000     23.03000
12    129.32000     50.28000     23.03000
12    185.05000     42.44000     23.03000
12    210.15000    136.27000     23.03000
12    217.97000    101.61000     23.03000
12    224.16000     80.36000     23.03000
12    158.33000     77.75000     23.03000
12     94.77000    180.08000     23.03000
12    116.61000     86.90000     23.03000
12    113.67000    109.13000     23.03000
12    106.83000    106.19000     23.03000
12    154.09000    157.52000     23.03000
12    166.47000    155.23000     23.03000
12    253.50000    130.71000     23.03000
12    162.89000    184.98000     23.03000
12    200.04000    118.29000     23.94000
12    200.04000    108.15000     23.94000
12    120.52000    138.56000     23.94000
12    169.41000     66.30000     23.94000
12    157.02000     49.30000     23.94000
12    130.30000     42.44000     23.94000
12    170.71000      0.59000     23.94000
12    234.27000     37.20000     23.94000
12    247.30000     56.49000     23.94000
12    218.95000     87.55000     23.94000
12    207.54000     87.55000     23.94000
12    271.42000    100.96000     23.94000
12    120.19000    154.58000     23.94000
12    128.99000    153.92000     23.94000
12    173.32000    216.37000     23.94000
12    108.78000     82.65000     23.94000
12    159.96000     36.22000     23.94000
12    234.92000     21.84000     23.94000
12    176.58000    139.54000     23.94000
12    222.21000    161.12000     23.94000
12    243.72000    112.40000     24.77000
12    209.82000    146.40000     24.77000
12    200.04000    157.19000     24.77000
12    197.76000    149.67000     24.77000
12    145.61000    177.14000     24.77000
12    143.98000    167.00000     24.77000
12    191.24000    155.56000     24.77000
12    166.47000    198.71000     24.77000
12     95.10000     49.30000     25.60000
12    139.42000      5.82000     25.60000
12    106.83000    180.41000     25.60000
12     92.49000    162.42000     25.60000
12     97.05000    145.42000     25.60000
12    105.85000    133.98000     25.60000
12    267.84000     88.86000     25.60000
12    262.95000     77.09000     25.60000
12    251.22000     64.67000     25.60000
12    217.64000     49.95000     25.60000
12    194.18000     18.57000     25.60000
12    194.83000    136.59000     25.60000
12    238.50000    175.50000     25.60000
12    133.88000    127.77000     27.95000
12    136.81000    104.23000     27.95000
12    137.14000    113.38000     27.95000
12    181.47000     84.94000     27.95000
12    219.27000     35.24000     27.95000
12    227.42000     21.51000     27.95000
12    282.50000     73.82000     27.95000
12    155.07000    194.14000     27.95000
12    159.63000    136.27000     27.95000
12    207.87000    129.40000     27.95000
12    247.63000    140.52000     27.95000
12    253.50000    146.08000     27.95000
12    254.80000    125.15000     27.95000
12    280.55000    124.50000     27.95000
12    228.07000     99.00000     27.95000
12    155.39000    142.15000     28.94000
12    171.36000    149.67000     28.94000
12    164.84000    143.13000     28.94000
12    164.84000    177.14000     28.94000
12    152.78000    183.02000     28.94000
12    143.01000    188.25000     28.94000
12    128.01000    178.44000     28.94000
12    163.21000    119.92000     28.94000
12    154.09000    117.96000     28.94000
12    142.36000     96.05000     28.94000
12    124.10000    101.28000     28.94000
12    241.44000    133.65000     28.94000
12     99.66000    154.90000     28.94000
12    111.07000    151.63000     28.94000
12    101.94000     64.99000     29.77000
12    109.76000     60.74000     29.77000
12     96.40000     75.78000     29.77000
12    118.89000     37.86000     29.77000
12    112.04000     37.86000     29.77000
12    122.15000     26.41000     29.77000
12    140.07000     16.28000     29.77000
12    156.04000     -3.66000     29.77000
12    158.98000    101.94000     29.77000
12    138.12000    146.73000     29.77000
12    119.54000    176.48000     29.77000
12    115.63000    183.67000     29.77000
12    107.48000    190.21000     29.77000
12     86.30000    193.16000     29.77000
12     87.92000    150.65000     29.77000
12    139.42000    196.75000     29.77000
12    138.77000    180.41000     29.77000
12    187.33000    181.71000     29.77000
12    215.04000    161.77000     29.77000
12    234.59000    161.44000     29.77000
12    223.51000    169.62000     29.77000
12    254.47000    105.86000     29.77000
12    250.89000    154.58000     29.77000
12    205.91000     -1.05000     30.98000
12    203.63000     16.61000     30.98000
12    213.08000     -4.32000     30.98000
12    182.77000     18.57000     30.98000
12    178.53000     10.39000     30.98000
12    175.27000     19.22000     30.98000
12    167.13000     38.51000     30.98000
12    164.19000     25.43000     30.98000
12    177.56000     26.41000     30.98000
12    170.39000     84.61000     30.98000
12    199.72000     96.05000     30.98000
12    187.33000     96.38000     30.98000
12    180.16000    102.27000     30.98000
12    209.82000    115.02000     30.98000
12    218.62000    109.13000     30.98000
12    223.51000    115.02000     30.98000
12    219.27000    122.86000     30.98000
12    186.03000    125.15000     30.98000
12    185.70000    138.56000     30.98000
12    161.58000    127.11000     30.98000
12    187.66000     53.88000     30.98000
12    143.66000     63.36000     30.98000
12    118.89000     65.98000     30.98000
12    113.35000     71.86000     30.98000
12    133.23000     89.52000     30.98000
12    132.90000     57.15000     30.98000
12    120.19000     49.95000     30.98000
12    163.87000     11.70000     30.98000
12    178.53000     -7.91000     30.98000
12    165.82000    -12.49000     30.98000
12    191.57000    190.87000     30.98000
12    178.53000    186.94000     30.98000
12    202.33000    178.44000     30.98000
12    189.94000    176.48000     30.98000
12    212.76000    192.83000     30.98000
12    145.29000    113.38000     30.98000
12    114.98000    132.02000     30.98000
12    181.79000    130.71000     30.98000
12    232.31000    126.13000     30.98000
12    187.99000     80.69000     30.98000
12    104.22000    143.79000     30.98000
12     98.35000    128.42000     30.98000
12     82.38000    144.11000     30.98000
12    147.57000    203.95000     30.98000
12    156.70000    205.25000     30.98000
12    182.12000     62.05000     30.98000
12    177.23000     47.67000     30.98000
12    161.58000     63.03000     30.98000
12    154.74000     60.09000     30.98000
12    203.96000    171.58000     31.97000
12    182.44000    118.29000     31.97000
12    134.53000     73.17000     31.97000
12    212.76000     12.68000     31.97000
12    217.97000     25.11000     31.97000
12    154.09000      8.11000     31.97000
12    191.24000    -10.53000     31.97000
12    188.64000     -1.70000     31.97000
12    239.16000     64.01000     31.97000
12    241.11000     47.99000     31.97000
12    194.50000     69.57000     31.97000
12    142.03000    137.25000     31.97000
12    120.52000    121.88000     31.97000
12    107.48000    121.56000     31.97000
12    165.50000    168.64000     31.97000
12    186.03000    208.20000     31.97000
12    207.54000    194.14000     31.97000
12    274.03000    160.79000     31.97000
12    280.55000    140.52000     31.97000
12    288.05000    112.73000     31.97000
12    215.36000    144.11000     31.97000
12    232.96000    110.77000     31.97000
12    211.13000    101.61000     31.97000
12    158.98000    150.65000     31.97000
12    157.35000    167.00000     31.97000
12    157.67000    177.14000     31.97000
12    161.91000    192.50000     31.97000
12    178.21000    198.39000     31.97000
12    203.30000    165.37000     31.97000
12    209.50000    154.58000     31.97000
12    160.28000    113.71000     31.97000
12    196.46000    211.47000     31.97000
12    204.93000    213.10000     31.97000
12    216.99000    208.20000     31.97000
12    224.49000    209.50000     31.97000
12    160.28000    220.62000     31.97000
12    155.07000    214.41000     31.97000
12    133.88000    200.02000     31.97000
12    132.58000    191.19000     31.97000
12     83.04000    173.87000     31.97000
12    203.63000     30.01000     32.88000
12    196.46000     29.03000     32.88000
12    197.44000     47.01000     32.88000
12    206.24000     48.32000     32.88000
12    215.36000     66.96000     32.88000
12    209.50000     73.17000     32.88000
12    223.84000     73.17000     32.88000
12    218.62000     76.76000     32.88000
12    179.51000     36.88000     32.88000
12    156.37000     21.18000     32.88000
12    141.05000     33.61000     32.88000
12    136.16000     28.05000     32.88000
12    140.40000     53.88000     32.88000
12    136.49000     63.69000     32.88000
12    128.99000     64.67000     32.88000
12    139.42000     46.69000     32.88000
12    146.27000    127.44000     32.88000
12    141.05000    153.92000     32.88000
12    149.20000    152.94000     32.88000
12    138.12000    160.79000     32.88000
12    128.34000    142.15000     32.88000
12    123.78000    148.04000     32.88000
12    181.79000    109.79000     32.88000
12    187.01000    104.23000     32.88000
12    175.60000     88.86000     32.88000
12    264.58000     69.90000     32.88000
12    259.69000     65.32000     32.88000
12    187.99000     29.03000     32.88000
12    192.87000     39.49000     32.88000
12    203.96000     41.13000     32.88000
12    213.73000     44.07000     32.88000
12    226.12000     44.40000     32.88000
12    212.10000     58.13000     32.88000
12    148.87000     95.07000     32.88000
12    158.33000     90.50000     32.88000
12    139.10000     83.96000     32.88000
12    127.69000     79.38000     32.88000
12    103.90000     94.42000     32.88000
12     78.15000    115.67000     32.88000
12     78.80000    124.17000     32.88000
12    250.56000    170.60000     32.88000
12    132.90000    213.10000     32.88000
12    276.31000     66.96000     32.88000
12    277.94000     83.96000     32.88000
12    167.78000     31.65000     32.88000
12    167.45000     18.57000     32.88000
12    152.13000     31.32000     32.88000
12    170.71000     96.38000     33.86000
12    186.68000     88.53000     33.86000
12    197.76000     90.82000     33.86000
12    196.79000     80.36000     33.86000
12    229.70000     64.01000     33.86000
12    239.48000    102.59000     33.86000
12    269.79000     82.00000     33.86000
12    211.13000    121.23000     33.86000
12    200.37000    142.15000     33.86000
12    204.28000      6.80000     33.86000
12    196.79000      3.86000     33.86000
12     83.69000    161.44000     33.86000
12    221.88000    178.44000     33.86000
12    111.72000    174.19000     33.86000
12    170.06000     77.42000     33.86000
12     78.80000     97.69000     33.86000
12    105.85000    162.42000     33.86000
12    101.29000    172.56000     33.86000
12    188.96000     10.39000     33.86000
12    152.46000     71.86000     33.86000
12    239.48000     28.05000     36.21000
12    258.06000     44.72000     36.21000
12    265.56000     53.22000     36.21000
12    249.59000     34.92000     36.21000
12    245.02000     89.84000     36.21000
12    236.55000     87.55000     36.21000
12    231.01000     74.80000     36.21000
12    227.42000     93.77000     36.21000
12    259.04000    101.61000     36.21000
12    276.64000     94.42000     36.21000
12    276.64000    119.92000     36.21000
12    273.05000    114.36000     36.21000
12    265.23000    111.42000     36.21000
12    260.34000    120.25000     36.21000
12    261.97000    129.40000     36.21000
12    273.05000    133.98000     36.21000
12    240.46000    144.77000     36.21000
12    266.53000    161.12000     36.21000
12    253.17000    163.73000     36.21000
12    258.71000    154.90000     36.21000
12    279.90000    148.36000     36.21000
12    198.09000    170.92000     36.21000
12    191.90000    168.64000     36.21000
12    177.56000    162.10000     36.21000
12    247.63000     84.28000     36.21000
12    213.73000    181.71000     36.21000
12    246.33000    182.37000     36.21000
12    200.37000    200.35000     36.21000
12    187.01000    197.73000     36.21000
12    231.01000    198.71000     36.21000
12    219.93000    196.75000     36.21000
12    230.36000    169.29000     36.21000
12    184.40000    161.12000     36.21000
12    195.81000    129.73000     36.21000
12    192.22000    124.82000     36.21000
12    121.50000    185.96000     36.21000
12    124.10000    199.37000     36.21000
12    151.16000    109.13000     36.21000
12    169.73000     55.19000     36.21000
12    248.61000     75.78000     36.21000
12    243.39000    121.88000     36.21000
12    168.76000    108.48000     36.21000
12    182.44000    150.33000     36.21000
12    229.70000    188.25000     36.21000
12    230.68000    152.94000     37.95000
12    262.62000    169.94000     37.95000
12    260.99000    179.10000     37.95000
12    272.40000    170.60000     37.95000
12    226.77000    141.83000     37.95000
12    233.62000    133.33000     37.95000
12    180.16000    177.46000     37.95000
12    118.24000    167.00000     37.95000
12    121.82000    210.81000     37.95000
12    107.48000    200.68000     37.95000
12    105.52000    214.08000     37.95000
12     76.84000    188.25000     37.95000
12    104.55000    110.77000     37.95000
12     97.38000    112.40000     37.95000
12     94.12000    121.88000     37.95000
12     95.10000     92.13000     37.95000
12     89.23000    106.84000     37.95000
12     95.10000     86.57000     37.95000
12    121.17000     78.73000     37.95000
12    169.73000     48.32000     37.95000
12    181.79000     70.23000     37.95000
12    231.66000     56.17000     37.95000
12    257.41000     94.09000     37.95000
12    259.04000     85.92000     37.95000
12    281.20000    108.48000     37.95000
12    259.04000     71.53000     37.95000
12    208.19000     20.53000     37.95000
12    227.42000     11.70000     37.95000
12    230.03000      3.86000     37.95000
12    212.76000     80.36000     37.95000
12    261.32000    135.61000     37.95000
12    260.67000    141.17000     37.95000
12    266.53000    148.69000     37.95000
12    269.14000    142.15000     37.95000
12    152.78000     84.28000     37.95000
12    163.21000     75.46000     37.95000
12    110.74000     50.94000     37.95000
12     97.38000     55.51000     37.95000
12     91.51000     64.01000     37.95000
12     83.36000     62.05000     37.95000
12    121.50000     10.72000     37.95000
12    115.95000     16.93000     37.95000
12    133.55000      9.41000     37.95000
12    151.81000    -10.20000     37.95000
12    150.18000      1.89000     37.95000
12    173.64000    -13.15000     37.95000
12    162.56000     -3.99000     37.95000
12    171.36000      8.76000     37.95000
12    127.04000     93.77000     37.95000
12    141.70000    120.90000     37.95000
12    171.69000    166.02000     37.95000
12    146.27000    184.00000     37.95000
12    147.24000    196.43000     37.95000
12    164.84000    203.29000     37.95000
12    172.01000    206.56000     37.95000
12    148.55000    218.00000     37.95000
12    136.81000    205.91000     37.95000
12    111.72000    210.81000     37.95000
12    190.92000     61.40000     37.95000
12    239.48000     72.19000     37.95000
12    249.59000     98.02000     37.95000
12    115.95000    142.81000     37.95000
12    220.58000    132.34000     37.95000
12    255.45000    116.00000     37.95000
12    241.11000    158.17000     37.95000
12    201.02000    185.96000     37.95000
12    150.83000     46.03000     37.95000
12    146.59000    160.46000     37.95000
12    133.23000    166.35000     37.95000
12    206.24000    135.94000     38.94000
12    216.34000    102.92000     39.77000
12    220.90000     85.26000     39.77000
12    216.34000     93.44000     39.77000
12    174.95000    133.98000     39.77000
12    173.64000    139.86000     39.77000
12    220.25000    159.15000     39.77000
12    219.27000    150.33000     39.77000
12    196.46000    219.64000     39.77000
12    187.33000    219.31000     39.77000
12    173.97000    218.66000     39.77000
12    114.98000    110.44000     39.77000
12    115.63000     88.86000     39.77000
12    108.78000     79.71000     39.77000
12    129.32000     51.26000     39.77000
12    170.06000     64.34000     39.77000
12    232.96000     35.24000     39.77000
12    262.62000     60.09000     39.77000
12    151.81000     53.55000     39.77000
12    130.62000     41.13000     39.77000
12    173.32000    123.52000     39.77000
12    175.93000    115.02000     39.77000
12    201.02000    110.44000     39.77000
12    268.16000    101.94000     39.77000
12    291.96000    123.52000     39.77000
12    285.44000    131.69000     39.77000
12    234.27000    204.60000     39.77000
12    180.49000    169.29000     39.77000
12    125.08000    156.21000     39.77000
12    187.99000     46.36000     39.77000
12    142.03000     69.57000     39.77000
12    120.84000    136.59000     39.77000
12     94.12000    178.77000     39.77000
12    125.08000    192.83000     39.77000
12    251.22000    131.36000     39.77000
12    230.36000     27.07000     39.77000
12     97.05000     33.93000     39.77000
12    159.63000    158.17000     39.77000
12    120.84000     85.59000     39.77000
12    135.18000    112.73000     43.56000
12    137.14000    104.23000     43.56000
12    138.12000    128.42000     43.56000
12    130.30000    128.75000     43.56000
12    101.61000    139.21000     43.56000
12    197.44000    152.94000     43.56000
12    238.50000    175.50000     43.56000
12    143.01000    168.64000     43.56000
12    109.11000    181.39000     43.56000
12    100.64000    183.02000     43.56000
12     92.49000     47.99000     43.56000
12    101.94000     50.61000     43.56000
12    217.64000     35.24000     43.56000
12    227.10000     22.16000     43.56000
12    265.23000     77.42000     43.56000
12    226.12000    105.21000     43.56000
12    253.82000    144.77000     43.56000
12     98.03000    146.08000     43.56000
12     91.84000    163.40000     43.56000
12    164.84000    179.75000     44.47000
12    192.22000    101.61000     44.47000
12    122.80000    102.27000     44.47000
12    142.03000     95.73000     44.47000
12    164.19000    136.27000     44.47000
12    155.39000    140.52000     44.47000
12    171.69000    148.36000     44.47000
12    123.78000    178.44000     45.30000
12    130.62000    181.71000     45.30000
12    187.99000    183.67000     45.30000
12    194.50000    195.44000     45.30000
12    219.60000    172.56000     45.30000
12    215.36000    163.73000     45.30000
12    231.01000    162.42000     45.30000
12    249.59000    156.87000     45.30000
12    248.28000    151.31000     45.30000
12    240.79000    137.25000     45.30000
12    257.41000    125.15000     45.30000
12    229.38000     81.67000     45.30000
12    233.62000    103.90000     45.30000
12    209.50000    147.06000     45.30000
12    222.21000     58.46000     45.30000
12    221.56000     67.94000     45.30000
12    138.77000     20.53000     45.30000
12    129.97000     27.72000     45.30000
12    122.47000     25.11000     45.30000
12    119.54000     29.68000     45.30000
12    114.33000     35.24000     45.30000
12    112.04000     41.13000     45.30000
12    110.41000     59.76000     45.30000
12    141.05000     11.05000     45.30000
12    217.64000     48.97000     45.30000
12    243.72000     58.78000     45.30000
12     92.49000     78.40000     45.30000
12     98.03000     83.63000     45.30000
12    193.85000    144.77000     45.30000
12    115.30000    151.96000     45.30000
12     99.66000    157.52000     45.30000
12     90.86000    150.33000     45.30000
12    104.22000    191.52000     45.30000
12     84.01000    194.14000     45.30000
12    162.56000    101.94000     45.30000
12    156.70000    102.59000     45.30000
12    148.55000    104.23000     45.30000
12    161.58000    120.90000     45.30000
12    153.76000    131.69000     45.30000
12    178.86000    190.87000     46.21000
12    177.56000    184.98000     46.21000
12    207.22000    179.75000     46.21000
12    183.10000    137.90000     46.21000
12    183.10000    132.02000     46.21000
12    182.44000    126.79000     46.21000
12    185.38000     99.32000     46.21000
12    187.99000     81.67000     46.21000
12    181.47000     84.28000     46.21000
12    172.67000     83.96000     46.21000
12    200.70000     95.40000     46.21000
12    222.53000    117.63000     46.21000
12    214.06000    111.09000     46.21000
12    192.87000    137.90000     46.21000
12    115.30000    132.67000     46.21000
12    103.57000    132.02000     46.21000
12     88.90000    139.21000     46.21000
12     87.27000    133.00000     46.21000
12     80.43000    147.06000     46.21000
12    183.10000     18.24000     46.21000
12    173.64000     19.22000     46.21000
12    177.88000     10.39000     46.21000
12    214.71000     -1.38000     46.21000
12    200.70000     -1.38000     46.21000
12    181.47000     -6.28000     46.21000
12    165.50000    -11.84000     46.21000
12    155.72000     -3.99000     46.21000
12    164.52000     38.18000     46.21000
12    176.25000     28.70000     46.21000
12    172.34000     38.51000     46.21000
12    117.26000     52.24000     46.21000
12    117.91000     64.67000     46.21000
12    114.00000     70.88000     46.21000
12    132.58000     57.47000     46.21000
12    158.33000     64.01000     46.21000
12    149.53000     61.40000     46.21000
12    187.99000    156.87000     46.21000
12    171.04000    157.52000     46.21000
12    157.67000    199.04000     46.21000
12    154.09000    206.56000     46.21000
12    162.89000    214.08000     46.21000
12    170.71000    213.10000     46.21000
12    147.90000    207.21000     46.21000
12    182.77000     55.19000     46.21000
12    189.29000     54.53000     46.21000
12    199.39000     85.59000     46.21000
12    222.53000    124.82000     46.21000
12    165.50000     24.45000     46.21000
12    213.08000     16.93000     47.12000
12    219.27000     26.74000     47.12000
12    226.12000     36.55000     47.12000
12    164.19000     13.34000     47.12000
12    155.07000     11.38000     47.12000
12    131.27000     74.80000     47.12000
12    107.81000    102.92000     47.12000
12     86.30000    101.61000     47.12000
12    156.37000    149.02000     47.12000
12    155.07000    168.64000     47.12000
12    166.47000    168.31000     47.12000
12    207.22000    168.96000     47.12000
12    201.02000    166.35000     47.12000
12    193.20000    164.06000     47.12000
12    192.22000    178.44000     47.12000
12    185.70000    178.12000     47.12000
12    160.93000    189.89000     47.12000
12    176.90000    200.68000     47.12000
12    184.40000    201.98000     47.12000
12    190.27000    209.18000     47.12000
12    204.61000    213.75000     47.12000
12    210.15000    197.73000     47.12000
12    209.50000    191.19000     47.12000
12    222.21000    208.85000     47.12000
12    136.16000    147.71000     47.12000
12    135.51000    192.18000     47.12000
12    124.43000    170.92000     47.12000
12    115.95000    186.62000     47.12000
12    103.57000    151.96000     47.12000
12    110.41000     94.75000     47.12000
12    123.45000     56.17000     47.12000
12    254.15000     59.76000     47.12000
12    267.19000     86.90000     47.12000
12    266.86000     93.77000     47.12000
12    270.45000    126.79000     47.12000
12    279.25000    102.27000     47.12000
12    279.57000    142.48000     47.12000
12    278.59000    134.31000     47.12000
12    282.50000    121.88000     47.12000
12    287.39000    112.40000     47.12000
12    184.40000    120.25000     47.12000
12    251.22000     53.55000     47.12000
12    239.81000     49.30000     47.12000
12    243.72000     40.80000     47.12000
12    249.91000     46.69000     47.12000
12    249.26000     67.28000     47.12000
12    204.61000     81.34000     47.12000
12    186.36000     66.30000     47.12000
12    206.24000     62.05000     47.12000
12    199.72000     54.86000     47.12000
12    195.81000     68.59000     47.12000
12    237.20000    113.38000     47.12000
12    246.98000    112.73000     47.12000
12    231.99000    122.54000     47.12000
12    216.02000    141.17000     47.12000
12    146.59000     79.71000     47.12000
12    100.96000     70.23000     47.12000
12    123.13000    120.25000     47.12000
12    114.33000    123.84000     47.12000
12    144.31000    145.10000     47.12000
12    143.66000    137.25000     47.12000
12    138.77000    176.81000     47.12000
12    129.97000     63.36000     50.53000
12    139.75000     64.34000     50.53000
12    203.30000     29.03000     50.53000
12    205.26000     34.26000     50.53000
12    196.46000     44.40000     50.53000
12    202.98000     47.99000     50.53000
12    216.99000     70.23000     50.53000
12    223.84000     74.15000     50.53000
12    219.27000     79.05000     50.53000
12    241.11000     99.00000     50.53000
12    209.50000    116.65000     50.53000
12    215.69000    119.92000     50.53000
12    211.78000    132.34000     50.53000
12    259.69000    109.46000     50.53000
12    189.61000     13.66000     50.53000
12    204.93000     10.72000     50.53000
12    214.39000      9.74000     50.53000
12    159.63000     20.53000     50.53000
12    155.72000     31.32000     50.53000
12    150.18000     39.17000     50.53000
12    144.96000     45.70000     50.53000
12    168.76000     30.99000     50.53000
12    148.55000     95.40000     50.53000
12    184.40000     93.77000     50.53000
12    206.24000    129.08000     50.53000
12    202.00000    139.54000     50.53000
12    134.86000    155.23000     50.53000
12    127.04000    142.48000     50.53000
12    122.80000    146.40000     50.53000
12    168.10000     95.07000     50.53000
12    179.51000    105.54000     50.53000
12    160.61000    114.36000     50.53000
12    160.93000    129.08000     50.53000
12    113.02000    176.16000     50.53000
12     87.60000    158.17000     50.53000
12    151.16000    191.19000     50.53000
12    219.60000    180.41000     50.53000
12    247.96000    140.19000     50.53000
12    230.03000    182.04000     50.53000
12    242.74000    188.91000     50.53000
12    186.68000     26.74000     50.53000
12    192.55000     39.49000     50.53000
12    213.41000     43.74000     50.53000
12    210.47000     52.24000     50.53000
12    232.31000     66.96000     50.53000
12    162.24000     54.21000     50.53000
12    137.79000     35.24000     50.53000
12    141.38000     32.30000     50.53000
12    191.24000      7.78000     50.53000
12    262.95000     67.28000     50.53000
12    205.59000    159.48000     50.53000
12    139.10000     86.57000     50.53000
12    156.37000     79.71000     50.53000
12    141.70000    154.58000     50.53000
12    153.11000    160.79000     50.53000
12    187.66000    113.05000     50.53000
12    196.46000    119.59000     50.53000
12    248.28000    171.90000     50.53000
12    103.90000    171.25000     50.53000
12     84.34000    170.60000     50.53000
12    137.47000    199.37000     50.53000
12    224.82000     94.75000     52.57000
12    231.01000     87.88000     52.57000
12    238.50000     86.90000     52.57000
12    245.35000     87.55000     52.57000
12    242.09000     78.40000     52.57000
12    254.80000     79.38000     52.57000
12    273.38000     90.50000     52.57000
12    276.31000     79.05000     52.57000
12    258.39000     48.32000     52.57000
12    237.85000     27.40000     52.57000
12    198.41000    132.02000     52.57000
12    192.55000    126.79000     52.57000
12    259.69000    156.21000     52.57000
12    268.82000    160.46000     52.57000
12    227.75000    169.62000     52.57000
12    218.95000    196.10000     52.57000
12    228.40000    197.73000     52.57000
12    231.33000    189.89000     52.57000
12    246.65000    182.37000     52.57000
12    202.33000    201.33000     52.57000
12    172.99000    195.12000     52.57000
12    275.01000    122.21000     52.57000
12    270.12000    112.73000     52.57000
12    173.97000     67.61000     52.57000
12    173.32000     56.82000     52.57000
12    124.10000     71.53000     52.57000
12    105.20000     88.53000     52.57000
12     95.10000    132.34000     52.57000
12    117.26000    159.81000     52.57000
12    107.81000    164.71000     52.57000
12     88.58000    187.27000     52.57000
12    161.58000    220.29000     52.57000
12    161.58000    230.10000     52.57000
12    171.04000    227.16000     52.57000
12    179.51000    155.56000     52.57000
12    178.53000    162.10000     52.57000
12    200.70000    172.23000     52.57000
12    206.24000    105.21000     52.57000
12    209.82000     89.19000     52.57000
12    260.34000    101.61000     52.57000
12    262.30000    121.88000     52.57000
12    151.16000    108.48000     52.57000
12    152.13000    117.63000     52.57000
12     77.49000    106.84000     52.57000
12    106.18000    127.44000     52.57000
12    101.94000    125.15000     52.57000
12    258.71000     91.15000     54.31000
12    252.52000     97.03000     54.31000
12    259.69000    132.02000     54.31000
12    263.28000    137.58000     54.31000
12    271.10000    142.81000     54.31000
12    271.42000    150.00000     54.31000
12    236.55000    159.81000     54.31000
12    230.68000    147.71000     54.31000
12    223.84000    144.44000     54.31000
12    231.99000    133.00000     54.31000
12    237.20000    142.48000     54.31000
12    250.89000    166.02000     54.31000
12    263.60000    169.29000     54.31000
12    262.30000    179.10000     54.31000
12    213.73000     77.75000     54.31000
12    230.36000     77.09000     54.31000
12    233.94000     54.21000     54.31000
12    194.18000     60.74000     54.31000
12    173.97000     45.38000     54.31000
12    165.17000     46.03000     54.31000
12    140.07000    121.88000     54.31000
12    116.28000    143.13000     54.31000
12     92.49000    123.84000     54.31000
12    100.96000    111.42000     54.31000
12     89.88000    107.50000     54.31000
12     85.64000    114.04000     54.31000
12     97.05000     92.13000     54.31000
12     88.25000     86.57000     54.31000
12     87.60000     67.28000     54.31000
12     82.38000     62.05000     54.31000
12    108.78000     49.63000     54.31000
12    118.56000     41.78000     54.31000
12    205.26000     21.84000     54.31000
12    198.74000     25.76000     54.31000
12    180.16000    178.77000     54.31000
12    187.99000    197.41000     54.31000
12    243.72000    128.42000     54.31000
12    237.53000    128.42000     54.31000
12    143.66000    183.35000     54.31000
12    145.29000    197.08000     54.31000
12    163.87000    204.93000     54.31000
12    144.31000    159.81000     54.31000
12    148.55000    217.68000     54.31000
12    134.53000    211.47000     54.31000
12    120.19000    210.48000     54.31000
12    106.83000    212.77000     54.31000
12    109.11000    195.12000     54.31000
12    110.41000    204.27000     54.31000
12    118.56000    218.66000     54.31000
12    102.27000    205.58000     54.31000
12     80.43000    186.94000     54.31000
12     73.58000    182.37000     54.31000
12     75.54000    191.85000     54.31000
12    125.08000    202.31000     54.31000
12    149.20000    228.47000     54.31000
12    131.93000    166.35000     54.31000
12    229.38000     10.72000     54.31000
12    229.05000      3.20000     54.31000
12    162.89000     -1.05000     54.31000
12    174.95000    -10.20000     54.31000
12    172.99000      3.86000     54.31000
12    130.30000     18.90000     54.31000
12    128.67000     11.38000     54.31000
12    118.56000     18.24000     54.31000
12    276.96000    108.15000     54.31000
12    280.55000    113.71000     54.31000
12    177.56000     32.95000     54.31000
12    164.19000     74.48000     54.31000
12    128.01000     90.82000     54.31000
12    198.09000    185.31000     54.31000
12    223.19000    159.15000     59.24000
12    217.64000    151.31000     59.24000
12    200.04000    150.33000     59.24000
12    223.51000    107.17000     59.24000
12    219.93000    102.27000     59.24000
12    227.42000    100.30000     59.24000
12    224.49000     87.55000     59.24000
12    267.19000     80.03000     59.24000
12    259.69000     75.78000     59.24000
12    253.50000    146.40000     59.24000
12    252.85000    134.96000     59.24000
12    172.99000    122.21000     59.24000
12    175.93000    112.73000     59.24000
12    171.04000    139.21000     59.24000
12    158.65000    156.87000     59.24000
12    186.03000    165.04000     59.24000
12    180.81000    170.92000     59.24000
12    127.36000    189.56000     59.24000
12    125.41000    194.79000     59.24000
12    199.72000    220.95000     59.24000
12    191.90000    222.25000     59.24000
12    178.86000    210.16000     59.24000
12    167.78000    199.37000     59.24000
12    146.27000    170.27000     59.24000
12    149.85000    156.21000     59.24000
12    131.93000    137.25000     59.24000
12    131.60000    127.77000     59.24000
12    120.19000    136.92000     59.24000
12    104.87000    140.19000     59.24000
12     98.35000    149.35000     59.24000
12     90.53000    164.06000     59.24000
12     99.66000    181.71000     59.24000
12    107.15000    183.02000     59.24000
12    134.86000    110.77000     59.24000
12    138.77000    103.25000     59.24000
12    115.30000    112.73000     59.24000
12    133.23000     50.28000     59.24000
12    118.56000     82.65000     59.24000
12    115.63000     90.82000     59.24000
12    106.50000     82.98000     59.24000
12    232.31000     30.01000     59.24000
12    228.07000     20.20000     59.24000
12    191.90000     95.07000     59.24000
12    168.43000    149.02000     60.22000
12    164.19000    179.10000     60.22000
12    172.67000    178.12000     60.22000
12    157.02000    139.21000     60.22000
12    165.17000    135.94000     60.22000
12    191.90000    103.25000     60.22000
12    140.73000     97.03000     60.22000
12    122.80000    156.21000     60.22000
12    100.96000     51.26000     60.22000
12    123.78000    102.59000     60.22000
12    184.73000     47.34000     60.22000
12    242.09000    176.48000     60.22000
12    239.16000    170.60000     60.22000
12    222.86000    203.62000     60.22000
12    149.85000    179.10000     60.22000
12    189.61000    149.02000     60.22000
12    124.75000    165.04000     60.22000
12    164.52000     90.17000     60.22000
12    152.78000     90.50000     60.22000
12    151.48000     70.88000     60.22000
12    128.01000     82.98000     60.22000
12    231.01000     44.72000     60.22000
12    240.79000     70.23000     60.22000
12    247.30000    123.52000     60.22000
12    257.73000    117.31000     60.22000
12    239.48000    151.31000     60.22000
12    219.93000     62.38000     61.21000
12    225.79000     58.46000     61.21000
12    242.74000     61.72000     61.21000
12    231.01000    108.48000     61.21000
12    210.15000    148.69000     61.21000
12    222.86000    165.69000     61.21000
12    213.41000    162.42000     61.21000
12    129.32000    181.71000     61.21000
12    122.15000    183.02000     61.21000
12    100.31000    158.17000     61.21000
12    218.62000    171.90000     61.21000
12    248.28000    149.67000     61.21000
12    249.26000    156.87000     61.21000
12    218.95000     93.77000     61.21000
12    215.04000     99.00000     61.21000
12    129.97000     30.01000     61.21000
12    137.47000     19.22000     61.21000
12    160.61000    121.88000     61.21000
12    172.99000     20.53000     62.19000
12    177.88000     11.05000     62.19000
12    156.37000     10.07000     62.19000
12    167.45000     10.39000     62.19000
12    163.21000     29.03000     62.19000
12    183.10000     23.80000     62.19000
12    214.06000     17.26000     62.19000
12    217.64000     26.09000     62.19000
12    227.42000     36.22000     62.19000
12    212.76000     34.92000     62.19000
12    210.47000     29.03000     62.19000
12    198.74000      3.20000     62.19000
12    211.78000      1.89000     62.19000
12    186.68000      2.55000     62.19000
12    173.32000     -3.01000     62.19000
12    157.67000     -4.64000     62.19000
12    153.76000     57.47000     62.19000
12    156.04000     64.34000     62.19000
12    132.58000     56.82000     62.19000
12    119.21000     54.86000     62.19000
12    114.65000     72.84000     62.19000
12    132.25000     75.78000     62.19000
12    173.32000     82.65000     62.19000
12    189.29000     83.30000     62.19000
12    196.13000     69.24000     62.19000
12    188.96000     65.32000     62.19000
12    186.68000     56.17000     62.19000
12    267.51000     98.34000     62.19000
12    268.16000    128.09000     62.19000
12    215.36000    109.46000     62.19000
12    202.98000     96.05000     62.19000
12    199.39000    102.92000     62.19000
12    202.98000     83.96000     62.19000
12    183.42000    123.19000     62.19000
12    180.81000    128.75000     62.19000
12    193.20000    143.13000     62.19000
12    205.59000    134.63000     62.19000
12    221.56000    134.96000     62.19000
12    214.39000    139.86000     62.19000
12    224.82000    121.23000     62.19000
12    156.37000    147.38000     62.19000
12    171.69000    154.90000     62.19000
12    196.13000    166.02000     62.19000
12    187.33000    177.14000     62.19000
12    207.87000    181.39000     62.19000
12    206.24000    197.41000     62.19000
12    195.16000    194.79000     62.19000
12    209.82000    194.79000     62.19000
12    182.44000    185.64000     62.19000
12    179.84000    198.39000     62.19000
12    162.89000    193.48000     62.19000
12    157.35000    198.71000     62.19000
12    164.84000    166.67000     62.19000
12    123.13000    173.87000     62.19000
12    132.90000    174.52000     62.19000
12    114.65000    183.67000     62.19000
12     93.47000    143.46000     62.19000
12     87.60000    146.40000     62.19000
12     87.27000    135.29000     62.19000
12    126.38000    119.27000     62.19000
12    111.72000     96.71000     62.19000
12     87.27000     99.98000     62.19000
12    115.95000     63.36000     62.19000
12    200.04000     57.47000     62.19000
12    210.15000     59.44000     62.19000
12    201.67000     75.78000     62.19000
12    182.44000    140.19000     62.19000
12    191.57000    134.96000     62.19000
12    281.85000    132.02000     62.19000
12    286.74000    121.88000     62.19000
12    231.33000    164.71000     62.19000
12    163.21000    212.12000     62.19000
12    202.65000    211.14000     62.19000
12    196.46000    179.10000     62.19000
12    126.71000    130.38000     62.19000
12    119.54000    128.75000     62.19000
12    164.19000     63.69000     62.19000
12    124.43000     62.05000     62.19000
12     78.80000    148.04000     62.19000
12     81.08000    140.19000     62.19000
12    255.45000     59.11000     62.19000
12    247.63000    102.59000     62.19000
12    264.90000     87.55000     62.19000
12    252.52000     87.88000     62.19000
12    248.93000     77.09000     62.19000
12    185.38000    102.27000     62.19000
12    237.53000    105.86000     62.19000
12    249.26000    112.07000     62.19000
12    234.92000    119.27000     62.19000
12    145.61000    132.34000     62.19000
12    142.68000    143.79000     62.19000
12    132.58000    148.69000     62.19000
12    246.00000     50.94000     62.19000
12    241.44000     39.17000     62.19000
12    147.90000    205.91000     62.19000
12    216.34000     47.67000     66.66000
12    221.56000     75.78000     66.66000
12    194.50000     44.40000     66.66000
12    134.86000     66.30000     66.66000
12    142.36000     66.96000     66.66000
12    149.20000     78.07000     66.66000
12    216.67000    123.19000     66.66000
12    157.67000    129.08000     66.66000
12    206.24000    127.44000     66.66000
12    213.41000    116.65000     66.66000
12    260.34000    110.44000     66.66000
12    220.58000    181.39000     66.66000
12    152.46000    188.91000     66.66000
12    138.77000    201.66000     66.66000
12    136.16000    155.56000     66.66000
12    151.16000    145.75000     66.66000
12    139.75000    160.46000     66.66000
12    147.57000     47.99000     66.66000
12    167.13000     34.59000     66.66000
12    191.90000     20.20000     66.66000
12    202.98000     11.38000     66.66000
12    160.93000     54.53000     66.66000
12    210.80000     53.55000     66.66000
12    181.79000     94.42000     66.66000
12    178.86000    101.28000     66.66000
12    161.91000    115.02000     66.66000
12    115.30000    152.94000     66.66000
12    105.52000    172.89000     66.66000
12    112.04000    178.77000     66.66000
12    186.68000     90.17000     66.66000
12    149.85000     30.99000     67.49000
12    139.10000     50.28000     67.49000
12    143.66000     59.44000     67.49000
12    147.24000     13.99000     67.49000
12    139.42000     32.95000     67.49000
12    142.03000     42.11000     67.49000
12    200.04000     37.20000     67.49000
12    204.28000     48.32000     67.49000
12    232.31000     67.61000     67.49000
12    209.82000     69.57000     67.49000
12    186.03000     74.15000     67.49000
12    172.01000     95.73000     67.49000
12    145.61000     86.25000     67.49000
12    139.10000     89.52000     67.49000
12    202.65000    159.48000     67.49000
12    156.70000    170.92000     67.49000
12     90.21000    156.21000     67.49000
12     83.69000    164.39000     67.49000
12     75.87000    164.06000     67.49000
12    144.96000     99.98000     67.49000
12    149.53000     98.02000     67.49000
12    200.37000    120.57000     67.49000
12    200.70000    142.15000     69.24000
12    241.11000     89.19000     69.24000
12    230.68000     89.19000     69.24000
12    209.82000     89.52000     69.24000
12    194.18000    128.75000     70.14000
12    238.83000    130.71000     70.14000
12    232.31000    137.58000     70.14000
12    245.02000    142.81000     70.14000
12    260.67000    138.56000     70.14000
12    262.62000    123.84000     70.14000
12    261.32000    150.33000     70.14000
12    260.02000    157.52000     70.14000
12    254.80000    162.75000     70.14000
12    246.65000    169.29000     70.14000
12    247.30000    176.81000     70.14000
12    239.81000    159.81000     70.14000
12    234.27000    154.90000     70.14000
12    267.19000    163.73000     70.14000
12    272.08000    152.94000     70.14000
12    277.29000    108.48000     70.14000
12    271.10000    116.65000     70.14000
12    261.65000    105.21000     70.14000
12    256.43000     98.34000     70.14000
12    247.30000     96.38000     70.14000
12    141.70000    123.52000     70.14000
12    117.26000    143.46000     70.14000
12    116.61000    159.81000     70.14000
12    106.83000    164.71000     70.14000
12     90.21000    186.29000     70.14000
12     79.78000    189.56000     70.14000
12    113.35000    192.50000     70.14000
12    119.54000    212.77000     70.14000
12    137.14000    211.79000     70.14000
12    148.22000    218.00000     70.14000
12    156.37000    221.93000     70.14000
12    169.73000    223.24000     70.14000
12    171.04000    227.81000     70.14000
12    156.04000    230.75000     70.14000
12    148.22000    229.12000     70.14000
12    140.07000    228.79000     70.14000
12    133.23000    227.81000     70.14000
12    207.22000    103.25000     70.14000
12    116.93000    123.84000     70.14000
12    103.24000    132.67000     70.14000
12     94.77000    130.06000     70.14000
12    101.94000    111.42000     70.14000
12    175.93000     50.94000     70.14000
12    173.97000     42.44000     70.14000
12    176.58000     30.67000     70.14000
12    173.64000     67.94000     70.14000
12    157.67000     79.38000     70.14000
12    232.96000     78.40000     70.14000
12    223.51000    143.79000     70.14000
12    178.53000    153.27000     70.14000
12    219.93000    196.10000     70.14000
12    214.39000    201.98000     70.14000
12    194.50000    208.85000     70.14000
12    189.61000    197.41000     70.14000
12    162.89000    205.91000     70.14000
12    141.38000    192.83000     70.14000
12    163.54000     72.84000     70.14000
12    240.79000     82.32000     70.14000
12    192.87000     58.78000     70.14000
12    205.26000     24.45000     70.14000
12    216.67000      7.45000     70.14000
12    226.77000     10.07000     70.14000
12    163.87000     17.26000     70.14000
12    121.17000     42.44000     70.14000
12    111.07000     47.01000     70.14000
12     93.14000     91.80000     70.14000
12    102.92000     89.84000     70.14000
12    133.23000    166.02000     70.14000
12    148.87000    165.37000     70.14000
12    153.11000    107.82000     70.14000
12    153.76000    114.69000     70.14000
12    124.75000     73.49000     70.14000
12    205.91000    172.23000     70.14000
12    192.55000    188.91000     70.14000
12    172.99000    189.89000     70.14000
12    136.16000    180.73000     70.14000
12    104.87000    125.48000     70.14000
12    140.73000     78.73000     70.14000
12    100.96000    193.81000     70.14000
12    109.44000    212.77000     70.14000
12    198.74000    111.09000     70.14000
12    189.61000     30.67000     70.14000
12    229.38000    179.42000     70.14000
12    230.36000    193.16000     70.14000
12     93.14000     83.30000     70.14000
12    228.40000     30.01000     74.99000
12    227.42000     16.93000     74.99000
12    194.18000     95.07000     74.99000
12    178.86000    113.05000     74.99000
12    166.15000    125.48000     74.99000
12    171.04000    137.58000     74.99000
12    148.87000    158.17000     74.99000
12    173.97000    172.56000     74.99000
12    187.01000    162.10000     74.99000
12    190.27000    170.27000     74.99000
12    222.21000    158.17000     74.99000
12    216.34000    152.29000     74.99000
12    224.82000    105.86000     74.99000
12    226.44000     96.05000     74.99000
12    255.45000    131.69000     74.99000
12    251.54000    135.61000     74.99000
12    252.85000    143.79000     74.99000
12    198.74000    150.65000     74.99000
12    170.06000    196.75000     74.99000
12    126.38000    187.93000     74.99000
12    126.71000    194.79000     74.99000
12    175.93000    208.20000     74.99000
12    135.51000    124.50000     74.99000
12    128.99000    109.13000     74.99000
12    127.69000    140.52000     74.99000
12     99.98000    150.33000     74.99000
12     92.49000    166.67000     74.99000
12    104.87000    181.71000     74.99000
12    109.76000     86.90000     74.99000
12    122.15000     88.21000     74.99000
12    107.15000     82.32000     74.99000
12    193.20000      1.57000     74.99000
12    130.30000     12.36000     74.99000
12    224.49000     87.88000     74.99000
12    218.62000     84.28000     74.99000
12    200.70000    131.69000     74.99000
12    167.45000    160.79000     74.99000
12    158.65000    155.88000     74.99000
12    104.22000    139.54000     74.99000
12    145.94000    120.25000     74.99000
12    136.49000    114.04000     74.99000
12    258.71000     77.75000     74.99000
12    111.39000    202.64000     74.99000
12    179.84000    220.29000     74.99000
12    275.33000    143.79000     74.99000
12    233.94000     53.22000     74.99000
12    232.96000     59.44000     74.99000
12    187.66000     13.99000     74.99000
12    267.51000     77.75000     74.99000
12    260.99000     67.94000     74.99000
12     89.23000     67.28000     74.99000
12     92.81000     54.53000     74.99000
12    181.79000     82.65000     74.99000
12    198.41000     57.80000     78.02000
12    196.13000     64.01000     78.02000
12    221.23000     60.42000     78.02000
12    226.44000     74.48000     78.02000
12    233.62000     83.96000     78.02000
12    240.79000     72.19000     78.02000
12    249.26000     78.07000     78.02000
12    252.85000     89.52000     78.02000
12    245.67000     88.21000     78.02000
12    265.88000     90.17000     78.02000
12    246.98000    102.27000     78.02000
12    224.82000    133.33000     78.02000
12    217.32000    138.23000     78.02000
12    212.43000    145.75000     78.02000
12    209.82000    139.54000     78.02000
12    191.90000    146.73000     78.02000
12    194.18000    135.29000     78.02000
12    183.10000    135.29000     78.02000
12    180.16000    125.48000     78.02000
12    186.03000    129.73000     78.02000
12    187.01000    102.59000     78.02000
12    202.65000     99.32000     78.02000
12    173.64000     82.32000     78.02000
12    157.35000     93.77000     78.02000
12    187.01000     50.94000     78.02000
12    212.76000     31.65000     78.02000
12    172.67000     22.49000     78.02000
12    184.07000     28.38000     78.02000
12    183.75000     21.51000     78.02000
12    176.58000     15.63000     78.02000
12    158.33000     10.72000     78.02000
12    129.64000     62.38000     78.02000
12    119.87000     56.82000     78.02000
12    117.58000     70.88000     78.02000
12    113.02000     98.34000     78.02000
12    152.13000     62.05000     78.02000
12    163.87000     65.98000     78.02000
12    215.69000    108.48000     78.02000
12    172.67000    156.21000     78.02000
12    167.78000    152.94000     78.02000
12    182.77000    185.96000     78.02000
12    180.49000    197.41000     78.02000
12    205.26000    198.06000     78.02000
12    202.65000    207.21000     78.02000
12    221.23000    201.98000     78.02000
12    207.87000    179.10000     78.02000
12    199.72000    180.41000     78.02000
12    216.34000    165.37000     78.02000
12    210.15000    159.81000     78.02000
12    231.01000    167.98000     78.02000
12    238.50000    148.04000     78.02000
12    148.22000    178.44000     78.02000
12    181.79000    170.60000     78.02000
12    169.73000    179.10000     78.02000
12    161.26000    185.96000     78.02000
12    162.24000    196.75000     78.02000
12    154.09000    201.00000     78.02000
12    123.78000    175.83000     78.02000
12    123.13000    157.52000     78.02000
12    128.34000    130.06000     78.02000
12    122.15000    118.94000     78.02000
12    121.17000    133.33000     78.02000
12    167.45000    114.69000     78.02000
12    199.72000     81.01000     78.02000
12    234.27000    117.96000     78.02000
12    236.55000    108.80000     78.02000
12    246.65000    114.69000     78.02000
12    240.79000    123.19000     78.02000
12    235.25000     98.67000     78.02000
12    162.56000    143.13000     78.02000
12    146.92000    134.63000     78.02000
12    137.47000    136.59000     78.02000
12    140.40000    148.69000     78.02000
12     92.16000    143.46000     78.02000
12     83.04000    141.50000     78.02000
12     73.91000    149.67000     78.02000
12    163.21000    216.04000     78.02000
12    273.05000    133.33000     78.02000
12    274.68000    124.82000     78.02000
12    241.44000     62.38000     78.02000
12    253.82000     57.80000     78.02000
12    246.65000     47.99000     78.02000
12    240.46000     38.18000     78.02000
12    224.82000     44.40000     78.02000
12    212.76000     18.24000     78.02000
12    182.44000     39.49000     78.02000
12    181.14000     64.67000     78.02000
12    138.12000     24.45000     78.02000
12    130.95000     31.32000     78.02000
12    106.18000     57.80000     78.02000
12    100.96000     64.67000     78.02000
12    120.19000    205.25000     78.02000
12    208.52000     81.01000     82.19000
12    186.36000     93.11000     82.19000
12    218.62000    123.52000     82.19000
12    212.10000    124.50000     82.19000
12    205.26000    124.82000     82.19000
12    216.99000     93.11000     82.19000
12    218.30000     47.34000     82.19000
12    210.80000     44.07000     82.19000
12    203.96000     43.09000     82.19000
12    195.48000     46.03000     82.19000
12    193.20000     37.53000     82.19000
12    167.13000     32.30000     82.19000
12    163.21000     56.49000     82.19000
12    157.67000     55.19000     82.19000
12    130.30000     57.15000     82.19000
12    125.41000     54.21000     82.19000
12    116.28000     64.34000     82.19000
12    160.93000    105.54000     82.19000
12    180.81000     99.00000     82.19000
12    213.08000    117.63000     82.19000
12    260.99000    114.69000     82.19000
12    218.62000    177.46000     82.19000
12    222.86000    183.67000     82.19000
12    199.39000    198.71000     82.19000
12    194.50000    198.71000     82.19000
12    189.61000    174.85000     82.19000
12    151.16000    148.36000     82.19000
12    160.28000    127.44000     82.19000
12    155.72000    134.63000     82.19000
12    136.16000    155.56000     82.19000
12    132.58000    172.89000     82.19000
12    127.04000    181.71000     82.19000
12    154.41000    189.56000     82.19000
12    142.68000    197.73000     82.19000
12    134.21000    201.00000     82.19000
12    105.20000    173.54000     82.19000
12    114.00000    182.69000     82.19000
12     97.70000    186.29000     82.19000
12    267.84000    101.28000     82.19000
12    248.61000    151.96000     82.19000
12    205.26000    188.91000     82.19000
12    215.36000    189.89000     82.19000
12    238.83000    181.71000     82.19000
12    260.02000    177.14000     82.19000
12    148.55000    208.52000     82.19000
12    197.76000     16.93000     82.19000
12    206.89000      8.76000     82.19000
12    193.53000     25.43000     82.19000
12    175.27000      6.80000     82.19000
12    158.98000     33.28000     82.19000
12     83.04000    109.13000     82.19000
12    147.24000     74.80000     82.19000
12    129.32000     79.05000     82.19000
12    144.96000     64.34000     83.10000
12    134.53000     69.57000     83.10000
12    185.70000     74.15000     83.10000
12    193.20000     82.00000     83.10000
12    174.62000     75.78000     83.10000
12    170.71000     97.36000     83.10000
12    166.80000     88.21000     83.10000
12    148.87000     89.19000     83.10000
12    143.33000     96.71000     83.10000
12    158.98000    167.33000     83.10000
12     90.53000    158.50000     83.10000
12     83.04000    168.64000     83.10000
12    213.73000     74.15000     83.10000
12    147.90000     30.99000     83.10000
12    140.73000     46.36000     83.10000
12    136.49000     54.21000     83.10000
12    149.53000     21.18000     83.10000
12    208.52000     64.01000     83.10000
12    199.72000     73.17000     83.10000
12    190.59000    205.58000     83.10000
12    132.90000     91.48000     83.10000
12    200.04000    141.17000     85.75000
12    223.84000    142.48000     85.75000
12    232.96000    135.61000     85.75000
12    234.27000    160.46000     85.75000
12    244.37000    165.37000     85.75000
12    243.72000    171.58000     85.75000
12    260.99000    152.62000     85.75000
12    261.65000    137.58000     85.75000
12    261.65000    127.11000     85.75000
12    267.19000    166.35000     85.75000
12    271.42000    154.58000     85.75000
12    255.45000    163.08000     85.75000
12    203.63000    165.37000     85.75000
12    192.22000    188.25000     85.75000
12    166.15000    208.20000     85.75000
12    128.99000    165.37000     85.75000
12    146.92000    164.71000     85.75000
12    151.81000    168.31000     85.75000
12    117.26000    146.40000     85.75000
12    117.58000    153.27000     85.75000
12    107.15000    160.13000     85.75000
12    111.72000    174.85000     85.75000
12    112.04000    191.85000     85.75000
12     96.72000    132.67000     85.75000
12     99.66000    106.84000     85.75000
12    102.27000    118.29000     85.75000
12    115.95000     80.03000     85.75000
12    176.90000     50.61000     85.75000
12    173.32000     41.78000     85.75000
12    207.54000    107.82000     85.75000
12    257.41000     97.36000     85.75000
12    259.36000    107.17000     85.75000
12    182.44000    150.00000     85.75000
12    155.39000    126.46000     85.75000
12    229.05000    178.44000     85.75000
12    140.07000     82.98000     85.75000
12    159.63000     79.05000     85.75000
12    172.67000     68.26000     85.75000
12    274.36000    117.31000     85.75000
12     93.47000     91.48000     85.75000
12     92.16000     79.05000     85.75000
12    143.33000    184.33000     85.75000
12    225.47000    115.67000     85.75000
12    224.49000    103.25000     90.07000
12    230.03000     93.11000     90.07000
12    227.75000     81.01000     90.07000
12    224.82000     87.88000     90.07000
12    211.13000     89.52000     90.07000
12    202.33000     90.17000     90.07000
12    195.16000    100.96000     90.07000
12    178.21000    115.67000     90.07000
12    167.78000    130.38000     90.07000
12    172.34000    136.27000     90.07000
12    148.22000    118.29000     90.07000
12    135.84000    126.79000     90.07000
12    128.01000    124.50000     90.07000
12    128.01000    108.15000     90.07000
12    128.67000    141.50000     90.07000
12    139.42000    142.48000     90.07000
12    152.46000    143.79000     90.07000
12    173.64000    171.58000     90.07000
12    167.78000    162.42000     90.07000
12    171.69000    196.43000     90.07000
12    177.88000    204.60000     90.07000
12    192.87000    211.14000     90.07000
12    212.76000    204.93000     90.07000
12    127.69000    195.44000     90.07000
12    124.75000    188.25000     90.07000
12    141.70000    190.54000     90.07000
12    137.47000    195.77000     90.07000
12    155.39000    182.37000     90.07000
12    116.28000    161.77000     90.07000
12     96.07000    167.98000     90.07000
12     97.70000    151.31000     90.07000
12    200.70000    130.71000     90.07000
12    220.90000    152.62000     90.07000
12    221.56000    159.81000     90.07000
12    218.62000    129.08000     90.07000
12    256.10000    133.00000     90.07000
12    251.22000    144.77000     90.07000
12    264.58000    145.10000     90.07000
12    199.39000    119.59000     90.07000
12    194.83000    126.46000     90.07000
12    186.36000    121.56000     90.07000
12    157.35000     99.00000     90.07000
12    157.67000    110.11000     90.07000
12    109.11000     86.57000     90.07000
12    123.78000     86.90000     90.07000
12    128.67000     73.49000     90.07000
12    124.10000     64.34000     90.07000
12    194.83000    163.08000     90.07000
12    186.03000    165.04000     90.07000
12    201.67000    173.87000     90.07000
12    169.08000    189.56000     90.07000
12    193.85000    158.17000     90.07000
12    241.11000    134.63000     90.07000
12    251.54000    122.86000     90.07000
12    233.29000     60.42000     90.07000
12    233.29000     52.24000     90.07000
12    259.36000     72.51000     90.07000
12    260.34000     82.98000     90.07000
12    106.83000     74.80000     90.07000
12    104.87000    147.06000     90.07000
12    107.15000    138.23000     90.07000
12    143.33000    122.54000     90.07000
12    143.33000    109.46000     90.07000
12    139.42000    116.65000     90.07000
12    150.18000    161.12000     90.07000
12    156.70000    154.58000     90.07000
12     87.27000    184.00000     90.07000
12    120.84000     48.65000     90.07000
12    118.56000     41.13000     90.07000
12    163.21000     18.57000     90.07000
12    192.87000      9.74000     90.07000
12    225.79000     30.67000     90.07000
12    224.49000     16.28000     90.07000
12    170.06000    114.04000     94.99000
12    192.55000    144.11000     94.99000
12    211.45000    137.90000     94.99000
12    213.08000    145.10000     94.99000
12    236.22000    148.04000     94.99000
12    205.59000    159.81000     94.99000
12    216.99000    165.37000     94.99000
12    225.14000    135.61000     94.99000
12    225.14000    125.81000     94.99000
12    213.08000    107.17000     94.99000
12    205.59000     99.65000     94.99000
12    190.59000    105.86000     94.99000
12    183.10000    107.17000     94.99000
12    134.21000    133.00000     94.99000
12    122.80000    136.27000     94.99000
12    120.19000    122.86000     94.99000
12    168.43000    150.00000     94.99000
12    171.36000    158.17000     94.99000
12    148.87000    174.19000     94.99000
12    179.84000    184.98000     94.99000
12    177.23000    194.79000     94.99000
12    164.52000    198.71000     94.99000
12    159.63000    204.27000     94.99000
12    150.18000    201.00000     94.99000
12    123.13000    157.52000     94.99000
12     98.35000    161.77000     94.99000
12     98.35000    178.44000     94.99000
12    196.13000     55.51000     94.99000
12    197.76000     63.36000     94.99000
12    187.33000     49.63000     94.99000
12    183.42000     40.15000     94.99000
12    180.49000     88.86000     94.99000
12    173.97000     90.50000     94.99000
12    182.77000     30.01000     94.99000
12    212.43000     31.65000     94.99000
12    180.81000    123.52000     94.99000
12    134.86000    102.92000     94.99000
12    159.63000     66.63000     94.99000
12    147.24000     56.49000     95.98000
12    139.75000     37.86000     95.98000
12    131.60000     45.38000     95.98000
12    113.02000     94.09000     95.98000
12    106.50000    105.54000     95.98000
12    147.24000    131.36000     95.98000
12    164.84000    141.17000     95.98000
12    190.92000    135.29000     95.98000
12    191.57000    113.05000     95.98000
12    180.49000     65.32000     95.98000
12    183.42000     97.36000     98.55000
12    171.04000     98.67000     98.55000
12    159.96000    133.33000     98.55000
12    148.22000    152.62000     98.55000
12    135.51000    153.92000     98.55000
12    134.53000    170.92000     98.55000
12    128.01000    180.41000     98.55000
12    158.33000    188.25000     98.55000
12    155.72000    194.79000     98.55000
12     98.03000    186.94000     98.55000
12    181.79000    138.23000     98.55000
12    188.64000    129.40000     98.55000
12    171.69000    123.52000     98.55000
12    211.13000    120.90000     98.55000
12    218.30000    119.92000     98.55000
12    216.02000     97.03000     98.55000
12    189.29000     92.78000     98.55000
12    201.35000    111.09000     98.55000
12    174.62000    103.90000     98.55000
12    164.52000    103.90000     98.55000
12    210.80000    129.40000     98.55000
12    206.24000    147.71000     98.55000
12    140.40000     96.38000     98.55000
12    150.83000     92.46000     98.55000
12    127.69000    116.00000     98.55000
11     94.85000    132.41000      0.00000
11    118.64000     91.87000      0.00000
11     88.98000     69.97000     27.80000
11     98.43000    104.30000     29.16000
11     90.61000    103.97000     21.44000
11    171.11000    119.01000     23.33000
11     91.59000     45.45000      9.92000
11    131.68000     39.56000      4.47000
11    125.48000     47.41000      4.47000
11    123.85000    109.53000     34.24000
11    105.28000    105.93000     68.18000
11    112.77000    113.12000     86.28000
11    108.53000    126.85000     93.93000
11    112.12000    119.33000     95.52000
11    118.31000    110.18000     88.32000
11    180.89000    130.78000     97.19000
11     76.92000    171.32000     62.04000
11     78.55000    128.49000     61.74000
11     81.81000    119.99000     72.80000
11     67.14000    140.91000     52.80000
11     79.85000     75.20000     41.66000
11    163.62000    119.33000    102.87000
11    179.26000     45.77000    102.87000
11    155.79000     27.14000    101.43000
11    119.94000    103.97000     95.14000
11    149.20000    102.59000     84.16000
11    188.96000    114.04000     79.84000
11    169.73000     56.82000     81.66000
11    166.80000     41.13000     70.60000
11    114.33000     55.84000     77.87000
11    188.96000    208.20000     67.34000
11    241.11000    188.91000     69.69000
11    138.44000    220.29000     63.93000
11    128.67000    214.08000     74.08000
11     85.64000    152.62000     81.89000
11    135.51000    102.92000     77.49000
11    124.10000     96.71000     72.11000
11    108.78000     38.51000     72.11000
11    100.96000     79.71000     72.19000
11    106.18000     61.40000     61.58000
11    103.57000     72.51000     64.39000
11     99.33000     33.28000     61.66000
11     80.10000     58.46000     54.92000
11     90.21000     59.44000     59.92000
11     65.76000    120.90000     58.78000
11     72.61000    138.23000     53.33000
11     72.61000    156.21000     52.12000
11     91.18000    117.96000     57.34000
11     75.54000    120.57000     55.37000
11     86.30000     91.48000     56.36000
11    156.70000     99.98000     63.25000
11    165.82000    104.55000     63.25000
11    155.72000     20.86000     67.80000
11    139.10000      8.11000     69.16000
11     92.81000    109.79000     78.33000
11    126.38000    114.36000     83.32000
11    102.27000     99.32000     79.76000
11    127.04000    223.89000     43.25000
11    115.95000    219.64000     34.92000
11     86.62000     89.52000     38.03000
11     71.30000    106.52000     38.03000
11     67.07000    121.23000     38.03000
11     70.98000    128.09000     38.03000
11     80.10000    134.63000     38.03000
11     73.58000    150.00000     38.03000
11    199.39000     55.84000     31.82000
11    253.17000     51.59000     31.82000
11    254.80000     58.13000     31.82000
11    203.96000     66.30000     35.75000
11    143.66000     21.18000     26.66000
11    129.97000     17.59000     26.66000
11    123.78000     18.57000     25.83000
11    101.94000     30.67000     23.79000
11     75.87000     56.49000     25.07000
11     99.98000     41.13000     22.50000
11    163.21000     97.03000     23.33000
11    253.50000    179.10000     24.32000
11    273.38000     72.19000     16.74000
11    235.57000     45.70000     16.74000
11    186.36000      9.41000     16.74000
11    207.22000      9.74000     16.74000
11    205.59000     15.30000     15.68000
11    214.39000     30.99000     10.00000
11    214.06000     18.57000     10.60000
11    235.90000     35.90000      8.41000
11    137.79000    111.09000     10.83000
11    106.50000    125.81000     10.83000
11    109.11000    144.11000     11.67000
11    135.18000    143.46000     10.76000
11    158.33000    193.16000     10.76000
11    188.64000    181.39000     14.39000
11    247.30000    173.87000     14.39000
11    118.89000    102.27000     14.39000
11    103.90000     96.38000     14.39000
11    112.04000    101.61000     18.18000
11    110.09000     81.67000      8.03000
11    101.29000     51.92000      0.23000
11    102.59000     45.05000     -0.83000
11     91.18000     88.86000      3.41000
11     98.03000     81.34000      3.41000
11     83.04000     71.53000      3.41000
11     91.18000     55.84000      3.41000
11     95.42000    145.42000      3.41000
11     85.97000    121.23000      6.59000
11     76.52000    132.02000     12.35000
11    100.31000    179.42000      7.42000
11    106.50000    184.00000      9.54000
11     99.33000    167.98000     10.38000
11     83.69000    151.31000     12.65000
11     83.69000    102.59000     11.74000
11     75.87000     84.61000     21.44000
11     87.60000     62.71000     21.44000
11     80.43000     71.21000     21.44000
11    172.99000    112.07000     18.94000
11    177.56000     76.11000     47.34000
11     88.25000     54.53000     45.75000
11     91.84000     39.82000     45.75000
11    100.96000     37.86000     45.75000
11    104.87000     30.67000     51.66000
11    137.14000    221.93000     38.94000
11    141.05000    218.33000     26.74000
11    163.54000    215.06000     25.30000
11    267.19000    175.83000     39.24000
11     91.51000    138.88000     29.77000
11    129.97000     58.13000     -5.98000
11    140.40000     98.02000     -7.80000
11     88.90000     74.15000     58.10000
11    119.21000     25.76000     67.34000
11    129.32000     38.51000     80.83000
11    153.44000     42.44000     81.66000
11     89.88000    122.21000     77.49000
11    145.94000     40.47000     29.01000
11    128.01000     32.30000     23.79000
11    151.16000    171.58000     -3.18000
11    216.67000      7.45000      4.85000
