# Supplementary material for: Design Principles of Pancreatic Islets: Glucose-Dependent Coordination of Hormone Pulses
Source: PLoS One. 2016 Apr 1;11(4):e0152446. doi: 10.1371/journal.pone.0152446 (PMC4818077; doi:10.1371/journal.pone.0152446)
Supplement: S1 Dataset — Three-dimensional coordinates of α and β cells within mouse islets (n = 29). Columns represent types, x, y, and z coordinates (μm) of cells (rows) within an islet. The numbers of the first column are 11 (α cell) and 12 (β cell). (ZIP) [file pone.0152446.s009.zip › Mouse/M25.txt]

12    145.13000    134.79000      0.98000
12    195.65000    157.02000      0.98000
12    186.85000    144.60000      0.98000
12    181.96000    134.79000      0.98000
12    180.33000    179.26000      0.98000
12    161.76000    171.08000      0.98000
12    156.87000    158.00000      0.98000
12    144.81000    163.89000      0.98000
12    149.70000    180.89000      0.98000
12    133.73000    185.14000      0.98000
12    126.23000    192.01000      0.98000
12    135.68000    199.20000      0.98000
12    152.63000    198.22000      0.98000
12    149.37000    211.62000      0.98000
12    170.23000    197.24000      0.98000
12    170.23000    205.41000      0.98000
12    176.10000    214.89000      0.98000
12    184.57000    204.10000      0.98000
12    201.84000    200.83000      0.98000
12    195.33000    206.39000      0.98000
12    182.61000    226.99000      0.98000
12    162.73000    218.16000      0.98000
12    130.47000    172.39000      0.98000
12    121.34000    167.16000      0.98000
12    110.91000    175.33000      0.98000
12    161.10000    141.98000      0.98000
12    124.27000    122.37000      0.98000
12    110.91000    119.75000      0.98000
12     93.31000    123.68000      0.98000
12    220.42000    190.37000      0.98000
12    203.80000    177.29000      0.98000
12    224.99000    175.99000      0.98000
12    196.96000    183.51000      0.98000
12    188.81000    193.97000      0.98000
12    222.05000    208.68000      0.98000
12    176.10000    159.31000      0.98000
12    157.52000    104.39000      0.98000
12    146.44000    113.87000      0.98000
12    132.75000    102.10000      0.98000
12    134.70000     86.73000      0.98000
12    112.87000    132.50000      0.98000
12    117.75000    150.48000      0.98000
12    110.58000    102.42000      0.98000
12    110.58000     73.33000      0.98000
12     93.64000     67.77000      0.98000
12    118.08000     70.06000      0.98000
12    125.25000     55.34000      0.98000
12    126.23000     31.48000      0.98000
12     88.75000     30.82000      0.98000
12     87.44000     -2.53000      0.98000
12     73.10000     -0.56000      0.98000
12    118.41000      6.30000      0.98000
12    107.32000     14.48000      0.98000
12    103.41000     28.86000      0.98000
12     97.87000     42.92000      0.98000
12    150.67000     19.38000      0.98000
12    157.52000     26.25000      0.98000
12    171.21000     37.04000      0.98000
12    167.62000     61.56000      0.98000
12    185.87000     53.71000      0.98000
12    188.81000     68.42000      0.98000
12    143.50000     63.84000      0.98000
12    136.01000     77.25000      0.98000
12    187.83000    106.02000      0.98000
12    249.76000     80.52000      0.98000
12    239.65000     83.79000      0.98000
12    234.11000     97.19000      0.98000
12    246.17000    103.40000      0.98000
12    275.18000    113.54000      0.98000
12    281.37000    102.42000      0.98000
12    284.63000    120.41000      0.98000
12    285.93000    109.62000      0.98000
12    303.86000    125.31000      0.98000
12    294.41000    124.00000      0.98000
12    283.65000    134.14000      0.98000
12    296.04000    139.70000      0.98000
12    307.45000    148.20000      0.98000
12    316.90000    141.33000      0.98000
12    305.16000    158.66000      0.98000
12    291.48000    152.12000      0.98000
12    298.65000    170.10000      0.98000
12    278.44000    174.02000      0.98000
12    265.40000    171.08000      0.98000
12    274.53000    158.00000      0.98000
12    264.42000    190.04000      0.98000
12    273.88000    197.56000      0.98000
12    286.26000    182.53000      0.98000
12    285.93000    189.39000      0.98000
12    300.60000    180.24000      0.98000
12    302.23000    187.10000      0.98000
12    269.64000    211.30000      0.98000
12    258.23000    216.53000      0.98000
12    247.80000    201.49000      0.98000
12    244.22000    188.08000      0.98000
12    234.11000    207.05000      0.98000
12    252.69000    141.33000      0.23000
12    245.85000    126.94000      0.23000
12    233.79000    112.56000      0.23000
12    221.73000    118.44000      0.23000
12    235.74000    137.08000      0.23000
12    227.92000    142.96000      0.23000
12    227.92000    163.89000      0.23000
12    207.39000    152.77000      0.23000
12    211.30000    167.16000      0.23000
12    210.97000    129.89000      0.23000
12    196.96000    137.41000      0.23000
12    201.84000    111.58000      0.23000
12    223.03000     87.38000      0.23000
12    224.33000     73.98000      0.23000
12    203.80000     81.50000      0.23000
12    198.26000    100.46000      0.23000
12    196.63000     66.46000      0.23000
12    212.60000    100.14000      0.23000
12    211.62000     75.61000      0.23000
12    187.50000     84.12000      0.23000
12    174.79000     79.54000      0.23000
12    163.71000     90.33000      0.23000
12    151.00000     81.50000      0.23000
12    156.87000     56.00000      0.23000
12    143.83000     46.84000      0.23000
12    142.85000     33.77000      0.23000
12    128.84000     42.92000      0.23000
12    117.43000     86.08000      0.23000
12     98.85000     97.85000      0.23000
12    131.77000    152.77000      0.23000
12    164.04000    123.68000      0.23000
12    170.56000    140.02000      0.23000
12    185.55000    164.22000      0.23000
12    239.65000    175.99000      0.23000
12    229.22000    151.14000      0.23000
12    243.89000    155.06000      0.23000
12    250.41000    166.50000      0.23000
12    273.88000    143.29000      0.23000
12    268.01000    130.21000      0.23000
12    287.24000    163.56000      0.23000
12    233.79000    193.64000      0.23000
12    258.23000    203.45000      0.23000
12    232.48000    217.84000      0.23000
12    213.25000    220.78000      0.23000
12    193.37000    225.03000      0.23000
12    206.41000    228.30000      0.23000
12    172.51000    220.45000      0.23000
12    174.14000    228.95000      0.23000
12    172.51000    188.08000      0.23000
12    165.67000    178.93000      0.23000
12    143.83000    191.03000      0.23000
12    105.70000    161.27000      0.23000
12    107.32000    152.77000      0.23000
12    135.03000    141.98000      0.23000
12    150.67000    147.54000      0.23000
12    168.60000    107.33000      0.23000
12    135.68000    124.00000      0.23000
12    262.14000    107.65000      2.50000
12    259.86000     88.37000      2.50000
12    257.25000    121.06000      2.50000
12    244.87000    114.52000      2.50000
12    229.87000    126.94000      2.50000
12    217.16000    141.00000      2.50000
12    216.84000    158.00000      2.50000
12    262.79000    159.97000      2.50000
12    263.12000    145.91000      2.50000
12    260.51000    178.60000      2.50000
12    208.69000    192.99000      2.50000
12    213.25000    209.33000      2.50000
12    192.07000    173.04000      2.50000
12    168.93000    153.10000      2.50000
12    157.84000    132.83000      2.50000
12    141.87000    109.62000      2.50000
12    178.70000     63.52000      2.50000
12    101.13000    129.56000      2.50000
12    125.58000    109.29000      2.50000
12    124.60000     95.89000      2.50000
12    150.35000     96.54000      2.50000
12    111.24000     56.00000      2.50000
12     92.98000     57.96000      2.50000
12    128.84000     20.36000      2.50000
12    268.01000    120.08000      2.50000
12    277.79000    127.27000      2.50000
12    290.17000    174.02000      2.50000
12    290.50000    204.10000      2.50000
12    274.85000    184.49000      2.50000
12    253.99000    189.06000      2.50000
12    224.33000    221.76000      2.50000
12    185.22000    216.85000      2.50000
12    137.31000    211.62000      2.50000
12    122.64000    202.47000      2.50000
12    111.56000    187.10000      2.50000
12    143.18000    153.10000      2.50000
12    191.41000    123.68000      2.50000
12    232.16000    104.39000      2.50000
12    150.02000    125.64000      4.17000
12    157.19000    115.50000      4.17000
12    159.47000    188.08000      4.17000
12    215.86000    180.56000      4.17000
12    272.90000    168.14000      4.17000
12    219.44000    109.94000      4.17000
12    209.02000    121.39000      4.17000
12    196.96000     90.65000      4.17000
12    124.60000    135.77000      4.17000
12    134.38000    163.89000      4.17000
12    127.53000    159.31000      4.17000
12    171.21000     71.04000      4.17000
12    110.91000     93.60000      4.17000
12     98.20000     75.61000      4.17000
12    100.81000    117.79000      4.17000
12    239.00000    200.83000      4.17000
12    277.46000    208.35000      4.17000
12    304.19000    167.49000      4.17000
12    171.21000    170.10000      4.17000
12    160.45000    204.76000      4.17000
12    270.94000    106.67000      4.17000
12    249.76000     97.19000      4.17000
12    175.12000    129.23000      4.17000
12    154.26000    166.83000      4.17000
12    165.01000    161.93000      4.17000
12    173.49000     56.00000      4.17000
12    137.31000     95.56000      4.17000
12    145.13000     88.69000      4.17000
12    118.73000    110.60000      4.17000
12    181.96000    152.77000      4.17000
12    250.41000    178.60000      4.17000
12    258.88000    136.10000      4.17000
12    238.02000    164.54000      4.17000
12    155.24000     70.06000      4.17000
12    153.93000     44.88000      4.17000
12    104.07000     86.08000      9.01000
12    135.03000     55.34000      9.01000
12    179.36000    108.96000      9.01000
12    195.65000     77.90000      9.01000
12    222.05000     99.81000      9.01000
12    247.15000    147.87000      9.01000
12    280.07000    151.79000      9.01000
12    179.03000    194.62000      9.01000
12    144.81000    141.00000      9.01000
12    202.50000    167.16000      9.01000
12    227.27000    201.49000      9.01000
12    168.60000    212.60000      9.01000
12    220.10000    130.87000      9.01000
12    208.36000     90.33000      9.85000
12    262.79000     99.15000      9.85000
12    125.90000     78.23000      9.85000
12    104.39000    108.64000     10.68000
12    206.73000    142.64000     10.68000
12    167.62000    116.48000     13.94000
12     79.95000    100.14000     13.94000
12     89.40000     93.92000     13.94000
12     78.97000     76.27000     13.94000
12     78.64000     22.65000     13.94000
12     88.75000     23.63000     13.94000
12    103.41000      0.74000     13.94000
12     81.58000     -5.47000     13.94000
12     65.28000      1.40000     13.94000
12     79.95000     15.46000     13.94000
12    108.95000    -12.99000     13.94000
12    110.91000      6.63000     13.94000
12    124.27000     15.13000     13.94000
12    147.74000     15.13000     13.94000
12    164.04000     21.67000     13.94000
12    174.47000     33.77000     13.94000
12    154.91000     36.38000     13.94000
12    188.81000     47.50000     13.94000
12    237.70000    144.93000     13.94000
12    137.31000    134.46000     13.94000
12    239.00000    212.28000     13.94000
12    306.47000    190.37000     13.94000
12    311.36000    177.29000     13.94000
12    306.47000    174.35000     13.94000
12     93.96000     10.23000     15.76000
12    130.14000     39.00000     15.76000
12    143.18000     32.13000     15.76000
12    148.72000     54.69000     15.76000
12    158.82000     57.96000     15.76000
12    164.69000     11.53000     15.76000
12    181.96000     25.59000     15.76000
12    140.24000     11.21000     15.76000
12    196.96000     67.11000     15.76000
12    185.55000     82.48000     15.76000
12    170.23000     85.75000     15.76000
12    168.27000    107.33000     15.76000
12    153.61000     78.88000     15.76000
12    161.43000     94.90000     15.76000
12    116.78000     80.19000     15.76000
12    109.28000    153.10000     15.76000
12    101.13000    160.62000     15.76000
12    144.48000    187.10000     15.76000
12    150.35000    192.33000     15.76000
12    175.12000    189.06000     16.74000
12    189.13000    199.53000     16.74000
12    187.83000    207.70000     16.74000
12    177.73000    209.33000     16.74000
12    203.47000    205.41000     16.74000
12    215.86000    214.24000     16.74000
12    214.56000    223.39000     16.74000
12    204.78000    226.99000     16.74000
12    195.98000    222.41000     16.74000
12    184.24000    229.93000     16.74000
12    173.49000    229.93000     16.74000
12    170.88000    221.43000     16.74000
12    177.73000    215.87000     16.74000
12    246.50000    202.47000     16.74000
12    267.68000    200.83000     16.74000
12    281.37000    175.66000     16.74000
12    268.01000    175.66000     16.74000
12    305.49000    121.39000     16.74000
12    286.59000    123.02000     16.89000
12    287.24000    114.52000     16.89000
12    280.07000    117.79000     16.89000
12    271.92000    112.56000     16.89000
12    232.81000     97.19000     16.89000
12    237.37000     82.48000     16.89000
12    250.08000     86.08000     16.89000
12    248.45000     78.88000     16.89000
12    275.83000     89.35000     16.89000
12    284.30000    102.10000     16.89000
12    290.50000    140.35000     16.89000
12    280.39000    137.41000     16.89000
12    298.97000    152.77000     16.89000
12    289.52000    160.62000     16.89000
12    298.32000    175.33000     16.89000
12    304.51000    158.99000     16.89000
12    302.56000    135.45000     16.89000
12    242.26000    133.81000     16.89000
12    226.94000    176.31000     16.89000
12    229.22000    165.20000     16.89000
12    227.92000    144.93000     16.89000
12    228.57000    136.10000     16.89000
12    232.48000    112.89000     16.89000
12    223.03000    119.10000     16.89000
12    167.30000     62.86000     16.89000
12    113.84000     69.08000     16.89000
12     96.90000     67.77000     16.89000
12    122.32000     30.82000     16.89000
12    115.80000     36.71000     16.89000
12     90.38000     33.77000     16.89000
12     88.42000     46.52000     16.89000
12    163.71000     42.59000     16.89000
12    194.67000    104.06000     16.89000
12    187.83000    135.45000     16.89000
12    200.87000    156.04000     16.89000
12    188.48000    158.66000     16.89000
12    195.98000    183.18000     16.89000
12    186.85000    184.16000     16.89000
12    184.24000    174.68000     16.89000
12    129.49000    191.68000     16.89000
12    140.57000    202.47000     16.89000
12    125.58000    172.39000     16.89000
12    119.06000    168.14000     16.89000
12    106.35000    173.70000     16.89000
12    117.75000    145.91000     16.89000
12    109.61000    134.46000     16.89000
12    122.64000    124.33000     16.89000
12    283.00000    191.68000     16.89000
12    258.23000    209.33000     16.89000
12    267.68000    216.53000     16.89000
12    257.25000    217.18000     16.89000
12    271.92000    158.33000     16.89000
12    245.19000    108.64000     16.89000
12    187.18000     65.48000     16.89000
12    138.94000     40.63000     16.89000
12    157.52000    104.71000     16.89000
12    166.97000    141.98000     16.89000
12    178.38000    140.02000     16.89000
12    155.56000    154.41000     16.89000
12    219.44000    192.66000     16.89000
12    241.93000    187.43000     16.89000
12    124.93000     56.65000     16.89000
12    224.99000     87.06000     16.89000
12    236.07000     69.08000     16.89000
12    192.72000    120.73000     17.73000
12    240.96000    118.77000     17.73000
12    260.19000    108.64000     17.73000
12    258.88000     87.38000     17.73000
12    145.13000    109.62000     17.73000
12    144.81000    166.18000     17.73000
12    257.90000    144.93000     17.73000
12    264.75000    162.91000     17.73000
12    203.47000    177.29000     17.73000
12    119.71000    196.91000     17.73000
12    112.21000    184.49000     17.73000
12     91.35000    148.52000     17.73000
12     89.72000    122.69000     17.73000
12    127.21000     92.94000     17.73000
12    124.93000    103.08000     17.73000
12    107.65000    103.08000     17.73000
12    106.35000     34.09000     17.73000
12    104.07000    -18.87000     17.73000
12    253.67000    121.06000     17.73000
12    242.59000    171.41000     17.73000
12    277.79000    197.89000     17.73000
12    172.19000    201.16000     17.73000
12    141.87000     65.15000     17.73000
12    165.67000    152.12000     17.73000
12    260.84000    190.70000     17.73000
12    291.48000    187.43000     17.73000
12    221.73000    151.14000     17.73000
12    210.64000    160.95000     17.73000
12    134.38000    144.93000     17.73000
12    150.67000    211.95000     17.73000
12    113.52000     52.73000     17.73000
12    159.15000     29.52000     17.73000
12    181.64000     56.65000     17.73000
12    232.81000    124.66000     18.56000
12    265.08000    123.68000     18.56000
12    266.70000    141.66000     18.56000
12    274.20000    129.23000     18.56000
12    200.87000    128.58000     18.56000
12    192.39000    148.20000     18.56000
12    248.13000    158.66000     18.56000
12    254.97000    170.10000     18.56000
12    271.27000    188.74000     18.56000
12    229.87000    187.43000     18.56000
12    205.43000    193.97000     18.56000
12    156.87000    177.95000     18.56000
12    183.27000    164.87000     18.56000
12    156.21000    138.71000     18.56000
12    133.73000    115.50000     18.56000
12    178.38000     92.94000     18.56000
12    208.04000    106.67000     18.56000
12    208.69000     70.71000     18.56000
12    136.66000     79.54000     18.56000
12     98.85000     53.71000     18.56000
12     87.77000      2.71000     18.56000
12     94.61000     -8.74000     18.56000
12    281.05000    163.89000     19.39000
12    304.51000    166.50000     19.39000
12    214.23000    175.01000     19.39000
12    210.97000    125.31000     19.39000
12    251.06000     96.87000     19.39000
12    192.72000     89.35000     19.39000
12    148.39000    128.25000     19.39000
12    171.53000     54.04000     19.39000
12    142.20000     90.98000     19.39000
12    172.51000     69.73000     19.39000
12    149.37000     71.36000     19.39000
12    123.95000    155.06000     19.39000
12    154.91000    165.85000     19.39000
12    165.67000    162.91000     19.39000
12    193.37000    173.37000     19.39000
12    253.34000    180.89000     19.39000
12    251.06000    192.33000     19.39000
12    162.08000    206.07000     19.39000
12    166.97000    181.22000     19.39000
12    182.61000    150.16000     19.39000
12    133.73000    208.03000     19.39000
12    145.13000    152.45000     19.39000
12    134.70000    163.24000     19.39000
12    114.17000    114.85000     19.39000
12    167.95000     33.11000     19.39000
12    183.27000     33.11000     19.39000
12     98.20000     77.25000     19.39000
12     94.61000    163.89000     19.39000
12    178.38000     45.21000     19.39000
12    164.04000    125.64000     19.39000
12    178.05000    127.27000     19.39000
12    258.88000    135.12000     19.39000
12    219.44000     99.48000     24.16000
12    195.00000     77.90000     24.16000
12    144.48000    138.39000     24.16000
12    148.72000     86.40000     24.16000
12    163.06000     72.02000     24.16000
12    109.61000     92.94000     24.16000
12    235.74000    156.04000     24.16000
12    283.33000    152.12000     24.16000
12    232.48000    203.78000     24.16000
12    286.26000    212.60000     24.16000
12    277.79000    211.95000     24.16000
12    160.78000    221.43000     24.16000
12    105.70000    194.62000     24.16000
12     99.18000    179.91000     24.16000
12    158.82000    113.54000     24.16000
12    217.49000    131.52000     24.16000
12    135.03000     56.65000     24.16000
12    132.42000     17.75000     24.16000
12    141.87000     99.81000     24.16000
12     80.60000    111.91000     24.16000
12    107.00000     18.07000     24.16000
12    208.36000     91.96000     24.92000
12     65.61000    -12.66000     24.92000
12    123.30000     73.98000     24.92000
12    119.38000     63.52000     24.92000
12    266.70000     85.75000     24.92000
12    209.34000    144.93000     26.74000
12     88.42000    112.56000     26.74000
12    155.89000     46.52000     26.74000
12    183.59000    118.77000     26.74000
12    203.15000    114.52000     26.74000
12    177.73000    108.31000     26.74000
12    212.60000    185.79000     26.74000
12    219.77000    165.85000     26.74000
12    230.53000    222.09000     26.74000
12    245.85000    223.39000     26.74000
12    248.78000    150.16000     26.74000
12    101.78000    112.89000     26.74000
12    125.25000    134.79000     28.41000
12     86.79000     94.58000     29.54000
12     81.25000    102.42000     29.54000
12     78.32000     73.33000     29.54000
12     84.18000     27.23000     29.54000
12     90.70000     41.29000     29.54000
12     70.17000     32.78000     29.54000
12     66.26000     24.28000     29.54000
12     76.69000     17.09000     29.54000
12     78.64000      7.94000     29.54000
12     67.24000      1.07000     29.54000
12     82.55000     -7.43000     29.54000
12    120.69000     12.51000     29.54000
12    151.33000      6.63000     29.54000
12    147.09000     16.11000     29.54000
12    154.91000     36.38000     29.54000
12    185.55000     43.90000     29.54000
12    162.41000     52.07000     29.54000
12    174.79000     63.19000     29.54000
12    202.82000     85.42000     29.54000
12    206.08000     63.19000     29.54000
12    264.42000    113.54000     29.54000
12    305.82000    172.72000     29.54000
12    306.14000    189.39000     29.54000
12    200.54000    169.77000     29.54000
12    195.00000    161.60000     29.54000
12    212.27000    196.26000     29.54000
12    238.02000    210.97000     29.54000
12    203.15000    212.28000     29.54000
12    161.10000    192.66000     29.54000
12    172.84000    171.08000     29.54000
12    137.64000    127.93000     29.54000
12    221.40000    108.64000     29.54000
12    129.49000     27.23000     29.54000
12     85.49000     73.65000     29.54000
12     92.33000    102.10000     29.54000
12     98.52000     90.98000     29.54000
12    102.44000     84.77000     29.54000
12    101.78000    145.25000     29.54000
12    110.58000      2.38000     29.54000
12    109.28000    -12.01000     29.54000
12     99.18000     -2.53000     29.54000
12     93.64000      3.36000     29.54000
12    171.53000     81.17000     31.44000
12    186.85000     78.88000     31.44000
12    156.21000     79.54000     31.44000
12    168.27000    110.60000     31.44000
12    146.11000    195.28000     31.44000
12    139.92000    190.04000     31.44000
12    165.01000    212.28000     31.44000
12     99.18000    157.35000     31.44000
12    106.02000    152.45000     31.44000
12    180.33000     21.67000     31.44000
12    166.32000     13.50000     31.44000
12    142.53000     27.88000     31.44000
12    130.14000     36.71000     31.44000
12    137.31000     13.17000     31.44000
12    119.71000     41.61000     31.44000
12    117.10000     56.65000     31.44000
12    116.45000     76.27000     31.44000
12    138.94000    176.97000     31.44000
12    163.71000     91.63000     31.44000
12    122.64000    163.24000     31.44000
12    149.37000     52.40000     31.44000
12    106.02000    133.81000     32.12000
12    118.08000    142.64000     32.12000
12    115.47000    167.49000     32.12000
12    120.04000    173.37000     32.12000
12    127.21000    190.37000     32.12000
12    173.49000    191.35000     32.12000
12    178.70000    210.97000     32.12000
12    189.46000    202.47000     32.12000
12    205.43000    206.07000     32.12000
12    215.86000    212.28000     32.12000
12    214.23000    226.34000     32.12000
12    203.80000    228.62000     32.12000
12    190.44000    228.30000     32.12000
12    173.81000    226.66000     32.12000
12    191.74000    185.47000     32.12000
12    184.57000    176.64000     32.12000
12    226.29000    174.35000     32.12000
12    240.96000    131.19000     32.12000
12    224.66000    136.10000     32.12000
12    224.33000    119.75000     32.12000
12    235.74000     94.58000     32.12000
12    267.36000    109.94000     32.12000
12    282.35000    121.39000     32.12000
12    288.22000    111.58000     32.12000
12    293.11000    141.66000     32.12000
12    296.36000    126.62000     32.12000
12    271.59000    161.27000     32.12000
12    286.26000    176.97000     32.12000
12    302.23000    158.00000     32.12000
12    268.01000    201.16000     32.12000
12    256.27000    211.95000     32.12000
12    247.15000    201.81000     32.12000
12    261.16000    222.41000     32.12000
12    269.31000    218.82000     32.12000
12    191.41000     63.84000     32.12000
12    166.32000     63.84000     32.12000
12    156.87000    104.39000     32.12000
12    119.38000     33.11000     32.12000
12    109.28000     69.73000     32.12000
12     96.24000     69.08000     32.12000
12    124.27000    126.29000     32.12000
12    168.60000    143.95000     32.12000
12    181.64000    134.46000     32.12000
12    274.85000    170.43000     32.12000
12    283.00000    192.33000     32.12000
12    239.98000    109.29000     32.12000
12    276.16000     89.67000     32.12000
12    248.45000    106.67000     32.12000
12    181.64000    186.78000     32.12000
12    161.43000     39.98000     32.12000
12    114.17000    133.48000     33.03000
12    116.45000    184.81000     33.03000
12    105.70000    172.06000     33.03000
12    145.13000    170.10000     33.03000
12    159.80000    156.70000     33.03000
12    184.57000    157.35000     33.03000
12    206.41000    157.68000     33.03000
12    256.93000    145.25000     33.03000
12    259.53000    105.37000     33.03000
12    241.28000    116.48000     33.03000
12    179.36000     58.61000     33.03000
12    190.44000     40.63000     33.03000
12    157.52000     32.13000     33.03000
12    155.56000     55.02000     33.03000
12    111.89000     35.73000     33.03000
12     84.84000    125.31000     33.03000
12    129.16000     92.94000     33.03000
12    123.30000    107.33000     33.03000
12    167.30000    152.77000     33.03000
12    239.33000    193.31000     33.03000
12    239.98000    177.95000     33.03000
12    239.98000    167.16000     33.03000
12    137.96000    144.27000     33.03000
12    226.62000     85.10000     33.86000
12    255.95000    124.00000     33.86000
12    271.27000    183.83000     33.86000
12    259.86000    173.37000     33.86000
12    252.69000    160.95000     33.86000
12    225.31000    186.12000     33.86000
12    157.19000    178.60000     33.86000
12    141.22000    111.25000     33.86000
12    240.63000     76.92000     33.86000
12    305.16000    138.06000     33.86000
12    283.98000    136.10000     33.86000
12    262.79000    141.66000     33.86000
12    145.46000     58.94000     33.86000
12    141.55000     71.69000     33.86000
12     94.29000    133.81000     33.86000
12    115.47000    151.14000     33.86000
12    188.16000    126.94000     33.86000
12    190.76000    150.48000     33.86000
12    203.15000    150.48000     33.86000
12    226.94000    153.10000     33.86000
12    227.92000    166.50000     33.86000
12    231.18000    127.60000     33.86000
12    213.25000     71.69000     33.86000
12    203.80000     75.61000     33.86000
12    198.91000     57.31000     33.86000
12    180.01000     51.42000     33.86000
12    158.17000     21.67000     33.86000
12    143.83000     37.04000     33.86000
12    125.25000     56.00000     33.86000
12    130.79000     47.50000     33.86000
12    111.89000     51.75000     33.86000
12    103.74000     58.94000     33.86000
12     87.12000     53.06000     33.86000
12     97.87000     25.92000     33.86000
12     94.61000     14.15000     33.86000
12     72.45000     45.54000     33.86000
12    106.67000    103.73000     33.86000
12    130.47000     85.10000     33.86000
12    149.70000    112.23000     33.86000
12    178.70000     85.75000     33.86000
12    182.94000     68.75000     33.86000
12    193.37000    141.00000     33.86000
12    195.00000    127.27000     33.86000
12    192.07000    117.14000     33.86000
12    152.96000    144.93000     33.86000
12    159.47000    135.45000     33.86000
12    147.41000    210.32000     33.86000
12    151.98000    217.18000     33.86000
12    221.40000    195.93000     33.86000
12    196.30000    195.60000     33.86000
12    203.80000    183.51000     33.86000
12    209.99000    165.52000     33.86000
12    262.14000    194.62000     33.86000
12    276.48000    196.26000     33.86000
12    291.80000    159.64000     33.86000
12    234.44000    144.60000     33.86000
12    218.79000    144.60000     33.86000
12    182.94000    165.85000     33.86000
12    211.62000    107.65000     33.86000
12    214.23000     82.81000     33.86000
12    231.18000     69.08000     33.86000
12    272.57000    148.52000     33.86000
12    274.53000    135.12000     33.86000
12    248.78000    171.08000     33.86000
12    190.76000    217.51000     33.86000
12    175.77000     97.85000     33.86000
12    132.42000    118.77000     33.86000
12     93.31000    149.50000     33.86000
12    175.77000     42.59000     35.22000
12    166.64000     33.11000     35.22000
12    166.97000     57.96000     35.22000
12    153.61000     72.35000     35.22000
12    172.19000     70.06000     35.22000
12    193.37000     84.77000     35.22000
12    145.13000    130.87000     35.22000
12    134.05000    137.08000     35.22000
12    125.58000    157.68000     35.22000
12    158.17000    164.22000     35.22000
12    218.79000    176.97000     35.22000
12    159.47000    204.43000     35.22000
12    254.65000    203.45000     35.22000
12    133.40000    205.74000     35.22000
12    118.08000    198.87000     35.22000
12    107.00000    183.83000     35.22000
12     90.38000    166.18000     35.22000
12    117.75000    117.46000     35.22000
12     92.98000     74.96000     35.22000
12    119.38000     92.29000     35.22000
12    177.73000     31.48000     35.22000
12    212.60000    123.02000     35.22000
12    255.95000    133.81000     35.22000
12    248.78000    192.66000     35.22000
12    249.43000    179.91000     35.22000
12    234.44000    186.45000     35.22000
12    192.39000    176.31000     35.22000
12    146.11000    181.54000     35.22000
12    167.95000    181.87000     35.22000
12    180.01000    146.56000     35.22000
12    167.95000    129.89000     35.22000
12    203.15000    135.77000     35.22000
12    189.46000     93.92000     35.22000
12    140.24000     89.67000     35.22000
12    155.24000     63.19000     35.22000
12    132.42000    104.06000     35.22000
12    100.81000     44.88000     35.22000
12    154.26000    125.96000     35.22000
12    148.07000    158.66000     35.22000
12    137.31000    159.97000     35.22000
12    294.08000    189.06000     35.22000
12    140.24000     82.48000     35.22000
12    199.89000     94.58000     35.22000
12    130.79000     66.13000     35.22000
12    148.07000     90.00000     40.30000
12    141.87000     99.81000     40.30000
12    154.91000     98.50000     40.30000
12    210.97000     95.23000     40.30000
12    221.73000     97.85000     40.30000
12    268.01000    130.21000     40.30000
12    261.49000    159.64000     40.30000
12    293.11000    169.77000     40.30000
12    229.22000    203.45000     40.30000
12    279.42000    212.28000     40.30000
12    178.05000    198.22000     40.30000
12    102.76000    194.62000     40.30000
12     96.24000    179.58000     40.30000
12    107.32000     92.29000     40.30000
12    264.75000     83.79000     40.30000
12    163.38000    120.08000     40.30000
12     81.58000    114.85000     40.30000
12    129.49000     16.76000     40.30000
12    120.36000     68.75000     40.30000
12    109.61000    113.21000     42.04000
12    101.46000    115.50000     42.04000
12    181.31000    120.73000     42.04000
12    281.37000    151.79000     42.87000
12    304.84000    167.81000     42.87000
12    177.40000    110.27000     42.87000
12    213.90000    186.12000     42.87000
12    246.82000    142.31000     42.87000
12    241.28000    155.72000     42.87000
12    242.26000    220.45000     42.87000
12    230.53000    224.37000     42.87000
12    211.62000    219.80000     42.87000
12    197.61000    219.47000     42.87000
12    163.71000    228.62000     42.87000
12    146.76000    141.66000     42.87000
12    127.53000    147.87000     42.87000
12    162.08000     72.35000     42.87000
12    193.70000     74.31000     42.87000
12     95.92000     58.29000     45.53000
12     89.40000     43.25000     45.53000
12     82.23000     26.25000     45.53000
12     92.98000      2.05000     45.53000
12     82.88000     -5.14000     45.53000
12     63.98000      3.36000     45.53000
12     69.84000     34.09000     45.53000
12     65.28000     26.57000     45.53000
12     72.12000     17.42000     45.53000
12     58.11000     13.50000     45.53000
12     86.14000     14.48000     45.53000
12    104.07000    -18.87000     45.53000
12     94.29000    -27.70000     45.53000
12     76.36000    -13.97000     45.53000
12    113.19000      0.09000     45.53000
12     99.18000     -7.43000     45.53000
12    114.82000     -9.72000     45.53000
12    120.04000     14.48000     45.53000
12    128.51000     27.55000     45.53000
12    138.61000     21.01000     45.53000
12    147.09000     15.78000     45.53000
12    152.30000      6.96000     45.53000
12    161.10000     52.40000     45.53000
12    154.26000     46.19000     45.53000
12    207.71000     64.50000     45.53000
12     86.47000     94.25000     45.53000
12     81.58000    105.04000     45.53000
12     88.10000    113.54000     45.53000
12    137.96000    126.29000     45.53000
12    160.13000    111.25000     45.53000
12    103.41000    143.95000     45.53000
12    202.82000    169.12000     45.53000
12    196.96000    158.66000     45.53000
12    237.37000    207.05000     45.53000
12    139.92000    212.28000     45.53000
12    177.07000    204.76000     45.53000
12    174.79000    177.29000     45.53000
12    174.79000    162.91000     45.53000
12    211.62000    194.95000     45.53000
12    235.09000    214.89000     45.53000
12    268.99000    208.35000     45.53000
12    284.30000    165.20000     45.53000
12    307.45000    180.56000     45.53000
12    296.04000    179.58000     45.53000
12    305.82000    195.60000     45.53000
12    220.42000    130.54000     45.53000
12    220.42000    161.60000     45.53000
12    208.69000    142.96000     45.53000
12    157.52000    190.37000     45.53000
12     99.83000     80.52000     45.53000
12     96.90000    104.06000     45.53000
12    132.42000     33.77000     46.74000
12    124.60000     37.69000     46.74000
12    118.08000     42.27000     46.74000
12    135.35000     56.32000     46.74000
12    114.50000     78.23000     46.74000
12    156.54000     81.50000     46.74000
12    176.75000     77.90000     46.74000
12    188.48000     80.85000     46.74000
12    167.30000    109.94000     46.74000
12    182.29000     44.88000     46.74000
12    166.64000     15.78000     46.74000
12    136.33000     11.21000     46.74000
12    141.55000     27.55000     46.74000
12    114.17000     29.19000     46.74000
12     78.64000     73.33000     46.74000
12    103.41000    123.68000     46.74000
12    112.54000    125.64000     46.74000
12     99.50000    160.29000     46.74000
12     92.33000    158.66000     46.74000
12    107.32000    154.08000     46.74000
12    121.99000    163.56000     46.74000
12    138.61000    191.35000     46.74000
12    147.41000    195.93000     46.74000
12    161.76000    211.62000     46.74000
12    164.69000    195.60000     46.74000
12    212.60000    173.04000     46.74000
12    163.38000     92.29000     46.74000
12    203.15000    114.52000     46.74000
12    251.71000     87.38000     46.74000
12    270.29000     97.19000     46.74000
12    223.03000    108.64000     46.74000
12    222.05000     71.69000     46.74000
12     95.92000     91.96000     46.74000
12    104.72000      7.28000     46.74000
12     83.86000     69.08000     46.74000
12    136.98000    175.33000     46.74000
12    134.05000    183.18000     46.74000
12    130.47000    168.47000     46.74000
12    240.30000    127.60000     47.65000
12    292.13000    143.29000     47.65000
12    276.16000    169.45000     47.65000
12    287.56000    174.35000     47.65000
12    283.98000    179.91000     47.65000
12    287.24000    194.30000     47.65000
12    268.99000    201.16000     47.65000
12    257.25000    210.32000     47.65000
12    230.53000    210.32000     47.65000
12    216.19000    211.30000     47.65000
12    203.15000    210.64000     47.65000
12    202.82000    198.22000     47.65000
12    228.57000    175.33000     47.65000
12    195.65000    184.81000     47.65000
12    174.14000    191.03000     47.65000
12    163.71000     42.59000     47.65000
12    155.89000     39.65000     47.65000
12    113.84000    141.66000     47.65000
12    107.32000    134.46000     47.65000
12    121.34000    188.41000     47.65000
12    178.38000    214.24000     47.65000
12    170.23000    215.87000     47.65000
12    188.81000    189.72000     47.65000
12    185.22000    177.29000     47.65000
12    194.35000    203.78000     47.65000
12    217.16000    230.59000     47.65000
12    204.13000    230.26000     47.65000
12    189.13000    230.59000     47.65000
12    259.21000    225.68000     47.65000
12    270.94000    221.43000     47.65000
12    284.63000    206.72000     47.65000
12    312.99000    170.43000     47.65000
12    125.58000    197.56000     47.65000
12    128.18000    211.62000     47.65000
12    128.84000    130.21000     47.65000
12    111.89000     71.69000     47.65000
12    266.70000    109.29000     47.65000
12    229.22000    135.77000     47.65000
12    177.07000    136.75000     47.65000
12    165.99000    145.25000     47.65000
12    113.84000    168.14000     47.65000
12    117.75000    176.97000     47.65000
12    172.19000     62.21000     47.65000
12    191.09000    108.96000     47.65000
12    161.10000    154.08000     48.56000
12    141.87000    167.81000     48.56000
12    183.59000    157.02000     48.56000
12    204.13000    158.99000     48.56000
12    156.21000     31.48000     48.56000
12    188.81000     38.67000     48.56000
12    151.98000     53.71000     48.56000
12    242.26000    115.83000     48.56000
12    194.02000    167.16000     48.56000
12    153.61000    170.43000     48.56000
12    238.35000    168.47000     48.56000
12    260.84000    185.14000     48.56000
12    244.87000    207.05000     48.56000
12    255.95000    149.83000     48.56000
12    258.23000    104.71000     48.56000
12    166.97000    169.45000     48.56000
12    138.61000    144.93000     48.56000
12    103.41000    171.41000     48.56000
12    121.67000    107.98000     48.56000
12     87.12000    123.68000     48.56000
12    132.42000     52.40000     49.39000
12    116.78000     57.96000     49.39000
12    180.99000     64.50000     49.39000
12    196.30000     60.25000     49.39000
12    204.13000     77.90000     49.39000
12    255.30000    124.66000     49.39000
12    290.82000    157.02000     49.39000
12    295.06000    129.23000     49.39000
12    267.03000    143.29000     49.39000
12    256.60000    142.31000     49.39000
12    272.25000    159.97000     49.39000
12    276.48000    190.70000     49.39000
12    280.72000    199.53000     49.39000
12    262.14000    194.95000     49.39000
12    220.10000    193.97000     49.39000
12    229.22000    162.58000     49.39000
12    226.62000    151.14000     49.39000
12    216.84000    142.96000     49.39000
12    226.62000    124.33000     49.39000
12    188.81000    150.48000     49.39000
12    195.00000    141.33000     49.39000
12    184.57000    133.48000     49.39000
12    190.44000    124.00000     49.39000
12    150.35000    107.65000     49.39000
12    139.27000    112.89000     49.39000
12    133.07000    120.08000     49.39000
12     97.22000    151.47000     49.39000
12     98.85000    133.48000     49.39000
12     89.07000    135.12000     49.39000
12    184.24000    166.50000     49.39000
12    185.22000    221.10000     49.39000
12    208.36000    107.98000     49.39000
12    220.75000     86.08000     49.39000
12    173.16000     94.58000     49.39000
12    187.18000     56.00000     49.39000
12    127.86000     90.00000     49.39000
12    106.67000    105.04000     49.39000
12    144.48000     70.71000     49.39000
12    107.00000     55.02000     49.39000
12     85.81000     56.65000     49.39000
12    154.26000     68.42000     50.37000
12    173.16000     45.21000     50.37000
12    147.09000     35.73000     50.37000
12    147.74000    130.87000     50.37000
12    112.21000    150.81000     50.37000
12    121.99000    155.06000     50.37000
12    115.47000    134.14000     50.37000
12    155.56000    178.27000     50.37000
12    155.89000    163.56000     50.37000
12    179.03000    152.45000     50.37000
12    160.45000    205.08000     50.37000
12    131.77000    205.74000     50.37000
12    192.39000    175.66000     50.37000
12    253.02000    198.87000     50.37000
12    221.07000    204.76000     50.37000
12    243.24000    178.60000     50.37000
12    251.06000    170.43000     50.37000
12    268.01000    176.64000     50.37000
12    262.79000    169.77000     50.37000
12    235.42000    146.56000     50.37000
12    257.25000    134.79000     50.37000
12    281.70000    137.73000     50.37000
12    211.95000    119.42000     50.37000
12    203.47000    128.25000     50.37000
12    205.10000    150.48000     50.37000
12    168.60000    127.60000     50.37000
12    158.17000    137.73000     50.37000
12    148.07000    154.41000     50.37000
12    133.40000    156.37000     50.37000
12    191.41000     87.06000     50.37000
12    185.87000     99.81000     50.37000
12    136.01000     86.08000     50.37000
12    116.78000     95.56000     50.37000
12    105.04000     39.00000     50.37000
12     75.06000      2.05000     52.65000
12     86.14000      7.61000     52.65000
12    155.89000    231.57000     52.65000
12    237.70000    188.08000     52.65000
12    242.91000    197.24000     52.65000
12    226.29000    186.12000     52.65000
12    234.76000     91.96000     52.65000
12    202.50000     87.38000     52.65000
12    148.07000    115.83000     52.65000
12    130.47000     76.27000     52.65000
12    129.81000     66.79000     52.65000
12    118.73000    119.75000     52.65000
12    206.08000    179.26000     52.65000
12    152.30000    220.78000     53.48000
12    280.39000    111.58000     55.30000
12    160.13000    102.75000     56.13000
12    130.14000    109.62000     56.13000
12    150.02000     93.92000     56.13000
12    118.08000     71.69000     56.13000
12    163.06000     66.13000     56.13000
12    208.36000     96.87000     56.13000
12    218.14000     98.83000     56.13000
12    235.74000     82.15000     56.13000
12    254.97000    158.99000     56.13000
12    177.73000    197.89000     56.13000
12    184.57000    209.66000     56.13000
12    192.07000    195.60000     56.13000
12    218.47000    177.95000     56.13000
12    275.18000    211.30000     56.13000
12    140.57000     98.50000     56.13000
12     92.01000     74.31000     56.13000
12    176.75000     34.75000     56.13000
12    276.81000    128.25000     56.13000
12    268.01000    128.91000     56.13000
12    196.30000     50.77000     56.13000
12    213.58000    165.52000     56.13000
12    209.67000    202.47000     56.13000
12    170.23000    116.16000     56.13000
12    163.06000     76.60000     58.10000
12    175.12000    108.31000     58.10000
12    181.31000    116.16000     58.10000
12    130.79000    140.68000     58.10000
12    225.96000    169.77000     58.10000
12    216.19000    186.78000     58.10000
12    214.56000    221.10000     58.10000
12    197.61000    220.45000     58.10000
12    243.89000    220.45000     58.10000
12    308.10000    166.18000     58.10000
12    279.09000    154.08000     58.10000
12    297.67000    170.43000     58.10000
12    290.50000    184.81000     58.10000
12    194.02000     75.94000     58.10000
12    189.79000     69.73000     58.10000
12    158.82000    128.91000     58.10000
12    177.40000    144.60000     58.10000
12    111.56000    114.52000     58.10000
12     97.22000    120.08000     58.10000
12    107.32000     90.33000     58.10000
12    245.52000    140.02000     58.10000
12    239.00000    157.68000     58.10000
12    164.69000    181.54000     58.10000
12     86.14000     93.92000     61.13000
12     89.40000    101.12000     61.13000
12     79.95000    107.65000     61.13000
12    167.62000     51.42000     61.13000
12    157.84000     54.36000     61.13000
12    138.61000     20.03000     61.13000
12    131.77000     26.90000     61.13000
12    117.75000     15.46000     61.13000
12    129.81000     14.80000     61.13000
12     87.77000     -0.24000     61.13000
12     85.81000     -8.41000     61.13000
12     79.29000    -15.93000     61.13000
12     70.49000     -7.76000     61.13000
12     68.87000      7.94000     61.13000
12     66.58000     28.53000     61.13000
12     70.82000     39.32000     61.13000
12     82.23000     25.92000     61.13000
12     90.70000     13.50000     61.13000
12     84.18000     43.25000     61.13000
12     93.64000     41.94000     61.13000
12     96.57000     57.63000     61.13000
12    209.02000     66.79000     61.13000
12    100.81000     86.40000     61.13000
12    101.46000     76.92000     61.13000
12    110.26000     82.15000     61.13000
12    140.24000    214.89000     61.13000
12    176.75000    169.77000     61.13000
12    173.16000    178.93000     61.13000
12    101.13000    145.25000     61.13000
12    156.87000     47.82000     61.13000
12    237.37000    206.72000     61.13000
12    298.32000    179.58000     61.13000
12    180.01000     81.17000     62.34000
12    179.03000     72.67000     62.34000
12    162.41000    111.25000     62.34000
12    108.95000    126.62000     62.34000
12    136.33000    174.68000     62.34000
12    136.01000    192.01000     62.34000
12    148.39000    200.18000     62.34000
12    155.24000    210.97000     62.34000
12    196.63000    152.77000     62.34000
12    235.42000    126.29000     62.34000
12    291.80000    167.81000     62.34000
12    181.31000     46.19000     62.34000
12    116.45000     27.55000     62.34000
12    170.23000     18.73000     62.34000
12    158.82000     10.55000     62.34000
12     63.98000      4.01000     62.34000
12    112.54000     -2.53000     62.34000
12    105.37000    -19.20000     62.34000
12     94.29000    -29.01000     62.34000
12    123.30000     40.63000     62.34000
12    117.75000     45.21000     62.34000
12    154.58000     79.54000     62.34000
12    147.09000    146.56000     62.34000
12    123.95000    162.58000     62.34000
12    215.21000    152.77000     62.34000
12    147.41000    178.60000     62.34000
12    165.34000    190.70000     62.34000
12    219.12000    129.89000     62.34000
12    150.67000    186.45000     62.34000
12     99.18000    161.60000     62.34000
12     79.95000     73.33000     62.34000
12     80.92000     17.09000     62.34000
12    103.74000      2.05000     62.34000
12    106.35000     14.15000     62.34000
12    137.96000     44.23000     62.34000
12    171.53000     81.83000     62.34000
12    251.39000    178.60000     62.34000
12    257.58000    108.96000     63.86000
12    247.80000    117.14000     63.86000
12    243.89000    128.91000     63.86000
12    157.52000    153.75000     63.86000
12    184.90000    155.72000     63.86000
12    207.39000    159.64000     63.86000
12    197.28000    185.14000     63.86000
12    198.91000    200.18000     63.86000
12    201.84000    213.58000     63.86000
12    235.42000    214.24000     63.86000
12    219.12000    214.24000     63.86000
12    224.33000    209.99000     63.86000
12    254.97000    211.30000     63.86000
12    245.19000    205.41000     63.86000
12    260.84000    208.35000     63.86000
12    271.27000    203.78000     63.86000
12    268.33000    218.82000     63.86000
12    140.24000    169.77000     63.86000
12    154.58000    171.74000     63.86000
12    111.56000    142.96000     63.86000
12    109.93000    135.12000     63.86000
12    123.30000    186.45000     63.86000
12    176.10000    214.57000     63.86000
12    276.16000    170.76000     63.86000
12    282.68000    178.27000     63.86000
12    305.49000    178.27000     63.86000
12    302.56000    197.56000     63.86000
12    286.91000    194.62000     63.86000
12    199.56000    158.33000     63.86000
12    198.91000    169.45000     63.86000
12    185.55000    179.91000     63.86000
12    165.01000    148.85000     63.86000
12    161.43000     41.61000     63.86000
12    155.56000     32.78000     63.86000
12    149.04000     54.69000     63.86000
12    129.49000    131.52000     63.86000
12    115.15000    168.47000     63.86000
12    167.62000    166.18000     63.86000
12    192.72000    107.98000     63.86000
12    192.07000    160.29000     63.86000
12    204.45000    138.71000     63.86000
12    232.48000    136.10000     63.86000
12    233.79000    175.66000     63.86000
12    120.04000    201.49000     63.86000
12    128.51000    197.89000     63.86000
12    170.23000    224.70000     63.86000
12    116.78000    174.68000     63.86000
12    101.78000    169.77000     63.86000
12    222.05000    137.41000     63.86000
12    267.68000    146.23000     65.14000
12    264.75000    160.62000     65.14000
12    290.50000    158.66000     65.14000
12    261.82000    194.30000     65.14000
12    285.93000    204.10000     65.14000
12    184.57000    126.94000     65.14000
12    153.61000    109.62000     65.14000
12    139.92000    117.14000     65.14000
12    137.64000    129.89000     65.14000
12     87.44000    136.75000     65.14000
12     96.57000    132.18000     65.14000
12    132.10000     54.04000     65.14000
12    195.00000     61.23000     65.14000
12    202.50000     78.88000     65.14000
12    184.24000    145.91000     65.14000
12    226.94000    161.27000     65.14000
12    219.44000    195.93000     65.14000
12    116.78000    106.35000     65.14000
12    128.18000     96.54000     65.14000
12    103.09000    107.65000     65.14000
12     91.68000    112.89000     65.14000
12    170.88000     95.23000     65.14000
12    190.44000    136.75000     65.14000
12    195.98000    122.04000     65.14000
12    208.36000    111.58000     65.14000
12    225.96000    148.85000     65.14000
12    247.47000    151.14000     65.14000
12    264.75000    184.49000     65.14000
12    281.70000    191.35000     65.14000
12    210.32000    234.18000     65.14000
12    205.76000    227.32000     65.14000
12    188.16000    231.89000     65.14000
12    222.70000     90.98000     65.14000
12    174.14000     62.21000     65.14000
12    108.30000     61.23000     65.14000
12    138.61000     31.80000     65.14000
12    241.28000    122.69000     65.14000
12    237.37000    118.44000     65.14000
12    211.95000    171.08000     65.14000
12    173.81000    192.66000     65.14000
12    188.48000    186.12000     65.14000
12    140.24000    154.73000     66.13000
12    150.02000    132.50000     66.13000
12    123.62000    152.77000     66.13000
12    109.28000    153.43000     66.13000
12    158.50000    165.20000     66.13000
12    165.99000    203.78000     66.13000
12    231.50000    165.52000     66.96000
12    253.67000    170.76000     66.96000
12    243.24000    177.62000     66.96000
12    152.30000     67.44000     66.96000
12    175.12000     44.55000     66.96000
12    206.41000    129.23000     66.96000
12    254.65000    195.93000     66.96000
12    219.77000    230.59000     66.96000
12    192.72000     88.04000     66.96000
12    186.53000    100.14000     66.96000
12    144.16000     87.06000     66.96000
12    145.78000     73.33000     66.96000
12    137.96000    161.27000     66.96000
12    174.79000    153.43000     66.96000
12    189.79000    173.04000     66.96000
12    256.93000    126.94000     66.96000
12    258.88000    139.04000     66.96000
12    258.56000    148.85000     66.96000
12    291.15000    151.47000     66.96000
12    261.16000    176.31000     66.96000
12    183.27000    193.31000     66.96000
12    146.76000    125.31000     66.96000
12    171.21000    132.50000     66.96000
12    169.58000    139.37000     66.96000
12    290.17000    140.02000     66.96000
12    278.11000    139.70000     66.96000
12    272.57000    183.83000     66.96000
12    248.78000    187.76000     66.96000
12    231.83000    196.91000     66.96000
12    126.55000    209.01000     66.96000
12    117.43000     96.54000     66.96000
12    125.25000     86.08000     66.96000
12    120.04000     55.34000     66.96000
12     79.95000    124.33000     66.96000
12    205.76000    149.50000     66.96000
12    207.06000    192.33000     66.96000
12    187.50000     38.02000     66.96000
12    161.43000     88.37000     66.96000
12    198.91000    101.77000     66.96000
12    160.13000    118.77000     66.96000
12    218.14000    119.75000     66.96000
12    228.90000    107.98000     66.96000
12    236.07000    144.93000     66.96000
12    102.76000     43.90000     66.96000
12     79.95000     60.90000     66.96000
12    101.13000     29.52000     66.96000
12     93.96000     22.32000     66.96000
12    277.79000    164.87000     66.96000
12    135.35000     68.09000     67.95000
12    118.41000    122.37000     67.95000
12    117.75000    137.08000     67.95000
12    147.74000    160.62000     67.95000
12    207.39000    178.60000     67.95000
12    238.02000    187.43000     67.95000
12    243.89000    168.47000     69.39000
12    138.94000    143.95000     70.22000
12    131.44000    182.53000     70.22000
12    110.26000    182.20000     70.22000
12    134.70000     82.81000     70.22000
12    118.08000     73.33000     71.43000
12    124.60000     67.11000     71.43000
12    134.38000     60.90000     71.43000
12    175.77000     34.75000     71.43000
12    164.04000     65.81000     71.43000
12    204.45000     87.06000     71.43000
12    211.95000     54.69000     71.43000
12    198.59000     53.71000     71.43000
12    163.38000    104.39000     71.43000
12    154.91000    101.77000     71.43000
12    152.96000     90.00000     71.43000
12    136.33000    109.94000     71.43000
12    135.35000     97.52000     71.43000
12    124.60000    114.85000     71.43000
12    172.19000    123.68000     71.43000
12    170.88000    114.85000     71.43000
12    155.56000    141.98000     71.43000
12    197.28000    192.33000     71.43000
12    175.77000    200.83000     71.43000
12    163.71000    209.33000     71.43000
12    144.48000    191.35000     71.43000
12    215.53000    205.08000     71.43000
12    198.26000    206.72000     71.43000
12    280.72000    129.56000     71.43000
12    268.33000    129.89000     71.43000
12    253.99000    204.10000     71.43000
12    246.17000    212.93000     71.43000
12    235.09000    226.99000     71.43000
12    222.05000    175.33000     71.43000
12     78.97000      0.74000     71.43000
12    187.18000     60.25000     71.43000
12    169.58000     74.63000     71.43000
12    241.93000    103.73000     71.43000
12    273.55000    124.33000     71.43000
12    178.38000    108.64000     73.17000
12    180.66000    118.12000     73.17000
12    187.83000    116.81000     73.17000
12    189.46000     72.02000     73.17000
12    187.50000     81.83000     73.17000
12    160.13000     75.94000     73.17000
12    217.82000    184.16000     73.17000
12    222.05000    189.06000     73.17000
12    215.21000    164.87000     73.17000
12    243.56000    224.37000     73.17000
12    254.65000    237.45000     73.17000
12    245.85000    241.05000     73.17000
12    289.52000    180.24000     73.17000
12    184.24000    167.16000     73.17000
12    163.71000    175.01000     73.17000
12    163.38000    182.85000     73.17000
12    190.44000    212.60000     73.17000
12    196.96000    224.05000     73.17000
12    214.56000    219.80000     73.17000
12    274.20000    157.68000     73.17000
12    112.87000    114.19000     73.17000
12     79.29000     37.69000     73.17000
12    106.35000     72.02000     73.17000
12    157.52000    203.45000     73.17000
12    156.21000    217.84000     73.17000
12    245.52000    138.39000     76.96000
12    138.94000     17.09000     76.96000
12    131.77000     25.92000     76.96000
12    129.81000     13.17000     76.96000
12    119.06000     14.80000     76.96000
12     85.49000     47.17000     76.96000
12     69.19000     39.65000     76.96000
12     63.32000     34.42000     76.96000
12     59.41000     39.65000     76.96000
12     86.14000    103.08000     76.96000
12     79.62000    105.37000     76.96000
12    100.48000     87.38000     76.96000
12     82.55000     94.25000     76.96000
12     99.18000    148.52000     76.96000
12    165.67000     48.81000     76.96000
12    209.02000     67.11000     76.96000
12    272.90000    115.50000     76.96000
12    285.28000    159.97000     76.96000
12    295.71000    178.60000     76.96000
12    176.75000    170.10000     76.96000
12     88.75000     10.23000     76.96000
12     90.05000     -6.78000     76.96000
12     82.88000    -12.99000     76.96000
12     69.52000     -6.78000     76.96000
12     99.83000     59.59000     76.96000
12     93.31000     68.75000     76.96000
12     92.01000     82.48000     76.96000
12    154.58000     49.46000     76.96000
12    248.78000    160.62000     76.96000
12    237.70000    160.95000     76.96000
12    257.90000    188.08000     76.96000
12    223.36000    126.62000     78.10000
12    234.11000    127.93000     78.10000
12    289.52000    166.83000     78.10000
12    197.28000    149.18000     78.10000
12    151.65000    203.78000     78.10000
12    146.44000    176.31000     78.10000
12    132.75000    172.72000     78.10000
12    109.93000    128.91000     78.10000
12     94.61000    140.68000     78.10000
12    114.82000     27.23000     78.10000
12    107.65000     21.67000     78.10000
12    155.24000      8.92000     78.10000
12    166.32000     18.40000     78.10000
12    117.43000      2.05000     78.10000
12    114.17000     -8.08000     78.10000
12    105.04000    -22.80000     78.10000
12     97.22000    -31.30000     78.10000
12     63.00000     11.86000     78.10000
12     68.21000      6.96000     78.10000
12     82.23000     18.07000     78.10000
12    134.05000     47.50000     78.10000
12    139.92000     44.55000     78.10000
12    104.39000     96.87000     78.10000
12     58.11000     52.40000     78.10000
12     56.48000     45.21000     78.10000
12     92.01000     52.40000     78.10000
12    110.91000     83.13000     78.10000
12    222.70000    138.06000     78.93000
12    184.57000    153.75000     78.93000
12    195.98000    156.04000     78.93000
12    190.11000    161.60000     78.93000
12    199.24000    186.78000     78.93000
12    207.06000    164.87000     78.93000
12    200.21000    199.20000     78.93000
12    253.34000    110.60000     78.93000
12    243.89000    116.16000     78.93000
12    240.63000    111.58000     78.93000
12    125.90000    157.02000     78.93000
12    137.96000    167.49000     78.93000
12    108.63000    136.75000     78.93000
12    100.48000    167.16000     78.93000
12     97.87000    161.60000     78.93000
12    116.13000    171.41000     78.93000
12    120.69000    192.01000     78.93000
12    127.21000    199.53000     78.93000
12    118.08000    206.07000     78.93000
12    109.93000    187.43000     78.93000
12    133.73000    200.51000     78.93000
12    155.24000    210.97000     78.93000
12    174.79000    215.87000     78.93000
12    219.77000    213.58000     78.93000
12    241.61000    207.37000     78.93000
12    256.93000    212.93000     78.93000
12    268.33000    212.28000     78.93000
12    275.83000    205.41000     78.93000
12    288.22000    192.01000     78.93000
12    283.65000    177.62000     78.93000
12    284.63000    121.39000     78.93000
12    244.54000    131.52000     78.93000
12    163.38000     42.59000     78.93000
12    155.24000     30.50000     78.93000
12    145.78000     34.75000     78.93000
12    147.74000     53.71000     78.93000
12    157.19000    151.14000     80.14000
12    161.43000    156.70000     80.14000
12    116.78000     40.63000     80.98000
12    115.15000     49.13000     80.98000
12    103.41000    107.98000     80.98000
12     92.66000    115.50000     80.98000
12     90.70000    131.19000     80.98000
12     83.53000    138.71000     80.98000
12    143.18000    212.93000     80.98000
12    133.73000    214.89000     80.98000
12    177.40000    229.93000     80.98000
12    163.06000    230.59000     80.98000
12    178.38000    219.80000     80.98000
12    183.92000    228.30000     80.98000
12    209.67000    231.57000     80.98000
12    209.67000    237.45000     80.98000
12    268.33000    220.12000     80.98000
12    269.31000    143.29000     80.98000
12    275.83000    172.39000     80.98000
12    268.66000    177.29000     80.98000
12    223.68000    150.81000     80.98000
12    224.33000    160.29000     80.98000
12    237.37000    120.73000     80.98000
12    190.44000    108.96000     80.98000
12    208.36000     83.13000     80.98000
12    221.40000     93.27000     80.98000
12    208.04000     76.60000     80.98000
12    178.38000     61.88000     80.98000
12    187.50000     51.75000     80.98000
12    171.86000     92.29000     80.98000
12    153.61000    111.25000     80.98000
12    138.29000    117.79000     80.98000
12    122.97000    129.89000     80.98000
12    190.76000    186.12000     80.98000
12    218.14000    195.93000     80.98000
12    167.62000     55.67000     80.98000
12    153.28000     19.05000     80.98000
12    163.71000     24.94000     80.98000
12    118.08000    107.65000     80.98000
12    196.96000    134.14000     80.98000
12    206.08000    141.33000     80.98000
12    212.27000    173.37000     80.98000
12    174.47000    193.64000     80.98000
12    164.36000    191.03000     80.98000
12    144.81000    200.51000     80.98000
12    153.28000    197.89000     80.98000
12    206.08000    219.47000     80.98000
12    239.65000    218.49000     80.98000
12    252.36000    221.10000     80.98000
12    265.08000    191.35000     80.98000
12    282.02000    200.51000     80.98000
12    268.66000    202.14000     80.98000
12    268.66000    157.02000     80.98000
12    258.56000    156.37000     80.98000
12    257.58000    167.16000     80.98000
12    214.56000    152.77000     80.98000
12    187.18000    126.62000     80.98000
12    181.31000    141.66000     80.98000
12    166.64000    149.50000     80.98000
12    157.19000    128.25000     80.98000
12    135.35000    133.16000     80.98000
12    130.47000    119.10000     80.98000
12    115.15000    144.93000     80.98000
12    116.13000    157.68000     80.98000
12    204.45000    110.27000     80.98000
12    123.30000     35.40000     80.98000
12    133.40000     38.34000     80.98000
12    129.16000     54.36000     80.98000
12     82.88000     78.56000     80.98000
12     82.55000     87.71000     80.98000
12    176.42000    100.14000     80.98000
12    144.16000    113.87000     80.98000
12    143.50000     99.48000     80.98000
12    178.05000     83.46000     80.98000
12    107.98000    120.41000     80.98000
12    127.86000    145.91000     80.98000
12    178.38000    182.20000     80.98000
12    232.81000    179.58000     80.98000
12    241.93000    152.77000     80.98000
12    249.10000    145.58000     80.98000
12    135.03000    189.72000     80.98000
12    224.99000     78.23000     80.98000
12    191.74000    141.00000     80.98000
12    155.89000    175.01000     80.98000
12    231.83000    209.99000     80.98000
12    268.99000    165.85000     80.98000
12    285.28000    187.76000     80.98000
12    303.21000    175.99000     80.98000
12    290.50000    203.12000     80.98000
12    300.60000    202.80000     80.98000
12    197.61000    176.31000     80.98000
12    107.00000     59.27000     80.98000
12     75.38000    117.14000     80.98000
12    172.51000     17.42000     80.98000
12    105.04000    175.66000     80.98000
12    124.27000    184.16000     80.98000
12    228.90000    100.14000     80.98000
12    145.46000    147.22000     80.98000
12     92.66000     37.69000     80.98000
12    219.44000    103.08000     80.98000
12    158.82000    167.16000     81.89000
12    155.89000     82.15000     81.89000
12     82.23000     44.88000     81.89000
12    124.93000     22.00000     81.89000
12    152.63000     67.11000     82.79000
12    193.70000     88.04000     82.79000
12    186.20000    101.44000     82.79000
12    293.76000    153.43000     82.79000
12    260.51000    151.14000     82.79000
12    232.48000    169.77000     82.79000
12    247.80000    175.33000     82.79000
12    245.52000    200.51000     82.79000
12    189.13000    174.02000     82.79000
12    193.37000    201.81000     82.79000
12    208.69000    201.81000     82.79000
12    207.71000    188.41000     82.79000
12    175.44000    150.48000     82.79000
12    138.29000    159.31000     82.79000
12    115.47000    183.51000     82.79000
12    168.60000    203.78000     82.79000
12    183.27000    208.03000     82.79000
12    217.82000    231.57000     82.79000
12    219.44000    220.12000     82.79000
12    260.51000    123.02000     82.79000
12    274.85000    139.04000     82.79000
12    273.22000    151.47000     82.79000
12    166.32000     93.92000     82.79000
12    164.04000     82.15000     82.79000
12    175.77000     42.92000     82.79000
12    122.32000    101.12000     82.79000
12    115.80000     95.56000     82.79000
12     78.97000    127.27000     82.79000
12    103.09000     42.59000     82.79000
12    103.41000     52.73000     82.79000
12     79.95000     52.73000     82.79000
12     91.68000     76.27000     83.63000
12    151.65000    131.19000     83.63000
12    146.11000    126.62000     83.63000
12    141.87000    137.08000     83.63000
12    173.81000    136.75000     83.63000
12    163.71000    137.08000     83.63000
12    239.98000    187.10000     83.63000
12    233.46000    197.56000     83.63000
12    231.50000    188.08000     83.63000
12    246.82000    192.01000     83.63000
12    258.23000    196.91000     83.63000
12    256.27000    140.02000     83.63000
12    235.42000    145.91000     83.63000
12    292.13000    130.21000     83.63000
12    298.97000    142.64000     83.63000
12    281.70000    151.14000     83.63000
12    283.33000    137.41000     83.63000
12    202.82000    128.25000     83.63000
12    210.32000    134.14000     83.63000
12    216.51000    128.58000     83.63000
12    213.90000    114.85000     83.63000
12    159.47000    120.73000     83.63000
12    200.21000    101.12000     83.63000
12    183.92000     93.27000     83.63000
12    178.05000     70.71000     83.63000
12    146.44000     86.73000     83.63000
12    143.83000     72.35000     83.63000
12    122.97000     90.00000     83.63000
12    127.53000     77.25000     83.63000
12     95.92000    102.10000     83.63000
12    119.71000     60.90000     83.63000
12    123.62000     46.84000     83.63000
12    138.94000     29.84000     83.63000
12     92.66000     28.21000     83.63000
12    101.46000     32.13000     83.63000
12     66.91000     27.55000     83.63000
12     74.08000     23.96000     83.63000
12     82.55000     27.88000     83.63000
12     92.98000     17.75000     83.63000
12     99.83000     13.50000     83.63000
12    106.67000      3.03000     83.63000
12    102.44000     -3.18000     83.63000
12     94.29000      2.71000     83.63000
12    184.24000     46.84000     83.63000
12    188.81000     41.29000     83.63000
12    186.20000     31.48000     83.63000
12    195.00000     39.65000     83.63000
12    200.54000     67.44000     83.63000
12    198.26000     78.88000     83.63000
12    228.57000    147.22000     83.63000
12    152.30000    183.83000     83.63000
12    167.95000    221.76000     83.63000
12    169.90000    229.28000     83.63000
12    207.71000    226.34000     83.63000
12    214.88000    226.99000     83.63000
12    219.44000    227.64000     83.63000
12    228.57000    223.07000     83.63000
12    231.50000    217.51000     83.63000
12    228.24000    232.22000     83.63000
12    298.65000    186.45000     83.63000
12    291.80000    186.45000     83.63000
12    294.73000    163.89000     83.63000
12    289.52000    173.37000     83.63000
12    256.60000    178.27000     83.63000
12    247.80000    184.49000     83.63000
12    270.62000    194.62000     83.63000
12    272.90000    185.79000     83.63000
12    273.88000    178.93000     83.63000
12    148.72000    161.60000     83.63000
12    136.98000     54.04000     83.63000
12    195.65000     56.98000     87.11000
12    213.90000     57.63000     87.11000
12    167.95000     73.33000     87.11000
12    163.38000     64.83000     87.11000
12    154.26000     88.04000     87.11000
12    163.06000    102.10000     87.11000
12    155.56000    103.08000     87.11000
12    174.14000    113.21000     87.11000
12    175.44000    124.33000     87.11000
12    206.41000    148.52000     87.11000
12    178.38000    200.51000     87.11000
12    170.88000    208.35000     87.11000
12    163.06000    204.10000     87.11000
12    149.70000    207.05000     87.11000
12    144.48000    191.35000     87.11000
12    138.94000    173.70000     87.11000
12     95.27000    173.37000     87.11000
12    120.36000    134.79000     87.11000
12    132.10000     63.84000     87.11000
12    152.30000     54.69000     87.11000
12    124.27000     67.44000     87.11000
12    117.43000     67.11000     87.11000
12    117.43000     75.29000     87.11000
12     80.27000      1.07000     87.11000
12     85.49000      5.65000     87.11000
12    276.81000    120.73000     87.11000
12    268.99000    127.27000     87.11000
12    253.34000    206.39000     87.11000
12    245.85000    210.64000     87.11000
12    262.79000    214.89000     87.11000
12    262.47000    206.07000     87.11000
12    249.43000    166.83000     87.11000
12    276.16000    129.23000     87.11000
12    271.92000    121.71000     87.11000
12    282.35000    165.85000     87.11000
12    221.07000    204.10000     87.11000
12    197.61000    215.87000     87.11000
12    163.38000    212.60000     87.11000
12    133.73000    183.18000     87.11000
12    136.33000    141.66000     87.11000
12    106.67000    163.89000     87.11000
12     84.84000    114.19000     87.11000
12    137.96000    107.65000     87.11000
12    137.64000     90.98000     87.11000
12    135.68000     80.52000     87.11000
12    130.79000    103.08000     87.11000
12    222.05000    119.10000     87.11000
12    259.86000    130.21000     87.11000
12    266.70000    134.79000     87.11000
12    242.26000    103.08000     87.11000
12    231.83000    115.17000     87.11000
12    239.00000     95.56000     87.11000
12    249.76000     97.85000     87.11000
12    162.73000    107.98000     87.11000
12    247.47000    229.61000     87.11000
12    239.33000    229.93000     87.11000
12    235.09000    223.72000     87.11000
12    240.96000    236.80000     87.11000
12    255.95000    226.66000     87.11000
12    266.70000    226.34000     87.11000
12    263.77000    231.89000     87.11000
12    283.65000    213.91000     87.11000
12    198.59000    205.74000     87.11000
12    199.24000    231.57000     87.11000
12    191.41000    219.47000     87.11000
12    254.65000    237.78000     89.61000
12    245.85000    243.01000     89.61000
12     77.99000     35.73000     89.61000
12     70.17000     35.07000     89.61000
12    188.81000     71.36000     89.61000
12    184.90000     77.90000     89.61000
12    214.23000    164.22000     89.61000
12    218.14000    181.87000     89.61000
12    218.47000    190.04000     89.61000
12    261.16000    172.72000     89.61000
12    229.22000    153.43000     89.61000
12    183.59000    171.08000     89.61000
12    163.06000    172.72000     89.61000
12    160.78000    182.53000     89.61000
12    156.87000     74.31000     89.61000
12    117.10000    123.35000     89.61000
12    106.02000     71.36000     89.61000
12    194.02000    118.44000     89.61000
12    172.84000    160.95000     89.61000
12    212.27000     73.33000     89.61000
12    111.24000    113.87000     89.61000
12     68.54000     59.92000     89.61000
12    130.47000     24.94000     92.34000
12    138.94000     15.13000     92.34000
12    131.77000     11.53000     92.34000
12    119.06000     13.50000     92.34000
12    116.78000     21.01000     92.34000
12     60.72000     36.05000     92.34000
12     56.48000     12.84000     92.34000
12     92.33000     -8.08000     92.34000
12     82.88000    -12.99000     92.34000
12     97.22000    147.54000     92.34000
12     82.88000    102.42000     92.34000
12     99.18000     86.08000     92.34000
12    174.79000    169.77000     92.34000
12    255.95000    188.74000     92.34000
12    152.96000     47.50000     92.34000
12     90.70000     66.79000     92.34000
12    155.89000     32.13000     94.46000
12    145.13000     37.69000     94.46000
12    156.54000      6.30000     94.46000
12    114.50000     -4.81000     94.46000
12     81.58000     12.84000     94.46000
12     93.31000     52.73000     94.46000
12    109.61000     86.08000     94.46000
12     90.05000     91.31000     94.46000
12    105.04000    139.37000     94.46000
12    196.30000    157.35000     94.46000
12    186.53000    153.75000     94.46000
12    208.04000    168.14000     94.46000
12    243.89000    131.85000     94.46000
12    224.66000    138.06000     94.46000
12    241.61000    112.23000     94.46000
12    252.69000    112.56000     94.46000
12    270.94000    116.48000     94.46000
12    283.33000    178.93000     94.46000
12    295.39000    179.26000     94.46000
12    288.22000    165.85000     94.46000
12    284.96000    159.64000     94.46000
12    302.56000    181.87000     94.46000
12    200.21000    187.43000     94.46000
12    123.30000    197.89000     94.46000
12    135.35000    201.49000     94.46000
12    143.18000    180.56000     94.46000
12    135.35000    164.87000     94.46000
12    133.07000    169.45000     94.46000
12    122.32000    155.39000     94.46000
12    117.43000    170.76000     94.46000
12     95.27000    162.25000     94.46000
12     90.05000    153.43000     94.46000
12    235.09000    125.64000     94.46000
12    149.04000    151.79000     94.46000
12    156.21000    141.98000     94.46000
12    110.91000    190.04000     94.46000
12    190.76000    165.20000     94.46000
12    182.94000    162.58000     94.46000
12    169.58000    177.95000     95.44000
12    175.77000     51.75000     95.44000
12    108.30000     98.50000     95.44000
12    208.04000     82.81000     96.28000
12    222.38000     91.31000     96.28000
12    222.38000     98.50000     96.28000
12    192.07000    106.67000     96.28000
12    187.83000    145.91000     96.28000
12    241.93000    154.08000     96.28000
12    251.71000    156.37000     96.28000
12    267.36000    143.62000     96.28000
12    267.03000    156.37000     96.28000
12    222.38000    152.77000     96.28000
12    217.16000    157.68000     96.28000
12    222.38000    196.58000     96.28000
12    142.20000    166.83000     96.28000
12    197.28000    137.73000     96.28000
12    182.61000    122.69000     96.28000
12    166.97000     57.31000     96.28000
12    143.83000     62.21000     96.28000
12    154.58000     22.32000     96.28000
12    116.13000     31.48000     96.28000
12    104.39000     25.27000     96.28000
12    107.98000     17.42000     96.28000
12    110.58000     49.79000     96.28000
12    108.95000    120.73000     96.28000
12    130.47000    113.87000     96.28000
12    138.61000    119.10000     96.28000
12    134.05000    126.94000     96.28000
12    125.58000    126.29000     96.28000
12    105.37000    126.62000     96.28000
12    139.92000    151.79000     96.28000
12    145.13000    142.31000     96.28000
12    130.79000    187.43000     96.28000
12    123.95000    184.81000     96.28000
12    126.55000    175.66000     96.28000
12    109.93000    178.60000     96.28000
12    102.76000    174.68000     96.28000
12     99.18000    167.16000     96.28000
12    119.06000    129.89000     96.28000
12    117.75000    110.27000     96.28000
12    188.48000    186.78000     96.28000
12    198.91000    198.55000     96.28000
12    237.70000    208.03000     96.28000
12    238.02000    218.49000     96.28000
12    251.39000    218.49000     96.28000
12    264.10000    190.70000     96.28000
12    286.91000    192.66000     96.28000
12    301.58000    176.31000     96.28000
12    288.87000    181.87000     96.28000
12    274.85000    165.52000     96.28000
12    239.98000    122.04000     96.28000
12    209.02000    218.16000     96.28000
12    153.93000    199.85000     96.28000
12    159.80000     53.38000     96.28000
12    142.53000     47.50000     96.28000
12    133.40000     46.84000     96.28000
12    132.42000     38.34000     96.28000
12    105.37000     61.88000     96.28000
12     83.21000     79.86000     96.28000
12     81.25000     89.35000     96.28000
12     57.78000     43.25000     96.28000
12    185.22000     58.29000     96.28000
12    100.15000    111.25000     96.28000
12     95.59000    125.31000     96.28000
12     92.66000    133.16000     96.28000
12    249.10000    144.60000     96.28000
12    181.31000    139.04000     96.28000
12    195.33000    130.87000     96.28000
12    185.22000    132.18000     96.28000
12    157.84000    159.64000     96.28000
12    155.89000    148.20000     96.28000
12    163.38000    146.89000     96.28000
12    176.42000    189.06000     96.28000
12    177.07000    179.26000     96.28000
12    184.24000    193.64000     96.28000
12    155.24000    191.03000     96.28000
12    224.33000    164.22000     96.28000
12    220.42000    172.72000     96.28000
12    207.39000    177.29000     96.28000
12    204.78000    159.31000     96.28000
12    215.86000    144.60000     96.28000
12    232.48000    136.43000     96.28000
12    264.10000    103.40000     96.28000
12    153.93000    113.54000     96.28000
12    147.09000    116.81000     96.28000
12    146.76000    100.79000     96.28000
12    118.41000     40.63000     96.28000
12     77.34000    115.83000     96.28000
12    193.37000     87.38000     97.94000
12    163.06000     88.69000     97.94000
12    151.33000     66.79000     97.94000
12    162.41000     80.52000     97.94000
12    178.38000    146.89000     97.94000
12    235.09000    168.79000     97.94000
12    230.85000    175.01000     97.94000
12    244.54000    177.62000     97.94000
12    291.15000    153.75000     97.94000
12    256.27000    119.75000     97.94000
12    273.88000    139.37000     97.94000
12    209.67000    194.62000     97.94000
12    193.70000    202.14000     97.94000
12    182.94000    207.70000     97.94000
12    222.05000    218.82000     97.94000
12    219.12000    211.62000     97.94000
12    290.50000    199.53000     97.94000
12    276.16000    202.47000     97.94000
12    155.56000    172.39000     97.94000
12    167.30000    164.87000     97.94000
12    176.75000    101.77000     97.94000
12    175.77000     88.04000     97.94000
12    102.44000     41.94000     97.94000
12     90.05000     37.04000     97.94000
12     81.58000     54.69000     97.94000
12     82.23000     47.50000     97.94000
12    124.93000     33.11000     97.94000
12    272.90000    157.35000     97.94000
12    261.82000    150.81000     97.94000
12    276.48000    208.68000     97.94000
12    220.75000     63.19000     97.94000
12    119.71000    104.06000     97.94000
12    114.50000     96.54000     97.94000
12    190.76000     98.83000     97.94000
12    189.79000    172.06000     97.94000
12    188.81000    177.95000     97.94000
12    103.41000     56.65000     97.94000
12    176.42000     42.27000     97.94000
12     97.55000    102.10000     99.08000
12     90.05000     74.96000     99.08000
12     99.18000     74.63000     99.08000
12    109.93000     79.54000     99.08000
12    148.07000     77.58000     99.08000
12    192.72000     46.84000     99.08000
12    163.38000    127.60000     99.08000
12    166.64000    137.41000     99.08000
12    151.98000    132.50000     99.08000
12    165.01000    118.12000     99.08000
12    215.53000    132.50000     99.08000
12    206.73000    140.02000     99.08000
12    241.61000    198.55000     99.08000
12    274.20000    180.89000     99.08000
12    244.87000    188.74000     99.08000
12    232.48000    201.49000     99.08000
12    232.16000    191.68000     99.08000
12    258.23000    196.26000     99.08000
12    298.65000    157.35000     99.08000
12    209.99000    203.45000     99.08000
12    126.55000     88.69000     99.08000
12    124.93000     76.27000     99.08000
12    137.96000     72.67000     99.08000
12    182.29000     65.81000     99.08000
12    182.94000     44.55000     99.08000
12     79.62000    130.21000     99.08000
12     86.47000    124.98000     99.08000
12     85.49000    141.00000     99.08000
12     96.57000     10.23000     99.08000
12     92.01000     21.67000     99.08000
12     77.67000     24.61000     99.08000
12    202.82000    131.19000     99.08000
12    165.67000     71.69000    102.79000
12    196.96000     57.63000    102.79000
12    156.54000     63.84000    102.79000
12    136.98000     56.98000    102.79000
12    130.14000     61.88000    102.79000
12    120.36000     67.11000    102.79000
12    117.10000    135.12000    102.79000
12    138.29000    191.03000    102.79000
12    221.73000    205.74000    102.79000
12    251.39000    205.41000    102.79000
12    253.67000    210.97000    102.79000
12    260.51000    214.24000    102.79000
12    267.36000    131.85000    102.79000
12    273.22000    120.73000    102.79000
12    211.30000     58.29000    102.79000
12    165.67000    103.40000    102.79000
12    175.12000    112.23000    102.79000
12    171.86000     74.31000    102.79000
12    152.63000     94.25000    102.79000
12    153.28000     85.10000    102.79000
12    124.93000    138.39000    102.79000
12    173.81000    198.55000    102.79000
12    172.84000    205.08000    102.79000
12    166.97000    210.64000    102.79000
12    151.98000    210.32000    102.79000
12    247.15000    168.47000    102.79000
12    254.97000    151.14000    102.79000
12    256.93000    138.71000    102.79000
12    299.30000    167.81000    102.79000
12    258.88000    163.24000    102.79000
12    261.49000    181.87000    102.79000
12    270.62000    173.04000    102.79000
12    139.92000     86.73000    102.79000
12    131.77000    101.12000    102.79000
12    200.54000     72.02000    102.79000
12    121.34000     54.36000    102.79000
12    143.83000     26.57000    102.79000
12    165.99000     24.28000    102.79000
12    103.09000      4.01000    102.79000
12     87.77000      4.01000    102.79000
12     65.28000     22.98000    102.79000
12     69.19000     48.48000    102.79000
12     77.01000     65.81000    102.79000
12    227.27000    118.12000    102.79000
12    221.07000    122.69000    102.79000
12    175.44000     34.75000    104.61000
12    181.31000     93.92000    104.61000
12    174.14000     61.23000    104.61000
12    147.41000    125.64000    104.61000
12    156.54000    124.33000    104.61000
12    138.29000    137.41000    104.61000
12    132.42000    141.33000    104.61000
12    128.51000    150.81000    104.61000
12    127.53000    159.97000    104.61000
12    109.28000    157.68000    104.61000
12    144.48000    108.31000    104.61000
12     89.40000    108.64000    104.61000
12     94.29000     31.15000    104.61000
12     84.51000      1.07000    104.61000
12     77.01000      6.30000    104.61000
12    208.69000    148.85000    104.61000
12    202.50000    151.14000    104.61000
12    237.70000    143.62000    104.61000
12    197.93000    174.35000    104.61000
12    195.98000    215.55000    104.61000
12    294.73000    188.74000    104.61000
12    147.09000    160.95000    104.61000
12    171.21000    151.14000    104.61000
12    173.49000    126.94000    104.61000
12    207.39000     99.48000    104.61000
12    208.36000    108.31000    104.61000
12    219.77000    113.21000    104.61000
12    187.83000     76.27000    105.44000
12    211.62000     74.31000    105.44000
12    138.94000     96.87000    105.44000
12    110.26000    143.95000    105.44000
12    103.41000    149.83000    105.44000
12    119.71000    123.35000    105.44000
12     72.12000     38.67000    105.44000
12     68.87000     31.15000    105.44000
12    212.60000    165.20000    105.44000
12    256.93000    175.66000    105.44000
12    218.14000    188.74000    105.44000
12    231.83000    154.73000    105.44000
12    225.64000    145.58000    105.44000
12    215.86000    181.54000    105.44000
12    162.41000    184.81000    105.44000
12    152.63000    179.91000    105.44000
12    193.04000    117.79000    105.44000
12    135.68000     31.15000    108.10000
12    127.86000     22.98000    108.10000
12    137.31000     15.13000    108.10000
12    131.77000      8.26000    108.10000
12    117.43000     12.84000    108.10000
12    117.43000      6.30000    108.10000
12     62.35000     35.40000    108.10000
12     80.92000    103.40000    108.10000
12     90.05000     98.83000    108.10000
12    100.81000     87.38000    108.10000
12    160.45000     98.50000    108.10000
12    110.91000    149.18000    108.10000
12    175.77000    166.50000    108.10000
12    166.32000    171.41000    108.10000
12    242.91000    130.54000    109.84000
12    233.46000    124.00000    109.84000
12    236.07000    113.21000    109.84000
12    161.43000     36.05000    109.84000
12    155.56000     30.50000    109.84000
12    147.09000     37.36000    109.84000
12    157.52000      7.61000    109.84000
12    107.98000     -4.49000    109.84000
12     89.40000     53.38000    109.84000
12    117.10000     73.33000    109.84000
12    136.98000     65.81000    109.84000
12    110.91000     70.71000    109.84000
12     90.70000     86.40000    109.84000
12    106.67000    137.73000    109.84000
12     94.61000    138.71000    109.84000
12     93.31000    144.27000    109.84000
12     91.68000    151.79000    109.84000
12    110.26000     88.37000    109.84000
12    137.31000    159.64000    109.84000
12    144.81000    176.97000    109.84000
12    143.18000    183.51000    109.84000
12    180.33000    154.08000    109.84000
12    184.24000    159.97000    109.84000
12    193.70000    156.70000    109.84000
12    288.87000    165.85000    109.84000
12    279.42000    159.64000    109.84000
12    290.82000    174.68000    109.84000
12    192.39000    150.81000    109.84000
12    198.26000     96.21000    109.84000
12    134.70000    172.39000    109.84000
12    119.38000    168.47000    110.67000
12    120.36000    156.04000    110.67000
12    173.16000     54.36000    110.67000
12    109.28000    112.56000    110.67000
12    119.71000     85.10000    110.67000
12    134.70000     80.52000    110.67000
12    155.89000     45.21000    110.67000
12    149.70000     55.67000    110.67000
12    183.92000     83.13000    110.67000
12     92.01000     65.15000    110.67000
12     82.55000     14.80000    110.67000
12    206.08000    168.47000    110.67000
12    249.10000    182.20000    110.67000
12    282.02000    169.45000    110.67000
12    281.70000    181.87000    110.67000
12    276.48000    193.31000    110.67000
12    296.04000    146.56000    110.67000
12    226.62000    132.50000    110.67000
12    221.07000    138.39000    110.67000
12    181.64000    169.77000    110.67000
12    196.30000    162.25000    110.67000
12    162.41000    203.12000    110.67000
12    169.90000    175.99000    110.67000
12    109.28000    169.77000    110.67000
12    142.85000    200.51000    110.67000
12    125.25000    198.22000    110.67000
12    244.22000    106.67000    110.67000
12    255.62000    107.65000    110.67000
12    222.38000     99.81000    111.66000
12    226.29000     87.71000    111.66000
12    208.04000     82.81000    111.66000
12    193.37000     62.54000    111.66000
12    194.02000    106.67000    111.66000
12    185.55000    124.33000    111.66000
12    196.63000    126.29000    111.66000
12    194.02000    141.66000    111.66000
12    237.70000    152.12000    111.66000
12    239.65000    157.35000    111.66000
12    252.36000    156.70000    111.66000
12    264.42000    157.35000    111.66000
12    288.54000    183.51000    111.66000
12    301.58000    178.60000    111.66000
12    136.66000     48.48000    111.66000
12    160.13000    112.23000    111.66000
12    130.47000    113.87000    111.66000
12    145.78000    115.83000    111.66000
12    137.31000    124.00000    111.66000
12    118.73000    112.23000    111.66000
12    114.17000    121.71000    111.66000
12    100.48000    114.85000    111.66000
12     78.32000    117.79000    111.66000
12    107.32000     49.79000    111.66000
12    110.26000     58.61000    111.66000
12    108.30000     26.57000    111.66000
12    110.26000     18.07000    111.66000
12    120.04000     24.61000    111.66000
12    136.01000    110.60000    111.66000
12    153.28000    152.45000    111.66000
12    160.45000    143.95000    111.66000
12    149.04000    140.02000    111.66000
12    172.51000    158.00000    111.66000
12    186.85000    183.51000    111.66000
12    183.59000    195.28000    111.66000
12    201.19000    199.85000    111.66000
12    221.07000    192.99000    111.66000
12    214.56000    196.91000    111.66000
12    229.22000    165.85000    111.66000
12    222.38000    169.45000    111.66000
12    241.28000    120.08000    111.66000
12    271.59000    145.25000    111.66000
12    225.64000    158.99000    111.66000
12    216.84000    147.54000    111.66000
12    193.04000    192.33000    111.66000
12    184.57000    140.02000    111.66000
12    177.07000    136.10000    111.66000
12    105.37000    125.31000    111.66000
12    142.53000    165.20000    111.66000
12    125.90000    184.81000    111.66000
12    127.53000    171.08000    111.66000
12    153.93000    199.53000    111.66000
12    157.19000     72.67000    111.66000
12    162.73000     90.00000    114.23000
12    161.10000     80.85000    114.23000
12    203.47000    140.68000    114.23000
12    216.84000    133.16000    114.23000
12    273.88000    140.35000    114.23000
12    285.93000    141.33000    114.23000
12    283.98000    151.47000    114.23000
12    290.17000    155.39000    114.23000
12    298.32000    157.68000    114.23000
12    233.46000    170.76000    114.23000
12    241.28000    180.89000    114.23000
12    235.09000    191.35000    114.23000
12    242.91000    198.87000    114.23000
12    232.48000    212.28000    114.23000
12    237.37000    208.03000    114.23000
12    241.28000    217.51000    114.23000
12    221.40000    215.87000    114.23000
12    211.30000    188.74000    114.23000
12    192.72000    202.80000    114.23000
12    165.34000    160.29000    114.23000
12    160.13000    166.83000    114.23000
12    193.04000     87.38000    114.23000
12    220.10000     59.92000    114.23000
12    182.61000     62.54000    114.23000
12    140.90000     73.00000    114.23000
12    149.04000     76.60000    114.23000
12    186.53000     44.55000    114.23000
12    101.46000     73.98000    114.23000
12     86.14000     76.60000    114.23000
12    119.71000     33.11000    114.23000
12     98.20000     40.30000    114.23000
12     82.88000     48.48000    114.23000
12     77.34000     53.71000    114.23000
12    148.39000    100.14000    114.23000
12    163.71000    122.69000    114.23000
12    161.43000    132.18000    114.23000
12    177.40000    144.60000    114.23000
12    117.43000    177.62000    114.23000
12    179.03000    180.56000    114.23000
12    187.50000    171.08000    114.23000
12    182.94000    208.35000    114.23000
12    194.35000    209.33000    114.23000
12    149.04000     65.48000    114.23000
12    119.38000    105.69000    114.23000
12    108.95000     99.48000    114.23000
12     96.24000    100.46000    114.23000
12    181.31000     54.36000    114.23000
12    125.90000     41.29000    114.23000
12    114.82000     43.25000    114.23000
12     99.83000     17.75000    114.23000
12     78.64000     26.25000    114.23000
12     83.53000     38.34000    114.23000
12    141.55000    149.50000    114.23000
12    173.81000     85.10000    114.23000
12    207.06000    127.27000    114.23000
12    255.95000    124.33000    114.23000
12    257.90000    194.30000    114.23000
12    208.69000    207.05000    114.23000
12    154.26000    190.70000    114.23000
12    127.21000    121.39000    114.23000
12    150.67000     95.56000    118.70000
12    164.04000     99.15000    118.70000
12    164.36000    108.96000    118.70000
12    175.12000    110.27000    118.70000
12    179.03000    124.00000    118.70000
12    166.97000     71.36000    118.70000
12    154.58000     64.83000    118.70000
12    150.67000     84.77000    118.70000
12    141.87000     80.19000    118.70000
12    129.16000     92.29000    116.88000
12    123.30000     72.02000    116.88000
12    119.71000     96.54000    116.88000
12    113.52000    105.37000    116.88000
12    130.79000    133.16000    116.88000
12    151.33000    132.83000    116.88000
12    185.87000    152.45000    116.88000
12    215.21000    155.06000    116.88000
12    229.55000    174.68000    116.88000
12    249.76000    136.43000    116.88000
12    225.64000    183.18000    116.88000
12    224.66000    197.89000    116.88000
12    211.62000     67.44000    118.70000
12    247.15000    124.98000    118.70000
12    236.07000    131.85000    118.70000
12    253.34000    148.20000    118.70000
12    251.71000    167.49000    118.70000
12    248.45000    161.27000    118.70000
12    242.26000    160.62000    118.70000
12    240.96000    173.04000    118.70000
12    270.29000    179.26000    118.70000
12    263.77000    184.81000    118.70000
12    272.25000    121.39000    118.70000
12    258.23000    140.35000    118.70000
12    253.02000    211.95000    118.70000
12    259.21000    210.32000    118.70000
12    301.25000    169.77000    118.70000
12    222.05000    207.37000    118.70000
12    234.76000    197.56000    118.70000
12    208.04000    175.99000    118.70000
12    167.62000    209.66000    118.70000
12    172.84000    199.20000    118.70000
12    150.02000    174.35000    118.70000
12    169.25000    118.77000    118.70000
12    192.07000     97.19000    118.70000
12    170.88000     76.92000    118.70000
12    133.73000     60.25000    118.70000
12    125.25000     59.27000    118.70000
12    140.57000     54.04000    118.70000
12    164.69000     28.53000    118.70000
12    155.56000     22.98000    118.70000
12    145.78000     20.03000    118.70000
12    168.60000     43.90000    118.70000
12    195.65000     76.27000    118.70000
12    198.59000     69.73000    118.70000
12    205.10000     57.31000    118.70000
12    115.15000    133.16000    118.70000
12    100.15000    144.27000    118.70000
12    177.40000    103.08000    118.70000
12    209.67000    120.08000    118.70000
12    222.38000    125.64000    118.70000
12    170.23000    140.02000    119.76000
12    172.19000    149.83000    119.76000
12    153.61000    158.00000    119.76000
12    147.09000    160.62000    119.76000
12    128.51000    152.77000    119.76000
12    110.91000    157.68000    119.76000
12    183.27000     93.60000    119.76000
12    136.33000     24.61000    119.76000
12     92.01000     32.78000    119.76000
12    184.24000    112.89000    119.76000
12    186.53000    100.79000    119.76000
12    229.55000    152.12000    121.50000
12    223.36000    147.22000    121.50000
12    227.27000    140.02000    121.50000
12    209.02000    151.47000    121.50000
12    208.69000    145.58000    121.50000
12    200.21000    153.75000    121.50000
12    145.13000    125.31000    121.50000
12    152.63000    122.37000    121.50000
12    116.45000    144.60000    121.50000
12    117.10000    140.02000    121.50000
12    119.38000    128.25000    121.50000
12    100.48000    149.83000    121.50000
12    161.76000    186.12000    121.50000
12    160.78000    174.02000    121.50000
12    154.26000    179.26000    121.50000
12    142.85000    106.02000    121.50000
12    130.79000    101.12000    121.50000
12    143.18000     91.63000    121.50000
12    117.10000     51.42000    121.50000
12    159.80000     55.34000    121.50000
12    102.44000     61.23000    121.50000
12     95.92000     51.09000    121.50000
12    107.98000     39.32000    121.50000
12     91.68000     22.98000    121.50000
12    210.64000    107.33000    121.50000
12    204.78000     96.21000    121.50000
12    195.00000    116.81000    121.50000
12    223.36000    115.83000    121.50000
12    230.53000    106.67000    121.50000
12    240.63000    141.33000    121.50000
12    262.79000    117.14000    121.50000
12    254.32000    174.68000    121.50000
12    262.14000    168.79000    121.50000
12    246.50000    205.74000    121.50000
12    266.05000    198.87000    121.50000
12    252.04000    195.93000    121.50000
12    215.53000    182.53000    121.50000
12    215.53000    167.81000    121.50000
12    195.00000    180.56000    121.50000
12    165.34000    193.64000    121.50000
12    139.92000    192.99000    121.50000
12    130.47000    192.99000    121.50000
12    127.53000    178.60000    121.50000
12    178.05000     33.77000    121.50000
12    182.61000     74.63000    121.50000
12    174.47000     68.09000    121.50000
12     87.12000    115.50000    121.50000
12     99.18000    134.14000    121.50000
12    140.90000    140.35000    121.50000
12    127.86000    162.91000    121.50000
12    101.78000     88.04000    123.25000
12     89.40000    101.12000    123.25000
12     94.61000     94.90000    123.25000
12    180.01000    131.52000    123.25000
12    173.81000    166.50000    123.25000
12    202.17000    193.31000    124.08000
12    165.34000     36.05000    124.91000
12    154.26000     37.36000    124.91000
12    143.50000     37.04000    124.91000
12    115.15000     69.40000    124.91000
12    141.22000     66.46000    124.91000
12    110.58000    137.73000    124.91000
12    106.35000    136.43000    124.91000
12    109.93000    148.85000    124.91000
12    136.66000    162.91000    124.91000
12    180.66000    159.31000    124.91000
12    185.22000    162.91000    124.91000
12    192.72000    156.04000    124.91000
12    205.10000    158.33000    124.91000
12    280.07000    160.29000    124.91000
12    286.26000    165.20000    124.91000
12    287.89000    176.31000    124.91000
12    294.08000    177.95000    124.91000
12    242.59000    130.21000    124.91000
12    140.57000    169.45000    124.91000
12    175.77000     94.58000    124.91000
12    157.19000     32.13000    124.91000
12    108.95000     87.71000    124.91000
12     88.42000     92.94000    124.91000
12     81.25000    110.27000    124.91000
12     92.01000    138.39000    124.91000
12    135.03000     33.11000    124.91000
12    171.86000     51.09000    125.82000
12    171.53000     56.98000    125.82000
12    196.30000    163.56000    125.82000
12    279.09000    181.87000    125.82000
12    275.18000    198.22000    125.82000
12    236.39000    114.52000    125.82000
12    124.27000     87.71000    125.82000
12    133.07000     78.23000    125.82000
12    135.35000     90.65000    125.82000
12    147.74000     46.84000    125.82000
12     91.35000     66.79000    125.82000
12    105.04000    104.39000    125.82000
12    116.13000     81.83000    125.82000
12    212.93000    123.35000    126.81000
12    201.52000    123.02000    126.81000
12    185.22000    124.98000    126.81000
12    198.91000    106.67000    126.81000
12    198.26000     98.50000    126.81000
12    190.76000    106.67000    126.81000
12    219.77000     98.17000    126.81000
12    226.94000    133.16000    126.81000
12    220.75000    136.75000    126.81000
12    189.79000    146.89000    126.81000
12    198.26000    145.58000    126.81000
12    179.36000    138.39000    126.81000
12    180.01000     88.04000    126.81000
12    156.21000     90.65000    126.81000
12    146.11000    110.92000    126.81000
12    137.96000    111.25000    126.81000
12    138.61000    117.79000    126.81000
12    133.07000    117.14000    126.81000
12    122.97000    115.17000    126.81000
12    121.01000    121.39000    126.81000
12    111.24000    124.00000    126.81000
12    112.21000    116.16000    126.81000
12    108.95000    130.87000    126.81000
12    101.46000    122.69000    126.81000
12     94.94000     85.42000    126.81000
12    158.82000     72.67000    126.81000
12    135.68000     49.13000    126.81000
12    235.42000    155.39000    126.81000
12    231.18000    163.56000    126.81000
12    225.64000    169.12000    126.81000
12    253.67000    153.75000    126.81000
12    262.14000    161.60000    126.81000
12    271.59000    148.20000    126.81000
12    251.71000    179.91000    126.81000
12    211.95000    196.26000    126.81000
12    219.44000    191.03000    126.81000
12    229.55000    188.08000    126.81000
12    225.31000    203.45000    126.81000
12    201.52000    200.51000    126.81000
12    196.63000    191.03000    126.81000
12    186.20000    182.85000    126.81000
12    183.92000    188.41000    126.81000
12    186.20000    198.87000    126.81000
12    204.13000    180.56000    126.81000
12    145.46000    176.64000    126.81000
12    170.88000    178.93000    126.81000
12    165.99000    170.76000    126.81000
12    129.81000    171.74000    126.81000
12    125.58000    186.12000    126.81000
12    148.39000    138.06000    126.81000
12    151.65000    152.12000    126.81000
12    159.15000    148.85000    126.81000
12    160.45000    138.71000    126.81000
12    171.53000    126.94000    126.81000
12    170.23000    132.83000    126.81000
12    161.76000    115.17000    126.81000
12    150.67000    118.12000    126.81000
12    125.90000    141.33000    126.81000
12    117.43000    153.10000    126.81000
12     99.50000    110.60000    126.81000
12     96.90000    116.81000    126.81000
12    128.84000     66.79000    126.81000
12    159.80000     46.84000    126.81000
12    121.01000     26.25000    126.81000
12    111.24000     20.69000    126.81000
12    101.46000     31.80000    126.81000
12    107.32000     57.96000    126.81000
12    105.04000     67.77000    126.81000
12    131.12000     16.44000    126.81000
12     90.70000     56.32000    126.81000
12    206.73000     80.52000    126.81000
12    187.50000     83.79000    126.81000
12    237.05000    123.02000    126.81000
12    253.67000    111.91000    126.81000
12    246.50000    106.67000    126.81000
12    240.63000     96.21000    126.81000
12    229.22000     79.54000    126.81000
12    257.58000    133.16000    126.81000
12    271.59000    158.00000    126.81000
12    287.56000    189.06000    127.79000
12    138.94000    131.19000    127.79000
12    180.01000     55.67000    130.67000
12    187.18000     46.19000    130.67000
12    161.43000     86.40000    130.67000
12    100.48000     74.96000    130.67000
12     86.14000     79.21000    130.67000
12    104.39000     93.92000    130.67000
12     97.22000    102.10000    130.67000
12    139.59000    153.75000    130.67000
12    143.50000    146.23000    130.67000
12    159.15000    128.25000    130.67000
12    178.70000    144.60000    130.67000
12    226.29000    156.37000    130.67000
12    180.01000    173.04000    130.67000
12    208.69000    187.76000    130.67000
12    241.28000    179.58000    130.67000
12    275.83000    143.29000    130.67000
12    174.47000     84.77000    130.67000
12    149.70000     76.27000    130.67000
12    161.10000    164.87000    130.67000
12    166.97000    156.37000    130.67000
12    136.98000    177.62000    130.67000
12    152.30000    188.74000    130.67000
12    192.07000     57.96000    130.67000
12    155.24000    106.02000    130.67000
12    204.78000    133.48000    130.67000
12    178.70000    205.41000    130.67000
12    189.13000    208.03000    130.67000
12    159.15000    199.20000    130.67000
12    293.76000    161.27000    130.67000
12    293.43000    154.41000    130.67000
12    284.30000    144.60000    130.67000
12    258.23000    184.16000    130.67000
12    122.97000    107.98000    132.41000
12    110.26000    102.42000    132.41000
12    131.77000    130.54000    132.41000
12    232.16000    171.08000    132.41000
12    192.07000    123.02000    132.41000
12    168.93000     88.37000    132.41000
12    164.04000     78.23000    132.41000
12    140.24000     72.02000    132.41000
12    234.76000    191.35000    132.41000
12    179.36000    180.24000    132.41000
12    183.92000    151.47000    132.41000
12    149.37000     60.90000    134.23000
12    155.89000     65.15000    134.23000
12    164.36000     65.81000    134.23000
12    134.05000     63.52000    134.23000
12    140.57000     54.04000    134.23000
12    151.65000     85.42000    134.23000
12    145.46000     80.52000    134.23000
12    149.70000     95.89000    134.23000
12    160.78000    102.75000    134.23000
12    191.74000     95.23000    134.23000
12    249.10000    124.66000    134.23000
12    215.86000    156.04000    134.23000
12    242.59000    161.60000    134.23000
12    253.02000    166.83000    134.23000
12    249.76000    172.72000    134.23000
12    252.69000    209.66000    134.23000
12    229.22000    196.26000    134.23000
12    217.16000    203.45000    134.23000
12    171.21000    114.52000    134.23000
12    168.93000    119.75000    134.23000
12    166.64000    105.04000    134.23000
12    100.15000    140.68000    134.23000
12    213.58000     65.48000    134.23000
12    114.50000     33.77000    134.23000
12    122.32000     40.30000    134.23000
12    124.27000     59.92000    134.23000
12    103.74000     50.77000    134.23000
12     97.55000     43.90000    134.23000
12    125.25000     78.88000    134.23000
12    117.10000    101.44000    134.23000
12    254.97000    143.29000    134.23000
12    267.36000    140.02000    134.23000
12    280.07000    134.79000    134.23000
12    264.75000    185.79000    134.23000
12    270.29000    176.97000    134.23000
12    238.02000    199.85000    134.23000
12    271.92000    190.70000    134.23000
12    180.66000    112.23000    135.06000
12    185.22000     98.50000    135.06000
12    173.49000    141.66000    135.06000
12    151.00000    161.60000    135.06000
12    265.73000    129.23000    135.06000
12    164.04000     93.92000    135.06000
12    136.66000     27.23000    135.06000
12    149.37000     26.90000    135.06000
12    124.60000     95.89000    135.06000
12    104.72000     80.19000    135.06000
12    132.10000    153.43000    135.90000
12    120.69000    168.47000    135.90000
12    110.58000    156.70000    135.90000
12    131.44000    188.08000    135.90000
12    173.49000    199.85000    135.90000
12    252.36000    160.62000    135.90000
12    294.08000    170.10000    135.90000
12    256.93000    203.78000    135.90000
12    199.56000    206.72000    135.90000
12    236.72000    207.05000    135.90000
12    174.79000    102.75000    135.90000
12    208.04000    117.46000    135.90000
12    231.83000    128.58000    135.90000
12    214.56000    136.75000    135.90000
12    131.44000     44.23000    135.90000
12     87.44000     46.52000    135.90000
12     90.05000     32.46000    135.90000
12    280.07000    153.10000    135.90000
12    227.27000    139.70000    136.73000
12    219.44000    141.00000    136.73000
12    222.70000    148.52000    136.73000
12    210.32000    144.60000    136.73000
12    209.34000    150.81000    136.73000
12    220.10000    164.87000    136.73000
12    212.93000    171.74000    136.73000
12    147.09000    123.35000    136.73000
12    195.65000    118.12000    136.73000
12    175.44000     75.29000    136.73000
12    145.46000    106.02000    136.73000
12    122.97000    129.56000    136.73000
12    115.15000    129.56000    136.73000
12    116.13000    141.98000    136.73000
12    103.41000    149.50000    136.73000
12     96.90000    145.91000    136.73000
12    163.38000    178.60000    136.73000
12    160.13000    171.08000    136.73000
12    155.24000    180.56000    136.73000
12    151.65000    175.01000    136.73000
12    161.76000    185.47000    136.73000
12    165.99000    191.03000    136.73000
12    197.93000    183.83000    136.73000
12    186.85000    169.77000    136.73000
12    162.08000     54.36000    136.73000
12    156.87000     59.92000    136.73000
12    165.99000     31.15000    136.73000
12    202.50000     68.42000    136.73000
12    201.52000     73.33000    136.73000
12    231.50000    106.67000    136.73000
12    221.07000    108.96000    136.73000
12    110.58000     48.48000    136.73000
12    104.72000     40.96000    136.73000
12    119.06000     48.81000    136.73000
12    111.89000     12.51000    136.73000
12    101.13000     15.78000    136.73000
12     94.94000     23.30000    136.73000
12     90.70000     17.42000    136.73000
12    116.78000     62.21000    138.85000
12    133.73000     99.81000    138.85000
12    131.44000    108.64000    138.85000
12    174.79000    165.85000    138.85000
12    174.79000    153.10000    138.85000
12    238.67000    142.31000    138.85000
12    261.16000    173.37000    138.85000
12    251.71000    196.26000    138.85000
12    246.17000    202.80000    138.85000
12    261.82000    121.71000    138.85000
12    209.34000     97.85000    138.85000
12    214.88000    179.26000    139.76000
12    129.81000    180.56000    139.76000
12    125.90000    159.31000    139.76000
12    170.88000     47.50000    141.58000
12    153.28000     38.02000    141.58000
12    143.50000     67.77000    141.58000
12    133.07000     88.69000    141.58000
12    124.27000     88.69000    141.58000
12    109.93000     90.98000    141.58000
12    104.39000    106.35000    141.58000
12     92.66000     94.25000    141.58000
12    117.43000    136.75000    141.58000
12    110.91000    146.89000    141.58000
12    139.59000    161.60000    141.58000
12    142.53000    168.79000    141.58000
12    244.87000    134.46000    141.58000
12    178.70000    120.41000    141.58000
12    207.06000    158.99000    141.58000
12    196.30000    160.62000    141.58000
12    181.64000    162.91000    141.58000
12    188.48000    192.33000    141.58000
12    288.54000    179.26000    141.58000
12    280.07000    184.81000    141.58000
12    238.02000    115.83000    141.58000
12    190.44000    155.06000    141.58000
12    152.96000    126.62000    141.58000
12    140.57000     43.25000    141.58000
12    129.81000     34.75000    141.58000
12    146.44000     90.00000    142.41000
12    135.03000    116.81000    142.41000
12    124.27000    119.42000    142.41000
12    117.10000    117.46000    142.41000
12    110.91000    123.68000    142.41000
12    105.70000    127.60000    142.41000
12    108.95000    138.71000    142.41000
12    147.41000    139.37000    142.41000
12    138.61000    145.58000    142.41000
12    143.83000    176.31000    142.41000
12    166.64000    168.79000    142.41000
12    171.53000    175.66000    142.41000
12    183.59000    189.06000    142.41000
12    188.16000    183.18000    142.41000
12    202.50000    190.70000    142.41000
12    196.96000    194.95000    142.41000
12    212.93000    196.91000    142.41000
12    220.75000    185.47000    142.41000
12    229.22000    188.74000    142.41000
12    224.99000    206.07000    142.41000
12    254.32000    156.37000    142.41000
12    227.92000    164.87000    142.41000
12    197.61000    144.93000    142.41000
12    223.03000    131.85000    142.41000
12    216.51000    123.68000    142.41000
12    183.59000    127.60000    142.41000
12    180.66000    140.02000    142.41000
12    198.91000    112.56000    142.41000
12    197.28000    103.40000    142.41000
12    224.99000     99.81000    142.41000
12    181.31000     85.42000    142.41000
12    156.21000     91.63000    142.41000
12    168.60000     56.00000    142.41000
12    127.21000     67.11000    142.41000
12    108.30000     71.69000    142.41000
12     94.29000     88.69000    142.41000
12     86.47000     93.92000    142.41000
12    156.21000    119.75000    142.41000
12    166.32000    126.29000    142.41000
12    173.49000    127.93000    142.41000
12    187.50000    146.56000    142.41000
12    165.99000    149.18000    142.41000
12    156.21000    146.89000    142.41000
12    158.82000    157.35000    142.41000
12    150.35000    154.08000    142.41000
12    134.05000    166.50000    142.41000
12    129.49000    171.74000    142.41000
12    201.19000    174.68000    142.41000
12    206.08000    178.93000    142.41000
12    216.51000    191.68000    142.41000
12    235.09000    157.02000    142.41000
12    163.06000    137.73000    142.41000
12    154.26000    135.77000    142.41000
12    120.69000    151.14000    142.41000
12    115.80000    159.31000    142.41000
12    144.16000    113.21000    142.41000
12    161.43000    109.29000    142.41000
12    177.73000     91.96000    142.41000
12    158.17000     71.69000    142.41000
12    150.67000     50.44000    142.41000
12    113.84000     77.90000    142.41000
12    102.44000     63.52000    142.41000
12     90.05000     67.77000    142.41000
12     89.07000     58.29000    142.41000
12    101.78000     34.09000    142.41000
12    113.84000     24.61000    142.41000
12    125.90000     22.00000    142.41000
12    255.62000    133.16000    142.41000
12    271.92000    158.66000    142.41000
12    263.12000    163.24000    142.41000
12    109.28000    110.27000    142.41000
12     92.01000    109.62000    142.41000
12     96.57000    126.94000    142.41000
12     83.86000    117.79000    142.41000
12     84.51000    107.65000    142.41000
12     91.35000    136.75000    142.41000
12    181.64000    197.56000    144.00000
12    204.13000    199.53000    144.00000
12    173.81000    185.47000    144.00000
12    202.50000    166.18000    144.00000
12    239.65000    169.77000    144.00000
12    278.76000    176.64000    144.00000
12    283.98000    161.60000    144.00000
12    239.65000    125.64000    144.00000
12    242.91000    188.08000    144.00000
12    266.05000    202.47000    144.00000
12    174.79000     38.34000    144.00000
12    217.16000     98.50000    144.00000
12    144.16000    132.18000    144.00000
12    127.53000    139.04000    144.00000
12    180.66000     54.36000    146.58000
12    221.40000     90.98000    146.58000
12    210.32000     88.04000    146.58000
12    217.49000     76.60000    146.58000
12    208.69000     80.52000    146.58000
12    202.50000     98.17000    146.58000
12    161.10000     86.40000    146.58000
12    157.84000     80.19000    146.58000
12    175.77000     80.19000    146.58000
12    133.07000     77.90000    146.58000
12    116.78000     85.10000    146.58000
12     92.98000     80.85000    146.58000
12     97.87000     77.58000    146.58000
12    100.15000     91.96000    146.58000
12    102.44000    100.14000    146.58000
12    147.41000    147.22000    146.58000
12    140.90000    153.75000    146.58000
12    159.80000    165.52000    146.58000
12    169.90000    159.97000    146.58000
12    203.15000    134.46000    146.58000
12    222.70000    156.70000    146.58000
12    193.37000    176.31000    146.58000
12    195.65000    167.16000    146.58000
12    211.62000    186.78000    146.58000
12    221.73000    171.41000    146.58000
12    242.26000    175.99000    146.58000
12    276.81000    147.54000    146.58000
12    259.21000    151.47000    148.85000
12    246.17000    151.47000    148.85000
12    281.37000    170.10000    148.85000
12    271.27000    168.79000    148.85000
12    257.58000    182.53000    148.85000
12    259.86000    193.97000    148.85000
12    236.07000    188.74000    148.85000
12    231.18000    171.08000    148.85000
12    179.68000    175.33000    148.85000
12    180.66000    145.25000    148.85000
12    186.20000    151.79000    148.85000
12    194.35000    121.71000    148.85000
12    185.87000    106.35000    148.85000
12    188.48000    113.54000    148.85000
12    169.58000     87.71000    148.85000
12    167.30000     81.50000    148.85000
12    136.01000    132.83000    148.85000
12    135.03000    126.29000    148.85000
12    133.07000    143.95000    148.85000
12    122.32000    109.62000    148.85000
12    108.30000     58.94000    148.85000
12    162.08000     46.52000    148.85000
12    160.78000     38.02000    148.85000
12    140.24000     33.77000    148.85000
12    109.93000    104.06000    148.85000
12     99.83000    111.25000    148.85000
12     92.01000    118.44000    148.85000
12     85.49000    126.94000    148.85000
12    137.31000    178.27000    148.85000
12    147.09000    186.12000    148.85000
12    189.13000    200.18000    148.85000
12    249.76000    175.99000    149.91000
12    248.45000    167.49000    149.91000
12    256.27000    166.83000    149.91000
12    266.70000    180.56000    149.91000
12    266.05000    188.41000    149.91000
12    170.56000    119.42000    149.91000
12    168.60000    105.69000    149.91000
12    150.67000     99.15000    149.91000
12    161.10000    100.79000    149.91000
12    206.41000    125.96000    149.91000
12    232.81000    149.83000    149.91000
12    242.91000    159.97000    149.91000
12    248.45000    143.95000    149.91000
12    264.42000    143.95000    149.91000
12    272.57000    138.39000    149.91000
12    251.71000    125.31000    149.91000
12    244.22000    111.91000    149.91000
12    235.09000     99.81000    149.91000
12    150.02000     83.79000    149.91000
12    138.29000     51.75000    149.91000
12    113.84000     39.98000    149.91000
12    119.71000     32.46000    149.91000
12    164.04000     64.17000    149.91000
12    123.95000     80.85000    149.91000
12     97.22000     55.34000    149.91000
12     97.22000     44.23000    149.91000
12    124.93000     58.29000    149.91000
12    120.69000     72.67000    149.91000
12    149.37000     62.21000    149.91000
12    250.73000    160.29000    151.73000
12    119.71000     98.50000    151.73000
12    100.81000    139.04000    151.73000
12    148.72000    166.18000    151.73000
12    226.94000    198.55000    151.73000
12    234.11000    203.78000    151.73000
12    172.51000    195.60000    151.73000
12    233.79000    179.91000    151.73000
12    175.77000     97.52000    151.73000
12    175.12000    113.21000    151.73000
12    209.34000    117.46000    151.73000
12    130.79000    151.79000    151.73000
12    121.01000    128.91000    153.77000
12    209.02000    146.23000    153.77000
12    223.68000    139.37000    153.77000
12    215.21000    152.45000    153.77000
12    215.86000    167.49000    153.77000
12    209.99000    172.06000    153.77000
12    195.98000    186.12000    153.77000
12    184.57000    167.16000    153.77000
12    164.69000    183.51000    153.77000
12    158.17000    182.53000    153.77000
12    152.96000    174.02000    153.77000
12    213.58000    141.33000    153.77000
12    231.18000    127.93000    153.77000
12    228.57000    111.58000    153.77000
12    201.19000     70.38000    153.77000
12    192.39000     64.83000    153.77000
12    127.86000     46.52000    153.77000
12    114.50000     51.75000    153.77000
12    143.83000    103.40000    153.77000
12    105.04000     83.13000    153.77000
12    134.05000     98.17000    154.76000
12    132.10000    108.31000    154.76000
12    174.79000    150.16000    154.76000
12    178.05000    156.37000    154.76000
12    173.81000    139.04000    154.76000
12    198.26000    130.87000    154.76000
12    227.92000    144.27000    154.76000
12    232.81000    162.25000    154.76000
12    251.39000    199.20000    154.76000
12    243.56000    198.87000    154.76000
12    236.07000    194.62000    154.76000
12    170.56000     73.00000    155.59000
12    234.11000    139.04000    155.59000
12    153.28000    109.94000    156.42000
12    144.81000    123.35000    156.42000
12    127.21000    160.29000    156.42000
12    116.13000     64.83000    156.42000
12    121.01000     45.86000    156.42000
12    180.99000     66.79000    156.42000
12    189.46000     73.98000    156.42000
12    214.88000    106.67000    156.42000
12    238.35000    110.92000    156.42000
12    231.50000    123.68000    156.42000
12    253.34000    189.72000    156.42000
12    258.23000    174.02000    156.42000
12    267.36000    176.64000    156.42000
12    207.39000    156.37000    157.48000
12    198.59000    142.31000    157.48000
12    183.59000    138.71000    157.48000
12    224.01000    133.81000    157.48000
12    219.44000    125.64000    157.48000
12    197.28000    103.73000    157.48000
12    197.61000    112.56000    157.48000
12    180.99000    127.27000    157.48000
12    180.99000    120.41000    157.48000
12    167.95000    124.98000    157.48000
12    167.95000    131.19000    157.48000
12    166.32000    145.25000    157.48000
12    169.90000    153.43000    157.48000
12    154.91000    123.02000    157.48000
12    121.01000    121.06000    157.48000
12    110.91000    127.93000    157.48000
12    147.09000     93.60000    157.48000
12    145.46000     84.44000    157.48000
12    161.76000     93.60000    157.48000
12    161.10000     71.69000    157.48000
12    176.10000     75.61000    157.48000
12    181.31000     78.56000    157.48000
12    143.50000     66.79000    157.48000
12    168.27000     50.77000    157.48000
12    163.38000    135.77000    158.32000
12    140.24000    146.23000    158.32000
12    136.66000    156.37000    158.32000
12    115.15000    117.79000    158.32000
12    106.35000    110.92000    158.32000
12    102.11000    106.35000    158.32000
12    176.10000     85.75000    158.32000
12    153.93000     91.63000    158.32000
12    182.61000     87.71000    158.32000
12    179.68000     93.92000    158.32000
12    207.06000    177.29000    158.32000
12    219.12000    186.45000    158.32000
12    187.18000    185.79000    158.32000
12    216.19000    162.25000    158.32000
12    170.23000    172.06000    158.32000
12    193.70000    153.43000    160.21000
12    204.13000    166.18000    160.21000
12    178.38000    166.50000    160.21000
12    163.06000    115.83000    161.35000
12    155.56000    134.79000    161.35000
12    146.44000    135.12000    161.35000
12    158.50000    148.85000    161.35000
12    154.91000    155.39000    161.35000
12    149.70000    157.68000    161.35000
12    142.53000    166.50000    161.35000
12    146.44000    173.37000    161.35000
12    191.09000    144.93000    161.35000
12    221.07000    116.81000    161.35000
12    241.28000    130.87000    161.35000
12    207.06000    161.27000    161.35000
12    199.56000    175.66000    161.35000
12    179.03000    181.87000    161.35000
12    184.24000    190.70000    161.35000
12    202.82000    193.31000    161.35000
12    216.51000    195.60000    161.35000
12    210.97000    198.87000    161.35000
12    175.77000    131.52000    161.35000
12    197.61000    119.42000    161.35000
12    196.96000    167.49000    162.03000
12    192.39000    175.33000    162.03000
12    184.57000    179.26000    162.03000
12    189.79000    165.52000    162.03000
12    205.10000    138.06000    162.03000
12    192.72000    136.43000    162.03000
12    183.59000    133.16000    162.03000
12    200.21000     98.50000    162.03000
12    200.21000     89.02000    162.03000
12    190.11000     89.02000    162.03000
12    184.24000     98.50000    162.03000
12    158.50000     82.48000    162.03000
12    153.61000     71.36000    161.04000
12    148.39000     77.90000    161.04000
12    139.27000     74.31000    161.04000
12    140.24000     63.84000    161.04000
12    132.75000     67.44000    161.04000
12    171.86000     61.56000    161.04000
12    150.02000     57.31000    161.04000
12    160.78000     58.29000    161.04000
12    127.21000     71.04000    160.51000
12    136.66000     84.44000    160.51000
12    137.96000     93.60000    160.51000
12    169.90000     96.21000    160.51000
12    189.79000     82.48000    160.51000
12    165.01000    158.33000    161.65000
12    157.19000    161.60000    166.57000
12    169.58000    162.58000    166.57000
12    162.73000    172.06000    166.57000
12    182.61000    159.31000    166.57000
12    182.94000    152.12000    166.57000
12    150.67000     84.77000    166.57000
12    142.20000     79.54000    166.57000
12    131.44000     78.23000    166.57000
12    128.51000     84.12000    166.57000
12    131.44000     89.67000    166.57000
12    167.30000     87.06000    166.57000
11    270.52000     83.37000      0.00000
11    252.92000     83.70000      0.00000
11    236.30000     67.02000      0.00000
11    221.63000     60.16000      0.00000
11    240.86000     76.18000     18.71000
11    227.83000     70.29000     18.71000
11    219.35000     67.35000     18.71000
11    213.16000     81.41000     16.44000
11    198.82000     57.22000     18.41000
11    142.43000     46.43000     44.01000
11    197.19000     40.87000     46.13000
11    183.50000     19.94000     47.19000
11     57.69000     35.96000     59.08000
11    146.34000     14.39000     64.16000
11    208.60000     55.91000     50.83000
11    192.62000     33.68000     51.66000
11    101.36000     21.25000     50.07000
11     77.25000     39.56000     51.89000
11     87.02000     34.33000     51.89000
11     73.33000      8.50000     43.18000
11    111.89000    -17.56000     42.87000
11     97.55000    -18.22000     41.89000
11     86.47000    -16.91000     41.89000
11     96.24000    -12.99000     53.02000
11     93.31000     -7.76000     55.22000
11     60.72000      9.24000     62.34000
11     65.28000     16.11000     53.02000
11     49.64000     19.71000     70.30000
11     43.77000     12.51000     73.48000
11     44.75000     19.71000     72.42000
11     52.24000     25.59000     71.28000
11     48.98000      9.24000     83.02000
11     83.21000    -29.99000     84.46000
11    167.95000     33.44000     87.79000
11    203.47000     43.57000     88.78000
11    180.66000     21.34000     88.85000
11    301.58000    131.19000     88.85000
11    270.94000    106.35000     97.49000
11    281.70000    112.89000     98.32000
11    287.24000    142.96000     98.40000
11    246.82000    118.12000    101.58000
11    254.32000    128.25000     98.02000
11    269.31000    111.91000    110.14000
11    289.19000    132.50000    109.00000
11    278.44000    127.93000    116.05000
11    281.37000    134.14000    118.25000
11    311.68000    145.25000     28.41000
11    303.86000    124.00000     32.88000
11    318.20000    162.25000     34.24000
11    310.38000    159.31000     21.51000
11    262.79000     77.58000     24.62000
11    239.98000     85.10000     40.30000
11    228.24000    114.85000     55.60000
11    240.63000    106.35000     55.60000
11    257.90000    113.54000     56.43000
11    266.38000    121.71000     57.34000
11    280.07000    119.75000     59.77000
11    296.36000    146.89000     59.77000
11    305.49000    154.73000     60.60000
11    291.80000    121.06000     60.60000
11    234.11000    100.46000     62.95000
11    253.67000     96.87000     49.62000
11    195.33000    103.40000     45.30000
11    304.84000    197.56000     84.08000
11    306.14000    191.03000     84.08000
11    297.02000    192.66000     84.08000
11    229.22000     85.75000     86.89000
11    255.30000    103.40000     87.79000
11    211.62000    103.73000     88.85000
11    209.02000     94.25000     86.66000
11    233.46000     92.29000     95.44000
11    209.67000    118.12000    102.49000
11    202.82000    119.42000     90.45000
11    225.31000    110.27000     85.45000
11    309.08000    177.29000     85.45000
11    306.47000    165.52000     85.45000
11    302.56000    169.45000     84.39000
11    207.39000    211.62000     90.37000
11    277.46000    190.04000     88.32000
11    273.22000    205.74000     96.88000
11    268.33000    201.16000    104.99000
11    187.50000    215.87000    106.20000
11    167.30000    194.95000    105.14000
11    216.19000    158.66000    119.15000
11    284.96000    191.35000    112.11000
11    272.90000    185.14000    117.72000
11    277.13000    152.12000    109.00000
11    261.16000    192.33000    132.26000
11    249.76000    183.83000    133.62000
11    263.12000    151.47000    133.62000
11    241.61000    154.73000    133.62000
11    244.22000    149.50000    133.62000
11    275.50000    165.20000    133.62000
11    231.18000    179.26000    134.46000
11    222.05000    179.26000    134.46000
11    240.63000    194.30000    130.14000
11    283.65000    169.12000    130.14000
11    192.72000    171.41000    129.38000
11    202.17000    171.41000    126.65000
11    207.39000    167.81000    128.70000
11    204.78000    163.89000    128.70000
11    176.10000    192.33000    128.70000
11    186.85000    137.41000    141.43000
11    195.98000    138.71000    137.11000
11    195.65000    126.94000    139.30000
11    227.27000    119.75000    138.32000
11    220.42000    116.81000    139.68000
11    213.25000    108.96000    139.68000
11    203.80000     87.06000    139.68000
11    199.24000     91.96000    138.55000
11    185.22000     72.67000    141.35000
11    193.37000     74.31000    136.50000
11    173.49000     66.13000    149.91000
11    183.92000     62.54000    139.83000
11    133.73000     57.96000    150.67000
11    143.83000     72.02000    156.95000
11    191.09000     96.21000    157.79000
11    213.25000    130.87000    165.89000
11    206.08000    125.64000    166.73000
11    190.11000    160.29000    168.85000
11    197.93000    158.33000    168.85000
11    198.59000    149.83000    169.76000
11    174.79000    161.27000    171.95000
11    187.50000    174.35000    172.86000
11    168.93000    165.85000    171.50000
11    161.43000    166.18000    173.39000
11    189.79000    129.56000    172.03000
11    145.46000     90.00000    173.85000
11    195.98000     86.73000    145.14000
11    198.91000     81.50000    143.70000
11    190.11000     80.52000    143.70000
11    103.09000    118.77000    142.64000
11    132.10000    143.62000    129.38000
11    219.12000     87.71000    131.35000
11    216.51000     76.92000    131.35000
11    227.92000     91.31000    129.99000
11     90.70000    124.66000    130.44000
11    201.52000    185.79000    121.65000
11    266.70000    129.89000    119.23000
11    102.11000    158.33000    109.99000
11    136.66000    181.22000    114.38000
11    265.08000    206.39000    115.59000
11    220.42000     72.35000    108.32000
11    214.88000     51.75000     94.84000
11    211.62000     67.11000     94.84000
11    179.68000     32.78000     89.39000
11    167.95000     42.92000    100.82000
11     76.36000     47.17000     87.04000
11     79.95000    -25.41000     85.52000
11    122.64000    167.49000     83.55000
11    110.58000    150.81000     90.45000
11    105.04000    153.75000     86.13000
11    117.10000    144.27000    105.82000
11    195.65000    182.85000    105.14000
11    145.13000    181.87000    132.56000
11    198.59000     62.21000    130.21000
11     92.98000      9.24000    123.78000
11    186.85000    198.22000     82.04000
11    175.12000    231.57000     57.42000
11    247.15000    228.30000     58.02000
11    294.73000    203.78000     56.13000
11    227.27000    231.89000     51.06000
11    276.16000    211.62000     72.64000
11    314.94000    168.14000     85.14000
11    304.51000    183.83000     71.13000
11     58.76000     21.34000     79.92000
11     54.85000     14.48000     74.99000
11     95.92000    -23.12000     63.02000
11     72.12000      4.99000     78.93000
11    151.00000     20.69000     60.90000
11    150.67000     -1.54000     87.42000
11     54.52000     -9.72000     36.66000
11     61.37000     30.50000     41.36000
11     80.60000     83.46000     52.04000
11     83.21000    133.81000     36.97000
11    173.49000     24.28000     47.12000
11    168.27000      0.42000     47.95000
11    186.53000     28.86000     49.69000
11     87.44000    148.85000     74.54000
11     99.50000    180.24000     64.08000
11    110.58000    192.01000     65.37000
11     92.33000    157.02000     71.96000
11     82.88000    117.46000     68.78000
11     99.18000    126.29000     80.90000
11    285.28000    123.68000    106.20000
11     93.96000    133.16000     18.10000
11    146.11000    221.43000     12.35000
11    138.94000    174.02000     16.21000
11    122.97000    181.87000     16.21000
11    122.64000    207.05000     28.18000
11    291.48000    201.16000     27.12000
11    283.33000    203.45000     28.18000
11    281.05000    104.06000     39.54000
11    297.99000    136.43000     53.33000
11    306.14000    150.16000     52.95000
11    224.33000     63.19000     70.83000
11    135.03000     17.75000      7.50000
11    134.05000     33.77000      4.47000
11    176.42000     45.86000      3.64000
11    276.16000     97.52000      2.50000
11    103.41000     63.52000      0.68000
11     88.42000     16.76000      0.68000
11    110.91000     -1.22000      0.68000
11    161.43000     39.32000      0.68000
11     89.72000     80.52000      0.68000
11    314.62000    156.04000      1.82000
11     90.05000    109.94000     10.91000
11    104.39000    141.66000     10.91000
11    203.47000    217.84000     10.91000
11    244.87000    217.84000     10.91000
11    112.54000     38.02000      1.44000
11     95.92000    150.48000      2.58000
11     95.59000    165.52000      2.58000
11    127.53000     65.81000      4.70000
11    161.43000     73.98000      2.20000
11    179.36000     96.54000      2.20000
11    178.38000    119.75000      2.20000
11    246.50000     68.09000      2.20000
11    255.95000     78.23000      2.20000
11    107.65000    122.69000     31.59000
