# Supplementary material for: Design Principles of Pancreatic Islets: Glucose-Dependent Coordination of Hormone Pulses
Source: PLoS One. 2016 Apr 1;11(4):e0152446. doi: 10.1371/journal.pone.0152446 (PMC4818077; doi:10.1371/journal.pone.0152446)
Supplement: S1 Dataset — Three-dimensional coordinates of α and β cells within mouse islets (n = 29). Columns represent types, x, y, and z coordinates (μm) of cells (rows) within an islet. The numbers of the first column are 11 (α cell) and 12 (β cell). (ZIP) [file pone.0152446.s009.zip › Mouse/M26.txt]

12    -79.85000     24.19000      0.38000
12    -80.18000     38.91000      0.38000
12    -63.56000     21.25000      0.38000
12    -49.87000     33.68000      0.38000
12    -58.67000     40.21000      0.38000
12    -70.73000     56.56000      0.38000
12    -77.57000     57.87000      0.38000
12    -74.64000     65.39000      0.38000
12    -75.94000     75.52000      0.38000
12    -63.56000     58.85000      0.38000
12    -59.97000     47.41000      0.38000
12     -0.98000     55.25000      0.38000
12    -10.43000     41.85000      0.38000
12    -21.19000     37.93000      0.38000
12    -28.36000     79.12000      0.38000
12    -21.84000     90.24000      0.38000
12    -10.10000     89.58000      0.38000
12      1.30000     98.74000      0.38000
12    -24.44000    104.62000      0.38000
12    -12.71000     97.10000      0.38000
12     12.71000     91.22000      0.38000
12      9.45000     70.95000      0.38000
12      8.15000     81.74000      0.38000
12     -5.54000     63.75000      0.38000
12     -1.63000     73.24000      0.38000
12    -29.01000     68.33000      0.38000
12    -37.48000     60.81000      0.38000
12    -88.00000     57.87000      0.38000
12    -96.48000     44.79000      0.38000
12    -85.39000     33.68000      0.38000
12    -22.49000     50.35000      2.12000
12     -9.78000     54.60000      2.12000
12    -15.97000     68.33000      2.12000
12     -3.26000     86.64000      2.12000
12     -6.84000     79.77000      2.95000
12      4.89000     54.27000      2.95000
12    -43.02000     55.58000      2.95000
12    -55.73000     57.22000      2.95000
12    -44.00000     35.31000      3.86000
12    -67.14000     34.98000      3.86000
12    -58.34000     30.08000      3.86000
12    -74.96000     42.18000      3.86000
12    -70.07000     50.02000      3.86000
12    -84.09000     47.41000      4.70000
12    -77.57000     51.98000      4.70000
12    -91.59000     52.96000      4.70000
12    -92.24000     37.27000      5.53000
12    -87.35000     64.73000      5.53000
12    -81.48000     69.97000      5.53000
12    -43.67000     46.10000      5.53000
12    -35.53000     49.70000      5.53000
12    -28.68000     57.54000      5.53000
12    -17.60000     54.60000      5.53000
12     -2.28000     45.77000      5.53000
12     11.41000     58.52000      5.53000
12    -45.63000     75.20000      5.53000
12    -55.41000     75.20000      5.53000
12    -64.86000     79.45000      5.53000
12    -53.78000     65.06000      5.53000
12    -37.81000     68.66000      5.53000
12    -36.50000     78.47000      5.53000
12    -32.59000     91.87000      5.53000
12    -42.04000     93.18000      5.53000
12    -47.59000     85.99000      5.53000
12    -51.50000     91.87000      5.53000
12    -57.69000     86.97000      5.53000
12    -33.57000    100.37000      6.36000
12     10.10000    102.99000      7.20000
12     18.25000     81.08000      7.20000
12      1.96000     65.39000      7.20000
12    -21.84000     74.54000      7.20000
12    -29.99000     43.81000      7.20000
12    -34.55000     36.29000      7.20000
12    -26.73000     29.10000      7.20000
12    -58.02000     16.35000      7.20000
12    -42.04000     20.27000      7.20000
12    -76.59000     34.66000      8.03000
12    -70.73000     15.04000      8.03000
12    -89.30000     19.94000      8.03000
12    -21.84000     97.43000      8.86000
12      3.91000     89.91000      8.86000
12    -10.76000    102.01000      8.86000
12    -45.63000     65.39000      8.86000
12    -11.08000     33.35000     11.36000
12     -4.89000     39.89000     11.36000
12    -19.56000     29.10000     11.36000
12    -35.53000     21.58000     11.36000
12    -52.47000     41.52000     10.07000
12    -11.08000     73.56000     10.07000
12    -37.48000     85.66000     10.98000
12    -26.40000     85.33000     10.98000
12    -48.24000     25.83000     12.65000
12    -81.81000     39.23000     15.53000
12    -62.90000     25.50000     15.53000
12    -51.82000     34.66000     16.51000
12    -62.58000     39.89000     16.51000
12    -58.34000     47.41000     17.35000
12    -64.86000     58.20000     16.36000
12    -74.31000     58.85000     16.36000
12    -30.31000     63.43000     16.36000
12    -10.76000     63.75000     16.36000
12     -2.61000     58.52000     16.36000
12      7.82000     73.89000     16.36000
12      0.33000     75.52000     16.36000
12      3.91000     82.72000     16.36000
12    -12.71000     89.91000     16.36000
12    -21.51000     82.06000     16.36000
12     -4.89000     94.16000     16.36000
12      2.61000     98.74000     16.36000
12     11.73000     85.01000     17.20000
12     14.67000     77.16000     17.20000
12     -9.78000     53.62000     18.03000
12    -18.90000     40.54000     18.03000
12    -21.19000     47.08000     18.03000
12    -20.86000     63.75000     18.03000
12    -28.68000     69.31000     18.86000
12    -29.66000     76.18000     18.86000
12     -8.47000     79.12000     18.86000
12     -5.21000     85.33000     18.86000
12    -26.73000    105.60000     18.86000
12    -12.39000    111.16000     18.86000
12     15.97000     93.51000     18.86000
12      3.59000     52.31000     18.86000
12    -40.42000     59.18000     18.86000
12    -55.73000     55.58000     18.86000
12    -71.70000     65.39000     18.86000
12    -83.11000     59.18000     18.86000
12    -38.13000     31.39000     18.86000
12    -26.73000     37.27000     18.86000
12    -47.91000     52.31000     18.86000
12    -63.23000     68.00000     18.86000
12    -46.93000     14.71000     18.86000
12    -80.83000      6.87000     18.86000
12    -97.78000     17.33000     18.86000
12    -56.06000      6.21000     18.86000
12    -99.41000     29.10000     19.69000
12    -58.34000     33.68000     19.69000
12    -73.99000     40.87000     19.69000
12    -68.45000     51.00000     19.69000
12    -68.77000     32.37000     19.69000
12    -93.87000     44.79000     19.69000
12      8.80000     66.70000     19.69000
12    -44.98000     33.35000     19.69000
12    -86.70000     33.35000     19.69000
12    -78.55000     77.49000     19.69000
12    -20.21000     90.24000     19.69000
12    -31.29000     91.22000     20.60000
12    -35.53000     75.52000     20.60000
12    -39.11000     69.31000     20.60000
12    -18.25000     53.62000     20.60000
12    -25.75000     53.62000     20.60000
12    -34.22000     55.58000     20.60000
12    -39.76000     40.54000     20.60000
12    -40.42000     49.04000     20.60000
12     -4.24000     48.06000     20.60000
12    -79.20000     66.70000     20.60000
12    -79.20000     52.31000     20.60000
12    -84.09000     46.43000     20.60000
12    -89.30000     51.00000     20.60000
12    -87.35000     64.73000     20.60000
12    -41.07000     95.47000     20.60000
12    -47.26000     85.33000     20.60000
12    -44.98000     76.83000     20.60000
12    -51.50000     71.93000     20.60000
12    -55.08000     78.79000     20.60000
12    -63.23000     77.49000     20.60000
12    -55.41000     64.41000     20.60000
12    -59.97000     86.64000     20.60000
12    -54.43000     91.54000     20.60000
12    -49.54000     97.43000     20.60000
12    -68.45000     84.68000     20.60000
12    -34.22000    107.89000     20.60000
12    -13.04000     97.10000     20.60000
12    -17.60000    104.62000     20.60000
12    -31.62000     99.72000     21.51000
12      1.96000    111.49000     21.51000
12    -21.19000     73.89000     22.35000
12     -3.26000     68.66000     22.35000
12      2.93000     62.12000     22.35000
12    -32.92000     45.77000     22.35000
12    -62.58000     18.64000     22.35000
12    -29.01000     28.77000     22.35000
12    -30.31000      7.85000     22.35000
12    -22.16000     17.00000     22.35000
12    -12.71000     23.21000     22.35000
12     -3.26000     29.75000     22.35000
12      4.56000     39.89000     22.35000
12     11.08000     50.35000     22.35000
12     17.27000     56.89000     22.35000
12     22.82000     79.77000     22.35000
12     24.44000     87.62000     22.35000
12     13.04000    101.03000     22.35000
12     12.39000    108.55000     22.35000
12     -0.00000    121.30000     22.35000
12    -96.80000     51.00000     22.35000
12    -76.92000     34.33000     24.09000
12    -46.93000     65.06000     24.09000
12    -23.14000     96.45000     24.09000
12     -7.50000    102.66000     24.09000
12      3.91000     89.91000     24.09000
12      9.45000     90.24000     24.09000
12    -53.45000     42.18000     25.98000
12    -14.01000     71.93000     25.98000
12    -77.90000     25.83000     25.98000
12    -37.81000     14.06000     25.98000
12    -73.33000     14.71000     25.98000
12    -86.05000     21.25000     25.98000
12    -55.41000     20.60000     25.98000
12    -28.36000     83.04000     28.10000
12    -35.20000     82.72000     28.10000
12    -41.07000     87.29000     28.10000
12     -7.82000     34.98000     28.10000
12    -14.99000     31.39000     28.10000
12    -21.19000     29.10000     28.10000
12    -32.92000     21.58000     28.10000
12    -51.82000     26.48000     28.10000
12    -63.88000     26.48000     30.60000
12    -81.48000     40.21000     30.60000
12      2.93000     74.87000     31.51000
12      3.91000     81.41000     31.51000
12     -1.96000     58.52000     31.51000
12    -10.43000     63.43000     31.51000
12      2.61000     97.10000     31.51000
12     -4.56000     93.51000     31.51000
12     -9.45000     90.24000     31.51000
12    -15.64000     83.04000     31.51000
12    -62.58000     58.85000     31.51000
12    -73.01000     57.54000     31.51000
12    -73.99000     48.39000     31.51000
12     12.39000     73.56000     32.35000
12     13.04000     79.77000     32.35000
12     14.34000     85.33000     32.35000
12    -52.15000     35.31000     32.35000
12    -63.88000     40.87000     32.35000
12    -70.73000     21.25000     32.35000
12     -3.91000     41.85000     32.35000
12    -13.69000     43.81000     33.25000
12    -10.43000     52.96000     33.25000
12    -21.51000     45.45000     33.25000
12    -20.53000     59.50000     33.25000
12    -31.94000     62.77000     33.25000
12    -21.19000     67.02000     33.25000
12    -60.30000     48.06000     33.25000
12    -91.26000     57.22000     33.25000
12    -71.38000     71.93000     33.25000
12     18.25000     68.66000     33.25000
12    -94.85000     36.29000     33.25000
12    -89.30000     39.23000     33.25000
12    -66.49000     13.40000     33.25000
12    -89.63000     12.75000     33.25000
12    -93.22000     24.19000     33.25000
12    -25.42000    112.14000     33.25000
12    -41.72000    103.97000     33.25000
12     22.16000     97.76000     33.25000
12     -7.82000     79.45000     34.39000
12    -27.38000     73.24000     34.39000
12    -41.07000     59.18000     34.39000
12    -53.78000     55.91000     34.39000
12    -50.85000     48.39000     34.39000
12    -14.67000     39.23000     34.39000
12    -23.14000     38.25000     34.39000
12    -37.81000     33.68000     34.39000
12    -64.21000     65.72000     34.39000
12    -73.99000     63.75000     34.39000
12     10.43000     62.45000     35.22000
12      2.93000     52.64000     35.22000
12    -45.96000     33.02000     35.22000
12    -47.26000     40.21000     35.22000
12    -58.99000     34.00000     35.22000
12    -68.12000     34.98000     35.22000
12    -66.82000     54.93000     35.22000
12    -75.94000     76.18000     35.22000
12    -82.46000     59.18000     35.22000
12    -21.84000     88.60000     35.22000
12    -78.55000     52.64000     36.81000
12    -86.37000     52.31000     36.81000
12    -94.19000     44.79000     36.81000
12    -74.31000     41.52000     36.81000
12    -67.47000     48.06000     36.81000
12     -5.54000     51.00000     36.81000
12    -23.47000     52.31000     36.81000
12    -30.64000     55.25000     36.81000
12    -41.72000     51.33000     36.81000
12    -40.42000     41.52000     36.81000
12    -38.46000     65.39000     36.81000
12    -34.55000     71.93000     36.81000
12     -4.89000     85.99000     36.81000
12    -14.34000     95.14000     36.81000
12    -22.82000    103.31000     36.81000
12    -29.66000     93.18000     36.81000
12    -30.31000    102.99000     36.81000
12    -37.81000     96.12000     36.81000
12    -38.13000     76.18000     36.81000
12    -44.00000     70.62000     36.81000
12    -46.61000     78.47000     36.81000
12    -56.71000     64.73000     36.81000
12    -58.02000     79.45000     36.81000
12    -52.15000     71.27000     36.81000
12    -61.93000     71.93000     36.81000
12    -69.75000     78.14000     36.81000
12    -48.56000     92.53000     36.81000
12    -54.10000     86.64000     36.81000
12    -52.47000    101.35000     36.81000
12    -59.65000     94.16000     36.81000
12    -65.84000     87.62000     36.81000
12    -80.83000     68.99000     36.81000
12    -86.37000     64.73000     36.81000
12    -30.31000     35.31000     36.81000
12    -44.65000      8.83000     36.81000
12    -85.07000     29.10000     36.81000
12      6.19000     68.99000     36.81000
12     15.64000     94.16000     36.81000
12    -35.85000    113.78000     36.81000
12      4.56000    114.76000     36.81000
12    -30.64000     44.46000     37.65000
12    -34.87000     51.66000     37.65000
12      1.63000     64.08000     37.65000
12     -3.59000     69.97000     37.65000
12    -20.53000     77.16000     37.65000
12    -83.11000      8.50000     37.65000
12    -10.78000     25.44000     39.47000
12    -33.59000     13.35000     39.47000
12      4.54000     46.04000     39.47000
12     12.69000     54.54000     39.47000
12     23.45000     61.41000     39.47000
12     24.10000     74.81000     39.47000
12     23.12000     90.83000     39.47000
12      8.78000    105.87000     39.47000
12     -4.26000    111.76000     39.47000
12    -19.90000    119.60000     39.47000
12     -1.65000    127.12000     39.47000
12      2.26000    119.93000     39.47000
12     16.27000    118.62000     39.47000
12     22.47000    111.76000     39.47000
12    -50.87000    107.18000     39.47000
12    -72.38000     84.29000     39.47000
12    -83.79000     77.75000     39.47000
12   -100.41000     34.92000     39.47000
12    -98.45000     48.66000     39.47000
12    -83.13000     47.35000     39.47000
12    -98.13000     21.19000     39.47000
12    -46.63000      4.19000     39.47000
12    -16.97000     24.14000     39.47000
12    -28.05000     28.39000     39.47000
12    -24.14000     21.19000     39.47000
12     -5.89000     99.99000     39.47000
12      6.17000     88.22000     39.47000
12     28.99000     93.45000     39.47000
12     27.03000     84.62000     39.47000
12     19.86000    104.89000     39.47000
12    -75.64000     32.31000     39.47000
12    -60.64000     18.58000     39.47000
12    -17.30000     51.60000     39.47000
12    -48.26000     63.04000     39.47000
12    -27.07000     65.98000     39.47000
12    -62.27000    103.58000     39.47000
12    -64.23000     96.72000     39.47000
12    -36.53000     27.41000     39.47000
12    -80.85000     33.94000     39.47000
12    -76.62000     25.77000     41.21000
12    -79.22000     17.27000     41.21000
12    -40.76000     19.89000     41.21000
12    -53.15000     18.90000     41.21000
12    -47.61000     55.85000     41.21000
12    -10.45000     72.52000     41.21000
12    -16.97000     70.89000     41.21000
12      9.76000     97.70000     41.21000
12    -15.99000    101.95000     41.21000
12    -45.00000    112.08000     41.21000
12      8.45000    120.58000     41.21000
12     12.04000    110.78000     41.21000
12    -88.02000     72.85000     41.21000
12    -55.43000     41.46000     41.21000
12    -41.09000     86.58000     43.33000
12    -29.03000     84.29000     43.33000
12    -30.99000     79.06000     43.33000
12    -71.07000     97.04000     43.33000
12    -50.21000     23.81000     43.33000
12    -55.76000     29.37000     43.33000
12    -17.30000     31.00000     43.33000
12    -10.13000     32.96000     43.33000
12     -2.96000     34.60000     43.33000
12     16.27000     59.45000     43.33000
12    -21.86000     96.72000     43.33000
12     14.97000    102.60000     43.33000
12    -17.62000    111.76000     45.53000
12    -91.93000     50.29000     46.51000
12    -65.53000     29.69000     46.51000
12    -61.62000     25.77000     46.51000
12     30.94000     75.47000     47.50000
12     19.21000     80.70000     47.50000
12     11.06000     80.37000     47.50000
12     -4.58000     60.10000     47.50000
12    -13.06000     62.06000     47.50000
12     -6.21000     41.46000     47.50000
12    -32.94000     20.54000     47.50000
12      1.28000     97.37000     47.50000
12    -12.41000     89.20000     47.50000
12    -18.27000     83.64000     47.50000
12     -4.58000     92.14000     47.50000
12      3.89000     75.79000     47.50000
12      0.63000     82.33000     47.50000
12    -42.39000    104.89000     49.62000
12    -27.07000    110.45000     49.62000
12    -66.51000     63.70000     49.62000
12    -69.77000     68.60000     49.62000
12    -74.99000     67.29000     49.62000
12    -75.64000     58.79000     49.62000
12    -56.08000     55.52000     49.62000
12    -88.35000     40.16000     49.62000
12    -89.33000     57.81000     49.62000
12    -17.30000     38.85000     49.62000
12    -17.62000     44.08000     49.62000
12    -21.21000     58.46000     49.62000
12    -52.50000     48.33000     49.62000
12    -59.67000     48.66000     49.62000
12     13.34000     69.91000     49.62000
12     26.38000     99.01000     49.62000
12     14.65000     87.24000     49.62000
12     21.16000     66.97000     49.62000
12     -5.24000     76.77000     49.62000
12     12.04000     42.12000     49.62000
12     16.93000     48.00000     49.62000
12     19.86000     52.58000     49.62000
12    -23.81000     35.25000     49.62000
12    -39.13000     35.58000     49.62000
12    -67.16000     21.85000     49.62000
12     19.86000     98.02000     49.62000
12    -57.71000     36.23000     50.75000
12    -71.40000     36.23000     50.75000
12    -81.50000     60.10000     50.75000
12    -67.82000     55.85000     50.75000
12    -75.64000     77.75000     50.75000
12      1.61000     52.58000     50.75000
12      7.47000     60.43000     50.75000
12    -37.83000     58.79000     50.75000
12    -47.28000     29.69000     52.42000
12    -48.26000     39.83000     52.42000
12    -32.61000     38.19000     52.42000
12    -39.79000     69.91000     52.42000
12    -55.76000     93.77000     52.42000
12    -26.42000    100.64000     52.42000
12    -22.51000    105.54000     52.42000
12    -34.24000     99.99000     52.42000
12    -58.36000     74.48000     52.42000
12    -70.42000     45.39000     52.42000
12    -86.39000     66.64000     52.42000
12    -79.22000     68.93000     52.42000
12    -71.40000     73.50000     52.42000
12    -42.39000     92.79000     52.42000
12      2.26000    109.47000     52.42000
12      4.87000     39.18000     53.25000
12     -6.54000     48.98000     53.25000
12    -11.10000     55.85000     53.25000
12     -2.63000     67.62000     53.25000
12    -43.70000     46.69000     53.25000
12    -28.70000     54.54000     53.25000
12    -29.36000     44.08000     53.25000
12    -63.90000     40.81000     53.25000
12    -76.29000     50.29000     53.25000
12    -77.59000     40.48000     53.25000
12    -59.02000     62.72000     53.25000
12    -52.50000     72.85000     53.25000
12    -62.60000     83.97000     53.25000
12    -68.47000     89.85000     53.25000
12    -52.82000     79.39000     53.25000
12    -42.07000     80.04000     53.25000
12    -22.19000     76.45000     53.25000
12    -31.96000     91.49000     53.25000
12    -23.49000     88.87000     53.25000
12    -49.89000     87.89000     53.25000
12    -48.26000     98.02000     53.25000
12    -66.51000     76.77000     53.25000
12    -13.06000     95.41000     53.25000
12     -5.89000    121.56000     53.25000
12    -33.27000     71.22000     53.25000
12    -35.87000     12.04000     55.07000
12    -48.91000      5.17000     55.07000
12    -59.67000     15.96000     55.07000
12    -74.01000     29.37000     55.07000
12    -79.55000     32.96000     55.07000
12    -92.91000     37.54000     55.07000
12    -38.48000     53.23000     55.07000
12    -26.75000     66.31000     55.07000
12      9.10000     74.48000     55.07000
12    -17.95000     50.95000     55.07000
12    -11.76000     23.81000     55.07000
12     24.42000     62.06000     55.07000
12      7.15000     89.85000     55.07000
12     23.12000    112.41000     55.07000
12     13.34000    120.58000     55.07000
12      3.24000    119.93000     55.90000
12    -41.09000    114.37000     55.90000
12    -53.47000    106.53000     55.90000
12    -63.58000     98.02000     56.81000
12     -6.54000    128.10000     56.81000
12      0.30000    128.10000     56.81000
12     10.73000    109.47000     56.81000
12     -2.30000    114.05000     56.81000
12      3.24000    104.56000     56.81000
12      9.10000     95.08000     56.81000
12     22.79000     83.97000     56.81000
12     19.86000    104.89000     56.81000
12     -8.82000     71.54000     56.81000
12     -5.56000     26.75000     56.81000
12    -46.96000     57.16000     56.81000
12    -24.47000     19.89000     56.81000
12    -31.96000     30.35000     56.81000
12    -39.46000     27.08000     56.81000
12    -50.54000     65.33000     56.81000
12    -81.83000     81.35000     56.81000
12    -84.44000     73.18000     56.81000
12     -6.87000    101.62000     58.93000
12    -32.61000     80.37000     58.93000
12     -5.89000     31.66000     58.93000
12    -15.67000     31.98000     58.93000
12    -52.82000     22.83000     58.93000
12    -42.72000     14.33000     58.93000
12     16.60000     58.14000     58.93000
12     31.27000     85.93000     58.93000
12    -18.93000     96.06000     58.93000
12    -17.62000     69.58000     58.93000
12      9.43000     51.27000     58.93000
12    -26.75000    120.26000     61.81000
12    -15.67000    126.80000     61.81000
12    -14.36000    101.62000     61.81000
12     -5.24000    106.20000     61.81000
12     -7.84000    112.74000     61.81000
12    -11.76000     78.08000     61.81000
12    -72.05000     94.76000     61.81000
12    -64.23000     28.06000     61.81000
12    -82.16000     47.02000     61.81000
12    -44.67000     19.23000     61.81000
12    -22.19000     27.41000     61.81000
12     23.12000     74.81000     61.81000
12     29.64000     56.50000     61.81000
12     18.23000    115.35000     61.81000
12     -4.58000     87.56000     63.55000
12    -14.04000     87.24000     63.55000
12    -18.60000     82.99000     63.55000
12      5.84000     79.72000     63.55000
12      2.91000     71.87000     63.55000
12     -1.33000     59.77000     63.55000
12    -10.78000     62.39000     63.55000
12     32.57000     73.50000     63.55000
12    -15.01000    108.16000     63.55000
12    -18.60000    116.99000     63.55000
12      2.26000     45.06000     63.55000
12     -7.19000     38.52000     63.55000
12    -10.45000     43.10000     63.55000
12    -35.55000     18.25000     63.55000
12    -27.73000     34.27000     65.30000
12    -18.93000     36.23000     65.30000
12    -19.90000     41.14000     65.30000
12     21.82000     66.97000     65.30000
12     27.36000    100.64000     65.30000
12     -2.63000     78.74000     65.30000
12     15.30000     65.98000     65.30000
12     21.82000     49.96000     65.30000
12    -66.51000     63.37000     65.30000
12    -64.56000     49.31000     65.30000
12    -84.11000     40.48000     65.30000
12    -64.56000     20.54000     65.30000
12    -38.16000    103.91000     65.30000
12     22.14000     94.43000     65.30000
12    -41.09000     37.21000     65.30000
12    -56.41000     52.25000     65.30000
12    -30.01000    107.51000     65.30000
12    -21.21000     60.10000     65.30000
12    -76.94000     58.46000     65.30000
12    -89.65000     57.81000     65.30000
12     13.34000     82.99000     65.30000
12      1.28000     98.02000     65.30000
12     13.02000    100.97000     65.30000
12    -64.88000     57.16000     66.96000
12    -58.69000     34.60000     66.96000
12    -72.70000     36.23000     66.96000
12    -74.33000     78.74000     66.96000
12    -45.33000     68.93000     66.96000
12    -33.92000     56.83000     66.96000
12      1.61000     55.85000     66.96000
12    -46.30000     91.81000     68.93000
12    -23.16000    104.24000     68.93000
12    -56.41000     91.81000     68.93000
12    -58.69000     73.83000     68.93000
12    -32.29000     69.91000     68.93000
12    -60.97000     40.48000     68.93000
12    -73.03000     44.41000     68.93000
12    -71.07000     53.89000     68.93000
12    -63.90000     67.95000     68.93000
12    -37.83000     84.62000     68.93000
12    -28.70000     83.64000     68.93000
12    -27.73000     89.85000     68.93000
12    -32.61000     39.18000     68.93000
12    -46.30000     30.67000     68.93000
12    -49.56000     41.14000     68.93000
12    -89.98000     68.27000     68.93000
12    -69.44000     73.83000     68.93000
12    -63.58000     85.60000     68.93000
12    -37.18000     95.08000     68.93000
12    -10.45000     92.79000     68.93000
12     -7.84000     50.95000     68.93000
12    -41.74000     72.20000     68.93000
12    -21.21000     74.81000     68.93000
12     34.53000     62.06000     68.93000
12    -49.89000     74.48000     68.93000
12    -55.10000     79.06000     68.93000
12    -81.18000     66.97000     68.93000
12    -43.70000     80.70000     68.93000
12    -57.71000     62.06000     68.93000
12    -27.73000     45.71000     68.93000
12    -27.07000     54.87000     68.93000
12     11.06000     45.39000     68.93000
12     -2.63000     66.97000     68.93000
12    -45.65000     99.99000     68.93000
12    -51.19000    107.18000     72.34000
12    -44.35000    113.39000     72.34000
12    -62.93000     99.66000     72.34000
12    -89.33000     39.18000     72.34000
12    -60.32000     16.62000     72.34000
12    -51.84000     17.60000     72.34000
12    -82.16000     28.39000     72.34000
12    -34.57000      9.10000     72.34000
12    -23.49000     19.89000     72.34000
12    -15.34000     24.14000     73.48000
12     -7.19000     24.79000     73.48000
12    -39.13000     51.93000     73.48000
12    -47.28000     57.16000     73.48000
12     -6.87000     73.18000     73.48000
12     11.06000     94.10000     73.48000
12      5.52000    103.58000     73.48000
12     10.41000    113.72000     73.48000
12     -0.02000    114.37000     73.48000
12     -4.58000    118.62000     73.48000
12      0.30000    127.45000     73.48000
12     -5.56000    130.39000     73.48000
12     23.45000    108.81000     73.48000
12     15.95000    107.83000     73.48000
12    -30.66000     97.70000     73.48000
12    -40.44000     62.39000     73.48000
12    -15.34000     51.93000     73.48000
12    -40.11000     29.37000     73.48000
12    -33.59000     23.15000     73.48000
12     23.45000     59.77000     74.99000
12     15.62000     59.12000     74.99000
12    -15.67000     29.04000     74.99000
12    -56.41000     96.72000     74.99000
12      9.76000    122.55000     74.99000
12    -24.14000     68.27000     74.99000
12    -17.62000     69.58000     74.99000
12     25.40000     82.33000     74.99000
12     29.31000     88.22000     74.99000
12    -81.83000     82.99000     74.99000
12    -41.74000      6.81000     74.99000
12    -39.46000     44.08000     74.99000
12     -1.98000     29.69000     74.99000
12    -21.53000     92.79000     74.99000
12      9.43000     53.23000     74.99000
12     13.99000     74.81000     74.99000
12      6.17000     87.89000     74.99000
12    -52.17000     24.14000     74.99000
12    -39.46000    117.31000     74.99000
12    -21.53000     49.31000     74.99000
12    -78.24000     38.85000     74.99000
12    -50.21000     84.29000     77.11000
12    -69.12000     91.16000     77.11000
12    -74.66000     94.76000     77.11000
12     -3.93000    109.14000     77.11000
12     17.58000    118.62000     77.11000
12    -14.36000    101.29000     77.11000
12    -12.73000     79.06000     77.11000
12    -24.79000     26.10000     77.11000
12    -78.24000     49.64000     77.11000
12    -13.06000    129.41000     77.11000
12    -26.10000    122.55000     77.11000
12    -28.70000     75.79000     77.11000
12    -33.92000     63.70000     77.11000
12    -66.84000     28.71000     77.11000
12    -40.44000     15.96000     77.11000
12    -11.10000     60.75000     78.93000
12      4.54000     69.91000     78.93000
12      6.17000     79.06000     78.93000
12    -13.38000     44.73000     78.93000
12      2.91000     46.37000     78.93000
12     30.94000     70.56000     78.93000
12     26.70000     76.12000     78.93000
12    -13.38000    108.49000     78.93000
12    -10.13000    122.55000     78.93000
12    -17.30000    117.64000     78.93000
12    -22.84000    112.74000     78.93000
12    -49.56000    116.33000     78.93000
12    -63.25000    106.85000     78.93000
12    -41.74000     23.81000     78.93000
12      7.15000     63.04000     78.93000
12     -3.61000     59.45000     78.93000
12     -8.82000     32.64000     78.93000
12     -4.91000     45.06000     78.93000
12    -20.56000     83.97000     78.93000
12      6.82000     30.35000     78.93000
12     22.14000     42.77000     78.93000
12    -93.89000     44.73000     78.93000
12    -48.26000     13.35000     78.93000
12     -9.15000     17.92000     78.93000
12     -7.52000     84.62000     78.93000
12    -37.83000    109.14000     78.93000
12     20.19000     87.89000     78.93000
12      3.56000    109.14000     78.93000
12    -85.74000     31.00000     78.93000
12    -81.83000     23.81000     78.93000
12    -57.06000     29.69000     78.93000
12    -57.06000     44.08000     78.93000
12    -32.94000     30.02000     78.93000
12     29.31000     52.58000     78.93000
12     38.44000     73.83000     78.93000
12     25.73000     99.01000     80.83000
12     14.32000    101.62000     80.83000
12     20.51000     94.43000     80.83000
12      0.30000     82.00000     80.83000
12     15.30000     49.64000     80.83000
12     24.10000     49.96000     80.83000
12    -17.62000     40.16000     80.83000
12    -26.10000     35.91000     80.83000
12    -67.49000     62.06000     80.83000
12    -66.19000     47.35000     80.83000
12    -78.90000     60.43000     80.83000
12     -1.00000     90.18000     80.83000
12     -4.26000     97.70000     80.83000
12     18.56000     69.91000     80.83000
12     13.67000     66.31000     80.83000
12     13.67000     82.00000     80.83000
12     26.05000     67.62000     80.83000
12     30.29000    104.89000     80.83000
12    -58.36000     52.91000     80.83000
12    -41.41000     36.23000     80.83000
12    -88.02000     58.14000     80.83000
12    -85.74000     42.12000     80.83000
12    -59.67000     35.25000     83.63000
12    -63.58000     24.46000     83.63000
12    -73.03000     35.25000     83.63000
12    -65.86000     55.85000     83.63000
12    -75.31000     77.75000     83.63000
12    -46.63000     68.27000     83.63000
12    -21.86000     58.79000     83.63000
12    -70.10000     83.64000     83.63000
12     -1.00000     23.15000     83.63000
12    -29.03000     85.27000     85.60000
12    -10.45000     90.83000     85.60000
12    -27.07000    104.89000     85.60000
12    -45.33000     92.79000     85.60000
12    -54.13000     79.06000     85.60000
12    -65.86000     71.54000     85.60000
12     -0.02000     54.21000     85.60000
12    -80.20000     67.29000     85.60000
12    -88.02000     68.27000     85.60000
12    -94.87000     54.54000     85.60000
12    -65.53000     40.16000     85.60000
12    -46.63000     32.31000     85.60000
12     10.73000     43.10000     85.60000
12     33.22000     63.37000     85.60000
12     35.50000     56.83000     85.60000
12    -37.50000     90.83000     85.60000
12    -35.55000     71.54000     85.60000
12    -44.02000    104.56000     85.60000
12    -48.91000     96.06000     85.60000
12    -40.11000     82.00000     85.60000
12    -55.10000     61.08000     85.60000
12    -50.87000     42.12000     85.60000
12    -28.38000     44.73000     85.60000
12    -30.01000     54.21000     85.60000
12    -85.42000     50.62000     85.60000
12    -45.98000     76.77000     85.60000
12     -2.63000     66.31000     85.60000
12    -51.19000    106.20000     87.57000
12    -63.25000     97.37000     87.57000
12    -25.12000     17.60000     88.78000
12    -36.20000     49.96000     88.78000
12    -40.76000     57.16000     88.78000
12     -1.33000     76.45000     88.78000
12     -7.52000     71.87000     88.78000
12      8.45000     93.45000     88.78000
12     24.42000    108.16000     88.78000
12     11.71000    111.76000     88.78000
12     -1.65000    115.68000     88.78000
12      1.93000    125.16000     88.78000
12    -30.66000     96.06000     88.78000
12    -51.84000     89.85000     88.78000
12    -62.60000     77.43000     88.78000
12    -93.89000     34.60000     88.78000
12     -7.84000     25.12000     88.78000
12    -16.32000     20.87000     88.78000
12    -12.08000     51.60000     88.78000
12    -18.60000     69.91000     90.22000
12     26.38000     82.66000     90.22000
12     31.27000     94.76000     90.22000
12    -46.63000     50.29000     90.22000
12    -41.09000     30.02000     90.22000
12    -40.76000      7.13000     90.22000
12    -34.24000     12.37000     90.22000
12    -52.82000     18.58000     90.22000
12    -79.22000     39.83000     90.22000
12    -72.38000     55.20000     90.22000
12    -40.44000    116.01000     90.22000
12    -56.08000     94.76000     90.22000
12     19.21000     60.75000     91.05000
12     13.34000     56.83000     91.05000
12    -14.69000     28.71000     91.05000
12    -28.05000     74.16000     93.10000
12    -28.38000     63.70000     93.10000
12    -17.30000     99.01000     93.10000
12     20.84000    115.68000     93.10000
12     -3.93000    107.18000     93.10000
12     18.88000     76.12000     93.10000
12    -69.12000     91.16000     93.10000
12    -78.90000     47.35000     93.10000
12    -76.29000     29.04000     93.10000
12    -40.11000     18.25000     93.10000
12    -25.77000     26.42000     93.10000
12    -55.10000    118.62000     93.10000
12    -69.77000     76.45000     93.10000
12     -1.33000     31.00000     93.10000
12     13.34000     33.29000     93.10000
12    -10.78000     77.10000     94.01000
12      5.84000     67.62000     94.01000
12      9.43000     71.87000     94.01000
12     30.94000     48.66000     94.01000
12     -5.56000     46.04000     94.01000
12    -80.53000     24.79000     94.01000
12    -58.69000     30.35000     94.01000
12    -43.04000     13.67000     94.01000
12     -9.80000     64.35000     94.01000
12    -11.76000     57.48000     94.01000
12    -38.81000    109.47000     95.75000
12    -55.10000    112.08000     95.75000
12    -60.97000    105.87000     95.75000
12    -74.99000     87.24000     96.58000
12    -66.51000     63.37000     97.49000
12    -71.73000     69.25000     97.49000
12    -83.46000     30.35000     97.49000
12    -84.11000     40.81000     97.49000
12    -28.05000     34.92000     98.32000
12    -18.60000     39.18000     98.32000
12    -12.08000     41.79000     98.32000
12     -5.24000     35.58000     98.32000
12     19.21000     49.96000     98.32000
12     24.75000     53.89000     98.32000
12     -1.00000     81.68000     98.32000
12     22.79000     92.79000     98.32000
12     28.66000    103.58000     98.32000
12    -24.14000     79.39000     98.32000
12    -35.55000     61.73000     98.32000
12     -2.63000     97.70000     98.32000
12     13.34000    104.56000     98.32000
12     16.60000     97.04000     98.32000
12     13.02000     82.33000     98.32000
12    -19.25000    108.49000     98.32000
12    -57.39000     50.62000     98.32000
12    -69.12000     46.69000     98.32000
12    -38.81000     40.81000     98.32000
12    -47.61000     24.14000     98.32000
12    -14.69000     14.98000     98.32000
12     21.49000     37.87000     98.32000
12      2.26000     38.52000     98.32000
12     14.97000     68.27000     98.32000
12     38.11000     67.29000     98.32000
12    -22.19000     90.18000     98.32000
12    -17.30000     82.99000     98.32000
12    -80.53000     58.14000     99.16000
12    -91.28000     60.43000     99.16000
12    -77.92000     75.79000     99.16000
12    -63.90000     24.46000     99.16000
12    -58.04000     39.50000     99.16000
12    -50.87000     67.95000     99.16000
12    -44.35000     61.41000     99.16000
12    -19.25000     48.00000     99.16000
12    -19.25000     60.43000     99.16000
12      6.82000     49.96000     99.16000
12      6.82000     59.77000     99.16000
12     33.22000     86.25000     99.16000
12     -0.35000     22.17000     99.16000
12     -8.50000     91.81000    100.90000
12     21.16000    103.91000    100.90000
12     31.92000     63.04000    101.96000
12    -50.54000     79.72000    101.35000
12    -39.46000     89.52000    101.35000
12    -40.44000     72.85000    101.35000
12    -27.73000     83.97000    101.35000
12    -32.61000     90.18000    101.35000
12    -30.33000    104.56000    101.35000
12    -24.14000    113.39000    101.35000
12     11.06000    118.30000    101.35000
12    -30.01000     55.52000    101.35000
12    -27.40000     41.46000    101.35000
12      0.63000     52.25000    101.35000
12     -1.33000     61.73000    101.35000
12     12.36000     43.43000    101.35000
12    -56.73000     56.83000    102.19000
12    -56.73000     75.47000    102.19000
12    -42.39000    102.93000    102.19000
12    -41.41000     81.35000    102.19000
12    -11.43000    110.45000    102.19000
12      6.17000     85.27000    102.19000
12    -52.82000     33.62000    102.19000
12    -64.56000     52.58000    102.19000
12    -71.73000     38.85000    102.19000
12    -81.50000     65.00000    102.19000
12    -86.39000     50.62000    102.19000
12    -92.26000     43.10000    102.19000
12    -54.45000    100.64000    103.02000
12    -47.61000    109.14000    103.02000
12    -12.73000     21.19000    103.85000
12     -5.56000     15.64000    103.85000
12    -36.53000     48.33000    103.85000
12    -40.76000     55.20000    103.85000
12      1.61000     71.22000    103.85000
12      4.54000     75.47000    103.85000
12      8.78000     95.74000    103.85000
12      9.76000    110.45000    103.85000
12      1.93000    120.91000    103.85000
12     -3.28000    115.35000    103.85000
12    -49.24000     93.12000    103.85000
12    -61.62000     78.08000    103.85000
12    -25.77000     19.89000    103.85000
12     -6.87000     25.77000    103.85000
12    -21.21000     12.04000    103.85000
12    -26.10000     13.35000    103.85000
12     37.46000     55.85000    104.76000
12     -9.15000     84.62000    105.60000
12     19.53000     85.60000    105.60000
12     25.40000     81.02000    105.60000
12    -12.73000     69.58000    105.60000
12    -20.23000     70.89000    105.60000
12    -42.07000     30.02000    105.60000
12    -45.65000     47.68000    105.60000
12    -50.87000     55.85000    105.60000
12    -64.23000     43.43000    105.60000
12      8.78000     27.73000    105.60000
12    -26.75000     96.39000    105.60000
12    -37.18000     96.39000    105.60000
12      3.56000    101.95000    105.60000
12     -8.50000    100.64000    105.60000
12    -42.07000    113.06000    105.60000
12    -60.64000     98.35000    105.60000
12    -55.10000     91.16000    105.60000
12    -70.75000     82.66000    105.60000
12    -49.24000     85.93000    105.60000
12     31.59000     98.02000    105.60000
12     27.03000    109.79000    105.60000
12     20.19000    110.78000    105.60000
12     -6.87000     52.91000    105.60000
12    -19.90000     33.62000    105.60000
12    -42.72000     35.91000    105.60000
12    -52.17000     44.08000    105.60000
12    -71.73000     54.87000    105.60000
12    -77.92000     36.89000    105.60000
12    -34.24000     79.72000    105.60000
12     11.06000     56.50000    107.26000
12     18.23000     57.48000    107.26000
12    -14.36000     30.67000    107.26000
12    -25.12000     26.10000    109.08000
12     -1.33000     29.37000    109.08000
12     10.41000     34.92000    109.08000
12     29.31000     50.29000    109.08000
12     29.31000     41.46000    109.08000
12     34.53000     47.35000    109.08000
12     24.10000     63.70000    109.08000
12      9.43000     74.48000    109.08000
12     18.88000     78.08000    109.08000
12      9.43000     66.31000    109.08000
12      6.50000     69.91000    109.08000
12     10.41000     89.52000    109.08000
12    -15.99000     91.16000    109.08000
12    -12.73000     63.70000    109.08000
12    -11.76000     75.14000    109.08000
12    -28.38000     66.97000    109.08000
12    -32.94000     72.85000    109.08000
12    -69.44000     74.16000    109.08000
12    -70.42000     90.18000    109.08000
12    -52.82000    119.60000    109.08000
12    -40.44000    118.62000    109.08000
12    -60.64000    114.37000    109.08000
12    -77.59000     43.43000    109.08000
12    -77.59000     50.29000    109.08000
12    -73.03000     31.66000    109.08000
12    -31.31000     22.17000    109.08000
12    -41.74000     24.14000    109.08000
12    -57.39000     28.06000    109.08000
12    -46.30000     14.00000    109.08000
12     -9.47000     45.06000    109.08000
12     -1.65000     45.06000    109.08000
12     16.27000     31.98000    109.08000
12     -5.24000     67.95000    109.08000
12    -15.67000     53.89000    109.08000
12    -26.75000     50.95000    109.08000
12     32.25000     69.25000    109.08000
12     -1.98000    105.87000    109.08000
12    -17.95000    100.64000    109.08000
12    -58.36000     81.35000    109.08000
12    -63.90000     92.47000    109.08000
12      1.93000     91.49000    109.08000
12    -54.13000    113.06000    111.81000
12    -62.60000    107.18000    111.81000
12    -63.90000     60.75000    113.47000
12    -72.38000     68.60000    113.47000
12    -23.49000     77.10000    113.47000
12    -33.59000     60.43000    113.47000
12     -4.58000     38.85000    113.47000
12     20.51000     49.64000    113.47000
12     15.95000     71.87000    114.38000
12     24.10000     94.10000    114.38000
12     30.94000     85.27000    114.38000
12     28.01000    102.93000    114.38000
12     43.33000     70.56000    114.38000
12     -1.33000     82.33000    114.38000
12    -17.95000     82.00000    114.38000
12    -30.33000     34.27000    115.29000
12    -16.64000     46.04000    115.29000
12     -1.65000     22.50000    115.29000
12    -51.19000     64.68000    115.29000
12    -58.69000     67.29000    115.29000
12    -76.62000     74.81000    115.29000
12    -77.92000     62.39000    115.29000
12      4.22000     36.23000    115.29000
12     -6.21000     92.47000    116.20000
12     21.82000    100.64000    116.20000
12     12.36000    103.26000    116.20000
12     11.39000     81.35000    116.20000
12    -24.79000    112.41000    117.26000
12    -13.06000    113.72000    117.26000
12     11.71000    116.99000    117.26000
12     31.92000     63.70000    117.26000
12      5.84000     54.21000    117.26000
12     15.95000     45.71000    117.26000
12     21.82000     36.23000    117.26000
12    -26.75000     40.48000    117.26000
12    -24.47000     85.27000    117.26000
12    -32.61000     91.49000    117.26000
12     -1.65000     53.56000    117.26000
12    -17.30000     38.85000    117.26000
12    -35.55000     39.50000    117.26000
12    -51.19000     27.41000    117.26000
12    -54.45000     34.60000    117.26000
12    -62.27000     48.98000    117.26000
12    -43.37000     70.23000    117.26000
12    -46.96000     77.43000    117.26000
12    -56.08000     74.81000    117.26000
12    -41.09000     87.56000    117.26000
12    -24.47000    103.91000    117.26000
12    -31.31000    105.22000    117.26000
12    -12.41000    105.87000    117.26000
12     -2.30000     63.04000    117.26000
12    -22.51000     58.14000    117.26000
12      5.19000     46.37000    117.26000
12    -69.77000     47.35000    119.15000
12    -70.75000     40.16000    119.15000
12    -34.90000     51.93000    119.15000
12    -41.74000     54.87000    119.15000
12    -42.07000     63.70000    119.15000
12    -11.76000     22.17000    119.15000
12     22.79000     70.56000    119.15000
12      8.78000    108.49000    119.15000
12      2.91000    118.30000    119.15000
12     -6.21000    119.93000    119.15000
12     -3.61000    111.10000    119.99000
12     40.39000     60.75000    119.99000
12     -0.35000     73.83000    119.99000
12    -48.59000     46.37000    120.82000
12    -70.10000     82.33000    120.82000
12    -49.56000     88.22000    121.65000
12    -56.41000     90.83000    121.65000
12    -47.93000    105.54000    121.65000
12    -39.79000    113.39000    121.65000
12    -52.17000     96.06000    121.65000
12     13.02000    110.78000    121.65000
12     19.53000    108.16000    121.65000
12     18.56000     55.52000    122.49000
12     10.41000     58.46000    122.49000
12     12.36000     50.62000    122.49000
12    -15.99000     32.64000    122.49000
12    -18.27000     21.52000    122.49000
12      9.76000     29.04000    122.49000
12     -9.80000     32.96000    122.49000
12      5.19000     97.70000    122.49000
12     16.27000     95.74000    122.49000
12     -2.63000     98.35000    122.49000
12    -24.79000     96.06000    122.49000
12    -34.57000     82.00000    122.49000
12    -45.00000     38.52000    122.49000
12    -53.15000     56.83000    122.49000
12    -60.64000     56.18000    122.49000
12    -64.88000     79.06000    122.49000
12    -38.16000     32.31000    122.49000
12    -62.60000     37.87000    122.49000
12    -63.90000     26.10000    123.40000
12    -68.47000     33.29000    123.40000
12    -15.01000     66.64000    124.23000
12     11.06000     64.68000    124.23000
12     21.82000     65.33000    124.23000
12      6.82000     74.81000    124.23000
12    -14.69000     93.45000    124.23000
12     -0.67000    104.89000    124.23000
12     15.30000     87.89000    124.23000
12      9.43000     90.18000    124.23000
12     36.48000     71.54000    124.23000
12     32.57000     77.10000    124.23000
12     31.27000     48.66000    124.23000
12     25.07000     41.79000    124.23000
12     -1.98000     31.98000    124.23000
12     14.65000     33.62000    124.23000
12     -1.33000     46.69000    124.23000
12    -12.73000     86.25000    124.23000
12    -10.78000     79.39000    124.23000
12     -8.17000     69.58000    124.23000
12    -61.30000     92.14000    124.23000
12    -58.04000     81.68000    124.23000
12    -69.77000     87.24000    124.23000
12    -25.77000     48.33000    125.06000
12    -11.76000     54.87000    125.06000
12    -39.46000     45.39000    125.06000
12    -21.53000     27.73000    125.06000
12    -25.44000     65.66000    125.06000
12    -33.92000     70.23000    125.06000
12    -63.25000     69.91000    125.06000
12    -68.79000     75.79000    125.90000
12    -70.42000     61.08000    125.90000
12    -24.47000     78.74000    128.55000
12    -22.84000     72.20000    128.55000
12    -35.87000     61.41000    128.55000
12    -31.96000     56.18000    128.55000
12     -4.26000     41.46000    128.55000
12    -10.78000     45.71000    128.55000
12    -23.16000     37.21000    128.55000
12     27.03000     67.62000    128.55000
12    -18.27000     86.91000    128.55000
12    -23.81000     90.51000    128.55000
12      5.19000     67.95000    128.55000
12    -16.97000     99.66000    128.55000
12      3.56000     86.58000    128.55000
12    -56.41000    109.47000    128.55000
12     15.30000     76.12000    130.59000
12    -16.97000     47.35000    130.59000
12     -0.67000     21.85000    130.59000
12      8.78000     23.81000    130.59000
12     -7.52000     28.06000    130.59000
12    -16.97000     79.39000    130.59000
12    -46.96000     82.33000    130.59000
12    -48.59000     69.25000    130.59000
12    -47.93000     62.06000    130.59000
12    -34.90000     98.35000    130.59000
12     15.30000     69.25000    130.59000
12     24.42000    103.91000    130.59000
12     29.31000    100.31000    130.59000
12     29.31000     86.25000    130.59000
12     42.68000     71.22000    130.59000
12     34.20000     82.66000    130.59000
12     21.49000     89.52000    130.59000
12     30.29000     96.06000    130.59000
12      0.63000     91.16000    130.59000
12     -3.61000     77.43000    130.59000
12     28.66000     58.46000    130.59000
12     21.16000     49.31000    130.59000
12      2.26000     34.60000    131.43000
12     19.86000     99.33000    131.43000
12     12.69000    101.62000    131.43000
12      6.82000    101.95000    131.43000
12     -6.54000     90.18000    131.43000
12     -8.50000     98.02000    131.43000
12     12.04000     82.66000    131.43000
12      3.89000     81.02000    131.43000
12     25.73000     76.12000    131.43000
12    -40.11000     76.45000    131.43000
12    -30.01000     76.77000    131.43000
12    -29.36000     34.27000    131.43000
12    -56.41000     63.04000    131.43000
12    -64.56000     64.68000    131.43000
12    -68.47000     56.50000    131.43000
12     18.23000     61.08000    131.43000
12    -19.90000     52.58000    131.43000
12     -1.00000     57.48000    132.41000
12      5.84000     53.89000    132.41000
12      8.13000     45.06000    133.24000
12     14.32000     44.08000    133.24000
12     34.85000     62.39000    133.24000
12     -2.63000     62.72000    133.24000
12    -29.03000     41.14000    133.24000
12    -38.16000     38.52000    133.24000
12    -34.24000     43.43000    133.24000
12    -45.00000     74.81000    133.24000
12    -36.20000     90.18000    133.24000
12    -42.72000     89.20000    133.24000
12    -26.10000    103.58000    133.24000
12    -26.42000    111.43000    133.24000
12    -14.69000    115.03000    133.24000
12    -19.58000     60.10000    133.24000
12    -15.34000     40.48000    133.24000
12    -42.07000     24.14000    133.24000
12    -38.48000     17.27000    133.24000
12    -45.33000     18.58000    133.24000
12    -31.96000     22.50000    133.24000
12    -51.84000     30.35000    133.24000
12    -46.30000     32.31000    133.24000
12    -62.93000     49.31000    133.24000
12    -17.30000    105.22000    133.24000
12    -15.34000    108.81000    133.24000
12      3.56000    112.74000    133.24000
12     21.82000     36.23000    133.24000
12    -50.87000    116.01000    133.24000
12    -41.74000     69.58000    133.24000
12    -42.39000     53.56000    134.23000
12    -35.55000     50.62000    134.23000
12     37.13000    100.31000    135.29000
12      7.47000    106.20000    135.29000
12    -10.13000    105.22000    135.29000
12     -6.21000    111.76000    135.29000
12    -34.90000    105.87000    136.12000
12    -49.24000     52.91000    136.12000
12    -47.93000     46.04000    136.12000
12    -61.62000     86.91000    136.12000
12    -48.26000    105.22000    137.03000
12     14.97000    106.85000    137.03000
12    -49.56000     88.22000    137.03000
12    -25.12000     57.16000    137.03000
12    -29.03000     29.04000    137.03000
12     -6.21000     52.25000    137.03000
12    -42.72000     62.72000    137.03000
12    -51.19000     96.72000    137.03000
12    -60.32000    101.29000    137.03000
12    -39.46000    116.33000    137.03000
12     14.32000    115.35000    137.03000
12     -1.98000    120.58000    137.03000
12     11.06000     57.48000    138.62000
12     10.41000     50.95000    138.62000
12     16.27000     54.54000    138.62000
12    -17.95000     23.48000    138.62000
12    -23.81000     23.48000    138.62000
12    -24.14000     95.74000    138.62000
12     -1.98000     96.06000    138.62000
12      4.54000     96.06000    138.62000
12    -34.57000     80.37000    138.62000
12    -63.90000     81.35000    138.62000
12    -54.45000     58.14000    138.62000
12    -61.95000     58.14000    138.62000
12    -18.60000     32.64000    138.62000
12    -50.21000     37.87000    138.62000
12     14.97000     94.10000    138.62000
12     22.79000     56.18000    138.62000
12     34.53000     76.45000    139.76000
12    -13.06000     91.81000    139.76000
12     -0.35000    104.56000    139.76000
12    -59.67000     92.79000    139.76000
12     -0.02000     48.98000    139.76000
12     23.77000     42.44000    139.76000
12     19.86000     31.00000    139.76000
12      6.82000     32.64000    139.76000
12      8.78000     63.70000    139.76000
12      4.22000     75.14000    139.76000
12    -11.43000     84.62000    139.76000
12     -7.52000     67.95000    139.76000
12      8.78000     90.18000    139.76000
12     10.08000     72.20000    139.76000
12    -22.84000     45.39000    140.74000
12    -29.36000     49.31000    140.74000
12    -40.76000     46.04000    140.74000
12    -38.16000     31.66000    140.74000
12    -44.35000     41.79000    140.74000
12     -3.93000     34.92000    140.74000
12     16.60000     39.50000    140.74000
12    -32.61000     66.97000    140.74000
12    -35.22000     72.52000    140.74000
12     -2.30000     45.06000    144.38000
12     -5.56000     58.79000    144.38000
12    -21.86000     79.06000    144.38000
12    -20.23000     87.24000    144.38000
12    -28.05000     93.45000    144.38000
12    -57.06000     81.68000    144.38000
12    -70.42000     78.74000    144.38000
12     -9.80000     46.69000    144.38000
12     28.66000     64.35000    144.38000
12     21.49000     69.91000    144.38000
12    -21.21000     36.89000    144.38000
12    -13.38000     28.06000    144.38000
12    -36.53000     59.45000    144.38000
12    -19.58000     69.58000    144.38000
12     -8.17000     27.08000    146.12000
12     11.06000     28.71000    146.12000
12     -4.26000     77.43000    146.12000
12      2.26000     88.22000    146.12000
12     14.32000     74.48000    146.12000
12     13.34000     65.66000    146.12000
12     23.45000     49.96000    146.12000
12    -47.93000     80.37000    146.12000
12    -47.61000     66.64000    146.12000
12    -52.50000     71.87000    146.12000
12    -17.95000     97.70000    146.12000
12    -13.38000     53.89000    146.12000
12    -16.64000     47.68000    146.12000
12     13.67000    101.29000    147.11000
12     19.86000     99.99000    147.11000
12     32.90000     92.79000    147.11000
12     39.09000     72.85000    147.11000
12     13.67000     82.00000    147.11000
12    -69.12000     73.18000    147.11000
12    -63.25000     69.58000    147.11000
12    -30.99000     34.92000    147.11000
12      1.61000     29.69000    147.11000
12     21.16000     63.37000    147.11000
12    -40.11000    100.97000    149.99000
12    -27.07000    103.26000    149.99000
12    -36.53000     94.76000    149.99000
12    -45.98000     89.52000    149.99000
12      0.30000     58.14000    149.99000
12      3.89000     53.56000    149.99000
12      9.10000     46.69000    149.99000
12     16.60000     47.35000    149.99000
12     26.38000     73.18000    149.99000
12     27.68000     80.70000    149.99000
12    -17.62000     41.46000    149.99000
12      2.26000     41.14000    149.99000
12    -34.24000     41.14000    149.99000
12    -35.22000     50.62000    149.99000
12    -43.70000     56.50000    149.99000
12    -38.81000     68.27000    149.99000
12    -46.63000     75.47000    149.99000
12    -28.05000     73.83000    149.99000
12    -17.62000     58.79000    149.99000
12      1.61000     63.70000    149.99000
12    -10.13000     98.02000    149.99000
12     -7.19000     86.91000    149.99000
12      1.61000     82.33000    149.99000
12    -15.99000     80.04000    149.99000
12    -37.83000     88.22000    149.99000
12    -31.64000     54.21000    153.17000
12    -23.81000     52.91000    153.17000
12     -5.89000     53.23000    153.17000
12    -11.76000     60.10000    153.17000
12    -47.93000     50.62000    153.17000
12    -43.70000     34.92000    153.17000
12    -25.44000     33.62000    153.17000
12     30.29000     57.48000    153.17000
12     14.97000     57.16000    154.23000
12     10.73000     53.23000    154.23000
12     21.16000     56.83000    154.23000
12    -13.71000     34.27000    154.23000
12    -20.88000     30.02000    154.23000
12    -21.21000     23.15000    154.23000
12     -1.33000     23.81000    154.23000
12    -61.95000     81.35000    154.23000
12    -54.13000     88.22000    154.23000
12    -27.07000     83.64000    154.23000
12     -3.61000     94.43000    154.23000
12      2.26000     98.35000    154.23000
12     14.32000     96.39000    154.23000
12      6.82000    104.89000    154.23000
12     35.18000     84.95000    154.23000
12    -52.82000     63.04000    154.23000
12    -48.91000     59.77000    154.23000
12    -56.41000     66.31000    154.23000
12     16.93000     32.96000    155.14000
12     21.82000     44.41000    155.14000
12      4.54000     35.25000    155.14000
12      8.78000     61.73000    155.14000
12      8.78000     73.18000    155.14000
12    -15.34000     91.49000    155.14000
12     -8.17000     66.97000    155.14000
12    -60.64000     92.79000    155.14000
12    -23.81000     44.73000    156.88000
12    -39.46000     48.66000    156.88000
12    -32.29000     66.64000    156.88000
12    -12.08000     85.93000    156.88000
12     10.73000     89.85000    156.88000
12      7.80000     96.72000    156.88000
12     26.70000     49.64000    156.88000
12     17.58000     41.46000    156.88000
12     -4.91000     31.98000    156.88000
12      5.19000     27.08000    156.88000
12     -9.15000     81.02000    158.09000
12     24.42000     96.06000    158.09000
12     27.36000     85.27000    158.09000
12     34.53000     76.77000    158.09000
12     -1.98000     50.95000    158.09000
12     -4.91000     40.48000    158.09000
12    -10.78000     40.16000    158.09000
12    -29.68000     47.02000    158.09000
12    -59.02000     87.89000    158.09000
12    -31.96000     99.33000    158.09000
12     -3.93000    100.97000    158.09000
12     40.07000     96.72000    158.09000
12     37.79000     90.83000    158.09000
12    -19.90000    102.60000    158.09000
12     22.47000     35.91000    158.09000
12     -7.84000     48.00000    160.14000
12     -2.63000     46.04000    160.14000
12     30.62000     65.00000    160.14000
12     20.19000     69.25000    160.14000
12    -18.60000     85.27000    160.14000
12    -22.51000     77.43000    160.14000
12    -28.70000     90.51000    160.14000
12    -22.19000     90.83000    160.14000
12    -21.53000     68.93000    160.14000
12     -7.84000     72.20000    160.14000
12    -10.45000     75.79000    160.14000
12      3.24000     75.79000    160.14000
12     -6.21000     59.77000    160.14000
12    -56.73000     82.00000    160.14000
12    -64.88000     75.79000    160.14000
12    -34.90000     74.81000    160.14000
12    -36.85000     59.77000    160.14000
12    -15.99000     26.10000    160.14000
12    -20.88000     36.56000    160.14000
12    -49.24000     70.89000    161.88000
12     -3.28000     83.31000    161.88000
12     13.99000     73.18000    161.88000
12     12.69000     64.35000    161.88000
12    -11.10000     54.21000    161.88000
12    -17.95000     47.35000    161.88000
12     13.67000     29.69000    161.88000
12     -8.82000     24.46000    161.88000
12     10.73000     35.58000    161.88000
12      7.15000     68.27000    161.88000
12    -47.61000     83.31000    161.88000
12    -54.78000     75.79000    161.88000
12    -24.47000     97.37000    161.88000
12      0.63000     92.14000    161.88000
12      3.89000     87.56000    161.88000
12     20.19000     75.79000    161.88000
12     40.39000     81.68000    161.88000
12    -16.97000     52.58000    161.88000
12    -13.06000     45.71000    161.88000
12     18.56000     63.37000    163.62000
12     13.67000     45.71000    165.44000
12      5.52000     48.00000    165.44000
12      0.96000     55.20000    165.44000
12     17.25000     52.91000    165.44000
12     24.42000     73.18000    165.44000
12     11.06000     82.00000    165.44000
12     -6.21000     87.56000    165.44000
12    -15.01000     82.00000    165.44000
12    -33.59000     86.58000    165.44000
12    -37.50000     66.64000    165.44000
12    -19.58000     59.77000    165.44000
12    -43.37000     57.48000    165.44000
12    -36.20000     46.37000    165.44000
12    -44.67000     77.75000    165.44000
12    -41.09000     87.89000    165.44000
12    -38.81000     93.12000    165.44000
12    -46.96000     90.83000    165.44000
12     -0.02000     64.02000    165.44000
12      5.52000     55.85000    165.44000
12     25.73000     61.73000    165.44000
12     32.57000     70.89000    165.44000
12     28.01000     78.74000    165.44000
12     28.01000     92.14000    165.44000
12      2.91000     43.10000    165.44000
12    -17.95000     42.44000    165.44000
12    -29.68000     39.50000    165.44000
12    -39.46000     41.14000    165.44000
12    -32.94000     35.58000    165.44000
12    -27.07000     28.06000    165.44000
12     -0.35000     30.02000    165.44000
12      0.30000     37.87000    165.44000
12     30.94000     44.08000    165.44000
12     39.74000     72.52000    165.44000
12     18.88000     99.66000    165.44000
12    -13.38000     95.41000    165.44000
12      1.28000     81.35000    165.44000
12    -28.70000     70.23000    165.44000
12    -29.36000     77.43000    165.44000
12     -9.15000     29.04000    165.44000
12     32.90000     97.70000    165.44000
12     12.04000     55.52000    169.53000
12     19.21000     58.46000    169.53000
12     28.66000     53.89000    169.53000
12     32.57000     61.73000    169.53000
12     32.57000     85.60000    169.53000
12     14.97000     95.41000    169.53000
12     18.88000     81.68000    169.53000
12     15.30000     86.25000    169.53000
12     -7.52000     94.43000    169.53000
12    -25.77000     82.33000    169.53000
12    -15.01000     67.95000    169.53000
12    -14.69000     60.10000    169.53000
12    -22.51000     52.58000    169.53000
12    -30.01000     52.91000    169.53000
12    -38.48000     54.87000    169.53000
12    -30.66000     62.39000    169.53000
12    -45.00000     67.95000    169.53000
12    -47.28000     63.70000    169.53000
12    -53.47000     93.12000    169.53000
12    -43.37000     98.35000    169.53000
12    -12.73000    101.29000    169.53000
12      3.24000    101.62000    169.53000
12     13.02000    102.28000    169.53000
12    -13.71000     35.25000    169.53000
12    -20.23000     30.02000    169.53000
12    -20.23000     23.81000    169.53000
12     -0.67000     24.46000    169.53000
12    -25.12000     35.25000    169.53000
12    -64.23000     83.64000    169.53000
12    -55.76000     66.31000    169.53000
12     23.12000     53.23000    169.53000
12     20.19000     45.39000    171.73000
12      6.17000     38.19000    171.73000
12     -4.26000     77.10000    171.73000
12    -15.67000     89.20000    171.73000
12    -19.90000     94.76000    171.73000
12    -10.78000     65.00000    171.73000
12      5.84000     60.43000    171.73000
12    -38.81000     79.72000    171.73000
11    -67.47000      8.17000      0.00000
11    -47.26000     14.06000      0.00000
11    -51.50000     21.58000      0.00000
11    -38.46000     27.14000      0.00000
11    -71.05000     30.08000      0.00000
11    -49.87000     50.02000      0.00000
11    -18.58000     62.45000      0.00000
11    -15.97000     81.08000      0.00000
11    -65.19000     67.35000      0.00000
11    -90.61000     58.52000     16.66000
11    -71.70000     76.83000     16.66000
11   -100.39000     38.91000     16.66000
11    -78.55000     18.31000     16.66000
11    -70.73000     22.23000     16.66000
11    -82.79000     26.48000     16.66000
11    -91.59000     26.81000     16.66000
11     -0.65000    105.28000     16.66000
11     16.62000     65.72000     16.66000
11    -12.39000     41.52000     17.50000
11    -70.40000      2.62000     19.32000
11    -66.49000      6.87000     22.95000
11    -56.71000     12.75000     25.30000
11    -80.83000     14.06000     24.32000
11    -91.59000      5.89000     28.33000
11    -42.70000     23.21000     30.00000
11    -17.93000    113.12000     30.00000
11    -10.10000    117.70000     30.00000
11      0.65000    106.91000     36.89000
11    -52.47000     10.14000     43.86000
11    -84.42000     17.00000     43.86000
11    -94.52000      5.23000     43.86000
11    -58.02000      1.96000     43.86000
11    -76.27000      5.56000     43.86000
11    -91.59000     31.06000     46.43000
11    -44.33000     20.60000     46.43000
11    -10.76000    107.24000     46.43000
11    -12.06000    118.68000     46.43000
11    -14.99000    125.55000     46.43000
11    -29.01000    119.99000     46.43000
11    -90.28000     22.56000     57.19000
11    -99.08000     11.77000     57.19000
11   -100.39000     24.52000     57.19000
11    -72.68000     17.65000     57.19000
11    -35.20000    111.16000     59.08000
11    -49.22000     12.42000     59.08000
11    -59.32000      8.83000     59.08000
11    -88.00000     11.12000     59.08000
11    -97.13000     45.77000     59.08000
11      6.19000     66.70000     62.42000
11    -33.57000     49.70000     66.58000
11    -96.80000     55.91000     68.86000
11    -88.33000     51.33000     68.86000
11    -93.87000     29.42000     69.77000
11    -59.65000    114.10000     75.52000
11    -29.99000    114.43000     75.52000
11    -75.94000     28.12000     75.52000
11    -77.57000     18.96000     75.52000
11    -87.68000     16.02000     75.52000
11    -67.14000     15.37000     80.90000
11    -49.54000     49.70000     74.84000
11      6.52000     36.29000     80.29000
11     15.97000     38.91000     80.29000
11     -4.89000     37.27000     80.29000
11    -30.64000    114.76000     93.02000
11    -82.79000     86.97000     98.25000
11    -59.65000     88.27000     98.25000
11    -59.32000     68.66000     98.25000
11    -70.73000     24.19000     94.76000
11    -36.18000     27.79000    103.17000
11     -8.80000    120.64000    103.17000
11      3.59000    109.85000    103.17000
11     36.18000     75.85000    103.17000
11     26.40000     70.29000    103.17000
11    -65.84000     33.35000    104.53000
11    -48.24000     40.87000    107.34000
11     37.81000     86.97000    116.81000
11    -32.92000    114.43000    116.81000
11    -70.73000     99.06000    116.81000
11     24.77000     53.29000    116.81000
11    -45.96000     20.27000    116.81000
11    -45.63000     27.46000    117.64000
11    -39.11000     19.29000    117.64000
11    -57.04000    102.01000    121.65000
11     35.20000     55.58000    121.65000
11    -31.94000     28.77000    121.65000
11    -54.76000     42.50000    121.65000
11    -58.67000     26.81000    125.29000
11    -55.08000     17.33000    116.43000
11    -64.53000     84.68000    116.43000
11     35.85000     98.41000    119.68000
11    -41.07000    101.03000    130.82000
11    -40.09000    108.87000    130.82000
11     35.20000     89.58000    131.96000
11     24.77000     80.76000    134.68000
11    -44.65000     94.81000    133.85000
11      9.45000     37.93000    136.96000
11     34.87000     54.93000    136.96000
11    -54.43000     47.73000    136.96000
11    -11.41000     61.14000    136.43000
11     -9.13000     37.93000    142.03000
11     -9.13000     73.89000    143.02000
11    -29.66000     87.95000    143.02000
11     -4.24000     83.70000    143.02000
11     25.10000     96.78000    143.02000
11     26.07000     86.31000    143.02000
11      0.98000     69.31000    144.30000
11    -60.62000     72.58000    145.29000
11    -57.04000     76.18000    145.29000
11     37.81000     64.73000    151.88000
11    -28.36000     62.77000    152.86000
11    -14.67000     65.39000    152.86000
11    -15.32000     74.54000    152.86000
11    -42.37000     63.10000    152.86000
11      8.15000     81.74000    152.86000
11     20.53000     81.08000    152.86000
11     38.13000     57.87000    152.86000
11    -36.83000     82.06000    154.68000
11      9.13000     40.21000    154.68000
11     20.86000     89.26000    160.29000
11    -40.42000     71.93000    161.12000
11    -58.67000     71.93000    161.12000
11      0.33000     74.22000    158.09000
11    -24.77000     59.83000    164.91000
11     -3.59000     72.25000    168.39000
