# Supplementary material for: Design Principles of Pancreatic Islets: Glucose-Dependent Coordination of Hormone Pulses
Source: PLoS One. 2016 Apr 1;11(4):e0152446. doi: 10.1371/journal.pone.0152446 (PMC4818077; doi:10.1371/journal.pone.0152446)
Supplement: S1 Dataset — Three-dimensional coordinates of α and β cells within mouse islets (n = 29). Columns represent types, x, y, and z coordinates (μm) of cells (rows) within an islet. The numbers of the first column are 11 (α cell) and 12 (β cell). (ZIP) [file pone.0152446.s009.zip › Mouse/M27.txt]

12    105.36000     84.73000      0.68000
12    117.09000     72.96000      0.68000
12    113.18000     63.81000      0.68000
12    147.73000     51.38000      0.68000
12    148.05000     66.75000      0.68000
12    149.03000     58.90000      0.68000
12    158.48000     82.77000      0.68000
12    171.84000     64.13000      0.68000
12    183.90000     70.35000      0.68000
12    178.36000     76.88000      0.68000
12    180.32000     89.96000      0.68000
12    170.87000     93.56000      0.68000
12    145.77000    103.04000      0.68000
12    131.10000    107.29000      0.68000
12     99.81000     75.90000      0.68000
12    120.67000     68.71000      0.68000
12    110.57000     79.50000      0.68000
12     99.81000     88.98000      0.68000
12     98.84000     98.14000      0.68000
12    112.85000    104.35000      0.68000
12     82.54000     78.85000      0.68000
12     84.17000     97.15000      0.68000
12     91.01000    105.98000      0.68000
12    101.12000    115.79000      0.68000
12    104.70000    128.54000      0.68000
12    121.65000    122.98000      0.68000
12    124.59000    134.43000      0.68000
12    155.87000    122.33000      0.68000
12    135.99000     52.04000      0.68000
12    102.42000     42.55000      1.59000
12     89.38000     54.00000      1.59000
12     71.13000     67.40000      1.59000
12     59.40000     79.17000      3.26000
12     67.22000     87.35000      3.26000
12     82.87000    113.17000      3.26000
12    157.18000    112.52000      4.09000
12    178.04000     98.46000      4.09000
12    161.42000     75.90000      5.83000
12    138.60000     60.86000      6.67000
12    135.34000     71.65000      7.50000
12    149.03000     42.55000      8.33000
12    101.44000     33.73000      9.24000
12     86.45000     43.21000      9.24000
12    125.89000     50.40000     10.07000
12    176.73000     56.94000     10.07000
12    190.75000     65.11000     10.98000
12    186.19000     81.46000     10.98000
12    159.13000     92.58000     11.82000
12    138.60000    107.62000     12.73000
12    106.01000    111.54000     12.73000
12     79.61000     72.63000     12.73000
12     97.53000     64.79000     12.73000
12    106.33000     54.98000     12.73000
12     80.91000     53.67000     12.73000
12     68.53000     59.56000     12.73000
12     86.78000    124.94000     16.13000
12    122.30000    124.94000     16.13000
12    104.70000    128.21000     16.13000
12     80.91000     93.23000     16.13000
12    106.33000     73.29000     16.13000
12    122.63000     62.83000     16.13000
12    150.66000     60.86000     16.13000
12     96.23000     88.65000     16.13000
12    112.53000    106.31000     16.97000
12    113.18000     89.96000     16.97000
12     89.71000    100.10000     16.97000
12     97.21000    109.58000     16.97000
12     98.84000    119.39000     16.97000
12    181.62000     90.29000     16.97000
12    160.76000    118.41000     16.97000
12    182.93000    105.33000     16.97000
12    172.17000     87.67000     16.97000
12    161.09000     85.71000     16.97000
12    187.82000     74.92000     16.97000
12    183.90000     68.71000     16.97000
12    178.69000     73.94000     17.80000
12    150.66000     52.36000     17.80000
12    151.31000     33.07000     18.63000
12    132.08000     45.50000     18.63000
12    112.53000     51.71000     18.63000
12     70.15000     80.15000     18.63000
12     86.78000     52.36000     19.47000
12    148.38000     82.12000     19.47000
12    158.48000    110.23000     19.47000
12    123.28000    119.06000     19.47000
12    191.73000     57.92000     19.47000
12    176.73000     52.04000     19.47000
12    101.77000     27.84000     19.47000
12    106.01000     48.11000     19.47000
12    122.30000     55.96000     19.47000
12    140.56000     47.13000     19.47000
12    113.50000     82.77000     20.30000
12    101.44000     83.75000     20.30000
12     79.28000     87.67000     20.30000
12     80.58000     65.77000     20.30000
12     74.39000     57.92000     20.30000
12     66.24000     71.00000     20.30000
12    104.38000    120.69000     20.30000
12    134.04000     99.44000     20.30000
12    138.27000     85.71000     20.30000
12    105.36000    101.73000     21.21000
12     86.13000    105.98000     21.21000
12    117.09000     98.14000     21.21000
12    105.36000     65.44000     21.21000
12    115.46000     67.73000     21.21000
12    161.74000     67.40000     21.21000
12    183.90000     58.25000     22.12000
12    140.23000     98.46000     22.95000
12    143.81000     71.65000     22.95000
12    156.85000     79.83000     22.95000
12     70.81000     52.04000     22.95000
12     84.50000     82.12000     22.95000
12    140.88000    123.64000     22.95000
12    115.79000    136.06000     22.95000
12     65.92000    102.39000     22.95000
12    134.04000     36.34000     22.95000
12    152.29000     27.19000     22.95000
12    179.02000     46.15000     22.95000
12    191.73000     51.06000     22.95000
12    156.20000     45.50000     22.95000
12    108.61000     42.23000     22.95000
12    103.73000     20.98000     22.95000
12     90.69000     30.78000     22.95000
12     83.84000     42.55000     24.77000
12     97.21000     53.34000     24.77000
12    165.00000     92.58000     24.77000
12    162.39000     77.86000     24.77000
12    150.01000     40.59000     24.77000
12    143.81000     40.27000     24.77000
12    118.07000     77.21000     24.77000
12     97.21000     76.56000     25.60000
12     83.84000     60.21000     25.60000
12    122.96000     49.75000     25.60000
12    125.56000     94.21000     25.60000
12    154.90000     73.29000     25.60000
12    149.68000     68.06000     25.60000
12     78.63000     82.44000     25.60000
12    190.42000     66.42000     26.51000
12    176.08000     40.59000     26.51000
12    194.33000     45.17000     26.51000
12    151.96000     20.98000     26.51000
12    109.27000     36.34000     26.51000
12     98.51000     46.15000     26.51000
12     72.76000     47.13000     26.51000
12    131.43000     30.13000     26.51000
12    185.53000     51.06000     26.51000
12    171.19000     71.65000     26.51000
12    133.71000     92.58000     26.51000
12    165.98000    107.62000     26.51000
12    175.10000     98.46000     26.51000
12     87.43000    114.48000     26.51000
12     71.46000     94.87000     26.51000
12     97.86000     96.50000     26.51000
12     85.47000     75.90000     27.35000
12    118.72000    131.16000     27.35000
12    181.30000     37.98000     28.41000
12    184.56000     46.15000     28.41000
12    100.47000    106.31000     29.24000
12     80.26000     73.61000     29.24000
12     70.15000     62.17000     29.24000
12     79.61000     52.36000     29.24000
12    108.94000     59.88000     29.24000
12     91.34000     70.35000     29.24000
12    103.73000     57.27000     29.24000
12     97.21000     65.77000     29.24000
12    153.27000     13.46000     30.07000
12    177.39000     33.07000     30.07000
12    155.55000     33.73000     30.07000
12    194.01000     37.00000     30.07000
12    145.12000     27.52000     30.07000
12    131.43000     24.90000     30.07000
12    123.28000     39.61000     30.07000
12    110.24000     30.78000     30.07000
12    104.38000     10.84000     30.07000
12     88.41000     20.98000     30.91000
12     83.52000     32.75000     30.91000
12     72.76000     40.59000     30.91000
12    125.56000     86.69000     30.91000
12     89.38000     89.63000     30.91000
12     71.46000     88.65000     31.74000
12     79.93000     99.77000     31.74000
12     95.90000     89.96000     31.74000
12    152.62000     61.84000     31.74000
12    177.39000     64.79000     31.74000
12    166.96000     81.13000     31.74000
12    189.77000     41.57000     31.74000
12    182.27000     30.13000     31.74000
12    102.10000    111.87000     31.74000
12    109.59000     75.90000     33.56000
12     99.16000     71.98000     33.56000
12    126.54000     71.00000     33.56000
12    151.31000     54.98000     33.56000
12    142.51000     62.17000     33.56000
12    163.70000     61.84000     33.56000
12    186.84000     72.63000     33.56000
12    194.33000     29.48000     33.56000
12    178.04000     25.23000     33.56000
12    104.05000      2.67000     34.39000
12     89.38000     12.80000     34.39000
12    109.59000     23.27000     34.39000
12    122.96000     30.46000     34.39000
12    141.86000     18.36000     34.39000
12    170.87000     58.90000     34.39000
12    117.41000     61.84000     35.22000
12    109.92000     51.06000     35.22000
12     80.26000     45.50000     35.22000
12     75.37000     34.71000     35.22000
12    101.44000     33.07000     35.22000
12     85.15000     49.75000     35.22000
12     88.41000     65.44000     35.22000
12    127.52000     80.48000     35.22000
12    177.39000     74.92000     35.22000
12    189.45000     35.04000     35.22000
12    150.33000     87.35000     35.22000
12    150.01000     77.21000     35.22000
12    104.70000     93.56000     35.22000
12     70.81000     82.12000     35.22000
12     82.87000     94.54000     35.22000
12     90.69000     96.17000     35.22000
12     94.27000     82.77000     36.81000
12    101.44000     84.08000     36.81000
12     88.73000     38.30000     36.81000
12    114.81000     68.38000     36.81000
12     68.20000     71.33000     36.81000
12     78.63000     66.42000     36.81000
12     95.25000     39.61000     36.81000
12    162.72000     69.69000     36.81000
12    139.58000     27.84000     36.81000
12     69.18000     28.50000     36.81000
12    159.46000     55.63000     36.81000
12    163.04000     25.55000     37.65000
12    168.59000     32.75000     37.65000
12    167.61000     39.61000     37.65000
12    165.65000     48.11000     37.65000
12    183.58000     58.58000     37.65000
12    194.01000     23.27000     37.65000
12    131.76000     14.76000     37.65000
12    192.05000     59.23000     37.65000
12    130.13000     64.13000     37.65000
12    137.62000     78.52000     37.65000
12    144.79000     50.73000     37.65000
12     62.66000     65.11000     37.65000
12     62.01000     76.23000     37.65000
12     63.31000     55.63000     37.65000
12    181.95000     20.65000     37.65000
12    118.07000     54.65000     38.03000
12    112.20000     45.17000     38.03000
12     63.64000     47.13000     38.03000
12     58.10000     38.30000     38.03000
12     58.42000     26.21000     38.03000
12    120.67000     13.13000     38.03000
12     99.81000     24.57000     38.03000
12    104.38000     99.44000     38.86000
12    121.33000    117.10000     38.86000
12    143.16000    100.42000     38.86000
12    139.58000    109.91000     38.86000
12    156.53000    106.96000     38.86000
12     67.55000     51.71000     38.86000
12     78.30000     59.88000     38.86000
12    153.92000     49.09000     38.86000
12    177.39000     56.61000     38.86000
12    152.94000     -1.58000     38.86000
12    121.33000     24.90000     38.86000
12    117.09000     37.98000     38.86000
12    104.38000     44.52000     38.86000
12     95.90000     55.96000     40.60000
12     92.64000     60.86000     40.60000
12     82.21000     40.27000     40.60000
12    192.38000     48.11000     43.10000
12    186.19000     52.04000     43.10000
12    168.59000     70.67000     43.10000
12    156.85000     72.31000     43.10000
12    148.38000     67.73000     43.10000
12    105.36000     69.04000     43.10000
12    156.20000     20.32000     43.10000
12    148.05000     20.00000     43.10000
12    146.42000     36.67000     43.10000
12    122.63000     64.13000     43.10000
12    125.24000     96.50000     43.10000
12    172.17000     88.98000     43.10000
12    164.35000     89.96000     43.10000
12     81.56000     20.65000     43.10000
12     86.13000     58.58000     43.10000
12     88.73000     44.52000     43.10000
12    164.67000     10.84000     43.10000
12    174.13000     18.36000     43.10000
12    170.54000     24.90000     43.10000
12    131.76000     88.00000     43.10000
12    138.27000     70.02000     43.10000
12     79.28000     82.77000     43.10000
12     90.36000    105.33000     43.10000
12    118.07000    105.98000     43.10000
12    118.39000     88.65000     43.10000
12    115.79000     79.83000     43.10000
12    116.11000     73.61000     43.10000
12    137.62000     36.67000     43.10000
12    129.15000     44.19000     43.10000
12    138.27000     54.98000     43.10000
12    126.21000     55.63000     43.10000
12     92.64000     28.82000     43.10000
12     77.65000     28.50000     43.10000
12    185.53000     45.17000     44.01000
12    165.00000     56.61000     44.01000
12    100.14000     78.19000     44.01000
12     98.51000     64.79000     44.84000
12     82.54000     74.92000     44.84000
12    102.42000     58.58000     44.84000
12    109.92000     62.17000     44.84000
12    101.44000    106.64000     44.84000
12     71.13000     59.23000     44.84000
12    100.14000     52.04000     44.84000
12    151.31000     13.78000     45.68000
12    117.41000     46.15000     45.68000
12    107.31000     31.77000     45.68000
12    107.31000     39.29000     45.68000
12    147.73000     28.82000     45.68000
12    130.13000     23.92000     45.68000
12    106.66000     20.00000     45.68000
12     99.16000     14.11000     45.68000
12     71.13000     43.54000     46.51000
12     82.54000     32.09000     46.51000
12     90.04000     20.32000     46.51000
12    114.48000     31.11000     46.51000
12    173.80000     45.82000     46.51000
12    176.08000     32.75000     46.51000
12    157.83000     43.54000     46.51000
12    150.01000     43.54000     46.51000
12    129.47000     34.05000     46.51000
12    177.71000     39.29000     46.51000
12    155.55000     36.34000     46.51000
12    143.81000     -2.56000     46.51000
12    127.52000     -2.56000     46.51000
12    120.02000      5.94000     46.51000
12    108.94000     12.80000     46.51000
12     75.04000     18.36000     46.51000
12     64.94000     20.65000     46.51000
12     66.57000     36.34000     46.51000
12     79.28000    100.75000     47.42000
12     92.64000     91.27000     47.42000
12     83.52000     88.00000     47.42000
12     88.41000     78.19000     47.42000
12    177.71000    100.10000     47.42000
12    170.54000    107.29000     47.42000
12    157.18000     97.48000     47.42000
12    139.90000     88.00000     47.42000
12    163.37000     78.52000     47.42000
12    133.71000    101.08000     47.42000
12    113.83000     95.19000     47.42000
12    151.31000     62.50000     49.01000
12    163.04000     63.81000     49.01000
12     75.04000     72.63000     49.01000
12     67.55000     77.21000     49.01000
12    126.87000     68.71000     49.01000
12    151.64000     54.32000     49.01000
12    194.01000     30.78000     49.01000
12    186.84000     41.25000     49.01000
12    104.05000     -0.27000     49.92000
12     96.56000      4.63000     49.92000
12     88.73000      9.21000     49.92000
12     84.17000     14.11000     49.92000
12    197.92000     38.63000     49.92000
12    140.56000     64.13000     49.92000
12     97.86000     97.48000     49.92000
12     78.95000     53.67000     49.92000
12    110.90000     25.88000     49.92000
12     95.58000     74.92000     49.92000
12     75.37000     91.92000     49.92000
12    169.89000     58.90000     49.92000
12    108.29000     51.38000     50.98000
12    117.09000     63.15000     50.98000
12    178.36000     74.27000     50.98000
12     82.87000     48.77000     50.98000
12     76.35000     44.19000     50.98000
12     74.39000     34.38000     50.98000
12    100.79000     34.71000     50.98000
12    139.58000     21.63000     50.98000
12    188.14000     32.09000     50.98000
12    197.92000     46.81000     50.98000
12    181.95000     15.42000     50.98000
12    154.57000      4.63000     50.98000
12     86.13000     69.04000     50.98000
12     70.48000     82.77000     50.98000
12    125.89000     81.13000     50.98000
12    151.31000     81.13000     50.98000
12    100.79000     85.06000     52.65000
12     95.90000     82.77000     52.65000
12     94.60000     44.19000     52.65000
12     90.36000     37.32000     52.65000
12    141.21000     11.82000     52.65000
12    158.81000     54.00000     52.65000
12     78.63000     67.40000     52.65000
12     62.66000     63.48000     53.48000
12     62.98000     72.31000     53.48000
12     56.79000     51.71000     53.48000
12     57.44000     32.75000     53.48000
12     64.94000     28.82000     53.48000
12    117.41000     53.67000     53.48000
12     99.49000     22.94000     53.48000
12    182.60000     21.30000     53.48000
12    188.47000     56.94000     53.48000
12    193.36000     53.67000     53.48000
12    179.99000     59.23000     53.48000
12    168.59000     50.40000     53.48000
12    162.72000     48.44000     53.48000
12    167.93000     43.21000     53.48000
12    165.98000     30.46000     53.48000
12    178.04000     26.86000     53.48000
12    161.09000    109.25000     54.39000
12     68.53000     51.71000     54.39000
12    117.41000     38.63000     54.39000
12    109.27000     46.15000     54.39000
12    103.40000    100.42000     54.39000
12     92.64000    108.92000     54.39000
12     57.12000     74.27000     55.22000
12    122.63000     26.86000     55.22000
12    127.84000     13.78000     55.22000
12    155.55000     -1.58000     55.22000
12    170.87000      4.30000     55.22000
12     78.95000      7.90000     55.22000
12     75.37000     13.13000     55.22000
12     77.65000     60.86000     55.22000
12     95.25000     56.94000     56.06000
12     89.71000     52.04000     56.06000
12     82.21000     39.61000     56.06000
12    145.12000     49.09000     56.06000
12     69.18000     65.44000     57.72000
12     63.64000     57.59000     57.72000
12    172.82000     19.34000     58.55000
12    161.74000     20.32000     58.55000
12    134.36000     41.90000     59.39000
12    142.19000     55.31000     59.39000
12    159.46000     70.35000     59.39000
12    168.91000     71.00000     59.39000
12    184.23000     48.44000     59.39000
12    191.07000     45.50000     59.39000
12    122.96000     63.81000     59.39000
12    112.20000     70.35000     59.39000
12    138.60000     32.09000     59.39000
12     80.91000     25.88000     60.22000
12     70.81000     28.50000     60.22000
12     90.36000     29.80000     60.22000
12     99.16000     52.04000     60.22000
12     98.51000     64.79000     60.22000
12     82.54000     57.27000     60.22000
12    100.14000    106.31000     60.22000
12    125.24000     94.54000     60.22000
12    151.96000     71.98000     60.22000
12    163.37000     56.61000     60.22000
12    127.52000     49.42000     60.22000
12    129.80000     63.15000     60.22000
12    105.36000     62.17000     60.22000
12    138.60000     74.92000     60.22000
12    115.79000     79.83000     60.22000
12    116.44000     18.36000     60.22000
12    133.71000    -11.39000     60.22000
12    113.18000     -4.20000     60.22000
12    171.52000     12.48000     60.22000
12    163.37000     12.15000     60.22000
12    162.07000      1.36000     60.22000
12    102.42000     72.31000     60.22000
12    168.91000     87.02000     60.22000
12    144.14000    102.71000     60.22000
12     89.06000     98.14000     60.22000
12     93.30000    103.37000     60.22000
12     75.70000     79.83000     60.22000
12     57.44000     61.52000     60.22000
12     56.47000     66.75000     60.22000
12    145.77000     21.30000     60.22000
12    153.59000     25.23000     60.22000
12    116.76000     45.50000     61.13000
12    106.98000     34.38000     61.13000
12    152.62000     15.42000     61.13000
12    130.78000     87.02000     61.13000
12    145.12000     31.44000     61.13000
12    130.13000     22.28000     61.13000
12    173.47000     64.13000     61.13000
12    153.59000     47.13000     62.04000
12    153.92000     36.02000     62.04000
12    176.08000     54.32000     62.04000
12    104.05000     17.05000     62.04000
12     89.06000     20.00000     62.04000
12     79.28000     21.30000     62.04000
12     73.09000     21.30000     62.04000
12     63.31000     23.27000     62.04000
12     68.20000     41.90000     62.04000
12     82.54000     32.75000     62.04000
12    116.44000      6.26000     62.04000
12    103.40000     -5.51000     62.04000
12    106.66000     77.21000     62.04000
12    175.76000     45.17000     62.04000
12    176.41000     35.69000     62.04000
12    130.45000     36.67000     62.04000
12    134.04000     53.34000     62.04000
12    144.47000     39.29000     62.04000
12    111.55000     87.67000     62.04000
12     77.65000    101.08000     62.87000
12     90.04000     82.44000     62.87000
12     81.89000     76.88000     62.87000
12     87.76000     62.50000     62.87000
12    161.42000     80.15000     62.87000
12     92.32000     92.25000     62.87000
12     81.89000     89.96000     62.87000
12     62.98000     81.79000     62.87000
12    113.50000     33.07000     62.87000
12    121.98000     57.27000     62.87000
12    154.57000     63.81000     64.69000
12    161.74000     64.13000     64.69000
12    111.55000     57.92000     64.69000
12     87.76000     44.52000     64.69000
12     72.76000     73.29000     64.69000
12     77.98000     73.29000     65.52000
12    109.27000     28.82000     65.98000
12     97.53000     29.48000     65.98000
12    137.30000     24.57000     67.64000
12    152.29000      7.57000     67.64000
12     95.58000     -0.93000     67.64000
12     73.09000     89.96000     67.64000
12    135.99000    117.10000     67.64000
12    175.76000     95.19000     67.64000
12    197.59000     56.29000     67.64000
12    197.27000     43.86000     67.64000
12    180.32000     12.15000     67.64000
12    183.90000     39.94000     68.48000
12    190.10000     25.23000     68.48000
12    186.19000     12.15000     68.48000
12    142.19000     11.50000     68.48000
12    146.10000     -4.85000     68.48000
12    139.25000     -5.18000     68.48000
12    127.84000    -13.35000     68.48000
12    103.07000      8.88000     68.48000
12     78.63000     48.77000     68.48000
12     96.23000     85.06000     68.48000
12     79.93000     66.75000     68.48000
12    150.33000     82.44000     68.48000
12    154.90000     86.37000     68.48000
12    175.10000     75.58000     68.48000
12    156.20000     55.96000     68.48000
12     74.39000     37.00000     68.48000
12     94.27000     44.19000     69.39000
12     52.23000     54.00000     69.39000
12     47.99000     61.19000     69.39000
12     55.16000     31.11000     69.39000
12    166.63000     25.55000     69.39000
12    181.30000     21.96000     69.39000
12    180.97000     30.13000     69.39000
12    126.21000     70.35000     69.39000
12    158.48000     98.46000     69.39000
12    139.25000     82.44000     69.39000
12    110.90000    101.08000     69.39000
12     69.50000     82.77000     69.39000
12    183.58000     57.27000     69.39000
12     91.34000      9.53000     69.39000
12    125.89000      3.98000     69.39000
12    125.89000     -7.47000     69.39000
12    166.63000     48.11000     69.39000
12    159.79000     37.00000     69.39000
12    167.61000     39.29000     69.39000
12    198.57000     34.71000     69.39000
12    135.67000     65.77000     69.39000
12    145.12000     63.15000     69.39000
12    125.89000     83.10000     69.39000
12    114.81000     93.88000     69.39000
12    136.32000     95.85000     69.39000
12    120.02000    104.02000     69.39000
12     97.53000     37.32000     69.39000
12     59.40000     45.17000     69.39000
12     50.92000     45.50000     69.39000
12     62.01000     35.36000     69.39000
12     66.90000     11.50000     69.39000
12     61.35000     15.75000     69.39000
12    144.14000      2.67000     69.39000
12     87.43000     72.63000     69.39000
12     96.88000     76.23000     69.39000
12    105.68000     91.60000     69.39000
12     91.01000    111.54000     70.22000
12     86.13000    106.64000     70.22000
12    102.42000     98.79000     70.22000
12     72.11000     49.75000     70.22000
12    118.72000     36.67000     70.22000
12     80.58000      8.55000     71.05000
12     84.82000     15.75000     71.05000
12     77.00000     16.07000     71.05000
12    122.30000     17.71000     71.05000
12    158.81000     29.80000     71.05000
12    170.87000      1.69000     71.05000
12    108.94000     49.09000     71.05000
12     85.80000      1.03000     71.05000
12     62.98000     76.23000     71.05000
12    116.11000     64.13000     71.05000
12    197.59000     50.73000     71.05000
12     96.88000     58.58000     72.57000
12     87.43000     52.69000     72.57000
12     88.08000     39.29000     72.57000
12    115.46000     52.04000     72.57000
12    100.14000      2.99000     72.57000
12    144.47000     48.77000     72.57000
12    156.53000     -4.53000     72.57000
12    124.26000    -19.24000     72.57000
12    115.13000     -9.10000     72.57000
12    180.32000     63.48000     72.57000
12     78.63000     42.23000     72.57000
12     64.29000     51.71000     72.57000
12     65.27000     58.90000     74.01000
12    132.73000     12.80000     74.01000
12    173.80000     23.92000     74.01000
12    119.37000     23.92000     74.01000
12     98.51000     20.00000     74.01000
12    108.29000     40.92000     74.01000
12    168.91000     57.59000     74.01000
12     65.92000     67.40000     74.01000
12     74.07000     59.56000     74.01000
12    119.04000     73.61000     74.01000
12     71.78000      7.57000     74.01000
12    102.75000     24.90000     74.01000
12    110.57000     22.94000     74.01000
12    182.93000     71.33000     74.01000
12    161.09000     18.36000     74.01000
12    175.43000     17.71000     74.01000
12    188.14000     64.46000     74.01000
12    116.44000      1.03000     74.01000
12    150.66000     -8.78000     74.01000
12    163.04000     73.61000     75.14000
12    109.92000     71.00000     75.14000
12    134.04000     40.59000     75.14000
12    124.59000     30.46000     75.14000
12    191.07000     45.17000     75.14000
12    182.93000     48.44000     75.14000
12    171.84000     11.82000     76.13000
12    169.24000     18.03000     76.13000
12    160.11000     -1.26000     76.13000
12    135.01000    -12.70000     76.13000
12    145.77000     21.30000     76.13000
12    140.23000     18.69000     76.13000
12    150.01000     73.94000     76.13000
12    162.07000     58.25000     76.13000
12    144.79000     95.19000     76.13000
12    125.89000     94.87000     76.13000
12     97.53000    106.96000     76.13000
12     89.06000     98.14000     76.13000
12     75.37000     79.83000     76.13000
12     54.84000     66.42000     76.13000
12     57.12000     56.94000     76.13000
12     95.90000     65.44000     76.13000
12    105.36000     56.29000     76.13000
12     81.56000     55.31000     76.13000
12     89.06000     33.07000     76.13000
12     68.53000     32.09000     76.13000
12    123.61000     63.81000     76.13000
12    168.91000     87.02000     76.13000
12    153.92000     94.54000     76.13000
12    132.41000     73.94000     76.13000
12    140.23000     73.29000     76.13000
12    126.54000     48.77000     76.13000
12    110.90000     13.46000     76.13000
12    162.72000      9.86000     76.13000
12    146.75000     56.29000     76.13000
12    132.08000     62.17000     76.13000
12    124.26000     41.25000     76.13000
12    113.83000     80.15000     76.96000
12    104.38000     62.50000     76.96000
12    101.44000     48.77000     76.96000
12    170.54000     64.46000     76.96000
12    169.24000     71.00000     76.96000
12    184.23000     35.04000     76.96000
12    146.75000     29.48000     76.96000
12    141.53000     33.40000     76.96000
12    155.87000     13.78000     76.96000
12    106.66000     35.04000     76.96000
12    116.44000     42.88000     76.96000
12     85.15000     26.21000     76.96000
12     75.70000     31.11000     76.96000
12    132.41000     20.32000     76.96000
12    174.45000      5.94000     76.96000
12    130.45000     86.69000     76.96000
12    176.41000     53.02000     77.80000
12    150.33000     37.98000     77.80000
12    153.27000     50.07000     77.80000
12    131.43000     27.52000     77.80000
12    100.47000     -4.20000     77.80000
12    105.68000     -4.85000     77.80000
12    108.29000      5.61000     77.80000
12    105.36000     18.03000     77.80000
12     73.41000     21.30000     77.80000
12     70.15000     25.55000     77.80000
12     63.96000     23.92000     77.80000
12    154.57000     42.55000     77.80000
12    176.41000     45.82000     77.80000
12    105.36000     77.21000     77.80000
12     82.54000     35.36000     77.80000
12     68.53000     40.92000     77.80000
12     88.73000     81.46000     78.70000
12    110.24000    109.25000     78.70000
12    113.18000    113.83000     78.70000
12    130.13000    108.92000     78.70000
12    120.67000     54.98000     78.70000
12     87.43000     62.17000     78.70000
12     77.00000     99.77000     78.70000
12     81.89000     93.23000     78.70000
12    135.01000     53.34000     78.70000
12    172.17000     32.42000     78.70000
12    144.79000     41.25000     78.70000
12    152.62000     23.92000     78.70000
12    135.67000      2.67000     78.70000
12     90.04000     18.69000     78.70000
12    118.39000     86.04000     78.70000
12     94.60000     93.88000     78.70000
12    129.15000     35.04000     79.54000
12    148.38000     13.78000     79.54000
12    112.20000     58.25000     80.45000
12     69.83000     73.29000     80.45000
12    160.11000     66.75000     80.45000
12    152.94000     65.77000     80.45000
12    141.86000    102.39000     80.45000
12    117.09000      7.24000     80.45000
12    138.27000    -19.24000     80.45000
12    166.96000     -4.20000     80.45000
12    109.27000     29.48000     81.28000
12    100.47000     31.11000     81.28000
12     81.24000     75.25000     81.28000
12    196.62000     44.19000     83.02000
12    136.97000     26.86000     83.02000
12    156.20000      5.28000     83.02000
12    148.38000      7.24000     83.02000
12     89.71000     87.02000     83.02000
12     62.66000     82.44000     83.02000
12     60.05000     62.83000     83.02000
12    100.14000     69.36000     83.02000
12     74.72000     69.04000     83.02000
12     91.99000     26.21000     83.02000
12     93.95000      0.71000     83.02000
12    189.45000     36.34000     83.02000
12    139.25000     45.50000     83.02000
12    127.84000     56.94000     83.02000
12    175.76000     99.44000     83.02000
12    103.40000    106.96000     83.02000
12     60.05000      7.24000     83.02000
12     95.58000     84.08000     84.08000
12     91.34000    103.69000     84.08000
12     86.78000     47.13000     84.08000
12    188.79000     27.52000     84.08000
12    179.67000     12.15000     84.08000
12    147.73000     -2.89000     84.08000
12    137.62000     -5.51000     84.08000
12    154.57000     56.29000     84.08000
12    178.69000     38.96000     84.08000
12     99.49000     11.50000     84.08000
12    151.96000     83.42000     84.08000
12     74.07000     90.94000     84.08000
12    174.78000     72.96000     84.92000
12    185.86000     55.96000     84.92000
12    198.90000     36.67000     84.92000
12    158.48000     34.71000     84.92000
12    165.33000     31.44000     84.92000
12    164.67000     51.38000     84.92000
12     62.01000     45.50000     84.92000
12     60.38000     35.69000     84.92000
12     51.90000     43.54000     84.92000
12     49.62000     57.59000     84.92000
12     48.97000     61.52000     84.92000
12     53.53000     60.21000     84.92000
12     45.38000     48.44000     84.92000
12     58.42000     20.00000     84.92000
12     55.49000     30.13000     84.92000
12     66.90000     16.73000     84.92000
12    127.19000     -1.58000     84.92000
12    126.21000      9.21000     84.92000
12    138.60000     63.15000     84.92000
12    143.81000     88.33000     84.92000
12    112.85000     99.77000     84.92000
12    115.79000    107.29000     84.92000
12    112.53000     92.90000     84.92000
12    108.29000     87.67000     84.92000
12     94.27000     75.90000     84.92000
12     85.80000     69.36000     84.92000
12     69.50000     85.38000     84.92000
12    167.28000     43.21000     84.92000
12    142.19000      3.98000     84.92000
12    140.88000     11.82000     84.92000
12    121.33000     -9.10000     84.92000
12     90.04000      9.86000     84.92000
12    126.21000     75.58000     85.75000
12    135.01000     91.60000     85.75000
12    135.99000     81.79000     85.75000
12     70.15000     51.06000     85.75000
12     78.95000     48.77000     85.75000
12    101.77000     99.12000     85.75000
12    100.47000      3.65000     87.72000
12     80.91000      5.61000     87.72000
12     79.61000     13.13000     87.72000
12     77.65000     18.69000     87.72000
12     62.66000     76.88000     87.72000
12     93.95000     55.63000     87.72000
12    121.00000     18.69000     87.72000
12    125.24000    -20.87000     87.72000
12    167.61000      5.61000     87.72000
12    178.69000     29.48000     87.72000
12    199.87000     48.11000     87.72000
12    116.76000     51.38000     87.72000
12    114.81000     35.69000     87.72000
12    109.27000     48.44000     87.72000
12     76.35000     41.25000     87.72000
12     95.58000     41.25000     87.72000
12     70.15000      6.59000     89.69000
12    150.01000    -10.41000     89.69000
12    175.43000     16.73000     89.69000
12    168.91000     56.94000     89.69000
12    103.07000     24.90000     89.69000
12    107.31000     42.55000     89.69000
12    118.07000     67.73000     89.69000
12     69.18000     65.44000     89.69000
12     64.61000     68.06000     89.69000
12     63.31000     56.94000     89.69000
12    117.41000      1.03000     89.69000
12    110.24000    -10.74000     89.69000
12    115.79000    -12.37000     89.69000
12    181.30000     70.35000     89.69000
12    184.88000     64.13000     89.69000
12    163.70000     24.25000     89.69000
12    121.98000    102.71000     89.69000
12    177.71000     22.28000     89.69000
12    113.83000     24.25000     89.69000
12    132.41000     11.82000     89.69000
12     52.55000     66.42000     91.58000
12     74.72000     80.48000     91.58000
12     89.38000     96.17000     91.58000
12    119.37000     73.61000     91.58000
12    135.99000     68.71000     91.58000
12    124.91000     62.17000     91.58000
12    129.47000     48.11000     91.58000
12    121.65000     39.61000     91.58000
12     89.06000     32.42000     91.58000
12     62.33000     50.40000     91.58000
12    138.60000     19.67000     91.58000
12    159.79000     -2.24000     91.58000
12    132.73000    -13.68000     91.58000
12    185.53000     46.48000     91.58000
12    161.42000     58.90000     91.58000
12    148.38000     97.48000     91.58000
12    128.50000     95.19000     91.58000
12     75.04000     59.56000     91.58000
12    110.57000     70.35000     91.58000
12    146.42000     53.34000     91.58000
12     85.47000    109.91000     91.58000
12    101.44000     50.73000     92.42000
12    101.12000     60.54000     92.42000
12     86.45000     63.15000     94.38000
12    100.79000     44.52000     94.38000
12    104.70000     62.83000     94.38000
12    119.04000     55.63000     94.38000
12     81.56000     30.13000     94.38000
12     91.99000     17.05000     95.22000
12    105.03000     12.80000     95.22000
12     76.02000     33.40000     96.43000
12     83.52000     37.32000     96.43000
12    103.40000     34.05000     96.43000
12    109.27000     30.78000     96.43000
12    153.92000     41.57000     96.43000
12    150.66000     47.13000     96.43000
12    177.39000     53.02000     97.26000
12    167.61000     62.83000     97.26000
12    156.85000     17.05000     97.26000
12    148.05000     34.05000     98.10000
12    135.99000     27.52000     98.10000
12    151.96000      5.94000     98.10000
12    149.36000     12.80000     98.10000
12    138.60000    -19.56000     98.10000
12     97.21000     -3.54000     98.10000
12     68.53000     11.50000     98.10000
12     82.54000     22.28000     98.10000
12     91.01000     26.21000     98.10000
12     87.76000     84.73000     98.10000
12     98.51000     68.06000     98.10000
12    152.29000     72.63000     98.10000
12    163.37000     79.83000     98.10000
12    159.79000     71.33000     98.10000
12    158.81000     65.11000     98.10000
12    187.82000     34.71000     98.10000
12    125.56000     29.15000     98.10000
12    134.36000     38.96000     98.10000
12    107.31000     59.23000     98.10000
12    104.05000    109.91000     99.23000
12     91.01000    103.69000     99.23000
12     92.97000     87.02000     99.23000
12    150.99000     85.06000     99.23000
12     84.82000     67.73000    100.07000
12     66.57000     82.12000    100.90000
12     46.36000     59.56000    100.90000
12     69.83000     52.36000    100.90000
12     56.47000     45.82000    100.90000
12     50.60000     45.17000    100.90000
12     47.67000     51.06000    100.90000
12     41.47000     49.09000    100.90000
12     57.12000     17.71000    100.90000
12     62.66000      5.28000    100.90000
12     66.24000      1.36000    100.90000
12    175.76000     11.17000    101.81000
12    189.45000     24.57000    102.79000
12    180.32000     35.04000    102.79000
12    200.85000     35.36000    102.79000
12    195.64000     46.15000    103.63000
12    199.55000     47.46000    103.63000
12    135.34000     74.60000    103.63000
12    125.24000     75.90000    103.63000
12    112.53000    103.04000    103.63000
12     60.38000     73.61000    103.63000
12     62.01000     37.65000    103.63000
12     76.35000     20.00000    103.63000
12     77.00000      6.92000    103.63000
12     98.51000      5.94000    103.63000
12    139.25000     -9.10000    103.63000
12    139.25000     -3.22000    103.63000
12    136.64000      3.32000    103.63000
12    169.24000      4.63000    103.63000
12    122.96000    -12.37000    103.63000
12    125.56000    -21.20000    103.63000
12     85.80000      3.65000    103.63000
12    164.35000     31.44000    103.63000
12    104.05000     75.25000    103.63000
12     91.34000     78.85000    103.63000
12     90.69000     72.31000    103.63000
12     75.70000     74.60000    103.63000
12     74.72000     88.65000    103.63000
12    167.93000     73.29000    103.63000
12     76.67000     42.88000    103.63000
12     86.45000     44.52000    103.63000
12     91.01000     48.77000    103.63000
12     86.45000     53.67000    103.63000
12     80.26000     50.40000    103.63000
12     82.21000     79.83000    103.63000
12    109.59000     87.35000    103.63000
12    117.41000     81.79000    103.63000
12    155.55000     79.17000    104.46000
12    162.72000     47.13000    104.46000
12    163.70000     39.61000    104.46000
12    169.89000     29.15000    104.46000
12    146.10000     26.21000    104.46000
12    170.87000     46.15000    104.46000
12    127.19000     -3.54000    104.46000
12    122.63000      9.86000    104.46000
12    120.35000     19.01000    104.46000
12    128.17000     22.28000    104.46000
12    116.44000     50.07000    104.46000
12    110.57000     48.77000    104.46000
12    111.87000     37.98000    104.46000
12    127.19000     55.63000    104.46000
12     59.40000     27.84000    104.46000
12     57.44000     40.59000    104.46000
12     66.24000     45.50000    105.29000
12     67.55000     66.09000    105.29000
12     94.60000     92.25000    105.29000
12     73.09000     65.77000    105.29000
12     57.12000     55.63000    105.29000
12     97.86000     82.44000    105.29000
12    167.28000     56.61000    105.29000
12    105.03000     23.27000    105.29000
12    107.31000     43.54000    106.20000
12    115.79000      2.01000    106.20000
12    109.92000     -1.91000    106.20000
12    132.73000     13.13000    106.20000
12    136.64000     49.42000    106.20000
12    134.04000     58.90000    106.20000
12    145.77000     61.52000    106.20000
12    160.11000     -0.60000    107.11000
12    183.90000     47.46000    107.11000
12    126.21000     45.17000    107.11000
12    124.91000     62.50000    107.11000
12    119.37000     71.00000    107.11000
12     92.97000     35.69000    107.11000
12     83.52000     12.80000    107.11000
12    112.85000     14.76000    107.11000
12    111.22000      6.26000    107.11000
12    113.83000     -8.78000    107.11000
12    125.56000      3.65000    107.11000
12    149.03000     -7.47000    107.11000
12     63.64000     18.69000    107.11000
12     92.32000     59.23000    107.11000
12    130.78000     94.21000    107.11000
12    105.36000     95.19000    107.11000
12    110.57000     67.08000    107.11000
12    148.38000     55.31000    107.11000
12    185.21000     62.83000    107.11000
12    187.16000     71.65000    107.11000
12    179.02000     75.58000    107.11000
12    183.58000     81.79000    107.11000
12    176.73000     86.69000    107.11000
12    168.26000     86.69000    107.11000
12    165.33000     94.54000    107.11000
12    148.38000     97.48000    107.11000
12    141.53000    103.37000    107.11000
12    118.72000    109.25000    107.11000
12    119.04000     92.25000    107.11000
12    126.54000     83.75000    107.11000
12    165.00000     23.92000    107.11000
12    138.60000     20.65000    107.11000
12     84.82000     90.29000    107.11000
12    118.39000     41.90000    107.11000
12    119.70000     33.40000    107.11000
12    174.78000     21.96000    107.11000
12    162.39000     11.17000    107.11000
12    101.77000     49.09000    110.06000
12    102.75000     63.48000    110.06000
12    119.70000     54.98000    110.06000
12    135.99000     66.75000    110.06000
12    174.45000     62.17000    110.06000
12     91.99000     16.07000    111.88000
12    105.36000     11.17000    111.88000
12     78.95000     36.67000    111.88000
12     76.35000     28.50000    111.88000
12    154.90000     44.52000    111.88000
12    106.33000     31.44000    111.88000
12    155.87000     17.38000    112.79000
12    155.22000     24.57000    113.63000
12    146.10000     17.05000    113.63000
12    148.38000     11.50000    113.63000
12    187.16000     40.27000    113.63000
12    185.86000     35.36000    113.63000
12    179.99000     41.90000    113.63000
12    164.35000     70.35000    113.63000
12    157.18000     69.04000    113.63000
12     97.86000     -1.91000    113.63000
12     82.54000     22.28000    113.63000
12     95.58000     27.84000    113.63000
12     86.45000     28.50000    113.63000
12    143.81000     35.69000    113.63000
12    132.73000     35.36000    113.63000
12    132.73000     26.86000    113.63000
12    145.12000     47.46000    113.63000
12    151.64000     76.88000    113.63000
12    132.08000     89.63000    113.63000
12    106.98000    105.65000    114.46000
12    106.66000    111.54000    114.46000
12    153.92000     36.02000    114.46000
12     93.95000     86.04000    114.46000
12    150.33000     86.04000    114.46000
12    151.31000     91.92000    114.46000
12     74.07000     48.11000    115.44000
12     84.50000     64.79000    115.44000
12     83.19000     58.90000    115.44000
12    111.87000     25.88000    115.44000
12    100.79000     39.61000    116.35000
12     49.62000     56.94000    116.35000
12     47.34000     49.75000    116.35000
12     61.68000     43.21000    116.35000
12     64.61000     28.50000    116.35000
12     56.14000     20.65000    116.35000
12     64.29000      1.36000    116.35000
12     66.57000     10.84000    116.35000
12    109.92000     61.52000    116.35000
12     68.85000     82.44000    116.35000
12    174.45000     52.69000    116.35000
12     85.80000     37.00000    116.35000
12    180.65000     19.01000    116.35000
12    156.85000     55.96000    116.35000
12    146.10000     68.71000    116.35000
12    144.14000     76.56000    116.35000
12    189.77000     57.27000    116.35000
12    197.92000     60.21000    116.35000
12     75.37000     57.92000    116.35000
12     96.23000     66.09000    116.35000
12    125.89000    102.39000    116.35000
12    103.07000     -9.76000    116.35000
12    174.45000     10.19000    118.09000
12    191.40000     34.05000    118.09000
12    200.53000     38.63000    118.09000
12     90.69000     75.25000    118.93000
12     81.56000     78.85000    118.93000
12     71.46000     77.86000    118.93000
12     94.27000     97.15000    118.93000
12     91.99000     43.86000    118.93000
12     93.95000     51.06000    118.93000
12     74.39000     19.34000    118.93000
12     74.39000      9.21000    118.93000
12     80.58000      5.61000    118.93000
12     97.53000      7.57000    118.93000
12    140.23000      0.71000    118.93000
12    135.67000     -2.89000    118.93000
12    140.23000     -9.10000    118.93000
12    122.63000    -13.03000    118.93000
12    200.53000     46.15000    118.93000
12    125.89000     75.58000    118.93000
12    135.67000     75.25000    118.93000
12    103.07000     70.35000    118.93000
12    114.81000    104.35000    118.93000
12    165.65000     34.05000    118.93000
12    160.11000     81.13000    118.93000
12    117.09000     83.10000    119.76000
12    106.66000     82.44000    119.76000
12    107.31000     51.38000    119.76000
12    175.76000     47.13000    119.76000
12    167.61000     27.84000    119.76000
12    189.77000     28.50000    119.76000
12    191.73000     49.42000    119.76000
12    128.50000     23.27000    119.76000
12    128.17000     33.07000    119.76000
12    130.78000     40.92000    119.76000
12    122.96000     11.50000    119.76000
12    127.19000     -3.22000    119.76000
12    128.17000     51.38000    119.76000
12    142.51000     55.96000    119.76000
12    167.28000     57.92000    120.67000
12    165.33000     42.55000    120.67000
12    148.38000     23.27000    120.67000
12    150.99000      2.01000    120.67000
12    169.24000      2.67000    120.67000
12     97.53000     18.69000    121.58000
12    134.36000     17.05000    121.58000
12    108.29000     44.19000    121.58000
12    113.50000     34.71000    121.58000
12    121.33000     24.57000    121.58000
12    137.30000     10.51000    121.58000
12    116.76000      0.71000    121.58000
12    126.21000     17.05000    121.58000
12     91.34000      2.99000    121.58000
12     59.07000     55.31000    121.58000
12     71.46000     64.13000    121.58000
12     65.27000     65.44000    121.58000
12    175.76000     34.71000    121.58000
12    135.01000     51.71000    121.58000
12    150.99000     29.80000    121.58000
12    138.27000     28.17000    121.58000
12    137.95000     35.36000    121.58000
12    135.67000     41.25000    121.58000
12    108.29000     20.00000    121.58000
12    100.14000     22.61000    121.58000
12    112.20000     73.94000    121.58000
12     85.80000     50.73000    121.58000
12    124.91000     62.17000    122.41000
12    119.70000     69.36000    122.41000
12     97.53000     57.27000    122.41000
12     89.06000     61.52000    122.41000
12     66.24000     33.40000    122.41000
12    184.56000     50.07000    122.41000
12    125.89000     45.82000    122.41000
12    158.16000     40.27000    122.41000
12     86.13000     86.37000    122.41000
12     81.24000     91.92000    122.41000
12     51.90000     45.17000    122.41000
12     93.62000     36.67000    122.41000
12    150.01000     58.90000    122.41000
12    168.59000     65.44000    122.41000
12    115.79000     46.15000    122.41000
12    108.29000      3.32000    122.41000
12    130.45000      3.65000    122.41000
12    123.93000      2.01000    122.41000
12    160.44000     25.23000    123.25000
12    167.93000     11.17000    123.25000
12    160.11000     -2.56000    123.25000
12    157.50000      4.30000    123.25000
12     81.24000     13.13000    123.25000
12     66.24000     19.67000    123.25000
12    132.73000     57.59000    123.25000
12    113.83000     15.09000    123.25000
12    120.02000     50.07000    125.97000
12    123.93000     55.31000    125.97000
12    116.44000     58.58000    125.97000
12    158.16000     62.17000    125.97000
12    132.08000     64.13000    125.97000
12    165.00000     17.71000    125.97000
12    100.14000     47.13000    125.97000
12     72.44000     87.67000    125.97000
12    139.90000     67.08000    125.97000
12    104.70000     91.60000    125.97000
12    114.16000     97.48000    125.97000
12    121.98000     87.35000    125.97000
12    123.28000     96.17000    125.97000
12    137.95000     95.19000    125.97000
12    138.93000    102.71000    125.97000
12    161.09000     92.90000    125.97000
12    165.00000     89.31000    125.97000
12    167.28000     82.12000    125.97000
12    184.23000     66.42000    125.97000
12    188.79000     73.29000    125.97000
12    178.04000     70.67000    125.97000
12    192.70000     67.40000    125.97000
12    179.99000     78.52000    125.97000
12    172.50000     75.58000    125.97000
12    173.47000     84.40000    125.97000
12    102.10000     61.52000    125.97000
12     93.30000     11.17000    127.64000
12     91.34000     21.63000    127.64000
12    154.24000     17.38000    128.47000
12    153.59000     46.48000    128.47000
12    173.80000     60.21000    128.47000
12    106.98000     37.65000    128.47000
12     78.63000     36.67000    128.47000
12     75.70000     27.52000    128.47000
12    136.32000     82.12000    128.47000
12     59.40000     81.79000    128.47000
12    106.98000     67.08000    129.31000
12    180.65000     39.94000    129.31000
12    161.74000     71.65000    129.31000
12     79.28000     23.92000    129.31000
12     85.15000      8.55000    129.31000
12     64.61000     47.79000    129.31000
12     98.18000     -0.93000    129.31000
12    149.03000     11.17000    130.14000
12    145.12000     17.05000    130.14000
12    153.27000     77.54000    130.14000
12    150.99000     83.10000    130.14000
12    149.03000     89.96000    130.14000
12    106.66000     30.78000    130.14000
12    145.44000     47.13000    130.14000
12    146.42000     36.34000    130.14000
12     91.99000     27.84000    130.14000
12     93.95000     86.37000    130.14000
12     87.43000     95.85000    130.14000
12     69.83000     40.92000    130.14000
12     65.92000     95.52000    130.14000
12     71.78000     99.44000    130.14000
12     75.37000    105.65000    130.14000
12     80.58000    102.06000    130.14000
12     83.19000    112.52000    130.14000
12     74.07000     49.75000    130.97000
12     55.81000     39.61000    131.80000
12     55.81000     21.30000    131.80000
12     64.94000      4.63000    131.80000
12    104.05000     -8.45000    131.80000
12     98.18000     -8.45000    131.80000
12     96.23000     67.40000    131.80000
12     81.89000     71.33000    131.80000
12    158.81000     54.98000    131.80000
12    128.50000     70.02000    131.80000
12     82.54000     20.98000    131.80000
12    173.47000     55.31000    133.55000
12    184.88000     42.88000    133.55000
12    112.53000     25.88000    133.55000
12     76.67000     58.25000    133.55000
12     77.98000     44.84000    133.55000
12     86.13000     33.40000    133.55000
12    121.65000     36.67000    133.55000
12    102.42000     13.13000    133.55000
12    141.86000      0.38000    134.46000
12    134.36000     -3.22000    134.46000
12    140.23000     -8.78000    134.46000
12    119.04000     -8.78000    134.46000
12     91.67000     75.90000    134.46000
12     94.60000     96.83000    134.46000
12    185.86000     56.94000    134.46000
12    159.79000     33.40000    134.46000
12    123.93000     74.60000    134.46000
12    127.52000     78.85000    134.46000
12     92.97000     47.46000    134.46000
12    168.59000     27.52000    135.44000
12    173.47000     46.48000    135.44000
12    141.86000     55.31000    135.44000
12    104.05000     52.04000    135.44000
12    112.53000     52.69000    135.44000
12     77.98000     76.88000    135.44000
12     60.05000     43.54000    135.44000
12     73.74000     17.71000    135.44000
12     72.76000      6.59000    135.44000
12     72.11000     11.82000    135.44000
12     64.29000     12.48000    135.44000
12    121.98000      8.55000    135.44000
12    128.17000     25.23000    135.44000
12    128.17000     33.07000    135.44000
12    127.19000     40.59000    135.44000
12    186.19000     29.80000    135.44000
12    192.38000     41.90000    135.44000
12    150.66000     67.40000    135.44000
12    141.53000     76.88000    135.44000
12     57.44000     72.63000    135.44000
12     47.34000     55.63000    135.44000
12    113.50000     80.81000    135.44000
12    128.50000     88.98000    135.44000
12    104.70000    108.92000    135.44000
12    106.01000     98.46000    135.44000
12    121.00000    104.67000    135.44000
12     82.87000     61.52000    136.88000
12    100.14000     40.59000    136.88000
12    114.48000     35.04000    136.88000
12    130.13000     20.00000    136.88000
12    140.88000     22.28000    136.88000
12    152.62000     22.94000    136.88000
12    153.92000     28.82000    136.88000
12    166.63000     56.61000    136.88000
12    132.73000     37.65000    136.88000
12    132.08000     44.19000    136.88000
12    129.47000     51.71000    136.88000
12    134.69000     15.09000    136.88000
12    147.40000      1.69000    136.88000
12    103.40000     19.34000    136.88000
12     96.88000     21.63000    136.88000
12     79.28000      5.94000    136.88000
12     65.59000     59.23000    136.88000
12     55.81000     59.56000    136.88000
12     54.18000     65.44000    136.88000
12     62.01000     67.08000    136.88000
12     63.96000     74.27000    136.88000
12     69.50000     79.17000    136.88000
12     90.69000     82.44000    136.88000
12    109.27000     75.25000    136.88000
12    113.18000     69.04000    136.88000
12    160.76000     78.85000    136.88000
12    106.66000     43.21000    136.88000
12    121.65000     26.53000    136.88000
12    122.96000     20.00000    136.88000
12    126.21000     16.73000    136.88000
12    127.19000     10.84000    136.88000
12    136.97000      7.57000    136.88000
12    143.16000     10.84000    136.88000
12     99.49000     82.44000    136.88000
12     90.04000     57.27000    137.87000
12     96.56000     57.59000    137.87000
12    159.79000     42.23000    137.87000
12    145.77000     60.86000    137.87000
12    169.56000     63.15000    137.87000
12    166.30000     69.04000    137.87000
12    185.53000     48.11000    137.87000
12    187.49000     51.38000    137.87000
12    179.02000     51.38000    137.87000
12    127.19000     -2.89000    137.87000
12    125.56000      3.98000    137.87000
12    107.96000      7.24000    137.87000
12    104.70000      4.63000    137.87000
12     90.04000      0.71000    137.87000
12     86.45000     -3.87000    137.87000
12    110.57000     -4.53000    137.87000
12    112.53000      1.69000    137.87000
12    115.79000     -2.24000    137.87000
12    114.81000     87.67000    137.87000
12    104.70000     85.06000    137.87000
12     88.08000     87.67000    137.87000
12     81.89000     85.38000    137.87000
12    135.99000     28.82000    137.87000
12    139.58000     37.00000    137.87000
12    137.62000     46.48000    137.87000
12    150.33000     55.96000    137.87000
12    164.02000     47.46000    137.87000
12    171.19000     37.65000    137.87000
12    117.74000     43.21000    137.87000
12    100.79000     26.53000    137.87000
12    123.61000     63.15000    137.87000
12    119.04000     67.08000    137.87000
12    119.04000     77.86000    137.87000
12    115.79000     11.17000    140.52000
12    150.01000     41.25000    140.52000
12     58.42000     50.40000    140.52000
12     54.51000     47.79000    140.52000
12     81.89000     13.46000    140.52000
12     78.63000     94.54000    140.52000
12     86.78000     63.48000    140.52000
12    118.07000     58.58000    141.43000
12    110.24000     60.54000    141.43000
12    102.75000     59.56000    141.43000
12     99.49000     47.13000    141.43000
12    162.07000     64.13000    141.43000
12     62.66000     24.57000    141.43000
12    106.66000     66.42000    145.44000
12    151.96000     17.05000    145.44000
12     68.20000     36.02000    146.27000
12     80.91000     54.65000    149.00000
12     91.99000     37.32000    149.00000
12     78.30000     21.96000    149.00000
12     64.94000      5.94000    149.00000
12    149.03000     36.34000    149.00000
12    143.16000     49.09000    149.00000
12    158.81000     54.32000    149.00000
12    151.64000     60.21000    149.00000
12    160.44000     26.53000    149.00000
12    179.99000     41.57000    149.00000
12    102.10000     70.67000    149.00000
12     96.56000     66.42000    149.00000
12     91.67000     17.71000    149.00000
12     91.67000     24.25000    149.00000
12     85.47000      8.55000    149.00000
12     99.49000     -7.79000    149.00000
12    142.84000     42.88000    149.00000
12    144.14000     32.75000    149.00000
12    127.84000     35.69000    150.74000
12    128.17000     27.19000    150.74000
12    114.48000     22.61000    150.74000
12    109.59000     16.73000    150.74000
12     94.27000      9.86000    150.74000
12     96.88000      1.36000    150.74000
12    105.36000     32.75000    150.74000
12     85.15000     28.17000    150.74000
12     84.82000     38.63000    150.74000
12     76.35000     35.69000    150.74000
12     77.33000     44.19000    150.74000
12     72.44000     52.69000    150.74000
12     72.11000     62.50000    150.74000
12     69.83000     69.04000    150.74000
12     75.04000     76.88000    150.74000
12     80.91000     72.63000    150.74000
12    105.36000     55.63000    150.74000
12    111.22000     49.42000    150.74000
12    125.89000     67.73000    150.74000
12    135.34000     69.04000    150.74000
12    140.88000     67.08000    150.74000
12    153.27000     72.63000    150.74000
12    140.88000     75.25000    150.74000
12    142.84000     82.44000    150.74000
12    127.52000     80.81000    150.74000
12    124.26000     73.29000    150.74000
12     96.56000     90.94000    150.74000
12     58.10000     42.88000    150.74000
12     66.57000     41.90000    150.74000
12     92.32000     49.09000    150.74000
12     88.41000     50.73000    150.74000
12    106.01000     49.09000    150.74000
12    124.26000     45.17000    150.74000
12    122.96000     38.96000    150.74000
12    154.24000     46.81000    150.74000
12     72.44000     26.86000    151.58000
12    112.85000     27.84000    151.58000
12     76.35000     17.05000    151.58000
12    132.73000     17.71000    152.41000
12    140.56000     12.48000    152.41000
12    141.21000     24.90000    152.41000
12    158.16000     30.46000    152.41000
12    148.70000     24.25000    152.41000
12    103.73000     15.09000    152.41000
12    101.77000     20.32000    152.41000
12     84.17000     19.34000    152.41000
12     73.09000      9.86000    152.41000
12     67.22000     21.30000    152.41000
12     65.27000     14.76000    152.41000
12    108.29000     40.59000    152.41000
12     86.13000     44.19000    152.41000
12    122.96000     42.23000      5.15000
12    129.15000     34.38000      5.15000
12    128.17000     26.53000      5.15000
12    132.73000     21.96000      5.15000
12    136.97000     26.21000      5.15000
12    139.58000     36.67000      5.15000
12    139.90000     37.65000      5.15000
12    142.84000     27.19000      5.15000
12    152.62000     27.52000      5.15000
12    156.85000     31.77000      5.15000
12    166.96000     34.05000      5.15000
12    176.08000     37.65000      5.15000
12    179.67000     39.61000      5.15000
12    171.84000     44.19000      5.15000
12    161.42000     38.63000      5.15000
12    160.44000     43.54000      5.15000
12    165.65000     50.73000      5.15000
12    171.52000     55.63000      5.15000
12    164.02000     66.42000      5.15000
12    188.79000     34.05000      5.15000
12    189.12000     42.88000      5.15000
12    187.49000     50.07000      5.15000
12    184.56000     54.32000      5.15000
12    141.53000     82.44000      5.15000
12    142.19000     89.31000      5.15000
12    141.53000     93.23000      5.15000
12    132.73000     96.17000      5.15000
12    128.82000     90.29000      5.15000
12    127.84000     82.44000      5.15000
12    122.30000     94.21000      5.15000
12    141.53000    116.44000      5.15000
12    160.44000     14.76000      0.38000
12    170.54000     15.09000      0.38000
12    180.32000     26.86000      0.38000
12    163.04000     25.23000      0.38000
12    138.93000     18.69000      0.38000
12    131.10000     12.48000      0.38000
12    162.07000      8.55000      0.38000
12    191.40000     26.86000      0.38000
11    149.28000     90.24000      0.00000
11    159.05000     57.87000      0.00000
11    177.06000     82.44000     24.01000
11    154.57000     98.46000      6.74000
11    177.71000     79.50000     57.49000
11    180.97000     67.08000     57.49000
11    180.32000     91.92000     57.49000
11     63.31000     54.65000    121.35000
11     67.55000     60.54000    121.35000
11     60.05000     49.42000    121.35000
11     53.86000     66.09000    121.35000
11     62.33000     63.81000    158.39000
11     90.69000     62.50000    156.95000
11     82.87000     79.83000    165.36000
11     98.84000     83.42000    165.44000
11    113.50000     72.63000    165.44000
11    161.09000     48.77000    154.23000
11    155.87000     39.29000    154.23000
11    171.84000     56.94000    154.23000
11    125.89000     54.32000    153.32000
11    120.67000     51.38000    153.32000
11    131.10000     58.90000    153.32000
11    131.10000     70.35000    153.32000
11    135.01000     78.19000    152.41000
11     79.93000     29.15000    151.58000
11     84.17000     67.73000    151.58000
11     96.56000     73.61000    151.58000
11    101.44000     64.79000    151.58000
11     99.16000     33.07000    150.74000
11     87.43000     34.38000    150.74000
11     90.69000     40.92000    148.92000
11     65.59000     46.81000    148.92000
11     65.27000     52.36000    148.92000
11     80.26000     49.42000    148.92000
11     65.59000     30.13000    146.80000
11     63.31000     34.38000    145.97000
11     97.86000     74.60000    135.59000
11     85.15000     75.25000    133.85000
11    139.90000    113.17000     97.72000
11    134.04000    106.31000     96.81000
11    147.40000    111.21000     62.72000
11    181.30000    104.67000     60.37000
11    187.49000     76.88000     55.68000
11    188.79000    102.06000     55.68000
11    188.14000     64.79000     55.68000
11    145.44000    108.60000     37.27000
11    112.85000    109.58000     -0.68000
11    124.91000    112.85000     -0.68000
11    142.84000    124.94000     -0.68000
11    150.33000    106.64000     -0.68000
11    171.19000     23.59000     -0.68000
11    185.53000     21.63000     -0.68000
11    174.78000     10.19000     -0.68000
11    184.88000     37.32000     -0.68000
11    150.99000      4.96000     -0.68000
11    139.25000      8.55000     -0.68000
11    149.36000     17.38000     -0.68000
11    120.02000     17.38000     -0.68000
11    115.46000     35.04000     -0.68000
11     83.52000     65.11000      3.48000
11    110.90000     95.52000      4.55000
11     92.32000     80.15000      5.38000
11    190.42000     20.65000     16.82000
11    184.23000     12.15000     16.82000
11    170.22000      6.59000     17.65000
11    172.50000     21.96000     17.65000
11    163.04000     18.03000     17.65000
11    152.94000      2.67000     17.65000
11    136.64000      4.96000     17.65000
11    143.16000     12.48000     17.65000
11    152.62000    106.31000     19.69000
11    136.32000    111.54000     19.69000
11    145.44000    126.25000     19.69000
11    175.76000    112.52000     19.69000
11    169.24000     97.81000     19.69000
11    108.29000     97.48000     19.69000
11    104.05000     89.63000     19.69000
11    144.47000      4.63000     33.94000
11    161.09000     -2.89000     33.94000
11    177.06000     11.50000     33.94000
11    188.14000     14.11000     33.94000
11    137.30000      2.34000     33.94000
11    136.97000    126.91000     34.77000
11    147.07000    124.94000     34.77000
11    147.73000      8.23000     36.51000
11    112.20000    100.42000     38.18000
11    122.96000    110.23000     38.18000
11     97.21000    103.69000     38.18000
11    195.96000     76.23000     38.18000
11    198.25000     54.65000     38.18000
11    204.44000     67.40000     38.18000
11    195.96000     66.09000     38.18000
11    155.22000     91.60000     38.18000
11    157.83000     83.75000     38.18000
11    147.73000     97.81000     38.18000
11    138.93000     95.19000     38.18000
11    146.42000     93.56000     38.18000
11    107.96000    106.31000     38.18000
11    112.20000    113.83000     41.59000
11    173.15000     -5.51000     40.53000
11    147.40000     -4.53000     40.53000
11    102.10000    -10.08000     40.53000
11    108.94000     -6.49000     40.53000
11    183.90000     92.25000     41.44000
11    182.60000    100.10000     41.44000
11    175.43000    107.29000     41.44000
11    170.22000    102.06000     41.44000
11    162.72000    101.73000     41.44000
11    148.38000    103.37000     41.44000
11    141.53000    117.75000     41.44000
11    163.04000    115.46000     41.44000
11    184.23000     85.06000     43.33000
11    119.04000    100.75000     46.06000
11    169.24000     96.17000     46.97000
11    195.31000     77.86000     54.01000
11    206.72000     68.06000     54.01000
11    190.10000     92.25000     54.01000
11    197.27000     62.83000     54.01000
11    153.27000    110.56000     54.84000
11    126.54000    114.16000     54.84000
11    126.54000    106.31000     54.84000
11    106.01000    108.92000     54.84000
11    158.48000     90.29000     58.33000
11    156.20000     76.56000     58.33000
11    167.61000     79.83000     58.33000
11    192.38000     69.04000     58.33000
11    119.70000    112.19000     58.33000
11    130.13000    119.71000     58.33000
11    146.10000    118.41000     58.33000
11    156.85000    118.08000     58.33000
11    165.65000    110.56000     58.33000
11    174.45000    109.91000     58.33000
11    140.88000    117.42000     58.33000
11    183.90000     95.52000     68.78000
11    101.44000    112.85000     68.78000
11     94.60000    114.48000     69.61000
11    117.09000    115.79000     69.61000
11    109.27000    115.46000     69.61000
11    163.37000    103.37000     70.52000
11    129.47000    113.50000     70.52000
11    124.26000    105.00000     70.52000
11    140.23000    114.48000     75.98000
11    131.43000    119.71000     75.98000
11    140.23000    120.69000     75.98000
11    146.75000    120.37000     75.98000
11    155.22000    112.19000     75.98000
11    165.98000    111.54000     75.98000
11    150.33000    105.65000     75.98000
11    157.18000    103.04000     75.98000
11    150.33000    101.40000     75.98000
11    118.72000    111.54000     77.04000
11    175.76000     89.31000     78.86000
11    165.00000     91.27000     78.86000
11    162.07000     84.08000     78.86000
11    146.42000     82.12000     78.86000
11    141.53000     77.21000     78.86000
11    119.70000     97.48000     78.86000
11    171.84000     80.15000     78.86000
11    168.91000     75.90000     78.86000
11    184.23000     88.98000     78.86000
11    135.01000    106.64000     80.67000
11    194.33000     81.79000     86.20000
11    193.36000     88.33000     86.20000
11    205.09000     82.44000     86.20000
11    203.46000     67.08000     86.20000
11    203.79000     72.63000     86.20000
11    208.35000     71.00000     86.20000
11    209.00000     66.09000     86.20000
11    204.11000     37.98000     86.20000
11    203.79000     45.17000     86.20000
11    194.33000     23.92000     86.20000
11    189.45000     18.69000     86.20000
11    193.03000     30.46000     86.20000
11    192.38000     38.30000     86.20000
11    192.05000     50.40000     86.20000
11    190.42000     57.59000     86.20000
11     72.11000     97.15000     87.11000
11     68.20000     91.60000     87.11000
11     57.77000     79.50000     87.11000
11     53.53000     74.92000     87.11000
11    191.40000     69.04000     90.67000
11    185.53000     76.23000     90.67000
11     98.84000     17.71000     91.51000
11     97.53000     22.61000     91.51000
11    134.69000    114.48000     91.51000
11    152.29000    101.73000     91.51000
11    157.83000    108.27000     91.51000
11    163.70000    102.39000     91.51000
11    200.85000     82.77000    104.16000
11    206.72000     85.06000    104.16000
11    191.40000     84.73000    104.16000
11    176.08000     94.21000    104.16000
11    171.84000     84.08000    104.16000
11    168.26000     80.48000    104.16000
11    159.13000     88.98000    104.16000
11    155.87000     94.54000    104.16000
11    181.95000     55.96000    104.16000
11    193.03000     53.02000    104.16000
11    179.02000     65.44000    104.16000
11    193.03000     64.46000    104.16000
11    191.40000     42.23000    104.16000
11    194.33000     37.00000    104.16000
11    194.66000     25.23000    104.16000
11    181.30000     30.46000    104.16000
11    185.86000     26.86000    104.16000
11    162.07000     65.44000    104.16000
11    141.86000     84.08000    104.16000
11    123.61000     98.46000    105.14000
11    137.30000    107.94000    106.88000
11    110.57000    112.85000    106.88000
11    123.28000    113.17000    106.88000
11    112.53000    108.92000    106.88000
11    100.47000    106.64000    106.88000
11     91.99000    108.27000    106.88000
11     78.95000     94.54000    106.88000
11     81.24000     97.81000    106.88000
11     70.48000     89.96000    106.88000
11    201.18000     55.31000    107.72000
11    203.79000     59.56000    108.55000
11    201.50000     63.81000    108.55000
11    206.07000     35.04000    108.55000
11     80.26000     16.07000    112.56000
11     69.50000     22.61000    112.56000
11     68.85000     27.19000    112.56000
11     69.50000     34.05000    112.56000
11    127.84000     98.14000    115.37000
11    126.87000    105.65000    115.37000
11    122.96000    106.64000    115.37000
11    118.39000    101.73000    115.37000
11    101.44000     84.73000    117.26000
11     97.53000     86.37000    117.26000
11     62.98000     71.33000    117.26000
11     67.87000     74.27000    117.26000
11     65.59000     77.86000    117.26000
11     77.98000     67.08000    117.26000
11     49.95000     61.84000    117.26000
11     53.86000     71.65000    117.26000
11     53.86000     49.09000    117.26000
11     86.78000    101.08000    120.90000
11     97.21000     99.77000    119.00000
11     97.53000     94.21000    119.00000
11    106.33000    101.40000    119.00000
11    111.22000     92.58000    119.00000
11    101.12000     54.98000    119.00000
11     81.24000     53.67000    119.00000
11     89.71000     55.63000    119.00000
11    204.11000     50.07000    119.61000
11    143.16000     81.79000    119.61000
11    142.19000     87.67000    119.61000
11     57.12000     62.83000    121.35000
11     75.70000     90.62000    123.40000
11     67.55000     87.67000    123.40000
11     58.10000     26.86000    124.23000
11     77.33000     66.42000    134.46000
11     74.39000     73.94000    134.46000
11     65.92000     81.79000    134.46000
11     89.38000     91.92000    134.46000
11    115.13000     92.25000    134.46000
11    108.29000     93.88000    134.46000
11     74.39000     38.96000    134.46000
11     71.13000     32.75000    134.46000
11     69.83000     28.82000    134.46000
11     69.83000     21.63000    134.46000
11     66.24000     40.92000    134.46000
11     69.83000     44.19000    134.46000
11     69.83000     55.96000    134.46000
11     75.37000     55.96000    134.46000
11     67.87000     24.90000    134.46000
11     86.78000      5.28000    134.46000
11     85.80000     12.15000    134.46000
11     76.67000     11.50000    134.46000
11     78.30000     16.07000    134.46000
11     76.35000      5.94000    134.46000
11     84.17000      2.34000    134.46000
11     46.04000     48.11000    134.46000
11     50.92000     39.29000    134.46000
11     42.12000     31.44000    134.46000
