# Supplementary material for: Design Principles of Pancreatic Islets: Glucose-Dependent Coordination of Hormone Pulses
Source: PLoS One. 2016 Apr 1;11(4):e0152446. doi: 10.1371/journal.pone.0152446 (PMC4818077; doi:10.1371/journal.pone.0152446)
Supplement: S1 Dataset — Three-dimensional coordinates of α and β cells within mouse islets (n = 29). Columns represent types, x, y, and z coordinates (μm) of cells (rows) within an islet. The numbers of the first column are 11 (α cell) and 12 (β cell). (ZIP) [file pone.0152446.s009.zip › Mouse/M28.txt]

12    185.51000    -31.65000     -0.08000
12    179.64000    -44.07000     -0.08000
12    167.26000    -44.40000     -0.08000
12    179.32000    -58.78000     -0.08000
12    167.91000    -62.05000     -0.08000
12    168.24000    -72.19000     -0.08000
12    178.01000    -79.38000     -0.08000
12    156.18000    -71.54000     -0.08000
12    145.10000    -59.44000     -0.08000
12    130.76000    -58.13000     -0.08000
12    129.45000    -71.21000     -0.08000
12    149.33000    -75.79000     -0.08000
12    149.98000    -43.42000     -0.08000
12    140.53000    -40.48000     -0.08000
12    150.64000    -34.59000     -0.08000
12    166.28000    -24.46000     -0.08000
12    160.74000    -14.32000     -0.08000
12    154.22000    -22.82000     -0.08000
12    139.88000    -19.22000     -0.08000
12    137.93000    -10.07000     -0.08000
12    126.84000    -21.51000     -0.08000
12    128.15000     -4.51000     -0.08000
12    124.24000    -11.38000     -0.08000
12    119.35000    -17.26000     -0.08000
12    171.82000     -1.90000     -0.08000
12    182.25000     -3.53000     -0.08000
12    177.04000    -11.70000     -0.08000
12    187.47000    -40.48000     -0.08000
12    124.89000    -38.19000     -0.08000
12    133.36000    -48.65000     -0.08000
12    120.98000    -54.53000     -0.08000
12    181.93000    -24.78000     -0.08000
12    170.84000      6.60000     -0.08000
12    148.03000      2.03000     -0.08000
12    149.33000    -67.94000     -0.08000
12    118.37000    -31.65000     -0.08000
12    103.38000    -39.82000     -0.08000
12    110.87000    -47.67000     -0.08000
12    138.25000    -30.99000     -0.08000
12    146.07000    -24.78000     -0.08000
12    147.38000    -13.01000      3.56000
12    172.15000    -20.53000      4.92000
12    194.31000    -42.11000      6.14000
12    156.50000    -39.49000      6.14000
12    156.83000    -29.36000      6.97000
12    132.06000    -35.24000      6.97000
12    134.01000    -22.82000      7.88000
12    133.36000     -1.57000      7.88000
12    122.28000    -46.36000      7.88000
12    150.31000    -51.59000      8.71000
12    170.84000    -52.25000      8.71000
12    173.13000    -28.71000      8.71000
12    133.36000    -63.36000      8.71000
12    137.27000    -53.55000      8.71000
12    126.52000    -28.71000      9.54000
12    190.07000    -70.23000      9.54000
12    195.29000    -56.50000      9.54000
12    186.49000    -63.69000      9.54000
12    155.53000      5.62000     10.68000
12    184.21000    -11.05000     10.68000
12    187.47000    -25.76000     10.68000
12    195.94000    -34.26000     10.68000
12    125.87000    -68.27000     10.68000
12    116.09000    -62.05000     10.68000
12     97.18000    -47.67000     10.68000
12    104.03000    -52.25000     10.68000
12    122.93000     -5.49000     10.68000
12    115.44000    -12.03000     10.68000
12    131.08000    -16.28000     10.68000
12    143.14000     -2.55000     11.44000
12    138.90000      1.70000     11.44000
12    101.75000    -30.34000     12.50000
12    201.16000    -69.90000     13.48000
12    201.48000    -50.28000     13.48000
12    202.13000    -40.48000     13.48000
12    158.13000     -9.09000     13.48000
12    170.52000     -7.78000     13.48000
12    134.99000     -7.78000     16.97000
12    136.30000    -16.28000     16.97000
12    142.16000    -24.13000     16.97000
12    142.49000    -34.59000     16.97000
12    150.96000    -38.84000     16.97000
12    151.61000    -24.13000     16.97000
12    157.81000    -17.59000     16.97000
12    160.74000    -24.78000     16.97000
12    172.47000    -41.13000     16.97000
12    181.60000    -39.17000     16.97000
12    180.62000    -30.67000     16.97000
12    178.01000    -57.15000     16.97000
12    175.73000    -79.05000     16.97000
12    168.24000    -67.61000     16.97000
12    149.66000    -67.28000     16.97000
12    149.01000    -80.69000     16.97000
12    128.80000    -58.13000     16.97000
12    124.89000    -54.86000     16.97000
12    136.95000    -40.80000     16.97000
12    149.66000    -32.30000     16.97000
12    169.21000    -46.36000     16.97000
12    180.62000    -45.05000     16.97000
12    187.47000    -52.90000     19.01000
12    165.63000    -59.11000     19.01000
12    155.20000    -65.32000     20.07000
12    142.81000    -56.17000     20.07000
12    148.68000    -56.50000     20.07000
12    134.01000    -47.34000     20.07000
12    153.24000    -45.71000     20.07000
12    164.98000    -33.61000     20.07000
12    141.84000     -9.74000     20.07000
12    178.01000    -16.28000     20.07000
12    176.39000     -6.47000     20.07000
12    178.67000      1.05000     20.07000
12    171.17000      3.99000     20.91000
12    164.00000      3.66000     20.91000
12    125.54000    -19.88000     20.91000
12    125.21000    -36.88000     20.91000
12    117.07000    -29.03000     20.91000
12    106.31000    -41.13000     20.91000
12    112.83000    -48.98000     20.91000
12    187.79000    -32.63000     21.97000
12    192.68000    -42.11000     21.97000
12    134.34000    -82.00000     21.97000
12    123.91000    -80.69000     21.97000
12    182.90000    -70.55000     21.97000
12    203.11000    -58.13000     21.97000
12    195.94000    -48.00000     21.97000
12    189.10000    -76.77000     21.97000
12    158.46000    -73.17000     21.97000
12    150.64000    -72.52000     21.97000
12    135.64000    -72.19000     21.97000
12    163.02000    -44.40000     21.97000
12    167.91000    -16.61000     21.97000
12    156.83000     -0.26000     21.97000
12    145.42000      3.99000     21.97000
12    117.72000    -19.88000     21.97000
12    109.57000    -56.82000     21.97000
12    116.74000    -52.57000     21.97000
12    148.36000    -63.03000     22.88000
12    159.76000    -61.73000     22.88000
12    136.30000    -30.99000     22.88000
12    132.06000    -35.90000     22.88000
12    156.83000    -28.38000     22.88000
12    163.35000     -6.47000     22.88000
12    131.41000    -63.36000     24.09000
12    134.67000    -54.86000     24.09000
12    131.41000     -1.90000     24.09000
12    175.08000    -25.11000     24.09000
12    143.79000    -42.44000     24.09000
12    141.84000    -49.63000     24.09000
12    170.52000    -54.21000     24.09000
12    120.65000    -47.01000     24.92000
12    194.96000    -60.42000     26.59000
12    184.21000    -59.77000     26.59000
12    189.75000    -66.96000     26.59000
12    176.06000    -65.32000     26.59000
12    168.89000    -74.80000     26.59000
12    162.37000    -78.40000     26.59000
12    150.64000    -85.92000     26.59000
12    179.97000    -85.59000     26.59000
12    169.87000    -87.56000     27.88000
12    127.17000    -67.61000     28.71000
12    121.30000    -61.40000     28.71000
12    124.56000     -7.13000     28.71000
12    135.97000      1.05000     28.71000
12    141.84000     -5.49000     28.71000
12    187.14000    -11.05000     31.28000
12    103.38000    -30.01000     31.28000
12    103.70000    -46.36000     31.28000
12    119.02000    -12.03000     31.28000
12    129.78000    -13.67000     31.28000
12    105.01000    -10.72000     31.28000
12    176.06000    -48.98000     31.28000
12    196.92000    -31.98000     31.28000
12    205.72000    -38.51000     31.28000
12    203.44000    -45.05000     31.28000
12    141.18000    -63.36000     31.28000
12    170.84000    -41.13000     32.50000
12    181.93000    -40.48000     32.50000
12    179.32000    -33.28000     32.50000
12    150.64000    -34.92000     32.50000
12    158.46000    -20.53000     32.50000
12    151.29000    -20.53000     32.50000
12    141.51000    -22.82000     32.50000
12    134.67000    -18.57000     32.50000
12    135.64000     -8.11000     32.50000
12    140.21000    -37.21000     32.50000
12    141.51000    -32.63000     32.50000
12    128.15000    -53.55000     32.50000
12    164.33000    -66.63000     32.50000
12    168.24000    -65.32000     32.50000
12    181.27000    -78.73000     32.50000
12    139.88000    -82.98000     32.50000
12    118.04000    -40.48000     34.31000
12    156.50000    -36.88000     34.31000
12    156.18000     -7.45000     34.31000
12    198.22000    -74.80000     35.45000
12    133.69000    -92.79000     35.45000
12    195.94000    -38.51000     35.45000
12    179.97000    -15.30000     35.45000
12    180.95000     -0.59000     35.45000
12    175.73000      5.95000     35.45000
12    162.04000    -31.65000     35.45000
12    154.55000    -43.42000     35.45000
12    140.21000    -11.05000     35.45000
12    131.08000    -26.74000     35.45000
12     99.47000    -41.78000     35.45000
12    109.90000    -25.11000     35.45000
12    110.22000    -32.96000     35.45000
12    141.18000    -54.86000     35.45000
12    153.57000    -59.77000     35.45000
12    152.27000    -65.98000     35.45000
12    181.27000    -52.57000     35.45000
12    177.69000    -57.15000     35.45000
12    173.13000     -5.17000     35.45000
12    115.11000    -83.31000     35.45000
12    120.98000    -70.88000     35.45000
12    122.28000    -28.38000     37.12000
12    121.95000    -17.92000     37.12000
12    163.67000      1.70000     37.12000
12    113.81000    -54.53000     37.12000
12    109.24000    -49.30000     37.12000
12     98.49000    -57.15000     37.12000
12    124.24000    -83.96000     37.12000
12    132.71000    -79.71000     37.12000
12    148.36000    -70.23000     37.12000
12    184.53000    -71.86000     37.12000
12    188.12000    -31.32000     37.12000
12    201.81000    -60.09000     37.12000
12    195.29000    -49.96000     37.12000
12    180.30000      9.55000     37.12000
12    171.17000     13.14000     37.12000
12    146.73000      3.33000     37.12000
12    156.83000    -26.74000     38.86000
12    132.71000    -36.23000     38.86000
12    181.93000    -26.74000     38.86000
12    165.63000     -5.17000     38.86000
12    106.31000    -39.82000     38.86000
12    113.48000    -46.03000     38.86000
12    121.63000    -53.55000     38.86000
12     97.18000    -62.71000     38.86000
12    133.04000    -65.32000     40.22000
12    132.06000    -59.11000     40.22000
12    175.08000    -24.78000     40.22000
12    147.38000    -60.09000     40.22000
12    163.02000    -12.69000     40.22000
12    167.59000    -17.59000     40.22000
12    170.52000    -29.69000     40.22000
12    200.83000    -18.90000     40.22000
12    189.10000    -19.22000     41.06000
12    206.37000    -25.11000     41.06000
12    146.07000    -45.38000     41.06000
12    135.32000    -44.40000     41.06000
12    126.84000    -44.07000     41.06000
12    153.24000    -76.77000     41.06000
12    189.75000    -82.65000     41.06000
12    195.62000    -81.67000     41.06000
12    213.22000    -82.98000     41.06000
12    207.35000    -76.44000     41.89000
12    214.84000    -57.80000     38.41000
12    209.96000    -45.71000     38.41000
12    214.84000    -49.30000     38.41000
12    148.68000     -8.76000     38.41000
12    163.67000    -47.67000     39.84000
12    159.44000    -54.86000     39.84000
12    154.55000      2.03000     39.84000
12    191.05000   -101.29000     39.84000
12    231.79000    -72.84000     39.84000
12    228.21000    -59.77000     39.84000
12    222.67000    -53.23000     39.84000
12    213.87000    -67.94000     40.68000
12    187.14000    -92.79000     40.68000
12    123.26000     -1.24000     40.68000
12    112.18000    -63.69000     40.68000
12    239.62000    -82.32000     41.51000
12    236.36000    -97.69000     41.51000
12    225.27000    -97.36000     41.51000
12    228.86000   -111.42000     41.51000
12    216.80000   -112.73000     41.51000
12    216.15000   -121.88000     41.51000
12    213.87000   -104.56000     41.51000
12    213.87000    -92.13000     41.51000
12    195.94000   -111.42000     41.51000
12    202.79000   -102.59000     41.51000
12    203.76000   -112.08000     41.51000
12    206.70000   -119.27000     41.51000
12    178.01000    -86.57000     42.42000
12    179.64000    -99.00000     42.42000
12    229.19000    -78.73000     42.42000
12    234.40000    -61.73000     42.42000
12    237.01000    -70.55000     42.42000
12    246.79000    -89.52000     42.42000
12    249.39000    -78.40000     42.42000
12    241.57000   -103.58000     42.42000
12    232.45000   -118.29000     42.42000
12    230.49000    -90.17000     42.42000
12    223.65000    -72.52000     42.42000
12    222.02000    -83.31000     42.42000
12    192.36000     -7.45000     42.42000
12    197.24000     -3.20000     42.42000
12    189.10000      1.70000     42.42000
12    170.19000    -80.69000     42.42000
12    151.61000    -83.96000     42.42000
12    151.61000    -51.92000     42.42000
12    116.41000    -23.80000     42.42000
12    162.70000    -59.44000     42.42000
12    184.86000    -47.01000     42.42000
12    191.05000    -45.71000     42.42000
12    134.99000      1.37000     44.31000
12    128.80000    -68.27000     44.31000
12    196.59000    -13.99000     44.31000
12    193.99000    -25.76000     44.31000
12    210.61000    -32.63000     44.31000
12    213.22000    -39.82000     44.31000
12    241.90000    -64.67000     44.31000
12    187.79000    -59.77000     44.31000
12    192.68000    -66.63000     44.31000
12    161.07000    -74.15000     44.31000
12    169.87000    -90.50000     44.31000
12    222.99000   -105.21000     44.31000
12    123.91000    -61.40000     44.31000
12    138.58000    -71.54000     44.31000
12    176.06000    -48.32000     46.36000
12    196.92000    -57.80000     46.36000
12    200.83000    -39.82000     46.36000
12    199.53000    -30.99000     46.36000
12    187.47000    -11.38000     46.36000
12    174.76000      1.37000     46.36000
12    186.81000     -5.82000     46.36000
12    154.22000    -14.97000     46.36000
12    128.47000    -12.03000     46.36000
12    125.87000     -7.13000     46.36000
12    144.77000    -64.02000     46.36000
12    186.81000    -75.79000     46.36000
12    166.28000    -34.59000     46.36000
12    147.05000    -15.63000     46.36000
12    177.36000    -38.84000     47.19000
12    183.88000    -35.90000     47.19000
12    152.92000    -22.49000     48.86000
12    151.61000    -31.98000     48.86000
12    151.61000    -36.88000     48.86000
12    138.90000    -19.88000     48.86000
12    133.69000    -18.57000     48.86000
12    136.95000     -7.13000     48.86000
12    137.93000     -1.57000     48.86000
12    163.02000    -65.00000     48.86000
12    167.91000    -63.69000     48.86000
12    184.21000    -86.90000     48.86000
12    171.82000    -85.27000     48.86000
12    163.67000    -86.25000     48.86000
12    142.49000    -80.36000     48.86000
12    139.88000    -36.88000     48.86000
12    130.43000     -5.82000     48.86000
12    135.32000    -31.65000     48.86000
12    142.16000    -26.42000     48.86000
12    145.10000    -33.28000     48.86000
12    170.52000    -40.80000     48.86000
12    207.67000    -59.77000     48.86000
12    137.60000    -87.56000     48.86000
12    131.41000    -52.57000     49.69000
12    115.11000    -38.51000     49.69000
12    120.98000    -44.73000     49.69000
12    179.32000    -19.22000     50.68000
12    184.21000    -14.65000     50.68000
12    174.43000     -3.20000     50.68000
12    161.39000    -38.84000     50.68000
12    157.81000    -33.28000     50.68000
12    163.02000    -29.36000     50.68000
12    141.84000    -52.90000     50.68000
12    114.78000    -83.31000     50.68000
12    129.13000    -91.81000     50.68000
12    133.69000    -92.46000     50.68000
12    150.31000    -91.48000     50.68000
12    111.85000    -59.44000     50.68000
12    101.42000    -42.76000     50.68000
12    107.61000    -34.92000     50.68000
12    178.99000    -57.80000     50.68000
12    129.13000    -26.09000     50.68000
12    153.57000    -65.32000     52.80000
12    154.22000    -59.77000     52.80000
12    155.20000    -43.09000     52.80000
12    130.10000    -79.05000     52.80000
12    122.61000    -30.34000     52.80000
12    182.90000    -71.54000     53.63000
12    208.98000    -44.73000     53.63000
12    216.80000    -44.73000     54.46000
12    215.17000    -52.25000     54.46000
12    110.55000    -48.32000     54.46000
12     95.88000    -59.11000     54.46000
12    105.01000    -58.46000     54.46000
12     88.71000    -55.19000     54.46000
12    119.35000    -57.80000     54.46000
12    120.98000    -69.90000     54.46000
12    190.73000    -99.00000     55.30000
12    199.20000    -80.04000     55.30000
12    193.66000    -73.82000     55.30000
12    213.54000    -87.56000     55.30000
12    231.47000    -72.19000     55.30000
12    182.25000    -26.74000     55.30000
12    201.81000    -20.21000     56.13000
12    206.37000    -28.05000     56.13000
12    208.65000    -23.15000     56.13000
12    212.56000    -82.00000     56.13000
12    190.40000    -82.98000     56.13000
12    190.73000    -92.79000     56.13000
12    165.30000     -1.57000     56.13000
12    183.23000      8.57000     56.13000
12    170.52000     12.82000     56.13000
12    164.33000      7.59000     56.13000
12    152.59000     -5.49000     56.13000
12    151.94000      0.39000     56.13000
12    143.47000      3.01000     56.13000
12    139.88000    -45.38000     56.13000
12    126.52000    -41.46000     56.13000
12    132.38000    -60.75000     56.13000
12    229.19000    -55.19000     56.13000
12    218.76000    -58.13000     56.96000
12    214.52000    -65.00000     56.96000
12    237.01000    -78.40000     56.96000
12    236.68000    -92.46000     56.96000
12    244.18000    -96.38000     56.96000
12    227.23000   -110.11000     56.96000
12    220.71000   -116.98000     56.96000
12    210.28000   -114.04000     56.96000
12    208.65000   -102.59000     56.96000
12    199.85000   -107.50000     57.80000
12    184.53000   -106.19000     57.80000
12    178.01000    -98.34000     57.80000
12    251.35000    -80.04000     57.80000
12    247.76000    -89.19000     57.80000
12    236.68000   -109.46000     57.80000
12    232.77000   -119.60000     57.80000
12    215.17000   -108.81000     57.80000
12    228.21000    -88.86000     57.80000
12    169.54000     -5.82000     57.80000
12    148.03000    -52.57000     57.80000
12    194.96000    -50.94000     57.80000
12    173.13000    -61.07000     57.80000
12    125.21000    -49.30000     57.80000
12    114.46000    -29.03000     57.80000
12    123.58000     -1.90000     58.71000
12    113.15000     -8.44000     58.71000
12    193.66000     -3.20000     58.71000
12    200.18000     -5.49000     58.71000
12    161.72000    -44.07000     58.71000
12    203.11000    -58.78000     60.07000
12    235.70000    -64.67000     60.07000
12    170.19000    -80.04000     60.07000
12    155.53000    -78.07000     60.07000
12    153.24000    -83.63000     60.07000
12    128.47000    -70.55000     60.07000
12    169.87000      2.68000     60.07000
12    179.32000      6.28000     60.07000
12    214.19000    -72.19000     60.90000
12    230.49000   -100.63000     60.90000
12    244.83000    -70.55000     61.81000
12    204.74000    -35.24000     61.81000
12    200.50000    -40.80000     61.81000
12    196.59000    -29.03000     61.81000
12    194.64000    -16.94000     61.81000
12    189.10000     -9.42000     61.81000
12    179.32000     -8.11000     61.81000
12    170.84000     -9.74000     61.81000
12    153.57000    -14.65000     61.81000
12    144.12000    -16.61000     61.81000
12    167.26000    -34.92000     61.81000
12    143.79000    -65.32000     61.81000
12    134.34000    -68.92000     62.65000
12    100.44000    -37.53000     62.65000
12    116.41000    -76.11000     62.65000
12    124.56000    -62.05000     62.65000
12    180.95000    -38.51000     62.65000
12    176.39000    -45.71000     62.65000
12    186.16000    -77.75000     62.65000
12    184.86000    -56.50000     62.65000
12    181.60000    -86.25000     64.31000
12    168.24000    -85.59000     64.31000
12    229.84000    -67.61000     64.31000
12    236.03000    -86.25000     64.31000
12    139.56000    -38.19000     64.31000
12    134.67000    -30.99000     64.31000
12    153.24000    -24.46000     64.31000
12    146.40000    -25.76000     64.31000
12    151.61000    -37.86000     64.31000
12    137.60000     -7.78000     64.31000
12    136.30000     -1.90000     64.31000
12    113.15000    -39.17000     65.14000
12    161.39000    -66.63000     65.14000
12    145.75000    -73.50000     65.14000
12    176.06000    -80.36000     65.14000
12    134.01000    -46.69000     65.14000
12    132.06000    -38.84000     65.14000
12    118.04000    -41.46000     65.14000
12    139.23000    -27.40000     65.14000
12    136.30000    -20.53000     65.14000
12    129.13000    -12.03000     65.14000
12    143.47000    -33.61000     65.14000
12    114.46000    -69.90000     65.14000
12    121.95000    -81.02000     65.14000
12    207.02000    -60.42000     65.14000
12    205.72000    -53.55000     65.14000
12    184.86000    -32.63000     65.14000
12    175.08000    -29.69000     65.14000
12    169.87000    -24.13000     65.14000
12    162.37000    -18.90000     65.14000
12    170.84000    -16.28000     65.14000
12    161.07000    -10.72000     65.14000
12    158.79000     -1.24000     65.14000
12    144.44000     -7.45000     65.14000
12    170.84000    -40.80000     65.14000
12    165.96000    -52.25000     65.14000
12    157.81000    -51.92000     65.14000
12    172.80000    -70.88000     65.14000
12    164.00000    -74.80000     65.14000
12    203.11000    -90.82000     65.98000
12    222.99000   -101.94000     65.98000
12    223.65000    -79.38000     65.98000
12    157.16000    -33.94000     65.98000
12    160.74000    -28.05000     65.98000
12    181.93000    -18.57000     66.81000
12    128.15000    -23.15000     66.74000
12    116.74000    -85.59000     68.78000
12    139.23000    -88.54000     68.78000
12    129.78000    -78.40000     68.78000
12    152.92000    -69.25000     68.78000
12    141.18000    -54.86000     68.78000
12    152.92000    -65.32000     68.78000
12    185.84000    -40.48000     68.78000
12    150.64000    -45.38000     68.78000
12    106.31000    -38.84000     70.75000
12    117.07000    -59.11000     70.75000
12    105.98000    -56.50000     70.75000
12     94.58000    -59.77000     70.75000
12     89.69000    -53.88000     70.75000
12    165.96000    -68.59000     70.75000
12    193.66000    -71.86000     70.75000
12    181.93000    -70.88000     70.75000
12    178.99000    -63.36000     70.75000
12    190.40000    -99.33000     70.75000
12    234.73000    -70.55000     70.75000
12    218.10000    -43.42000     70.75000
12    221.04000    -51.92000     70.75000
12    223.97000    -57.15000     71.58000
12    214.19000    -32.63000     71.58000
12    208.98000    -22.17000     71.58000
12    199.85000    -21.19000     71.58000
12    211.26000    -28.38000     71.58000
12    189.42000      1.05000     71.58000
12    168.56000     12.82000     71.58000
12    212.56000    -83.96000     71.58000
12    201.48000    -78.07000     71.58000
12    189.10000    -83.96000     71.58000
12    195.62000    -84.29000     71.58000
12    194.31000    -93.44000     71.58000
12    134.34000    -58.46000     71.58000
12    130.10000    -51.26000     71.58000
12    123.26000    -37.53000     71.58000
12    124.56000    -44.07000     71.58000
12    110.22000    -50.61000     71.58000
12    148.68000     -2.88000     71.58000
12    147.70000      2.35000     71.58000
12    154.87000      3.66000     71.58000
12    161.39000      6.28000     71.58000
12    230.49000    -75.46000     71.58000
12    228.53000    -51.59000     71.58000
12    197.24000    -61.07000     71.58000
12    203.44000    -65.00000     71.58000
12    191.38000    -64.02000     71.58000
12    156.18000    -59.11000     71.58000
12    120.65000    -71.54000     71.58000
12    181.27000    -92.79000     71.58000
12    220.71000   -107.50000     71.58000
12    227.23000   -121.56000     71.58000
12    231.47000   -114.04000     71.58000
12    202.13000   -114.69000     71.58000
12    208.00000   -107.83000     71.58000
12    183.56000     -2.22000     71.58000
12    175.08000     -1.57000     71.58000
12    131.08000     -5.49000     71.58000
12    135.64000    -15.30000     71.58000
12    142.16000    -46.36000     71.58000
12    145.42000    -40.48000     71.58000
12    176.71000    -53.88000     71.58000
12    167.26000    -59.44000     71.58000
12    169.87000    -90.17000     71.58000
12    231.79000    -91.81000     72.49000
12    238.64000    -93.44000     72.49000
12    245.16000    -93.11000     72.49000
12    228.53000   -110.11000     72.49000
12    214.84000   -116.98000     72.49000
12    206.04000   -120.58000     72.49000
12    213.22000    -60.09000     72.49000
12    146.40000    -56.82000     72.49000
12    158.46000    -76.44000     72.49000
12    200.83000     -6.15000     74.39000
12    196.27000     -9.09000     74.39000
12    193.01000     -4.18000     74.39000
12    192.36000    -48.00000     74.39000
12    157.48000    -40.80000     74.39000
12    162.70000    -44.07000     74.39000
12    115.11000    -28.71000     74.39000
12    106.96000    -32.63000     74.39000
12    183.23000   -104.88000     75.37000
12    188.12000    -91.48000     75.37000
12    237.99000    -59.44000     75.37000
12    168.56000      4.32000     75.37000
12    180.30000      6.60000     75.37000
12    174.76000      7.26000     75.37000
12    149.98000    -30.01000     75.37000
12    127.17000    -69.57000     75.37000
12    134.34000    -74.80000     75.37000
12    153.90000    -91.15000     75.37000
12    125.21000    -87.56000     75.37000
12    240.27000    -66.96000     76.20000
12    185.19000    -23.80000     76.20000
12    168.56000     -3.86000     76.20000
12    171.17000    -78.07000     76.20000
12    165.63000    -80.36000     76.20000
12    185.51000    -96.38000     76.20000
12    173.13000    -94.75000     76.20000
12    188.77000    -72.52000     76.20000
12    182.25000    -45.05000     76.20000
12    201.48000    -43.75000     77.04000
12    198.55000    -38.51000     77.04000
12    203.76000    -34.92000     77.04000
12    196.27000    -32.30000     77.04000
12    194.64000    -26.42000     77.04000
12    191.05000    -13.34000     77.04000
12    179.97000     -6.47000     77.04000
12    170.52000     -9.09000     77.04000
12    178.01000    -23.80000     77.04000
12    165.96000    -32.30000     77.04000
12    153.90000    -17.26000     77.04000
12    145.42000    -17.92000     77.04000
12    151.29000    -11.05000     77.04000
12    118.70000    -50.61000     77.04000
12    123.58000    -53.55000     77.04000
12    144.44000    -62.71000     77.04000
12    213.22000    -69.90000     77.04000
12    217.45000    -66.30000     77.04000
12    220.06000    -74.15000     77.04000
12    210.61000    -76.44000     77.04000
12    131.41000    -99.00000     77.04000
12    250.70000    -76.44000     77.04000
12    135.64000    -67.61000     78.17000
12    123.91000    -62.38000     78.17000
12    116.09000    -75.79000     78.17000
12    133.36000    -92.13000     78.17000
12    185.19000    -58.46000     78.17000
12    206.70000    -49.30000     78.17000
12    181.93000    -13.34000     78.17000
12     97.84000    -41.78000     78.17000
12    182.25000    -84.29000     80.07000
12    230.82000    -64.67000     80.07000
12    171.17000    -46.03000     80.07000
12    178.67000    -37.53000     80.07000
12    151.29000    -23.15000     80.07000
12    155.85000    -27.07000     80.07000
12    189.75000    -20.21000     80.07000
12    202.79000    -15.63000     80.07000
12    136.30000     -8.44000     80.07000
12    174.43000    -87.23000     80.07000
12    236.03000    -86.90000     80.07000
12    182.25000    -76.44000     83.02000
12    182.58000    -32.96000     83.02000
12    168.56000    -23.15000     83.02000
12    174.76000    -29.36000     83.02000
12    171.50000    -37.53000     83.02000
12    162.04000    -12.36000     83.02000
12    143.14000     -9.09000     83.02000
12    135.97000    -28.38000     83.02000
12    138.25000    -21.19000     83.02000
12    135.64000    -36.23000     83.02000
12    135.32000    -43.75000     83.02000
12    157.48000    -50.94000     83.02000
12    163.35000    -51.92000     83.02000
12    130.10000    -14.97000     83.02000
12    125.54000    -21.51000     83.02000
12    226.58000    -85.92000     83.02000
12    246.79000    -85.27000     83.02000
12    213.54000   -105.54000     83.02000
12    126.84000    -77.42000     83.93000
12    132.06000    -86.25000     83.93000
12    152.92000    -70.88000     83.93000
12    151.29000    -46.36000     83.93000
12    174.43000    -13.99000     83.93000
12    190.07000    -38.51000     83.93000
12    195.62000    -72.52000     86.35000
12    179.32000    -66.63000     86.35000
12    166.61000    -65.32000     86.35000
12    166.61000    -72.84000     86.35000
12    160.74000    -67.94000     86.35000
12    116.09000    -58.78000     86.35000
12    103.38000    -56.50000     86.35000
12     90.99000    -58.13000     86.35000
12    108.59000    -38.51000     86.35000
12    112.50000    -66.63000     86.35000
12    100.12000    -66.30000     86.35000
12    219.41000    -53.23000     86.35000
12    217.45000    -43.09000     86.35000
12    209.30000    -39.82000     86.35000
12    159.11000      0.39000     86.35000
12    142.81000    -27.40000     86.35000
12    143.47000    -34.92000     86.35000
12    218.43000   -109.13000     88.55000
12    232.12000   -110.77000     88.55000
12    226.25000   -122.87000     88.55000
12    237.66000    -94.75000     88.55000
12    231.47000    -94.42000     88.55000
12    247.76000    -93.44000     88.55000
12    223.97000    -77.75000     88.55000
12    220.71000    -81.02000     88.55000
12    213.22000    -85.27000     88.55000
12    213.22000    -91.81000     88.55000
12    195.62000    -84.29000     88.55000
12    183.23000    -89.84000     88.55000
12    193.01000    -93.44000     88.55000
12    210.93000    -58.13000     88.55000
12    205.07000    -63.03000     88.55000
12    199.53000    -76.77000     88.55000
12    210.93000    -27.40000     88.55000
12    174.76000     -0.92000     88.55000
12    182.90000      2.35000     88.55000
12    189.10000      2.35000     88.55000
12    121.30000    -36.88000     88.55000
12    141.18000    -43.09000     88.55000
12    143.14000    -56.50000     88.55000
12    158.46000    -74.80000     88.55000
12    133.04000    -50.94000     88.55000
12    142.49000    -48.32000     88.55000
12    149.33000    -39.49000     88.55000
12    178.67000    -51.59000     88.55000
12    161.39000     -6.47000     88.55000
12    144.12000      1.37000     89.39000
12    150.31000     -4.84000     89.39000
12    190.73000     -2.22000     90.22000
12    195.94000     -7.78000     90.22000
12    157.48000    -39.82000     91.05000
12    163.67000    -41.46000     91.05000
12    189.75000    -50.61000     91.05000
12    193.01000    -65.32000     91.05000
12    170.19000    -55.19000     91.05000
12    136.62000    -73.82000     91.05000
12    136.95000    -82.00000     91.88000
12    167.91000    -92.79000     91.88000
12    173.13000    -76.77000     91.88000
12    188.12000    -68.92000     91.88000
12    188.12000   -102.27000     91.88000
12    188.44000    -89.19000     91.88000
12    197.24000   -103.25000     91.88000
12    178.67000   -106.52000     91.88000
12    201.48000   -115.02000     91.88000
12    206.70000   -119.27000     91.88000
12    210.61000   -110.11000     91.88000
12    226.58000   -111.42000     91.88000
12    206.04000   -100.96000     91.88000
12    213.87000    -99.00000     91.88000
12    220.39000   -130.39000     91.88000
12    216.80000   -123.19000     91.88000
12     88.38000    -64.34000     92.72000
12     86.10000    -69.90000     92.72000
12     79.91000    -57.15000     92.72000
12    101.42000    -72.84000     92.72000
12    130.76000    -96.38000     92.72000
12    134.99000   -104.56000     92.72000
12    121.63000    -54.86000     92.72000
12    143.79000    -62.38000     93.55000
12    149.98000    -59.77000     93.55000
12    152.27000    -54.86000     93.55000
12    138.90000    -66.96000     93.55000
12    124.89000    -66.30000     93.55000
12    137.27000    -57.80000     93.55000
12    245.81000    -75.79000     93.55000
12    239.29000    -65.98000     94.38000
12    205.72000    -47.67000     94.38000
12    195.29000    -40.15000     95.29000
12    200.83000    -35.57000     95.29000
12    193.01000    -27.40000     96.13000
12    199.85000    -26.42000     96.13000
12    202.13000    -19.22000     96.13000
12    188.12000    -20.86000     96.96000
12    181.27000    -16.94000     97.94000
12    167.59000    -11.38000     97.94000
12    182.90000    -10.07000     97.94000
12    173.45000      5.62000     97.94000
12    157.48000    -22.49000     97.94000
12    152.59000    -26.09000     98.85000
12    149.66000    -22.49000     98.85000
12    177.04000    -43.09000     97.94000
12    168.89000    -47.34000     97.94000
12    178.34000    -62.05000     97.94000
12    103.70000    -44.73000     97.94000
12     96.86000    -41.46000     97.94000
12    110.22000    -54.53000     97.94000
12    117.72000    -74.80000     97.94000
12    107.94000    -73.50000     97.94000
12    176.71000    -84.94000     97.94000
12    171.82000    -83.63000     97.94000
12    175.08000    -90.17000     97.94000
12    183.56000    -84.94000     97.94000
12    178.67000    -95.73000     97.94000
12    183.56000    -96.38000     97.94000
12    231.14000    -65.98000     97.94000
12    248.42000    -82.00000     98.78000
12    240.27000    -87.88000     98.78000
12    236.68000    -86.90000     98.78000
12    230.16000    -85.59000     98.78000
12    227.88000   -102.27000     98.78000
12    222.02000   -117.63000     98.78000
12    181.60000    -33.94000     98.78000
12    180.95000    -24.46000     98.78000
12    171.17000    -36.88000     98.78000
12    172.80000    -32.96000     98.78000
12    169.54000    -26.74000     98.78000
12    166.61000    -23.47000    100.29000
12    174.10000    -14.32000    101.28000
12    175.41000     -7.13000    101.28000
12    201.48000    -43.09000    101.28000
12    188.12000    -76.11000    101.28000
12    162.70000    -50.94000    101.28000
12    154.87000    -49.30000    101.28000
12    150.31000    -46.69000    102.11000
12    194.31000    -33.61000    102.11000
12    219.08000    -47.34000    102.11000
12    214.52000    -40.80000    102.11000
12    210.61000    -35.90000    102.11000
12    219.73000    -55.19000    103.02000
12    222.02000    -67.61000    103.02000
12    211.59000    -73.50000    103.02000
12    182.58000    -68.92000    103.02000
12    161.72000    -69.57000    103.02000
12    170.52000    -64.02000    103.02000
12    173.45000    -71.54000    103.85000
12    199.53000    -76.11000    103.85000
12    195.29000    -80.36000    103.85000
12    200.50000    -86.57000    103.85000
12    203.11000    -62.71000    103.85000
12    208.33000    -60.42000    103.85000
12    211.26000    -54.86000    103.85000
12    214.84000    -78.40000    103.85000
12    219.73000    -82.32000    103.85000
12    219.08000    -91.81000    103.85000
12    237.66000   -111.42000    103.85000
12    240.27000    -95.08000    103.85000
12    231.79000    -92.46000    103.85000
12    218.76000   -109.46000    103.85000
12    227.88000   -123.19000    103.85000
12    212.24000   -116.65000    103.85000
12    192.03000    -95.08000    103.85000
12    193.01000   -111.42000    103.85000
12    172.47000   -100.63000    103.85000
12    154.22000   -100.63000    103.85000
12    155.85000    -80.04000    103.85000
12    163.35000    -80.36000    103.85000
12    151.61000    -71.54000    103.85000
12    137.60000    -91.48000    103.85000
12    131.73000    -87.56000    103.85000
12    126.84000    -76.44000    103.85000
12    117.39000    -66.63000    103.85000
12    129.78000    -58.78000    104.84000
12    140.86000    -49.63000    104.84000
12    141.51000    -42.44000    104.84000
12    136.62000    -36.55000    104.84000
12    121.95000    -39.17000    104.84000
12    125.87000    -32.30000    104.84000
12    158.13000    -29.03000    104.84000
12    144.77000    -30.34000    104.84000
12    137.93000    -26.74000    104.84000
12    137.27000    -16.28000    104.84000
12    146.73000    -12.36000    104.84000
12    159.11000    -12.03000    104.84000
12    170.84000     -0.26000    104.84000
12    180.62000      2.03000    104.84000
12    189.42000    -12.69000    104.84000
12    178.01000    -49.96000    105.67000
12    187.79000    -39.82000    105.67000
12    111.53000    -38.19000    103.93000
12    103.70000    -35.57000    103.93000
12    110.55000    -31.65000    103.93000
12    129.45000    -18.57000    103.93000
12    128.80000     -6.80000    103.93000
12    138.58000     -7.45000    103.93000
12    156.18000      3.01000    103.93000
12    156.50000     -0.59000    103.93000
12    133.04000    -48.00000    103.93000
12    160.41000    -60.75000    104.76000
12    149.01000    -65.32000    104.76000
12    188.77000    -58.13000    104.76000
12    198.87000    -51.26000    104.76000
12    194.96000    -55.19000    104.76000
12    181.93000    -79.05000    104.76000
12    238.96000    -79.05000    104.76000
12    232.12000    -73.50000    104.76000
12    221.69000    -73.82000    104.76000
12    227.56000    -78.73000    104.76000
12    222.99000    -97.69000    104.76000
12    205.72000    -93.44000    104.76000
12    213.22000    -87.56000    104.76000
12    207.02000    -82.32000    104.76000
12    226.90000    -57.48000    104.76000
12    221.69000    -59.11000    104.76000
12    216.47000    -61.40000    104.76000
12    210.93000    -65.98000    104.76000
12    199.85000    -70.55000    104.76000
12    203.44000    -67.61000    104.76000
12    194.96000    -71.21000    104.76000
12    232.77000   -106.85000    104.76000
12    235.70000   -100.63000    104.76000
12    102.07000    -60.75000    104.76000
12     97.51000    -51.92000    104.76000
12     93.92000    -57.80000    104.76000
12    109.57000    -65.65000    104.76000
12    131.73000    -41.13000    104.76000
12    122.28000    -45.05000    104.76000
12    154.22000    -13.99000    104.76000
12    175.08000    -20.86000    104.76000
12    142.16000      0.39000    104.76000
12    149.33000     -3.86000    104.76000
12    118.37000    -27.07000    104.76000
12    125.87000    -23.80000    104.76000
12    114.13000    -46.36000    104.76000
12    118.04000    -58.46000    104.76000
12    163.02000    -42.44000    109.00000
12    135.32000    -56.50000    109.00000
12    120.98000    -51.26000    109.00000
12    122.28000    -66.30000    109.00000
12    100.77000    -72.84000    109.00000
12     88.71000    -65.00000    109.00000
12     84.15000    -61.07000    109.00000
12     81.21000    -55.52000    109.00000
12    192.03000   -103.25000    109.00000
12    187.79000    -90.50000    109.00000
12    168.56000    -92.13000    109.00000
12    135.32000    -79.05000    109.00000
12    130.43000    -93.11000    109.00000
12    133.69000   -103.58000    109.00000
12    136.30000    -65.32000    109.00000
12    152.59000    -56.50000    109.84000
12    169.87000    -54.21000    109.84000
12    208.98000    -48.00000    109.84000
12    213.54000   -100.96000    109.84000
12    203.11000   -102.27000    109.84000
12    203.76000   -120.90000    109.84000
12    209.96000   -108.15000    109.84000
12    219.08000   -121.56000    109.84000
12    218.76000   -132.35000    109.84000
12    225.60000   -112.40000    109.84000
12    231.14000   -112.08000    109.84000
12    185.51000    -48.98000    109.84000
12    159.11000    -34.26000    109.84000
12    150.96000    -36.55000    109.84000
12    142.81000    -56.82000    109.84000
12    142.81000    -64.02000    109.84000
12    129.45000    -68.59000    109.84000
12    182.58000    -56.82000    109.84000
12    194.96000    -61.40000    109.84000
12    191.05000     -5.49000    110.67000
12    194.64000    -18.24000    110.67000
12    200.83000    -32.96000    110.67000
12    194.64000    -40.15000    110.67000
12    184.86000     -0.59000    110.67000
12    197.24000     -7.78000    110.67000
12    207.02000    -26.42000    110.67000
12    193.66000    -25.11000    111.50000
12    200.18000    -20.86000    111.50000
12    200.50000    -13.34000    111.50000
12    188.12000    -30.99000    111.50000
12    108.59000    -72.52000    113.32000
12    138.90000    -76.44000    113.32000
12    141.84000    -95.40000    113.32000
12    182.58000    -85.27000    113.32000
12    183.88000    -96.38000    113.32000
12    186.81000    -22.17000    114.16000
12    179.97000    -26.74000    114.16000
12    181.27000    -17.59000    114.16000
12    180.62000    -11.38000    114.16000
12    165.30000    -14.32000    114.16000
12    166.28000    -10.72000    114.16000
12    156.83000    -21.19000    114.16000
12    146.40000    -20.53000    114.16000
12    173.45000    -35.90000    114.16000
12    178.99000    -35.57000    114.16000
12    175.41000    -41.78000    114.16000
12    172.47000    -30.01000    114.16000
12    245.81000    -81.67000    114.16000
12    239.29000    -86.57000    114.16000
12    231.47000    -85.27000    114.16000
12    181.27000   -104.56000    114.16000
12    177.69000    -59.77000    114.16000
12    147.38000    -80.69000    114.16000
12    162.37000    -94.09000    114.99000
12    156.83000    -88.54000    114.99000
12    147.70000    -87.23000    114.99000
12    120.65000    -74.48000    114.99000
12    116.09000    -75.13000    114.99000
12    111.85000    -54.53000    114.99000
12    104.68000    -51.59000    114.99000
12    106.31000    -44.73000    114.99000
12     96.21000    -43.09000    114.99000
12    168.89000    -44.07000    114.99000
12    165.63000    -36.23000    114.99000
12    164.98000    -26.09000    115.82000
12    194.64000    -45.71000    115.82000
12    211.26000    -96.06000    115.82000
12    173.13000    -81.34000    115.82000
12    151.61000    -28.38000    115.82000
12    178.67000    -91.48000    116.58000
12    188.12000    -70.23000    116.58000
12    200.83000    -41.13000    116.58000
12    161.39000    -49.96000    116.58000
12    155.53000    -44.40000    117.41000
12    147.70000    -44.73000    117.41000
12    149.01000    -50.61000    118.32000
12    164.33000    -71.21000    118.32000
12    184.86000    -65.00000    118.32000
12    181.93000    -70.23000    118.32000
12    204.42000    -60.42000    119.23000
12    175.41000    -98.67000    119.23000
12    190.73000    -96.06000    119.23000
12    199.85000    -86.90000    119.23000
12    196.92000    -78.07000    119.23000
12    212.56000    -75.79000    119.23000
12    215.82000    -80.04000    119.23000
12    221.69000    -66.63000    119.23000
12    231.47000    -66.63000    119.23000
12    222.34000   -117.96000    119.23000
12    218.76000   -111.10000    119.23000
12    216.15000   -117.96000    119.23000
12    227.23000   -123.85000    119.23000
12    236.68000   -117.31000    119.23000
12    210.28000   -125.48000    119.23000
12    192.03000   -113.06000    119.23000
12    198.55000   -109.13000    119.23000
12    196.59000    -99.00000    119.23000
12    175.08000    -65.98000    119.23000
12    158.46000    -65.98000    119.23000
12    127.82000    -53.23000    119.23000
12    134.01000    -48.65000    119.23000
12    175.08000    -13.99000    119.23000
12    177.69000     -4.84000    119.23000
12    174.43000    -71.86000    119.23000
12    168.89000    -61.40000    119.23000
12    215.82000    -45.38000    119.23000
12    208.65000    -35.24000    119.23000
12    207.35000    -40.48000    119.23000
12    194.31000    -35.24000    119.23000
12    167.59000    -20.53000    119.23000
12    159.11000    -75.46000    119.23000
12    150.64000    -72.19000    119.23000
12    163.67000    -83.63000    119.23000
12    165.96000    -77.42000    119.23000
12    153.24000    -81.34000    120.06000
12    134.01000    -86.57000    120.06000
12    118.37000    -59.77000    120.06000
12    127.50000    -60.09000    120.06000
12    107.94000    -66.30000    120.06000
12    115.44000    -65.00000    120.06000
12    139.23000    -43.09000    120.06000
12    139.88000    -37.21000    120.06000
12    201.16000    -48.00000    120.06000
12    186.16000    -14.65000    120.06000
12    184.53000     -7.45000    120.06000
12    185.19000      4.97000    120.06000
12    195.94000      1.70000    120.06000
12    178.01000      2.03000    120.06000
12    171.50000     -2.22000    120.06000
12    175.41000      6.93000    120.06000
12    173.78000    -21.19000    120.06000
12    159.44000    -15.30000    120.06000
12    152.27000    -16.94000    120.06000
12    157.81000    -26.42000    120.06000
12    144.44000    -33.28000    120.06000
12    142.81000    -26.74000    120.06000
12    160.09000    -56.82000    120.06000
12    193.66000    -52.25000    120.06000
12    216.15000    -50.94000    120.06000
12    240.92000    -75.46000    120.06000
12    181.27000    -77.09000    120.06000
12    192.03000    -75.46000    120.06000
12    203.11000    -66.30000    120.06000
12    216.15000    -59.44000    121.12000
12    229.84000    -59.44000    121.12000
12    238.96000    -69.25000    121.12000
12    241.25000    -95.40000    121.12000
12    229.84000   -102.27000    122.11000
12    227.88000    -90.50000    122.11000
12    222.67000    -94.42000    122.11000
12    218.10000    -85.59000    123.02000
12    230.16000    -75.79000    123.02000
12    221.36000    -74.80000    123.02000
12    188.12000    -81.34000    123.85000
12    177.36000    -49.96000    123.85000
12    185.19000    -39.82000    125.67000
12    133.69000    -90.50000    125.67000
12    129.45000    -93.77000    125.67000
12    132.71000    -75.13000    125.67000
12    132.71000    -59.77000    125.67000
12    122.93000    -67.94000    125.67000
12    120.00000    -52.25000    126.50000
12    134.34000    -28.05000    126.50000
12    133.36000    -19.88000    126.50000
12    141.84000    -15.95000    126.50000
12    195.29000    -25.11000    127.34000
12    194.96000    -12.03000    127.34000
12    202.79000    -22.49000    127.34000
12    109.90000    -25.44000    118.70000
12    118.70000    -18.57000    118.70000
12    121.95000     -8.11000    118.70000
12    138.25000      3.66000    118.70000
12    149.66000      8.89000    118.70000
12    162.70000     12.16000    118.70000
12    174.43000     12.82000    118.70000
12    104.35000    -37.53000    119.76000
12    115.44000    -34.26000    119.76000
12    127.82000    -13.34000    119.76000
12    139.88000     -7.13000    119.76000
12    133.04000     -6.47000    119.76000
12    154.87000      1.37000    119.76000
12    164.65000      3.66000    119.76000
12    160.41000     -6.80000    119.76000
12    216.47000    -69.57000    120.59000
12    205.07000    -75.79000    120.59000
12    223.97000    -50.61000    120.59000
12    221.04000    -42.44000    120.59000
12    238.64000    -57.15000    120.59000
12    237.33000    -63.03000    120.59000
12    215.17000    -38.19000    120.59000
12    211.59000    -30.99000    120.59000
12    211.26000    -18.57000    120.59000
12    208.98000    -11.70000    120.59000
12    155.85000    -98.67000    120.59000
12    170.84000   -102.27000    120.59000
12    144.44000    -69.90000    120.59000
12    149.66000    -63.69000    120.59000
12    118.04000    -42.76000    120.59000
12    129.45000    -42.11000    120.59000
12    123.26000    -38.19000    120.59000
12    123.91000    -31.98000    120.59000
12    131.41000    -34.59000    120.59000
12    119.35000    -28.38000    120.59000
12    125.54000    -23.15000    120.59000
12    149.98000    -10.07000    120.59000
12    145.10000     -2.22000    120.59000
12    151.94000     -4.51000    120.59000
12    199.53000    -55.19000    120.59000
12    209.30000    -69.25000    120.59000
12    202.13000    -95.73000    120.59000
12    211.26000    -85.59000    120.59000
12    224.95000    -82.98000    120.59000
12    202.46000     -5.17000    120.59000
12    215.17000    -23.80000    120.59000
12    218.76000    -30.34000    120.59000
12     98.49000    -52.57000    120.59000
12    100.77000    -58.78000    120.59000
12    187.14000   -110.11000    120.59000
12    108.92000    -78.73000    120.59000
12    118.37000    -82.32000    120.59000
12    247.76000    -88.21000    120.59000
12    234.40000   -110.77000    126.05000
12    218.43000   -101.94000    126.05000
12    212.24000   -106.19000    126.05000
12    212.24000   -113.38000    126.05000
12    203.76000   -117.96000    126.05000
12    215.50000   -131.04000    126.05000
12    218.43000   -124.83000    126.05000
12    193.33000   -103.90000    126.05000
12    203.11000   -103.90000    126.05000
12    205.07000   -114.36000    126.05000
12    205.07000   -109.46000    126.05000
12    208.33000    -47.34000    126.05000
12    208.98000    -55.19000    126.05000
12    230.82000    -52.90000    126.05000
12    193.66000    -62.38000    126.05000
12    189.42000    -56.82000    126.05000
12    184.53000    -48.65000    126.05000
12    168.89000    -53.88000    126.05000
12    162.04000    -43.75000    126.05000
12    155.20000    -36.23000    126.05000
12    160.74000    -32.96000    126.05000
12    137.60000    -56.50000    126.05000
12    146.73000    -55.84000    126.05000
12    141.18000    -63.36000    126.05000
12    134.67000    -68.27000    126.05000
12    125.87000    -80.04000    126.05000
12     86.43000    -65.65000    126.05000
12    204.42000    -29.69000    127.94000
12    199.53000    -16.94000    127.94000
12    193.01000     -6.15000    127.94000
12    189.42000     -1.57000    127.94000
12    189.42000    -30.34000    127.94000
12    223.97000    -57.80000    127.94000
12    235.38000    -79.38000    127.94000
12    249.07000    -75.13000    127.94000
12    193.33000    -86.57000    127.94000
12    139.88000    -82.65000    127.94000
12    125.21000    -46.69000    127.94000
12    111.20000    -40.48000    127.94000
12    114.13000    -48.98000    127.94000
12     90.34000    -53.55000    127.94000
12     88.06000    -59.44000    127.94000
12    183.23000    -86.25000    129.15000
12    138.90000    -95.40000    129.15000
12    209.30000    -95.40000    133.24000
12    182.90000    -97.36000    133.24000
12    186.49000    -91.81000    133.24000
12    145.42000    -90.82000    133.24000
12    146.73000    -83.96000    134.15000
12    116.74000    -72.19000    134.15000
12    105.01000    -72.84000    134.15000
12    110.22000    -56.50000    135.06000
12    131.08000    -50.28000    135.06000
12    139.88000    -48.98000    135.06000
12    154.22000    -73.82000    135.06000
12    163.35000    -67.28000    135.06000
12    175.08000    -62.38000    135.06000
12    180.30000    -60.09000    135.06000
12    176.06000    -68.92000    135.06000
12    173.13000    -78.73000    135.06000
12    154.87000    -47.67000    135.06000
12    147.38000    -42.11000    135.06000
12    147.70000    -35.90000    135.06000
12    150.31000    -26.09000    135.06000
12    168.24000    -29.69000    135.06000
12    166.93000    -15.30000    135.06000
12    173.78000    -11.70000    135.06000
12    182.25000    -21.19000    135.06000
12    183.23000    -32.30000    135.06000
12    174.76000    -36.88000    135.06000
12    169.87000    -44.40000    135.06000
12    195.29000    -43.09000    135.06000
12    196.27000    -33.28000    135.06000
12    202.79000    -40.80000    135.06000
12    185.51000    -66.30000    135.06000
12    165.63000    -74.80000    135.06000
12    162.04000    -81.02000    135.06000
12    166.28000    -92.13000    135.06000
12    155.20000    -65.32000    135.06000
12    203.11000    -81.67000    135.06000
12    230.82000    -67.94000    135.06000
12    207.67000    -62.38000    135.06000
12    200.18000    -87.23000    135.06000
12    191.05000    -95.73000    135.06000
12    175.41000    -93.44000    135.06000
12    201.81000    -63.69000    136.05000
12    193.66000    -74.15000    136.05000
12    201.16000    -54.86000    136.05000
12    200.18000    -48.65000    136.05000
12    193.01000    -49.30000    136.05000
12    184.86000    -15.95000    136.05000
12    179.64000    -11.05000    136.05000
12    176.06000     -4.18000    136.05000
12    161.07000    -14.32000    136.05000
12    154.22000    -21.19000    136.05000
12    163.35000    -26.09000    136.05000
12    169.21000    -21.19000    136.05000
12    173.45000    -26.74000    136.05000
12    178.67000    -24.78000    136.05000
12    138.25000    -38.84000    136.05000
12    144.12000    -32.30000    136.05000
12    141.84000    -43.75000    136.05000
12    134.34000    -44.73000    136.05000
12    128.80000    -57.80000    136.05000
12    122.93000    -61.07000    136.05000
12    109.90000    -67.28000    136.05000
12    116.74000    -61.07000    136.05000
12    104.68000    -53.88000    136.05000
12    101.10000    -48.32000    136.05000
12    129.13000    -33.28000    136.05000
12    140.86000    -22.82000    136.05000
12    166.28000     -3.86000    136.05000
12    161.39000     -6.80000    136.05000
12    156.50000    -11.05000    136.05000
12    150.96000    -15.30000    136.05000
12    211.59000    -69.25000    136.05000
12    218.76000    -67.61000    136.05000
12    209.63000    -77.42000    136.05000
12    216.15000    -78.73000    136.05000
12    198.87000    -94.09000    136.05000
12    197.90000   -107.50000    136.05000
12    179.64000   -104.56000    136.05000
12    189.42000   -111.42000    136.05000
12    237.99000    -86.25000    136.05000
12    240.59000    -77.42000    136.05000
12    246.46000    -87.56000    136.05000
12    219.41000   -113.71000    136.05000
12    222.99000   -120.25000    136.05000
12    214.84000   -119.27000    136.05000
12    184.53000    -75.79000    136.05000
12    178.01000    -81.67000    136.05000
12    163.02000    -59.44000    136.05000
12    156.18000    -56.82000    136.05000
12    141.84000    -72.84000    136.05000
12    132.38000    -83.96000    136.05000
12    211.59000    -33.28000    136.05000
12    212.89000    -44.40000    136.05000
12    190.40000    -21.19000    136.05000
12    184.86000     -6.80000    136.05000
12    154.55000    -91.15000    136.05000
12    153.90000    -81.34000    136.05000
12    148.36000    -63.69000    136.05000
12    165.30000    -98.34000    136.05000
12    167.91000    -85.27000    136.05000
12    153.57000    -98.67000    136.05000
12    144.77000    -99.33000    136.05000
12    209.63000   -124.83000    136.05000
12    228.86000   -113.71000    136.05000
12    224.62000   -105.54000    136.05000
12    237.99000   -100.63000    136.05000
12    225.93000    -82.00000    136.05000
12    207.67000    -86.57000    136.05000
12    216.15000    -92.13000    136.05000
12    201.48000    -71.86000    136.05000
12    218.43000    -50.28000    136.05000
12    218.76000    -40.48000    136.05000
12    120.98000    -39.49000    136.05000
12    114.46000    -81.67000    136.05000
12    103.05000    -62.05000    136.05000
12    228.21000    -98.34000    139.83000
12    228.21000    -89.52000    139.83000
12    239.62000    -92.79000    139.83000
12    132.38000   -101.94000    139.83000
12    122.61000    -87.88000    139.83000
12     98.81000    -77.09000    139.83000
12     95.88000    -59.44000    139.83000
12    177.04000    -45.38000    139.83000
12    176.39000    -53.88000    139.83000
12    176.06000    -17.92000    139.83000
12    213.87000    -60.42000    139.83000
12    222.99000    -71.86000    139.83000
12    239.62000    -68.92000    139.83000
12    235.70000    -60.75000    139.83000
12    189.75000    -79.38000    139.83000
12    214.19000    -99.33000    139.83000
12     81.21000    -69.57000    139.83000
12     79.91000    -62.71000    139.83000
12     81.21000    -56.17000    139.83000
11    165.57000    -49.04000      0.00000
11    154.16000    -57.54000      0.00000
11    180.89000    -50.35000      0.00000
11    176.65000    -36.94000      0.00000
11    160.41000     -1.90000      5.68000
11    111.53000    -25.44000     17.80000
11    111.85000    -38.19000     17.80000
11    118.04000    -37.86000     17.80000
11     98.16000    -35.90000     32.50000
11     95.23000    -44.07000     35.91000
11    103.70000    -66.96000     36.97000
11    163.67000      8.57000     37.88000
11    177.69000     13.47000     37.88000
11    158.79000    -90.82000     36.97000
11    142.49000    -88.54000     36.06000
11    129.45000    -74.80000     24.77000
11    143.14000    -70.23000     24.77000
11    141.51000    -77.42000     24.77000
11    207.02000    -85.59000     56.36000
11    225.93000    -63.69000     56.36000
11    102.73000    -30.99000     58.55000
11    108.92000    -77.42000     65.60000
11    132.38000    -87.56000     65.60000
11    140.21000    -82.65000     65.60000
11     96.53000    -54.21000     66.89000
11     92.95000    -31.98000     66.89000
11     95.23000    -73.82000     75.60000
11     91.97000    -65.32000     75.60000
11     92.62000    -67.61000     75.60000
11     85.45000    -67.94000     75.60000
11     85.12000    -62.38000     76.43000
11     87.73000    -72.84000     76.43000
11    103.05000    -47.01000     76.43000
11    110.22000    -45.05000     76.43000
11    198.55000   -101.94000     76.43000
11    215.17000   -110.77000     76.43000
11    220.06000    -92.13000     76.43000
11    230.49000    -56.17000     77.26000
11    245.48000    -70.23000     77.26000
11    147.05000    -82.65000     80.60000
11    147.38000    -90.82000     80.60000
11    154.87000    -82.98000     80.60000
11    139.56000    -96.71000     80.60000
11    240.27000   -106.19000     80.60000
11    125.21000    -29.69000     82.42000
11    105.98000    -77.75000     82.42000
11     99.79000    -83.63000     82.42000
11    254.28000    -84.29000     84.31000
11    239.29000    -80.04000     84.31000
11    148.03000    -96.06000     97.41000
11    144.77000    -92.46000     97.41000
11    151.29000    -87.23000     97.41000
11    143.14000    -79.71000     97.41000
11    143.14000    -84.61000     97.41000
11    142.81000    -99.00000     97.41000
11     92.95000    -77.75000     99.16000
11     90.01000    -52.57000    100.07000
11    165.30000     -4.18000    108.10000
11    204.09000   -113.71000    108.10000
11     97.18000    -71.54000    109.84000
11     88.71000    -73.17000    109.84000
11     93.92000    -63.69000    121.65000
11    174.10000    -88.21000    122.49000
11     96.21000    -85.27000    122.49000
11     86.10000    -78.07000    127.56000
11     97.51000    -67.61000    131.43000
11    194.96000   -120.90000    131.43000
11     71.76000    -63.36000    133.93000
11     88.71000    -74.48000    138.47000
11    161.07000   -105.86000    138.47000
11    166.28000    -92.46000     72.80000
11    107.29000    -25.44000     60.45000
11     94.58000    -41.13000     59.39000
11    155.53000    -92.79000     59.01000
11    149.66000    -87.88000     59.01000
11    144.77000    -91.15000     59.01000
11    204.42000    -48.65000     62.04000
11    177.04000    -76.77000     49.99000
11    204.74000    -65.32000     49.99000
11    197.57000    -95.40000     49.99000
11    146.07000    -75.79000     49.99000
11    129.13000    -74.48000     49.16000
11    205.39000    -51.26000     43.25000
11    159.76000    -82.98000     43.25000
11    151.61000     -1.57000     17.73000
11    149.98000     -6.15000     17.73000
11    158.46000    -84.94000     16.66000
11    144.44000    -82.65000     16.66000
11    181.60000    -77.75000     16.66000
11    164.00000    -67.28000     16.66000
11    158.13000    -54.86000     16.66000
11    179.64000    -52.57000     16.66000
11    164.98000    -34.92000      1.29000
11    138.25000    -70.88000      0.53000
11    153.57000    -84.94000      0.53000
11    162.70000    -65.00000      0.53000
