# Supplementary material for: Design Principles of Pancreatic Islets: Glucose-Dependent Coordination of Hormone Pulses
Source: PLoS One. 2016 Apr 1;11(4):e0152446. doi: 10.1371/journal.pone.0152446 (PMC4818077; doi:10.1371/journal.pone.0152446)
Supplement: S1 Dataset — Three-dimensional coordinates of α and β cells within mouse islets (n = 29). Columns represent types, x, y, and z coordinates (μm) of cells (rows) within an islet. The numbers of the first column are 11 (α cell) and 12 (β cell). (ZIP) [file pone.0152446.s009.zip › Mouse/M29.txt]

12    178.36000    138.35000      0.45000
12    158.80000    136.06000      0.45000
12    165.97000    145.87000      0.45000
12    175.75000    104.02000      0.45000
12    164.67000     93.56000      0.45000
12    185.53000     93.56000      0.45000
12    213.56000    110.24000      0.45000
12    224.96000    126.91000      0.45000
12    212.90000    130.18000      0.45000
12    194.33000    173.66000      0.45000
12    175.42000    169.41000      0.45000
12    164.34000    187.72000      0.45000
12    165.32000    194.59000      0.45000
12    175.10000    198.18000      0.45000
12    178.36000    186.09000      0.45000
12    178.03000     86.04000      0.45000
12    213.56000    145.55000      0.45000
12    202.47000    157.97000      0.45000
12    202.47000    118.41000      1.29000
12    209.32000    172.68000      1.29000
12    195.63000    187.72000      1.29000
12    185.20000    161.24000      1.29000
12    163.36000    106.97000      1.29000
12    159.45000    118.41000      1.29000
12    147.39000    109.26000      1.29000
12    176.07000    126.91000      3.03000
12    186.50000    139.01000      3.03000
12    169.56000    135.08000      3.03000
12    157.17000    147.83000      3.86000
12    158.47000    158.95000      3.86000
12    172.49000    159.60000      3.86000
12    175.42000    147.83000      3.86000
12    222.68000    147.51000      3.86000
12    201.50000    108.93000      5.08000
12    194.65000    165.82000      5.08000
12    183.90000    171.70000      5.08000
12    171.51000    179.22000      6.29000
12    165.32000    164.84000      6.29000
12    181.94000    151.43000      7.20000
12    194.33000    149.47000      7.20000
12    199.87000    138.35000      8.11000
12    196.61000    128.22000      8.11000
12    188.46000    113.83000      8.11000
12    179.99000    116.12000      8.94000
12    193.35000    103.04000      8.94000
12    151.30000    121.68000      8.94000
12    148.04000    138.03000      9.77000
12    142.50000     91.60000      9.77000
12    151.96000     83.10000     10.68000
12    174.77000     77.87000     10.68000
12    191.72000     78.20000     10.68000
12    199.87000     86.37000     10.68000
12    212.90000     91.93000     11.51000
12    222.68000    104.35000     11.51000
12    226.92000    114.49000     11.51000
12    230.18000    136.06000     12.35000
12    226.59000    153.07000     12.35000
12    219.42000    159.60000     12.35000
12    207.04000    182.16000     14.09000
12    188.46000    180.20000     14.92000
12    183.24000    192.63000     14.92000
12    182.27000    202.76000     14.92000
12    155.54000    181.51000     14.92000
12    154.24000    167.12000     14.92000
12    139.24000    128.22000     15.76000
12    137.94000    119.39000     15.76000
12    137.29000    108.93000     16.74000
12    151.96000    106.97000     16.74000
12    159.45000     91.27000     16.74000
12    171.51000     88.00000     16.74000
12    170.21000    107.29000     17.57000
12    159.45000    108.93000     17.57000
12    159.45000    129.85000     17.57000
12    160.10000    139.33000     17.57000
12    169.56000    142.28000     17.57000
12    166.95000    151.43000     17.57000
12    176.40000    139.01000     17.57000
12    180.96000    130.51000     17.57000
12    189.76000     94.22000     17.57000
12    175.42000     96.83000     17.57000
12    165.97000     97.16000     17.57000
12    181.94000     87.02000     17.57000
12    162.71000    118.08000     17.57000
12    205.41000     99.12000     17.57000
12    214.53000    108.27000     18.48000
12    205.41000    114.81000     18.48000
12    210.30000    123.31000     18.48000
12    222.68000    121.35000     18.48000
12    224.96000    128.87000     18.48000
12    215.19000    131.49000     18.48000
12    220.73000    139.66000     19.39000
12    214.21000    149.14000     19.39000
12    198.56000    157.64000     19.39000
12    209.97000    163.85000     19.39000
12    200.19000    170.39000     19.39000
12    183.24000    170.07000     20.23000
12    175.42000    173.34000     20.23000
12    175.75000    161.24000     20.23000
12    191.07000    171.70000     20.23000
12    190.74000    160.26000     20.23000
12    207.69000    153.39000     20.23000
12    153.91000    142.28000     21.13000
12    186.50000    142.60000     21.13000
12    187.48000    133.45000     21.13000
12    169.56000    130.51000     21.13000
12    182.59000    103.37000     21.13000
12    150.00000    149.14000     21.13000
12    155.21000    156.01000     21.13000
12    171.18000    186.09000     21.97000
12    175.42000    194.91000     21.97000
12    164.01000    196.55000     21.97000
12    163.04000    205.05000     21.97000
12    157.82000    194.26000     21.97000
12    164.67000    182.49000     21.97000
12    144.13000    196.88000     21.97000
12    166.30000    172.68000     21.97000
12    165.97000    162.87000     21.97000
12    142.83000    174.97000     21.97000
12    147.39000    181.51000     21.97000
12    146.74000    166.80000     21.97000
12    145.76000    157.32000     21.97000
12    146.09000    113.51000     21.97000
12    179.66000    184.78000     21.97000
12    194.33000    182.82000     21.97000
12    179.33000    152.41000     22.80000
12    193.02000    148.49000     22.80000
12    208.01000    172.68000     22.80000
12    179.33000    209.30000     23.63000
12    169.56000    201.78000     23.63000
12    200.84000    141.30000     23.63000
12    200.84000    130.51000     23.63000
12    195.96000    121.03000     24.47000
12    189.76000    111.87000     24.47000
12    197.91000    107.62000     24.47000
12    149.67000    121.03000     24.47000
12    183.57000    120.37000     24.47000
12    150.33000    130.18000     24.47000
12    143.15000    100.43000     25.30000
12    150.33000     90.29000     25.30000
12    149.02000     81.47000     26.44000
12    167.27000     76.56000     26.44000
12    186.50000     75.91000     26.44000
12    202.80000     79.83000     26.44000
12    196.61000     95.85000     26.44000
12    201.82000     88.66000     26.44000
12    216.16000     81.47000     26.44000
12    225.62000     89.97000     26.44000
12    229.53000     97.49000     26.44000
12    233.76000    110.89000     26.44000
12    233.11000    127.89000     26.44000
12    232.46000    120.70000     26.44000
12    224.64000    143.91000     26.44000
12    214.53000    169.74000     26.44000
12    228.22000    163.20000     26.44000
12    221.38000    167.78000     26.44000
12    199.54000    188.05000     26.44000
12    207.36000    191.65000     27.27000
12    210.30000    198.18000     27.27000
12    202.15000    200.47000     27.27000
12    196.93000    194.59000     27.27000
12    194.98000    204.72000     27.27000
12    191.39000    197.20000     27.27000
12    189.44000    205.05000     27.27000
12    215.19000    190.01000     27.27000
12    215.51000    179.22000     27.27000
12    221.38000    173.01000     27.27000
12    223.33000    181.84000     27.27000
12    229.53000    171.37000     27.27000
12    237.67000    174.64000     27.27000
12    231.81000    183.47000     27.27000
12    219.42000    196.55000     27.27000
12    223.01000    190.99000     27.27000
12    236.37000    163.53000     27.27000
12    232.79000    154.05000     27.27000
12    240.93000    154.05000     27.27000
12    233.11000    146.53000     27.27000
12    239.96000    144.89000     27.27000
12    237.67000    138.68000     27.27000
12    245.50000    137.70000     27.27000
12    246.80000    129.85000     27.27000
12    239.63000    129.20000     27.27000
12    246.47000    118.74000     27.27000
12    238.98000    106.31000     27.27000
12    238.98000     94.22000     28.10000
12    233.11000     87.35000     28.10000
12    209.64000     89.64000     28.10000
12    215.51000     93.24000     28.10000
12    213.23000    101.08000     28.10000
12    221.38000    100.43000     28.10000
12    226.27000    108.60000     28.10000
12    220.73000    113.83000     28.10000
12    212.25000    118.08000     28.10000
12    228.55000    136.06000     28.10000
12    221.38000    154.05000     28.10000
12    215.51000    159.28000     28.10000
12    197.26000    176.93000     28.10000
12    195.96000    163.20000     28.10000
12    165.97000    211.92000     28.10000
12    197.91000    210.28000     28.10000
12    206.71000    206.03000     28.10000
12    156.19000    173.66000     28.10000
12    141.20000    185.11000     28.10000
12    147.39000    140.97000     28.10000
12    161.41000    148.49000     28.10000
12    175.10000    123.31000     28.10000
12    172.16000    114.81000     28.10000
12    190.09000    102.72000     28.10000
12    193.35000     87.02000     28.10000
12    195.63000     79.50000     28.10000
12    175.42000     81.14000     28.10000
12    160.43000     84.41000     28.10000
12    153.58000     97.81000     28.10000
12    182.59000    177.26000     30.68000
12    187.16000    183.14000     30.68000
12    179.33000    199.49000     30.68000
12    155.87000    165.49000     31.59000
12    138.92000    117.10000     31.59000
12    187.48000     64.14000     31.59000
12    175.10000     67.41000     31.59000
12    159.45000     68.39000     32.72000
12    135.98000     89.64000     32.72000
12    206.71000     68.39000     32.72000
12    173.14000     89.31000     33.63000
12    186.50000     93.56000     33.63000
12    170.53000    101.41000     33.63000
12    161.41000     96.50000     33.63000
12    205.73000    112.52000     33.63000
12    214.21000    107.95000     33.63000
12    217.79000    124.95000     33.63000
12    212.25000    134.76000     33.63000
12    223.33000    129.20000     32.80000
12    165.32000    106.64000     32.80000
12    172.81000    107.95000     32.80000
12    155.21000    108.93000     32.80000
12    161.08000    122.99000     32.80000
12    163.69000    138.03000     32.80000
12    170.21000    141.95000     32.80000
12    179.01000    132.80000     32.80000
12    167.60000    150.78000     32.80000
12    217.47000    146.85000     34.47000
12    222.03000    137.05000     34.47000
12    202.15000    157.32000     34.47000
12    208.34000    164.84000     34.47000
12    156.52000    182.82000     34.47000
12    154.24000    201.13000     34.47000
12    156.52000    135.41000     34.47000
12    199.87000    170.72000     34.47000
12    178.03000    159.28000     35.38000
12    178.36000    164.51000     35.38000
12    181.29000    169.74000     35.38000
12    191.72000    173.66000     35.38000
12    188.13000    166.80000     35.38000
12    203.13000    180.20000     35.38000
12    208.67000    147.83000     35.38000
12    189.44000    157.64000     36.21000
12    184.55000    142.93000     36.21000
12    185.85000    135.41000     36.21000
12    183.90000    126.91000     36.21000
12    168.90000    133.78000     36.21000
12    164.34000    128.22000     36.21000
12    152.93000    142.60000     36.21000
12    149.35000    148.82000     36.21000
12    159.45000    155.35000     36.21000
12    180.64000     86.37000     38.25000
12    179.66000     98.14000     38.25000
12    180.31000    108.27000     38.25000
12    223.66000    122.01000     38.25000
12    189.76000    140.64000     38.25000
12    176.07000    141.95000     38.25000
12    167.93000    185.76000     38.25000
12    170.86000    191.65000     38.25000
12    162.71000    193.61000     38.25000
12    143.81000    195.57000     38.25000
12    137.94000    176.28000     38.25000
12    178.36000    186.09000     38.25000
12    173.14000    178.89000     38.25000
12    205.41000     98.47000     38.25000
12    207.36000    126.58000     38.25000
12    193.02000    133.45000     38.25000
12    185.20000    148.16000     38.25000
12    179.66000    151.43000     38.25000
12    194.65000    150.45000     38.25000
12    172.16000    167.12000     38.25000
12    166.30000    158.30000     38.25000
12    166.62000    170.39000     38.25000
12    163.69000    177.91000     38.25000
12    150.00000    154.37000     39.09000
12    147.39000    163.53000     39.09000
12    147.39000    173.99000     39.09000
12    147.39000    180.53000     39.09000
12    160.76000    199.82000     39.09000
12    165.97000    199.82000     39.09000
12    172.49000    196.22000     39.09000
12    171.84000    203.74000     39.09000
12    162.71000    206.36000     39.09000
12    149.67000    129.85000     39.54000
12    150.98000    121.03000     39.54000
12    151.30000    112.85000     39.54000
12    201.17000    107.95000     39.54000
12    186.18000    114.16000     39.54000
12    199.54000    127.24000     39.54000
12    201.82000    136.72000     39.77000
12    139.57000    127.89000     39.77000
12    139.57000    140.64000     39.77000
12    153.26000     89.31000     41.44000
12    141.53000    110.89000     41.44000
12    203.45000    188.38000     42.42000
12    209.64000    194.91000     42.42000
12    213.88000    184.45000     42.42000
12    212.90000    168.76000     42.42000
12    222.36000    163.53000     42.42000
12    222.68000    171.70000     42.42000
12    245.17000    137.05000     42.42000
12    236.37000    140.97000     42.42000
12    227.90000    148.16000     42.42000
12    230.83000    161.89000     42.42000
12    234.09000    128.87000     42.42000
12    241.59000    120.37000     43.78000
12    236.04000    113.18000     44.84000
12    225.94000    116.12000     44.84000
12    195.30000    192.30000     42.95000
12    200.19000    199.49000     42.95000
12    190.74000    205.05000     42.95000
12    222.36000    186.74000     42.95000
12    227.90000    181.51000     42.95000
12    232.46000    171.37000     42.95000
12    239.30000    158.62000     42.95000
12    235.72000    149.14000     42.95000
12    241.59000    146.85000     42.95000
12    239.96000    129.85000     42.95000
12    233.76000    121.03000     42.95000
12    244.19000    110.56000     42.95000
12    249.41000    125.60000     42.95000
12    234.42000    105.33000     42.95000
12    226.92000     97.81000     42.95000
12    220.07000     86.04000     42.95000
12    231.16000     81.14000     42.95000
12    195.30000     96.50000     42.95000
12    158.80000    115.47000     42.95000
12    165.97000     89.97000     42.95000
12    171.18000     74.27000     42.95000
12    181.94000     79.50000     42.95000
12    192.70000     73.62000     42.95000
12    200.52000     89.31000     42.95000
12    202.47000     82.45000     42.95000
12    218.44000     80.48000     42.95000
12    217.14000    176.93000     42.95000
12    216.82000    191.97000     42.95000
12    168.90000     82.45000     42.95000
12    169.88000    120.04000     44.09000
12    167.27000    113.51000     44.09000
12    189.11000    101.74000     44.09000
12    214.21000    114.81000     44.09000
12    227.57000    108.93000     44.09000
12    222.68000    103.04000     44.09000
12    212.90000     94.87000     44.09000
12    209.32000     87.35000     44.09000
12    192.04000     87.35000     44.09000
12    191.39000     80.81000     44.09000
12    183.90000     73.62000     44.09000
12    155.87000     82.77000     44.09000
12    152.28000     99.12000     44.09000
12    233.44000     89.31000     44.09000
12    237.67000     99.12000     44.09000
12    220.73000    150.78000     44.09000
12    228.55000    139.99000     44.09000
12    216.16000    156.01000     44.09000
12    213.88000    161.89000     44.09000
12    209.97000    156.66000     44.09000
12    195.63000    177.91000     44.09000
12    198.56000    162.87000     44.09000
12    208.99000    204.72000     44.09000
12    203.78000    207.99000     44.09000
12    196.93000    207.01000     44.09000
12    166.62000    211.59000     44.09000
12    175.42000    211.26000     44.09000
12    162.06000    144.57000     44.09000
12    157.50000    148.49000     44.09000
12    186.50000    120.37000     44.09000
12    191.07000    124.62000     44.09000
12    177.70000    117.43000     44.92000
12    194.98000    109.26000     44.92000
12    208.34000    117.76000     44.92000
12    154.89000    173.34000     44.92000
12    148.04000    137.37000     44.92000
12    183.57000    181.51000     48.18000
12    179.66000    174.97000     48.18000
12    226.92000    127.56000     48.18000
12    168.25000    141.62000     48.18000
12    169.23000    152.41000     48.18000
12    159.45000    167.12000     48.18000
12    155.87000    191.97000     48.18000
12    164.01000    106.31000     48.18000
12    174.44000    136.06000     48.18000
12    158.47000    126.26000     48.18000
12    220.07000     96.18000     48.18000
12    224.31000    155.68000     48.18000
12    193.02000    186.09000     48.18000
12    184.87000    198.84000     48.18000
12    177.70000    193.93000     48.18000
12    213.56000    132.80000     49.09000
12    217.79000    122.33000     49.09000
12    218.77000    110.56000     49.09000
12    213.56000    103.70000     49.09000
12    186.50000     97.49000     49.09000
12    174.44000    105.66000     49.09000
12    165.64000    101.41000     49.09000
12    175.42000     83.43000     49.09000
12    175.75000     78.20000     49.09000
12    160.43000     91.93000     49.09000
12    157.82000    109.26000     49.09000
12    227.90000    134.43000     49.09000
12    178.68000    201.13000     49.09000
12    189.76000    180.20000     49.09000
12    154.89000    160.59000     49.09000
12    173.79000     89.97000     49.09000
12    172.16000     97.49000     49.09000
12    200.84000     75.25000     49.09000
12    159.78000     98.79000     49.09000
12    144.46000    117.43000     49.09000
12    135.66000    114.16000     49.09000
12    150.65000    105.66000     49.09000
12    213.88000    138.68000     49.09000
12    207.36000    173.66000     49.09000
12    215.84000    146.20000     52.95000
12    222.03000    135.74000     52.95000
12    219.42000    129.20000     52.95000
12    221.38000    142.93000     52.95000
12    168.25000    134.10000     52.95000
12    163.36000    137.05000     52.95000
12    181.29000    158.62000     52.95000
12    179.01000    167.78000     52.95000
12    194.00000    170.72000     52.95000
12    187.81000    165.82000     52.95000
12    190.41000    159.28000     52.95000
12    205.41000    164.18000     52.95000
12    201.82000    177.59000     52.95000
12    155.87000    138.68000     52.95000
12    147.39000    145.87000     52.95000
12    160.10000    154.05000     52.95000
12    165.97000    127.24000     52.95000
12    148.70000    186.09000     52.95000
12    160.76000    183.80000     52.95000
12    153.91000    182.16000     52.95000
12    150.00000    201.78000     52.95000
12    156.19000    206.36000     52.95000
12    144.78000    169.41000     52.95000
12    143.15000    155.35000     52.95000
12    142.50000    148.16000     52.95000
12    145.11000    132.80000     52.95000
12    201.82000    157.32000     52.95000
12    208.01000    149.47000     52.95000
12    196.61000    141.30000     52.95000
12    181.61000    123.64000     52.95000
12    187.16000     90.62000     54.39000
12    180.64000     98.14000     54.39000
12    181.29000    104.68000     54.39000
12    181.94000     87.02000     54.39000
12    186.83000    140.97000     55.22000
12    179.33000    152.41000     55.22000
12    170.53000    195.90000     55.22000
12    162.71000    194.59000     55.22000
12    162.38000    203.42000     55.22000
12    175.42000    185.43000     55.22000
12    168.90000    186.74000     55.22000
12    152.61000    117.10000     55.22000
12    151.63000    130.51000     55.22000
12    208.67000    109.91000     55.22000
12    202.80000     96.18000     55.22000
12    178.68000    141.30000     55.22000
12    188.46000    152.74000     55.22000
12    197.91000    152.08000     55.22000
12    205.41000    138.03000     55.22000
12    196.93000    134.10000     55.22000
12    208.99000    127.24000     55.22000
12    202.47000    104.02000     55.22000
12    181.61000    109.91000     55.22000
12    191.39000    146.53000     55.22000
12    164.67000    160.26000     55.22000
12    170.53000    177.26000     55.22000
12    164.67000    175.30000     55.22000
12    169.88000    168.43000     55.22000
12    171.84000    161.89000     55.22000
12    147.07000    176.61000     55.22000
12    149.02000    156.01000     55.22000
12    139.90000    179.55000     55.22000
12    140.55000    198.84000     55.22000
12    185.20000    188.70000     55.22000
12    193.02000     67.08000     55.22000
12    175.75000     71.00000     55.22000
12    166.95000     70.35000     55.22000
12    161.41000     85.39000     55.22000
12    139.90000    109.91000     58.18000
12    150.00000     88.00000     58.18000
12    155.21000     90.62000     58.18000
12    170.21000     75.58000     58.18000
12    168.90000     84.73000     58.18000
12    167.27000     92.91000     58.18000
12    183.57000     80.16000     58.18000
12    192.37000     93.56000     58.18000
12    195.63000     98.14000     58.18000
12    199.54000     81.14000     58.18000
12    197.59000     89.97000     58.18000
12    190.41000     74.60000     58.18000
12    225.94000     80.48000     58.18000
12    217.47000     84.41000     58.18000
12    225.94000     96.83000     58.18000
12    224.64000     89.97000     58.18000
12    232.79000    103.37000     58.18000
12    236.70000    124.95000     58.18000
12    231.16000    118.74000     58.18000
12    244.19000    137.70000     58.18000
12    243.87000    129.20000     58.18000
12    234.74000    132.80000     58.18000
12    235.72000    142.60000     58.18000
12    228.55000    148.49000     58.18000
12    228.55000    164.84000     58.18000
12    238.00000    117.76000     59.16000
12    226.92000    110.89000     59.16000
12    223.01000    103.04000     59.16000
12    238.65000     99.12000     59.16000
12    231.16000     89.31000     59.16000
12    214.53000     92.25000     59.16000
12    207.04000     88.98000     59.16000
12    193.02000     84.41000     59.16000
12    182.92000     71.66000     59.16000
12    154.24000     83.75000     59.16000
12    164.99000    119.06000     59.16000
12    162.38000    112.52000     60.07000
12    173.14000    111.87000     60.07000
12    158.80000    146.53000     60.07000
12    151.96000    150.78000     60.07000
12    215.84000    114.81000     60.07000
12    222.68000    119.39000     60.07000
12    233.11000    111.54000     60.07000
12    241.91000    121.03000     60.07000
12    227.90000    141.62000     60.07000
12    221.05000    150.45000     60.07000
12    211.93000    160.26000     60.07000
12    216.16000    169.41000     60.07000
12    221.05000    162.87000     60.07000
12    222.68000    168.76000     60.07000
12    212.58000    182.16000     60.07000
12    219.75000    190.34000     60.07000
12    211.93000    196.22000     60.07000
12    203.45000    190.66000     60.07000
12    195.63000    176.93000     60.07000
12    199.21000    166.47000     60.07000
12    221.70000    182.82000     60.07000
12    216.49000    176.93000     60.07000
12    212.58000    204.72000     60.07000
12    195.96000    193.61000     60.07000
12    189.11000    193.61000     60.07000
12    194.65000    207.01000     60.07000
12    205.08000    206.03000     60.07000
12    201.82000    200.15000     60.07000
12    184.87000    209.63000     60.07000
12    187.48000    202.76000     60.07000
12    172.81000    201.45000     60.07000
12    168.90000    206.68000     60.07000
12    166.95000    211.59000     60.07000
12    148.70000    193.61000     60.07000
12    147.72000    160.91000     60.07000
12    154.24000    169.74000     60.07000
12    158.15000    176.61000     60.07000
12    142.83000    139.01000     60.07000
12    148.37000    138.03000     60.07000
12    157.82000    133.78000     60.07000
12    148.37000    122.01000     60.07000
12    189.44000    107.62000     61.13000
12    205.73000    119.72000     61.13000
12    215.84000    156.01000     63.86000
12    223.33000    155.03000     63.86000
12    228.87000    155.03000     63.86000
12    229.85000    128.22000     63.86000
12    224.64000    124.95000     63.86000
12    233.11000    150.12000     63.86000
12    210.30000    167.78000     63.86000
12    174.12000    120.37000     60.45000
12    199.87000    184.45000     59.69000
12    213.88000    187.39000     59.69000
12    184.22000    178.57000     63.93000
12    179.99000    190.01000     63.93000
12    184.55000    197.20000     63.93000
12    177.05000    194.91000     63.93000
12    186.83000    172.68000     63.93000
12    177.70000    173.66000     63.93000
12    180.31000    183.47000     63.93000
12    192.04000    187.07000     63.93000
12    169.88000    143.58000     63.93000
12    174.44000    154.70000     63.93000
12    167.93000    150.45000     63.93000
12    183.57000    147.51000     63.93000
12    197.26000    161.24000     63.93000
12    201.50000    146.53000     63.93000
12    208.99000    156.01000     63.93000
12    243.87000    144.24000     63.93000
12    228.55000    173.01000     63.93000
12    222.68000    176.61000     63.93000
12    205.41000    183.47000     63.93000
12    193.67000    200.80000     63.93000
12    157.17000    122.99000     63.93000
12    152.93000    111.22000     63.93000
12    165.64000    107.95000     63.93000
12    146.41000    101.41000     63.93000
12    136.31000     96.50000     63.93000
12    138.59000     88.66000     63.93000
12    166.62000     66.10000     63.93000
12    154.56000     69.70000     63.93000
12    146.41000     71.00000     63.93000
12    144.13000     76.56000     63.93000
12    181.29000     65.44000     63.93000
12    243.87000    114.16000     63.93000
12    174.44000    101.08000     67.57000
12    166.62000    100.10000     67.57000
12    161.08000    100.75000     67.57000
12    155.87000    105.33000     67.57000
12    145.76000    115.47000     67.57000
12    176.73000     90.95000     67.57000
12    174.44000     85.39000     67.57000
12    176.73000     79.50000     67.57000
12    220.40000     94.87000     67.57000
12    207.36000    174.64000     67.57000
12    203.78000    172.03000     67.57000
12    154.89000    158.95000     67.57000
12    179.33000    200.80000     67.57000
12    210.62000     71.00000     67.57000
12    214.21000     77.54000     67.57000
12    211.60000     64.79000     67.57000
12    196.61000     75.91000     67.57000
12    197.59000     67.41000     68.40000
12    182.92000     58.25000     68.40000
12    152.61000     64.79000     68.40000
12    142.50000     66.75000     68.40000
12    165.97000     61.19000     68.40000
12    205.73000     59.89000     68.40000
12    213.88000    101.74000     68.40000
12    222.36000    112.85000     68.40000
12    223.33000    134.43000     68.40000
12    203.78000    161.24000     68.40000
12    169.88000    137.70000     68.40000
12    160.43000    156.01000     68.40000
12    182.92000    159.60000     68.40000
12    190.09000    160.91000     68.40000
12    178.03000    166.80000     68.40000
12    187.81000    166.80000     68.40000
12    194.00000    171.70000     68.40000
12    189.11000    180.86000     68.40000
12    162.06000    186.09000     68.40000
12    148.04000    186.09000     68.40000
12    154.24000    182.49000     68.40000
12    155.87000    190.01000     68.40000
12    145.11000    170.39000     68.40000
12    142.50000    160.26000     68.40000
12    141.85000    153.72000     68.40000
12    150.65000    144.24000     68.40000
12    162.38000    139.66000     68.40000
12    161.73000    127.56000     68.40000
12    219.10000    123.97000     68.40000
12    219.75000    142.93000     68.40000
12    213.88000    148.49000     68.40000
12    207.69000    145.22000     68.40000
12    202.80000    153.39000     68.40000
12    212.90000    139.66000     68.40000
12    212.58000    132.14000     68.40000
12    188.79000    122.66000     68.40000
12    194.65000    113.51000     68.40000
12    144.13000    131.81000     68.40000
12    136.96000    117.43000     68.40000
12    142.50000    146.85000     68.40000
12    136.31000    147.83000     68.40000
12    134.68000    138.68000     68.40000
12    135.33000    133.78000     68.40000
12    162.06000     79.50000     68.40000
12    217.14000    107.95000     68.40000
12    238.00000    155.03000     68.40000
12    235.07000    160.59000     68.40000
12    186.18000    215.84000     68.40000
12    192.70000    215.51000     68.40000
12    200.52000    212.24000     68.40000
12    144.13000     82.77000     68.40000
12    240.28000    106.64000     68.40000
12    137.29000     79.18000     68.40000
12    185.20000     87.35000     70.07000
12    183.24000     95.85000     70.07000
12    177.05000     75.25000     70.90000
12    174.44000     69.04000     70.90000
12    160.76000     85.72000     70.90000
12    161.41000     91.27000     70.90000
12    208.01000     95.85000     70.90000
12    207.69000    107.95000     70.90000
12    209.64000    126.26000     70.90000
12    196.28000    132.80000     70.90000
12    193.02000    144.89000     70.90000
12    195.63000    153.39000     70.90000
12    188.79000    153.39000     70.90000
12    190.74000    136.39000     70.90000
12    183.24000    134.43000     70.90000
12    170.53000    167.78000     70.90000
12    164.99000    160.91000     70.90000
12    165.97000    195.24000     70.90000
12    157.82000    196.22000     70.90000
12    171.51000    186.09000     71.96000
12    169.23000    177.91000     71.96000
12    162.71000    170.72000     71.96000
12    145.76000    176.61000     71.96000
12    142.18000    180.53000     71.96000
12    137.94000    169.74000     72.87000
12    135.98000    161.24000     72.87000
12    130.44000    147.18000     72.87000
12    133.38000    122.99000     72.87000
12    152.28000    129.20000     72.87000
12    131.10000    111.54000     72.87000
12    145.11000     92.91000     72.87000
12    238.00000     88.33000     72.87000
12    199.54000    182.49000     74.99000
12    229.20000    165.16000     74.99000
12    219.75000    195.90000     74.99000
12    162.71000    119.06000     74.99000
12    139.90000    111.87000     74.99000
12    137.61000    106.64000     74.99000
12    150.65000     88.33000     74.99000
12    154.89000     83.75000     74.99000
12    168.25000     91.60000     74.99000
12    168.58000     81.79000     74.99000
12    169.23000     72.96000     74.99000
12    186.50000     73.95000     74.99000
12    182.59000     79.83000     74.99000
12    190.74000     80.16000     74.99000
12    192.04000     88.66000     74.99000
12    193.02000     95.85000     74.99000
12    200.84000     81.14000     74.99000
12    204.10000     87.35000     74.99000
12    216.16000     87.35000     74.99000
12    227.57000     77.21000     74.99000
12    228.87000     87.02000     74.99000
12    224.96000     98.47000     74.99000
12    240.28000     95.85000     74.99000
12    248.43000    105.99000     74.99000
12    236.04000    117.10000     74.99000
12    232.46000    122.66000     74.99000
12    242.56000    128.22000     74.99000
12    244.85000    136.72000     74.99000
12    231.16000    135.41000     74.99000
12    235.07000    140.97000     74.99000
12    150.00000    161.57000     76.73000
12    160.10000    148.16000     76.73000
12    149.02000    155.03000     76.73000
12    150.00000    138.03000     76.73000
12    155.21000    135.08000     76.73000
12    173.47000    106.97000     76.73000
12    226.59000    140.31000     76.73000
12    224.96000    147.18000     76.73000
12    171.51000    115.47000     76.73000
12    217.14000    171.70000     77.80000
12    222.68000    182.82000     77.80000
12    211.60000    182.16000     77.80000
12    214.86000    188.05000     78.63000
12    200.52000    191.97000     78.63000
12    196.61000    193.61000     78.63000
12    201.82000    204.40000     78.63000
12    205.41000    199.49000     78.63000
12    211.93000    201.13000     78.63000
12    210.30000    194.59000     79.46000
12    179.33000    191.32000     79.46000
12    186.18000    197.86000     79.46000
12    170.21000    208.32000     79.46000
12    167.60000    202.11000     79.46000
12    145.44000    195.90000     79.46000
12    178.36000    176.93000     79.46000
12    198.24000    164.84000     79.46000
12    209.97000    166.14000     79.46000
12    199.54000    175.95000     79.46000
12    227.90000    171.70000     79.46000
12    223.33000    156.99000     79.46000
12    229.85000    150.78000     79.46000
12    243.87000    118.08000     79.46000
12    227.90000    109.58000     79.46000
12    231.48000     93.89000     79.46000
12    220.40000     81.79000     79.46000
12    185.85000     67.41000     79.46000
12    146.74000     72.64000     79.46000
12    136.31000     96.18000     79.46000
12    151.30000    111.22000     79.46000
12    154.24000    119.06000     79.46000
12    205.73000    118.74000     79.46000
12    185.20000    146.53000     79.46000
12    176.40000    147.18000     79.46000
12    167.60000    150.45000     79.46000
12    172.81000    157.64000     79.46000
12    152.61000    171.05000     79.46000
12    244.85000    145.22000     79.46000
12    214.21000    160.26000     79.46000
12    189.76000    206.03000     79.46000
12    146.41000    102.06000     79.46000
12    163.36000    108.60000     79.46000
12    199.54000    146.53000     79.46000
12    187.81000    188.38000     79.46000
12    184.22000    173.01000     79.46000
12    137.94000     88.00000     79.46000
12    147.39000    123.97000     79.46000
12    155.54000    105.99000     84.39000
12    165.32000     97.81000     84.39000
12    176.73000     94.22000     84.39000
12    175.75000     87.68000     84.39000
12    177.70000     82.77000     84.39000
12    157.17000     90.95000     84.39000
12    158.15000     98.79000     84.39000
12    147.72000     82.77000     84.39000
12    157.50000     72.96000     84.39000
12    163.36000     69.04000     84.39000
12    164.99000     58.58000     84.39000
12    145.76000     67.41000     85.22000
12    186.18000     57.60000     85.22000
12    178.03000     63.16000     85.22000
12    197.26000     63.81000     85.22000
12    203.45000     56.29000     85.22000
12    210.30000     65.77000     85.22000
12    206.39000     72.31000     85.22000
12    215.19000     76.89000     85.22000
12    220.07000     71.00000     85.22000
12    239.96000    108.93000     85.22000
12    224.31000    122.66000     85.22000
12    222.03000    133.78000     85.22000
12    222.68000    128.22000     85.22000
12    236.04000    152.74000     85.22000
12    178.68000    168.43000     86.20000
12    187.48000    162.22000     86.20000
12    195.63000    151.10000     86.20000
12    183.57000    153.72000     86.20000
12    162.38000    182.49000     86.20000
12    163.69000    192.63000     86.20000
12    178.36000    203.74000     86.20000
12    187.16000    180.86000     86.20000
12    161.41000    157.64000     86.20000
12    153.91000    196.88000     86.20000
12    150.98000    187.39000     87.04000
12    149.02000    178.89000     87.04000
12    144.46000    159.28000     87.04000
12    179.99000     73.95000     87.04000
12    176.73000     72.31000     87.04000
12    161.08000     85.39000     87.04000
12    150.98000     77.21000     87.04000
12    137.61000     76.89000     87.04000
12    209.64000     87.35000     87.04000
12    219.10000     92.91000     87.04000
12    212.58000     94.54000     87.04000
12    222.36000    112.85000     87.04000
12    201.17000    156.66000     87.04000
12    185.53000    130.18000     87.04000
12    186.50000    141.30000     87.04000
12    233.44000    160.26000     87.04000
12    249.08000    130.18000     87.04000
12    215.19000    147.51000     87.04000
12    206.39000    146.85000     87.04000
12    210.62000    139.66000     87.04000
12    216.16000    129.85000     87.04000
12    209.32000    129.85000     87.04000
12    215.51000    103.70000     87.04000
12    211.60000    110.24000     87.04000
12    201.50000     96.50000     87.04000
12    191.72000    110.56000     87.04000
12    185.20000    112.20000     87.04000
12    197.59000    120.70000     87.04000
12    190.41000    121.68000     87.04000
12    192.70000    132.14000     87.04000
12    164.67000    140.31000     87.04000
12    160.43000    127.24000     87.87000
12    151.96000    145.55000     87.87000
12    138.27000    130.83000     87.87000
12    138.92000    138.35000     87.87000
12    139.57000    150.78000     87.87000
12    141.85000    181.18000     87.87000
12    175.42000    181.84000     87.87000
12    168.58000    173.99000     87.87000
12    167.93000    165.49000     87.87000
12    158.80000    166.80000     87.87000
12    159.78000    174.32000     87.87000
12    172.49000    196.55000     87.87000
12    191.72000    170.07000     87.87000
12    207.36000    173.01000     87.87000
12    206.71000    180.53000     87.87000
12    181.29000    209.30000     87.87000
12    184.22000     91.60000     87.87000
12    130.77000    109.58000     88.78000
12    133.70000    115.79000     88.78000
12    145.44000    110.24000     88.78000
12    234.74000     87.68000     88.78000
12    147.39000     95.52000     88.78000
12    140.55000     70.68000     88.78000
12    168.58000     63.81000     88.78000
12    194.65000     73.62000     88.78000
12    208.99000    153.39000     88.78000
12    180.31000    125.93000     90.82000
12    172.49000    136.06000     90.82000
12    167.27000    124.29000     90.82000
12    159.45000    113.51000     90.82000
12    179.33000    132.80000     90.82000
12    200.84000    136.72000     90.82000
12    193.67000    142.93000     90.82000
12    194.33000    159.60000     90.82000
12    216.16000    164.84000     90.82000
12    225.94000    164.18000     90.82000
12    231.48000    136.06000     90.82000
12    236.70000    133.78000     90.82000
12    246.15000    136.72000     90.82000
12    238.00000    122.01000     90.82000
12    231.48000    120.70000     90.82000
12    251.36000    106.31000     90.82000
12    242.24000     93.89000     90.82000
12    239.30000    100.43000     90.82000
12    233.44000     76.56000     90.82000
12    225.62000     76.56000     90.82000
12    226.59000     87.02000     90.82000
12    193.35000     88.33000     90.82000
12    194.33000     79.50000     90.82000
12    189.44000     83.43000     90.82000
12    187.16000     75.58000     90.82000
12    182.27000     84.41000     90.82000
12    207.04000     80.16000     90.82000
12    200.52000     75.91000     90.82000
12    199.87000     84.41000     90.82000
12    203.78000     89.97000     90.82000
12    191.07000     93.89000     90.82000
12    191.07000    101.74000     90.82000
12    181.61000    101.41000     90.82000
12    167.60000     90.62000     90.82000
12    168.58000     81.79000     90.82000
12    168.25000     73.29000     90.82000
12    161.73000     77.54000     90.82000
12    153.58000     84.08000     90.82000
12    164.34000    210.93000     90.82000
12    150.65000    158.62000     92.72000
12    161.08000    148.16000     92.72000
12    159.13000    141.95000     92.72000
12    152.28000    135.08000     92.72000
12    169.88000    114.16000     93.55000
12    174.44000    107.95000     93.55000
12    179.01000    115.47000     93.55000
12    206.71000    108.60000     93.55000
12    215.51000    120.04000     93.55000
12    218.77000    140.64000     94.38000
12    222.03000    148.16000     94.38000
12    216.49000    172.03000     94.38000
12    226.27000    179.22000     94.38000
12    214.21000    184.78000     94.38000
12    216.49000    196.55000     94.38000
12    206.71000    202.11000     94.38000
12    197.91000    196.55000     94.38000
12    198.24000    187.39000     95.29000
12    178.68000    191.65000     95.29000
12    187.16000    199.16000     95.29000
12    197.59000    206.36000     95.29000
12    191.39000    207.99000     95.29000
12    197.91000    176.61000     95.29000
12    171.18000    156.66000     95.29000
12    175.42000    141.30000     96.28000
12    209.32000    167.12000     96.28000
12    226.27000    150.78000     97.11000
12    224.31000    155.35000     97.11000
12    242.24000    156.66000     97.11000
12    238.65000    139.01000     97.11000
12    240.93000    125.28000     97.11000
12    241.59000    117.76000     97.11000
12    250.39000    121.35000     97.11000
12    231.16000     94.22000     97.11000
12    224.31000     94.87000     97.11000
12    229.85000    113.18000     97.11000
12    249.41000     92.25000     97.11000
12    153.26000    114.16000     97.11000
12    138.59000    112.85000     97.11000
12    137.61000     98.47000     97.11000
12    142.50000     86.04000     97.11000
12    171.84000     53.67000     97.11000
12    183.90000     52.04000     97.11000
12    184.22000     69.04000     97.11000
12    212.25000    158.95000     97.11000
12    207.04000    162.55000     98.02000
12    184.55000    185.76000     98.02000
12    181.29000    173.66000     98.02000
12    179.01000    160.59000     98.02000
12    199.87000    169.74000     98.02000
12    167.93000    203.42000     98.02000
12    151.30000    168.76000     98.02000
12    137.94000    173.99000     98.85000
12    147.72000    194.91000     98.85000
12    148.04000    125.93000     98.85000
12    160.10000    121.35000     98.85000
12    207.04000    118.41000     98.85000
12    198.89000    127.89000     98.85000
12    227.90000    169.41000     98.85000
12    203.78000    193.28000     98.85000
12    206.06000    187.39000     98.85000
12    200.19000    112.52000     99.69000
12    201.17000    105.01000     99.69000
12    163.69000     97.81000     99.69000
12    156.19000     98.47000     99.69000
12    162.71000    104.68000     99.69000
12    157.82000     90.29000     99.69000
12    176.07000     93.24000     99.69000
12    176.73000     85.72000     99.69000
12    158.47000     70.35000     99.69000
12    165.32000     57.60000     99.69000
12    160.10000     62.18000     99.69000
12    144.78000     59.56000     99.69000
12    218.12000     87.02000     99.69000
12    244.19000    144.89000     99.69000
12    233.76000    144.57000     99.69000
12    231.48000    128.87000     99.69000
12    175.10000    148.16000     99.69000
12    187.48000    156.99000    101.58000
12    198.24000    149.47000    101.58000
12    223.66000    128.22000    101.58000
12    240.28000    108.27000    101.58000
12    220.40000     71.33000    101.58000
12    207.04000     72.96000    101.58000
12    212.25000     61.52000    101.58000
12    207.04000     62.50000    101.58000
12    187.16000     57.27000    101.58000
12    177.70000     63.48000    101.58000
12    164.99000     69.70000    101.58000
12    147.39000     70.02000    101.58000
12    218.77000     76.89000    102.41000
12    223.66000    110.56000    102.41000
12    214.86000    101.41000    102.41000
12    249.73000    130.18000    102.41000
12    246.47000    125.60000    102.41000
12    189.11000    140.64000    102.41000
12    184.87000    126.58000    102.41000
12    191.39000    114.49000    102.41000
12    185.53000    111.54000    102.41000
12    172.16000    128.87000    102.41000
12    165.64000    137.05000    102.41000
12    167.93000    144.89000    102.41000
12    163.69000    155.68000    102.41000
12    149.02000    179.88000    102.41000
12    165.97000    189.03000    103.25000
12    162.38000    194.59000    103.25000
12    142.83000    178.24000    103.25000
12    153.58000    107.62000    103.25000
12    148.70000     77.54000    103.25000
12    178.68000     74.27000    103.25000
12    210.62000     93.89000    103.25000
12    234.42000    161.57000    103.25000
12    235.07000    152.08000    103.25000
12    210.62000    177.26000    103.25000
12    178.68000    198.51000    103.25000
12    178.68000    203.42000    103.25000
12    177.05000    208.65000    103.25000
12    173.14000    192.30000    103.25000
12    185.20000    194.26000    103.25000
12    189.44000    176.61000    103.25000
12    189.44000    166.47000    103.25000
12    170.53000    168.11000    103.25000
12    160.76000    171.37000    103.25000
12    156.84000    183.47000    104.08000
12    175.75000    180.86000    104.08000
12    168.25000    183.80000    104.08000
12    167.93000    177.26000    104.08000
12    161.08000    177.91000    104.08000
12    174.12000    174.97000    104.08000
12    180.31000    169.41000    104.08000
12    189.11000    190.66000    104.08000
12    223.01000    173.01000    104.08000
12    218.44000    156.99000    104.08000
12    205.08000    155.68000    104.08000
12    210.95000    151.76000    104.08000
12    205.73000    147.18000    104.08000
12    205.73000    138.35000    104.08000
12    210.95000    125.93000    104.08000
12    212.90000    132.47000    104.08000
12    206.06000    129.85000    104.08000
12    212.25000    113.51000    104.08000
12    200.52000    122.01000    104.08000
12    194.65000    121.68000    104.08000
12    192.04000    133.45000    104.08000
12    182.59000    139.99000    104.08000
12    182.59000    147.83000    104.08000
12    159.78000    161.57000    104.08000
12    168.25000    162.22000    104.08000
12    149.02000    140.64000    104.08000
12    154.24000    148.16000    104.08000
12    164.67000    130.83000    104.08000
12    157.82000    128.87000    104.08000
12    137.61000    119.39000    104.08000
12    149.67000     94.87000    104.08000
12    146.09000    103.70000    104.08000
12    138.27000     69.04000    104.08000
12    182.59000     94.54000    104.08000
12    197.59000     97.49000    104.08000
12    211.60000     85.72000    104.08000
12    213.88000     70.02000    104.08000
12    192.70000     71.33000    104.08000
12    200.84000     66.43000    105.97000
12    204.10000     55.96000    105.97000
12    192.70000     48.44000    105.97000
12    189.11000     53.02000    105.97000
12    179.66000     58.25000    105.97000
12    167.93000     61.85000    105.97000
12    159.13000     74.93000    105.97000
12    162.71000     81.47000    105.97000
12    154.89000     81.47000    105.97000
12    177.38000     80.16000    105.97000
12    187.48000     77.54000    105.97000
12    191.72000     79.50000    105.97000
12    190.09000     84.41000    105.97000
12    201.50000     88.33000    105.97000
12    208.01000     77.87000    105.97000
12    200.19000     75.91000    105.97000
12    228.87000     85.39000    105.97000
12    223.33000     88.66000    105.97000
12    235.07000     85.06000    105.97000
12    233.11000     78.85000    105.97000
12    233.44000     74.60000    105.97000
12    225.94000     72.96000    105.97000
12    223.33000     78.52000    105.97000
12    243.22000     96.18000    105.97000
12    238.00000    100.75000    105.97000
12    246.15000    102.39000    105.97000
12    238.98000     89.64000    105.97000
12    230.83000     89.31000    105.97000
12    242.56000    112.85000    105.97000
12    235.39000    115.79000    105.97000
12    231.81000    119.72000    105.97000
12    239.63000    132.14000    105.97000
12    232.46000    136.72000    105.97000
12    223.66000    133.12000    105.97000
12    226.27000    161.57000    105.97000
12    218.44000    163.85000    105.97000
12    214.86000    168.11000    105.97000
12    207.69000    180.86000    105.97000
12    201.50000    180.20000    105.97000
12    193.35000    161.57000    105.97000
12    191.72000    143.91000    105.97000
12    181.29000    132.14000    105.97000
12    168.25000    150.78000    105.97000
12    147.72000    152.41000    105.97000
12    147.07000    164.51000    105.97000
12    169.88000    196.55000    105.97000
12    184.87000    204.40000    105.97000
12    193.35000    201.45000    105.97000
12    189.44000    100.75000    105.97000
12    177.38000    101.74000    105.97000
12    190.41000     93.24000    105.97000
12    183.57000     87.02000    105.97000
12    167.60000     86.04000    105.97000
12    168.25000     75.91000    105.97000
12    170.86000     68.71000    105.97000
12    145.76000    112.52000    105.97000
12    132.07000    133.45000    105.97000
12    138.27000    141.62000    105.97000
12    140.55000    154.37000    105.97000
12    139.57000    165.16000    105.97000
12    129.14000    114.16000    106.88000
12    226.59000     99.12000    107.72000
12    229.85000    105.01000    107.72000
12    205.08000     96.83000    108.55000
12    177.70000    124.62000    108.55000
12    167.60000    121.68000    109.38000
12    212.58000    120.04000    109.38000
12    222.03000    120.37000    109.38000
12    149.02000    156.66000    109.38000
12    153.91000    176.93000    109.38000
12    158.15000    189.36000    109.38000
12    197.26000    139.66000    109.38000
12    213.23000    146.53000    109.38000
12    179.99000    118.08000    109.38000
12    157.50000    139.99000    110.22000
12    159.45000    148.82000    110.22000
12    153.91000    134.43000    110.22000
12    164.99000    114.81000    110.22000
12    209.97000    107.29000    110.22000
12    216.82000    126.26000    110.22000
12    219.10000    139.99000    110.22000
12    226.27000    140.31000    110.22000
12    221.05000    147.83000    110.22000
12    200.52000    134.76000    110.22000
12    200.84000    142.60000    110.22000
12    191.72000    105.99000    110.22000
12    181.94000    108.27000    110.22000
12    174.44000    108.60000    110.22000
12    172.16000    116.12000    110.22000
12    193.67000    195.24000    110.22000
12    198.24000    199.82000    110.22000
12    213.23000    186.09000    110.22000
12    215.84000    195.24000    110.22000
12    228.22000    179.88000    110.22000
12    221.70000    183.47000    110.22000
12    217.14000    176.28000    110.22000
12    199.21000    160.26000    110.22000
12    191.07000    182.82000    110.22000
12    133.38000    105.66000    110.22000
12    139.57000     74.60000    110.22000
12    168.90000     98.79000    110.22000
12    249.41000     92.91000    112.26000
12    248.10000    118.41000    112.26000
12    240.61000    118.41000    112.26000
12    238.65000    125.60000    112.26000
12    238.65000    138.03000    112.26000
12    244.52000    154.05000    112.26000
12    227.90000    153.72000    112.26000
12    209.97000    168.76000    112.26000
12    212.90000    158.30000    113.09000
12    183.57000    173.01000    113.09000
12    179.01000    189.36000    113.09000
12    184.87000    185.43000    113.09000
12    197.91000    187.07000    113.09000
12    196.93000    176.28000    113.09000
12    199.87000    169.74000    113.09000
12    202.47000    165.82000    113.09000
12    172.49000    154.37000    113.09000
12    152.93000    168.43000    113.09000
12    153.58000    157.97000    113.09000
12    174.12000    141.62000    113.09000
12    172.16000    136.06000    113.09000
12    152.93000    115.79000    113.09000
12    136.64000    113.18000    113.09000
12    135.66000     94.87000    113.09000
12    144.78000     89.97000    113.09000
12    139.90000     83.75000    113.09000
12    220.73000     99.12000    113.09000
12    218.77000     94.54000    113.09000
12    227.57000    146.85000    113.09000
12    179.01000    160.91000    113.09000
12    137.61000    169.41000    114.08000
12    151.96000    195.24000    114.08000
12    166.30000    202.43000    114.08000
12    203.13000    194.91000    114.08000
12    199.87000    204.72000    114.08000
12    159.78000    116.78000    114.08000
12    160.76000    123.64000    114.08000
12    149.35000    124.62000    114.08000
12    148.04000    129.85000    114.08000
12    138.27000    105.99000    114.08000
12    143.81000     97.16000    114.08000
12    206.71000    118.08000    114.08000
12    183.24000     69.70000    114.08000
12    156.84000     55.64000    114.08000
12    150.65000     85.39000    114.08000
12    232.13000     95.85000    114.08000
12    197.26000    128.87000    114.08000
12    195.96000     84.08000    115.06000
12    175.75000     88.00000    115.06000
12    161.41000     98.47000    115.06000
12    160.43000    104.35000    115.06000
12    154.89000     99.77000    115.90000
12    159.13000     87.35000    115.90000
12    157.17000     68.06000    116.73000
12    163.36000     69.04000    116.73000
12    168.25000     54.98000    116.73000
12    180.31000     63.48000    116.73000
12    212.25000     60.54000    116.73000
12    219.75000     66.43000    116.73000
12    207.04000     71.33000    116.73000
12    218.12000     84.08000    116.73000
12    237.02000    108.60000    116.73000
12    232.46000    129.20000    116.73000
12    226.27000    127.89000    116.73000
12    246.47000    144.57000    116.73000
12    187.48000    157.32000    116.73000
12    197.91000    152.41000    116.73000
12    228.22000    168.11000    116.73000
12    147.07000    173.34000    116.73000
12    129.79000    127.56000    116.73000
12    127.51000    135.08000    116.73000
12    147.07000     69.37000    116.73000
12    146.09000     57.60000    116.73000
12    203.45000     82.45000    116.73000
12    197.26000    103.04000    116.73000
12    204.10000    109.91000    116.73000
12    199.54000    109.91000    116.73000
12    196.93000    115.79000    116.73000
12    205.73000    102.39000    116.73000
12    166.30000    109.26000    116.73000
12    234.42000    146.20000    116.73000
12    144.78000    147.18000    116.73000
12    141.20000    125.60000    116.73000
12    224.31000    111.54000    117.87000
12    215.19000    102.72000    117.87000
12    251.04000    134.10000    117.87000
12    253.65000    126.58000    117.87000
12    179.66000    152.74000    117.87000
12    164.99000    141.30000    117.87000
12    186.50000    124.62000    117.87000
12    188.13000    117.43000    117.87000
12    189.11000    112.20000    117.87000
12    175.10000     93.89000    117.87000
12    144.13000    118.41000    117.87000
12    165.64000     90.95000    117.87000
12    205.73000    185.76000    117.87000
12    191.39000    207.67000    117.87000
12    189.76000    174.32000    118.93000
12    168.58000    169.09000    118.93000
12    164.01000    154.05000    118.93000
12    235.39000    159.60000    118.93000
12    207.04000     90.62000    118.93000
12    152.28000    108.27000    118.93000
12    148.37000     76.89000    118.93000
12    178.36000    199.16000    118.93000
12    175.10000    206.36000    118.93000
12    173.79000    192.30000    118.93000
12    163.69000    196.55000    118.93000
12    141.53000    180.20000    118.93000
12    173.14000    129.85000    118.93000
12    235.39000    152.74000    118.93000
12    178.36000     73.62000    119.76000
12    183.24000     94.54000    119.76000
12    211.93000     71.66000    119.76000
12    212.25000     87.35000    119.76000
12    208.67000    150.12000    119.76000
12    206.71000    158.30000    119.76000
12    221.05000    157.97000    119.76000
12    178.03000    169.74000    119.76000
12    178.36000    178.57000    119.76000
12    171.18000    161.89000    119.76000
12    161.08000    171.70000    119.76000
12    158.47000    162.55000    119.76000
12    167.60000    179.88000    119.76000
12    172.16000    185.76000    119.76000
12    161.08000    184.13000    119.76000
12    161.41000    131.49000    119.76000
12    197.59000    121.68000    119.76000
12    206.39000    131.49000    119.76000
12    211.93000    140.31000    119.76000
12    187.81000    134.43000    119.76000
12    181.29000    140.97000    119.76000
12    184.55000    147.51000    119.76000
12    188.46000    167.78000    119.76000
12    223.66000    174.64000    119.76000
12    151.63000     94.54000    119.76000
12    194.00000     94.87000    122.79000
12    188.13000     85.39000    122.79000
12    178.68000     83.43000    122.79000
12    159.13000     81.79000    122.79000
12    165.64000     65.12000    122.79000
12    172.49000     78.85000    122.79000
12    207.69000     78.20000    122.79000
12    223.33000     78.52000    122.79000
12    227.24000     69.70000    122.79000
12    234.09000     72.64000    122.79000
12    239.96000     77.54000    122.79000
12    230.83000     83.75000    122.79000
12    233.11000     88.33000    122.79000
12    223.66000     88.66000    122.79000
12    224.96000     93.56000    122.79000
12    224.31000     99.12000    122.79000
12    240.28000    102.06000    122.79000
12    244.85000    112.52000    122.79000
12    235.72000    116.12000    122.79000
12    228.87000    134.10000    122.79000
12    243.54000    130.51000    122.79000
12    222.36000    167.12000    122.79000
12    192.04000    142.28000    122.79000
12    179.99000    133.78000    122.79000
12    159.78000     75.25000    122.79000
12    191.07000     77.21000    122.79000
12    199.21000     89.64000    122.79000
12    183.24000     78.52000    122.79000
12    178.68000     54.98000    122.79000
12    205.41000     54.00000    122.79000
12    200.84000     66.75000    122.79000
12    177.70000     99.77000    122.79000
12    130.77000    115.79000    122.79000
12    135.01000    141.95000    122.79000
12    134.68000    149.14000    122.79000
12    147.39000    163.53000    122.79000
12    167.93000    147.83000    122.79000
12    172.81000     69.04000    122.79000
12    164.99000     82.77000    122.79000
12    137.94000     66.75000    122.79000
12    250.71000    100.10000    122.79000
12    182.59000    201.13000    124.08000
12    147.39000    153.72000    125.44000
12    210.95000    175.95000    125.44000
12    210.95000    182.49000    125.44000
12    219.75000    182.16000    125.44000
12    212.58000    120.04000    125.44000
12    225.94000    140.31000    125.44000
12    157.82000    141.30000    125.44000
12    158.47000    152.08000    125.44000
12    191.72000    162.87000    125.44000
12    198.89000    144.57000    125.44000
12    169.88000    123.31000    125.44000
12    169.88000    117.10000    125.44000
12    217.79000    132.14000    127.34000
12    245.82000    119.06000    127.34000
12    242.24000    152.41000    127.34000
12    213.88000    167.78000    127.34000
12    208.99000    165.82000    127.34000
12    189.44000    180.53000    127.34000
12    183.57000    179.22000    127.34000
12    187.48000    197.20000    127.34000
12    191.07000    191.97000    127.34000
12    191.39000    201.45000    127.34000
12    196.28000    197.53000    127.34000
12    215.19000    188.05000    127.34000
12    208.67000    191.97000    127.34000
12    249.73000     91.93000    127.34000
12    244.19000     91.60000    127.34000
12    191.39000     52.37000    127.34000
12    192.37000     59.23000    127.34000
12    186.83000     57.27000    127.34000
12    199.21000     73.62000    127.34000
12    192.70000     67.73000    127.34000
12    201.82000     59.23000    127.34000
12    170.53000     60.87000    127.34000
12    150.00000     64.46000    127.34000
12    137.94000     72.96000    127.34000
12    179.33000    124.95000    127.34000
12    152.93000    177.26000    127.34000
12    196.93000    185.43000    128.17000
12    180.31000    190.66000    128.17000
12    178.03000    159.28000    128.17000
12    157.82000    190.34000    128.17000
12    203.45000    168.76000    128.17000
12    200.19000    177.59000    128.17000
12    197.26000    170.72000    128.17000
12    199.21000    158.62000    128.17000
12    192.70000    154.70000    128.17000
12    174.12000    150.12000    128.17000
12    169.88000    155.35000    128.17000
12    151.96000    167.12000    128.17000
12    153.26000    156.66000    128.17000
12    141.20000    160.59000    128.17000
12    137.94000    114.81000    128.17000
12    224.31000    122.01000    128.17000
12    215.84000    159.60000    128.17000
12    231.48000    162.22000    128.17000
12    229.85000    149.47000    128.17000
12    225.94000    155.03000    128.17000
12    219.42000    151.76000    128.17000
12    219.75000    141.30000    128.17000
12    180.31000    116.45000    128.17000
12    171.51000    103.04000    128.17000
12    185.53000    101.74000    128.17000
12    216.49000     93.24000    128.17000
12    152.61000    117.10000    128.17000
12    149.35000    144.57000    128.17000
12    146.09000     86.37000    128.17000
12    141.85000     89.97000    128.17000
12    227.90000    104.02000    128.17000
12    214.21000    110.56000    128.17000
12    238.98000    124.29000    128.17000
12    154.56000    129.53000    128.17000
12    220.73000     74.93000    128.17000
12    143.81000    105.66000    129.99000
12    135.01000    105.01000    129.99000
12    157.50000    115.14000    129.99000
12    158.80000    122.66000    129.99000
12    152.61000    123.31000    129.99000
12    172.16000    138.35000    129.99000
12    249.08000    110.24000    129.99000
12    138.92000     98.47000    129.99000
12    182.92000    172.68000    129.99000
12    160.10000    103.04000    130.90000
12    156.84000     89.64000    131.73000
12    125.55000    129.53000    132.71000
12    134.68000    125.28000    132.71000
12    132.73000    132.47000    132.71000
12    164.01000    112.85000    132.71000
12    154.89000     98.47000    132.71000
12    212.25000     63.16000    132.71000
12    219.10000     67.08000    132.71000
12    236.04000     81.79000    132.71000
12    236.37000     91.27000    132.71000
12    243.54000     84.41000    132.71000
12    233.11000    109.91000    132.71000
12    231.48000    128.54000    132.71000
12    232.13000    120.70000    132.71000
12    235.39000    133.78000    132.71000
12    233.44000    144.89000    132.71000
12    233.76000    140.31000    132.71000
12    200.19000    152.08000    133.55000
12    216.82000    173.34000    133.55000
12    195.63000    135.08000    133.55000
12    176.07000     90.29000    133.55000
12    171.51000     95.52000    133.55000
12    162.06000     88.00000    133.55000
12    162.06000     97.49000    133.55000
12    171.84000    111.87000    133.55000
12    180.31000    111.87000    133.55000
12    188.79000    116.78000    133.55000
12    184.87000    126.58000    133.55000
12    192.04000    127.89000    133.55000
12    207.36000    106.64000    133.55000
12    203.78000    111.87000    133.55000
12    223.66000    114.49000    133.55000
12    218.12000    117.43000    133.55000
12    217.79000    125.28000    133.55000
12    206.06000    123.64000    133.55000
12    195.96000    115.79000    133.55000
12    187.16000    109.58000    133.55000
12    195.30000    106.64000    133.55000
12    208.67000     97.81000    133.55000
12    216.16000    102.72000    133.55000
12    198.89000     98.47000    133.55000
12    144.78000    119.39000    133.55000
12    144.13000    139.33000    133.55000
12    141.85000    148.16000    133.55000
12    164.99000    137.70000    133.55000
12    146.09000     97.81000    133.55000
12    197.26000     81.14000    133.55000
12    203.45000     85.06000    133.55000
12    185.20000     63.48000    133.55000
12    177.38000     61.19000    133.55000
12    151.96000     71.66000    133.55000
12    160.10000     67.41000    133.55000
12    186.83000    160.26000    135.06000
12    185.53000    167.78000    135.06000
12    185.85000    172.68000    135.06000
12    166.95000    169.74000    135.06000
12    161.08000    159.28000    135.06000
12    176.40000    181.51000    135.06000
12    169.88000    181.18000    135.06000
12    175.42000    169.74000    135.06000
12    208.67000    148.49000    135.06000
12    208.34000    156.01000    135.06000
12    171.51000    132.80000    135.06000
12    182.92000    139.99000    135.06000
12    216.49000     86.37000    135.06000
12    209.64000     88.98000    135.06000
12    151.96000    105.01000    135.06000
12    156.19000    108.27000    135.06000
12    187.81000     92.91000    135.06000
12    181.61000     90.95000    135.06000
12    150.98000     78.85000    135.06000
12    181.94000     70.02000    135.90000
12    186.83000     71.66000    135.90000
12    207.04000     70.02000    135.90000
12    212.25000    137.37000    135.90000
12    214.53000    146.20000    135.90000
12    181.61000    148.82000    135.90000
12    170.53000    161.57000    135.90000
12    159.13000    173.34000    135.90000
12    163.04000    180.86000    135.90000
12    166.95000    195.24000    135.90000
12    174.77000    200.15000    135.90000
12    172.49000    190.34000    135.90000
12    200.52000    190.99000    135.90000
12    235.39000    151.43000    135.90000
12    232.13000     98.79000    135.90000
12    148.37000    128.87000    135.90000
12    141.20000    125.93000    135.90000
12    161.73000    130.18000    135.90000
12    148.70000    111.87000    135.90000
12    154.56000     54.66000    135.90000
12    146.41000     57.93000    135.90000
12    170.21000     54.00000    135.90000
12    142.18000     73.95000    135.90000
12    138.59000     80.81000    135.90000
12    145.11000     66.75000    135.90000
12    159.45000     60.21000    135.90000
12    134.03000     86.70000    135.90000
12    129.79000     96.83000    135.90000
12    130.77000     72.31000    135.90000
12    239.63000    110.24000    135.90000
12    216.49000     77.87000    135.90000
12    207.36000    130.18000    135.90000
12    180.31000    136.06000    138.93000
12    179.99000     81.79000    138.93000
12    190.74000     80.16000    138.93000
12    194.33000     92.25000    138.93000
12    208.99000     77.54000    138.93000
12    222.36000     99.12000    138.93000
12    246.15000    100.43000    138.93000
12    175.75000     75.58000    138.93000
12    169.23000     77.54000    138.93000
12    158.47000     80.81000    138.93000
12    168.90000     84.08000    138.93000
12    229.85000     74.60000    138.93000
12    228.55000     80.48000    138.93000
12    228.55000     89.97000    138.93000
12    244.52000    132.47000    138.93000
12    167.27000    151.10000    138.93000
12    162.38000     74.93000    138.93000
12    171.84000     68.71000    138.93000
12    193.35000     86.37000    138.93000
12    227.57000    134.43000    140.59000
12    225.94000    142.28000    140.59000
12    211.27000    176.93000    140.59000
12    216.82000    164.18000    140.59000
12    194.00000    143.26000    140.59000
12    201.50000    145.55000    140.59000
12    191.39000    166.14000    140.59000
12    192.70000    174.97000    140.59000
12    158.47000    151.10000    140.59000
12    159.13000    139.99000    140.59000
12    146.41000    164.51000    140.59000
12    164.01000    118.74000    140.59000
12    179.01000     97.49000    140.59000
12    191.72000     98.47000    140.59000
12    239.30000    118.41000    140.59000
12    170.53000    121.35000    140.59000
12    208.99000    117.10000    140.59000
12    189.76000     60.21000    142.49000
12    200.52000     58.25000    142.49000
12    206.71000     61.85000    142.49000
12    200.52000     66.10000    142.49000
12    192.37000     54.33000    142.49000
12    150.98000     90.95000    142.49000
12    247.78000     93.56000    142.49000
12    245.50000    117.76000    142.49000
12    206.06000    165.49000    142.49000
12    210.62000    168.76000    142.49000
12    210.30000    161.89000    142.49000
12    183.90000    185.43000    142.49000
12    185.85000    178.24000    142.49000
12    150.65000    177.59000    142.49000
12    188.46000    190.66000    142.49000
12    190.74000    183.14000    142.49000
12    206.06000    180.86000    142.49000
12    175.75000    143.91000    142.49000
12    177.05000    176.93000    142.49000
12    164.99000    145.22000    142.49000
12    147.39000    154.05000    142.49000
12    178.36000    125.60000    142.49000
12    220.40000    134.76000    142.49000
12    223.33000     76.56000    143.93000
12    145.76000     84.41000    143.93000
12    143.81000     91.60000    143.93000
12    174.77000    149.47000    143.93000
12    174.77000    157.97000    143.93000
12    196.61000    184.78000    143.93000
12    196.61000    162.55000    143.93000
12    205.08000    172.68000    143.93000
12    198.56000    176.28000    143.93000
12    198.24000    169.09000    143.93000
12    216.82000    158.62000    143.93000
12    225.29000    157.32000    143.93000
12    222.03000    150.12000    143.93000
12    187.16000    102.39000    143.93000
12    171.18000    103.37000    143.93000
12    154.89000    128.87000    143.93000
12    139.90000    115.47000    143.93000
12    137.94000    119.72000    143.93000
12    223.99000    105.33000    143.93000
12    148.70000    147.83000    145.74000
12    151.96000    159.93000    145.74000
12    152.28000    123.97000    145.74000
12    156.19000    115.79000    145.74000
12    143.48000    106.97000    145.74000
12    134.68000    105.66000    145.74000
12    138.59000     96.50000    145.74000
12    246.47000    108.93000    145.74000
12    229.85000    115.14000    145.74000
12    210.62000    111.54000    145.74000
12    204.10000     79.18000    145.74000
12    224.31000    121.03000    148.47000
12    235.72000     90.29000    148.47000
12    163.04000    110.56000    148.47000
12    155.21000     98.14000    148.47000
12    186.18000     84.41000    148.47000
12    232.13000    108.60000    148.47000
12    221.38000     71.33000    148.47000
12    221.70000     85.39000    148.47000
12    192.70000     66.75000    148.47000
12    156.19000     90.29000    148.47000
12    178.68000    161.57000    148.47000
12    194.65000    154.05000    148.47000
12    128.16000    127.89000    148.47000
12    233.11000    127.24000    148.47000
12    232.46000    138.03000    148.47000
12    245.17000    124.62000    148.47000
12    200.84000     93.24000    148.47000
12    175.42000    136.39000    148.47000
12    152.61000     74.93000    150.36000
12    163.69000     88.00000    150.36000
12    151.63000    105.01000    150.36000
12    155.21000    108.60000    150.36000
12    162.38000    104.35000    150.36000
12    200.52000     82.45000    150.36000
12    204.43000     86.04000    150.36000
12    211.60000     88.66000    150.36000
12    215.19000     83.43000    150.36000
12    184.87000     64.14000    150.36000
12    175.42000     62.83000    150.36000
12    181.61000     59.56000    150.36000
12    161.08000     68.06000    150.36000
12    189.76000    158.95000    150.36000
12    182.59000    167.45000    150.36000
12    187.16000    170.07000    150.36000
12    208.67000    156.34000    150.36000
12    209.64000    149.80000    150.36000
12    217.14000    170.39000    150.36000
12    172.16000    182.49000    150.36000
12    166.95000    167.12000    150.36000
12    161.73000    156.99000    150.36000
12    170.86000    173.01000    150.36000
12    161.08000    165.49000    150.36000
12    145.76000     97.16000    150.36000
12    167.60000     96.18000    150.36000
12    177.05000     89.97000    150.36000
12    170.86000     90.62000    150.36000
12    151.96000     66.75000    150.36000
12    215.84000     65.77000    150.36000
12    234.42000     81.14000    150.36000
12    209.32000     94.22000    150.36000
12    217.79000    126.26000    150.36000
12    218.77000    116.12000    150.36000
12    197.91000    132.14000    150.36000
12    167.60000    138.35000    150.36000
12    153.91000    165.49000    150.36000
12    144.13000    139.99000    150.36000
12    151.96000     85.06000    150.36000
12    209.64000    123.64000    150.36000
12    202.15000    119.39000    150.36000
12    220.07000    140.31000    150.36000
12    206.39000    106.97000    150.36000
12    216.49000    107.62000    150.36000
12    209.97000    102.39000    150.36000
12    197.26000    106.64000    150.36000
12    194.33000    116.78000    150.36000
12    188.79000    117.43000    150.36000
12    186.83000    124.95000    150.36000
12    178.36000    116.45000    150.36000
12    183.57000    112.20000    150.36000
12    200.84000    102.06000    150.36000
12    219.10000     93.24000    150.36000
12    237.35000    144.89000    150.36000
12    241.91000    137.70000    150.36000
12    240.28000    130.51000    150.36000
12    241.26000     96.18000    150.36000
12    187.16000    143.26000    150.36000
12    202.47000    151.76000    150.36000
12    161.08000    173.66000    151.80000
12    242.56000    114.16000    151.80000
12    236.37000    113.83000    151.80000
12    185.20000     68.71000    151.80000
12    216.82000     78.52000    151.80000
12    147.07000    127.89000    151.80000
12    160.43000    132.47000    151.80000
12    173.14000    162.22000    151.80000
12    210.62000    142.60000    151.80000
12    214.21000    153.07000    151.80000
12    189.76000     79.18000    154.30000
12    177.70000     82.77000    154.30000
12    171.51000     77.21000    154.30000
12    166.62000     75.91000    154.30000
12    166.30000     83.10000    154.30000
12    159.13000     83.75000    154.30000
12    157.82000     77.21000    154.30000
12    170.53000     70.68000    154.30000
12    245.17000    101.08000    154.30000
12    229.53000     96.50000    154.30000
12    166.95000    160.91000    154.30000
12    197.26000     88.00000    154.30000
12    195.63000     81.14000    154.30000
12    208.99000     81.14000    154.30000
12    230.50000     75.91000    154.30000
12    211.27000    135.08000    154.30000
12    206.71000    129.85000    154.30000
12    201.50000    137.37000    154.30000
12    200.52000    125.93000    154.30000
12    191.72000    132.14000    154.30000
12    185.53000    132.47000    154.30000
12    170.53000    129.85000    154.30000
12    162.71000    126.26000    154.30000
12    148.70000    117.43000    154.30000
12    140.22000    127.56000    154.30000
12    152.61000    137.05000    154.30000
12    173.47000    110.24000    154.30000
12    186.18000     92.91000    154.30000
12    201.82000    112.52000    154.30000
12    218.44000    100.43000    154.30000
12    227.90000     85.06000    154.30000
12    241.59000     88.33000    154.30000
12    232.46000    149.80000    154.30000
12    231.81000    157.32000    154.30000
12    181.94000    149.80000    154.30000
12    205.41000     71.00000    154.30000
12    182.59000     76.56000    154.30000
12    178.68000     71.66000    154.30000
12    161.41000     94.87000    154.30000
12    178.68000    105.33000    154.30000
12    190.09000    108.93000    154.30000
12    159.78000    138.68000    155.97000
12    167.93000    153.72000    155.97000
12    198.24000    140.64000    155.97000
12    194.98000    145.87000    155.97000
12    202.47000    145.87000    155.97000
12    225.94000    143.58000    155.97000
12    217.79000    164.18000    155.97000
12    212.25000    174.32000    155.97000
12    191.72000    138.68000    155.97000
12    164.01000    117.43000    155.97000
12    154.24000    151.10000    155.97000
12    155.87000    145.87000    155.97000
12    143.81000    134.10000    155.97000
12    170.86000    120.37000    155.97000
12    175.75000     98.14000    155.97000
12    192.70000     97.81000    155.97000
12    237.35000    120.70000    155.97000
12    209.64000    117.10000    155.97000
12    208.01000     62.83000    157.79000
12    199.87000     64.79000    157.79000
12    189.11000     58.91000    157.79000
12    199.54000     57.27000    157.79000
12    210.95000    164.18000    157.79000
12    182.59000    174.64000    157.79000
12    173.47000    178.57000    157.79000
12    178.03000    180.86000    157.79000
12    187.81000    183.47000    157.79000
12    205.41000    179.88000    157.79000
12    177.38000    143.58000    157.79000
12    150.65000     93.56000    157.79000
12    223.99000    136.39000    157.79000
12    186.83000    100.75000    159.68000
12    182.59000     96.83000    159.68000
12    168.90000    103.37000    159.68000
12    172.49000    150.12000    159.68000
12    201.17000    166.80000    159.68000
12    201.17000    159.60000    159.68000
12    199.21000    174.32000    159.68000
12    197.91000    182.49000    159.68000
12    238.00000    105.33000    159.68000
12    223.66000     76.89000    159.68000
12    144.78000     85.39000    159.68000
12    142.83000     91.27000    159.68000
12    177.05000    154.70000    159.68000
12    191.39000    175.62000    159.68000
12    194.98000    162.87000    159.68000
12    221.05000    158.95000    159.68000
12    218.44000    149.80000    159.68000
12    222.36000    110.56000    159.68000
12    179.66000    125.60000    159.68000
12    157.17000    114.16000    162.64000
12    152.61000    123.31000    162.64000
12    246.47000    111.22000    162.64000
12    143.15000    113.51000    162.64000
12    133.05000    104.02000    162.64000
12    134.35000    120.70000    162.64000
12    136.96000    138.03000    162.64000
12    155.21000    158.30000    162.64000
12    223.99000    122.66000    164.15000
12    235.72000     90.62000    164.15000
12    220.73000     85.39000    164.15000
12    200.19000     94.54000    164.15000
12    192.37000     64.79000    164.15000
12    165.64000    110.89000    164.15000
12    174.44000    137.70000    164.15000
12    164.67000    145.55000    164.15000
12    179.01000    160.59000    164.15000
12    186.18000    164.51000    164.15000
12    206.71000    171.70000    164.98000
12    134.03000    111.87000    164.98000
12    145.76000    147.51000    164.98000
12    147.72000    159.93000    164.98000
12    232.13000    139.66000    164.98000
12    231.16000    130.83000    164.98000
12    228.55000    115.14000    164.98000
12    192.04000    154.70000    165.82000
12    187.81000    143.91000    165.82000
12    204.76000    151.10000    165.82000
12    213.88000    124.62000    165.82000
12    211.60000    103.70000    165.82000
12    214.86000    113.83000    165.82000
12    207.69000     89.64000    165.82000
12    201.50000     80.48000    165.82000
12    166.30000     90.29000    165.82000
12    175.42000     88.98000    165.82000
12    142.83000     97.81000    165.82000
12    159.45000    108.27000    165.82000
12    152.28000     85.72000    165.82000
12    183.24000     62.83000    165.82000
12    165.64000    167.45000    165.82000
12    168.58000    173.66000    165.82000
12    180.31000    170.07000    165.82000
12    189.44000    170.07000    165.82000
12    209.64000    158.62000    165.82000
12    218.12000    142.28000    165.82000
12    165.64000    139.99000    165.82000
12    217.47000     93.56000    165.82000
12    205.08000     98.47000    165.82000
12    194.98000    103.37000    165.82000
12    189.76000    122.99000    165.82000
12    183.90000    115.47000    165.82000
12    149.67000    106.31000    165.82000
12    217.79000     71.98000    165.82000
12    195.96000    110.24000    167.56000
12    202.47000    121.03000    167.56000
12    211.93000    144.57000    167.56000
12    157.17000    131.81000    167.56000
12    161.73000    174.32000    167.56000
12    157.50000    166.14000    167.56000
12    240.28000    112.52000    167.56000
12    234.74000    112.52000    167.56000
12    243.22000    122.01000    167.56000
12    237.67000    131.16000    167.56000
12    190.09000     71.98000    167.56000
12    176.40000     81.79000    170.13000
12    170.21000     70.68000    170.13000
12    164.99000     74.93000    170.13000
12    158.80000     80.16000    170.13000
12    187.48000     78.52000    170.13000
12    200.84000     72.96000    170.13000
12    207.36000     84.73000    170.13000
12    216.49000     79.50000    170.13000
12    231.81000     83.10000    170.13000
12    225.94000     91.93000    170.13000
12    230.18000     98.14000    170.13000
12    239.30000     97.16000    170.13000
12    246.47000    103.70000    170.13000
12    216.82000    136.06000    170.13000
12    210.30000    130.51000    170.13000
12    194.00000    134.76000    170.13000
12    197.91000    128.54000    170.13000
12    205.73000    112.85000    170.13000
12    196.93000     87.02000    170.13000
12    171.51000     78.20000    170.13000
12    167.93000     82.77000    170.13000
12    159.13000     89.97000    170.13000
12    168.25000    162.55000    170.13000
12    163.36000    156.01000    170.13000
12    174.44000    165.16000    170.13000
12    174.77000    171.70000    170.13000
12    183.90000    107.29000    170.13000
12    175.75000    114.16000    170.13000
12    180.96000     75.58000    170.13000
12    178.36000     70.02000    170.13000
12    147.39000    128.22000    170.13000
12    150.98000    137.05000    170.13000
12    164.34000    126.58000    170.13000
12    171.84000    126.58000    170.13000
12    139.90000    128.22000    170.13000
12    234.42000    122.66000    172.10000
12    197.59000    138.68000    172.10000
12    202.47000    143.91000    172.10000
12    193.35000    146.85000    172.10000
12    153.58000    152.74000    172.10000
12    155.54000    144.24000    172.10000
12    142.83000    139.01000    172.10000
12    166.30000    119.72000    172.10000
12    175.10000    100.43000    172.10000
12    207.69000    137.37000    172.10000
12    214.53000    155.35000    172.10000
12    183.90000    151.76000    172.10000
12    199.87000     65.77000    173.85000
12    185.20000    176.61000    173.85000
12    172.81000    179.55000    173.85000
12    211.60000    167.45000    173.85000
12    222.68000    137.70000    173.85000
12    169.56000    152.74000    174.76000
12    176.40000    145.87000    174.76000
12    197.91000    161.89000    174.76000
12    207.04000    163.20000    174.76000
12    221.70000    113.51000    174.76000
12    145.44000     90.95000    174.76000
12    187.81000     99.77000    174.76000
12    177.70000    156.01000    174.76000
12    194.98000    173.01000    174.76000
12    223.33000    156.66000    174.76000
12    217.79000    160.91000    174.76000
12    200.52000    154.70000    174.76000
12    179.33000    128.87000    174.76000
12    181.94000     98.14000    174.76000
12    208.99000    118.74000    175.74000
12    189.11000     90.29000    175.74000
12    153.91000    116.45000    178.62000
12    145.11000    120.37000    178.62000
12    141.20000    112.85000    178.62000
12    137.94000    120.04000    178.62000
12    181.61000     89.97000    178.62000
12    176.07000    135.41000    179.45000
12    171.51000    139.01000    179.45000
12    183.57000    161.24000    179.45000
12    222.36000     84.41000    179.45000
12    197.59000     95.85000    180.29000
12    207.69000     75.91000    180.29000
12    223.66000    125.28000    181.12000
12    218.12000    144.24000    181.12000
12    189.44000    154.37000    181.12000
12    190.09000    163.85000    181.12000
12    189.76000    173.66000    181.12000
12    168.58000    170.72000    181.12000
12    184.55000    170.07000    181.12000
12    156.84000    159.60000    181.12000
12    166.30000    138.68000    181.12000
12    167.60000    108.27000    181.12000
12    162.06000    113.83000    181.12000
12    161.73000     91.93000    181.12000
12    141.20000    104.02000    181.12000
12    149.02000     97.81000    181.12000
12    152.93000     88.33000    181.12000
12    137.61000     96.18000    181.12000
12    172.16000     88.66000    181.12000
12    199.87000     80.48000    181.12000
12    206.71000     90.62000    181.12000
12    206.39000    102.72000    181.12000
12    211.93000    110.89000    181.12000
12    215.19000    117.10000    181.12000
12    214.86000     88.33000    181.12000
12    219.75000     96.50000    181.12000
12    210.95000     99.77000    181.12000
12    216.16000    105.99000    181.12000
12    237.67000    106.97000    181.12000
12    227.90000    107.62000    181.12000
12    227.24000    116.12000    181.12000
12    215.51000    122.99000    181.12000
12    230.18000    132.14000    181.12000
12    232.79000    139.33000    181.12000
12    230.50000    147.18000    181.12000
12    207.04000    152.08000    181.12000
12    201.50000    171.37000    181.12000
12    181.61000    139.66000    181.12000
12    188.79000    125.93000    181.12000
12    182.59000    120.37000    181.12000
12    157.50000    123.97000    182.03000
12    159.45000    101.74000    182.03000
12    147.72000    108.60000    182.03000
12    163.69000    147.51000    182.86000
12    243.22000    114.81000    182.86000
12    235.39000    116.78000    182.86000
12    191.39000     71.66000    182.86000
12    197.91000    110.89000    182.86000
12    199.87000    120.70000    182.86000
12    195.96000    102.39000    182.86000
12    204.10000     96.83000    182.86000
12    200.52000     72.64000    185.89000
12    195.30000     87.35000    185.89000
12    205.73000     85.39000    185.89000
12    213.23000     81.47000    185.89000
12    227.57000     92.58000    185.89000
12    228.22000     99.12000    185.89000
12    238.33000     97.16000    185.89000
12    243.87000    103.04000    185.89000
12    210.62000    129.20000    185.89000
12    217.79000    135.74000    185.89000
12    176.40000    168.43000    185.89000
12    166.95000    158.95000    186.72000
12    161.73000    166.47000    186.72000
12    146.09000    132.80000    186.72000
12    144.78000    127.56000    186.72000
12    169.23000    126.26000    186.72000
12    173.79000    119.72000    186.72000
12    182.92000    109.58000    186.72000
12    158.80000     84.41000    186.72000
12    170.86000     81.47000    186.72000
12    181.61000     76.89000    186.72000
12    184.87000     65.12000    186.72000
12    175.10000     70.68000    186.72000
12    162.06000     76.23000    186.72000
12    149.02000     80.16000    186.72000
12    241.91000    127.89000    186.72000
12    239.30000    136.39000    186.72000
12    150.33000    144.57000    186.72000
12    156.52000    148.82000    188.84000
12    189.76000    112.52000    188.84000
12    194.33000    132.14000    188.84000
12    197.26000    144.57000    188.84000
12    186.83000    145.55000    188.84000
12    215.19000    155.35000    188.84000
12    179.01000    148.49000    190.59000
12    177.38000    155.68000    190.59000
12    197.59000    155.35000    190.59000
12    200.52000    149.14000    190.59000
12    201.82000    157.32000    190.59000
12    211.60000    162.55000    190.59000
12    206.06000    165.49000    190.59000
12    221.70000    153.39000    190.59000
12    164.01000    120.04000    190.59000
12    187.48000     92.91000    193.09000
12    185.85000    100.10000    193.09000
12    208.01000    118.41000    193.09000
12    171.18000    151.76000    193.09000
12    147.72000    120.70000    193.92000
12    138.59000    113.18000    193.92000
12    139.24000    122.01000    193.92000
12    165.64000     87.02000    193.92000
12    179.01000     90.62000    193.92000
12    183.24000     84.41000    193.92000
12    212.90000    147.83000    193.92000
12    204.10000    144.24000    193.92000
12    233.11000    124.29000    193.92000
12    221.05000    112.85000    193.92000
12    184.55000    157.32000    194.90000
12    182.27000    161.89000    194.90000
12    198.24000    162.55000    194.90000
12    171.84000    137.70000    194.90000
12    179.33000    130.18000    194.90000
12    168.25000     95.85000    194.90000
12    194.65000     78.20000    194.90000
12    188.79000     81.47000    194.90000
12    151.63000    129.20000    194.90000
12    164.01000    132.47000    194.90000
11    162.64000    176.22000      0.00000
11    166.22000    207.94000      5.53000
11    155.47000    203.03000      5.53000
11    146.99000    199.44000      4.39000
11    146.02000    175.24000      4.39000
11    146.99000    164.13000      4.39000
11    189.69000    122.93000     10.68000
11    161.99000     83.70000     11.06000
11    152.86000     99.39000     10.23000
11    171.44000    116.72000     12.88000
11    136.89000    154.97000     47.27000
11    143.41000    101.68000     47.27000
11    186.76000    215.13000     48.10000
11    172.74000    218.40000     48.10000
11    195.88000    118.68000     49.01000
11    145.04000     84.02000     51.21000
11    152.86000     75.85000     51.21000
11    160.68000     75.85000     51.21000
11    210.55000     75.85000     51.21000
11    222.61000     72.91000     52.04000
11    160.10000    214.53000     53.86000
11    182.59000    135.41000     54.77000
11    174.12000    125.93000     54.77000
11    179.33000    131.16000     54.77000
11    154.56000    197.53000     54.77000
11    141.85000    187.07000     54.77000
11    137.29000    167.45000     54.77000
11    135.98000    125.60000     55.60000
11    143.81000     94.54000     55.60000
11    178.68000    220.74000     58.33000
11    178.68000    215.51000     58.33000
11    200.19000    125.93000     58.33000
11    200.19000    113.18000     58.33000
11    176.40000    207.34000     64.84000
11    172.16000    219.11000     66.89000
11    155.21000     98.14000     66.89000
11    160.76000     72.31000     66.89000
11    153.58000     75.91000     66.89000
11    134.35000    103.37000     66.89000
11    195.96000    120.04000     66.89000
11    186.18000    114.49000     66.89000
11    188.46000    129.20000     66.89000
11    222.68000     72.64000     68.86000
11    209.64000     79.50000     68.86000
11    202.80000     71.00000     68.86000
11    191.39000     60.21000     73.33000
11    159.13000    203.42000     81.81000
11    161.08000    213.22000     74.92000
11    146.41000    205.38000     82.11000
11    139.24000    188.70000     83.10000
11    127.84000    176.28000     96.66000
11    128.49000    168.76000     96.66000
11    132.40000    159.93000    101.43000
11    128.16000    154.37000    106.35000
11    131.75000    146.53000    104.00000
11    127.51000    141.95000    102.34000
11    148.37000    186.74000    117.56000
11    211.93000    193.93000    110.97000
11    223.33000    193.61000    105.97000
11    163.04000    207.99000    107.64000
11    170.86000    210.61000    108.47000
11    157.82000    202.11000    108.47000
11    141.20000    132.47000    111.13000
11    251.04000    109.58000    112.34000
11    139.24000    132.80000    134.46000
11    147.39000    181.84000    134.46000
11    239.96000    137.37000    134.46000
11    162.71000     53.35000    134.46000
11    130.77000    116.45000    142.41000
11    139.90000    167.12000    142.41000
11    225.62000    165.82000    143.24000
11    237.35000    105.01000    143.24000
11    190.41000    151.10000    145.06000
11    195.63000     72.31000    152.33000
11    164.99000     64.46000    147.49000
11    140.55000    120.37000    160.14000
11    210.95000     73.95000    160.14000
11    188.46000     88.00000    160.14000
11    181.94000     88.33000    160.14000
11    224.64000    149.47000    160.14000
11    227.57000    105.01000    164.15000
11    141.85000    105.33000    165.59000
11    189.76000    116.78000    172.26000
11    223.01000    102.06000    170.29000
11    186.18000    131.16000    172.94000
11    189.44000    138.03000    172.94000
11    203.13000    127.24000    174.60000
11    166.62000     97.81000    178.54000
11    189.76000     82.77000    179.38000
11    172.49000    107.95000    184.60000
11    224.31000    144.89000    184.60000
11    181.29000    100.75000    190.44000
11    204.76000    127.56000    190.44000
11    209.97000    140.31000    190.44000
11    201.17000    138.03000    190.44000
11    189.76000    138.35000    190.44000
11    154.24000     98.79000    177.18000
11    157.50000    111.54000    181.65000
11    157.82000    134.43000    183.24000
11    131.75000    140.97000    139.23000
11    148.70000    135.08000    138.40000
11    202.47000    138.35000    138.40000
11    188.79000    138.35000    138.40000
11    199.87000    125.93000    138.40000
11    179.33000    104.35000    138.40000
11    194.33000     53.02000     87.64000
11    139.57000    119.06000     86.66000
11    151.96000     63.81000     86.66000
11    227.24000     69.04000     86.66000
11    231.48000    102.39000     87.57000
11    131.42000    166.14000     76.66000
11    129.14000    157.32000     76.66000
11    135.33000    180.86000     76.66000
11    179.01000    113.51000     75.67000
11    180.96000    121.35000     75.67000
11    201.17000    108.93000     75.67000
11    199.87000    126.91000     75.67000
11    203.13000    129.53000     75.67000
11    213.23000    118.08000     75.67000
11    202.15000    102.39000     75.67000
11    191.07000    102.39000     75.67000
11    181.94000    102.72000     75.67000
11    166.95000    123.97000     75.67000
11    168.25000    132.47000     75.67000
11    178.03000    129.20000     75.67000
11    179.33000    139.33000     75.67000
11    175.42000    136.06000     75.67000
11    198.89000    138.68000     75.67000
11    148.04000    150.45000      4.01000
11    149.35000    190.34000     15.45000
11    156.52000    211.59000     32.50000
11    150.65000    207.34000     33.63000
11    150.00000    189.36000     34.62000
11    138.27000    167.45000     35.45000
11    186.50000    192.30000     40.07000
11    202.47000    145.55000     41.81000
11    208.34000    182.82000     42.65000
11    180.64000    207.34000     43.71000
11    194.98000     54.66000    111.96000
11    191.07000     61.85000    111.96000
