# Supplementary material for: Design Principles of Pancreatic Islets: Glucose-Dependent Coordination of Hormone Pulses
Source: PLoS One. 2016 Apr 1;11(4):e0152446. doi: 10.1371/journal.pone.0152446 (PMC4818077; doi:10.1371/journal.pone.0152446)
Supplement: S2 Dataset — Three-dimensional coordinates of α and β cells within human islets (n = 28). Columns represent types, x, y, and z coordinates (μm) of cells (rows) within an islet. The numbers of the first column are 11 (α cell) and 12 (β cell). (ZIP) [file pone.0152446.s010.zip]

Archive with 58 entries (55 files):
- Human/
- Human/H01.txt
- Human/H02.txt
- __MACOSX/
- __MACOSX/Human/
- __MACOSX/Human/._H02.txt
- Human/H03.txt
- __MACOSX/Human/._H03.txt
- Human/H04.txt
- __MACOSX/Human/._H04.txt
- Human/H05.txt
- __MACOSX/Human/._H05.txt
- Human/H06.txt
- __MACOSX/Human/._H06.txt
- Human/H07.txt
- __MACOSX/Human/._H07.txt
- Human/H08.txt
- __MACOSX/Human/._H08.txt
- Human/H09.txt
- __MACOSX/Human/._H09.txt
- Human/H10.txt
- __MACOSX/Human/._H10.txt
- Human/H11.txt
- __MACOSX/Human/._H11.txt
- Human/H12.txt
- __MACOSX/Human/._H12.txt
- Human/H13.txt
- __MACOSX/Human/._H13.txt
- Human/H14.txt
- __MACOSX/Human/._H14.txt
- Human/H15.txt
- __MACOSX/Human/._H15.txt
- Human/H16.txt
- __MACOSX/Human/._H16.txt
- Human/H17.txt
- __MACOSX/Human/._H17.txt
- Human/H18.txt
- __MACOSX/Human/._H18.txt
- Human/H19.txt
- __MACOSX/Human/._H19.txt
- Human/H20.txt
- __MACOSX/Human/._H20.txt
- Human/H21.txt
- __MACOSX/Human/._H21.txt
- Human/H22.txt
- __MACOSX/Human/._H22.txt
- Human/H23.txt
- __MACOSX/Human/._H23.txt
- Human/H24.txt
- __MACOSX/Human/._H24.txt
- Human/H25.txt
- __MACOSX/Human/._H25.txt
- Human/H26.txt
- __MACOSX/Human/._H26.txt
- Human/H27.txt
- __MACOSX/Human/._H27.txt
- Human/H28.txt
- __MACOSX/Human/._H28.txt
