# Supplementary material for: Design Principles of Pancreatic Islets: Glucose-Dependent Coordination of Hormone Pulses
Source: PLoS One. 2016 Apr 1;11(4):e0152446. doi: 10.1371/journal.pone.0152446 (PMC4818077; doi:10.1371/journal.pone.0152446)
Supplement: S2 Dataset — Three-dimensional coordinates of α and β cells within human islets (n = 28). Columns represent types, x, y, and z coordinates (μm) of cells (rows) within an islet. The numbers of the first column are 11 (α cell) and 12 (β cell). (ZIP) [file pone.0152446.s010.zip › Human/H01.txt]

12     30.67000   -103.07000     15.01000
12     61.68000   -130.14000     19.39000
12     51.56000   -181.03000     19.61000
12     35.88000   -114.81000     20.58000
12     35.55000   -150.36000     14.89000
12     19.89000   -160.47000     14.89000
12     65.90000   -206.14000     14.78000
12     81.24000   -171.89000     14.78000
12     84.83000   -156.88000     14.78000
12     99.19000   -175.15000     14.78000
12    -12.09000   -132.42000     15.46000
12      0.96000   -107.96000     15.63000
12     65.58000   -111.22000     16.09000
12     81.89000   -116.76000     16.54000
12     93.97000   -110.89000     20.92000
12     83.85000    -97.52000     20.92000
12    133.45000   -132.09000     13.93000
12    118.12000   -129.16000     14.16000
12    126.60000   -114.48000     14.16000
12    114.53000   -105.67000     14.16000
12    103.76000    -86.10000     14.38000
12     97.88000    -97.19000     14.38000
12     76.35000    -80.89000     14.44000
12     49.26000    -80.56000     16.88000
12     34.25000    -84.15000     16.88000
12     -3.60000   -151.01000     17.00000
12     70.80000    -60.99000     18.93000
12     87.11000    -61.64000     18.93000
12     74.06000    -47.94000     18.93000
12     48.28000    -61.31000     18.93000
12     33.27000    -67.51000     18.93000
12     99.51000    -71.43000     18.99000
12    121.70000    -71.43000     18.99000
12     20.54000   -125.57000     20.12000
12     60.68000   -180.69000     20.47000
12     54.16000    -90.02000     23.02000
12    120.73000   -151.99000     23.02000
12    135.08000   -163.41000     23.02000
12     71.78000   -181.35000     23.88000
12     72.10000   -193.09000     23.93000
12     59.05000   -192.76000     23.93000
12     42.08000   -207.77000     23.88000
12     68.84000    -83.49000     24.16000
12    118.44000   -118.39000     24.50000
12    105.06000   -108.94000     24.56000
12    113.22000   -100.78000     24.56000
12    130.84000   -113.50000     24.56000
12    130.52000   -132.09000     24.45000
12    101.80000    -88.39000     24.84000
12     88.09000    -81.86000     24.84000
12     74.06000    -71.43000     25.01000
12     14.34000   -161.45000     25.01000
12     80.91000   -173.84000     25.01000
12     82.55000   -164.06000     25.01000
12    100.49000   -185.59000     25.01000
12     93.31000   -177.11000     24.96000
12    108.65000   -178.41000     25.07000
12    108.33000   -164.39000     25.07000
12    101.80000   -154.27000     25.07000
12    119.75000   -175.15000     25.07000
12     30.99000   -102.41000     25.36000
12     37.19000   -154.93000     25.36000
12     83.20000   -125.24000     25.36000
12      6.19000   -107.63000     25.98000
12     -1.65000   -112.85000     25.98000
12    -10.78000   -131.44000     26.09000
12     15.65000   -154.27000     26.21000
12     62.31000   -206.46000     26.26000
12     62.31000   -110.89000     26.32000
12     53.50000    -77.30000     27.97000
12     35.88000    -78.60000     28.08000
12    100.82000   -124.92000     29.62000
12     91.68000   -119.05000     29.68000
12     66.23000   -134.70000     29.79000
12     70.15000   -126.88000     29.79000
12     45.34000   -118.07000     29.79000
12     42.41000    -93.61000     29.79000
12      1.62000   -151.01000     29.85000
12     69.17000   -170.26000     29.85000
12     48.61000   -180.04000     29.85000
12     92.99000   -145.47000     29.90000
12     94.62000   -164.06000     29.96000
12     77.00000    -89.37000     29.85000
12     80.59000   -151.34000     29.96000
12    129.54000   -143.51000     30.13000
12    135.41000   -154.60000     30.19000
12    123.34000   -195.70000     30.19000
12    116.16000   -188.20000     30.19000
12    107.02000   -193.74000     30.13000
12    100.49000   -207.77000     30.24000
12    138.35000   -176.13000     30.24000
12    127.91000   -184.93000     30.30000
12    119.09000   -124.27000     30.30000
12    137.04000   -125.24000     30.30000
12     92.99000    -91.32000     30.30000
12     83.20000   -111.87000     30.41000
12     57.74000   -174.17000     30.59000
12     71.12000   -203.53000     30.59000
12     33.27000   -111.87000     30.59000
12     15.00000    -99.48000     30.64000
12     16.63000   -190.81000     31.27000
12     86.46000   -188.20000     31.32000
12    108.98000    -77.30000     31.44000
12    111.59000    -63.27000     31.44000
12     83.52000    -54.14000     31.44000
12    112.24000   -133.73000     32.01000
12     55.13000    -88.06000     34.56000
12     73.73000    -81.54000     34.56000
12    112.89000   -111.87000     34.56000
12    113.22000    -99.80000     34.56000
12    128.88000   -111.22000     34.56000
12    127.25000   -129.48000     34.56000
12    117.46000   -148.73000     34.56000
12    127.58000   -166.67000     34.62000
12     71.45000   -184.28000     34.62000
12     53.83000   -186.89000     34.62000
12     93.31000   -104.70000     34.62000
12     77.00000   -157.54000     35.02000
12     97.23000   -183.30000     35.02000
12     83.20000    -78.93000     35.02000
12    102.13000    -86.10000     35.02000
12     72.43000    -65.88000     35.02000
12     43.39000   -105.67000     35.08000
12    111.92000   -166.02000     35.19000
12    101.15000   -156.56000     35.19000
12    106.69000   -147.75000     35.19000
12    139.98000   -164.06000     35.19000
12    139.98000   -137.31000     35.19000
12    114.20000    -88.71000     35.30000
12     98.86000   -172.54000     35.30000
12    113.55000   -177.11000     35.30000
12     31.96000   -129.48000     35.30000
12     -1.97000   -127.20000     35.36000
12     89.72000   -133.73000     35.47000
12     70.80000   -111.55000     35.42000
12     81.24000   -100.46000     35.47000
12      0.96000   -113.50000     36.33000
12      4.55000   -101.43000     36.61000
12    -13.07000   -111.22000     36.73000
12    -11.11000   -137.31000     36.84000
12    -13.39000   -121.33000     36.84000
12     17.28000   -155.58000     36.84000
12     41.10000   -204.18000     36.84000
12     58.72000   -202.87000     36.84000
12     22.83000   -200.26000     36.84000
12     59.38000   -111.55000     36.84000
12     63.62000    -75.01000     36.90000
12     30.33000    -98.82000     36.90000
12     16.95000   -164.39000     37.07000
12     -4.91000   -159.82000     37.07000
12     52.20000   -130.79000     37.24000
12     37.84000    -74.36000     38.49000
12     39.14000   -138.29000     39.62000
12     16.63000   -107.31000     39.74000
12     99.19000   -124.92000     39.85000
12     88.09000   -120.68000     39.91000
12     75.69000   -123.94000     39.91000
12     65.25000   -135.03000     40.02000
12     93.97000   -148.40000     40.14000
12    131.49000   -145.14000     40.14000
12      4.55000   -147.10000     40.48000
12     -9.48000   -149.38000     40.48000
12     99.51000   -212.98000     40.48000
12    110.94000   -206.46000     40.48000
12    104.74000   -198.31000     40.48000
12    126.27000   -192.11000     40.48000
12    137.37000   -184.93000     40.48000
12    140.31000   -173.52000     40.48000
12     84.50000   -211.68000     40.53000
12     71.45000   -213.64000     40.53000
12     71.12000   -166.67000     40.59000
12     52.52000   -177.11000     40.59000
12     74.71000   -195.70000     40.59000
12     92.01000    -90.34000     40.59000
12    134.76000   -121.98000     40.59000
12    112.57000   -124.27000     40.59000
12    127.91000   -154.27000     40.59000
12     42.41000   -119.37000     40.53000
12     11.41000   -119.37000     40.53000
12      7.82000   -136.01000     40.59000
12     28.38000   -148.40000     40.59000
12     15.32000   -176.13000     40.59000
12     -2.30000   -171.23000     40.70000
12     -6.54000   -184.28000     40.70000
12    -32.65000   -147.75000     41.56000
12    -25.79000   -141.88000     41.56000
12    -21.55000   -169.28000     41.56000
12     14.02000   -189.50000     41.61000
12     45.02000   -195.05000     41.78000
12     86.79000   -156.23000     41.84000
12    120.73000   -136.66000     42.30000
12     88.09000    -65.88000     42.64000
12     81.24000    -51.53000     42.69000
12     53.50000    -63.27000     42.75000
12     32.29000    -88.71000     42.75000
12     48.93000    -73.71000     42.75000
12    -18.62000    -87.73000     42.75000
12    -10.78000    -77.95000     42.75000
12     21.52000    -74.69000     42.75000
12     37.84000    -62.62000     42.75000
12    108.98000    -70.77000     42.81000
12    116.48000    -60.34000     42.81000
12    126.60000    -94.91000     42.81000
12    114.53000   -187.87000     42.92000
12     67.21000   -122.96000     42.92000
12     33.60000   -111.87000     42.98000
12     17.28000    -91.65000     42.98000
12     83.85000   -187.22000     42.98000
12     76.02000   -135.03000     42.98000
12    -23.51000   -131.44000     42.86000
12     68.84000    -51.53000     42.92000
12     94.95000    -75.99000     42.92000
12     93.64000    -54.14000     42.92000
12    119.42000    -75.34000     42.92000
12    124.32000    -66.86000     42.92000
12    107.35000    -52.51000     42.92000
12     99.84000    -63.92000     42.92000
12     54.48000    -52.83000     42.92000
12    130.84000    -82.19000     42.92000
12    100.82000    -97.52000     42.92000
12    101.47000   -113.50000     42.92000
12    108.33000   -134.70000     42.92000
12     74.71000   -145.79000     42.92000
12     43.71000    -92.30000     42.92000
12    124.64000   -177.43000     42.92000
12    141.61000   -151.34000     42.92000
12    150.10000   -139.27000     42.92000
12    145.85000   -126.55000     42.92000
12     89.72000   -199.29000     42.92000
12     33.60000   -189.50000     42.92000
12    -20.90000   -156.23000     44.17000
12     -8.17000    -98.17000     44.17000
12      0.64000    -85.13000     44.23000
12      4.55000    -68.49000     44.23000
12     25.11000    -62.62000     44.23000
12     61.01000   -145.79000     44.23000
12    123.66000   -202.87000     44.29000
12    -32.00000   -114.15000     44.80000
12     55.13000    -86.43000     44.80000
12     70.80000    -87.73000     44.80000
12    113.87000   -103.06000     44.80000
12    120.40000   -113.18000     44.80000
12    129.21000   -129.81000     44.80000
12    127.25000   -166.02000     44.80000
12    116.48000   -150.69000     44.80000
12     71.12000   -182.00000     44.91000
12     57.09000   -187.87000     44.97000
12     85.81000    -77.62000     45.03000
12     73.41000    -69.80000     45.03000
12     64.27000    -62.29000     45.14000
12     16.63000   -142.86000     45.14000
12      5.53000   -161.45000     45.14000
12      3.90000   -181.67000     45.14000
12     98.54000   -185.59000     45.20000
12    112.57000   -161.45000     45.20000
12    100.82000   -157.86000     45.20000
12    102.78000    -85.13000     45.20000
12     53.83000   -101.43000     45.20000
12    138.02000   -161.78000     45.20000
12    138.67000   -136.99000     45.20000
12    114.85000    -90.34000     45.37000
12    110.94000   -175.47000     45.37000
12     98.86000   -173.52000     45.37000
12     -0.02000   -112.52000     46.50000
12     -2.63000   -127.20000     46.50000
12     89.72000   -135.68000     46.56000
12      4.88000   -100.78000     46.84000
12    -10.78000   -139.60000     46.84000
12     54.48000   -114.81000     46.84000
12     92.01000   -105.35000     46.84000
12     59.38000   -200.59000     47.07000
12     40.12000   -207.44000     47.07000
12     24.79000   -201.89000     47.07000
12     61.66000    -77.30000     47.19000
12    -10.13000   -160.80000     47.36000
12     54.48000   -128.83000     47.41000
12    -12.09000   -114.15000     47.47000
12    -29.71000    -99.80000     47.64000
12     50.24000   -212.33000     47.75000
12     35.55000    -76.32000     48.72000
12     18.26000   -159.17000     48.72000
12     56.11000   -165.69000     48.83000
12     49.59000   -141.88000     48.83000
12     24.79000   -100.13000     48.83000
12     90.05000   -121.33000     50.14000
12     29.68000   -164.71000     50.31000
12    140.96000   -178.08000     50.71000
12    109.63000   -206.79000     50.71000
12     90.38000   -213.31000     50.77000
12     68.51000   -206.14000     50.77000
12     69.82000   -168.95000     50.77000
12     -2.95000   -147.42000     50.77000
12     37.51000   -129.48000     50.77000
12    133.45000   -118.07000     50.77000
12    116.81000   -123.94000     50.77000
12     12.39000   -121.98000     50.77000
12     89.40000    -90.34000     50.77000
12     -2.63000   -169.28000     50.77000
12     -8.50000   -183.30000     50.77000
12     32.62000   -144.49000     50.77000
12    129.86000   -145.14000     50.77000
12     73.73000   -156.56000     50.77000
12    -20.57000   -141.23000     52.02000
12    -32.65000   -149.71000     52.02000
12     14.67000   -181.02000     52.02000
12      8.47000   -196.68000     52.02000
12     44.69000   -196.68000     52.02000
12    133.45000   -193.74000     52.02000
12     27.07000   -115.46000     53.38000
12    108.98000   -136.01000     53.44000
12    111.26000    -77.62000     53.44000
12    110.61000    -67.51000     53.44000
12    120.73000    -70.77000     53.44000
12    122.03000    -58.38000     53.44000
12     82.87000    -57.07000     53.38000
12     92.99000    -49.25000     53.38000
12     72.43000    -49.57000     53.44000
12     74.06000   -140.90000     53.44000
12     25.44000   -190.15000     53.44000
12    122.36000   -182.65000     53.44000
12    108.98000   -192.11000     53.44000
12     94.62000    -67.84000     53.44000
12     48.61000    -75.67000     53.44000
12     57.09000    -51.20000     53.44000
12     37.84000    -55.44000     53.44000
12     12.71000    -86.76000     53.44000
12    -14.37000    -81.21000     53.44000
12    -18.29000    -95.56000     53.44000
12    -23.18000   -172.54000     53.50000
12     70.80000   -195.05000     53.67000
12     80.59000   -182.65000     53.67000
12     98.54000   -202.22000     53.67000
12     79.28000   -130.14000     53.67000
12    -20.25000   -153.95000     54.58000
12    -31.34000   -125.24000     54.58000
12     17.61000    -65.23000     54.58000
12     22.83000    -54.14000     54.58000
12     -5.24000    -66.21000     54.58000
12     -9.15000   -101.11000     54.58000
12     65.90000    -89.04000     55.20000
12     85.48000    -79.25000     55.20000
12     70.47000    -73.71000     55.20000
12    122.03000   -112.85000     55.20000
12    112.89000   -102.41000     55.20000
12    129.21000    -93.61000     54.86000
12    126.60000   -103.39000     55.03000
12    123.34000   -132.75000     55.03000
12     49.91000    -87.73000     55.03000
12     40.78000   -116.11000     55.03000
12     58.72000   -148.73000     55.03000
12     63.62000   -136.01000     55.03000
12     55.79000   -189.17000     55.03000
12     31.31000    -65.56000     55.03000
12    127.58000   -173.19000     55.03000
12    142.59000   -147.42000     55.03000
12     68.84000   -218.20000     55.03000
12     29.35000    -88.39000     55.03000
12    113.87000   -146.12000     55.03000
12     13.36000   -149.38000     55.32000
12      3.57000   -160.47000     55.32000
12     24.79000   -151.66000     55.32000
12     51.87000   -103.06000     55.32000
12     64.60000    -96.87000     55.26000
12     43.06000    -94.91000     55.32000
12     60.68000    -68.49000     55.37000
12     70.47000    -61.31000     55.37000
12     80.59000    -70.77000     55.37000
12     98.54000    -86.76000     55.37000
12    121.38000    -85.78000     55.37000
12    134.76000   -132.75000     55.37000
12    146.51000   -132.42000     55.37000
12    142.26000   -163.73000     55.37000
12    131.82000   -162.43000     55.43000
12    101.80000   -164.39000     55.43000
12     96.58000   -153.62000     55.43000
12    121.70000   -195.70000     55.43000
12     81.57000   -205.48000     55.43000
12      1.94000   -182.00000     55.43000
12    -35.58000   -111.87000     55.43000
12    100.49000    -59.03000     55.43000
12    109.30000    -50.88000     55.43000
12    109.96000    -91.32000     55.83000
12      0.31000   -116.44000     56.74000
12     -2.63000   -125.57000     56.74000
12     75.69000    -85.78000     56.79000
12     98.54000    -76.32000     56.79000
12    103.43000   -109.91000     56.96000
12      0.96000    -98.50000     56.96000
12     -9.80000   -137.64000     56.96000
12     57.09000   -118.39000     57.02000
12     32.94000   -202.87000     57.36000
12     18.26000   -203.20000     57.36000
12     83.52000    -44.03000     57.36000
12     41.75000   -164.71000     57.36000
12     51.54000   -127.85000     57.70000
12     56.44000   -201.57000     57.70000
12     55.13000   -221.79000     57.70000
12     -8.17000   -157.86000     57.70000
12     21.20000   -134.70000     57.70000
12     56.44000   -212.33000     58.04000
12    -12.09000   -114.81000     58.10000
12    -21.88000   -128.18000     58.73000
12     43.71000   -140.90000     59.01000
12     72.76000   -112.52000     59.07000
12     87.44000   -234.84000     60.49000
12     96.90000   -218.53000     60.20000
12     74.06000   -168.63000     61.17000
12     64.27000   -160.14000     61.17000
12    141.61000   -178.41000     61.17000
12    146.83000   -186.56000     61.17000
12     26.42000   -163.41000     61.17000
12     52.85000   -159.49000     61.17000
12     -0.99000   -148.40000     61.17000
12     14.34000   -119.70000     61.17000
12    140.96000   -113.50000     61.17000
12    125.95000   -122.96000     61.17000
12    140.63000   -122.64000     61.17000
12     87.11000    -90.34000     61.17000
12     28.38000   -103.72000     61.00000
12     41.10000   -129.81000     61.17000
12     30.33000   -139.92000     61.17000
12     32.94000   -151.66000     61.17000
12     -2.63000   -170.26000     61.17000
12     -8.17000   -186.24000     61.17000
12    112.89000   -206.46000     61.17000
12     85.81000   -216.25000     61.17000
12    -26.77000    -78.93000     61.17000
12    -32.32000    -99.15000     61.17000
12     66.23000   -207.11000     61.17000
12    128.23000   -143.51000     61.17000
12    113.55000   -125.24000     61.17000
12     98.54000   -131.44000     61.17000
12     74.71000   -157.86000     61.17000
12     40.12000    -69.80000     61.17000
12     15.32000   -182.65000     62.48000
12     26.09000   -173.52000     62.48000
12      8.14000   -194.39000     62.48000
12     43.71000   -194.07000     62.48000
12    -30.69000   -146.77000     62.48000
12    -17.31000   -142.21000     62.53000
12      0.64000   -138.94000     62.48000
12    136.39000   -190.81000     62.53000
12     75.37000   -228.64000     62.53000
12    -24.16000    -91.00000     63.67000
12    -12.09000    -91.00000     63.67000
12     11.41000    -87.08000     63.67000
12     62.97000    -49.57000     63.67000
12     49.91000    -48.92000     63.67000
12     81.24000    -57.40000     63.67000
12     91.68000    -51.86000     63.67000
12     90.38000    -65.23000     63.67000
12    108.98000    -66.53000     63.96000
12    120.40000    -68.16000     63.96000
12    122.36000    -54.79000     63.96000
12    111.26000    -76.97000     63.96000
12    111.26000   -137.31000     63.96000
12    119.09000   -179.39000     63.96000
12    128.23000   -183.63000     63.96000
12    106.37000   -197.65000     63.96000
12     95.60000   -210.05000     63.96000
12    103.76000   -210.38000     63.96000
12     85.16000   -186.56000     63.96000
12     74.06000   -194.07000     63.96000
12     72.76000   -182.32000     63.96000
12     28.70000   -192.44000     63.96000
12     18.59000   -191.78000     63.96000
12     34.58000   -222.44000     63.96000
12     74.71000   -142.53000     63.96000
12     27.40000   -114.81000     63.96000
12     50.24000    -74.04000     63.96000
12    -16.66000   -103.39000     64.92000
12    -32.97000   -125.57000     64.92000
12    -22.21000   -154.93000     64.92000
12    -22.21000   -181.02000     64.92000
12     18.26000    -65.88000     65.09000
12     10.75000    -57.40000     65.09000
12     31.31000    -64.25000     65.09000
12     60.36000   -131.44000     65.09000
12     60.36000   -146.45000     65.09000
12    123.01000    -99.48000     65.09000
12    132.80000    -94.26000     65.09000
12    133.45000   -106.65000     65.09000
12    144.55000   -144.49000     65.09000
12    120.73000   -135.03000     65.09000
12    136.72000   -152.32000     65.38000
12    117.46000   -109.59000     65.43000
12     84.18000    -74.04000     65.43000
12     73.73000    -67.84000     65.43000
12     71.45000    -42.72000     65.43000
12    103.76000    -55.44000     65.43000
12    120.73000    -88.71000     65.43000
12     99.51000    -89.04000     65.43000
12     70.80000    -53.49000     65.43000
12     52.85000   -100.13000     65.43000
12     71.78000    -99.15000     65.43000
12     58.07000    -89.69000     65.43000
12     16.63000   -148.08000     65.43000
12      3.25000   -159.17000     65.43000
12     96.58000   -156.56000     65.43000
12    102.13000   -166.34000     65.43000
12    144.22000   -165.36000     65.43000
12    131.49000   -168.95000     65.43000
12    135.08000   -135.36000     65.43000
12    150.10000   -133.07000     65.43000
12    121.38000   -194.07000     65.60000
12     82.22000   -205.81000     65.60000
12     73.73000   -217.22000     65.60000
12     59.05000   -189.50000     65.60000
12      3.57000   -180.69000     65.60000
12    -35.91000   -111.55000     65.60000
12     63.62000    -63.27000     65.66000
12    110.94000    -97.19000     66.00000
12    109.96000    -87.08000     66.00000
12     -0.02000   -114.15000     67.08000
12     -0.02000   -106.33000     67.08000
12     96.90000    -75.67000     67.08000
12    133.45000    -73.71000     67.08000
12     57.74000   -118.72000     67.14000
12     30.99000   -207.77000     67.77000
12     19.56000   -203.85000     67.77000
12     85.16000    -42.72000     67.77000
12      0.31000    -72.40000     67.77000
12     21.20000    -49.57000     67.77000
12     54.81000   -199.94000     67.77000
12     -7.52000   -158.84000     67.77000
12     40.12000   -165.36000     67.77000
12    -12.09000   -117.42000     69.30000
12    -21.55000   -129.81000     69.30000
12     77.00000   -119.37000     69.30000
12     46.98000   -139.60000     69.30000
12     53.50000   -213.31000     69.30000
12     99.51000    -42.07000     69.30000
12     -0.67000    -93.28000     70.15000
12     98.21000   -221.79000     70.55000
12    108.98000   -153.62000     70.89000
12    127.25000   -125.24000     70.78000
12    139.65000   -121.00000     71.29000
12    115.83000   -125.90000     71.35000
12     69.17000   -167.65000     71.46000
12     58.07000   -161.45000     71.46000
12     29.35000   -154.60000     71.46000
12     32.29000   -136.66000     71.46000
12     47.30000   -121.66000     71.57000
12     84.83000    -86.76000     71.57000
12     87.11000   -115.79000     71.86000
12     -2.95000   -188.20000     72.20000
12     -5.89000   -169.28000     72.20000
12     62.64000   -204.83000     72.26000
12     60.68000   -222.77000     72.37000
12     24.13000   -170.58000     72.48000
12     18.26000   -180.69000     72.77000
12      1.29000   -148.08000     72.88000
12     20.87000   -126.88000     72.88000
12    146.18000   -181.67000     73.00000
12    135.74000   -196.02000     73.05000
12    117.46000   -206.46000     73.05000
12    145.85000   -109.59000     73.11000
12    -29.06000    -75.99000     73.11000
12    -38.52000    -98.50000     73.11000
12     76.67000   -159.49000     73.11000
12    128.56000   -145.14000     73.17000
12     -3.60000   -136.01000     73.39000
12     62.31000    -75.34000     73.45000
12     73.73000    -80.89000     73.45000
12     73.73000   -111.22000     73.45000
12     66.88000   -125.24000     73.45000
12     23.15000   -140.90000     73.51000
12     17.93000   -158.19000     73.51000
12      7.16000   -194.39000     73.56000
12     48.61000   -224.07000     73.62000
12    150.10000   -154.60000     73.68000
12     93.31000    -64.25000     73.73000
12     82.55000    -54.79000     73.73000
12     83.20000    -63.60000     73.73000
12     57.74000    -50.55000     73.79000
12     75.69000    -36.20000     73.79000
12    111.92000    -48.27000     73.79000
12     61.33000    -41.09000     73.79000
12     46.98000    -42.40000     73.79000
12     43.39000    -64.58000     73.79000
12     10.75000    -91.00000     73.79000
12     20.22000   -100.46000     73.79000
12    -27.10000    -99.80000     73.79000
12    -19.92000   -141.23000     73.79000
12    -12.09000   -181.02000     73.79000
12     83.52000   -218.20000     73.79000
12     31.96000   -219.83000     74.13000
12     33.92000   -193.74000     74.13000
12     22.50000   -192.11000     74.13000
12     75.04000   -200.59000     74.13000
12     75.04000   -186.24000     74.13000
12     76.02000   -174.82000     74.13000
12    100.49000   -202.87000     74.13000
12    119.75000   -180.04000     74.13000
12    133.13000   -180.69000     74.13000
12    113.22000   -143.18000     74.13000
12    121.05000    -69.14000     74.13000
12    124.64000    -57.73000     74.13000
12    110.28000    -62.95000     74.13000
12    106.37000    -75.67000     74.13000
12    116.16000    -75.34000     74.13000
12     47.63000    -79.25000     74.13000
12     32.29000   -116.44000     74.13000
12     38.82000   -128.18000     74.13000
12     92.34000    -51.86000     74.13000
12    109.63000   -211.68000     74.13000
12    110.28000   -197.98000     74.13000
12     90.70000   -211.35000     74.13000
12    129.54000   -158.51000     74.13000
12     86.46000   -185.59000     74.13000
12     37.19000   -147.42000     74.13000
12     48.93000   -161.12000     74.13000
12     13.36000   -166.02000     74.19000
12     61.33000    -98.50000     74.19000
12     53.83000    -71.10000     74.19000
12     93.31000   -122.96000     74.19000
12     46.98000   -151.01000     74.19000
12     51.87000   -129.48000     74.19000
12     51.22000   -109.59000     74.19000
12     67.21000   -194.72000     74.19000
12     92.99000   -166.99000     74.19000
12     -8.83000    -64.58000     74.19000
12    -32.00000    -88.06000     74.19000
12    -22.21000    -69.14000     74.19000
12    -28.08000   -121.00000     74.93000
12    -16.98000   -157.86000     74.93000
12    -12.42000   -132.09000     74.93000
12     -1.65000    -83.17000     74.93000
12    101.80000   -146.12000     74.99000
12     62.64000   -137.97000     75.21000
12     57.74000   -151.34000     75.21000
12    123.01000    -97.85000     75.21000
12    132.15000   -104.37000     75.21000
12    137.69000    -97.19000     75.21000
12    131.82000    -90.02000     75.21000
12    141.94000   -142.86000     75.21000
12    120.40000   -134.70000     75.21000
12      2.27000    -51.86000     75.33000
12    140.96000   -170.58000     75.67000
12    152.05000   -165.04000     75.67000
12    152.05000   -138.94000     75.67000
12    152.05000   -125.90000     75.67000
12    139.65000   -133.07000     75.67000
12    115.50000   -107.31000     75.67000
12     89.07000    -74.36000     75.67000
12     77.98000    -73.06000     75.67000
12     69.82000    -60.66000     75.67000
12     73.08000    -46.96000     75.67000
12     61.33000    -64.90000     75.67000
12      9.77000   -148.40000     75.67000
12     90.70000   -151.66000     75.67000
12    103.76000   -163.41000     75.67000
12    124.64000   -194.39000     75.67000
12     85.16000   -202.22000     75.67000
12     68.19000   -213.96000     75.67000
12      6.19000   -182.00000     75.67000
12    -35.26000   -109.59000     75.67000
12     56.44000    -85.78000     75.67000
12     95.27000    -91.00000     75.67000
12     45.34000    -96.22000     75.67000
12    138.67000   -159.49000     75.67000
12    110.61000    -96.22000     76.29000
12    109.96000    -87.73000     76.29000
12    119.42000    -88.39000     76.29000
12    100.49000    -54.14000     76.46000
12      2.92000   -106.98000     77.43000
12      0.96000   -115.79000     77.37000
12    -11.11000   -103.39000     77.37000
12     94.29000    -98.17000     77.37000
12    102.13000   -103.39000     77.37000
12    132.47000    -67.19000     77.37000
12     16.63000   -202.22000     77.94000
12     28.05000   -206.79000     77.94000
12    130.52000   -169.60000     77.94000
12     87.11000    -38.48000     77.94000
12     25.76000    -45.33000     78.00000
12     15.97000    -54.47000     78.00000
12      4.88000    -74.69000     78.00000
12     68.19000   -152.32000     78.00000
12    157.93000   -186.56000     78.00000
12    135.74000    -79.91000     78.00000
12     27.72000   -182.32000     78.79000
12     32.62000   -163.73000     78.79000
12     51.22000   -202.55000     78.85000
12    -10.13000   -114.81000     79.87000
12    -18.94000   -122.31000     79.87000
12     46.98000   -140.57000     79.87000
12    -39.50000   -121.33000     79.93000
12     -2.30000    -96.54000     80.39000
12     77.32000    -96.22000     80.44000
12     31.96000    -96.22000     80.44000
12     99.84000    -41.09000     80.50000
12    124.97000   -114.48000     80.50000
12     74.06000   -118.72000     80.50000
12    106.69000   -187.87000     80.50000
12     94.29000   -192.11000     80.50000
12     54.81000   -212.98000     80.56000
12    -26.12000   -177.11000     80.67000
12     44.69000    -54.47000     80.67000
12    110.94000   -171.23000     80.73000
12     57.42000   -118.72000     80.73000
12    112.57000   -153.95000     81.01000
12    129.21000   -125.24000     81.01000
12    -41.78000   -131.77000     81.07000
12     28.70000   -151.34000     81.81000
12     87.44000   -115.13000     81.86000
12    139.00000   -119.05000     81.86000
12     83.52000    -87.08000     81.86000
12     32.62000   -136.99000     82.49000
12     -5.56000   -196.35000     82.49000
12     61.33000   -202.87000     82.83000
12    147.16000   -180.37000     83.17000
12    135.08000   -187.87000     83.23000
12    145.20000   -112.20000     83.46000
12    130.19000   -148.08000     83.51000
12     17.93000   -140.57000     83.51000
12     24.13000   -123.61000     83.57000
12      7.49000   -196.68000     83.57000
12     15.32000   -177.76000     83.57000
12     77.98000   -157.21000     84.02000
12     68.19000   -161.12000     84.08000
12     97.56000    -63.92000     84.19000
12     84.18000    -64.25000     84.19000
12     84.83000    -50.23000     84.25000
12    106.04000    -77.95000     84.25000
12    119.09000    -75.67000     84.25000
12    122.36000    -67.51000     84.25000
12    122.03000    -57.40000     84.25000
12    112.89000    -49.90000     84.25000
12     62.64000    -38.81000     84.25000
12     61.66000    -48.59000     84.25000
12     54.48000    -48.92000     84.25000
12    -23.84000    -77.30000     84.25000
12    -30.69000    -94.91000     84.25000
12     74.71000   -196.68000     84.37000
12     84.83000   -185.91000     84.37000
12     77.00000   -175.15000     84.37000
12     32.29000   -222.12000     84.42000
12    -12.09000   -170.58000     84.42000
12     61.66000    -97.52000     84.42000
12     50.89000   -104.37000     84.48000
12     41.75000   -129.16000     84.65000
12     56.11000   -128.83000     84.71000
12    121.70000   -178.74000     84.76000
12    108.65000   -200.59000     84.76000
12     96.25000   -207.77000     84.76000
12     82.22000   -218.86000     84.76000
12    113.55000   -214.62000     84.76000
12    100.82000   -219.51000     84.76000
12    144.87000   -197.00000     84.76000
12    154.01000   -151.01000     84.76000
12    109.96000    -63.27000     84.82000
12     45.02000    -39.14000     84.82000
12     43.06000    -65.88000     84.88000
12     18.91000    -93.61000     84.88000
12     31.31000   -194.39000     84.93000
12    -15.03000   -185.59000     84.93000
12     -9.80000   -154.60000     84.93000
12    -29.06000   -123.94000     85.05000
12     75.69000   -128.51000     85.10000
12    103.10000   -123.94000     85.10000
12    123.66000   -204.50000     85.10000
12     42.41000   -213.31000     85.10000
12     47.95000   -182.98000     85.10000
12     37.84000   -149.06000     85.10000
12    118.44000   -145.14000     85.10000
12     71.45000    -38.48000     85.39000
12    129.54000    -92.63000     85.39000
12    137.04000   -100.46000     85.39000
12    118.77000    -97.52000     85.39000
12    129.21000   -106.65000     85.39000
12     56.44000   -145.79000     85.39000
12     63.62000   -134.05000     85.39000
12    128.56000   -135.68000     85.45000
12    142.59000   -144.16000     85.45000
12     45.34000   -115.13000     85.45000
12     34.90000   -119.37000     85.45000
12     24.46000    -82.52000     85.96000
12    -31.67000   -113.83000     85.96000
12    -38.20000   -105.67000     85.96000
12      7.16000   -147.75000     85.96000
12     54.16000    -86.10000     85.96000
12     74.06000    -67.84000     85.96000
12     77.32000    -77.95000     85.96000
12     74.06000    -55.44000     85.96000
12     87.77000    -73.38000     85.96000
12    151.07000   -134.70000     85.96000
12    139.65000   -133.73000     86.13000
12    148.46000   -162.10000     86.30000
12    150.10000   -172.54000     86.30000
12    138.02000   -164.06000     87.09000
12    138.67000   -152.97000     87.78000
12    119.75000   -190.81000     87.89000
12     82.22000   -206.79000     87.89000
12     65.58000   -213.64000     87.95000
12     89.07000   -150.36000     88.00000
12     96.58000   -101.76000     88.00000
12    115.18000    -86.76000     88.00000
12    132.15000    -66.53000     88.00000
12     84.18000    -40.77000     88.00000
12     11.08000   -115.46000     88.00000
12      0.96000   -121.66000     88.00000
12     -2.30000   -107.63000     88.12000
12     14.34000   -187.22000     88.12000
12     20.54000   -205.48000     88.12000
12      3.25000   -186.24000     88.12000
12    134.76000    -83.82000     88.40000
12    126.60000    -81.54000     88.46000
12     64.60000    -68.49000     88.97000
12    149.44000   -125.57000     88.97000
12    154.66000   -186.89000     89.20000
12     33.60000   -207.77000     89.43000
12     74.71000   -143.84000     90.11000
12     63.95000   -151.99000     90.11000
12     43.39000    -97.52000     90.56000
12     77.32000   -114.48000     90.56000
12     76.35000    -97.19000     90.56000
12     90.38000   -197.33000     90.56000
12     52.20000   -213.31000     90.56000
12     92.66000    -38.16000     90.56000
12     93.97000    -53.81000     90.56000
12     -7.52000   -116.44000     90.62000
12    -19.59000   -122.31000     90.62000
12    -25.79000   -175.47000     90.96000
12    135.08000   -117.74000     93.01000
12    123.66000   -122.96000     93.01000
12     88.09000   -113.50000     93.01000
12     -0.99000   -140.57000     93.01000
12    -11.76000   -141.88000     93.01000
12     63.95000   -202.55000     93.01000
12     52.85000   -170.26000     93.01000
12     -4.26000   -196.68000     93.01000
12    -19.27000   -110.24000     93.01000
12     86.46000    -91.32000     93.01000
12     23.81000   -149.38000     92.95000
12    106.69000   -151.99000     93.06000
12    125.62000   -169.60000     93.06000
12    -44.07000   -120.03000     93.06000
12    135.74000   -192.76000     93.69000
12    145.20000   -180.04000     93.69000
12     62.97000   -191.46000     93.69000
12    142.59000   -109.91000     93.69000
12     19.89000   -137.31000     93.69000
12     23.81000   -119.37000     93.69000
12      6.19000   -201.57000     93.69000
12    130.19000   -145.47000     93.69000
12     80.91000   -186.56000     94.48000
12     75.37000   -199.61000     94.48000
12     59.70000   -112.52000     94.48000
12     69.82000   -106.65000     94.48000
12     62.64000    -99.48000     94.48000
12     68.84000    -87.41000     94.48000
12     51.54000   -104.04000     94.48000
12     61.99000    -53.81000     94.48000
12     54.81000    -44.35000     94.48000
12     57.09000    -35.22000     94.48000
12     84.18000    -53.49000     94.48000
12     94.95000    -66.86000     94.48000
12    107.02000    -76.32000     94.48000
12    120.73000    -55.12000     94.48000
12    117.46000    -71.43000     94.48000
12    112.57000    -45.66000     94.48000
12    -27.75000    -77.62000     94.54000
12    -34.61000    -90.67000     94.48000
12    -28.08000   -102.74000     94.54000
12    -15.68000   -169.93000     94.54000
12     77.65000   -154.93000     94.60000
12    -35.26000   -133.40000     95.45000
12    -28.73000   -138.94000     95.45000
12    -37.22000   -147.42000     95.51000
12    -35.58000   -170.58000     95.74000
12    -42.44000   -158.19000     95.74000
12    -15.35000   -185.91000     95.79000
12     -4.26000   -151.34000     95.85000
12    -14.37000   -153.95000     95.85000
12    -15.35000   -161.45000     95.96000
12     16.30000   -178.74000     94.43000
12     26.42000   -127.53000     94.43000
12     46.65000   -142.21000     94.48000
12     30.99000    -94.26000     94.66000
12     11.41000   -138.94000     95.00000
12    104.41000   -197.65000     95.00000
12     98.54000   -208.09000     95.00000
12    109.96000   -209.72000     95.00000
12     89.72000   -213.96000     95.00000
12     74.39000   -215.59000     95.00000
12     34.90000   -223.10000     95.00000
12     31.31000   -196.68000     95.05000
12    154.99000   -146.12000     95.05000
12    158.58000   -159.49000     95.05000
12    147.48000   -152.97000     95.05000
12    104.08000    -60.66000     95.05000
12     76.67000    -47.62000     95.05000
12     85.16000    -64.58000     95.05000
12     47.63000    -38.16000     95.05000
12     32.94000    -38.16000     95.05000
12      1.62000    -96.22000     95.05000
12     69.49000   -121.33000     95.05000
12     54.16000   -131.44000     95.05000
12    126.60000   -185.59000     95.05000
12     49.91000   -185.59000     95.11000
12     59.05000   -177.76000     95.11000
12     44.04000   -208.74000     95.11000
12    122.03000   -201.57000     95.11000
12    119.42000   -146.12000     95.11000
12    -30.69000   -125.24000     95.11000
12     36.53000   -149.06000     95.11000
12    113.87000    -62.95000     95.11000
12     44.04000    -82.84000     95.22000
12     21.52000    -98.50000     95.22000
12    -19.92000    -75.34000     95.39000
12    124.32000   -106.00000     95.39000
12    125.29000    -95.56000     95.39000
12    138.35000    -96.22000     95.39000
12    111.59000    -99.15000     95.39000
12     68.51000   -133.07000     95.39000
12     60.03000   -141.88000     95.39000
12     66.56000    -44.03000     95.51000
12     73.41000    -37.50000     95.51000
12     53.83000   -203.85000     95.51000
12     20.87000   -193.74000     95.51000
12     43.39000   -112.52000     95.51000
12     49.59000   -120.35000     95.51000
12     36.86000   -126.55000     95.51000
12     35.23000   -117.09000     95.51000
12    127.58000   -134.38000     95.51000
12    -19.59000    -86.76000     95.51000
12    -31.34000   -115.13000     96.13000
12    -40.48000   -103.06000     96.13000
12     26.74000    -81.54000     96.13000
12     16.63000    -86.43000     96.13000
12     55.79000    -86.10000     96.13000
12     84.50000    -79.91000     96.13000
12     73.41000    -74.36000     96.13000
12     72.43000    -60.66000     96.13000
12    157.60000   -135.68000     96.13000
12    144.55000   -138.62000     96.13000
12    136.72000   -128.51000     96.13000
12    146.83000   -196.35000     96.13000
12     58.07000   -159.17000     96.13000
12     17.28000   -159.17000     96.13000
12     80.26000   -179.72000     96.13000
12    144.87000   -169.93000     96.30000
12    152.71000   -170.58000     96.30000
12     32.29000   -171.56000     96.42000
12    135.41000   -163.41000     97.50000
12    105.71000    -38.16000     97.50000
12    129.21000   -154.60000     98.07000
12    114.20000    -85.78000     98.07000
12    129.54000    -67.51000     98.07000
12    119.09000   -193.41000     98.07000
12     63.95000   -214.29000     98.07000
12     -0.67000   -129.16000     98.07000
12     13.69000   -114.15000     98.07000
12     88.42000   -151.01000     98.07000
12     83.85000    -33.92000     98.07000
12     48.61000   -223.10000     98.07000
12     17.61000   -216.90000     98.07000
12     93.97000    -99.48000     98.24000
12    133.45000    -84.80000     98.69000
12    123.66000    -79.91000     98.69000
12     66.56000   -165.69000     99.20000
12     70.47000   -182.00000     99.20000
12    148.14000   -126.55000     99.20000
12      7.82000   -189.50000     99.20000
12     22.18000   -206.46000     99.20000
12     32.29000   -212.01000     99.60000
12    156.95000   -181.35000     99.60000
12     59.05000    -71.75000    100.06000
12     70.15000   -146.77000    100.51000
12     -0.99000   -116.44000    100.91000
12    -12.74000   -118.07000    100.91000
12    -18.94000   -130.79000    100.91000
12     91.68000   -197.65000    100.91000
12     82.22000   -206.79000    100.91000
12    134.43000   -203.85000    100.91000
12     76.02000    -97.19000    100.91000
12     99.51000    -48.92000    100.91000
12     90.05000    -45.01000    100.91000
12     94.29000    -34.89000    100.91000
12    -24.82000   -178.74000    101.25000
12     79.94000   -120.68000    101.25000
12     41.10000   -175.15000    102.10000
12     35.55000   -184.93000    102.10000
12    109.96000   -162.10000    102.10000
12     43.39000    -97.19000    102.10000
12     34.25000    -70.77000    102.10000
12    160.21000   -206.46000    102.22000
12    149.44000   -205.81000    102.22000
12     81.24000   -144.49000    102.33000
12     56.11000   -150.36000    102.67000
12     71.45000   -155.90000    102.84000
12     89.07000   -110.57000    103.07000
12     77.98000   -109.59000    103.13000
12     86.14000    -90.02000    103.18000
12    -12.74000   -108.28000    103.18000
12    -20.57000   -116.11000    103.18000
12     -2.95000   -144.16000    103.18000
12     13.36000   -148.73000    103.18000
12     25.11000   -148.40000    103.18000
12     -4.26000   -194.72000    103.18000
12    124.64000   -173.84000    103.35000
12    129.21000   -118.07000    103.35000
12    144.55000   -185.59000    103.86000
12    136.72000   -193.41000    103.86000
12     65.58000   -192.44000    103.86000
12     63.95000   -204.50000    103.86000
12     53.83000   -215.27000    103.86000
12      6.51000   -201.89000    103.86000
12    -43.42000   -117.42000    103.86000
12    137.04000   -107.31000    103.86000
12    150.10000   -115.13000    103.86000
12     66.23000   -112.20000    104.77000
12     64.92000    -99.15000    104.77000
12     71.45000    -88.06000    104.77000
12     54.81000   -109.26000    104.72000
12    110.61000    -73.38000    104.89000
12     98.21000    -69.47000    104.89000
12     87.11000    -55.77000    104.38000
12    112.57000    -45.66000    104.72000
12    119.09000    -54.47000    104.72000
12     63.29000    -55.12000    104.72000
12     52.52000    -48.92000    104.72000
12     60.68000    -37.18000    104.72000
12    -26.12000   -100.13000    104.60000
12    -30.69000    -91.00000    104.60000
12      8.47000   -180.04000    104.49000
12     74.06000   -202.55000    104.49000
12     82.55000   -191.46000    104.55000
12     89.07000   -119.70000    104.60000
12     22.83000   -119.70000    104.66000
12     21.20000   -135.68000    104.66000
12    -15.68000   -173.52000    104.66000
12    134.76000   -144.49000    104.77000
12     32.94000    -91.32000    104.95000
12     94.95000   -211.03000    105.06000
12    109.96000   -198.63000    105.06000
12    112.24000   -211.35000    105.06000
12    126.93000   -187.54000    105.06000
12    139.33000   -154.60000    105.06000
12    149.12000   -147.75000    105.06000
12    148.46000   -160.14000    105.06000
12     85.81000    -68.16000    105.12000
12     77.00000    -48.92000    105.12000
12    117.14000    -64.25000    105.12000
12     42.73000   -141.88000    105.12000
12     34.25000   -151.99000    105.12000
12     51.22000   -169.60000    105.12000
12     57.74000   -182.00000    105.12000
12     49.26000   -186.56000    105.12000
12    116.16000   -150.69000    105.12000
12     66.88000   -121.98000    105.12000
12      4.88000    -96.54000    105.12000
12      3.90000    -75.01000    105.12000
12     46.98000    -37.83000    105.12000
12     15.00000    -54.14000    105.17000
12     45.02000   -210.38000    105.29000
12     36.86000   -221.47000    105.29000
12      8.14000   -140.57000    105.29000
12     21.85000    -96.22000    105.34000
12     56.44000   -133.73000    105.34000
12     82.22000   -159.82000    105.40000
12    119.75000    -98.82000    105.46000
12    132.80000    -97.52000    105.46000
12     70.47000   -132.42000    105.51000
12     47.95000   -120.68000    105.57000
12     37.19000   -115.79000    105.57000
12     35.88000   -124.92000    105.57000
12    -33.63000   -128.83000    105.57000
12    -32.32000   -155.90000    105.57000
12    -22.21000   -146.12000    105.57000
12    -31.02000   -142.21000    105.57000
12    -27.10000    -81.54000    105.57000
12    -21.88000    -68.16000    105.57000
12     73.73000    -35.55000    105.57000
12     18.59000   -190.81000    105.80000
12    -30.69000   -170.91000    105.80000
12     44.69000    -83.49000    105.91000
12    124.97000   -131.77000    105.91000
12     92.01000   -185.91000    105.91000
12    -13.39000   -150.69000    105.91000
12     77.98000    -75.99000    106.25000
12     73.08000    -63.60000    106.25000
12    137.69000   -131.12000    106.25000
12    153.36000   -135.68000    106.25000
12    -20.25000   -160.80000    106.25000
12    -34.61000   -109.91000    106.25000
12    -38.20000    -99.80000    106.25000
12     14.34000    -84.47000    106.37000
12     26.74000    -81.54000    106.37000
12    154.01000   -169.60000    106.37000
12    140.63000   -172.21000    106.37000
12    107.67000   -101.11000    106.37000
12     55.46000    -86.10000    106.65000
12     92.66000   -175.47000    107.84000
12     54.16000   -198.63000    107.84000
12    156.62000   -193.74000    107.96000
12     30.01000    -57.07000    107.96000
12     24.79000    -41.74000    108.01000
12     33.92000    -32.61000    108.19000
12    129.86000    -65.23000    108.19000
12    111.59000    -86.10000    108.19000
12    132.80000   -165.04000    108.19000
12     -0.99000   -130.46000    108.19000
12    122.36000   -199.61000    108.19000
12    114.53000   -187.87000    108.19000
12     12.06000   -115.79000    108.19000
12    -16.33000    -77.30000    108.19000
12    130.52000    -78.60000    108.87000
12    122.03000    -84.47000    108.81000
12     76.02000   -180.37000    109.32000
12     64.92000   -173.52000    109.32000
12     58.72000   -163.41000    109.32000
12     23.81000   -202.87000    109.66000
12    106.69000   -140.25000    109.89000
12    144.87000   -128.18000    110.12000
12     12.39000   -166.02000    110.91000
12     -4.91000   -175.80000    110.91000
12     -8.17000   -184.28000    110.91000
12     35.23000   -212.66000    110.91000
12     83.85000   -211.03000    110.91000
12     94.29000   -198.63000    110.91000
12    133.13000   -207.11000    110.91000
12     88.75000    -42.07000    110.91000
12     95.60000    -54.47000    110.91000
12     -8.17000   -117.42000    111.20000
12    -20.90000   -127.85000    111.60000
12     78.30000   -120.68000    111.77000
12     48.61000    -70.45000    111.88000
12     67.21000   -143.84000    111.94000
12     98.86000   -121.98000    111.94000
12    100.49000   -108.28000    111.94000
12     87.44000    -77.95000    112.17000
12     34.90000    -69.80000    112.17000
12     12.39000    -64.58000    112.17000
12      0.31000    -51.20000    112.22000
12     37.19000   -172.54000    112.22000
12     35.55000   -183.30000    112.22000
12    115.83000   -163.41000    112.28000
12    112.24000   -176.13000    112.28000
12    155.97000   -205.81000    112.28000
12    154.66000   -179.72000    112.28000
12    127.91000   -149.06000    112.28000
12    104.41000   -157.86000    112.28000
12     87.44000   -128.83000    112.28000
12     39.14000   -203.53000    112.39000
12     46.32000   -155.90000    112.39000
12     86.79000   -149.38000    112.39000
12     75.04000   -141.88000    112.39000
12     88.75000    -96.22000    112.45000
12    156.30000   -127.85000    112.45000
12     54.81000   -147.10000    112.79000
12     71.45000   -159.17000    113.98000
12    138.67000   -119.70000    113.98000
12    150.75000   -120.03000    114.04000
12    139.98000   -104.04000    114.04000
12    127.58000   -112.85000    114.04000
12     77.32000   -106.00000    114.04000
12    -17.31000   -108.94000    114.04000
12    -24.16000   -116.76000    114.04000
12    -37.22000   -119.05000    114.04000
12     -3.93000   -148.40000    114.04000
12     12.39000   -150.69000    114.04000
12     23.81000   -157.21000    114.04000
12      3.57000   -202.87000    114.10000
12     57.09000   -215.27000    114.15000
12     70.47000   -192.44000    114.15000
12    140.31000   -198.63000    114.15000
12    145.53000   -186.89000    114.15000
12    136.72000   -181.67000    114.15000
12    127.25000   -175.47000    114.15000
12    117.46000   -140.90000    114.15000
12     42.08000    -56.10000    114.21000
12     62.64000   -207.44000    114.21000
12     70.80000   -214.29000    114.21000
12     76.67000   -204.18000    114.55000
12     81.57000   -193.41000    114.55000
12     15.65000   -209.72000    114.55000
12     -5.89000   -195.37000    114.61000
12     41.75000   -102.74000    114.89000
12     55.79000   -113.18000    114.89000
12     68.84000    -91.32000    114.89000
12     65.58000   -106.33000    114.89000
12    102.13000    -73.38000    114.95000
12     94.95000    -63.60000    114.95000
12     82.87000    -56.10000    114.95000
12     65.90000    -46.64000    114.95000
12     59.70000    -34.24000    114.95000
12     33.27000    -93.61000    114.95000
12    -26.77000    -94.91000    115.06000
12    -25.47000   -171.56000    115.12000
12     24.13000   -175.15000    115.12000
12     50.89000   -183.63000    115.12000
12     61.99000   -183.30000    115.12000
12     46.65000   -168.63000    115.12000
12     40.78000   -132.75000    115.12000
12     33.60000   -146.45000    115.12000
12     23.48000   -130.46000    115.12000
12     23.48000   -112.20000    115.12000
12    145.85000   -145.79000    115.12000
12    154.99000   -146.45000    115.12000
12    142.26000   -159.82000    115.12000
12    135.74000   -141.23000    115.12000
12    114.53000    -73.38000    115.12000
12    120.07000    -59.03000    115.12000
12     49.91000    -45.98000    115.12000
12    109.30000   -197.98000    115.18000
12     99.84000   -209.07000    115.18000
12     15.65000    -52.83000    115.18000
12    -14.37000   -174.50000    115.23000
12    133.13000   -191.78000    115.23000
12    123.66000   -186.56000    115.29000
12    155.97000   -157.21000    115.29000
12    112.57000   -152.32000    115.23000
12     78.63000    -46.96000    115.29000
12     18.59000    -96.87000    115.46000
12    135.41000    -88.71000    115.58000
12    128.88000    -99.80000    115.58000
12     77.32000    -35.22000    115.58000
12    -36.56000   -132.42000    115.58000
12    -23.51000   -145.47000    115.58000
12    -29.71000   -155.90000    115.58000
12     36.86000   -115.79000    115.58000
12      3.90000   -138.94000    115.92000
12     63.62000   -127.85000    115.92000
12     44.37000   -141.88000    115.92000
12     57.09000    -74.36000    115.92000
12    121.38000   -129.81000    115.92000
12     41.10000    -80.23000    115.92000
12     90.05000   -187.87000    115.92000
12     80.91000   -156.56000    115.92000
12     83.85000    -66.53000    115.92000
12     98.86000    -41.42000    115.92000
12     47.63000    -32.94000    115.92000
12    -32.32000    -82.19000    115.92000
12    -12.09000    -66.21000    115.97000
12     32.94000   -124.92000    116.09000
12    129.86000   -128.83000    116.37000
12    145.85000   -135.03000    116.32000
12    157.27000   -135.68000    116.37000
12    115.83000   -112.52000    116.37000
12    109.30000   -128.83000    116.37000
12    122.03000    -93.28000    116.32000
12     75.37000    -68.16000    116.37000
12     69.17000    -59.36000    116.37000
12     78.63000    -80.89000    116.37000
12     45.02000    -90.02000    116.37000
12     30.66000    -83.82000    116.37000
12     15.97000    -80.56000    116.37000
12    -14.37000   -150.03000    116.37000
12    -18.94000   -159.49000    116.37000
12      9.45000   -193.09000    116.37000
12      3.90000   -174.82000    116.37000
12    102.13000   -187.22000    116.37000
12    142.26000   -171.56000    116.37000
12    153.68000   -166.02000    116.37000
12     88.42000   -119.05000    116.37000
12     46.98000   -109.59000    116.37000
12     37.51000    -45.98000    116.37000
12      1.94000    -64.90000    116.49000
12    -33.63000   -105.02000    116.49000
12    -43.09000   -109.91000    116.49000
12    -41.13000    -92.30000    116.49000
12    -12.09000   -128.18000    116.49000
12     26.09000   -183.96000    116.54000
12     50.57000   -209.07000    116.54000
12     43.06000   -217.22000    116.54000
12    136.39000   -151.01000    116.54000
12    106.69000   -100.78000    116.54000
12     22.83000    -76.32000    116.54000
12     22.50000    -87.08000    116.54000
12      9.77000    -75.67000    116.54000
12     10.43000    -88.71000    116.54000
12     76.02000   -168.95000    116.54000
12     53.83000   -138.29000    116.54000
12    -30.36000   -140.90000    116.66000
12    -21.88000    -83.49000    116.66000
12    -24.82000    -71.43000    116.66000
12     60.03000    -85.45000    117.22000
12     64.60000   -200.26000    118.19000
12     85.81000   -175.47000    118.19000
12     98.21000   -175.47000    118.19000
12    112.57000   -189.83000    118.19000
12    123.34000   -201.57000    118.19000
12    127.25000   -162.75000    118.19000
12     30.01000    -56.42000    118.19000
12     24.46000    -44.03000    118.19000
12     -3.28000   -134.05000    118.19000
12     -1.32000   -120.35000    118.19000
12    123.01000    -83.82000    119.21000
12    125.29000    -69.14000    119.21000
12     58.72000   -172.87000    120.29000
12     35.23000   -160.80000    120.41000
12    -27.75000   -128.18000    121.89000
12     77.00000   -119.05000    121.94000
12    102.45000   -120.35000    122.06000
12    100.17000   -107.31000    122.06000
12     12.39000   -163.41000    122.17000
12     29.03000   -206.14000    122.23000
12     86.79000   -206.79000    122.23000
12     96.25000   -197.98000    122.28000
12     43.71000    -66.86000    122.51000
12     31.64000    -69.14000    122.51000
12     74.39000   -148.08000    122.51000
12    113.22000   -165.04000    122.51000
12    128.88000   -148.40000    122.51000
12     43.39000   -157.86000    122.51000
12     89.72000    -48.92000    122.80000
12     88.75000    -39.79000    122.80000
12    102.13000    -54.79000    122.80000
12    107.02000    -66.21000    122.80000
12    -11.44000    -76.64000    122.91000
12     -5.89000    -95.56000    122.97000
12    -12.09000   -115.13000    122.97000
12     -7.52000   -166.02000    123.08000
12     26.74000   -213.96000    123.08000
12     20.54000   -199.29000    123.08000
12     51.54000   -154.60000    123.19000
12     62.64000   -148.73000    123.19000
12     86.46000    -74.04000    123.25000
12     93.31000    -92.30000    123.25000
12     88.09000   -100.78000    123.25000
12     16.63000    -66.86000    123.36000
12      2.92000    -51.20000    123.36000
12     22.83000   -147.75000    123.54000
12    128.56000   -114.48000    124.10000
12    142.59000   -111.87000    124.10000
12    139.65000   -125.24000    124.10000
12    151.73000   -125.57000    124.10000
12    139.65000   -102.74000    124.10000
12    147.48000   -180.69000    124.16000
12    142.59000   -192.44000    124.16000
12    131.82000   -181.67000    124.16000
12    123.34000   -175.80000    124.16000
12    111.26000   -179.72000    124.16000
12     99.19000   -160.14000    124.16000
12     68.51000   -190.81000    124.16000
12     21.85000   -160.47000    124.16000
12      9.45000   -151.01000    124.16000
12     -4.26000   -148.40000    124.16000
12    -20.25000   -121.98000    124.16000
12    -24.49000   -110.24000    124.16000
12    -35.58000   -116.76000    124.16000
12     58.07000   -218.53000    124.16000
12     77.98000   -107.31000    124.16000
12     42.73000    -55.77000    124.44000
12    122.03000   -139.60000    124.44000
12     40.78000    -99.15000    125.24000
12     28.70000    -97.19000    125.24000
12     22.83000   -109.59000    125.24000
12     22.83000   -124.59000    125.24000
12    -28.73000    -93.28000    125.24000
12     31.96000   -149.06000    125.24000
12     36.53000   -134.38000    125.24000
12     45.67000   -170.26000    125.24000
12     23.48000   -173.19000    125.24000
12     78.96000   -194.07000    125.24000
12     75.04000   -206.14000    125.24000
12     67.53000   -212.66000    125.24000
12    142.92000   -159.82000    125.24000
12    146.18000   -148.73000    125.24000
12    135.08000   -138.29000    125.24000
12    109.96000    -80.56000    125.24000
12    115.83000    -68.82000    125.24000
12     95.93000    -77.62000    125.24000
12     95.60000    -66.86000    125.24000
12     93.31000    -59.03000    125.24000
12     83.20000    -57.40000    125.24000
12     65.58000    -46.31000    125.24000
12     65.90000    -35.22000    125.24000
12     46.98000    -42.40000    125.24000
12     88.75000   -147.10000    125.30000
12     56.44000   -117.42000    125.35000
12     15.65000    -54.79000    125.35000
12     77.32000    -46.64000    125.35000
12     16.30000    -97.85000    125.75000
12     38.49000   -117.74000    125.81000
12     46.65000    -78.28000    126.49000
12     34.25000    -81.21000    126.49000
12     43.39000    -88.71000    126.49000
12     69.82000    -59.68000    126.49000
12     79.61000    -80.23000    126.49000
12     72.76000    -88.06000    126.49000
12     88.75000   -120.68000    126.49000
12    119.09000   -111.87000    126.49000
12    134.43000    -92.63000    126.49000
12    134.11000    -81.86000    126.49000
12    137.04000   -172.87000    126.49000
12    149.77000   -167.32000    126.49000
12    -13.39000   -155.25000    126.49000
12    -22.53000   -151.01000    126.49000
12     -9.80000   -127.53000    126.49000
12      5.21000   -170.26000    126.49000
12      2.60000   -196.35000    126.49000
12     45.67000   -108.94000    126.49000
12    109.96000   -128.18000    126.49000
12    125.62000   -129.16000    126.49000
12     76.02000    -34.24000    126.49000
12      3.57000    -63.27000    126.49000
12    -40.48000   -126.22000    126.49000
12    -24.49000   -168.30000    126.49000
12     90.70000   -187.54000    126.49000
12    101.15000   -184.93000    126.49000
12    126.60000   -189.50000    126.49000
12     79.94000   -157.86000    127.46000
12     52.20000   -209.72000    127.46000
12     44.69000   -218.53000    127.51000
12     25.76000   -183.96000    127.46000
12     50.89000   -140.25000    127.51000
12     16.30000    -84.47000    127.51000
12      8.47000    -76.64000    127.46000
12     30.99000    -46.64000    128.65000
12     26.74000    -58.71000    128.65000
12     -1.32000   -123.29000    128.65000
12     56.44000    -85.78000    128.65000
12    131.49000   -162.10000    128.65000
12    121.05000   -158.51000    128.65000
12    148.46000   -137.31000    128.65000
12     27.72000    -87.41000    128.65000
12     54.48000    -36.20000    128.65000
12    -18.94000    -85.45000    128.65000
12    -23.84000   -140.25000    128.71000
12     -3.60000   -138.29000    128.65000
12     62.31000   -200.92000    128.71000
12    115.50000   -192.44000    128.71000
12    106.37000   -200.26000    128.71000
12    127.58000   -201.24000    128.71000
12    115.18000   -205.16000    128.71000
12     94.95000   -209.72000    128.71000
12     81.89000   -218.53000    128.71000
12     70.15000   -224.07000    128.71000
12     51.54000    -96.87000    129.39000
12     55.13000    -58.71000    129.39000
12    122.36000    -78.28000    129.39000
12    -37.87000   -104.70000    129.39000
12     98.21000   -172.87000    129.39000
12    109.30000   -100.78000    130.13000
12      4.23000   -101.11000    130.64000
12     -3.93000   -109.26000    130.64000
12    -18.62000    -99.48000    130.70000
12     46.98000   -126.22000    130.70000
12     59.70000   -176.13000    130.70000
12     25.76000   -135.03000    130.70000
12     31.64000   -164.06000    130.64000
12    118.44000    -91.98000    130.70000
12      7.49000    -91.32000    130.70000
12     12.06000   -110.24000    132.35000
12    105.39000   -111.55000    132.35000
12    101.47000   -123.29000    132.35000
12    112.57000   -119.70000    132.35000
12     96.90000   -102.09000    132.35000
12     92.99000   -111.87000    132.35000
12     76.67000    -67.51000    132.35000
12     -6.22000    -81.86000    132.35000
12     -6.22000    -65.56000    132.35000
12     76.35000   -169.93000    132.35000
12     94.62000   -198.31000    132.35000
12     86.79000   -202.87000    132.35000
12     78.63000   -130.46000    133.43000
12     61.99000   -154.60000    133.43000
12     49.91000   -159.17000    133.48000
12     42.41000   -147.42000    133.48000
12    129.54000   -149.38000    133.43000
12     85.48000    -72.40000    133.43000
12     89.07000    -45.01000    133.43000
12     87.44000    -39.14000    133.48000
12    100.49000    -50.23000    133.43000
12     36.21000    -70.12000    133.48000
12     23.48000    -74.69000    133.43000
12     13.69000    -64.58000    133.48000
12     -7.19000    -95.56000    133.48000
12    -15.03000   -114.15000    133.48000
12    -30.69000   -124.59000    133.48000
12     16.63000   -198.63000    133.48000
12     14.02000   -177.76000    133.48000
12     13.36000   -159.82000    133.48000
12     75.04000   -144.81000    133.48000
12     89.07000    -88.06000    133.94000
12    106.69000    -59.03000    133.94000
12     18.26000   -148.08000    133.94000
12     -5.24000   -166.99000    134.00000
12     26.42000   -208.42000    133.94000
12     32.29000   -216.90000    134.00000
12     48.28000    -66.21000    134.11000
12    145.53000   -192.11000    134.56000
12    139.00000   -186.24000    134.56000
12    147.16000   -178.08000    134.56000
12    127.58000   -178.41000    134.56000
12    119.42000   -170.26000    134.56000
12    117.14000   -183.63000    134.56000
12    142.92000   -125.24000    134.56000
12    146.83000   -114.81000    134.56000
12    138.02000   -109.91000    134.56000
12    132.15000   -105.35000    134.56000
12    124.97000   -119.70000    134.56000
12    127.91000   -111.55000    134.56000
12    137.69000   -119.05000    134.56000
12     82.55000   -102.74000    134.51000
12    112.89000   -163.41000    134.56000
12     99.84000   -159.49000    134.56000
12     64.92000   -191.46000    134.56000
12    -37.54000   -117.42000    134.56000
12    -19.59000   -121.00000    134.56000
12    -18.94000   -130.79000    134.56000
12      2.27000   -147.42000    134.56000
12     54.81000   -129.16000    134.62000
12     25.44000   -194.72000    134.62000
12     38.49000    -56.75000    134.62000
12    -27.10000   -110.57000    134.62000
12     50.89000    -44.68000    135.64000
12     64.27000    -37.50000    135.64000
12     79.61000    -51.20000    135.64000
12     89.72000    -53.49000    135.64000
12     68.19000    -46.64000    135.64000
12    107.02000    -74.04000    135.64000
12     96.58000    -64.90000    135.64000
12     84.83000    -61.97000    135.64000
12     95.93000    -73.71000    135.64000
12    106.04000    -83.82000    135.64000
12     34.90000    -96.22000    135.64000
12     22.18000   -109.59000    135.64000
12     27.72000   -118.39000    135.64000
12     30.66000   -128.83000    135.64000
12     39.14000   -133.40000    135.64000
12     31.31000   -147.10000    135.64000
12     22.50000   -170.58000    135.64000
12     41.10000   -167.65000    135.64000
12     78.30000   -195.70000    135.64000
12     68.19000   -210.05000    135.64000
12    129.86000   -138.62000    135.64000
12    138.02000   -136.33000    135.70000
12    138.02000   -150.69000    135.70000
12    140.63000   -157.86000    135.70000
12     87.77000   -149.71000    135.70000
12     39.14000   -117.74000    136.21000
12     19.56000    -97.85000    136.21000
12    -39.83000   -126.88000    136.72000
12    -18.94000   -157.54000    136.78000
12    -23.51000   -167.97000    136.78000
12    -11.44000   -149.06000    136.78000
12      6.51000   -171.56000    136.78000
12      6.19000   -188.85000    136.78000
12     95.27000   -187.22000    136.78000
12    104.08000   -182.32000    136.89000
12    146.51000   -165.36000    136.89000
12    150.75000   -154.27000    136.89000
12    119.42000   -130.79000    136.89000
12     60.68000   -116.44000    136.89000
12     72.43000    -87.41000    136.89000
12     83.20000    -80.23000    136.89000
12     67.53000    -60.99000    136.89000
12     46.65000    -79.25000    136.89000
12     42.73000    -87.73000    136.89000
12     42.41000   -106.98000    136.89000
12    117.46000   -107.31000    136.89000
12     51.54000   -138.62000    137.75000
12     27.72000   -181.67000    137.75000
12     52.85000   -215.92000    137.75000
12     42.08000   -225.05000    137.75000
12     10.43000    -78.28000    137.75000
12      3.57000    -70.45000    137.75000
12     81.24000   -159.49000    138.26000
12     37.19000   -156.56000    138.26000
12    133.78000   -170.91000    138.83000
12    127.58000   -161.12000    138.83000
12    151.73000   -140.90000    138.83000
12    112.57000   -193.41000    138.83000
12    104.74000   -205.48000    138.83000
12    126.93000   -191.46000    138.83000
12    135.41000   -200.26000    138.83000
12    121.70000   -202.87000    138.83000
12     40.78000   -211.35000    138.83000
12     -4.58000   -123.61000    138.83000
12     -6.87000   -135.36000    138.83000
12    -23.18000   -139.60000    138.83000
12    -26.77000   -152.97000    138.83000
12     20.87000    -87.73000    138.83000
12     32.94000    -83.82000    138.83000
12     55.13000    -86.43000    138.83000
12     24.79000    -60.66000    138.83000
12     -2.95000   -110.57000    141.78000
12    -18.94000   -100.13000    141.73000
12     17.61000   -133.40000    141.73000
12      4.23000    -98.82000    141.90000
12      4.23000    -88.06000    141.90000
12     53.18000    -99.48000    141.95000
12     51.22000    -57.07000    142.07000
12     60.36000    -53.16000    142.07000
12     60.36000    -45.98000    142.07000
12     78.30000    -39.46000    142.07000
12     89.40000   -122.96000    142.18000
12    102.45000    -92.30000    142.18000
12    100.82000   -141.23000    142.18000
12    130.52000   -127.53000    142.24000
12     83.52000   -136.66000    142.30000
12     25.11000   -159.49000    142.30000
12     15.00000   -118.07000    142.41000
12    103.76000   -124.59000    142.69000
12    112.57000   -113.50000    142.69000
12    101.15000   -110.57000    142.69000
12     90.70000    -98.50000    142.69000
12    108.33000    -99.48000    142.69000
12     66.23000    -95.89000    142.81000
12      9.12000   -108.94000    142.86000
12     61.99000   -170.26000    143.09000
12     78.63000   -173.52000    143.15000
12    102.45000   -174.82000    143.21000
12     85.81000   -203.53000    143.60000
12     60.03000   -201.57000    143.60000
12     60.68000   -157.86000    143.60000
12     62.31000   -143.18000    143.66000
12     46.65000   -151.34000    143.72000
12     11.41000   -161.78000    143.72000
12     15.97000   -182.00000    143.94000
12     76.67000    -69.14000    144.06000
12     36.86000    -71.43000    144.23000
12     21.52000    -77.62000    144.23000
12     54.81000    -68.82000    144.40000
12     87.44000   -111.55000    144.46000
12    113.87000   -141.55000    144.46000
12     15.65000   -146.12000    144.57000
12     -6.54000   -168.30000    144.57000
12     -5.24000   -181.67000    144.57000
12     53.18000   -202.87000    144.57000
12    101.47000   -162.75000    144.57000
12    117.46000   -165.36000    144.57000
12    102.45000   -153.62000    144.57000
12     -9.80000   -102.74000    144.57000
12    -17.31000   -117.09000    144.57000
12    -19.59000   -128.18000    144.57000
12      5.86000   -150.36000    144.63000
12     33.60000   -195.70000    144.68000
12     38.17000   -203.20000    144.68000
12     60.68000   -210.05000    144.68000
12     30.33000   -144.49000    146.10000
12     30.99000   -129.16000    146.16000
12     20.22000   -114.48000    146.16000
12     27.72000   -100.78000    146.16000
12     44.69000   -130.79000    146.16000
12     60.36000   -131.77000    146.22000
12    131.82000   -144.81000    146.28000
12    138.02000   -133.73000    146.28000
12     67.21000    -75.34000    146.33000
12     41.75000   -165.04000    146.33000
12     21.20000   -168.63000    146.50000
12     36.21000   -116.76000    146.67000
12    -38.20000   -125.24000    146.96000
12     95.27000    -70.12000    146.96000
12     96.58000    -61.64000    147.01000
12     85.48000    -62.95000    147.01000
12     89.72000    -54.79000    147.01000
12     83.20000    -48.59000    147.01000
12     79.94000    -54.14000    147.01000
12    134.43000   -120.03000    146.96000
12    120.07000   -106.65000    146.96000
12    116.81000   -122.96000    147.07000
12     75.69000   -196.35000    147.30000
12     47.30000   -103.72000    147.64000
12     38.17000    -97.19000    147.70000
12     44.69000    -84.47000    147.75000
12     78.63000    -84.15000    147.87000
12     94.29000    -82.84000    147.87000
12    -16.66000   -157.21000    148.04000
12    -10.13000   -150.03000    148.04000
12     26.09000    -90.67000    149.46000
12     17.61000    -98.82000    149.46000
12     55.13000    -83.49000    150.03000
12    111.59000   -204.18000    152.76000
12    135.74000   -180.04000    152.93000
12    101.15000   -189.17000    153.32000
12    105.71000    -97.85000    153.55000
12     85.16000   -129.16000    153.61000
12    102.78000   -121.33000    153.72000
12     88.09000    -92.95000    153.84000
12     58.07000   -161.12000    153.89000
12     61.99000   -145.14000    153.95000
12     89.07000   -173.84000    154.46000
12     99.51000   -212.01000    175.44000
12     95.93000   -193.74000    175.44000
12    103.43000   -179.06000    175.44000
12     86.79000   -191.78000    174.98000
12     74.39000   -182.32000    175.44000
12     64.27000   -185.26000    175.50000
12     73.08000   -189.50000    175.50000
12     56.44000   -179.72000    175.50000
12     72.10000   -173.84000    175.50000
12     68.84000   -161.45000    175.50000
12     61.66000   -156.56000    175.50000
12     51.87000   -169.60000    175.50000
12     40.78000   -170.91000    175.50000
12     99.51000   -159.17000    175.50000
12    106.69000   -168.95000    175.50000
12    112.24000   -181.35000    175.50000
12     92.99000   -174.82000    175.50000
12     86.46000   -164.06000    175.50000
12     92.34000   -139.60000    175.50000
12    100.49000   -139.27000    175.50000
12    105.39000   -126.22000    175.50000
12    111.92000   -116.11000    175.50000
12    107.02000   -103.72000    175.50000
12     96.58000   -114.48000    175.50000
12     92.01000   -122.64000    175.50000
12     84.50000   -112.52000    175.50000
12     93.31000   -101.43000    175.50000
12     89.07000    -93.93000    175.50000
12     70.80000   -102.41000    175.50000
12     76.67000    -94.58000    175.50000
12     54.81000   -110.89000    175.50000
12     56.44000   -122.31000    175.50000
12     76.67000   -122.96000    175.50000
12    114.20000   -196.68000    168.67000
12     62.64000    -74.36000    167.08000
12     62.31000    -64.58000    165.83000
12     91.03000    -86.76000    166.91000
12    100.49000    -86.43000    164.52000
12    103.43000    -98.50000    164.58000
12     92.99000    -98.50000    163.96000
12     85.48000   -106.98000    164.24000
12    100.17000   -115.13000    164.24000
12    108.33000   -122.64000    163.44000
12    112.89000   -144.49000    163.84000
12    115.83000   -155.90000    163.67000
12    114.85000   -181.35000    163.67000
12     92.99000   -212.66000    162.82000
12     91.68000   -195.70000    162.14000
12     98.54000   -183.63000    162.25000
12    107.02000   -174.17000    161.97000
12    100.17000   -158.84000    161.62000
12     93.64000   -145.47000    161.17000
12    129.86000   -126.55000    160.49000
12    106.69000   -109.91000    160.60000
12     86.46000   -155.58000    160.09000
12     79.94000   -167.97000    160.26000
12     72.10000   -161.12000    159.86000
12     77.00000   -199.29000    160.20000
12     69.17000   -196.35000    159.58000
12     57.09000   -198.31000    159.86000
12     56.77000   -210.05000    159.41000
12     50.57000   -226.36000    159.63000
12     67.21000   -207.11000    159.24000
12     45.02000   -166.99000    158.90000
12     44.69000   -151.66000    158.90000
12     44.69000   -136.99000    158.90000
12     56.44000   -136.01000    157.30000
12     70.47000   -134.38000    157.53000
12     77.32000    -96.87000    156.39000
12     78.63000   -117.74000    156.22000
12     47.30000   -115.79000    156.05000
12     59.38000   -106.33000    155.94000
12     63.62000    -93.93000    155.94000
12     81.24000    -71.75000    154.86000
12     14.34000   -131.12000    153.15000
12     -1.97000   -133.73000    152.47000
12     -9.48000   -121.98000    152.47000
12      2.27000    -92.63000    151.79000
12     38.82000   -177.11000     14.89000
12     56.77000   -156.56000     15.07000
12     79.94000   -138.29000     15.35000
12    103.76000   -129.81000     15.69000
12     69.82000   -146.12000     15.80000
12     46.98000   -136.33000     15.92000
12     18.26000   -137.64000     16.71000
12     45.02000   -101.11000     16.71000
11     55.46000   -157.21000     26.38000
11     20.87000   -135.68000     26.78000
11     64.60000    -98.50000     27.69000
11     32.62000    -90.02000     32.69000
11     39.47000   -169.28000     28.65000
11     29.68000   -165.69000     28.65000
11     25.44000   -146.12000     28.71000
11     43.39000   -135.36000     28.77000
11     45.67000   -147.10000     28.99000
11     19.24000   -117.42000     29.45000
11     52.85000   -151.66000     38.43000
11     64.60000    -98.82000     38.43000
11     82.87000   -173.52000     38.43000
11     46.00000   -159.49000     38.71000
11     18.59000   -131.77000     38.89000
11     33.27000   -163.41000     38.94000
11     37.19000   -173.19000     38.94000
11     29.35000   -179.39000     38.94000
11     15.32000   -169.60000     54.12000
11     43.39000   -166.02000     47.07000
11     39.80000   -154.93000     47.98000
11     43.71000   -149.71000     48.27000
11     62.64000   -158.19000     48.55000
11     92.34000   -163.73000     46.90000
11     82.22000   -108.28000     47.36000
11     70.80000   -107.63000     47.53000
11     72.43000   -114.81000     47.53000
11     78.63000    -96.22000     47.58000
11     26.09000   -135.36000     47.70000
11     26.09000   -127.85000     47.70000
11    -15.03000   -126.88000     48.49000
11      3.57000   -133.73000     52.36000
11     28.70000   -177.43000     52.30000
11     39.80000   -102.74000     54.86000
11     43.39000   -110.57000     54.92000
11     99.19000    -99.48000     56.51000
11    136.39000   -109.26000     48.04000
11    138.67000   -101.43000     53.95000
11     57.74000   -178.41000     54.01000
11     49.26000   -182.32000     53.78000
11     39.14000   -182.00000     54.18000
11     89.07000   -172.87000     54.18000
11    101.80000   -146.12000     54.35000
11     84.18000   -164.71000     54.35000
11     84.83000   -152.32000     54.35000
11     14.34000   -110.24000     54.52000
11    -20.57000   -118.72000     54.63000
11    -21.88000   -108.94000     54.75000
11     10.75000    -71.10000     54.92000
11     21.85000    -81.54000     55.03000
11    106.69000   -118.72000     59.01000
11     64.60000   -108.94000     59.12000
11     47.95000    -62.29000     59.12000
11     79.61000   -101.43000     59.29000
11     81.89000   -113.50000     59.35000
11     92.99000   -113.50000     59.29000
11     30.01000   -125.90000     59.58000
11     39.47000    -86.76000     59.58000
11     25.11000    -95.24000     59.58000
11     11.73000    -97.85000     59.58000
11      1.29000    -83.17000     59.75000
11     85.81000   -195.05000     59.75000
11    100.82000   -186.89000     59.75000
11    108.33000   -178.41000     59.75000
11    111.92000   -168.30000     59.75000
11    123.34000   -163.41000     59.75000
11    122.03000   -152.64000     59.86000
11    107.02000   -154.27000     60.66000
11     41.10000   -176.13000     60.72000
11     70.15000   -125.90000     63.05000
11     62.97000    -77.30000     63.27000
11    -15.35000    -75.01000     63.27000
11     43.39000   -207.77000     63.73000
11     46.00000   -185.59000     64.18000
11    -14.70000   -170.26000     64.18000
11    -27.75000   -166.34000     64.35000
11    -30.36000   -157.21000     64.35000
11     63.62000   -182.65000     64.18000
11     95.60000   -174.17000     64.18000
11     87.44000   -178.41000     64.18000
11     95.93000   -123.94000     64.18000
11     78.96000   -133.73000     64.18000
11     92.66000   -137.31000     64.18000
11     45.67000   -152.64000     64.18000
11     11.08000   -166.02000     64.18000
11     62.64000   -170.58000     64.64000
11     82.87000   -149.38000     64.64000
11     83.20000   -168.95000     64.64000
11    100.82000   -143.18000     64.64000
11     15.65000   -109.59000     64.64000
11    -10.13000   -129.48000     64.64000
11     10.75000   -134.38000     64.64000
11     34.90000   -183.30000     64.70000
11    -29.06000   -138.94000     64.64000
11     -8.17000    -82.19000     64.64000
11      0.64000    -62.29000     64.64000
11     34.90000    -54.47000     64.92000
11     40.12000   -103.72000     65.26000
11     41.43000   -115.13000     65.26000
11     20.54000    -79.58000     65.26000
11     33.60000    -80.56000     65.26000
11     97.23000    -99.15000     67.31000
11    100.82000   -107.96000     67.31000
11    -24.82000   -110.57000     67.48000
11     69.49000   -151.99000     67.54000
11     24.79000    -93.28000     70.10000
11     43.39000    -90.02000     70.21000
11     30.01000   -128.18000     70.27000
11     52.52000    -63.60000     70.27000
11     45.67000    -56.42000     70.27000
11     14.67000    -73.71000     70.27000
11     34.58000    -94.91000     70.27000
11     69.82000    -85.45000     70.27000
11     90.05000   -107.96000     70.32000
11     80.91000    -98.50000     70.32000
11     62.31000   -109.91000     70.32000
11    106.04000   -120.35000     70.32000
11     85.16000   -126.88000     70.32000
11     86.79000   -195.05000     70.32000
11     97.56000   -188.52000     70.32000
11    108.65000   -189.17000     70.32000
11    116.48000   -166.67000     70.32000
11    122.68000   -165.04000     70.10000
11    121.05000   -153.30000     70.38000
11    127.58000   -114.48000     70.38000
11    127.25000    -83.49000     70.49000
11    108.00000   -176.78000     70.55000
11     27.07000    -75.67000     70.55000
11     48.28000   -174.82000     71.01000
11     37.51000   -174.82000     71.01000
11    -11.76000    -75.34000     73.85000
11     11.41000    -82.84000     74.30000
11    -12.74000   -169.93000     74.42000
11    -32.00000   -155.90000     74.70000
11     46.32000   -184.93000     74.70000
11     44.04000   -209.40000     75.04000
11     93.31000   -139.92000     75.04000
11    100.82000   -128.51000     75.04000
11     85.48000   -134.38000     75.04000
11     75.69000   -132.42000     75.04000
11     83.52000   -146.77000     75.10000
11      2.60000    -61.97000     75.10000
11     30.99000    -54.79000     75.04000
11     11.73000   -128.83000     75.10000
11    -19.92000    -88.71000     75.10000
11     -4.26000   -128.83000     75.10000
11    -29.71000   -141.23000     75.10000
11    -26.77000   -165.36000     75.21000
11     91.68000   -178.08000     75.27000
11     37.19000   -104.70000     75.27000
11     44.37000   -115.79000     75.44000
11     37.51000    -80.23000     75.55000
11     22.83000    -82.84000     75.67000
11     12.39000   -103.72000     75.78000
11     64.92000   -177.11000     76.01000
11      5.86000   -121.00000     76.01000
11      5.86000   -173.52000     80.10000
11     99.19000   -113.50000     80.39000
11    106.69000   -137.31000     78.34000
11    -11.44000    -98.82000     79.14000
11    -20.90000   -107.96000     79.14000
11     85.81000   -162.75000     79.31000
11     75.04000   -142.86000     79.76000
11     95.93000    -83.49000     80.04000
11    117.79000   -162.75000     80.61000
11    104.41000   -179.39000     81.07000
11     41.43000   -165.04000     81.24000
11     38.17000   -181.67000     81.30000
11     84.50000   -105.02000     81.47000
11      5.21000   -138.94000     81.52000
11     15.97000    -72.73000     81.52000
11     32.29000    -66.53000     81.58000
11     23.81000    -69.80000     81.58000
11     17.61000    -64.58000     81.58000
11     28.05000   -107.31000     81.69000
11     21.20000   -115.46000     81.86000
11    -18.29000   -114.15000     81.86000
11     -9.80000   -143.84000     81.86000
11     -0.99000   -156.88000     81.98000
11     55.46000   -174.50000     82.38000
11     50.24000   -196.02000     82.72000
11     42.41000   -195.37000     83.06000
11     58.07000   -194.39000     83.11000
11     58.07000   -184.28000     83.11000
11    110.94000   -127.53000     83.34000
11    109.63000   -114.15000     83.57000
11     38.49000    -47.62000     83.74000
11     46.32000    -84.80000     84.19000
11     69.17000    -84.15000     84.25000
11     70.15000   -100.78000     84.25000
11     67.86000   -113.18000     84.37000
11     68.19000   -119.37000     84.42000
11     14.34000    -83.49000     84.48000
11    -14.37000    -80.56000     84.54000
11    -11.76000    -65.88000     84.54000
11     -5.56000    -74.36000     84.54000
11      8.47000    -99.80000     84.59000
11    -21.55000   -152.32000     85.16000
11    -32.65000   -154.60000     85.16000
11    -31.02000   -139.92000     85.22000
11     -1.65000   -130.46000     85.22000
11    -28.08000   -162.43000     85.22000
11     11.41000   -125.90000     85.22000
11      1.29000    -57.73000     85.33000
11     38.17000   -102.41000     85.33000
11    -19.27000    -87.73000     85.50000
11     -7.85000    -87.73000     85.67000
11     97.23000   -145.47000     85.84000
11     92.01000   -176.13000     85.90000
11     54.81000   -159.82000     85.96000
11     31.64000    -56.75000     85.96000
11      7.16000   -160.14000     85.96000
11     21.85000   -160.14000     85.96000
11    112.57000   -137.64000     88.91000
11    105.71000    -94.58000     88.91000
11     69.82000   -181.02000     88.91000
11     63.29000   -169.28000     88.91000
11     35.23000    -86.43000     88.91000
11     77.32000   -166.67000     89.65000
11     97.56000   -157.21000     89.65000
11     88.42000   -163.73000     89.65000
11     51.22000    -72.73000     89.82000
11    -16.98000    -98.82000     89.60000
11     33.27000   -163.08000     89.60000
11     45.67000   -157.54000     89.65000
11     21.85000   -168.95000     90.11000
11     24.79000   -186.56000     90.11000
11     92.34000    -82.19000     90.16000
11     97.23000   -132.75000     90.16000
11    -19.27000   -135.68000     89.99000
11    105.06000    -50.55000     90.11000
11    134.11000   -175.47000     90.11000
11    135.08000   -202.55000     90.11000
11     -1.65000   -176.13000     90.22000
11     22.18000    -48.59000     90.22000
11    121.70000   -160.80000     91.07000
11    104.08000   -180.69000     91.13000
11     83.85000   -140.57000     91.13000
11     85.16000   -126.22000     91.13000
11     99.51000   -115.46000     91.13000
11     -3.28000   -164.39000     91.13000
11     98.21000    -91.00000     91.13000
11     46.65000    -55.44000     91.13000
11     58.07000    -62.62000     91.19000
11      1.62000    -84.80000     91.24000
11      3.90000    -70.12000     91.30000
11     38.17000   -181.67000     91.87000
11     41.75000   -168.30000     91.87000
11     26.42000   -108.61000     91.93000
11     -4.91000   -102.41000     91.93000
11     84.83000   -104.37000     91.93000
11    102.78000   -168.95000     91.87000
11    111.92000   -163.08000     91.87000
11     21.52000    -72.08000     91.87000
11     34.25000    -72.08000     91.87000
11    -10.46000   -127.53000     91.87000
11    112.89000   -110.24000     95.05000
11    116.48000   -128.18000     95.05000
11     65.90000    -79.58000     95.05000
11     36.86000    -47.29000     95.05000
11    -12.09000    -66.21000     95.05000
11     -9.48000    -77.30000     95.05000
11     11.08000   -104.04000     95.05000
11     11.73000    -92.30000     95.05000
11     13.04000    -75.67000     95.05000
11     13.04000    -56.75000     95.05000
11    104.74000   -189.17000     95.45000
11     93.97000   -186.89000     95.45000
11    -26.77000   -159.82000     95.45000
11    -23.84000   -149.38000     95.45000
11     40.12000   -197.98000     97.55000
11     52.85000   -197.00000     97.55000
11     90.05000   -175.80000     97.55000
11     15.00000   -127.20000     97.55000
11     30.33000    -57.73000     97.61000
11     34.58000   -105.35000     97.61000
11     58.07000   -122.31000     97.61000
11     34.58000   -163.73000    100.06000
11     26.42000   -164.39000    100.06000
11     43.71000   -159.82000    100.06000
11    108.00000   -142.86000     99.37000
11    118.12000   -137.64000     99.32000
11    104.41000    -91.65000     99.37000
11     96.90000   -143.51000     99.37000
11    113.22000   -177.76000     99.37000
11      1.62000    -54.79000     99.37000
11     -7.52000    -87.08000    100.28000
11     16.95000   -170.26000    100.28000
11      6.84000   -156.56000    100.28000
11      1.29000   -172.21000    100.28000
11     46.65000    -74.36000    100.28000
11     17.61000    -47.29000    100.28000
11     96.90000    -81.86000    100.28000
11    134.76000   -178.41000    100.28000
11     98.21000   -134.70000    100.28000
11    119.09000   -118.72000    100.28000
11    101.47000   -106.98000    100.34000
11     95.93000   -161.12000    100.00000
11     29.35000   -181.35000    100.40000
11     -6.54000   -182.32000    100.45000
11     33.27000   -136.66000    100.45000
11     44.37000   -134.05000    100.45000
11     77.65000   -169.60000    100.51000
11      9.12000    -66.53000    101.93000
11     22.83000    -66.53000    101.93000
11     -4.26000   -162.10000    101.93000
11    105.06000   -170.91000    101.93000
11    121.70000   -160.47000    101.93000
11     98.54000   -125.57000    101.93000
11    104.74000   -114.81000    101.93000
11     81.24000   -136.01000    102.10000
11     90.70000   -130.14000    102.10000
11     24.79000   -107.96000    102.22000
11     -2.30000   -104.37000    102.22000
11    -12.09000   -101.11000    102.27000
11    -10.46000   -131.44000    102.44000
11     43.71000    -60.01000    103.13000
11     44.69000    -48.92000    103.13000
11      1.29000    -67.51000    103.13000
11     13.36000   -105.02000    105.68000
11     -5.56000    -77.30000    105.68000
11     -5.89000    -64.90000    105.68000
11     65.25000    -78.28000    105.68000
11     55.46000    -97.85000    105.68000
11     56.44000    -60.99000    105.97000
11    105.06000   -182.65000    105.97000
11    100.82000   -192.11000    105.97000
11     91.03000   -107.96000    106.08000
11    110.61000   -130.14000    106.08000
11    110.94000   -123.29000    106.08000
11    111.59000   -109.91000    106.08000
11     18.59000   -180.37000    106.20000
11      7.16000   -123.61000    106.20000
11     34.90000    -45.98000    106.20000
11     97.56000   -165.04000    110.35000
11     40.45000   -162.43000    110.23000
11     27.40000   -166.34000    110.52000
11     82.55000   -171.89000    110.57000
11     98.86000   -136.33000    110.63000
11     97.56000   -148.73000    110.69000
11     34.90000   -106.33000    110.86000
11    -13.39000    -90.02000    110.86000
11      0.64000    -86.76000    110.86000
11    101.15000    -93.93000    110.86000
11     98.21000    -82.52000    110.86000
11    107.35000    -57.40000    110.86000
11     43.06000   -194.07000    112.85000
11     31.96000   -195.37000    112.85000
11    105.06000   -171.23000    112.90000
11     12.71000   -130.14000    113.02000
11    -14.70000   -137.64000    112.96000
11     -6.54000   -163.73000    113.02000
11     22.83000    -68.49000    113.30000
11      2.27000   -111.22000    118.65000
11     52.20000    -99.15000    118.65000
11     91.03000   -110.24000    118.76000
11     57.42000    -63.60000    118.76000
11     57.74000    -54.79000    118.76000
11     58.72000    -97.85000    118.76000
11     80.59000    -93.93000    118.76000
11      7.49000   -123.61000    118.76000
11     -1.32000    -73.71000    119.50000
11     18.91000   -191.78000    119.56000
11     12.71000   -183.96000    119.56000
11      4.23000   -186.24000    119.56000
11     60.03000   -162.10000    119.56000
11     72.10000   -179.72000    119.56000
11     57.42000   -193.74000    119.56000
11    112.57000   -121.98000    120.07000
11     85.48000   -138.62000    120.07000
11     52.52000   -130.14000    120.07000
11     11.73000   -107.63000    120.18000
11      3.90000    -97.19000    120.18000
11     -5.89000   -104.37000    120.18000
11    -16.98000   -101.11000    120.18000
11     46.32000   -123.61000    120.18000
11     15.32000   -139.92000    120.18000
11     29.35000   -139.27000    120.18000
11      2.27000   -158.84000    120.18000
11    117.14000   -102.74000    120.24000
11    124.64000   -119.70000    120.24000
11     81.57000   -171.23000    121.66000
11     99.84000   -147.75000    121.66000
11     94.95000   -137.97000    121.66000
11    104.74000   -141.23000    121.66000
11     32.62000   -106.33000    122.00000
11    101.15000    -94.58000    122.06000
11    109.30000    -91.32000    122.06000
11     97.88000    -86.10000    122.06000
11     -2.63000    -85.45000    122.06000
11    -12.09000    -90.02000    122.06000
11     90.70000   -156.88000    122.06000
11     90.70000   -167.32000    122.06000
11     65.58000   -138.29000    122.06000
11     74.06000   -132.42000    122.06000
11     65.25000   -120.68000    122.06000
11     14.67000   -118.07000    122.06000
11    109.96000    -60.34000    123.82000
11    108.65000   -171.89000    123.82000
11     44.37000   -192.76000    123.82000
11     37.51000   -193.09000    123.82000
11     30.66000   -198.63000    123.82000
11     42.08000   -202.22000    123.82000
11    -15.35000   -136.01000    123.82000
11     70.15000    -76.32000    123.82000
11    -11.76000   -143.84000    129.90000
11    -33.30000   -143.84000    129.90000
11    -28.41000   -162.43000    129.90000
11    -15.03000   -173.52000    129.90000
11     -5.24000   -185.26000    129.90000
11     18.26000   -188.52000    129.90000
11     41.75000   -183.96000    129.90000
11     33.27000   -174.50000    129.90000
11     64.27000   -166.67000    129.90000
11     68.84000   -175.80000    130.24000
11     81.24000    -96.22000    130.24000
11    124.97000    -97.19000    130.24000
11     57.09000    -72.40000    130.24000
11     60.36000    -51.53000    130.30000
11     53.50000    -50.88000    130.30000
11     84.18000   -136.33000    130.30000
11     55.79000   -194.07000    130.30000
11      6.19000   -133.07000    130.30000
11     14.02000   -139.27000    131.32000
11     59.05000   -107.63000    132.12000
11     70.47000   -107.31000    132.12000
11     67.53000   -125.57000    132.18000
11     67.86000   -139.92000    132.18000
11     99.84000    -94.91000    132.18000
11    109.96000    -92.30000    132.18000
11    101.80000   -137.31000    132.18000
11    101.47000   -148.08000    132.18000
11     87.77000   -170.58000    132.18000
11     79.94000   -182.32000    132.18000
11     32.29000   -105.35000    132.18000
11     92.01000   -132.09000    132.18000
11     13.04000   -125.90000    132.18000
11      5.53000   -114.15000    132.18000
11    113.22000   -152.97000    132.29000
11    112.24000   -138.94000    132.35000
11     66.23000    -96.87000    132.35000
11     54.81000   -184.28000    132.35000
11     -0.02000   -159.49000    132.35000
11      5.53000   -181.02000    132.35000
11     63.29000   -133.07000    132.35000
11     36.53000   -194.39000    134.17000
11     36.86000   -200.59000    134.17000
11     49.59000   -201.24000    134.17000
11     65.25000    -81.21000    134.34000
11     68.84000    -72.40000    134.34000
11     92.34000   -163.41000    135.93000
11     69.49000   -157.86000    136.27000
11    112.57000   -175.80000    136.50000
11     33.27000   -173.19000    141.61000
11     44.69000   -193.09000    141.61000
11     45.67000   -182.98000    141.61000
11     82.55000    -95.56000    141.61000
11    123.99000    -93.28000    141.61000
11     58.07000    -72.73000    141.61000
11     65.90000   -176.45000    141.61000
11     52.85000   -121.33000    141.61000
11     79.94000   -119.70000    141.61000
11     53.18000   -172.54000    142.41000
11     80.26000   -184.93000    142.41000
11     86.46000   -177.76000    142.41000
11    117.14000   -154.27000    142.41000
11     95.27000   -134.05000    142.41000
11     68.51000   -122.96000    142.41000
11     69.49000   -106.33000    142.35000
11     58.40000   -108.28000    142.52000
11     -1.32000   -157.86000    142.69000
11    -12.74000   -141.55000    142.69000
11    -12.42000   -171.23000    142.69000
11      3.90000   -134.05000    142.69000
11      5.86000   -125.90000    142.69000
11     66.56000   -138.62000    143.89000
11     76.35000   -215.59000    145.19000
11     93.31000   -162.75000    147.98000
11     71.78000   -160.80000    148.04000
11     72.76000   -147.42000    148.04000
11     67.53000   -185.91000    148.04000
11     54.81000   -191.46000    148.04000
11     55.46000   -180.37000    148.04000
11     84.83000   -152.97000    148.26000
11    110.61000   -173.19000    148.26000
11     66.23000   -175.80000    151.96000
11     44.37000   -177.43000    152.30000
11     44.69000   -189.83000    152.30000
11     35.88000   -176.13000    152.41000
11     72.10000   -125.24000    152.41000
11     80.59000   -184.28000    152.41000
11     60.36000   -122.31000    152.41000
11     69.17000   -108.28000    152.41000
11     97.23000   -135.68000    152.41000
11    116.16000   -151.66000    152.41000
11     98.86000   -169.93000    174.70000
11     76.67000   -218.20000    158.21000
11     81.89000   -203.85000    170.38000
11     88.42000   -225.38000    170.61000
11     67.53000   -127.53000    170.78000
11     67.86000   -113.83000    171.52000
11     85.16000   -180.69000    165.55000
11     61.01000   -170.91000    169.36000
11     72.10000   -186.89000    160.03000
11     59.38000   -186.89000    159.98000
11     53.83000   -176.45000    160.66000
11     77.65000   -148.40000    161.23000
11     38.82000   -181.35000    170.55000
11     65.58000   -197.98000    170.55000
11     83.20000   -140.25000    164.92000
