# Supplementary material for: Design Principles of Pancreatic Islets: Glucose-Dependent Coordination of Hormone Pulses
Source: PLoS One. 2016 Apr 1;11(4):e0152446. doi: 10.1371/journal.pone.0152446 (PMC4818077; doi:10.1371/journal.pone.0152446)
Supplement: S2 Dataset — Three-dimensional coordinates of α and β cells within human islets (n = 28). Columns represent types, x, y, and z coordinates (μm) of cells (rows) within an islet. The numbers of the first column are 11 (α cell) and 12 (β cell). (ZIP) [file pone.0152446.s010.zip › Human/H02.txt]

12     15.65000   -234.91000     -0.74000
12      1.95000   -220.56000     -0.74000
12     28.71000   -223.50000     -0.74000
12     32.30000   -230.67000     -0.74000
12     34.25000   -206.21000     -0.74000
12     21.20000   -200.34000     -0.74000
12     12.72000   -181.75000     -0.74000
12     -7.84000   -241.44000     -0.74000
12      0.64000   -251.55000     -0.74000
12    -21.22000   -220.56000     -6.42000
12      7.50000   -204.90000     -6.54000
12    -26.44000   -193.16000     -7.16000
12    -26.12000   -178.16000     -7.50000
12     16.63000   -174.57000     -7.33000
12     -1.64000   -168.05000     -8.58000
12     19.90000   -210.45000     -8.24000
12     11.41000   -157.28000     -8.75000
12     23.49000   -162.18000     -8.87000
12     22.83000   -148.15000     -9.49000
12     -4.91000   -205.23000     -9.66000
12     -0.99000   -180.12000    -10.63000
12    -15.02000   -184.36000    -11.31000
12    -29.05000   -206.54000    -11.37000
12     -2.62000   -227.74000     -9.72000
12    -11.11000   -220.56000    -10.01000
12     -7.84000   -243.72000    -10.69000
12     15.00000   -231.32000    -10.86000
12     30.66000   -225.78000    -10.92000
12     32.30000   -208.17000    -11.20000
12     23.16000   -199.03000    -11.31000
12     15.33000   -191.86000    -12.96000
12      2.93000   -194.79000    -12.96000
12     15.00000   -242.74000    -15.69000
12     34.91000   -244.04000    -16.49000
12    -21.55000   -218.93000    -16.54000
12      7.50000   -206.86000    -17.17000
12    -23.51000   -195.77000    -17.40000
12     15.98000   -178.81000    -17.57000
12    -23.18000   -173.27000    -17.68000
12     10.11000   -168.70000    -18.93000
12     19.57000   -157.94000    -19.61000
12     -0.99000   -165.44000    -19.95000
12     -1.32000   -228.06000    -20.12000
12    -14.37000   -228.39000    -20.92000
12    -35.58000   -192.18000    -20.58000
12     19.90000   -206.86000    -20.58000
12     19.90000   -212.08000    -20.75000
12     -1.97000   -179.79000    -20.69000
12     33.93000   -224.80000    -21.72000
12     35.56000   -205.56000    -21.77000
12     28.05000   -200.66000    -21.43000
12     36.86000   -232.30000    -21.60000
12     24.46000   -236.22000    -21.60000
12      9.45000   -228.06000    -21.60000
12      7.17000   -239.48000    -22.06000
12     -2.29000   -247.31000    -21.77000
12    -10.78000   -239.15000    -22.06000
12     -5.88000   -202.62000    -22.06000
12    -17.63000   -190.88000    -22.17000
12    -13.39000   -180.77000    -22.46000
12     -5.56000   -212.73000    -22.74000
12     20.22000   -189.57000    -22.97000
12     32.62000   -191.53000    -23.08000
12     29.03000   -214.04000    -23.48000
12      6.52000   -196.75000    -23.54000
12     16.63000   -199.03000    -24.56000
12      2.27000   -187.62000    -25.01000
12    -33.95000   -173.59000    -24.84000
12      8.15000   -253.18000    -25.47000
12      1.30000   -263.94000    -25.36000
12    -20.24000   -208.17000    -25.41000
12     -0.66000   -133.80000    -25.53000
12      2.93000   -145.21000    -26.21000
12    -12.74000   -140.65000    -26.21000
12     44.70000   -215.67000    -26.61000
12    -13.72000   -218.60000    -27.12000
12    -23.83000   -220.56000    -27.52000
12     21.53000   -176.85000    -27.57000
12     10.76000   -177.83000    -28.25000
12     31.97000   -245.68000    -28.25000
12    -20.90000   -172.61000    -28.31000
12    -10.45000   -157.94000    -28.42000
12     44.04000   -195.12000    -28.94000
12    -25.46000   -185.01000    -29.05000
12     -8.49000   -255.13000    -28.99000
12    -14.04000   -247.63000    -28.99000
12     20.87000   -248.94000    -29.05000
12      4.23000   -206.86000    -29.11000
12     13.04000   -164.46000    -29.62000
12     16.63000   -154.02000    -29.79000
12     -1.97000   -165.44000    -30.13000
12      3.25000   -172.29000    -30.13000
12    -25.79000   -234.26000    -31.15000
12     -8.17000   -229.37000    -31.15000
12     40.78000   -182.72000    -31.32000
12      1.62000   -157.94000    -31.27000
12    -28.07000   -194.79000    -31.27000
12    -40.80000   -186.64000    -31.27000
12    -44.39000   -173.92000    -32.23000
12     25.77000   -237.20000    -31.89000
12     36.86000   -237.85000    -31.84000
12     29.03000   -202.29000    -31.84000
12     34.25000   -207.19000    -31.84000
12     36.54000   -227.08000    -31.84000
12      6.52000   -228.39000    -31.84000
12     -2.62000   -245.68000    -32.18000
12    -11.11000   -240.46000    -32.23000
12     10.76000   -243.72000    -32.29000
12     -5.23000   -200.34000    -32.23000
12    -52.22000   -195.45000    -32.97000
12    -56.14000   -182.72000    -32.97000
12     -9.80000   -185.99000    -33.03000
12     29.36000   -189.25000    -33.14000
12     19.90000   -212.73000    -33.14000
12     -9.47000   -209.47000    -33.14000
12     31.97000   -216.32000    -33.71000
12    -32.64000   -176.20000    -35.47000
12      6.84000   -257.74000    -35.47000
12     -2.62000   -267.53000    -35.47000
12    -18.28000   -202.29000    -35.42000
12     18.26000   -193.49000    -35.42000
12     11.41000   -202.62000    -35.42000
12     46.98000   -214.04000    -36.95000
12      8.15000   -186.64000    -36.95000
12     23.81000   -172.29000    -38.20000
12    -10.78000   -254.16000    -39.00000
12    -22.85000   -173.92000    -39.00000
12     40.78000   -198.71000    -39.85000
12     15.65000   -156.30000    -39.85000
12    -21.87000   -182.72000    -39.85000
12     29.69000   -249.92000    -39.79000
12     17.94000   -254.16000    -39.79000
12    -11.43000   -162.83000    -40.14000
12     12.39000   -172.29000    -40.14000
12    -19.92000   -213.38000    -40.65000
12    -19.92000   -225.13000    -40.65000
12      1.95000   -163.81000    -41.33000
12    -44.39000   -180.44000    -42.98000
12     40.45000   -185.33000    -43.09000
12     33.60000   -240.46000    -43.21000
12     37.52000   -227.74000    -43.26000
12     29.36000   -193.16000    -43.49000
12     28.05000   -203.93000    -43.49000
12     17.94000   -210.45000    -43.49000
12     -7.19000   -235.89000    -43.55000
12     -1.97000   -248.29000    -43.55000
12     -7.19000   -200.34000    -43.66000
12     -8.82000   -211.75000    -43.66000
12      7.82000   -248.61000    -43.89000
12     17.94000   -237.20000    -43.89000
12      6.19000   -232.63000    -44.51000
12    -23.83000   -240.13000    -44.40000
12     -7.19000   -138.69000    -44.34000
12     33.93000   -214.04000    -44.74000
12     30.66000   -223.82000    -45.03000
12    -41.45000   -170.00000    -45.03000
12     -2.29000   -154.67000    -45.03000
12    -41.78000   -220.56000    -45.03000
12    -27.42000   -196.10000    -45.03000
12     -8.49000   -182.07000    -45.54000
12    -55.16000   -184.68000    -45.31000
12      7.17000   -261.33000    -45.88000
12      1.30000   -271.12000    -45.93000
12      9.13000   -138.04000    -46.45000
12    -27.75000   -151.41000    -46.11000
12    -33.62000   -180.77000    -46.11000
12    -22.53000   -134.78000    -46.11000
12     -0.34000   -119.12000    -46.22000
12     46.98000   -151.74000    -46.39000
12     45.35000   -138.04000    -46.39000
12     45.35000   -125.97000    -46.67000
12     26.75000   -125.64000    -46.67000
12     20.22000   -140.65000    -46.67000
12     15.65000   -198.38000    -47.36000
12    -32.97000   -161.85000    -47.07000
12    -11.11000   -126.95000    -47.07000
12     12.39000   -128.91000    -47.07000
12     15.65000   -118.14000    -47.64000
12     43.72000   -169.35000    -47.64000
12     56.12000   -159.57000    -47.41000
12     55.79000   -132.17000    -47.64000
12     55.79000   -145.21000    -47.64000
12     32.62000   -163.15000    -47.58000
12      7.50000   -148.48000    -47.58000
12    -27.42000   -252.85000    -47.58000
12    -39.82000   -249.59000    -47.53000
12    -46.67000   -242.09000    -47.53000
12    -54.51000   -213.71000    -47.53000
12    -67.89000   -205.56000    -47.53000
12    -64.30000   -194.14000    -47.53000
12     48.61000   -213.06000    -48.66000
12     29.03000   -177.51000    -48.32000
12     54.81000   -176.85000    -49.06000
12     22.83000   -165.76000    -49.29000
12    -10.78000   -252.85000    -50.14000
12    -16.00000   -262.64000    -49.86000
12     15.33000   -258.07000    -49.86000
12     29.36000   -251.87000    -49.86000
12     40.13000   -199.69000    -49.86000
12    -22.53000   -175.87000    -49.86000
12     20.22000   -155.98000    -49.86000
12    -13.06000   -152.72000    -49.86000
12     17.29000   -221.21000    -50.31000
12     13.37000   -175.22000    -50.54000
12      8.47000   -161.52000    -52.47000
12    -20.90000   -206.86000    -53.33000
12    -22.85000   -186.31000    -52.93000
12    -44.06000   -181.75000    -53.15000
12     43.39000   -188.27000    -53.15000
12     34.25000   -152.06000    -53.15000
12    -36.23000   -235.56000    -53.15000
12    -15.02000   -223.82000    -53.15000
12    -51.90000   -225.78000    -53.15000
12      9.45000   -185.66000    -53.44000
12      1.30000   -168.05000    -53.44000
12     35.23000   -233.93000    -53.44000
12     28.38000   -240.46000    -53.44000
12     21.20000   -185.01000    -53.44000
12    -15.35000   -198.05000    -53.67000
12     27.07000   -201.32000    -53.67000
12     31.32000   -190.23000    -53.67000
12     -5.56000   -205.23000    -53.61000
12     -5.23000   -241.76000    -53.61000
12     -4.25000   -137.39000    -54.35000
12     31.64000   -216.32000    -56.22000
12      1.95000   -254.16000    -56.22000
12     -1.97000   -269.49000    -56.17000
12    -40.80000   -169.35000    -56.17000
12    -33.95000   -178.48000    -56.91000
12     43.39000   -139.02000    -56.51000
12     44.04000   -151.74000    -56.51000
12      4.88000   -121.73000    -56.45000
12    -21.55000   -137.06000    -56.51000
12    -26.12000   -150.43000    -56.45000
12     17.29000   -235.89000    -56.57000
12      9.13000   -242.41000    -56.57000
12    -16.00000   -238.83000    -56.57000
12    -43.41000   -218.93000    -56.57000
12     -9.80000   -182.40000    -56.74000
12     17.94000   -139.02000    -56.74000
12     42.74000   -123.36000    -56.74000
12     30.99000   -116.84000    -56.74000
12     28.71000   -128.25000    -56.74000
12    -10.13000   -125.32000    -57.13000
12    -48.63000   -158.59000    -57.13000
12    -30.03000   -198.05000    -57.13000
12     19.57000   -209.80000    -57.08000
12    -49.94000   -202.62000    -57.25000
12      9.78000   -131.52000    -57.19000
12     52.20000   -159.57000    -57.65000
12      9.45000   -147.82000    -57.59000
12     -1.64000   -153.70000    -57.59000
12     13.70000   -197.40000    -57.59000
12    -24.48000   -250.57000    -58.10000
12    -31.99000   -252.85000    -58.10000
12    -39.50000   -248.94000    -58.10000
12    -27.10000   -258.07000    -58.10000
12    -51.24000   -246.98000    -58.10000
12    -50.59000   -235.56000    -58.27000
12    -64.30000   -220.56000    -57.02000
12    -63.97000   -231.98000    -57.19000
12    -66.91000   -205.56000    -58.04000
12    -68.21000   -195.12000    -58.27000
12     42.09000   -171.96000    -57.93000
12     38.17000   -161.52000    -58.21000
12     19.24000   -122.38000    -58.33000
12      5.54000   -201.64000    -58.38000
12      8.15000   -106.07000    -59.52000
12     -4.58000   -109.01000    -59.47000
12     41.43000   -210.45000    -58.90000
12     29.69000   -178.48000    -58.90000
12    -34.27000   -211.43000    -58.90000
12    -27.10000   -164.13000    -59.18000
12     -1.97000   -193.49000    -59.18000
12    -35.91000   -189.25000    -59.18000
12     20.87000   -109.99000    -59.24000
12    -24.48000   -121.40000    -59.29000
12    -33.62000   -138.37000    -59.35000
12     20.22000   -166.42000    -59.35000
12     27.40000   -227.41000    -59.52000
12     -0.01000   -179.14000    -59.52000
12    -13.06000   -144.89000    -59.81000
12      7.82000   -226.11000    -59.81000
12    -19.92000   -175.22000    -59.92000
12     20.22000   -155.33000    -59.92000
12     43.39000   -199.03000    -59.92000
12     -6.21000   -219.58000    -59.92000
12    -57.44000   -211.75000    -59.92000
12    -12.08000   -154.67000    -59.98000
12     15.00000   -256.77000    -60.09000
12    -12.74000   -262.31000    -60.03000
12     20.87000   -222.84000    -60.77000
12     10.43000   -161.20000    -62.48000
12     13.70000   -175.87000    -63.39000
12    -24.16000   -186.64000    -63.10000
12    -15.67000   -226.11000    -63.16000
12    -47.33000   -182.40000    -63.16000
12    -40.80000   -229.69000    -63.16000
12    -12.08000   -249.59000    -63.16000
12     46.65000   -185.99000    -63.33000
12    -23.18000   -206.86000    -63.33000
12     -7.52000   -149.46000   -183.63000
12     31.64000   -201.32000    -63.73000
12     22.18000   -191.53000    -64.13000
12     35.56000   -188.60000    -65.32000
12     29.69000   -150.11000    -65.15000
12    -15.02000   -197.08000    -65.26000
12     -4.25000   -239.48000    -65.49000
12     58.08000   -140.00000    -66.12000
12     -3.93000   -137.39000    -66.34000
12    -40.15000   -169.03000    -66.86000
12     21.85000   -137.71000    -66.91000
12     32.62000   -133.80000    -67.42000
12     46.33000   -130.21000    -67.31000
12     45.68000   -143.58000    -67.77000
12     30.34000   -213.06000    -67.82000
12     34.58000   -220.56000    -67.82000
12     15.33000   -205.88000    -67.82000
12     20.22000   -241.44000    -67.82000
12      6.19000   -252.20000    -67.82000
12      0.64000   -268.83000    -67.82000
12    -16.98000   -237.52000    -67.82000
12    -72.78000   -222.19000    -67.82000
12    -63.32000   -239.15000    -67.82000
12     55.14000   -158.59000    -67.82000
12      3.91000   -149.46000    -67.82000
12     -0.99000   -163.48000    -67.82000
12      9.45000   -189.25000    -67.82000
12    -32.97000   -177.83000    -67.82000
12      3.91000   -125.32000    -67.82000
12    -10.78000   -126.30000    -67.82000
12    -21.55000   -136.08000    -67.82000
12    -52.22000   -153.37000    -67.82000
12    -51.90000   -165.11000    -67.82000
12    -59.40000   -226.43000    -67.82000
12     30.66000   -236.87000    -67.99000
12    -11.43000   -184.36000    -68.05000
12    -27.42000   -150.76000    -68.28000
12    -36.56000   -247.63000    -68.22000
12    -26.12000   -255.79000    -68.22000
12    -48.96000   -249.59000    -68.22000
12      8.15000   -239.15000    -68.22000
12     40.13000   -174.24000    -68.22000
12     39.80000   -155.65000    -68.22000
12    -11.11000   -168.70000    -68.22000
12     33.60000   -120.10000    -68.22000
12     -3.93000   -206.86000    -69.02000
12    -69.19000   -204.90000    -69.02000
12     46.98000   -210.45000    -68.96000
12     58.73000   -170.98000    -68.96000
12     15.00000   -123.36000    -68.96000
12    -37.21000   -211.75000    -69.64000
12     -0.34000   -178.16000    -69.64000
12     -1.32000   -193.81000    -69.58000
12    -38.19000   -189.57000    -69.58000
12    -26.77000   -197.08000    -69.58000
12     22.51000   -162.50000    -69.75000
12     25.77000   -178.81000    -69.75000
12    -24.81000   -166.74000    -69.93000
12    -20.90000   -176.20000    -69.93000
12     10.43000   -225.78000    -69.93000
12     -3.27000   -225.45000    -69.93000
12    -56.46000   -210.45000    -69.93000
12    -50.92000   -237.52000    -69.93000
12     15.33000   -150.43000    -70.44000
12    -11.11000   -148.80000    -70.44000
12    -17.31000   -158.59000    -70.44000
12    -30.03000   -220.89000    -70.44000
12    -39.50000   -141.95000    -70.72000
12     45.35000   -196.75000    -71.29000
12     21.53000   -228.71000    -71.29000
12     19.57000   -217.62000    -71.29000
12     13.37000   -261.33000    -71.29000
12     -9.47000   -261.98000    -71.29000
12     10.43000   -163.15000    -73.00000
12    -25.14000   -209.47000    -73.45000
12    -19.92000   -227.08000    -73.45000
12    -12.08000   -218.93000    -73.39000
12     13.04000   -173.59000    -73.39000
12     50.24000   -183.38000    -73.39000
12     -4.91000   -251.87000    -73.39000
12    -25.46000   -244.04000    -73.39000
12    -56.79000   -185.33000    -73.90000
12     33.93000   -201.64000    -73.85000
12     28.05000   -149.46000    -75.38000
12     21.85000   -195.12000    -75.33000
12     34.58000   -187.94000    -75.38000
12     -4.25000   -239.15000    -76.12000
12     -6.54000   -138.37000    -76.46000
12    -40.47000   -167.07000    -76.97000
12    -37.21000   -234.26000    -77.37000
12    -46.35000   -205.88000    -77.32000
12    -14.69000   -199.36000    -77.37000
12     16.31000   -139.34000    -77.32000
12     37.52000   -134.45000    -77.49000
12    -24.48000   -139.34000    -77.83000
12     -7.19000   -125.64000    -77.83000
12     -0.66000   -150.43000    -77.83000
12     53.51000   -158.26000    -77.83000
12     48.94000   -144.56000    -77.83000
12     37.19000   -219.58000    -77.83000
12     27.07000   -209.14000    -77.77000
12     20.55000   -244.37000    -77.94000
12      4.88000   -250.89000    -77.94000
12     -1.64000   -268.83000    -77.94000
12    -61.03000   -245.68000    -78.00000
12    -71.48000   -229.69000    -78.00000
12    -62.66000   -222.52000    -78.00000
12    -71.15000   -219.26000    -78.00000
12    -13.72000   -239.48000    -78.00000
12     15.33000   -206.21000    -78.11000
12     10.76000   -189.25000    -78.11000
12    -12.41000   -185.01000    -78.06000
12      4.23000   -128.58000    -78.34000
12     24.46000   -131.52000    -78.34000
12     36.86000   -154.35000    -78.34000
12     -2.62000   -163.15000    -78.34000
12    -51.57000   -160.54000    -78.34000
12    -48.96000   -147.50000    -78.34000
12    -43.41000   -251.87000    -78.34000
12    -23.83000   -255.13000    -78.34000
12     34.58000   -231.00000    -78.34000
12      8.47000   -237.20000    -78.34000
12     41.43000   -174.24000    -78.34000
12      5.54000   -215.02000    -78.62000
12     58.40000   -171.31000    -78.96000
12      4.56000   -140.65000    -78.91000
12    -67.56000   -203.27000    -79.08000
12    -76.37000   -209.80000    -79.08000
12     -2.95000   -204.58000    -79.08000
12     44.04000   -210.78000    -79.08000
12     -1.97000   -190.23000    -79.59000
12     -0.34000   -174.57000    -79.70000
12    -44.72000   -184.68000    -79.70000
12    -30.68000   -177.18000    -80.73000
12    -20.57000   -169.35000    -80.73000
12    -32.32000   -190.88000    -80.73000
12     26.42000   -163.15000    -80.73000
12     22.51000   -180.77000    -81.41000
12     11.08000   -152.39000    -81.01000
12     -1.64000   -226.76000    -81.01000
12    -29.38000   -223.50000    -81.01000
12    -52.55000   -232.96000    -81.01000
12     20.22000   -225.13000    -82.09000
12     46.65000   -194.79000    -82.09000
12     14.67000   -126.95000    -82.83000
12    -14.37000   -149.13000    -83.11000
12     11.41000   -162.50000    -83.11000
12     26.75000   -236.22000    -83.11000
12    -54.51000   -210.45000    -83.11000
12    -73.11000   -242.74000    -83.11000
12    -36.56000   -262.96000    -83.17000
12     11.74000   -259.70000    -83.17000
12    -26.77000   -203.93000    -83.46000
12    -25.14000   -214.69000    -83.40000
12    -10.78000   -219.91000    -83.40000
12    -28.07000   -240.46000    -83.91000
12     13.04000   -175.55000    -83.63000
12     -7.52000   -254.81000    -83.63000
12    -15.02000   -267.20000    -83.63000
12    -22.85000   -185.01000    -84.42000
12    -75.72000   -192.84000    -84.37000
12    -69.84000   -181.09000    -84.37000
12     35.89000   -200.99000    -84.37000
12    -18.61000   -228.39000    -84.37000
12     52.53000   -184.36000    -84.54000
12     23.49000   -196.42000    -85.33000
12     25.12000   -148.15000    -85.67000
12     34.58000   -185.99000    -85.67000
12    -40.15000   -234.91000    -87.49000
12     35.56000   -138.69000    -87.49000
12     46.33000   -150.11000    -87.89000
12     50.24000   -137.39000    -87.89000
12     46.65000   -162.83000    -87.89000
12     57.10000   -156.96000    -87.89000
12     -8.82000   -130.54000    -87.89000
12     16.63000   -139.02000    -87.89000
12      0.64000   -150.76000    -87.89000
12    -39.17000   -169.35000    -87.89000
12    -17.96000   -138.69000    -87.89000
12     30.99000   -211.43000    -87.89000
12     37.19000   -219.26000    -87.89000
12    -69.52000   -223.82000    -88.29000
12    -57.44000   -246.98000    -88.29000
12    -10.45000   -235.89000    -88.29000
12     -4.58000   -245.02000    -88.29000
12     17.94000   -245.35000    -88.29000
12     16.63000   -209.47000    -88.29000
12     10.11000   -199.69000    -88.80000
12     44.37000   -174.57000    -88.57000
12     35.23000   -153.70000    -88.57000
12    -13.72000   -183.05000    -88.57000
12    -11.43000   -200.01000    -88.57000
12     -3.27000   -162.83000    -88.57000
12     10.76000   -187.29000    -88.57000
12      8.47000   -233.93000    -88.57000
12      7.50000   -246.65000    -88.57000
12     41.11000   -231.98000    -88.69000
12      5.86000   -216.32000    -88.69000
12    -21.22000   -256.77000    -88.69000
12    -36.23000   -251.22000    -88.69000
12    -39.50000   -205.56000    -88.80000
12     -1.32000   -190.55000    -89.60000
12     -0.99000   -205.56000    -89.60000
12     59.05000   -170.98000    -89.60000
12    -66.58000   -203.27000    -89.60000
12     47.31000   -208.82000    -89.60000
12      3.25000   -137.06000    -89.82000
12    -50.26000   -185.33000    -89.82000
12      3.25000   -177.83000    -90.51000
12     31.97000   -173.27000    -90.51000
12    -47.65000   -155.98000    -90.62000
12     -2.95000   -271.12000    -90.56000
12     16.96000   -272.75000    -90.56000
12     23.49000   -257.74000    -90.56000
12     32.30000   -245.68000    -90.56000
12     49.27000   -220.89000    -90.56000
12     23.16000   -160.54000    -90.96000
12    -27.75000   -171.96000    -90.96000
12     21.20000   -221.21000    -92.10000
12    -55.81000   -231.32000    -92.10000
12     48.94000   -197.40000    -92.78000
12     20.87000   -183.70000    -92.78000
12     13.70000   -151.09000    -92.78000
12    -32.97000   -226.11000    -92.78000
12     11.08000   -127.28000    -93.40000
12     -9.80000   -147.50000    -93.40000
12    -14.69000   -161.20000    -93.40000
12      8.47000   -162.18000    -93.40000
12    -26.12000   -216.65000    -93.40000
12     29.69000   -228.71000    -93.40000
12     19.24000   -233.61000    -93.40000
12     -5.88000   -218.28000    -93.40000
12     -2.62000   -227.41000    -93.40000
12    -59.08000   -214.04000    -93.40000
12    -70.50000   -237.85000    -93.40000
12    -43.41000   -261.01000    -93.46000
12      6.52000   -260.03000    -93.46000
12    -32.64000   -272.10000    -93.46000
12    -25.14000   -200.99000    -93.46000
12    -33.30000   -193.49000    -93.46000
12     16.63000   -171.31000    -93.80000
12    -16.98000   -246.33000    -93.80000
12     -8.82000   -259.05000    -93.80000
12    -76.70000   -212.41000    -94.20000
12     33.93000   -125.32000    -94.20000
12     22.51000   -120.43000    -94.20000
12      0.64000   -117.82000    -94.20000
12      3.25000   -105.10000    -94.20000
12     14.67000    -99.88000    -94.20000
12    -33.95000   -135.43000    -94.20000
12    -41.78000   -145.21000    -94.20000
12    -64.30000   -167.39000    -94.20000
12    -60.05000   -153.70000    -94.20000
12    -52.88000   -145.87000    -94.20000
12    -43.74000   -127.28000    -94.20000
12    -69.19000   -183.05000    -95.17000
12    -77.68000   -194.79000    -95.17000
12     55.79000   -185.33000    -95.17000
12     35.23000   -200.99000    -95.17000
12    -18.28000   -224.80000    -95.17000
12    -28.07000   -239.15000    -95.17000
12    -37.21000   -159.89000    -95.17000
12     21.85000   -195.45000    -95.45000
12     40.45000   -188.60000    -95.79000
12     24.46000   -147.82000    -97.16000
12    -62.01000   -193.81000    -97.16000
12    -42.76000   -238.83000    -98.01000
12     34.58000   -216.32000    -98.01000
12     56.77000   -155.98000    -97.95000
12     49.59000   -142.28000    -98.01000
12     44.04000   -151.74000    -98.01000
12     44.37000   -163.48000    -98.58000
12     18.92000   -135.10000    -98.18000
12     -0.34000   -148.80000    -98.18000
12     -9.15000   -131.84000    -98.63000
12    -60.71000   -246.65000    -98.41000
12    -69.19000   -221.54000    -99.03000
12     -7.84000   -237.52000    -98.63000
12      8.47000   -246.65000    -98.58000
12     25.12000   -207.84000    -98.58000
12     45.02000   -176.53000    -98.58000
12     34.25000   -154.02000    -98.58000
12     35.56000   -139.67000    -98.58000
12    -16.33000   -182.07000    -98.69000
12    -51.90000   -202.62000    -98.69000
12      6.84000   -233.93000    -98.63000
12     -4.91000   -248.94000    -98.63000
12     -4.25000   -165.11000    -98.86000
12     10.11000   -219.58000    -98.86000
12     10.11000   -200.66000    -98.86000
12    -37.21000   -204.25000    -98.86000
12    -36.23000   -251.22000    -98.86000
12    -23.83000   -261.01000    -98.86000
12     -5.56000   -188.92000    -99.60000
12     -3.27000   -205.56000    -99.60000
12     57.42000   -168.37000    -99.60000
12    -39.82000   -171.31000    -99.60000
12    -69.19000   -204.90000   -100.11000
12    -45.04000   -188.92000   -100.11000
12      4.56000   -137.39000   -100.11000
12     31.32000   -170.98000   -100.57000
12      1.62000   -174.57000   -100.57000
12      6.52000   -188.60000   -100.57000
12     42.41000   -227.41000   -100.57000
12     44.70000   -216.97000   -100.57000
12     50.24000   -223.82000   -100.57000
12     28.71000   -238.83000   -100.57000
12     18.92000   -241.76000   -100.57000
12    -28.73000   -149.13000   -101.99000
12    -48.96000   -219.91000   -101.99000
12    -49.61000   -158.91000   -101.99000
12     24.14000   -161.20000   -102.22000
12     21.53000   -219.58000   -102.22000
12    -57.44000   -229.04000   -102.22000
12    -50.92000   -251.55000   -102.22000
12    -36.89000   -215.99000   -102.73000
12    -27.10000   -176.53000   -102.73000
12    -14.04000   -171.63000   -102.73000
12     19.57000   -186.64000   -102.96000
12     30.99000   -183.05000   -102.96000
12     49.27000   -199.03000   -102.96000
12    -32.64000   -229.04000   -102.96000
12    -72.45000   -234.59000   -103.58000
12    -49.94000   -265.25000   -103.58000
12    -36.89000   -274.05000   -103.58000
12     -7.52000   -219.91000   -103.52000
12    -24.16000   -206.54000   -103.52000
12    -31.34000   -194.14000   -103.52000
12      9.13000   -161.52000   -103.52000
12     11.41000   -148.80000   -103.52000
12    -22.85000   -163.15000   -103.52000
12     25.44000   -228.39000   -103.69000
12    -24.81000   -217.95000   -104.04000
12    -55.16000   -171.31000   -104.15000
12    -59.73000   -213.38000   -104.15000
12    -16.65000   -248.29000   -104.21000
12     14.67000   -173.92000   -104.21000
12    -73.11000   -175.55000   -105.17000
12    -79.96000   -191.86000   -105.17000
12    -66.25000   -187.94000   -105.23000
12    -35.91000   -158.91000   -105.17000
12     59.71000   -181.75000   -105.17000
12     53.83000   -189.90000   -105.17000
12     36.86000   -204.90000   -105.17000
12    -18.28000   -228.06000   -105.17000
12    -25.79000   -239.48000   -105.17000
12    -16.98000   -197.08000   -106.14000
12    -23.18000   -188.60000   -106.14000
12     27.40000   -197.40000   -106.14000
12     40.13000   -190.88000   -106.14000
12     14.35000   -210.45000   -106.14000
12     23.81000   -145.21000   -108.19000
12     46.00000   -151.09000   -108.19000
12     51.55000   -141.95000   -108.13000
12     15.98000   -132.49000   -108.13000
12    -42.11000   -238.83000   -108.13000
12    -51.57000   -238.50000   -108.13000
12     32.95000   -219.26000   -108.13000
12    -64.30000   -244.37000   -108.58000
12     53.83000   -158.91000   -108.58000
12     41.76000   -160.54000   -109.04000
12     42.09000   -169.03000   -108.81000
12     39.15000   -145.87000   -108.87000
12     42.09000   -138.04000   -108.87000
12      4.56000   -222.19000   -108.87000
12     -1.97000   -239.48000   -108.87000
12      5.86000   -246.65000   -108.87000
12     12.72000   -231.98000   -108.87000
12     -3.60000   -160.54000   -108.87000
12     -2.95000   -144.24000   -108.87000
12    -12.08000   -135.43000   -108.87000
12     -1.64000   -132.82000   -108.87000
12    -48.63000   -206.21000   -108.81000
12    -58.75000   -195.77000   -108.92000
12    -77.02000   -214.69000   -108.92000
12    -39.17000   -250.89000   -108.92000
12    -25.14000   -258.07000   -108.92000
12    -12.74000   -234.91000   -108.98000
12     15.98000   -197.40000   -108.98000
12     46.65000   -179.14000   -108.98000
12     30.66000   -154.02000   -108.98000
12     28.71000   -134.78000   -108.98000
12    -67.89000   -223.17000   -109.21000
12     -9.15000   -184.03000   -109.83000
12     -3.60000   -197.08000   -109.83000
12      1.62000   -209.14000   -109.83000
12     60.03000   -169.03000   -109.83000
12    -40.47000   -173.27000   -109.83000
12    -36.89000   -206.54000   -109.83000
12    -44.06000   -191.21000   -110.29000
12    -35.25000   -182.07000   -110.74000
12    -70.17000   -203.60000   -110.29000
12     41.76000   -237.85000   -110.29000
12     50.24000   -224.80000   -110.63000
12     28.38000   -238.50000   -110.63000
12     16.96000   -241.76000   -110.63000
12     45.68000   -214.36000   -110.63000
12     26.10000   -208.82000   -110.63000
12      7.50000   -191.53000   -110.63000
12      1.62000   -175.55000   -111.20000
12     30.34000   -170.00000   -110.86000
12    -50.26000   -219.91000   -112.11000
12    -24.81000   -145.21000   -112.11000
12    -49.29000   -158.59000   -112.11000
12     21.85000   -160.54000   -112.62000
12    -56.46000   -229.04000   -112.62000
12    -54.83000   -252.20000   -112.62000
12    -37.54000   -219.26000   -113.42000
12    -33.95000   -228.39000   -113.42000
12     18.92000   -182.40000   -113.42000
12     31.64000   -184.03000   -113.42000
12    -12.08000   -174.57000   -113.42000
12     51.22000   -203.93000   -114.04000
12      8.47000   -149.46000   -114.04000
12      8.80000   -162.83000   -114.04000
12    -20.24000   -160.22000   -114.04000
12    -24.81000   -206.86000   -114.04000
12    -10.45000   -217.62000   -114.04000
12     24.79000   -228.39000   -114.04000
12    -32.64000   -195.77000   -114.04000
12     17.94000   -219.91000   -114.04000
12     18.26000   -172.61000   -114.50000
12    -69.84000   -234.91000   -115.29000
12     -7.19000   -249.26000   -115.29000
12    -20.90000   -242.41000   -115.29000
12    -23.18000   -222.19000   -115.29000
12     56.77000   -193.49000   -115.29000
12     60.03000   -180.44000   -115.29000
12    -57.44000   -170.33000   -115.29000
12    -78.33000   -185.01000   -115.29000
12     -4.91000   -227.41000   -115.29000
12    -11.76000   -206.21000   -115.29000
12    -23.83000   -179.46000   -116.09000
12    -22.85000   -192.51000   -116.60000
12     32.62000   -196.42000   -116.60000
12     48.29000   -194.47000   -116.60000
12     37.19000   -207.84000   -116.60000
12    -67.23000   -187.29000   -117.28000
12    -35.58000   -240.13000   -118.36000
12    -51.24000   -240.46000   -118.36000
12    -45.37000   -227.41000   -118.36000
12    -61.36000   -213.06000   -118.36000
12     35.56000   -222.52000   -118.36000
12     14.67000   -209.80000   -118.36000
12     48.94000   -145.54000   -118.36000
12     17.29000   -141.63000   -118.36000
12     16.31000   -133.47000   -118.36000
12      8.47000   -127.93000   -118.36000
12    -34.27000   -150.11000   -118.36000
12     27.40000   -145.21000   -118.53000
12    -49.29000   -206.21000   -118.87000
12     -0.66000   -160.54000   -118.87000
12     -0.66000   -140.97000   -118.87000
12     -6.54000   -151.41000   -118.87000
12     58.40000   -154.02000   -118.87000
12      6.19000   -227.41000   -119.04000
12      2.27000   -239.80000   -119.04000
12    -15.35000   -228.39000   -119.04000
12    -55.16000   -197.08000   -119.04000
12     44.37000   -163.81000   -119.04000
12     41.76000   -151.74000   -119.04000
12     37.84000   -142.93000   -119.04000
12     44.37000   -177.83000   -119.04000
12     31.97000   -155.65000   -119.04000
12    -11.43000   -136.41000   -119.04000
12    -65.93000   -248.29000   -119.04000
12     20.87000   -194.47000   -119.04000
12    -78.98000   -214.69000   -119.04000
12    -79.63000   -196.10000   -119.04000
12    -66.91000   -222.52000   -119.33000
12     -8.82000   -189.57000   -120.18000
12     -3.27000   -203.60000   -120.18000
12      1.95000   -216.97000   -120.18000
12    -35.25000   -205.23000   -120.18000
12     57.42000   -170.33000   -120.18000
12    -43.74000   -173.92000   -120.18000
12    -46.35000   -189.57000   -120.64000
12     10.76000   -247.96000   -120.64000
12     15.98000   -234.91000   -120.64000
12     27.73000   -244.04000   -120.64000
12     41.11000   -237.85000   -120.64000
12     49.27000   -226.43000   -120.64000
12     24.79000   -207.51000   -120.64000
12     11.08000   -199.03000   -120.64000
12      6.52000   -189.25000   -120.58000
12    -38.84000   -182.72000   -122.00000
12     31.64000   -167.07000   -121.94000
12      0.64000   -175.55000   -122.91000
12     19.57000   -153.37000   -122.91000
12    -46.02000   -162.18000   -123.65000
12     25.44000   -182.72000   -123.65000
12    -34.60000   -222.84000   -123.76000
12    -59.40000   -229.37000   -124.33000
12     50.57000   -205.56000   -124.22000
12     18.92000   -223.17000   -124.22000
12     31.97000   -232.30000   -124.22000
12    -23.18000   -210.12000   -124.22000
12    -19.92000   -160.54000   -124.22000
12      8.15000   -151.09000   -124.22000
12     11.08000   -164.13000   -124.22000
12     38.82000   -186.31000   -124.22000
12    -33.62000   -193.81000   -124.27000
12    -26.44000   -141.95000   -124.27000
12    -68.54000   -201.32000   -124.39000
12    -42.43000   -215.02000   -124.33000
12    -53.85000   -218.93000   -124.33000
12    -26.44000   -232.30000   -124.33000
12     -8.82000   -237.85000   -124.33000
12     47.31000   -216.32000   -124.33000
12     14.35000   -183.38000   -124.33000
12    -11.76000   -176.53000   -124.33000
12     22.51000   -169.68000   -124.90000
12    -31.01000   -170.66000   -125.35000
12    -58.75000   -167.72000   -125.35000
12    -58.42000   -181.09000   -125.35000
12     -9.80000   -215.02000   -125.35000
12    -22.20000   -221.87000   -125.35000
12    -18.94000   -248.29000   -125.35000
12     59.71000   -185.66000   -125.35000
12    -16.00000   -200.01000   -125.35000
12    -17.96000   -147.17000   -126.26000
12    -26.77000   -180.12000   -126.26000
12     35.23000   -200.01000   -127.34000
12     51.55000   -193.81000   -127.86000
12    -21.55000   -192.84000   -127.86000
12     19.57000   -138.37000   -128.59000
12     48.94000   -144.24000   -128.59000
12      8.47000   -132.49000   -128.59000
12     37.19000   -211.43000   -128.59000
12     34.25000   -219.91000   -128.59000
12     12.39000   -210.78000   -128.59000
12     -2.95000   -141.63000   -129.11000
12     31.97000   -141.30000   -129.11000
12     35.23000   -150.76000   -129.11000
12     38.82000   -160.22000   -129.11000
12     55.47000   -153.70000   -129.05000
12     43.72000   -172.61000   -129.05000
12     47.96000   -179.14000   -129.11000
12     -0.99000   -161.20000   -129.05000
12     23.49000   -195.45000   -129.05000
12      2.60000   -227.74000   -129.05000
12      1.62000   -241.11000   -129.05000
12    -37.21000   -240.78000   -129.05000
12    -73.43000   -232.30000   -129.79000
12    -65.93000   -218.60000   -129.79000
12    -45.70000   -230.35000   -129.79000
12    -55.81000   -244.37000   -129.79000
12     -9.15000   -227.08000   -129.79000
12    -34.60000   -160.87000   -129.79000
12    -52.55000   -206.54000   -130.13000
12    -34.27000   -206.54000   -130.75000
12    -43.09000   -195.12000   -130.75000
12     17.29000   -241.11000   -130.87000
12     46.00000   -232.63000   -130.87000
12     31.64000   -244.70000   -130.87000
12     23.49000   -209.14000   -130.87000
12     -1.32000   -202.29000   -130.87000
12     11.74000   -198.05000   -130.87000
12     -0.66000   -188.27000   -130.87000
12     59.71000   -170.66000   -130.87000
12     50.57000   -162.18000   -130.87000
12    -40.15000   -183.38000   -132.23000
12      3.58000   -215.02000   -132.29000
12     33.28000   -169.35000   -132.74000
12     22.51000   -155.33000   -133.60000
12      1.95000   -170.98000   -133.60000
12    -19.26000   -234.26000   -134.56000
12    -35.58000   -221.87000   -134.56000
12    -61.03000   -228.39000   -134.56000
12    -23.83000   -208.82000   -134.62000
12    -31.34000   -191.53000   -134.62000
12    -10.78000   -184.03000   -134.62000
12     20.22000   -183.38000   -134.62000
12     36.54000   -184.03000   -134.62000
12     44.37000   -204.90000   -134.62000
12     47.63000   -221.87000   -134.62000
12     26.75000   -229.04000   -134.62000
12     13.70000   -224.47000   -134.62000
12     10.43000   -152.06000   -134.68000
12     11.74000   -161.20000   -134.68000
12    -22.85000   -156.96000   -134.68000
12    -46.67000   -167.39000   -134.68000
12    -56.46000   -194.79000   -134.68000
12    -68.54000   -203.27000   -134.68000
12    -52.55000   -217.62000   -134.68000
12      7.50000   -180.77000   -134.68000
12    -13.72000   -165.11000   -135.47000
12     22.83000   -170.00000   -135.47000
12    -13.39000   -212.08000   -135.47000
12    -21.87000   -225.13000   -135.47000
12    -13.39000   -201.64000   -135.53000
12    -49.61000   -179.46000   -135.53000
12     61.34000   -182.40000   -135.81000
12    -10.45000   -244.37000   -135.81000
12    -23.51000   -249.59000   -135.87000
12    -21.22000   -172.29000   -136.27000
12    -34.93000   -172.61000   -136.50000
12     -6.54000   -150.76000   -136.50000
12     35.23000   -195.12000   -137.52000
12    -19.59000   -192.51000   -138.09000
12      7.17000   -137.71000   -138.83000
12     20.22000   -144.56000   -138.77000
12     47.96000   -146.19000   -138.88000
12     49.59000   -191.21000   -139.45000
12     33.93000   -221.87000   -139.28000
12      2.93000   -240.46000   -139.45000
12    -35.25000   -236.87000   -140.19000
12     -6.54000   -222.52000   -140.65000
12     40.78000   -156.63000   -140.87000
12     49.59000   -176.85000   -141.22000
12     59.05000   -165.44000   -141.33000
12     59.05000   -152.72000   -141.95000
12     46.00000   -162.18000   -141.73000
12     26.10000   -202.95000   -141.27000
12     10.76000   -208.17000   -141.61000
12      0.97000   -194.79000   -141.90000
12     15.33000   -193.16000   -141.61000
12     31.32000   -151.41000   -141.78000
12     30.99000   -141.30000   -141.78000
12     41.43000   -140.97000   -142.13000
12    -38.19000   -211.10000   -141.95000
12    -42.76000   -199.03000   -141.95000
12     16.96000   -238.50000   -141.95000
12     33.60000   -238.50000   -142.47000
12     38.50000   -231.00000   -142.24000
12     23.81000   -213.06000   -142.24000
12      3.91000   -228.71000   -142.24000
12     -1.64000   -163.15000   -144.06000
12     35.56000   -169.03000   -144.06000
12     -1.32000   -211.43000   -144.06000
12    -38.19000   -225.78000   -144.29000
12     -2.29000   -178.48000   -144.91000
12     12.72000   -181.75000   -144.85000
12     29.36000   -182.07000   -144.97000
12     16.96000   -160.22000   -144.97000
12      7.50000   -155.00000   -144.97000
12    -13.39000   -181.75000   -144.97000
12    -33.62000   -185.33000   -144.97000
12    -32.97000   -202.95000   -145.02000
12     19.24000   -226.11000   -145.14000
12     11.08000   -170.98000   -145.82000
12     46.98000   -208.82000   -145.82000
12    -11.76000   -204.58000   -147.30000
12    -21.55000   -223.50000   -148.21000
12    -12.08000   -245.02000   -149.00000
12     46.33000   -193.81000   -150.88000
12     59.38000   -186.31000   -151.51000
12     41.11000   -152.39000   -152.98000
12     51.88000   -170.33000   -153.44000
12     60.03000   -156.30000   -153.84000
12     41.76000   -142.28000   -153.95000
12     29.03000   -157.28000   -153.95000
12     24.46000   -144.89000   -154.29000
12     30.66000   -194.14000   -151.39000
12     33.93000   -217.95000   -151.39000
12    -16.00000   -191.21000   -151.68000
12     13.04000   -204.58000   -151.90000
12     16.31000   -192.84000   -151.68000
12     21.20000   -175.55000   -151.96000
12     43.72000   -182.07000   -151.73000
12     49.92000   -158.59000   -151.79000
12     -7.84000   -224.47000   -152.36000
12      2.93000   -239.15000   -152.36000
12     17.29000   -238.17000   -152.36000
12      8.47000   -221.54000   -152.36000
12     24.14000   -209.47000   -152.36000
12     -0.99000   -194.79000   -152.36000
12    -38.19000   -214.04000   -152.36000
12    -47.00000   -199.03000   -152.36000
12     38.50000   -168.70000   -154.52000
12      1.95000   -209.14000   -154.52000
12     -2.29000   -165.76000   -154.52000
12    -18.94000   -169.03000   -154.52000
12    -35.91000   -228.71000   -154.52000
12    -32.64000   -244.04000   -154.52000
12     33.28000   -236.87000   -154.52000
12     42.09000   -227.41000   -154.52000
12     -2.95000   -180.12000   -154.97000
12     16.96000   -160.54000   -154.97000
12      4.23000   -154.67000   -155.60000
12    -32.64000   -190.23000   -155.60000
12    -32.64000   -201.64000   -155.60000
12     24.79000   -225.45000   -156.28000
12     46.33000   -216.32000   -156.05000
12     53.83000   -206.21000   -156.05000
12      8.80000   -184.03000   -156.22000
12      8.80000   -170.98000   -156.56000
12     40.78000   -205.56000   -156.28000
12    -20.90000   -212.08000   -156.56000
12    -23.18000   -181.75000   -156.96000
12    -10.13000   -206.54000   -157.76000
12    -20.90000   -226.76000   -159.12000
12     -9.80000   -230.02000   -159.12000
12    -10.13000   -246.00000   -159.12000
12     51.22000   -189.57000   -162.02000
12     30.99000   -196.75000   -161.17000
12    -17.31000   -195.12000   -162.19000
12     15.65000   -200.99000   -162.08000
12     18.92000   -181.09000   -162.08000
12    -33.30000   -220.56000   -163.44000
12      3.58000   -240.46000   -163.33000
12     14.67000   -237.20000   -163.39000
12      1.62000   -223.17000   -163.44000
12     25.44000   -210.78000   -163.44000
12      0.32000   -192.51000   -163.39000
12     41.43000   -157.94000   -163.44000
12     36.54000   -146.85000   -163.61000
12     53.18000   -169.35000   -163.61000
12     13.04000   -145.87000   -163.73000
12     50.24000   -148.48000   -163.73000
12     38.50000   -187.62000   -164.01000
12     49.59000   -177.83000   -164.01000
12     14.67000   -210.45000   -164.13000
12     11.74000   -223.17000   -164.13000
12    -12.74000   -181.42000   -164.41000
12     29.36000   -161.52000   -164.58000
12     24.79000   -146.19000   -164.58000
12     -6.54000   -165.44000   -164.64000
12    -19.26000   -170.98000   -164.64000
12      5.54000   -208.17000   -164.64000
12     -9.15000   -218.93000   -164.64000
12     62.64000   -163.48000   -164.64000
12     41.43000   -168.37000   -165.66000
12     20.22000   -159.24000   -165.49000
12    -32.97000   -242.09000   -165.43000
12    -43.74000   -205.88000   -165.43000
12     24.79000   -172.94000   -166.17000
12      5.86000   -158.26000   -166.74000
12      7.82000   -170.66000   -167.42000
12     -2.95000   -177.51000   -167.08000
12    -24.16000   -213.06000   -167.48000
12    -29.05000   -199.03000   -167.54000
12    -30.36000   -185.99000   -167.93000
12     -9.80000   -205.23000   -168.50000
12    -22.20000   -240.78000   -168.90000
12     28.38000   -222.19000   -169.53000
12     46.33000   -203.93000   -169.87000
12     28.71000   -199.03000   -171.52000
12     14.02000   -197.40000   -172.14000
12     48.94000   -192.51000   -172.37000
12    -18.28000   -196.10000   -172.37000
12     13.70000   -179.79000   -172.31000
12     -9.15000   -234.91000   -172.77000
12    -22.85000   -228.71000   -172.77000
12     39.15000   -155.33000   -173.96000
12     43.06000   -147.17000   -173.96000
12     47.63000   -160.22000   -173.96000
12      9.45000   -146.85000   -173.96000
12     -6.54000   -195.12000   -173.90000
12      0.32000   -225.13000   -173.90000
12     28.05000   -210.45000   -174.19000
12     39.80000   -185.66000   -174.64000
12     49.59000   -173.27000   -174.42000
12     14.67000   -217.30000   -174.59000
12      4.23000   -207.19000   -175.04000
12     30.66000   -148.15000   -175.04000
12     -3.93000   -164.13000   -175.04000
12    -24.81000   -171.96000   -175.04000
12     -8.17000   -216.65000   -175.04000
12     14.35000   -226.76000   -175.04000
12     19.24000   -153.04000   -176.06000
12     37.19000   -170.00000   -176.06000
12     28.05000   -187.62000   -176.06000
12    -15.35000   -161.52000   -176.75000
12     23.16000   -169.68000   -176.80000
12      5.86000   -157.28000   -176.86000
12     -3.60000   -178.16000   -177.54000
12     12.72000   -169.35000   -177.54000
12    -22.20000   -214.36000   -177.49000
12    -28.40000   -184.68000   -177.94000
11     -3.26000   -180.05000      0.06000
11    -12.08000   -172.29000    -14.44000
11    -13.72000   -212.73000    -14.44000
11    -15.35000   -204.90000    -15.07000
11    -33.30000   -163.48000    -15.01000
11    -18.28000   -155.98000    -15.01000
11     -8.82000   -155.98000    -15.01000
11    -31.99000   -155.65000    -15.01000
11     12.06000   -219.91000    -15.01000
11      2.60000   -216.65000    -16.15000
11     -5.56000   -191.86000    -16.54000
11    -11.11000   -173.27000    -27.80000
11    -28.40000   -155.65000    -27.80000
11    -40.80000   -147.82000    -27.80000
11      5.86000   -219.26000    -27.80000
11      9.13000   -214.04000    -27.80000
11     13.04000   -211.10000    -27.80000
11     21.53000   -223.17000    -27.80000
11     17.29000   -230.35000    -27.80000
11    -24.81000   -178.81000    -27.80000
11    -28.07000   -202.62000    -27.80000
11     -1.32000   -115.53000    -36.10000
11    -26.12000   -116.51000    -36.04000
11     18.26000   -129.23000    -36.78000
11     -2.29000   -219.58000    -36.78000
11    -31.99000   -217.30000    -36.73000
11    -40.80000   -196.42000    -36.73000
11    -31.01000   -164.13000    -36.73000
11    -20.57000   -162.18000    -36.73000
11    -32.97000   -190.55000    -36.73000
11    -40.80000   -147.50000    -38.89000
11     -7.84000   -173.27000    -38.89000
11      0.64000   -191.21000    -38.89000
11     19.24000   -224.47000    -38.89000
11    -26.44000   -206.21000    -38.89000
11     -4.25000    -99.55000    -38.89000
11    -43.74000   -207.19000    -41.16000
11    -14.69000   -196.10000    -41.10000
11    -35.25000   -136.41000    -42.86000
11    -59.08000   -171.96000    -42.86000
11     29.69000   -153.04000    -42.86000
11      3.58000   -176.85000    -42.86000
11     19.24000   -185.99000    -42.86000
11    -24.81000   -120.10000    -48.27000
11     -9.80000   -115.86000    -48.15000
11    -31.66000   -215.67000    -48.15000
11     -4.91000   -227.74000    -48.15000
11      4.56000   -205.56000    -48.15000
11      5.54000   -218.60000    -48.15000
11    -39.50000   -198.38000    -48.15000
11    -37.54000   -191.21000    -48.15000
11    -51.57000   -194.14000    -48.15000
11    -21.22000   -161.85000    -49.06000
11    -10.45000   -172.94000    -49.06000
11     -1.32000   -191.53000    -49.06000
11    -32.32000   -226.76000    -49.06000
11     -5.23000    -96.94000    -49.35000
11     31.97000   -143.91000    -54.46000
11     34.25000   -136.41000    -54.41000
11    -59.08000   -172.94000    -54.46000
11      3.25000   -140.97000    -58.16000
11    -12.74000   -115.53000    -58.16000
11    -42.43000   -128.58000    -58.16000
11    -41.45000   -144.56000    -58.16000
11    -36.89000   -154.67000    -58.16000
11    -12.74000   -166.09000    -58.16000
11    -49.61000   -194.47000    -58.33000
11      4.88000   -216.65000    -58.33000
11     -1.32000   -229.69000    -58.33000
11    -28.40000   -221.87000    -60.20000
11    -12.74000   -212.73000    -59.75000
11     -4.25000    -99.22000    -59.75000
11    -59.40000   -189.57000    -59.75000
11    -39.82000   -202.29000    -61.68000
11    -60.38000   -169.68000    -64.64000
11     31.97000   -166.74000    -64.64000
11    -31.01000   -232.30000    -67.14000
11    -45.37000   -218.28000    -67.08000
11    -13.06000   -210.78000    -74.08000
11    -37.21000   -157.28000    -74.08000
11    -50.59000   -136.08000    -74.08000
11    -65.93000   -191.53000    -74.08000
11    -52.55000   -197.08000    -76.69000
11    -37.54000   -200.01000    -76.52000
11      5.54000   -139.34000    -68.39000
11      3.58000   -215.34000    -68.62000
11     34.25000   -170.00000    -79.02000
11     45.35000   -165.44000    -74.93000
11    -58.42000   -172.94000    -74.93000
11    -50.26000   -176.20000    -75.95000
11    -62.66000   -162.83000    -76.18000
11    -48.31000   -221.54000    -80.56000
11    -40.80000   -216.65000    -80.56000
11    -10.78000   -171.63000    -81.30000
11    -25.14000   -158.59000    -80.95000
11    -19.26000   -157.61000    -80.95000
11    -20.24000   -192.84000    -84.25000
11    -63.32000   -190.88000    -84.25000
11    -13.06000   -211.10000    -84.59000
11    -22.20000   -125.32000    -84.48000
11    -49.61000   -137.39000    -84.48000
11    -37.21000   -157.94000    -84.48000
11    -33.95000   -184.03000    -84.48000
11    -40.80000   -195.77000    -88.46000
11    -48.63000   -200.99000    -88.46000
11    -40.47000   -216.32000    -90.96000
11    -49.29000   -219.26000    -90.96000
11    -25.79000   -160.54000    -91.30000
11    -28.40000   -153.04000    -91.36000
11    -11.76000   -171.96000    -91.36000
11     22.83000   -105.75000    -91.36000
11    -25.14000   -145.87000    -91.36000
11    -56.14000   -176.20000    -91.98000
11    -51.24000   -167.07000    -91.76000
11    -19.92000   -192.51000    -95.62000
11    -33.95000   -184.36000    -96.19000
11    -22.20000   -125.97000    -96.13000
11    -15.67000   -117.16000    -96.25000
11    -16.98000   -104.77000    -96.19000
11     14.35000   -110.64000    -96.30000
11    -29.05000   -170.98000   -103.69000
11    -16.33000   -155.00000   -103.81000
11     46.65000   -124.34000   -103.98000
11    -55.81000   -183.70000   -104.09000
11    -48.31000   -170.00000   -104.55000
11    -42.43000   -136.08000   -104.32000
11    -47.98000   -144.24000   -104.43000
11    -41.78000   -128.58000   -104.43000
11    -16.65000   -143.58000   -104.38000
11    -10.78000   -152.06000   -104.38000
11    -13.06000   -209.14000   -105.12000
11    -13.39000   -118.79000   -106.03000
11    -17.96000   -115.21000   -107.96000
11     -8.49000   -110.97000   -108.19000
11      8.80000   -118.79000   -108.24000
11    -27.42000   -171.31000   -115.35000
11    -35.91000   -161.20000   -115.35000
11    -54.18000   -180.44000   -115.35000
11     -1.32000   -117.49000   -115.63000
11    -14.37000   -144.56000   -115.92000
11    -12.08000   -167.07000   -125.35000
11    -13.39000   -173.27000   -175.10000
11    -15.35000   -185.99000   -175.10000
11      3.91000   -187.94000   -174.64000
11     18.92000   -187.29000   -174.59000
11     32.95000   -177.83000   -165.55000
11     27.07000   -157.94000   -179.70000
11     38.17000   -211.10000   -167.37000
11     14.35000   -149.78000   -153.32000
11    -22.85000   -213.38000   -146.10000
11    -24.81000   -200.99000   -145.31000
11    -23.83000   -183.38000   -145.19000
11    -27.75000   -200.01000   -134.56000
11    -26.44000   -234.26000   -157.53000
