# Supplementary material for: Design Principles of Pancreatic Islets: Glucose-Dependent Coordination of Hormone Pulses
Source: PLoS One. 2016 Apr 1;11(4):e0152446. doi: 10.1371/journal.pone.0152446 (PMC4818077; doi:10.1371/journal.pone.0152446)
Supplement: S2 Dataset — Three-dimensional coordinates of α and β cells within human islets (n = 28). Columns represent types, x, y, and z coordinates (μm) of cells (rows) within an islet. The numbers of the first column are 11 (α cell) and 12 (β cell). (ZIP) [file pone.0152446.s010.zip › Human/H03.txt]

12    247.03000   -175.48000      0.00000
12    205.91000   -112.53000   -141.00000
12    225.82000   -126.23000   -141.00000
12    279.66000    -88.39000   -140.00000
12    267.26000   -138.30000   -139.00000
12    263.02000   -150.69000   -139.00000
12    233.00000    -94.92000   -138.00000
12    220.27000   -104.05000   -138.00000
12    183.40000   -112.86000   -138.00000
12    187.64000   -125.90000   -138.00000
12    264.00000    -96.22000   -138.00000
12    274.77000   -106.98000   -138.00000
12    258.12000   -132.75000   -137.00000
12    258.12000   -124.27000   -137.00000
12    267.91000   -127.21000   -136.00000
12    260.74000    -78.61000   -135.00000
12    212.77000   -150.04000   -135.00000
12    182.74000   -135.36000   -134.00000
12    177.85000   -121.99000   -134.00000
12    234.96000   -112.20000   -134.00000
12    163.49000   -147.43000   -133.00000
12    161.86000   -126.88000   -133.00000
12    246.38000   -145.80000   -132.00000
12    195.80000    -90.35000   -131.00000
12    190.90000    -96.22000   -131.00000
12    213.42000    -86.44000   -131.00000
12    204.93000   -110.57000   -130.00000
12    208.52000   -114.81000   -130.00000
12    228.76000   -118.40000   -130.00000
12    273.14000   -144.82000   -130.00000
12    278.36000    -94.26000   -129.00000
12    267.59000    -87.41000   -129.00000
12    279.99000   -141.56000   -129.00000
12    279.66000   -133.73000   -129.00000
12    200.04000   -100.13000   -129.00000
12    231.37000   -105.03000   -129.00000
12    139.02000   -136.34000   -128.00000
12    264.98000   -153.63000   -127.00000
12    264.32000   -135.69000   -127.00000
12    247.68000   -133.40000   -127.00000
12    233.98000    -94.26000   -127.00000
12    220.92000   -101.44000   -127.00000
12    267.91000    -98.50000   -127.00000
12    257.47000    -95.89000   -127.00000
12    196.78000   -114.16000   -127.00000
12    185.35000   -110.90000   -127.00000
12    175.89000   -113.18000   -127.00000
12    260.74000   -111.22000   -126.00000
12    269.22000   -117.75000   -126.00000
12    285.54000   -162.76000   -126.00000
12    223.21000    -94.92000   -125.00000
12    260.41000   -123.95000   -125.00000
12    269.87000   -125.25000   -125.00000
12    209.18000   -154.28000   -124.00000
12    200.04000   -143.84000   -124.00000
12    220.60000   -156.24000   -124.00000
12    242.79000   -151.34000   -124.00000
12    258.12000   -135.04000   -124.00000
12    279.99000   -150.37000   -124.00000
12    181.11000   -101.77000   -124.00000
12    204.93000    -85.78000   -123.00000
12    197.10000    -78.28000   -123.00000
12    182.42000   -130.47000   -123.00000
12    169.69000   -139.28000   -123.00000
12    167.41000   -123.62000   -122.00000
12    158.27000   -129.49000   -122.00000
12    160.23000   -149.06000   -122.00000
12    240.18000   -111.88000   -121.00000
12    251.92000   -107.31000   -121.00000
12    180.13000   -121.99000   -121.00000
12    262.69000   -144.49000   -120.00000
12    215.70000    -86.44000   -120.00000
12    209.83000   -112.53000   -119.00000
12    209.50000   -105.68000   -119.00000
12    256.17000    -78.93000   -119.00000
12    290.10000    -81.87000   -119.00000
12    278.68000   -143.52000   -118.00000
12    279.34000   -134.38000   -118.00000
12    280.64000    -95.24000   -118.00000
12    269.55000    -85.46000   -118.00000
12    261.71000    -87.09000   -118.00000
12    227.45000    -87.09000   -118.00000
12    202.65000   -101.44000   -118.00000
12    212.11000    -76.00000   -117.00000
12    167.41000   -111.22000   -117.00000
12    282.93000   -173.20000   -116.00000
12    267.26000   -149.71000   -116.00000
12    248.66000   -134.38000   -116.00000
12    268.24000    -98.83000   -116.00000
12    237.57000    -91.98000   -116.00000
12    224.19000   -104.37000   -116.00000
12    197.10000   -115.14000   -116.00000
12    196.12000   -103.40000   -116.00000
12    188.29000   -108.62000   -116.00000
12    192.86000    -92.63000   -116.00000
12    251.60000   -173.85000   -116.00000
12    258.45000   -175.15000   -116.00000
12    266.28000   -114.49000   -115.00000
12    288.47000   -153.63000   -115.00000
12    293.37000   -167.98000   -115.00000
12    293.69000   -177.11000   -115.00000
12    254.21000    -95.57000   -115.00000
12    279.66000   -104.05000   -115.00000
12    174.91000   -178.74000   -115.00000
12    180.13000   -192.44000   -115.00000
12    216.35000   -199.94000   -115.00000
12    206.89000   -197.66000   -115.00000
12    196.78000   -192.12000   -115.00000
12    266.61000   -126.23000   -114.00000
12    268.57000   -135.04000   -114.00000
12    273.14000   -123.29000   -114.00000
12    217.33000    -97.20000   -114.00000
12    188.62000   -136.34000   -114.00000
12    165.45000   -131.12000   -114.00000
12    163.82000   -118.07000   -114.00000
12    216.68000   -158.19000   -113.00000
12    204.93000   -156.56000   -113.00000
12    200.04000   -139.28000   -113.00000
12    193.51000   -150.69000   -113.00000
12    159.90000   -140.58000   -113.00000
12    175.56000   -102.09000   -113.00000
12    181.76000    -94.59000   -113.00000
12    268.57000   -106.98000   -113.00000
12    181.76000   -127.86000   -112.00000
12    178.50000   -135.04000   -112.00000
12    167.41000   -139.60000   -112.00000
12    202.65000    -83.17000   -112.00000
12    207.87000    -91.00000   -112.00000
12    278.68000   -150.04000   -112.00000
12    229.08000    -97.20000   -111.00000
12    282.27000   -182.98000   -111.00000
12    253.88000   -142.21000   -111.00000
12    172.95000   -166.02000   -111.00000
12    169.04000   -148.41000   -111.00000
12    185.35000   -182.66000   -111.00000
12    188.62000   -191.14000   -111.00000
12    176.54000   -111.22000   -110.00000
12    230.39000   -201.57000   -110.00000
12    182.09000   -169.94000   -109.00000
12    173.61000   -123.62000   -109.00000
12    158.27000   -124.27000   -109.00000
12    217.01000    -84.15000   -109.00000
12    225.82000   -156.89000   -109.00000
12    220.60000   -111.22000   -109.00000
12    212.77000   -106.01000   -108.00000
12    239.52000   -100.13000   -108.00000
12    257.15000   -106.66000   -108.00000
12    275.42000   -112.86000   -108.00000
12    280.97000   -140.91000   -107.00000
12    285.54000   -135.69000   -107.00000
12    281.29000   -129.49000   -107.00000
12    229.73000    -88.07000   -107.00000
12    196.12000    -79.59000   -107.00000
12    210.81000    -77.96000   -106.00000
12    260.08000   -160.15000   -106.00000
12    197.43000    -93.94000   -105.00000
12    190.90000    -88.39000   -105.00000
12    202.98000    -99.48000   -105.00000
12    238.87000    -89.37000   -105.00000
12    224.19000    -79.91000   -105.00000
12    268.89000    -95.24000   -105.00000
12    265.63000    -88.39000   -105.00000
12    259.10000   -176.13000   -105.00000
12    263.67000   -171.57000   -105.00000
12    254.86000   -166.35000   -105.00000
12    283.58000   -172.22000   -105.00000
12    290.10000   -159.82000   -105.00000
12    270.20000   -147.76000   -105.00000
12    250.62000   -177.44000   -105.00000
12    243.77000   -180.37000   -105.00000
12    249.64000   -133.08000   -104.00000
12    256.17000    -95.89000   -104.00000
12    246.38000    -94.59000   -104.00000
12    286.52000   -154.28000   -104.00000
12    286.52000   -144.49000   -104.00000
12    173.93000   -175.48000   -104.00000
12    190.57000   -100.13000   -104.00000
12    197.75000   -112.53000   -103.00000
12    187.64000   -136.01000   -103.00000
12    215.70000    -95.57000   -103.00000
12    273.79000   -122.31000   -103.00000
12    272.16000   -137.97000   -103.00000
12    265.96000   -131.12000   -103.00000
12    168.06000   -111.55000   -102.00000
12    170.67000    -97.85000   -102.00000
12    180.13000    -93.29000   -102.00000
12    271.83000   -104.70000   -102.00000
12    290.76000   -168.63000   -102.00000
12    218.64000   -199.29000   -102.00000
12    198.08000   -189.18000   -102.00000
12    163.16000   -130.14000   -102.00000
12    161.86000   -113.18000   -102.00000
12    204.61000    -80.24000   -101.00000
12    208.20000    -87.09000   -101.00000
12    278.36000   -150.69000   -101.00000
12    186.99000   -192.44000   -100.00000
12    164.14000   -154.61000   -100.00000
12    162.51000   -139.93000   -100.00000
12    278.36000   -183.63000   -100.00000
12    232.34000   -199.94000    -99.00000
12    201.67000   -198.31000    -99.00000
12    287.49000   -179.39000    -99.00000
12    229.41000   -208.75000    -99.00000
12    207.87000   -179.72000    -99.00000
12    193.51000   -162.76000    -99.00000
12    177.85000   -129.82000    -98.00000
12    227.78000   -157.54000    -98.00000
12    157.62000   -123.29000    -98.00000
12    216.35000    -84.80000    -98.00000
12    275.09000   -113.83000    -97.00000
12    236.26000    -98.18000    -97.00000
12    222.56000    -85.46000    -96.00000
12    197.43000    -79.91000    -96.00000
12    260.08000   -173.85000    -94.00000
12    250.95000   -175.15000    -94.00000
12    260.08000   -164.72000    -94.00000
12    280.64000   -136.01000    -94.00000
12    282.93000   -129.16000    -94.00000
12    291.08000   -158.19000    -93.00000
12    173.61000   -171.24000    -93.00000
12    244.75000   -127.21000    -93.00000
12    265.96000    -93.94000    -92.00000
12    234.63000    -89.37000    -92.00000
12    210.15000    -76.32000    -92.00000
12    187.64000   -135.69000    -92.00000
12    275.75000   -143.52000    -92.00000
12    275.42000   -123.62000    -92.00000
12    259.76000   -183.96000    -92.00000
12    178.83000   -178.74000    -92.00000
12    210.81000    -95.57000    -92.00000
12    199.39000    -87.41000    -92.00000
12    167.73000   -122.64000    -92.00000
12    270.85000   -105.68000    -91.00000
12    293.04000   -168.63000    -91.00000
12    219.29000   -198.64000    -91.00000
12    198.73000   -190.81000    -91.00000
12    245.72000   -186.90000    -91.00000
12    234.63000   -184.94000    -91.00000
12    166.43000   -111.22000    -91.00000
12    187.96000    -95.89000    -91.00000
12    160.88000   -113.18000    -91.00000
12    164.14000   -103.40000    -91.00000
12    260.74000    -89.70000    -91.00000
12    249.97000    -91.98000    -91.00000
12    178.17000    -88.07000    -91.00000
12    160.88000   -133.40000    -91.00000
12    271.18000   -140.58000    -90.00000
12    289.45000   -112.86000    -90.00000
12    274.44000    -96.55000    -90.00000
12    192.53000   -192.77000    -89.00000
12    184.70000   -192.12000    -89.00000
12    162.18000   -145.15000    -89.00000
12    153.70000   -150.69000    -89.00000
12    153.70000   -132.43000    -89.00000
12    226.80000   -115.46000    -89.00000
12    244.09000   -102.74000    -89.00000
12    277.05000   -185.59000    -89.00000
12    282.93000   -148.41000    -89.00000
12    204.61000    -80.89000    -89.00000
12    290.10000   -142.86000    -89.00000
12    292.06000   -101.11000    -89.00000
12    281.95000    -91.00000    -89.00000
12    182.74000   -100.46000    -89.00000
12    173.61000   -104.70000    -89.00000
12    173.28000    -94.92000    -89.00000
12    203.30000   -179.72000    -88.00000
12    193.51000   -162.76000    -88.00000
12    165.45000   -155.26000    -88.00000
12    232.34000   -197.33000    -88.00000
12    228.10000   -207.12000    -88.00000
12    289.45000   -183.31000    -88.00000
12    285.86000   -171.57000    -88.00000
12    294.02000   -175.81000    -88.00000
12    176.54000   -112.86000    -88.00000
12    190.90000    -83.17000    -88.00000
12    198.73000    -95.57000    -88.00000
12    230.06000    -83.50000    -88.00000
12    169.69000   -131.12000    -88.00000
12    193.19000   -182.98000    -88.00000
12    201.02000   -198.64000    -88.00000
12    279.01000   -103.72000    -88.00000
12    155.33000   -120.36000    -87.00000
12    214.07000    -85.13000    -87.00000
12    177.20000   -130.14000    -87.00000
12    237.24000    -98.50000    -86.00000
12    273.79000   -115.14000    -86.00000
12    280.64000   -113.83000    -86.00000
12    221.25000    -83.50000    -85.00000
12    282.60000   -136.34000    -83.00000
12    282.60000   -126.88000    -83.00000
12    284.88000   -121.34000    -83.00000
12    264.65000   -172.54000    -82.00000
12    292.06000   -160.80000    -82.00000
12    291.74000   -151.02000    -82.00000
12    238.22000   -164.06000    -82.00000
12    260.08000   -100.79000    -82.00000
12    229.41000    -96.22000    -82.00000
12    257.47000   -167.98000    -81.00000
12    214.72000    -95.57000    -81.00000
12    207.54000    -91.00000    -81.00000
12    199.39000    -86.44000    -81.00000
12    239.85000    -90.02000    -81.00000
12    267.26000    -92.31000    -81.00000
12    236.26000   -105.68000    -81.00000
12    190.25000   -126.55000    -81.00000
12    185.68000   -135.04000    -81.00000
12    165.77000   -123.95000    -81.00000
12    149.78000   -124.92000    -81.00000
12    246.38000   -169.94000    -81.00000
12    278.03000   -142.21000    -81.00000
12    173.61000   -174.18000    -81.00000
12    174.91000   -120.68000    -81.00000
12    234.96000   -202.88000    -81.00000
12    295.33000   -132.10000    -81.00000
12    247.03000   -109.92000    -81.00000
12    238.55000   -154.61000    -80.00000
12    249.64000   -185.59000    -80.00000
12    214.07000   -202.23000    -80.00000
12    151.42000   -139.60000    -80.00000
12    162.84000   -115.14000    -80.00000
12    166.75000   -108.62000    -80.00000
12    167.73000   -114.81000    -80.00000
12    188.62000    -91.33000    -80.00000
12    260.74000    -91.00000    -80.00000
12    268.57000   -107.64000    -80.00000
12    273.14000    -98.50000    -79.00000
12    249.64000    -92.96000    -79.00000
12    287.17000   -110.90000    -79.00000
12    159.25000   -128.19000    -79.00000
12    269.22000   -139.93000    -79.00000
12    241.81000   -138.62000    -78.00000
12    233.00000   -117.42000    -78.00000
12    211.79000   -142.21000    -78.00000
12    199.06000   -130.79000    -78.00000
12    157.29000   -145.15000    -78.00000
12    150.76000   -132.10000    -78.00000
12    174.58000   -103.07000    -78.00000
12    176.87000    -95.57000    -78.00000
12    204.28000    -81.22000    -78.00000
12    243.44000   -100.46000    -78.00000
12    287.49000   -102.74000    -78.00000
12    279.99000   -149.39000    -78.00000
12    192.86000   -192.12000    -78.00000
12    158.27000   -136.01000    -78.00000
12    186.66000   -199.62000    -78.00000
12    197.10000   -200.60000    -77.00000
12    219.94000   -209.73000    -77.00000
12    226.47000   -208.42000    -77.00000
12    280.31000   -176.13000    -77.00000
12    283.25000   -170.26000    -77.00000
12    292.06000   -168.30000    -77.00000
12    277.05000   -104.70000    -77.00000
12    277.05000    -97.20000    -77.00000
12    209.83000    -76.98000    -77.00000
12    201.34000    -96.22000    -77.00000
12    229.41000    -87.09000    -77.00000
12    193.84000    -84.48000    -77.00000
12    191.55000   -171.89000    -77.00000
12    168.71000   -132.43000    -76.00000
12    154.35000   -119.05000    -76.00000
12    151.74000   -162.76000    -76.00000
12    180.79000   -191.46000    -76.00000
12    192.21000   -185.59000    -76.00000
12    170.34000   -203.53000    -76.00000
12    203.95000   -202.88000    -76.00000
12    261.06000   -184.29000    -76.00000
12    276.07000   -183.31000    -76.00000
12    200.04000   -117.10000    -76.00000
12    196.12000   -111.55000    -76.00000
12    232.67000   -128.19000    -75.00000
12    280.31000   -111.55000    -75.00000
12    214.07000    -87.41000    -74.00000
12    217.01000    -79.59000    -74.00000
12    246.05000   -194.07000    -73.00000
12    224.84000   -182.66000    -73.00000
12    202.65000   -187.55000    -73.00000
12    288.15000   -121.66000    -72.00000
12    264.65000   -114.81000    -72.00000
12    287.82000   -143.19000    -72.00000
12    286.84000   -134.71000    -72.00000
12    299.24000   -166.35000    -72.00000
12    296.96000   -157.54000    -71.00000
12    295.00000   -149.06000    -71.00000
12    262.69000    -99.16000    -71.00000
12    294.02000   -102.09000    -71.00000
12    234.63000    -97.20000    -71.00000
12    164.14000   -164.39000    -71.00000
12    268.57000   -176.79000    -71.00000
12    260.41000   -174.18000    -71.00000
12    236.91000   -166.35000    -71.00000
12    227.45000   -161.78000    -71.00000
12    284.88000   -127.21000    -71.00000
12    252.25000   -120.03000    -71.00000
12    148.81000   -170.91000    -71.00000
12    144.89000   -149.06000    -71.00000
12    245.72000   -107.64000    -70.00000
12    268.57000    -91.33000    -70.00000
12    237.57000    -89.04000    -70.00000
12    208.52000    -91.65000    -70.00000
12    172.30000   -124.92000    -70.00000
12    186.01000   -133.08000    -70.00000
12    190.90000   -125.90000    -70.00000
12    173.61000   -185.27000    -70.00000
12    230.39000   -204.18000    -70.00000
12    233.98000   -200.60000    -70.00000
12    215.38000    -98.18000    -70.00000
12    235.61000   -106.66000    -69.00000
12    257.15000    -92.63000    -69.00000
12    268.89000   -104.70000    -69.00000
12    186.01000    -90.02000    -69.00000
12    167.73000   -108.94000    -69.00000
12    162.18000   -115.79000    -69.00000
12    167.41000   -118.73000    -69.00000
12    151.09000   -124.27000    -69.00000
12    147.83000   -139.28000    -69.00000
12    145.87000   -154.61000    -69.00000
12    176.87000   -204.18000    -69.00000
12    166.75000   -197.99000    -69.00000
12    153.70000   -176.46000    -69.00000
12    243.77000   -199.29000    -69.00000
12    252.90000   -191.46000    -69.00000
12    211.13000   -209.73000    -69.00000
12    159.90000   -128.19000    -68.00000
12    287.17000   -108.29000    -67.00000
12    202.98000    -84.15000    -67.00000
12    248.99000    -96.22000    -67.00000
12    178.83000    -98.83000    -67.00000
12    172.30000   -100.79000    -67.00000
12    291.74000   -110.57000    -66.00000
12    282.60000    -99.81000    -66.00000
12    311.64000   -144.17000    -66.00000
12    287.82000   -172.87000    -66.00000
12    200.36000    -99.48000    -66.00000
12    235.28000   -119.38000    -66.00000
12    193.51000   -189.51000    -65.00000
12    186.66000   -195.70000    -65.00000
12    225.82000   -207.45000    -65.00000
12    155.66000   -117.42000    -65.00000
12    194.49000    -81.87000    -65.00000
12    223.53000    -87.41000    -65.00000
12    233.32000    -86.44000    -65.00000
12    274.44000    -97.53000    -65.00000
12    156.96000   -142.54000    -65.00000
12    158.59000   -135.04000    -65.00000
12    166.75000   -207.12000    -65.00000
12    296.30000   -175.48000    -65.00000
12    198.41000   -202.55000    -65.00000
12    280.97000   -115.14000    -64.00000
12    204.61000   -128.19000    -63.00000
12    197.10000   -106.98000    -63.00000
12    239.52000   -144.82000    -63.00000
12    188.29000   -183.63000    -63.00000
12    188.94000   -175.15000    -63.00000
12    192.53000   -165.04000    -63.00000
12    272.16000   -152.97000    -63.00000
12    268.24000   -139.93000    -63.00000
12    148.48000   -163.09000    -62.00000
12    278.68000   -107.31000    -62.00000
12    288.15000   -137.32000    -61.00000
12    294.35000   -134.38000    -61.00000
12    289.78000   -119.71000    -61.00000
12    298.26000   -169.61000    -61.00000
12    292.06000   -165.70000    -61.00000
12    276.73000   -182.33000    -61.00000
12    261.71000   -119.05000    -61.00000
12    251.60000   -116.12000    -60.00000
12    290.43000   -102.42000    -60.00000
12    298.59000   -102.42000    -60.00000
12    293.69000   -147.43000    -60.00000
12    304.79000   -157.54000    -60.00000
12    297.28000   -156.24000    -60.00000
12    237.57000   -208.42000    -60.00000
12    164.14000   -166.67000    -60.00000
12    240.18000   -167.33000    -60.00000
12    232.34000   -157.87000    -60.00000
12    221.25000   -182.66000    -60.00000
12    210.15000   -170.59000    -60.00000
12    264.98000    -95.89000    -59.00000
12    211.46000    -91.33000    -59.00000
12    206.56000    -97.85000    -59.00000
12    177.20000   -181.35000    -59.00000
12    172.63000   -173.85000    -59.00000
12    161.53000   -151.67000    -59.00000
12    183.07000   -128.84000    -59.00000
12    193.51000   -129.16000    -59.00000
12    198.08000   -122.97000    -59.00000
12    285.86000   -126.55000    -59.00000
12    245.07000    -89.70000    -58.00000
12    234.30000    -94.59000    -58.00000
12    260.41000   -104.05000    -58.00000
12    247.36000   -107.64000    -58.00000
12    169.69000   -108.94000    -58.00000
12    166.10000   -122.31000    -58.00000
12    172.95000   -119.38000    -58.00000
12    153.70000   -127.53000    -58.00000
12    145.22000   -134.71000    -58.00000
12    145.22000   -145.47000    -58.00000
12    149.46000   -174.83000    -58.00000
12    148.15000   -152.97000    -58.00000
12    171.00000   -195.05000    -58.00000
12    242.46000   -198.96000    -58.00000
12    249.64000   -194.07000    -58.00000
12    285.86000   -185.92000    -58.00000
12    204.28000   -209.08000    -58.00000
12    185.68000   -203.86000    -58.00000
12    255.19000    -92.31000    -58.00000
12    217.01000    -97.20000    -58.00000
12    241.16000    -99.48000    -58.00000
12    268.89000   -104.70000    -58.00000
12    190.57000    -91.00000    -58.00000
12    268.57000   -180.05000    -58.00000
12    262.04000   -186.57000    -58.00000
12    164.14000   -117.75000    -57.00000
12    162.84000   -110.57000    -57.00000
12    189.27000   -101.11000    -57.00000
12    147.17000   -123.95000    -57.00000
12    232.02000   -129.82000    -57.00000
12    311.97000   -152.32000    -57.00000
12    309.03000   -138.95000    -57.00000
12    204.93000    -87.09000    -56.00000
12    179.81000   -101.11000    -56.00000
12    233.98000   -117.10000    -55.00000
12    293.37000   -110.25000    -55.00000
12    314.58000   -147.43000    -55.00000
12    198.41000    -99.48000    -55.00000
12    281.95000    -99.81000    -54.00000
12    287.17000   -172.22000    -54.00000
12    289.45000   -178.42000    -54.00000
12    226.14000   -209.08000    -54.00000
12    195.80000   -201.90000    -54.00000
12    187.64000   -192.77000    -54.00000
12    177.52000   -203.20000    -54.00000
12    169.36000   -203.86000    -54.00000
12    154.03000   -136.99000    -54.00000
12    162.18000   -132.10000    -54.00000
12    155.33000   -115.79000    -54.00000
12    284.88000   -107.96000    -54.00000
12    197.10000   -108.62000    -52.00000
12    191.23000   -169.94000    -52.00000
12    186.66000   -182.98000    -52.00000
12    253.88000   -156.89000    -52.00000
12    253.88000   -145.47000    -52.00000
12    236.91000   -146.12000    -52.00000
12    204.28000   -129.16000    -52.00000
12    269.22000   -152.97000    -52.00000
12    160.55000   -141.56000    -52.00000
12    204.93000   -109.59000    -51.00000
12    152.72000   -164.06000    -51.00000
12    139.34000   -152.32000    -51.00000
12    213.42000   -151.34000    -51.00000
12    224.51000   -103.40000    -51.00000
12    280.64000   -119.71000    -51.00000
12    270.53000   -111.88000    -51.00000
12    296.63000   -127.53000    -51.00000
12    172.63000   -101.11000    -51.00000
12    263.35000   -166.02000    -50.00000
12    278.03000   -184.29000    -50.00000
12    300.22000   -166.35000    -50.00000
12    286.52000   -135.36000    -50.00000
12    288.47000   -117.42000    -50.00000
12    294.35000   -155.91000    -49.00000
12    289.13000   -150.69000    -49.00000
12    223.21000   -180.37000    -49.00000
12    238.22000   -164.39000    -49.00000
12    259.43000   -115.79000    -49.00000
12    241.16000   -120.03000    -49.00000
12    236.26000   -207.12000    -49.00000
12    165.12000   -165.04000    -49.00000
12    293.04000   -101.11000    -48.00000
12    208.20000   -100.13000    -48.00000
12    298.59000   -136.34000    -48.00000
12    163.82000   -151.02000    -48.00000
12    263.02000   -100.46000    -47.00000
12    271.83000   -104.37000    -47.00000
12    145.22000   -141.88000    -47.00000
12    149.13000   -131.45000    -47.00000
12    157.29000   -125.25000    -47.00000
12    169.36000   -194.72000    -47.00000
12    152.39000   -174.18000    -47.00000
12    248.66000   -193.42000    -47.00000
12    202.98000   -211.36000    -47.00000
12    188.29000   -102.74000    -46.00000
12    164.47000   -116.12000    -46.00000
12    169.04000   -109.92000    -46.00000
12    149.78000   -123.62000    -46.00000
12    256.49000   -185.92000    -46.00000
12    313.93000   -139.28000    -46.00000
12    211.79000   -212.34000    -46.00000
12    187.64000   -202.88000    -46.00000
12    242.79000   -199.62000    -46.00000
12    253.56000    -95.57000    -46.00000
12    288.80000   -125.58000    -46.00000
12    273.46000   -189.51000    -45.00000
12    269.55000   -174.83000    -45.00000
12    296.96000   -175.48000    -45.00000
12    224.84000   -199.29000    -45.00000
12    144.24000   -163.74000    -45.00000
12    181.11000   -101.44000    -45.00000
12    240.18000    -95.57000    -45.00000
12    247.68000    -89.70000    -45.00000
12    200.36000   -102.74000    -44.00000
12    176.87000   -111.55000    -44.00000
12    167.41000   -121.99000    -44.00000
12    313.60000   -145.47000    -44.00000
12    309.36000   -150.04000    -44.00000
12    285.54000   -107.64000    -43.00000
12    288.15000   -173.85000    -43.00000
12    224.51000   -210.05000    -43.00000
12    195.80000   -203.53000    -43.00000
12    178.17000   -201.90000    -43.00000
12    156.64000   -115.14000    -43.00000
12    289.78000   -193.42000    -43.00000
12    290.76000   -182.66000    -43.00000
12    249.31000   -148.41000    -41.00000
12    266.94000   -156.89000    -41.00000
12    188.62000   -193.09000    -41.00000
12    188.29000   -186.24000    -41.00000
12    194.16000   -168.30000    -41.00000
12    205.91000   -123.62000    -41.00000
12    189.27000   -110.90000    -41.00000
12    255.51000   -144.49000    -40.00000
12    219.29000   -100.79000    -40.00000
12    225.82000   -112.53000    -39.00000
12    270.20000   -112.20000    -39.00000
12    294.67000   -127.86000    -39.00000
12    285.86000   -115.79000    -39.00000
12    151.42000   -146.45000    -39.00000
12    254.54000   -156.24000    -38.00000
12    254.86000   -161.78000    -38.00000
12    287.49000   -134.06000    -38.00000
12    237.57000   -117.10000    -38.00000
12    260.74000   -113.18000    -38.00000
12    226.80000   -102.74000    -38.00000
12    294.67000   -167.65000    -38.00000
12    230.06000   -208.42000    -38.00000
12    209.18000    -98.18000    -37.00000
12    292.72000   -103.40000    -37.00000
12    291.08000   -117.42000    -37.00000
12    280.97000    -99.48000    -37.00000
12    163.49000   -148.41000    -37.00000
12    171.00000   -193.42000    -36.00000
12    248.01000   -191.79000    -36.00000
12    278.68000   -183.63000    -36.00000
12    283.25000   -124.27000    -35.00000
12    276.40000   -110.57000    -35.00000
12    191.88000    -99.16000    -35.00000
12    155.01000   -126.88000    -35.00000
12    143.58000   -133.73000    -35.00000
12    209.18000   -212.34000    -35.00000
12    201.02000   -211.69000    -35.00000
12    242.46000   -197.66000    -35.00000
12    251.92000   -186.24000    -35.00000
12    226.14000   -116.44000    -34.00000
12    186.66000   -103.72000    -34.00000
12    180.13000   -102.42000    -34.00000
12    221.25000   -199.29000    -34.00000
12    245.72000   -103.07000    -34.00000
12    275.75000   -117.75000    -33.00000
12    259.10000   -118.40000    -33.00000
12    198.08000   -106.33000    -33.00000
12    200.69000    -98.18000    -33.00000
12    206.24000   -105.35000    -33.00000
12    195.47000   -201.25000    -32.00000
12    284.56000   -175.15000    -32.00000
12    286.19000   -107.96000    -31.00000
12    158.59000   -114.81000    -31.00000
12    274.11000   -136.01000    -30.00000
12    256.82000   -125.25000    -30.00000
12    262.69000   -157.21000    -30.00000
12    234.63000   -155.91000    -30.00000
12    232.34000   -186.57000    -30.00000
12    221.58000   -189.18000    -30.00000
12    261.71000   -186.90000    -29.00000
12    254.21000   -138.30000    -29.00000
12    250.95000   -148.41000    -29.00000
12    215.70000   -100.79000    -29.00000
12    190.90000   -111.88000    -29.00000
12    268.89000   -111.22000    -28.00000
12    240.50000   -119.71000    -27.00000
12    227.45000   -101.44000    -27.00000
12    288.15000   -162.43000    -26.00000
12    282.27000   -159.50000    -26.00000
12    252.58000   -162.76000    -26.00000
12    162.18000   -151.67000    -25.00000
12    157.62000   -146.78000    -25.00000
12    281.62000    -98.50000    -25.00000
12    309.36000   -145.80000    -25.00000
12    290.10000   -116.77000    -25.00000
12    255.84000   -153.63000    -24.00000
12    260.08000   -165.70000    -24.00000
12    249.31000   -191.14000    -24.00000
12    227.12000   -113.51000    -23.00000
12    185.35000   -103.40000    -23.00000
12    220.92000   -200.27000    -23.00000
12    188.94000   -164.06000    -23.00000
12    162.18000   -125.58000    -22.00000
12    155.98000   -133.73000    -22.00000
12    198.41000   -100.46000    -22.00000
12    204.93000   -103.72000    -22.00000
12    276.07000   -118.40000    -22.00000
12    267.91000   -118.40000    -22.00000
12    255.51000   -178.09000    -22.00000
12    230.71000   -206.47000    -22.00000
12    214.40000   -207.45000    -22.00000
12    186.33000   -193.42000    -22.00000
12    246.05000   -163.41000    -21.00000
12    241.81000   -155.26000    -21.00000
12    234.63000   -146.12000    -21.00000
12    192.53000   -200.60000    -21.00000
12    282.60000   -175.15000    -21.00000
12    226.80000   -120.03000    -20.00000
12    244.42000   -182.66000    -20.00000
12    230.71000   -193.75000    -20.00000
12    225.49000   -152.65000    -20.00000
12    275.75000   -137.64000    -19.00000
12    260.41000   -123.62000    -19.00000
12    249.31000   -122.97000    -19.00000
12    234.30000   -158.85000    -19.00000
12    262.69000   -156.89000    -18.00000
12    231.69000   -183.96000    -18.00000
12    272.81000   -111.22000    -17.00000
12    254.86000   -135.69000    -15.00000
12    253.56000   -164.72000    -13.00000
12    245.72000   -156.24000    -13.00000
12    256.49000   -153.63000    -13.00000
12    248.33000   -191.79000    -13.00000
12    260.74000   -169.28000    -13.00000
12    248.66000   -172.87000    -13.00000
12    220.27000   -192.77000    -13.00000
12    190.25000   -161.78000    -12.00000
12    213.42000   -158.85000    -12.00000
12    223.86000   -166.67000    -12.00000
12    255.51000   -178.74000    -10.00000
12    244.42000   -162.76000    -10.00000
12    225.82000   -155.26000     -9.00000
12    225.49000   -148.41000     -9.00000
12    193.84000   -170.59000     -9.00000
12    246.70000   -183.96000     -9.00000
12    235.28000   -192.44000     -9.00000
12    226.47000   -176.79000     -9.00000
12    234.30000   -159.82000     -8.00000
12    231.04000   -182.33000     -7.00000
12    212.77000   -165.70000     -4.00000
12    212.77000   -183.96000     -4.00000
12    212.44000   -156.24000     -1.00000
12    190.57000   -161.46000     -1.00000
12    236.26000   -151.67000     -1.00000
11    220.60000   -138.62000   -141.00000
11    237.24000   -138.30000   -141.00000
11    237.57000   -129.49000   -139.00000
11    210.48000   -134.38000   -132.00000
11    245.07000   -121.99000   -132.00000
11    249.64000   -110.25000   -132.00000
11    258.12000   -161.78000   -132.00000
11    217.99000   -130.14000   -132.00000
11    239.52000   -142.86000   -130.00000
11    238.55000   -134.71000   -130.00000
11    219.29000   -140.58000   -130.00000
11    249.97000   -154.28000   -129.00000
11    224.19000   -127.86000   -128.00000
11    242.79000   -162.11000   -126.00000
11    233.00000   -162.76000   -126.00000
11    206.89000   -174.83000   -126.00000
11    196.78000   -164.06000   -126.00000
11    240.50000   -103.07000   -125.00000
11    212.44000   -126.23000   -125.00000
11    271.50000   -163.09000   -123.00000
11    213.74000   -140.25000   -122.00000
11    242.46000   -125.25000   -121.00000
11    214.40000   -133.40000   -120.00000
11    232.67000   -123.62000   -119.00000
11    240.50000   -137.32000   -119.00000
11    234.30000   -142.54000   -119.00000
11    221.25000   -142.86000   -119.00000
11    223.86000   -135.36000   -118.00000
11    250.29000   -156.56000   -118.00000
11    233.98000   -107.64000   -117.00000
11    243.77000   -165.70000   -115.00000
11    235.28000   -165.70000   -115.00000
11    225.49000   -128.19000   -115.00000
11    244.09000   -105.68000   -114.00000
11    254.86000   -116.44000   -114.00000
11    209.18000   -126.55000   -114.00000
11    225.49000   -175.81000   -114.00000
11    201.34000   -170.91000   -114.00000
11    189.60000   -157.87000   -114.00000
11    187.96000   -147.10000   -114.00000
11    194.82000   -125.58000   -114.00000
11    213.74000   -147.76000   -113.00000
11    273.79000   -160.80000   -112.00000
11    211.79000   -166.35000   -112.00000
11    205.59000   -185.27000   -111.00000
11    192.53000   -171.89000   -111.00000
11    239.52000   -134.06000   -110.00000
11    246.70000   -122.97000   -110.00000
11    257.15000   -151.67000   -110.00000
11    234.96000   -116.12000   -109.00000
11    242.46000   -112.20000   -109.00000
11    214.07000   -136.34000   -109.00000
11    206.56000   -141.23000   -109.00000
11    235.61000   -140.91000   -108.00000
11    223.86000   -143.84000   -108.00000
11    232.02000   -123.62000   -108.00000
11    245.72000   -152.00000   -107.00000
11    183.40000   -118.07000   -107.00000
11    220.92000   -133.73000   -107.00000
11    248.01000   -157.54000   -106.00000
11    217.01000   -190.48000   -106.00000
11    231.04000   -107.31000   -105.00000
11    180.46000   -148.41000   -105.00000
11    176.22000   -156.24000   -105.00000
11    260.08000   -134.71000   -105.00000
11    229.73000   -134.71000   -105.00000
11    245.40000   -170.26000   -104.00000
11    241.81000   -162.43000   -104.00000
11    218.31000   -126.55000   -104.00000
11    201.67000   -170.26000   -103.00000
11    207.22000   -122.31000   -103.00000
11    199.39000   -128.84000   -103.00000
11    262.37000   -121.99000   -103.00000
11    230.71000   -169.94000   -103.00000
11    220.92000   -181.68000   -103.00000
11    188.62000   -150.37000   -102.00000
11    181.11000   -161.78000   -102.00000
11    210.15000   -147.43000   -102.00000
11    238.22000   -148.08000   -102.00000
11    211.13000   -155.91000   -102.00000
11    193.19000   -124.92000   -102.00000
11    200.04000   -154.28000   -101.00000
11    278.03000   -167.33000   -101.00000
11    274.44000   -157.87000   -101.00000
11    269.22000   -170.91000   -101.00000
11    209.18000   -128.51000   -100.00000
11    192.53000   -173.20000   -100.00000
11    209.50000   -188.85000   -100.00000
11    210.48000   -171.89000   -100.00000
11    215.05000   -143.19000    -99.00000
11    248.01000   -121.66000    -99.00000
11    239.85000   -131.45000    -99.00000
11    254.21000   -150.37000    -98.00000
11    259.76000   -113.18000    -98.00000
11    205.59000   -138.95000    -98.00000
11    217.66000   -120.36000    -97.00000
11    233.00000   -119.05000    -97.00000
11    230.71000   -128.19000    -96.00000
11    222.23000   -141.23000    -96.00000
11    215.70000   -135.36000    -96.00000
11    232.02000   -141.88000    -96.00000
11    246.70000   -155.91000    -95.00000
11    243.44000   -111.88000    -95.00000
11    186.01000   -117.10000    -95.00000
11    223.53000   -149.71000    -94.00000
11    231.69000   -106.98000    -94.00000
11    171.97000   -139.93000    -94.00000
11    173.93000   -150.69000    -94.00000
11    268.24000   -151.02000    -94.00000
11    260.08000   -136.34000    -94.00000
11    220.27000   -192.44000    -93.00000
11    221.90000   -131.12000    -93.00000
11    215.05000   -125.58000    -93.00000
11    241.48000   -163.09000    -93.00000
11    220.92000   -102.74000    -93.00000
11    204.61000   -105.03000    -93.00000
11    251.27000   -164.39000    -92.00000
11    259.10000   -123.62000    -92.00000
11    207.87000   -116.77000    -92.00000
11    229.08000   -174.83000    -92.00000
11    222.88000   -183.31000    -92.00000
11    217.99000   -162.43000    -92.00000
11    180.13000   -170.91000    -92.00000
11    264.32000   -130.47000    -91.00000
11    240.83000   -147.10000    -91.00000
11    199.06000   -129.82000    -91.00000
11    189.27000   -151.02000    -91.00000
11    183.72000   -161.78000    -91.00000
11    280.97000   -161.78000    -90.00000
11    279.99000   -171.24000    -90.00000
11    273.46000   -170.59000    -90.00000
11    240.50000   -178.09000    -90.00000
11    238.55000   -192.77000    -90.00000
11    203.95000   -165.37000    -90.00000
11    211.79000   -153.95000    -90.00000
11    207.87000   -145.80000    -90.00000
11    201.34000   -151.34000    -90.00000
11    188.62000   -180.37000    -90.00000
11    177.85000   -187.22000    -90.00000
11    169.04000   -187.22000    -90.00000
11    164.14000   -162.11000    -90.00000
11    207.22000   -132.75000    -89.00000
11    197.10000   -172.22000    -89.00000
11    214.07000   -171.24000    -89.00000
11    254.86000   -123.62000    -88.00000
11    242.79000   -122.31000    -88.00000
11    189.92000   -112.53000    -87.00000
11    192.21000   -103.07000    -87.00000
11    256.82000   -112.53000    -87.00000
11    253.88000   -153.30000    -87.00000
11    206.56000   -170.26000    -86.00000
11    225.49000   -140.58000    -85.00000
11    233.00000   -143.84000    -84.00000
11    171.97000   -150.69000    -83.00000
11    174.58000   -142.54000    -83.00000
11    176.54000   -166.02000    -83.00000
11    266.94000   -151.34000    -83.00000
11    257.15000   -135.04000    -83.00000
11    213.74000   -132.75000    -83.00000
11    215.70000   -110.57000    -83.00000
11    185.35000   -120.03000    -83.00000
11    228.43000   -151.34000    -82.00000
11    224.84000   -122.97000    -82.00000
11    218.31000   -188.20000    -82.00000
11    215.70000   -178.09000    -82.00000
11    254.86000   -176.79000    -82.00000
11    248.33000   -149.71000    -81.00000
11    245.40000   -160.48000    -81.00000
11    219.62000   -128.19000    -81.00000
11    206.89000   -113.51000    -81.00000
11    202.65000   -104.37000    -81.00000
11    271.50000   -127.21000    -81.00000
11    230.39000   -177.11000    -81.00000
11    217.66000   -158.52000    -81.00000
11    259.43000   -156.24000    -81.00000
11    212.11000   -119.71000    -81.00000
11    226.14000   -110.90000    -81.00000
11    235.61000   -187.22000    -80.00000
11    222.23000   -197.66000    -80.00000
11    262.69000   -126.88000    -80.00000
11    187.96000   -155.26000    -80.00000
11    281.29000   -162.43000    -79.00000
11    271.18000   -168.96000    -79.00000
11    240.18000   -178.74000    -79.00000
11    209.83000   -153.63000    -79.00000
11    180.13000   -172.22000    -79.00000
11    204.93000   -136.01000    -78.00000
11    164.80000   -144.49000    -78.00000
11    209.83000   -125.25000    -78.00000
11    219.94000   -103.72000    -78.00000
11    202.98000   -162.76000    -78.00000
11    242.46000   -123.29000    -77.00000
11    194.49000   -160.80000    -77.00000
11    178.50000   -158.85000    -77.00000
11    186.01000   -108.94000    -76.00000
11    191.88000   -102.42000    -76.00000
11    249.64000   -109.27000    -75.00000
11    259.76000   -121.01000    -75.00000
11    269.87000   -117.42000    -75.00000
11    206.89000   -179.07000    -75.00000
11    206.56000   -169.61000    -75.00000
11    217.33000   -169.28000    -75.00000
11    224.19000   -141.23000    -74.00000
11    220.27000   -145.47000    -74.00000
11    218.97000   -133.08000    -73.00000
11    234.63000   -138.62000    -73.00000
11    210.81000   -107.64000    -72.00000
11    173.93000   -145.80000    -72.00000
11    253.88000   -130.79000    -72.00000
11    177.85000   -164.06000    -71.00000
11    225.82000   -118.40000    -71.00000
11    224.84000   -125.58000    -71.00000
11    248.66000   -162.76000    -70.00000
11    249.31000   -152.65000    -70.00000
11    250.95000   -175.48000    -70.00000
11    212.11000   -160.48000    -70.00000
11    218.31000   -151.67000    -70.00000
11    220.27000   -115.46000    -70.00000
11    270.20000   -126.55000    -70.00000
11    225.17000   -110.25000    -70.00000
11    183.07000   -119.38000    -70.00000
11    231.04000   -147.10000    -69.00000
11    214.07000   -119.71000    -69.00000
11    220.92000   -196.36000    -69.00000
11    234.63000   -183.63000    -69.00000
11    212.11000   -130.14000    -68.00000
11    284.23000   -158.85000    -68.00000
11    279.01000   -164.39000    -68.00000
11    241.16000   -178.09000    -67.00000
11    200.36000   -135.69000    -67.00000
11    166.43000   -142.21000    -67.00000
11    200.69000   -162.11000    -67.00000
11    210.15000   -154.61000    -67.00000
11    208.85000   -194.72000    -66.00000
11    174.91000   -154.61000    -66.00000
11    206.24000   -119.71000    -65.00000
11    227.12000   -192.77000    -65.00000
11    244.75000   -127.21000    -64.00000
11    245.40000   -117.42000    -64.00000
11    269.87000   -116.12000    -64.00000
11    223.86000    -95.57000    -64.00000
11    205.91000   -178.42000    -64.00000
11    199.71000   -168.30000    -64.00000
11    220.60000   -172.54000    -64.00000
11    223.86000   -142.86000    -63.00000
11    211.46000   -141.23000    -62.00000
11    220.27000   -135.36000    -62.00000
11    276.73000   -132.75000    -62.00000
11    188.62000   -115.79000    -62.00000
11    185.03000   -109.59000    -62.00000
11    180.79000   -172.87000    -62.00000
11    213.42000   -110.57000    -61.00000
11    254.86000   -130.47000    -61.00000
11    175.89000   -142.86000    -61.00000
11    221.90000   -163.09000    -60.00000
11    247.36000   -183.63000    -60.00000
11    234.96000   -189.51000    -60.00000
11    226.47000   -171.89000    -60.00000
11    181.44000   -160.80000    -60.00000
11    172.95000   -165.37000    -60.00000
11    218.31000   -125.90000    -60.00000
11    270.20000   -127.53000    -59.00000
11    247.68000   -172.87000    -59.00000
11    245.40000   -153.30000    -59.00000
11    223.53000   -114.16000    -59.00000
11    209.50000   -164.06000    -59.00000
11    234.96000   -196.03000    -59.00000
11    217.99000   -200.27000    -59.00000
11    281.95000   -143.19000    -59.00000
11    246.38000   -162.11000    -58.00000
11    232.34000   -180.70000    -58.00000
11    200.36000   -190.48000    -58.00000
11    214.40000   -119.71000    -58.00000
11    228.76000   -108.94000    -58.00000
11    219.94000   -152.32000    -58.00000
11    201.02000   -146.45000    -58.00000
11    281.62000   -161.78000    -57.00000
11    239.20000   -109.92000    -57.00000
11    251.92000   -136.99000    -57.00000
11    202.98000   -156.89000    -56.00000
11    211.79000   -135.04000    -56.00000
11    200.04000   -136.99000    -56.00000
11    241.48000   -179.39000    -56.00000
11    210.48000   -185.92000    -56.00000
11    221.90000   -121.01000    -55.00000
11    176.54000   -149.39000    -55.00000
11    170.67000   -152.65000    -55.00000
11    208.52000   -192.12000    -55.00000
11    207.54000   -118.73000    -54.00000
11    227.12000   -190.16000    -54.00000
11    279.99000   -171.24000    -53.00000
11    203.63000   -183.63000    -53.00000
11    202.65000   -171.89000    -53.00000
11    244.09000   -129.82000    -53.00000
11    220.92000   -171.24000    -51.00000
11    182.74000   -171.89000    -51.00000
11    222.23000   -143.84000    -51.00000
11    191.55000   -120.68000    -51.00000
11    256.17000   -170.59000    -51.00000
11    256.49000   -128.19000    -50.00000
11    218.64000   -111.22000    -50.00000
11    210.48000   -109.92000    -50.00000
11    169.36000   -136.99000    -50.00000
11    249.31000   -180.70000    -49.00000
11    221.90000   -161.46000    -49.00000
11    215.70000   -125.25000    -49.00000
11    181.11000   -154.93000    -49.00000
11    177.52000   -177.76000    -48.00000
11    169.36000   -180.05000    -48.00000
11    212.77000   -199.29000    -48.00000
11    235.93000   -195.38000    -48.00000
11    211.13000   -165.70000    -48.00000
11    272.81000   -126.88000    -48.00000
11    226.14000   -136.01000    -48.00000
11    199.71000   -117.75000    -48.00000
11    195.80000   -130.47000    -48.00000
11    233.32000   -177.44000    -47.00000
11    245.40000   -158.19000    -46.00000
11    241.81000   -111.22000    -46.00000
11    278.36000   -142.21000    -46.00000
11    176.22000   -161.13000    -46.00000
11    202.32000   -160.48000    -45.00000
11    213.42000   -133.73000    -45.00000
11    265.96000   -127.53000    -45.00000
11    272.48000   -140.58000    -45.00000
11    279.99000   -161.13000    -45.00000
11    251.27000   -134.38000    -45.00000
11    243.77000   -136.01000    -45.00000
11    229.73000   -138.95000    -45.00000
11    215.05000   -187.55000    -45.00000
11    217.66000   -194.72000    -45.00000
11    181.44000   -123.95000    -45.00000
11    210.15000   -140.91000    -45.00000
11    216.03000   -118.07000    -44.00000
11    174.91000   -144.82000    -43.00000
11    172.30000   -158.85000    -43.00000
11    204.61000   -193.75000    -43.00000
11    230.06000   -189.18000    -43.00000
11    205.59000   -151.34000    -43.00000
11    201.02000   -140.25000    -43.00000
11    204.93000   -182.98000    -42.00000
11    204.28000   -175.48000    -42.00000
11    237.24000   -127.53000    -42.00000
11    218.31000   -169.61000    -40.00000
11    185.68000   -177.44000    -40.00000
11    183.40000   -171.89000    -40.00000
11    237.57000   -146.78000    -39.00000
11    277.70000   -148.08000    -39.00000
11    253.88000   -174.18000    -39.00000
11    169.04000   -135.36000    -39.00000
11    216.68000   -127.21000    -38.00000
11    222.88000   -181.03000    -38.00000
11    220.60000   -144.49000    -38.00000
11    223.21000   -161.46000    -38.00000
11    245.72000   -172.22000    -37.00000
11    178.83000   -183.96000    -37.00000
11    174.91000   -181.35000    -37.00000
11    169.69000   -169.94000    -37.00000
11    195.80000   -131.45000    -37.00000
11    191.88000   -121.34000    -37.00000
11    225.17000   -171.57000    -36.00000
11    234.63000   -178.09000    -36.00000
11    279.01000   -170.26000    -36.00000
11    211.79000   -167.65000    -36.00000
11    243.11000   -158.85000    -35.00000
11    178.83000   -157.21000    -35.00000
11    247.36000   -111.55000    -35.00000
11    250.95000   -133.40000    -34.00000
11    248.33000   -140.58000    -34.00000
11    264.32000   -127.21000    -34.00000
11    288.80000   -146.45000    -34.00000
11    231.37000   -141.56000    -34.00000
11    213.42000   -136.34000    -34.00000
11    211.13000   -183.31000    -34.00000
11    210.81000   -194.07000    -34.00000
11    232.02000   -195.38000    -34.00000
11    196.78000   -179.72000    -34.00000
11    217.99000   -118.40000    -33.00000
11    267.91000   -144.17000    -33.00000
11    273.14000   -126.55000    -33.00000
11    238.22000   -183.63000    -32.00000
11    232.02000   -169.94000    -32.00000
11    204.93000   -188.85000    -32.00000
11    176.54000   -146.45000    -31.00000
11    241.81000   -135.04000    -30.00000
11    234.30000   -130.79000    -30.00000
11    214.40000   -160.48000    -30.00000
11    213.74000   -151.34000    -30.00000
11    209.50000   -142.54000    -30.00000
11    211.79000   -116.77000    -30.00000
11    201.02000   -121.01000    -30.00000
11    205.91000   -178.74000    -30.00000
11    187.64000   -179.39000    -29.00000
11    219.62000   -127.86000    -27.00000
11    185.03000   -116.44000    -27.00000
11    194.82000   -153.95000    -26.00000
11    204.28000   -133.73000    -26.00000
11    223.86000   -177.44000    -26.00000
11    197.43000   -128.51000    -25.00000
11    170.67000   -170.26000    -25.00000
11    211.46000   -169.61000    -25.00000
11    245.72000   -173.20000    -24.00000
11    198.41000   -176.13000    -23.00000
11    212.77000   -186.57000    -23.00000
11    225.82000   -137.97000    -22.00000
11    269.55000   -128.51000    -22.00000
11    205.59000   -193.75000    -21.00000
11    218.31000   -121.66000    -19.00000
11    205.91000   -179.07000    -19.00000
11    188.94000   -179.39000    -18.00000
11    195.80000   -184.29000    -17.00000
11    245.72000   -134.38000    -16.00000
11    236.26000   -170.59000    -16.00000
11    214.40000   -132.75000    -16.00000
11    221.25000   -185.59000    -15.00000
11    217.66000   -174.50000    -15.00000
11    185.68000   -174.83000    -14.00000
11    208.52000   -170.91000    -14.00000
