# Supplementary material for: Design Principles of Pancreatic Islets: Glucose-Dependent Coordination of Hormone Pulses
Source: PLoS One. 2016 Apr 1;11(4):e0152446. doi: 10.1371/journal.pone.0152446 (PMC4818077; doi:10.1371/journal.pone.0152446)
Supplement: S2 Dataset — Three-dimensional coordinates of α and β cells within human islets (n = 28). Columns represent types, x, y, and z coordinates (μm) of cells (rows) within an islet. The numbers of the first column are 11 (α cell) and 12 (β cell). (ZIP) [file pone.0152446.s010.zip › Human/H04.txt]

12     33.56000    -99.57000      7.28000
12     20.83000   -109.35000      7.28000
12     16.59000   -101.53000      6.03000
12      8.76000   -109.68000      6.48000
12     13.32000   -120.12000      6.08000
12     17.89000   -154.36000      6.08000
12     15.94000   -149.15000      6.08000
12     29.31000   -149.47000      6.08000
12     41.39000   -131.53000      5.68000
12     40.08000   -124.36000      5.68000
12     32.90000   -121.75000      5.68000
12     26.38000   -128.60000      5.68000
12    100.13000   -174.91000      5.17000
12     93.27000   -167.09000      5.57000
12     78.92000   -153.71000      5.57000
12     58.68000   -141.64000      5.12000
12     53.46000   -177.20000      5.51000
12     80.87000   -164.80000      4.66000
12     55.09000   -157.95000      3.98000
12     70.76000   -160.56000      3.01000
12     58.03000    -89.46000     -1.19000
12     48.24000    -84.89000     -1.19000
12     43.67000   -102.83000     -1.14000
12     68.47000   -145.23000     -1.14000
12     75.00000   -145.23000     -2.10000
12     46.28000   -147.84000     -3.24000
12     11.37000   -110.33000     -3.70000
12     12.67000   -121.10000     -4.60000
12     30.29000   -151.76000     -4.60000
12     18.22000   -153.71000     -4.60000
12     25.73000   -133.82000     -4.60000
12     35.84000   -133.16000     -4.60000
12     40.08000   -121.75000     -4.78000
12     24.75000   -122.40000     -4.72000
12     82.83000   -152.41000     -4.95000
12     96.54000   -174.26000     -4.95000
12     84.46000   -183.72000     -4.95000
12     54.77000   -171.98000     -4.89000
12     61.95000   -166.43000     -4.95000
12     58.03000   -144.58000     -4.89000
12     10.06000   -147.84000     -5.17000
12     48.89000   -180.46000     -5.17000
12     29.31000    -98.26000     -5.97000
12     17.57000    -99.24000     -5.97000
12      9.08000    -99.57000     -5.97000
12     94.58000   -189.27000     -6.14000
12    104.04000    -72.17000    -10.40000
12    118.08000    -73.47000    -10.35000
12    110.90000    -78.69000    -10.35000
12     50.53000    -77.06000    -10.35000
12     48.89000    -64.02000    -10.35000
12      0.60000   -114.25000    -10.40000
12      0.60000   -106.09000    -10.35000
12     65.54000   -105.11000    -10.35000
12     66.52000   -113.27000    -10.35000
12     72.06000    -99.24000    -10.35000
12     31.93000   -162.52000    -10.35000
12     24.09000   -170.02000    -10.35000
12     13.32000   -170.67000    -10.35000
12     -0.38000   -153.06000    -10.35000
12     -4.95000   -147.19000    -10.35000
12    -11.80000   -141.32000    -10.35000
12      2.88000   -142.95000    -10.35000
12      2.88000   -133.82000    -10.35000
12      3.21000   -126.64000    -10.35000
12     87.07000   -164.80000    -10.35000
12     76.96000   -176.87000    -10.35000
12     82.18000   -174.26000    -10.35000
12     98.17000   -192.85000    -11.09000
12    106.33000   -178.50000    -11.09000
12    104.70000   -167.41000    -11.65000
12     46.94000    -85.87000    -11.65000
12     62.27000    -89.13000    -11.65000
12     43.35000   -105.44000    -11.65000
12     68.80000   -141.64000    -12.17000
12     36.17000   -174.59000    -12.17000
12     30.29000   -181.76000    -12.17000
12     72.06000   -187.63000    -13.30000
12     72.39000   -159.26000    -13.30000
12     28.34000    -70.21000    -19.44000
12     78.59000    -93.70000    -19.44000
12     76.31000   -113.27000    -19.44000
12     -9.19000   -116.86000    -19.44000
12    -18.00000   -110.01000    -19.44000
12     43.67000   -140.01000    -15.86000
12     12.35000   -150.78000    -16.37000
12     20.83000   -151.10000    -17.17000
12     29.64000   -147.52000    -16.77000
12     25.07000   -127.94000    -16.77000
12     12.35000   -107.40000    -16.77000
12     80.87000   -154.04000    -16.77000
12     93.27000   -186.66000    -16.77000
12     85.77000   -194.48000    -17.40000
12    101.11000   -183.39000    -17.00000
12    104.70000   -142.95000    -17.00000
12    112.20000   -148.49000    -17.45000
12     48.89000   -146.86000    -17.28000
12     59.66000   -140.34000    -17.28000
12    113.18000    -65.65000    -16.66000
12    100.78000    -83.59000    -17.40000
12     53.46000   -101.20000    -19.22000
12     90.66000    -73.80000    -19.56000
12    105.02000    -56.51000    -19.56000
12     94.58000    -57.82000    -19.56000
12     57.05000   -169.04000    -19.67000
12     98.17000   -154.04000    -19.67000
12     73.04000    -76.08000    -20.58000
12    116.12000    -79.02000    -20.58000
12    103.39000    -72.17000    -20.58000
12     52.81000    -75.11000    -20.58000
12     26.70000    -99.24000    -20.58000
12      3.54000    -99.89000    -20.58000
12      0.60000   -107.40000    -20.58000
12     18.22000   -134.47000    -20.58000
12     16.59000   -143.27000    -20.52000
12     -8.21000   -129.58000    -21.15000
12      8.10000   -174.26000    -21.09000
12     77.94000   -179.15000    -21.09000
12     96.54000   -171.00000    -21.26000
12     91.64000   -159.91000    -21.38000
12    102.41000   -131.86000    -21.38000
12     90.66000   -119.14000    -21.38000
12    108.29000    -87.17000    -21.38000
12    121.01000   -135.12000    -21.32000
12     61.29000   -105.11000    -21.32000
12     67.50000    -99.89000    -21.32000
12     92.30000    -85.54000    -21.32000
12     51.83000   -115.22000    -21.94000
12     48.57000   -119.79000    -21.94000
12     42.37000    -84.24000    -21.94000
12     66.19000    -86.85000    -21.94000
12     21.16000    -86.85000    -22.11000
12     39.10000   -102.83000    -22.11000
12     22.46000   -187.31000    -23.99000
12     76.63000   -191.55000    -23.99000
12     66.19000   -193.83000    -23.99000
12     76.96000   -164.48000    -23.99000
12     83.49000   -171.00000    -23.99000
12    106.00000   -165.78000    -24.33000
12     28.99000   -181.11000    -24.16000
12     -0.05000   -154.69000    -24.56000
12     -1.69000   -166.43000    -24.39000
12     11.04000    -91.74000    -24.33000
12     90.66000   -146.21000    -24.33000
12     41.06000   -164.80000    -24.33000
12     31.60000   -172.30000    -24.33000
12     45.96000   -184.37000    -24.33000
12    124.28000   -150.12000    -24.33000
12     94.58000    -97.28000    -24.50000
12     25.40000   -117.18000    -24.45000
12     70.76000   -140.01000    -24.45000
12     69.78000   -156.32000    -24.45000
12     63.25000   -149.47000    -24.45000
12     68.80000   -171.00000    -24.45000
12    129.82000   -129.25000    -24.45000
12    144.51000   -129.58000    -24.45000
12    140.92000   -119.14000    -24.45000
12    113.83000   -118.49000    -24.45000
12    112.85000   -126.97000    -24.45000
12     88.71000   -107.40000    -24.67000
12     83.81000   -136.10000    -24.67000
12     46.28000    -92.39000    -24.67000
12     85.77000    -65.97000    -24.79000
12     -5.28000   -101.20000    -24.96000
12      4.19000    -89.46000    -24.96000
12     37.80000   -134.47000    -25.36000
12     28.01000   -135.77000    -25.36000
12     67.50000   -115.88000    -25.36000
12     81.20000    -82.28000    -25.58000
12     38.78000    -72.82000    -26.09000
12      6.15000   -137.73000    -26.04000
12     11.04000   -154.04000    -26.66000
12     29.31000   -109.68000    -26.66000
12    110.57000    -65.97000    -26.66000
12     12.67000   -110.01000    -26.83000
12     93.93000   -188.94000    -26.83000
12     80.87000   -155.34000    -27.17000
12    108.94000   -141.64000    -27.23000
12     31.93000   -149.15000    -27.34000
12     47.26000   -140.01000    -27.29000
12     17.57000   -100.55000    -27.40000
12    -19.63000   -116.53000    -29.45000
12    -17.02000   -107.72000    -29.45000
12     26.05000    -70.21000    -29.45000
12     32.25000    -67.28000    -29.73000
12    102.74000    -63.36000    -29.73000
12     94.58000    -58.47000    -29.73000
12     93.93000    -71.19000    -29.73000
12    102.74000   -152.08000    -30.02000
12     86.42000   -195.79000    -30.53000
12     70.76000    -73.47000    -31.04000
12    108.94000    -77.06000    -31.04000
12      3.21000   -110.01000    -31.04000
12     -5.60000   -117.18000    -31.04000
12     90.99000   -160.89000    -31.84000
12     92.95000   -121.42000    -31.89000
12     66.19000    -96.31000    -31.84000
12     85.44000    -92.07000    -31.84000
12     54.44000   -100.55000    -31.84000
12     46.61000   -152.08000    -31.84000
12     52.48000   -162.85000    -31.84000
12     51.83000   -175.89000    -31.84000
12     78.26000   -183.39000    -31.84000
12     91.64000   -178.18000    -31.84000
12     98.17000   -171.65000    -31.84000
12     19.85000   -152.08000    -31.84000
12     -2.99000   -146.54000    -31.84000
12     -4.62000   -131.86000    -31.84000
12     44.33000   -110.01000    -32.35000
12     54.12000   -119.79000    -32.35000
12     21.81000    -86.52000    -32.35000
12     30.62000    -99.24000    -32.35000
12     41.72000   -177.20000    -32.35000
12     71.41000    -88.80000    -32.35000
12     10.39000   -165.13000    -33.48000
12     21.81000   -187.31000    -34.22000
12     21.81000   -179.15000    -34.17000
12     66.52000   -199.05000    -34.17000
12     74.67000   -197.75000    -34.17000
12     80.87000   -171.33000    -34.17000
12      7.45000   -125.99000    -34.17000
12     54.44000    -71.84000    -34.17000
12     49.87000   -190.90000    -35.64000
12     42.69000   -190.90000    -36.38000
12     33.88000   -183.39000    -36.21000
12     30.95000   -163.50000    -36.21000
12     65.21000   -145.56000    -36.27000
12    109.59000   -165.78000    -36.27000
12    117.10000   -156.00000    -36.27000
12     38.45000    -77.39000    -36.78000
12     95.89000    -88.80000    -36.50000
12     85.77000    -81.95000    -36.50000
12     21.16000   -138.06000    -36.50000
12     51.83000   -132.51000    -36.50000
12      6.80000    -94.02000    -36.50000
12     -8.87000    -96.31000    -36.50000
12     -1.03000   -158.28000    -36.50000
12      0.60000   -172.63000    -36.50000
12    -17.35000   -133.82000    -36.50000
12     76.31000   -114.90000    -36.50000
12     93.27000   -145.88000    -36.50000
12    101.11000   -135.45000    -36.50000
12     71.08000   -135.77000    -36.50000
12    100.13000   -110.01000    -36.50000
12    122.32000   -136.75000    -36.50000
12    111.22000   -127.94000    -36.61000
12     80.55000    -66.30000    -36.73000
12     16.26000   -114.25000    -36.95000
12     84.46000   -133.16000    -36.90000
12     76.31000   -164.80000    -37.07000
12     73.70000   -152.41000    -37.18000
12     97.19000   -189.27000    -37.18000
12     35.19000   -147.19000    -37.69000
12     23.11000   -107.07000    -37.69000
12     21.81000    -95.98000    -37.69000
12    111.55000    -68.26000    -37.69000
12     63.58000   -122.73000    -37.63000
12     29.97000   -173.61000    -38.03000
12     64.88000   -188.61000    -38.03000
12     51.18000   -144.25000    -38.03000
12    111.22000   -142.62000    -37.98000
12     12.67000   -104.13000    -38.43000
12     84.14000   -153.06000    -38.43000
12    -18.66000   -109.68000    -39.51000
12      0.27000   -117.18000    -41.39000
12    -12.78000   -117.83000    -41.39000
12     34.21000   -127.29000    -41.39000
12     95.23000    -67.28000    -41.39000
12     93.60000    -60.43000    -41.39000
12    101.43000    -77.06000    -41.39000
12    111.22000    -77.71000    -41.39000
12     25.40000    -78.04000    -41.39000
12     99.80000   -161.87000    -42.01000
12     89.03000   -183.07000    -41.84000
12     80.22000   -186.00000    -41.84000
12     -4.62000   -144.91000    -41.84000
12     -6.91000   -132.19000    -41.84000
12     48.89000   -100.55000    -41.84000
12     63.25000    -98.59000    -41.84000
12     69.45000    -73.15000    -41.84000
12     99.15000   -175.57000    -41.84000
12     17.89000   -155.02000    -41.84000
12     52.81000   -116.86000    -43.49000
12     33.88000   -102.18000    -43.49000
12     18.87000    -87.50000    -43.49000
12     74.67000    -86.19000    -43.49000
12    103.72000    -56.84000    -43.49000
12     83.49000   -196.44000    -45.42000
12      5.82000   -125.99000    -45.42000
12     22.79000   -190.24000    -45.42000
12     63.25000   -163.17000    -45.59000
12     87.40000   -166.11000    -45.59000
12    104.04000   -137.40000    -47.58000
12     95.23000   -149.15000    -47.58000
12    114.81000   -153.71000    -47.58000
12     32.25000   -184.70000    -47.58000
12     39.76000   -177.52000    -47.58000
12    139.94000   -126.97000    -47.53000
12    124.60000   -119.14000    -47.64000
12     84.46000    -82.93000    -47.70000
12     78.26000    -68.91000    -47.70000
12    113.51000    -67.93000    -47.70000
12    105.68000    -89.46000    -47.70000
12     55.42000   -128.60000    -47.81000
12     65.54000   -145.88000    -47.81000
12     45.63000   -152.08000    -47.81000
12     25.07000    -97.28000    -47.81000
12     42.37000    -78.37000    -47.81000
12     59.99000    -78.69000    -47.81000
12    -10.82000    -97.94000    -47.81000
12     47.59000   -189.92000    -48.21000
12     60.32000   -189.92000    -48.21000
12     27.68000   -165.45000    -48.21000
12      5.49000   -140.34000    -48.89000
12     53.79000   -144.91000    -48.55000
12     20.50000   -117.83000    -48.55000
12     20.83000   -126.64000    -48.55000
12     45.96000   -124.03000    -48.55000
12     87.40000    -73.80000    -48.55000
12    122.32000   -142.95000    -48.55000
12    133.09000   -139.03000    -48.55000
12    130.80000   -130.88000    -48.55000
12     77.28000   -175.24000    -48.55000
12     72.72000   -196.11000    -48.55000
12     26.70000   -175.57000    -48.55000
12     33.56000   -199.05000    -48.55000
12     10.06000   -160.89000    -48.55000
12      7.78000   -150.45000    -48.55000
12     10.39000   -100.87000    -48.55000
12     34.54000    -84.24000    -48.55000
12     33.56000    -75.11000    -48.55000
12     93.27000   -107.40000    -48.55000
12    104.04000   -108.37000    -48.55000
12     94.91000    -86.85000    -48.55000
12    113.83000   -124.36000    -48.55000
12     13.65000   -134.47000    -48.89000
12     17.24000   -142.30000    -48.89000
12     36.17000   -159.26000    -48.89000
12     -8.21000   -168.06000    -48.89000
12     75.98000   -163.17000    -48.89000
12     74.67000   -149.80000    -48.83000
12     75.00000   -119.46000    -48.95000
12     64.88000   -122.40000    -48.95000
12     73.37000   -108.70000    -48.95000
12    149.08000   -126.31000    -48.95000
12    114.49000   -135.45000    -48.95000
12    103.06000   -122.40000    -48.89000
12     93.93000   -138.06000    -48.89000
12    108.61000   -170.67000    -48.89000
12     74.67000   -130.23000    -48.89000
12     76.63000   -140.01000    -48.89000
12     39.76000   -112.94000    -48.89000
12     -4.62000   -106.09000    -48.89000
12    -17.68000   -128.92000    -48.89000
12     14.96000   -180.78000    -48.89000
12     -7.23000   -156.32000    -48.89000
12     28.66000   -137.73000    -48.89000
12     28.99000   -151.10000    -48.89000
12     17.57000   -108.37000    -48.89000
12     63.25000    -90.44000    -48.89000
12    132.76000   -114.90000    -48.89000
12     56.40000   -107.40000    -49.12000
12     29.31000   -117.83000    -49.12000
12     51.83000    -70.54000    -49.18000
12      7.78000    -89.78000    -49.23000
12     -2.67000   -119.79000    -51.34000
12    -14.74000   -115.88000    -52.13000
12     69.13000   -183.39000    -51.68000
12    109.59000    -75.11000    -51.68000
12     99.80000    -67.93000    -51.68000
12     23.44000    -80.98000    -51.68000
12     34.21000   -127.62000    -51.68000
12    -15.72000   -106.42000    -52.25000
12     -6.91000   -132.84000    -52.19000
12     84.14000   -184.37000    -52.19000
12     95.89000   -173.28000    -52.19000
12     90.99000    -60.75000    -52.19000
12     69.45000    -79.02000    -52.19000
12      5.82000   -111.31000    -52.19000
12     46.28000   -103.16000    -52.30000
12    115.79000   -112.61000    -52.25000
12    100.78000   -163.50000    -52.25000
12     96.54000   -186.66000    -52.25000
12    -11.15000   -141.64000    -52.25000
12     85.12000   -121.10000    -52.25000
12     63.91000   -100.22000    -52.25000
12     46.28000   -140.01000    -52.93000
12     35.19000   -102.18000    -54.12000
12     19.20000    -92.72000    -54.12000
12    106.33000    -60.10000    -54.12000
12    106.00000   -146.86000    -54.12000
12     16.91000   -154.04000    -54.12000
12     56.40000   -116.53000    -54.12000
12     53.46000   -160.24000    -54.12000
12     80.87000    -94.35000    -54.12000
12     72.39000    -89.46000    -54.12000
12      7.12000   -126.31000    -56.22000
12     62.27000   -160.89000    -56.17000
12     87.07000   -167.74000    -56.17000
12     20.83000   -187.31000    -56.17000
12     86.10000   -193.83000    -56.17000
12     85.77000    -83.26000    -57.76000
12     75.33000    -71.52000    -57.76000
12    105.68000   -136.43000    -57.76000
12     92.95000   -148.49000    -57.76000
12     39.76000   -180.46000    -57.76000
12     31.60000   -185.68000    -57.76000
12    125.58000   -124.03000    -57.76000
12    138.96000   -124.03000    -57.76000
12     94.91000    -88.48000    -59.01000
12     83.16000    -70.54000    -59.01000
12      8.43000   -101.85000    -59.01000
12     -4.62000   -162.52000    -59.01000
12     10.06000   -145.56000    -59.01000
12      3.86000   -135.77000    -59.01000
12     44.65000   -132.51000    -59.01000
12     59.01000   -129.90000    -59.01000
12    126.89000   -115.55000    -59.01000
12    133.41000   -136.43000    -59.01000
12    117.10000   -144.25000    -59.01000
12    110.24000   -172.63000    -59.01000
12     71.74000   -165.45000    -59.01000
12     75.33000   -190.57000    -59.01000
12     47.26000   -184.05000    -59.01000
12     62.60000   -194.48000    -59.01000
12     24.09000   -166.43000    -59.01000
12     42.04000   -170.35000    -59.01000
12     43.02000   -154.36000    -59.01000
12     10.71000   -162.85000    -59.01000
12     20.18000   -111.31000    -59.41000
12    108.94000   -124.36000    -59.41000
12    149.40000   -127.62000    -59.41000
12     54.12000    -81.95000    -59.41000
12     33.88000    -83.59000    -59.41000
12     31.27000    -90.76000    -59.41000
12     68.15000   -126.97000    -59.69000
12     45.30000   -120.12000    -59.86000
12     26.38000   -154.69000    -59.86000
12     74.67000   -153.71000    -59.86000
12     95.23000   -135.77000    -59.86000
12     58.36000    -73.80000    -60.03000
12     44.33000    -77.06000    -60.03000
12     45.96000    -87.17000    -60.03000
12     -4.95000   -102.18000    -60.03000
12     32.58000   -119.46000    -60.03000
12     75.33000   -112.29000    -60.43000
12     94.58000   -109.68000    -60.60000
12     98.82000   -121.42000    -60.60000
12    112.85000   -160.56000    -60.60000
12     59.66000   -142.62000    -60.60000
12     15.61000   -125.01000    -60.60000
12     77.94000   -174.91000    -60.55000
12     26.05000   -141.97000    -60.72000
12     -3.64000   -120.12000    -61.63000
12    114.49000   -111.96000    -62.59000
12    115.47000   -122.73000    -62.59000
12     95.56000   -168.72000    -62.59000
12     90.99000   -181.76000    -62.59000
12    -14.74000   -116.86000    -62.59000
12     -8.21000   -139.36000    -62.59000
12     65.54000   -101.53000    -62.59000
12     52.16000   -107.07000    -62.59000
12     65.21000    -81.30000    -62.59000
12    115.14000    -75.76000    -62.59000
12    101.76000    -69.56000    -62.59000
12     64.23000   -176.87000    -62.59000
12     80.55000   -123.38000    -62.59000
12     36.49000   -142.95000    -62.59000
12     49.55000   -146.54000    -63.05000
12     18.87000    -80.00000    -63.22000
12    -16.04000   -104.13000    -64.41000
12     84.14000   -105.11000    -64.01000
12     90.99000    -61.41000    -64.24000
12     57.38000   -116.86000    -64.24000
12      7.12000   -112.94000    -64.24000
12     15.61000    -91.74000    -64.24000
12    100.45000   -156.97000    -65.72000
12     29.31000   -103.81000    -65.72000
12     60.32000   -159.26000    -66.69000
12     52.48000   -162.52000    -66.69000
12     85.12000   -155.34000    -66.69000
12    104.37000   -145.88000    -66.69000
12     66.84000    -93.04000    -66.86000
12    111.22000    -63.04000    -67.20000
12     93.27000   -148.49000    -67.77000
12    132.76000   -125.34000    -67.88000
12    106.00000   -133.16000    -67.82000
12     35.19000   -180.46000    -68.67000
12     26.70000   -186.66000    -68.39000
12      4.51000   -124.36000    -68.79000
12     85.77000   -132.19000    -68.79000
12     81.85000    -82.28000    -68.85000
12      7.78000   -139.36000    -69.24000
12      3.54000   -163.82000    -69.24000
12     14.96000   -153.06000    -69.24000
12     75.98000   -190.90000    -69.24000
12    122.32000   -144.25000    -69.24000
12    114.49000   -149.15000    -69.24000
12    123.95000   -113.92000    -69.24000
12     57.71000   -129.58000    -69.24000
12     42.69000   -130.88000    -69.24000
12    109.26000   -169.37000    -69.81000
12     26.70000    -87.83000    -69.75000
12     94.91000    -89.46000    -69.75000
12     83.16000    -70.54000    -69.75000
12     45.30000   -119.79000    -70.21000
12     70.43000   -157.30000    -70.21000
12     29.64000   -159.26000    -70.55000
12     44.98000   -158.61000    -70.55000
12     41.06000    -91.09000    -70.55000
12     68.47000   -120.44000    -70.78000
12    116.77000   -161.54000    -70.72000
12     14.63000   -122.73000    -70.72000
12     88.38000   -121.75000    -71.57000
12     95.56000   -131.53000    -71.57000
12     57.71000    -88.15000    -71.52000
12     54.77000    -72.82000    -71.52000
12     33.88000   -119.79000    -71.52000
12     23.77000   -114.25000    -71.52000
12     33.88000   -152.08000    -71.52000
12     77.94000   -180.13000    -71.52000
12     41.72000    -73.80000    -71.12000
12     65.86000    -62.38000    -71.12000
12     -8.21000   -158.61000    -71.12000
12     54.12000   -185.68000    -71.12000
12     57.05000   -140.67000    -71.23000
12    121.01000   -132.84000    -74.99000
12    113.18000   -125.34000    -74.99000
12     94.91000   -182.09000    -75.67000
12     92.30000   -170.02000    -75.67000
12     62.27000   -175.89000    -75.78000
12     68.47000   -167.41000    -76.35000
12     98.17000   -160.56000    -76.01000
12     65.54000   -107.07000    -76.46000
12     55.09000   -108.70000    -76.46000
12     44.33000   -110.33000    -76.46000
12     28.66000   -106.74000    -76.46000
12     36.82000   -104.13000    -76.46000
12    112.20000    -74.78000    -77.15000
12    140.92000   -129.25000    -77.15000
12    100.78000   -141.97000    -77.15000
12     19.20000   -101.20000    -77.15000
12    -11.80000   -118.49000    -77.26000
12     24.42000   -139.03000    -77.54000
12     74.35000   -136.10000    -77.71000
12     83.81000   -151.43000    -77.71000
12     58.03000   -159.91000    -77.71000
12     51.18000   -171.98000    -77.66000
12     -3.32000   -139.03000    -78.51000
12    107.96000    -62.38000    -78.91000
12    101.11000    -69.89000    -78.68000
12     87.40000    -78.69000    -79.31000
12     69.13000    -82.93000    -79.31000
12     74.02000    -69.89000    -79.31000
12     20.18000   -180.46000    -79.31000
12     35.84000   -178.18000    -79.31000
12     31.60000   -188.29000    -79.31000
12    111.88000   -147.52000    -80.04000
12    108.94000   -168.72000    -80.04000
12     85.12000   -135.45000    -80.04000
12    128.84000   -125.34000    -80.04000
12    127.87000   -117.18000    -80.04000
12     56.73000   -128.92000    -79.99000
12     56.73000   -118.49000    -79.99000
12     44.98000   -128.60000    -79.99000
12     44.98000   -138.06000    -79.99000
12     25.73000    -93.04000    -80.44000
12     48.89000    -99.89000    -80.22000
12    123.62000   -144.58000    -80.27000
12      7.12000   -140.67000    -80.84000
12      8.10000   -153.06000    -80.84000
12     17.89000   -159.58000    -80.84000
12     16.91000   -123.05000    -80.84000
12     61.29000   -141.64000    -82.38000
12     33.23000   -125.99000    -82.38000
12     85.44000   -122.07000    -82.38000
12     74.67000   -123.38000    -82.38000
12    100.45000   -130.55000    -82.38000
12     74.02000   -187.31000    -83.00000
12     33.23000   -154.69000    -83.00000
12     47.59000   -160.24000    -83.00000
12      2.23000   -163.17000    -83.46000
12    112.85000   -130.55000    -85.10000
12    120.69000   -131.21000    -85.05000
12     91.32000   -125.66000    -85.56000
12     74.02000   -171.00000    -87.21000
12     89.69000   -164.15000    -87.21000
12     26.70000   -106.74000    -88.23000
12     36.82000    -96.63000    -88.23000
12     81.20000   -152.73000    -89.60000
12     20.83000   -138.38000    -89.37000
12     31.27000   -176.54000    -89.48000
12     29.97000   -190.24000    -89.48000
12     20.50000   -178.18000    -89.48000
12     84.14000   -133.49000    -90.16000
12     43.02000   -128.27000    -90.16000
12     60.64000   -121.10000    -90.11000
12     59.66000   -129.90000    -90.16000
12    110.90000   -168.39000    -90.11000
11     17.95000   -140.25000      0.00000
11     27.09000   -112.53000     -4.26000
11     23.50000   -143.84000     -4.89000
11     50.58000   -140.58000     -6.82000
11     52.21000    -97.20000     -7.90000
11     47.64000   -170.59000     -9.72000
11     13.98000   -130.88000    -10.06000
11     56.73000   -153.39000    -19.67000
11     42.04000   -175.57000    -22.29000
11     26.38000   -162.19000    -22.29000
11     17.24000   -168.39000    -22.91000
11      9.41000   -129.25000    -23.14000
11      6.15000   -121.42000    -23.88000
11     13.65000   -121.42000    -23.76000
11     51.83000   -131.21000    -23.76000
11     35.19000   -114.90000    -23.76000
11     40.74000   -151.43000    -21.09000
11     -1.36000   -144.91000    -21.09000
11     31.60000    -86.52000    -23.71000
11     64.56000   -126.97000    -26.83000
11     73.70000   -126.31000    -26.83000
11     37.80000   -125.99000    -29.85000
11     63.25000   -162.52000    -34.28000
11     61.29000    -85.87000    -33.66000
11     26.05000   -128.27000    -35.70000
11     78.59000   -101.85000    -35.70000
11     93.93000    -98.92000    -35.70000
11     34.86000   -115.22000    -36.33000
11     62.60000   -136.43000    -36.33000
11     11.04000   -144.25000    -38.15000
11     39.76000    -92.07000    -38.66000
11     41.06000   -138.06000    -40.48000
11     65.54000   -177.85000    -40.59000
11     45.96000   -166.11000    -44.12000
11     -1.36000   -162.85000    -47.24000
11     18.22000   -171.00000    -48.10000
11      6.47000   -175.57000    -48.04000
11     25.07000   -110.66000    -48.04000
11     51.51000    -86.52000    -48.04000
11     91.32000    -96.63000    -48.15000
11     74.02000    -99.89000    -48.78000
11     85.44000   -111.64000    -49.00000
11     40.08000    -90.11000    -49.35000
11     62.27000   -133.82000    -49.57000
11     61.29000   -154.36000    -42.86000
11     68.15000   -176.22000    -51.90000
11     58.03000   -175.57000    -52.07000
11     39.43000   -140.01000    -52.02000
11    105.02000    -80.65000    -57.87000
11     93.93000    -76.41000    -58.61000
11     -2.01000   -149.15000    -58.61000
11      6.15000   -176.54000    -60.43000
11     41.06000    -94.68000    -60.43000
11     51.83000    -95.00000    -60.43000
11     76.96000   -138.06000    -64.81000
11     62.27000   -151.43000    -61.51000
11     16.59000   -139.36000    -63.05000
11     25.40000   -126.64000    -63.62000
11     22.79000    -98.26000    -63.56000
11    123.30000   -132.51000    -62.65000
11     15.28000   -181.44000    -62.65000
11     21.81000   -178.50000    -62.65000
11     84.79000   -133.82000    -55.49000
11     90.66000   -127.62000    -55.49000
11     85.44000   -151.76000    -55.49000
11    102.09000   -155.67000    -55.49000
11     46.28000   -167.41000    -55.49000
11     43.02000   -133.16000    -47.70000
11     68.47000   -142.30000    -64.24000
11     36.17000   -110.01000    -64.70000
11     34.86000   -131.21000    -70.61000
11     14.30000   -167.09000    -71.01000
11     26.70000   -168.06000    -73.28000
11     36.82000   -167.74000    -73.28000
11     47.92000    -97.94000    -68.05000
11     78.92000   -169.69000    -76.18000
11     86.75000   -163.50000    -72.77000
11    105.68000    -81.30000    -68.85000
11     94.58000    -77.71000    -68.85000
11      0.92000   -148.17000    -69.64000
11     10.06000    -98.59000    -72.31000
11     -2.67000    -97.94000    -72.31000
