# Supplementary material for: Design Principles of Pancreatic Islets: Glucose-Dependent Coordination of Hormone Pulses
Source: PLoS One. 2016 Apr 1;11(4):e0152446. doi: 10.1371/journal.pone.0152446 (PMC4818077; doi:10.1371/journal.pone.0152446)
Supplement: S2 Dataset — Three-dimensional coordinates of α and β cells within human islets (n = 28). Columns represent types, x, y, and z coordinates (μm) of cells (rows) within an islet. The numbers of the first column are 11 (α cell) and 12 (β cell). (ZIP) [file pone.0152446.s010.zip › Human/H05.txt]

12    -65.27000    -88.07000     12.73000
12    -65.27000    -44.36000     13.53000
12    -71.47000    -51.21000     13.99000
12    -81.91000   -102.74000     14.72000
12    -84.19000   -135.69000     16.26000
12    -76.03000   -141.56000     18.14000
12    -51.89000   -117.10000     18.25000
12    -48.62000   -139.93000     18.82000
12    -41.12000   -122.31000     19.22000
12    -26.43000   -122.64000     21.66000
12    -29.37000   -103.72000     31.95000
12    -15.66000   -114.49000     35.53000
12    -85.17000   -170.59000     36.04000
12    -86.15000   -186.24000     37.07000
12   -107.04000   -161.78000     38.83000
12    -21.21000    -81.87000     41.39000
12    -16.32000    -99.16000     42.35000
12      2.61000    -87.41000     43.38000
12     19.25000    -87.41000     44.51000
12     20.56000    -97.85000     45.93000
12    -45.69000    -49.90000     46.33000
12    -74.40000    -25.12000     48.10000
12    -75.71000    -41.42000     48.49000
12   -131.84000    -75.02000     48.83000
12   -145.54000    -86.44000     49.40000
12   -117.48000    -55.78000     46.33000
12   -106.06000    -51.54000     46.33000
12   -103.77000    -42.40000     46.56000
12   -115.85000    -44.03000     47.19000
12   -127.92000    -50.23000     47.64000
12    -31.33000   -130.47000     53.04000
12    -22.52000    -92.96000     53.44000
12      4.57000   -116.12000     59.24000
12      9.14000   -106.01000     59.86000
12      4.57000    -97.85000     60.43000
12    -73.10000   -191.14000     70.49000
12    -19.25000   -143.84000     73.17000
12      2.94000   -146.12000     73.17000
12     14.36000   -147.10000     73.34000
12     17.95000   -118.07000     73.45000
12     10.44000   -162.11000     74.47000
12     -8.48000    -76.00000     74.64000
12   -156.31000    -42.73000     75.21000
12   -145.54000    -41.75000     75.27000
12   -154.68000    -89.04000     75.27000
12   -164.14000    -90.35000     75.38000
12   -165.45000    -99.16000     75.44000
12   -169.04000   -105.35000     75.67000
12    -63.96000    -33.60000     81.86000
12    -51.23000    -39.14000     81.35000
12    -39.49000    -34.57000     76.75000
12    -36.87000    -45.34000     74.19000
12   -155.01000    -54.14000     90.79000
12   -155.98000    -69.15000     90.79000
12   -165.12000    -73.71000     92.49000
12    -55.15000    -27.40000     91.81000
12    -32.31000    -56.43000     92.89000
12    -86.80000    -20.87000    116.32000
12   -131.84000    -31.96000    118.82000
12   -137.71000    -49.90000    118.87000
12   -149.46000    -50.23000    118.87000
12    -70.49000    -78.61000    116.32000
12   -124.33000    -66.21000    118.13000
12     -8.16000   -142.54000    118.19000
12    -19.58000   -155.26000    118.02000
12     -9.14000   -118.73000    118.30000
12   -160.88000   -133.73000    118.48000
12   -150.11000   -114.81000    126.55000
12   -139.02000   -111.22000    123.71000
12    -23.50000   -137.32000    134.11000
12    -36.55000   -147.76000    134.17000
12   -140.97000   -142.86000    134.39000
12   -109.32000   -119.38000    134.45000
12    -24.15000   -174.18000    134.56000
12    -27.74000   -161.46000    134.62000
12   -145.54000   -134.38000    140.19000
12   -100.18000   -148.08000    140.19000
12    -98.22000    -89.04000    140.65000
12    -83.54000    -56.43000    142.13000
12    -97.25000    -51.21000    145.54000
12   -100.84000    -63.60000    155.77000
12   -101.49000   -106.66000    156.34000
12   -102.14000   -129.16000    156.39000
12    -94.31000   -140.25000    156.56000
12    -90.72000    -73.06000    157.25000
12    -81.91000    -65.89000    157.36000
12    -76.03000   -117.10000    166.85000
12   -108.99000   -142.21000    145.31000
12    -98.46000    -53.14000    156.85000
12    -80.52000    -55.75000    156.56000
12    -69.42000    -50.86000    155.71000
12    -90.63000   -131.09000    154.75000
12   -107.93000   -122.94000    154.01000
12   -115.76000   -122.61000    153.21000
12   -149.37000   -133.38000    153.61000
12   -112.17000    -41.40000    139.11000
12   -117.72000    -65.86000    137.35000
12   -157.53000   -136.64000    132.29000
12    -97.16000   -159.80000    132.74000
12    -78.88000    -39.11000    126.78000
12   -102.71000    -61.62000    125.92000
12    -80.52000    -60.97000    125.13000
12    -22.43000   -141.21000    112.85000
12    -32.87000   -153.93000    112.90000
12    -15.90000   -128.81000    112.90000
12   -168.30000   -106.63000    108.07000
12    -10.68000   -119.35000    108.07000
12   -135.34000    -54.12000    108.07000
12   -147.74000    -48.90000    108.07000
12   -134.69000    -39.11000    108.07000
12    -52.13000    -38.79000    107.22000
12    -38.09000    -52.16000    107.39000
12    -31.57000   -142.84000    107.39000
12    -81.50000    -29.98000    104.60000
12    -20.80000    -75.64000     93.63000
12    -55.39000    -41.40000     93.63000
12    -75.30000    -31.94000     92.04000
12    -85.41000    -29.98000     92.10000
12   -147.41000    -93.26000     92.10000
12   -127.18000    -35.20000     89.14000
12   -137.62000    -34.87000     89.60000
12   -116.74000    -48.90000     89.60000
12   -120.33000    -44.66000     89.60000
12      5.31000   -129.14000     84.25000
12    -23.41000   -143.49000     83.23000
12    -18.51000    -99.13000     82.15000
12    -84.11000    -59.34000     75.44000
12    -21.12000    -81.52000     78.74000
12     -5.13000   -104.35000     75.38000
12    -90.63000    -54.12000     73.51000
12   -119.02000    -51.51000     74.02000
12   -102.05000    -53.14000     73.39000
12   -111.84000    -63.25000     72.31000
12   -125.22000    -60.31000     71.86000
12    -91.61000    -67.82000     71.18000
12    -86.39000    -70.75000     71.57000
12    -68.77000    -65.21000     70.78000
12    -70.40000    -35.20000     70.55000
12    -49.84000    -27.04000     70.38000
12    -58.33000    -43.68000     69.19000
12    -76.27000    -45.31000     69.24000
12    -58.98000    -56.07000     68.90000
12    -35.48000    -57.05000     68.16000
12    -21.45000    -88.04000     68.62000
12     -7.42000   -131.75000     67.65000
12      4.33000   -130.44000     67.65000
12     14.44000   -129.14000     67.14000
12    -42.66000   -104.02000     67.03000
12    -33.85000   -127.83000     66.51000
12    -27.65000   -107.28000     65.72000
12    -37.11000   -116.09000     66.06000
12    -36.79000    -92.61000     65.32000
12    -55.06000    -96.52000     64.92000
12   -118.37000    -75.97000     64.35000
12   -107.28000    -74.67000     63.79000
12   -154.92000    -50.20000     63.96000
12   -157.86000    -63.25000     63.56000
12   -132.08000    -82.82000     63.44000
12   -115.43000    -53.46000     62.76000
12    -55.39000    -75.32000     61.74000
12    -45.27000    -49.88000     61.51000
12    -26.35000   -145.45000     60.60000
12    -92.59000   -180.35000     57.42000
12    -78.56000   -195.68000     56.45000
12    -94.87000   -194.70000     56.11000
12   -109.56000   -122.94000     56.40000
12   -122.61000    -96.52000     55.66000
12   -148.07000    -96.19000     55.94000
12    -98.79000    -64.88000     55.66000
12    -95.85000    -72.06000     60.20000
12    -86.06000    -61.62000     60.09000
12   -121.96000    -62.27000     56.45000
12    -64.20000    -31.61000     55.66000
12    -60.28000    -60.97000     55.43000
12    -80.52000   -124.90000     54.29000
12    -80.84000   -109.24000     54.29000
12    -34.83000   -116.42000     54.29000
12    -41.36000   -134.36000     54.29000
12    -35.81000   -102.39000     52.47000
12    -18.19000   -114.46000     52.64000
12      0.09000   -124.90000     52.02000
12    -44.29000    -96.19000     50.54000
12    -43.97000   -123.92000     46.45000
12    -94.22000   -179.69000     46.11000
12   -118.37000   -171.87000     45.48000
12    -94.22000   -197.31000     45.65000
12     12.49000   -109.57000     44.91000
12     -7.75000    -96.85000     45.20000
12    -63.55000    -31.94000     42.07000
12    -58.98000    -57.71000     44.68000
12    -89.00000    -97.82000     41.33000
12    -89.33000   -108.91000     40.93000
12    -75.30000   -104.35000     40.48000
12    -28.63000    -91.95000     40.53000
12    -46.25000   -106.63000     40.19000
12    -45.93000   -115.11000     39.57000
12    -46.58000    -90.32000     39.06000
12    -96.51000    -73.04000     38.49000
12   -123.27000    -82.49000     38.49000
12   -128.49000    -66.84000     37.86000
12   -134.36000    -59.01000     37.63000
12    -84.43000    -34.87000     37.46000
12   -112.50000    -83.47000     37.07000
12   -103.69000    -90.00000     36.78000
12   -116.74000    -96.52000     36.84000
12    -25.04000   -125.87000     36.04000
12    -39.07000   -137.29000     36.04000
12    -57.35000   -143.81000     35.30000
12    -64.85000   -132.40000     35.08000
12    -50.17000   -133.70000     35.25000
12    -38.75000   -124.57000     34.74000
12     -7.75000    -93.26000     34.56000
12      9.22000    -96.52000     35.25000
12   -115.11000    -57.38000     34.74000
12   -118.70000    -62.60000     34.62000
12   -125.22000    -54.12000     34.51000
12    -90.96000   -153.93000     34.79000
12    -98.79000   -149.36000     33.94000
12    -78.88000   -118.05000     34.28000
12   -130.77000    -97.82000     32.63000
12   -131.75000    -78.25000     32.97000
12     11.51000   -113.15000     32.97000
12    -72.36000    -57.38000     32.97000
12    -57.67000    -59.01000     32.35000
12    -85.74000    -62.27000     32.12000
12   -108.25000    -47.59000     31.61000
12    -96.51000    -38.79000     32.06000
12    -89.65000    -46.62000     31.84000
12    -68.44000    -43.68000     31.21000
12    -90.31000   -120.98000     31.38000
12   -120.00000   -171.21000     35.02000
12   -131.10000   -148.38000     34.00000
12   -142.84000   -149.03000     34.00000
12   -144.15000    -99.46000     33.48000
12   -141.54000    -88.04000     33.37000
12   -155.57000    -95.54000     33.20000
12   -155.57000    -83.47000     33.48000
12   -157.86000   -114.13000     42.47000
12   -109.23000   -104.67000     38.15000
12   -137.95000   -133.70000     36.27000
12    -41.68000   -106.96000     23.14000
12    -68.44000   -135.33000     24.84000
12    -71.71000   -127.51000     24.27000
12    -92.59000   -153.93000     23.71000
12    -62.24000   -153.27000     22.80000
12    -26.67000   -133.05000     23.02000
12    -20.15000   -101.74000     23.02000
12     -9.05000    -96.85000     21.60000
12    -85.74000    -84.78000     25.47000
12    -95.20000    -74.01000     24.45000
12   -100.10000    -99.78000     23.76000
12   -115.76000   -110.22000     23.48000
12    -97.49000   -109.57000     23.48000
12   -109.23000    -89.67000     23.48000
12   -122.29000    -88.04000     23.37000
12   -120.65000    -99.46000     23.19000
12   -121.63000    -77.60000     22.80000
12   -122.29000    -67.82000     22.80000
12   -133.05000    -68.47000     22.63000
12   -132.73000    -54.77000     22.57000
12   -128.49000    -46.62000     22.11000
12   -131.75000   -110.54000     21.89000
12   -139.26000   -102.72000     21.94000
12   -100.75000   -124.57000     21.94000
12    -55.06000   -128.81000     21.94000
12    -26.35000   -113.81000     21.49000
12    -87.70000    -65.21000     16.03000
12    -98.14000    -86.08000     15.35000
12   -103.03000    -77.28000     14.72000
12    -86.06000    -82.82000     14.72000
12    -54.08000    -72.71000     13.19000
12    -76.60000    -65.21000     13.19000
12    -63.87000    -61.62000     12.79000
12   -116.09000   -105.65000     12.11000
12   -102.05000   -101.74000     12.11000
12    -71.38000   -128.81000     12.11000
12    -96.83000   -120.98000     11.54000
12   -123.92000    -89.02000     11.54000
12   -122.61000    -71.08000     11.54000
12   -132.40000    -49.88000     11.54000
12    -57.35000   -136.31000      6.14000
12    -82.80000   -104.67000      2.90000
12    -56.37000    -82.17000      2.50000
12    -80.52000    -68.14000      2.50000
12    -84.76000    -62.60000      2.50000
12      4.98000   -156.21000     58.73000
12    -45.93000   -121.63000     58.27000
12    -44.29000   -140.55000     60.03000
12    -61.59000   -106.63000     58.44000
12     -9.05000   -136.96000     53.61000
12    -15.90000   -129.14000     52.36000
12      6.29000   -133.38000     50.14000
12   -109.56000    -85.43000     59.98000
12   -120.65000    -85.76000     60.49000
12    -94.22000   -189.80000    110.40000
12   -102.05000   -193.07000    109.55000
12    -69.09000   -156.86000    113.07000
12    -50.49000   -142.84000    113.42000
12    -51.15000   -126.20000    113.87000
12    -31.89000   -102.39000    114.15000
12    -47.56000    -98.48000    114.67000
12    -56.04000   -108.59000    115.52000
12    -66.81000   -121.63000    115.58000
12    -74.97000   -140.88000    115.58000
12    -78.88000   -146.75000    118.48000
12    -55.06000   -101.09000     22.46000
12    -42.99000    -96.52000     26.21000
12   -119.02000   -122.94000     37.18000
12   -121.63000   -109.57000     37.18000
12    -82.80000   -134.36000     43.09000
12    -93.24000   -152.95000     46.90000
12   -119.35000   -136.31000     47.98000
12   -122.61000   -110.87000     47.98000
12   -133.71000   -131.75000     48.72000
12    -88.35000    -90.32000     53.67000
12   -106.30000    -72.06000     53.72000
12    -59.31000    -48.90000     55.88000
12    -66.48000    -48.90000     55.94000
12    -61.92000    -40.74000     55.94000
12    -12.31000   -101.41000     56.05000
12     12.81000   -124.90000     56.05000
12   -115.43000   -181.98000     56.79000
12    -85.41000   -135.33000     56.79000
12    -73.66000   -135.66000     56.79000
12   -131.42000    -54.44000     58.95000
12   -159.49000    -71.73000     58.95000
12   -133.06000    -43.35000     58.95000
12    -92.26000    -32.59000     58.95000
12    -79.54000    -40.42000     58.95000
12    -43.32000    -67.49000     60.66000
12    -58.65000    -85.43000     60.66000
12    -99.44000   -160.78000     61.51000
12   -157.20000   -127.18000     62.02000
12      7.59000   -141.86000     62.08000
12     -6.44000   -113.48000     62.08000
12    -81.17000   -150.34000     62.82000
12   -109.89000    -48.25000     62.88000
12   -114.78000    -36.83000     62.88000
12   -123.92000    -37.48000     62.88000
12   -166.67000   -107.28000     63.05000
12   -139.26000   -183.28000     63.33000
12    -89.00000   -206.11000     63.33000
12    -10.36000    -92.61000     67.25000
12    -18.19000   -104.67000     67.25000
12   -157.20000   -151.97000     67.71000
12    -90.63000   -188.83000     67.71000
12   -114.78000   -183.61000     67.71000
12    -70.73000   -105.33000     71.01000
12    -87.37000    -31.29000     71.01000
12   -134.03000    -51.51000     71.01000
12    -98.46000    -40.74000     71.01000
12   -148.07000    -54.12000     71.01000
12   -144.48000    -64.88000     71.01000
12      4.65000   -116.09000     71.01000
12     -8.40000   -156.21000     71.01000
12    -28.63000   -154.58000     71.01000
12   -116.74000   -108.91000     71.01000
12    -40.05000    -64.55000     73.17000
12    -50.17000    -60.64000     73.17000
12    -18.51000   -112.18000     78.11000
12     -8.72000   -113.81000     78.11000
12     -5.79000   -125.87000     78.11000
12     -0.57000   -158.17000     78.11000
12     19.67000   -157.19000     78.11000
12   -116.09000    -31.61000     78.17000
12   -131.10000    -35.20000     78.17000
12   -135.67000    -44.33000     78.17000
12   -104.01000    -26.72000     78.17000
12   -159.81000    -59.66000     78.17000
12   -166.01000    -69.12000     78.17000
12    -91.94000   -188.83000     78.17000
12   -103.03000   -185.56000     78.17000
12    -57.35000    -47.27000     80.56000
12    -75.30000    -42.70000     81.41000
12    -93.24000    -41.40000     81.47000
12    -81.82000    -30.63000     81.52000
12    -85.74000    -22.15000     81.58000
12    -38.75000    -83.80000     87.09000
12    -46.58000    -64.23000     87.09000
12    -57.35000    -58.36000     87.09000
12    -43.32000    -45.96000     87.09000
12   -111.19000    -72.38000     87.49000
12   -119.02000    -88.04000     87.55000
12   -123.59000    -79.56000     87.55000
12    -63.55000   -142.18000     87.78000
12    -22.76000   -150.99000     87.89000
12    -39.73000   -115.44000     88.17000
12     -5.46000   -116.74000     88.17000
12     -5.79000   -104.67000     88.17000
12    -15.25000    -90.65000     88.17000
12    -82.15000   -119.35000     89.20000
12    -88.67000   -131.42000     89.20000
12    -92.92000   -141.21000     89.20000
12   -120.65000   -142.18000     89.20000
12    -33.20000   -132.40000     91.47000
12    -24.71000   -110.54000     91.47000
12    -31.57000    -97.50000     91.47000
12   -107.28000    -95.54000     91.47000
12   -106.62000    -81.52000     91.47000
12    -83.13000    -37.48000     91.47000
12    -74.32000    -49.22000     91.47000
12    -60.28000   -106.63000     91.47000
12    -93.57000    -95.87000     91.47000
12   -110.86000   -112.83000     91.47000
12   -120.33000    -98.48000     91.47000
12    -64.85000   -152.62000     91.47000
12   -135.99000   -131.09000     91.47000
12   -137.62000   -145.77000     91.47000
12   -144.15000   -158.82000     91.47000
12    -97.16000   -188.50000     91.47000
12   -108.58000   -174.80000     91.47000
12   -112.17000    -38.46000     91.47000
12    -99.12000    -40.09000     91.47000
12   -101.07000    -30.96000     91.47000
12    -74.97000   -108.91000     91.47000
12    -84.76000   -104.67000     91.47000
12    -81.50000    -92.93000     91.47000
12    -46.90000   -133.70000     91.47000
12    -87.37000    -21.50000     92.10000
12    -92.59000    -77.28000     92.10000
12   -138.93000    -46.29000     92.10000
12   -140.23000    -55.42000     92.10000
12    -41.68000   -100.43000     92.72000
12   -132.08000   -109.57000     92.72000
12   -143.50000   -118.05000     92.72000
12   -149.37000   -132.72000     92.72000
12   -127.83000   -155.88000     92.72000
12    -83.78000   -146.75000     92.72000
12    -52.45000   -160.78000     92.72000
12    -71.38000    -77.28000     92.72000
12    -54.74000    -91.95000     92.72000
12    -96.83000   -112.50000     93.01000
12    -54.74000   -117.39000     94.20000
12    -66.48000   -123.27000     94.20000
12    -56.37000   -127.83000     94.20000
12    -72.03000   -133.70000     94.20000
12    -18.51000   -139.57000     94.31000
12      3.02000   -130.44000     94.43000
12     13.79000   -163.06000     95.05000
12      1.07000   -163.06000     95.11000
12     -6.44000   -154.90000     95.22000
12     10.20000   -146.10000     95.34000
12    -50.49000   -145.12000     95.39000
12   -107.28000   -144.79000     95.51000
12   -105.97000   -124.57000     95.74000
12   -118.37000   -127.18000     95.74000
12   -124.90000   -116.74000     95.74000
12   -169.60000   -102.72000     95.74000
12   -156.88000   -146.75000     95.74000
12    -96.51000   -154.25000     95.74000
12    -83.45000   -160.45000     95.74000
12    -88.02000   -171.87000     95.74000
12    -84.76000   -181.32000     95.74000
12    -89.33000   -194.04000     95.74000
12   -108.58000   -160.12000     95.96000
12   -120.98000   -161.75000     96.13000
12    -52.45000    -77.28000     96.19000
12    -69.75000    -93.91000     96.70000
12   -120.33000    -84.45000     98.24000
12    -46.90000    -62.60000     98.24000
12    -22.43000    -93.26000     98.24000
12    -13.29000   -103.04000     98.24000
12    -32.55000   -117.07000     98.24000
12   -114.78000    -59.99000     96.93000
12    -42.99000    -47.27000     97.38000
12    -41.68000    -86.08000     97.44000
12    -40.05000    -68.47000     97.78000
12    -81.17000   -123.92000     99.54000
12    -91.61000   -131.42000     99.54000
12    -95.20000   -141.53000     99.54000
12    -58.00000    -55.75000     99.54000
12    -91.94000    -50.86000     99.54000
12   -150.02000    -70.75000    101.82000
12   -111.84000    -34.22000    101.88000
12   -114.13000    -48.25000    101.88000
12    -75.30000    -46.29000    101.88000
12    -65.18000   -145.45000    101.88000
12    -23.41000   -157.19000    101.88000
12    -73.34000   -111.20000    101.88000
12    -57.67000   -105.00000    101.88000
12    -42.66000   -126.20000    101.88000
12    -85.41000    -83.47000    101.88000
12    -86.72000    -96.52000    101.88000
12   -108.58000   -111.85000    101.88000
12   -108.58000   -100.76000    101.93000
12   -115.76000    -93.58000    102.22000
12   -104.34000    -85.76000    102.33000
12   -106.30000    -77.60000    102.50000
12    -96.18000    -74.99000    102.50000
12   -139.91000   -115.76000    103.01000
12   -146.43000   -128.81000    103.01000
12   -140.23000   -145.45000    103.01000
12    -90.63000   -114.46000    103.01000
12    -98.79000    -99.46000    103.01000
12    -53.10000    -92.93000    103.01000
12    -44.62000   -112.83000    103.01000
12    -26.67000   -107.94000    103.01000
12    -38.75000   -102.39000    103.01000
12    -58.00000   -161.10000    103.01000
12    -74.32000   -149.36000    103.01000
12    -80.52000   -142.51000    103.01000
12   -117.39000   -176.11000    103.01000
12   -122.29000   -103.37000    103.01000
12    -73.01000    -77.60000    103.47000
12    -98.79000    -38.13000    103.47000
12   -163.08000    -74.67000    103.47000
12   -162.42000    -88.69000    103.47000
12   -139.91000   -159.80000    103.47000
12   -155.57000   -160.45000    103.47000
12    -29.28000   -130.44000    103.47000
12    -70.40000   -131.42000    105.34000
12    -63.55000   -120.66000    105.34000
12   -157.53000   -130.44000    106.20000
12   -102.71000   -154.25000    106.20000
12    -84.76000   -155.88000    106.20000
12    -86.39000   -169.58000    106.20000
12   -115.11000   -158.17000    106.20000
12   -126.85000   -123.92000    106.76000
12    -72.36000    -95.54000    106.76000
12    -70.40000    -36.18000    107.22000
12   -150.35000    -58.03000    107.33000
12   -153.61000   -143.81000    107.73000
12    -31.24000    -75.64000    108.01000
12    -40.70000    -86.41000    108.01000
12    -48.86000    -80.21000    108.01000
12   -111.19000   -142.84000    108.01000
12   -100.42000   -167.95000    108.01000
12   -102.05000   -119.35000    108.13000
12   -135.99000    -81.52000    108.24000
12    -46.90000    -64.88000    108.30000
12    -19.82000    -92.93000    108.30000
12    -13.95000   -104.67000    108.30000
12   -120.00000    -81.52000    108.30000
12   -128.16000    -89.02000    108.30000
12   -148.39000   -108.91000    108.36000
12   -123.59000   -166.32000    108.58000
12    -82.47000    -53.79000    109.44000
12    -61.92000    -47.59000    109.44000
12    -48.21000    -49.88000    109.44000
12    -36.14000   -115.11000    109.55000
12    -84.11000   -131.42000    109.61000
12    -93.57000   -131.09000    109.61000
12    -95.53000   -143.81000    109.61000
12    -79.54000   -119.68000    109.66000
12    -92.59000    -49.22000    109.66000
12   -114.13000    -66.84000    109.66000
12   -101.73000    -27.70000    109.72000
12   -126.53000    -43.03000    109.72000
12   -140.56000    -65.21000    109.72000
12   -116.74000    -58.03000    109.89000
12    -69.75000    -56.73000    111.08000
12    -87.70000    -64.88000    111.31000
12    -63.22000    -89.02000    111.65000
12    -83.45000   -107.61000    111.71000
12    -69.75000   -168.60000    111.71000
12    -58.98000   -133.05000    111.71000
12    -89.65000    -91.63000    112.51000
12   -111.19000    -90.97000    112.51000
12   -104.01000    -78.25000    112.51000
12   -109.89000    -41.72000    112.51000
12    -80.19000    -44.66000    112.51000
12   -108.25000   -107.61000    112.51000
12    -61.26000   -143.81000    112.51000
12    -79.54000    -84.45000    113.13000
12    -97.16000   -100.43000    113.13000
12    -93.24000   -111.85000    113.13000
12   -135.67000   -113.48000    113.13000
12   -145.46000   -128.16000    113.19000
12   -154.59000    -85.10000    113.70000
12   -151.98000    -74.34000    113.70000
12    -67.79000   -107.61000    113.76000
12    -55.72000   -170.89000    116.83000
12    -87.04000   -154.58000    116.88000
12   -109.89000   -156.86000    116.88000
12   -110.54000   -179.04000    116.88000
12   -139.26000   -155.56000    116.88000
12    -74.64000    -95.87000    116.88000
12    -99.12000    -42.05000    116.88000
12    -99.12000    -86.73000    116.94000
12    -73.66000   -102.72000    166.97000
12   -109.56000   -112.50000    166.06000
12    -99.44000   -120.66000    166.23000
12    -88.67000    -99.13000    164.98000
12    -89.00000   -128.16000    164.81000
12   -135.99000   -133.05000    161.34000
12   -146.11000   -120.66000    160.15000
12   -150.68000   -112.83000    157.30000
12   -135.34000   -112.83000    155.94000
12   -100.75000    -92.61000    156.28000
12    -84.76000   -116.42000    156.00000
12    -75.62000   -102.39000    154.92000
12    -67.79000   -105.65000    154.35000
12   -100.10000   -118.37000    154.69000
12   -112.50000   -113.15000    153.67000
12    -24.39000   -155.23000    146.10000
12    -36.14000   -138.27000    144.00000
12   -163.73000   -127.51000    136.04000
12    -62.89000    -44.01000    135.08000
12    -96.18000    -55.75000    134.39000
12    -96.18000    -45.64000    133.71000
12   -129.79000    -64.55000    132.40000
12    -79.86000    -51.51000    130.19000
12    -47.23000    -89.67000    119.04000
12    -38.75000    -81.84000    119.04000
12    -23.41000    -88.37000    119.04000
12    -18.51000   -107.94000    119.04000
12   -121.63000    -84.45000    119.38000
12   -138.60000    -83.47000    120.07000
12    -51.15000    -58.36000    120.18000
12    -61.26000    -47.59000    120.18000
12   -120.65000    -57.71000    120.18000
12    -89.00000    -55.10000    120.29000
12   -111.19000   -119.68000    120.64000
12    -77.91000   -126.20000    120.64000
12    -90.96000   -132.72000    120.64000
12    -92.92000   -122.61000    120.64000
12    -99.77000   -140.23000    120.75000
12    -36.46000   -114.79000    120.81000
12    -36.79000   -127.51000    120.81000
12   -112.17000   -142.18000    120.81000
12    -92.26000   -167.62000    120.81000
12    -50.82000    -75.32000    121.43000
12    -84.11000    -72.38000    121.43000
12   -111.84000    -70.75000    121.55000
12   -134.03000    -59.99000    121.66000
12   -148.07000    -60.97000    121.77000
12    -77.25000   -116.42000    121.77000
12    -85.08000   -103.37000    121.89000
12    -62.24000    -96.19000    121.89000
12    -61.59000    -84.78000    121.89000
12    -60.28000    -68.79000    121.89000
12    -71.05000    -51.18000    122.40000
12    -46.25000   -117.07000    122.57000
12    -90.31000    -89.34000    122.57000
12   -103.69000   -110.22000    122.57000
12   -110.86000    -94.24000    122.68000
12   -103.36000    -70.75000    122.68000
12   -109.89000    -39.77000    122.97000
12    -21.12000   -144.47000    123.19000
12    -20.80000   -133.70000    123.19000
12    -29.61000   -137.62000    123.19000
12    -65.18000   -155.23000    124.73000
12    -59.96000   -138.92000    124.73000
12    -56.04000   -127.83000    124.73000
12    -49.19000   -144.14000    124.79000
12    -74.64000   -164.69000    124.96000
12    -65.18000   -179.37000    124.96000
12    -95.20000   -187.52000    125.01000
12   -101.40000   -178.71000    125.01000
12    -99.12000   -100.11000    125.18000
12   -147.74000   -133.70000    125.18000
12   -144.48000   -124.24000    125.18000
12    -34.83000   -106.30000    125.35000
12    -93.24000   -112.83000    125.35000
12    -66.81000   -128.81000    126.78000
12    -66.48000   -116.09000    126.78000
12    -52.13000   -108.59000    126.78000
12    -76.60000    -80.86000    127.06000
12    -76.60000    -98.15000    127.12000
12   -104.66000    -84.13000    127.57000
12   -105.97000   -154.58000    127.97000
12    -87.70000   -153.60000    127.97000
12    -55.72000   -169.26000    127.97000
12    -53.76000   -155.88000    128.14000
12    -34.50000    -95.87000    128.88000
12    -77.91000   -145.77000    128.88000
12    -45.60000    -98.15000    129.22000
12    -43.32000    -85.10000    129.22000
12    -15.25000   -114.79000    129.22000
12    -11.34000   -143.16000    129.22000
12    -18.84000   -103.04000    129.67000
12    -20.47000    -91.63000    129.96000
12   -120.33000    -78.25000    130.13000
12   -141.87000    -77.28000    130.13000
12    -54.74000    -59.66000    130.24000
12   -119.35000    -55.42000    131.27000
12    -94.22000   -125.87000    131.27000
12    -83.13000   -133.38000    131.32000
12    -17.21000   -154.25000    131.27000
12   -107.28000   -140.88000    131.32000
12    -43.97000   -133.70000    131.66000
12    -33.85000   -117.39000    131.89000
12    -11.01000   -127.18000    132.06000
12    -81.17000   -120.98000    132.23000
12    -80.84000   -109.89000    132.57000
12    -64.20000   -107.61000    132.80000
12    -64.20000    -96.85000    132.80000
12    -62.24000    -83.47000    132.80000
12    -64.53000    -72.38000    132.80000
12    -90.31000    -88.37000    132.80000
12    -89.33000    -99.46000    132.80000
12   -111.19000    -94.24000    132.80000
12   -110.86000   -108.26000    132.80000
12   -131.75000    -88.37000    132.80000
12   -148.39000   -101.09000    132.80000
12   -122.61000   -124.24000    132.80000
12   -128.49000   -142.18000    132.80000
12    -47.23000   -120.00000    132.80000
12    -50.17000    -71.73000    132.80000
12    -31.57000    -80.21000    132.86000
12    -24.39000   -150.34000    134.34000
12    -23.74000   -128.81000    134.34000
12    -95.20000   -136.64000    135.19000
12    -84.11000    -71.73000    135.42000
12   -139.91000   -112.50000    136.72000
12   -142.19000   -125.55000    136.72000
12   -151.66000   -120.33000    136.72000
12   -100.75000   -101.41000    136.72000
12    -97.16000   -112.18000    136.72000
12    -50.49000   -109.57000    137.01000
12    -61.92000   -118.05000    137.01000
12    -67.14000   -127.51000    137.01000
12    -58.98000   -136.96000    137.01000
12    -65.83000   -152.29000    137.01000
12    -75.30000   -160.45000    137.12000
12    -75.95000   -100.11000    137.35000
12    -76.27000    -84.13000    137.35000
12    -12.97000   -114.46000    139.62000
12    -23.08000   -114.46000    139.62000
12    -34.50000   -103.04000    139.40000
12    -42.01000    -91.63000    139.79000
12    -51.15000    -98.48000    139.57000
12    -50.82000    -85.76000    139.91000
12    -76.27000   -145.45000    139.91000
12    -88.67000   -150.99000    139.91000
12    -60.28000   -170.23000    140.14000
12    -55.39000   -157.51000    140.14000
12    -54.74000   -143.49000    140.14000
12   -120.65000    -76.95000    140.19000
12   -105.64000    -76.30000    140.14000
12    -92.26000   -125.87000    141.84000
12    -80.84000   -134.68000    141.84000
12    -46.25000   -130.77000    141.84000
12    -18.51000   -100.76000    141.84000
12    -80.19000    -45.96000    142.07000
12    -85.08000   -117.72000    144.11000
12    -70.40000   -111.85000    144.11000
12    -63.87000    -91.95000    144.11000
12    -86.72000   -100.43000    144.17000
12    -87.04000    -83.47000    144.17000
12   -133.38000   -133.70000    144.63000
12   -149.37000   -142.18000    144.63000
12    -40.70000   -146.42000    144.91000
12    -22.10000   -165.67000    144.91000
12    -22.10000   -141.21000    144.91000
12    -21.12000   -128.81000    145.08000
12    -34.83000   -119.68000    145.25000
12    -49.52000   -120.33000    145.42000
12    -66.16000    -48.57000    145.71000
12    -71.05000    -59.66000    145.76000
12    -68.77000    -74.01000    145.76000
12    -80.84000    -70.75000    145.88000
12    -88.02000    -64.88000    145.88000
12   -111.52000    -53.46000    146.16000
12   -113.15000    -89.67000    146.16000
12   -113.48000   -105.65000    146.16000
12   -104.01000   -134.68000    146.16000
12   -111.84000   -158.17000    146.16000
12    -55.06000    -76.62000    146.16000
12    -58.98000    -61.62000    146.16000
11    -66.81000   -110.54000     -1.42000
11    -72.03000   -101.41000     -0.51000
11    -67.14000    -87.71000     -0.51000
11   -106.95000   -105.00000      0.40000
11    -92.26000   -109.57000      1.25000
11    -40.38000   -126.53000      5.17000
11    -29.61000   -125.87000      6.25000
11    -53.43000   -152.29000      6.65000
11    -65.18000   -152.95000      6.65000
11    -63.87000   -103.37000      6.82000
11    -61.92000   -120.66000      7.50000
11    -69.75000    -78.91000      8.58000
11    -62.24000    -74.01000      8.58000
11    -92.59000   -110.22000     12.79000
11    -53.43000    -85.76000     12.96000
11    -35.81000   -141.21000     13.08000
11    -69.09000   -115.44000     13.25000
11   -105.97000   -137.29000     14.78000
11    -52.13000   -150.99000     18.31000
11    -65.51000   -105.98000     19.39000
11    -59.31000   -120.33000     19.44000
11   -102.05000    -59.01000     23.48000
11   -111.84000    -69.77000     23.99000
11    -59.96000    -75.97000     23.37000
11    -50.49000    -85.43000     24.67000
11    -51.47000    -76.30000     24.73000
11    -87.37000   -105.98000     25.64000
11    -36.79000   -137.29000     25.92000
11   -107.60000   -141.21000     28.20000
11   -118.37000   -137.62000     28.94000
11    -77.91000   -141.21000     28.99000
11    -50.17000   -149.69000     30.02000
11    -59.96000   -116.09000     30.41000
11   -105.97000    -74.99000     30.41000
11    -49.19000   -158.17000     35.36000
11    -42.34000   -148.05000     35.76000
11    -65.83000   -152.95000     35.76000
11    -99.44000   -126.53000     35.76000
11   -107.28000   -118.37000     35.76000
11    -99.44000   -114.46000     35.76000
11    -50.49000    -79.23000     36.73000
11    -62.24000    -70.10000     36.73000
11    -90.63000    -86.08000     36.73000
11    -69.09000    -84.45000     36.73000
11    -32.22000   -116.09000     36.84000
11    -84.76000    -78.58000     37.41000
11   -100.75000    -59.66000     37.41000
11   -129.79000   -161.43000     40.48000
11   -149.05000   -130.12000     40.65000
11   -154.27000   -123.59000     40.70000
11   -143.17000   -121.96000     41.27000
11   -135.99000   -119.68000     41.27000
11    -59.96000   -119.68000     41.27000
11    -76.93000   -145.77000     41.27000
11    -77.25000   -139.57000     41.39000
11    -60.28000   -105.00000     41.44000
11   -109.89000    -74.67000     43.55000
11   -103.36000    -80.21000     43.55000
11    -73.01000    -58.68000     44.40000
11    -81.17000    -63.90000     44.40000
11    -91.61000    -50.20000     44.40000
11   -106.62000   -141.86000     44.46000
11   -119.35000   -159.47000     44.46000
11   -147.74000   -159.47000     44.46000
11   -147.09000   -150.01000     44.46000
11   -136.64000   -153.27000     44.46000
11   -128.16000    -90.97000     44.74000
11   -134.36000    -98.80000     44.91000
11   -136.32000    -81.19000     44.97000
11   -143.82000    -70.75000     44.97000
11    -58.65000    -79.23000     46.22000
11    -52.78000   -143.49000     46.22000
11    -44.62000   -150.34000     46.22000
11    -54.08000   -154.58000     46.96000
11    -96.51000   -121.96000     47.13000
11   -100.10000   -112.83000     47.13000
11    -71.71000    -87.06000     47.13000
11   -111.19000   -103.04000     48.32000
11   -100.42000   -102.39000     48.32000
11    -81.17000    -80.54000     48.32000
11    -56.69000   -135.33000     48.32000
11    -63.22000   -147.73000     48.32000
11    -64.53000   -159.80000     48.32000
11    -76.27000    -95.21000     48.32000
11   -102.71000    -88.37000     48.32000
11   -134.03000   -120.00000     51.45000
11   -146.11000   -129.14000     51.45000
11   -131.42000   -163.71000     51.51000
11    -79.21000   -141.21000     51.51000
11    -89.98000   -107.94000     51.51000
11    -67.46000   -122.29000     51.51000
11    -64.85000   -131.09000     51.51000
11    -57.02000   -120.66000     51.51000
11   -149.05000   -137.29000     51.51000
11   -120.00000    -75.32000     51.56000
11   -143.50000    -74.99000     55.94000
11   -107.93000   -146.42000     55.94000
11   -104.01000   -139.25000     55.94000
11    -98.79000   -129.46000     55.94000
11   -145.13000   -154.90000     55.94000
11   -136.97000   -143.49000     55.94000
11   -114.78000   -164.04000     55.94000
11    -71.05000    -62.27000     56.45000
11    -34.83000   -124.57000     56.45000
11   -131.42000    -94.56000     58.04000
11    -92.26000    -52.49000     58.04000
11    -89.65000    -44.33000     58.04000
11    -40.70000   -150.99000     58.04000
11   -100.10000    -88.37000     58.90000
11   -101.73000   -102.06000     58.90000
11   -112.50000   -101.09000     58.95000
11    -86.06000    -76.62000     58.95000
11   -135.99000    -72.06000     58.95000
11    -58.33000   -146.42000     58.95000
11    -51.47000   -134.36000     58.95000
11    -75.30000    -92.28000     58.95000
11    -96.51000   -118.37000     59.01000
11   -133.38000   -122.61000     61.63000
11   -149.37000   -134.03000     61.85000
11    -62.57000   -131.42000     61.85000
11    -58.98000   -123.27000     61.85000
11    -67.14000   -122.94000     61.85000
11    -23.08000   -121.96000     61.85000
11   -129.14000   -170.23000     63.27000
11    -21.12000   -132.07000     63.27000
11    -19.17000   -115.76000     63.27000
11   -154.92000    -83.15000     63.16000
11   -158.51000   -101.41000     63.16000
11    -51.15000   -155.88000     63.22000
11    -60.28000   -162.41000     63.22000
11    -69.75000   -154.25000     63.22000
11    -96.83000   -149.36000     63.96000
11    -96.83000   -169.58000     64.01000
11   -158.51000   -118.37000     64.07000
11   -143.17000   -106.30000     64.13000
11    -32.87000   -100.43000     64.41000
11    -78.88000   -106.96000     65.04000
11    -80.19000   -124.24000     65.04000
11   -125.88000   -154.25000     65.04000
11   -143.17000    -83.80000     66.06000
11   -148.72000    -98.15000     66.06000
11   -106.95000   -148.38000     66.17000
11    -98.46000   -136.31000     66.17000
11   -135.01000   -148.38000     66.23000
11   -137.62000   -157.51000     66.23000
11   -112.50000   -165.67000     66.23000
11   -120.65000   -173.50000     66.23000
11   -113.48000   -170.89000     66.23000
11    -11.99000   -123.59000     66.23000
11    -67.46000   -141.86000     66.23000
11    -93.57000   -127.18000     66.69000
11   -132.08000   -132.72000     66.74000
11   -144.48000   -140.88000     66.74000
11    -74.97000    -56.40000     66.74000
11    -93.24000    -94.56000     66.86000
11    -31.57000   -137.94000     67.37000
11    -86.39000    -84.78000     67.48000
11    -69.42000    -77.93000     67.59000
11    -87.04000   -115.44000     67.82000
11   -104.01000   -123.92000     67.88000
11   -106.95000   -139.25000     67.88000
11   -110.86000   -156.21000     67.88000
11    -37.11000   -158.82000     67.88000
11   -130.12000    -94.24000     68.05000
11   -141.87000    -93.91000     68.05000
11   -100.42000   -110.54000     68.11000
11   -149.05000   -111.20000     68.11000
11    -59.63000   -112.50000     68.79000
11    -46.25000   -112.83000     68.79000
11   -120.65000   -142.84000     68.67000
11   -119.35000   -130.77000     68.67000
11   -115.76000   -117.07000     68.73000
11   -126.20000   -108.91000     68.79000
11   -148.07000   -120.33000     69.02000
11    -77.91000   -172.19000     69.13000
11    -86.39000   -161.43000     69.13000
11    -85.74000   -143.49000     69.13000
11    -72.68000    -94.24000     69.13000
11    -48.21000    -87.06000     69.19000
11    -38.09000    -74.67000     69.36000
11   -112.50000    -97.50000     69.41000
11   -105.64000    -91.30000     69.41000
11   -135.01000    -72.71000     69.41000
11    -50.49000   -129.46000     69.58000
11    -58.65000   -177.74000     69.58000
11    -69.75000   -168.93000     69.64000
11    -94.55000   -196.65000     70.04000
11    -81.50000   -181.32000     70.04000
11    -96.51000   -178.06000     70.04000
11   -153.29000    -74.67000     70.49000
11    -43.32000   -143.49000     70.49000
11    -61.59000   -151.97000     70.49000
11    -53.43000   -140.88000     70.49000
11    -48.21000   -173.50000     70.61000
11    -55.06000    -72.06000     72.43000
11    -59.96000   -126.53000     72.43000
11   -133.06000   -120.33000     72.54000
11   -156.88000   -131.42000     72.54000
11    -76.60000   -135.33000     73.00000
11    -65.18000    -88.04000     73.51000
11    -49.84000   -155.23000     73.56000
11   -137.62000   -105.65000     74.25000
11    -98.46000   -163.38000     74.25000
11   -103.36000    -81.52000     74.30000
11   -104.99000    -70.75000     74.08000
11    -19.17000   -130.77000     74.19000
11     -8.07000   -141.21000     74.19000
11   -135.01000   -174.80000     74.81000
11   -142.52000   -167.30000     74.81000
11    -83.13000    -90.32000     75.16000
11   -121.31000    -87.06000     75.38000
11    -23.41000   -121.63000     75.38000
11    -96.51000   -147.08000     75.38000
11   -120.65000   -150.66000     75.44000
11   -128.81000   -163.71000     75.50000
11    -69.42000   -159.14000     75.61000
11    -37.44000    -91.30000     75.61000
11    -59.96000    -98.80000     75.61000
11    -79.21000   -109.24000     75.61000
11    -74.64000   -122.61000     75.61000
11   -160.79000   -118.05000     75.67000
11   -120.98000    -72.06000     75.67000
11   -112.17000    -45.31000     75.67000
11    -93.24000   -132.40000     78.62000
11    -91.94000    -96.19000     78.62000
11   -123.92000    -96.19000     78.68000
11   -156.55000   -100.76000     78.68000
11   -139.91000    -90.97000     78.68000
11   -139.91000    -99.13000     78.74000
11   -130.12000   -138.60000     78.74000
11   -116.74000   -181.00000     78.79000
11   -109.23000   -174.47000     78.79000
11    -29.94000   -130.77000     78.79000
11    -28.96000   -107.61000     78.79000
11    -12.31000   -128.48000     78.79000
11    -65.18000    -78.91000     78.79000
11    -74.97000    -57.05000     78.79000
11    -77.58000    -67.82000     78.79000
11   -115.43000   -131.75000     78.74000
11   -138.28000   -153.93000     78.74000
11   -141.21000   -136.96000     78.74000
11   -142.52000   -148.71000     78.79000
11   -108.25000   -114.46000     78.79000
11   -100.10000   -102.72000     78.79000
11    -69.75000   -168.28000     80.22000
11    -57.67000   -162.73000     80.22000
11    -89.65000   -204.16000     80.22000
11    -89.65000   -183.61000     80.73000
11    -77.91000   -199.59000     80.90000
11    -78.23000   -191.11000     80.90000
11    -64.20000   -178.06000     81.24000
11    -62.89000   -150.99000     81.24000
11    -64.53000    -68.14000     81.24000
11    -36.14000   -126.20000     81.24000
11    -35.81000   -150.99000     81.24000
11    -43.32000   -163.06000     81.24000
11    -36.79000   -138.27000     81.24000
11    -59.96000   -106.63000     81.24000
11    -68.44000   -114.79000     81.24000
11   -110.21000    -98.48000     81.24000
11   -104.01000    -91.95000     81.24000
11   -131.75000    -77.60000     81.52000
11   -146.11000    -75.32000     81.52000
11   -148.07000   -120.33000     81.52000
11   -106.62000   -149.03000     81.52000
11    -93.90000   -113.81000     81.52000
11    -51.80000    -89.34000     81.75000
11    -92.92000    -74.67000     81.75000
11    -53.43000   -139.57000     81.75000
11    -47.88000   -121.63000     81.75000
11    -81.82000   -148.71000     82.15000
11   -122.94000   -113.81000     82.21000
11    -43.64000   -104.35000     82.21000
11   -130.77000    -55.42000     82.72000
11    -96.18000    -61.95000     82.72000
11    -53.10000    -74.01000     82.72000
11   -136.64000   -120.98000     82.72000
11   -151.00000   -132.07000     82.72000
11   -152.31000   -147.73000     82.77000
11   -165.36000   -129.14000     82.77000
11   -104.66000   -122.94000     83.11000
11    -49.52000   -177.41000     83.11000
11    -29.28000   -163.06000     83.11000
11    -60.28000   -120.00000     83.11000
11    -62.24000   -131.42000     83.34000
11    -73.01000   -135.66000     83.34000
11    -80.52000   -173.82000     83.34000
11    -96.83000    -51.51000     84.02000
11   -107.93000    -53.46000     84.02000
11   -148.39000   -109.89000     84.02000
11   -133.38000    -66.51000     84.48000
11     -9.70000   -141.86000     84.48000
11    -22.10000   -128.81000     84.48000
11    -48.54000   -149.03000     84.48000
11    -94.87000   -177.08000     84.48000
11   -133.06000   -174.80000     84.99000
11   -101.73000    -66.51000     84.99000
11   -106.30000   -135.99000     84.99000
11   -124.90000   -126.85000     84.99000
11    -92.59000   -157.84000     84.99000
11   -102.71000   -164.69000     84.99000
11   -116.41000   -162.41000     84.99000
11    -69.42000    -88.69000     84.99000
11    -81.82000    -78.91000     84.99000
11    -82.15000    -79.23000     84.99000
11   -120.33000    -72.71000     88.86000
11   -151.98000    -81.84000     92.84000
11   -154.92000    -98.15000     93.01000
11   -161.12000    -87.39000     93.23000
11    -74.64000    -63.90000     93.46000
11    -64.20000    -66.51000     93.75000
11    -15.58000   -118.37000     93.97000
11    -15.58000   -130.44000     94.14000
11   -133.06000    -89.67000     94.37000
11   -132.73000    -98.48000     94.37000
11   -142.84000   -100.11000     94.54000
11   -151.98000   -114.46000     94.60000
11   -157.86000   -128.16000     94.77000
11   -165.69000   -128.16000     94.88000
11   -165.04000   -113.48000     94.88000
11   -132.73000    -72.71000     95.17000
11   -131.42000    -61.29000     95.17000
11   -100.75000    -63.58000     95.17000
11    -78.88000   -200.24000     91.93000
11    -78.56000   -192.41000     91.93000
11    -94.87000   -181.00000     93.06000
11   -120.65000   -183.28000     94.83000
11    -61.92000   -181.65000     98.75000
11    -40.70000   -159.47000     92.72000
11    -30.26000   -145.12000     96.19000
11     -8.40000   -137.62000     98.24000
11    -83.13000    -57.05000     98.69000
11   -104.01000    -51.51000     98.86000
11   -124.57000    -58.68000     99.49000
11   -122.94000    -73.36000     99.49000
11    -83.45000    -65.21000    100.28000
11    -75.62000   -178.39000    100.51000
11    -65.18000   -169.26000    100.91000
11    -38.75000   -150.01000    101.25000
11   -155.57000   -100.43000    103.58000
11   -149.70000    -93.26000    103.58000
11   -149.37000    -82.17000    103.58000
11    -99.77000   -181.98000    103.58000
11    -81.50000   -197.96000    103.58000
11    -53.43000   -174.47000    103.47000
11    -46.90000   -166.97000    103.81000
11   -132.73000    -70.43000    107.05000
11   -103.03000    -63.25000    107.16000
11    -73.34000    -66.19000    107.16000
11   -114.45000   -122.94000    107.22000
11   -106.62000   -131.75000    107.28000
11   -136.97000    -94.56000    107.45000
11   -158.51000   -112.50000    108.07000
11   -137.30000   -104.67000    108.41000
11   -135.01000   -135.33000    108.70000
11   -124.57000   -150.66000    108.70000
11   -120.65000   -137.94000    108.70000
11    -23.08000   -118.37000    108.70000
11    -36.14000   -135.99000    108.70000
11    -60.61000    -70.75000    109.83000
11    -43.97000   -158.49000    109.83000
11   -103.36000    -55.10000    110.40000
11    -73.66000   -182.63000    110.57000
11    -40.05000   -149.36000    113.76000
11   -119.02000    -97.82000    114.84000
11   -119.35000   -110.22000    114.84000
11    -97.16000   -181.98000    114.84000
11    -85.74000   -181.98000    114.84000
11    -88.35000   -198.29000    114.84000
11   -134.03000   -101.74000    120.35000
11   -135.34000   -132.07000    120.64000
11    -39.73000   -136.96000    120.81000
11    -25.69000   -126.85000    120.81000
11    -25.37000   -113.48000    120.81000
11    -69.42000    -63.25000    121.43000
11   -124.24000   -136.31000    122.57000
11   -124.24000   -148.38000    122.57000
11   -105.97000   -132.40000    122.57000
11   -121.96000   -123.92000    122.57000
11   -130.77000   -121.31000    122.63000
11   -154.27000   -100.11000    116.77000
11   -145.46000    -97.17000    120.75000
11   -132.73000    -91.95000    120.75000
11   -133.71000    -70.75000    120.75000
11    -93.24000    -75.97000    120.92000
11   -142.84000   -143.16000    121.94000
11   -158.51000   -109.24000    122.28000
11    -29.61000   -151.64000    123.93000
11    -40.38000   -157.19000    124.67000
11   -121.96000    -97.50000    125.13000
11   -120.65000   -111.20000    125.30000
11   -130.44000   -111.52000    125.35000
11   -150.02000    -88.69000    125.52000
11   -159.49000    -97.17000    127.51000
11    -92.26000    -75.97000    131.04000
11    -71.05000    -59.99000    132.52000
11   -123.92000   -150.66000    133.14000
11   -122.61000   -134.36000    133.31000
11   -109.56000   -130.77000    134.39000
11   -132.40000   -126.53000    134.85000
11    -40.05000   -158.49000    136.04000
11   -157.86000   -110.22000    135.59000
11   -135.01000   -101.41000    136.10000
11   -144.15000    -90.00000    136.10000
11   -121.63000    -92.61000    136.21000
11   -134.03000    -73.69000    136.21000
11    -33.85000   -132.07000    136.33000
11   -126.53000   -111.52000    141.39000
11    -91.29000    -74.67000    143.49000
11   -123.27000   -136.31000    143.60000
11   -122.29000   -152.95000    146.90000
11   -131.75000   -119.35000    147.01000
11   -147.74000   -120.66000    147.01000
11    -34.83000   -151.64000    146.62000
11    -39.73000   -161.75000    146.62000
11   -121.63000   -139.57000    155.88000
11   -129.79000   -122.29000    159.07000
11   -153.29000   -121.31000    159.98000
