# Supplementary material for: Design Principles of Pancreatic Islets: Glucose-Dependent Coordination of Hormone Pulses
Source: PLoS One. 2016 Apr 1;11(4):e0152446. doi: 10.1371/journal.pone.0152446 (PMC4818077; doi:10.1371/journal.pone.0152446)
Supplement: S2 Dataset — Three-dimensional coordinates of α and β cells within human islets (n = 28). Columns represent types, x, y, and z coordinates (μm) of cells (rows) within an islet. The numbers of the first column are 11 (α cell) and 12 (β cell). (ZIP) [file pone.0152446.s010.zip › Human/H06.txt]

12    117.15000    -77.96000      0.00000
12    125.31000   -106.98000      8.36000
12     96.27000   -106.01000      8.53000
12    109.32000   -113.51000      8.53000
12     97.25000    -83.50000      9.84000
12    106.06000    -76.00000      9.89000
12     88.11000    -70.45000     10.97000
12     86.15000    -78.61000     11.03000
12     70.81000   -100.79000     11.65000
12     77.34000   -108.62000     12.45000
12     71.14000    -78.93000     12.56000
12    113.89000    -60.99000     13.30000
12    101.81000    -58.38000     13.53000
12    133.14000    -93.94000     13.59000
12    129.23000    -69.80000     15.24000
12    130.53000    -82.52000     15.86000
12    118.13000   -101.77000     15.92000
12    104.75000   -122.97000     16.26000
12    142.93000    -77.96000     19.78000
12     99.53000    -71.43000     21.43000
12    119.11000    -68.50000     21.77000
12     92.35000   -135.36000     22.46000
12     61.68000   -103.07000     23.25000
12     69.83000    -64.91000     23.25000
12     90.07000    -48.27000     30.81000
12     88.43000   -109.92000     30.81000
12     69.83000   -114.81000     30.81000
12    102.47000    -97.20000     32.40000
12    142.60000   -101.11000     34.05000
12    139.67000   -112.53000     37.46000
12     79.95000   -135.36000     37.98000
12    115.47000    -85.77000     17.96000
12    101.77000    -84.46000     21.60000
12    112.21000    -75.98000     22.34000
12    127.55000   -114.47000     22.46000
12    116.13000   -116.43000     22.46000
12     84.15000    -81.53000     23.59000
12     66.85000    -79.57000     23.59000
12     67.83000    -94.25000     24.27000
12    114.49000    -60.65000     24.33000
12    105.36000    -58.70000     24.39000
12     99.16000    -57.07000     24.79000
12    135.05000    -59.02000     25.07000
12     91.98000   -102.73000     25.13000
12    126.89000    -48.91000     27.29000
12    132.44000    -91.64000     27.97000
12    125.92000    -81.86000     28.20000
12     57.39000   -120.02000     29.05000
12    146.15000    -75.01000     30.47000
12    114.82000    -73.70000     36.27000
12     99.16000    -69.79000     36.27000
12     86.10000    -85.44000     36.38000
12     68.16000   -103.38000     36.44000
12     59.67000   -110.23000     36.44000
12     54.45000    -99.79000     36.44000
12     71.42000    -84.79000     36.55000
12     97.85000   -137.30000     36.55000
12    137.66000    -73.70000     37.01000
12    138.64000    -64.89000     37.01000
12    138.64000    -53.48000     37.01000
12     99.81000    -42.39000     38.26000
12     68.48000    -66.20000     38.26000
12     62.28000    -93.60000     42.01000
12     91.00000    -52.17000     42.98000
12    132.44000    -47.28000     44.12000
12     80.88000    -53.80000     44.68000
12    144.52000    -97.19000     44.74000
12    145.17000    -89.68000     44.74000
12    144.84000    -79.57000     45.14000
12     96.22000   -107.95000     45.14000
12     98.18000    -94.58000     45.14000
12     66.20000   -119.37000     45.14000
12     65.22000    -77.94000     45.99000
12    104.05000    -55.11000     46.45000
12     65.55000   -106.97000     46.56000
12     74.36000    -82.83000     46.79000
12    136.68000    -63.59000     47.75000
12     54.12000   -112.19000     47.98000
12     79.90000    -97.19000     51.45000
12     99.16000    -45.65000     51.51000
12     99.81000    -34.89000     51.51000
12     54.45000    -88.38000     51.51000
12    124.28000    -40.43000     51.51000
12    111.56000    -40.43000     51.51000
12     91.98000    -48.91000     54.52000
12     91.00000    -42.39000     54.52000
12     69.46000    -60.65000     54.52000
12     70.77000    -71.09000     54.52000
12     75.99000   -116.10000     54.58000
12    151.04000    -92.29000     55.66000
12    142.88000    -89.68000     55.66000
12    145.50000    -78.27000     55.66000
12    129.18000    -51.52000     56.05000
12     81.21000    -56.74000     56.17000
12     85.78000    -60.33000     56.17000
12     66.20000    -78.92000     56.17000
12     63.91000    -68.16000     56.17000
12     83.82000    -46.63000     56.17000
12    133.42000    -44.02000     56.17000
12    135.71000    -52.50000     56.17000
12    138.32000    -65.22000     58.50000
12     56.08000   -112.52000     58.50000
12     54.78000   -102.73000     58.50000
12     93.94000   -107.62000     58.84000
12     76.97000    -83.81000     59.47000
12     67.50000   -105.34000     60.72000
12     79.25000   -136.33000     62.48000
12     85.78000   -127.19000     62.53000
12     70.11000   -127.19000     63.10000
12     62.28000    -90.01000     63.33000
12    107.32000    -45.65000     63.62000
12     98.18000    -38.15000     64.01000
12    124.94000    -40.76000     64.75000
12     78.27000   -115.78000     64.98000
12    133.75000    -47.93000     67.03000
12    150.39000    -83.49000     67.03000
12     82.84000    -52.83000     67.03000
12     70.77000    -65.22000     67.03000
12     71.09000    -78.92000     67.31000
12     96.87000    -59.68000     67.54000
12    123.96000    -49.89000     67.77000
12    120.04000    -88.71000     67.14000
12     81.21000   -101.43000     67.20000
12     85.78000    -92.29000     67.54000
12    115.80000    -42.39000     67.65000
12     95.89000    -49.24000     67.99000
12     89.04000    -44.67000     68.11000
12     85.78000    -75.01000     68.16000
12     60.98000   -111.21000     69.75000
12     56.08000   -101.10000     70.21000
12    147.45000    -94.25000     70.32000
12    142.56000    -65.22000     71.18000
12    139.62000    -56.74000     71.29000
12     93.94000    -97.84000     71.01000
12     75.66000   -109.91000     76.35000
12     77.29000   -125.56000     76.75000
12     66.20000   -127.85000     76.97000
12     74.03000   -138.28000     77.15000
12    136.68000    -97.19000     77.32000
12    140.27000    -77.29000     77.32000
12    112.86000    -57.72000     77.32000
12    105.36000    -52.83000     77.32000
12    105.68000    -98.49000     77.32000
12     82.19000   -102.08000     77.32000
12     74.36000    -86.10000     77.49000
12     73.70000    -75.66000     77.49000
12    132.77000    -57.07000     77.83000
12    129.18000    -47.93000     77.83000
12    116.78000    -41.41000     77.88000
12     98.18000    -63.59000     78.23000
12     91.00000    -89.03000     78.40000
12     81.86000    -90.99000     78.40000
12     88.71000    -45.98000     78.79000
12     74.36000   -113.49000     86.75000
12     85.13000   -102.08000     87.66000
12    137.34000    -93.92000     88.00000
12    137.99000    -76.96000     88.23000
12     95.24000   -112.52000     88.80000
12     98.83000   -100.45000     88.86000
12    107.64000    -98.49000     88.97000
12     87.74000    -88.38000     89.88000
12     78.92000    -91.64000     92.72000
12    107.32000    -88.05000     97.95000
12    112.86000    -89.03000     99.66000
12     97.20000    -69.13000    100.34000
12     88.39000    -72.72000    100.74000
12     97.53000    -80.22000    100.91000
12     96.55000   -118.06000    101.19000
12     85.78000   -120.34000    101.19000
12     98.18000   -129.15000    101.48000
12    118.08000   -124.26000    101.65000
12    117.76000   -113.82000    102.05000
12     83.82000    -94.58000    103.07000
12     78.60000   -112.52000    106.08000
12     91.33000   -116.76000     19.84000
12    104.05000   -125.56000     29.90000
12    125.26000   -112.84000     36.27000
12    118.08000   -121.00000     36.78000
12    115.80000    -54.46000     38.37000
12    110.58000    -45.65000     39.23000
12    130.81000    -85.77000     40.76000
12    129.51000    -97.84000     42.92000
12    116.78000    -85.12000     43.04000
12     87.08000   -111.54000     43.26000
12     79.58000   -119.69000     43.89000
12     95.24000   -127.85000     44.80000
12    106.66000   -122.95000     45.03000
12    108.62000   -110.88000     46.45000
12    127.22000   -111.86000     46.90000
12    101.44000    -76.96000     47.98000
12     90.35000    -85.12000     48.15000
12     81.54000    -75.33000     48.55000
12     92.63000    -70.77000     49.06000
12    116.78000    -57.07000     49.86000
12     79.90000   -138.94000     50.08000
12     92.63000   -140.24000     50.65000
12    122.00000   -124.58000     51.51000
12    144.19000   -109.91000     51.68000
12     65.55000    -92.95000     52.87000
12    125.26000    -90.01000     53.27000
12    114.82000    -82.83000     53.27000
12    132.44000   -101.10000     54.58000
12    111.23000   -136.00000     55.09000
12     99.81000    -97.51000     56.79000
12    112.86000   -104.69000     57.02000
12    109.93000   -121.32000     57.08000
12    128.53000   -112.19000     57.25000
12     99.48000   -128.50000     57.99000
12    100.79000    -77.94000     58.73000
12    114.82000    -60.00000     60.77000
12    144.19000   -109.58000     62.42000
12    156.26000   -112.52000     62.42000
12    131.46000    -79.90000     62.93000
12     71.09000    -93.60000     64.58000
12    127.22000    -62.29000     64.75000
12    126.57000   -102.40000     64.98000
12    135.71000   -100.77000     65.15000
12    111.56000    -79.25000     65.49000
12    111.23000   -132.09000     71.80000
12    112.86000   -119.04000     72.03000
12    133.42000   -118.39000     72.31000
12    127.87000   -127.85000     73.22000
12    147.78000   -112.19000     73.39000
12     61.30000    -86.42000     74.02000
12    130.16000    -82.83000     74.53000
12    102.09000    -39.45000     74.99000
12     68.48000    -97.19000     75.04000
12    117.43000   -107.95000     75.10000
12    126.57000   -102.08000     75.10000
12     83.49000   -117.73000     75.10000
12     88.39000   -127.52000     75.10000
12    111.23000    -78.92000     76.63000
12     81.21000    -55.44000     78.06000
12    124.61000    -63.59000     78.11000
12     85.45000    -78.27000     79.65000
12     79.25000    -63.26000     79.99000
12     63.59000   -107.30000     80.61000
12    148.43000    -87.07000     81.81000
12    141.91000    -66.85000     82.49000
12     67.50000    -94.90000     86.81000
12     79.90000   -129.15000     87.21000
12     83.49000   -118.06000     87.21000
12    108.95000    -85.12000     87.38000
12    122.33000    -81.86000     87.44000
12    122.33000    -95.88000     87.49000
12    111.23000    -63.59000     87.49000
12    105.03000    -51.85000     87.49000
12     72.40000    -77.94000     87.55000
12    118.74000   -125.24000     87.89000
12    128.85000   -119.37000     88.00000
12    132.77000   -108.28000     88.12000
12    123.31000    -63.59000     88.69000
12     87.74000    -75.66000     90.33000
12     75.34000    -62.94000     90.56000
12    105.36000   -108.60000    108.81000
12     96.87000    -97.51000    108.41000
12     91.98000   -104.69000    107.62000
11    114.82000    -96.53000      0.51000
11     85.78000   -101.75000      3.07000
11     77.29000    -84.79000      3.52000
11     79.58000    -68.81000      4.26000
11    125.59000    -96.86000     11.03000
11    105.68000    -99.14000     12.56000
11     86.43000   -102.08000     13.59000
11     75.66000    -87.07000     13.64000
11     97.20000    -93.92000     14.16000
11     80.88000    -66.85000     16.09000
11     85.13000   -124.26000     18.02000
11     86.76000    -92.95000     20.18000
11    102.09000   -109.25000     20.18000
11     89.37000    -57.39000     20.52000
11     98.83000    -46.30000     20.69000
11    125.59000   -101.75000     22.68000
11     81.86000   -103.71000     25.58000
11    108.62000    -93.60000     26.66000
11     82.51000    -66.85000     26.72000
11    130.81000    -71.09000     27.00000
11     82.19000   -127.52000     31.95000
11     99.81000    -85.77000     32.40000
11    110.90000   -107.30000     33.43000
11    122.98000   -100.12000     33.83000
11    121.02000    -66.20000     34.79000
11    108.62000    -60.00000     36.21000
11    100.46000    -58.37000     36.38000
11     89.37000   -103.38000     36.61000
11     88.71000    -65.55000     37.69000
11     82.51000    -74.68000     37.69000
11     77.95000    -66.20000     37.69000
11    109.93000    -91.31000     38.03000
11    130.16000    -75.33000     39.57000
11    122.98000    -71.74000     45.03000
11    106.01000    -65.22000     45.31000
11    101.44000    -85.77000     45.42000
11     79.90000   -128.50000     45.59000
11     92.63000   -116.76000     45.65000
11    113.52000   -103.38000     45.65000
11    104.38000   -101.43000     45.71000
11     71.42000   -132.09000     45.71000
11    113.52000    -71.74000     46.39000
11     88.06000   -102.40000     47.07000
11    136.68000    -73.05000     47.07000
11     97.85000    -61.63000     47.47000
11    111.88000    -93.27000     48.72000
11    133.42000    -80.22000     52.13000
11    120.04000    -71.74000     56.91000
11    113.19000    -72.07000     56.91000
11     98.83000    -87.07000     56.96000
11     92.96000   -119.37000     57.93000
11    105.68000    -63.59000     59.12000
11    138.97000    -74.68000     59.52000
11    109.27000    -94.25000     59.52000
11     89.04000   -143.18000     62.82000
11     92.96000    -67.18000     63.39000
11    122.33000    -70.44000     67.65000
11    112.21000    -70.44000     67.65000
11     88.06000    -61.63000     68.50000
11    110.58000    -91.31000     69.93000
11     98.83000    -91.31000     69.93000
11    100.46000   -128.50000     71.40000
11    101.44000    -78.92000     71.63000
11    105.36000    -62.94000     71.63000
11     92.30000    -69.46000     74.13000
11     89.04000   -140.89000     75.55000
11     94.91000   -114.47000     77.20000
11    105.03000   -112.84000     77.54000
11    109.93000    -71.09000     78.11000
11    120.69000    -71.09000     78.23000
11     93.61000    -53.15000     78.45000
11    116.45000    -93.60000     81.64000
11     99.81000   -129.15000     81.86000
11     99.48000    -78.59000     81.86000
11     98.50000    -90.99000     81.98000
11     87.08000    -66.85000     84.93000
11    110.58000    -71.09000     88.29000
11     95.57000    -67.50000     88.34000
11    104.70000   -111.54000     88.69000
11    115.47000   -111.54000     88.74000
11     92.30000    -57.72000     88.97000
11    115.15000    -96.21000     92.15000
11     88.39000    -66.20000     97.55000
