# Supplementary material for: Design Principles of Pancreatic Islets: Glucose-Dependent Coordination of Hormone Pulses
Source: PLoS One. 2016 Apr 1;11(4):e0152446. doi: 10.1371/journal.pone.0152446 (PMC4818077; doi:10.1371/journal.pone.0152446)
Supplement: S2 Dataset — Three-dimensional coordinates of α and β cells within human islets (n = 28). Columns represent types, x, y, and z coordinates (μm) of cells (rows) within an islet. The numbers of the first column are 11 (α cell) and 12 (β cell). (ZIP) [file pone.0152446.s010.zip › Human/H07.txt]

12    155.66000   -184.94000      0.00000
12    206.89000   -156.24000      0.00000
12    220.60000   -152.97000      0.00000
12    221.25000   -182.33000     -0.28000
12    233.32000   -148.08000      0.97000
12    153.70000   -102.09000     10.06000
12    151.09000    -93.29000     10.06000
12    151.74000    -85.78000      9.78000
12    139.34000    -90.68000     10.23000
12    140.32000    -99.81000     10.23000
12    125.31000   -173.85000     10.23000
12    126.61000   -183.63000     10.23000
12    204.93000   -211.36000     10.23000
12    216.03000   -196.36000     10.23000
12    223.86000   -192.44000     10.23000
12    217.01000   -142.21000     10.23000
12    200.36000   -140.58000     10.23000
12    227.12000    -96.87000     10.23000
12    161.21000   -133.73000     10.23000
12    188.62000   -119.71000     10.23000
12    200.04000   -106.66000     10.23000
12    200.04000    -96.22000     10.29000
12    188.94000   -101.44000     10.29000
12    221.90000   -162.43000     10.29000
12    202.65000   -222.45000     21.72000
12    239.52000   -178.42000     21.72000
12    234.96000   -171.24000     21.72000
12    188.62000    -97.20000     20.69000
12    153.70000   -139.93000     20.69000
12    164.14000   -139.28000     20.69000
12    166.43000   -130.79000     20.69000
12    138.04000   -207.77000     20.69000
12    172.30000   -215.93000     20.69000
12    212.77000   -210.71000     20.69000
12    223.86000   -157.21000     20.69000
12    228.43000   -151.34000     20.69000
12    217.99000   -142.86000     20.69000
12    237.24000   -119.05000     20.69000
12    238.55000   -133.08000     20.69000
12    229.08000    -97.20000     20.69000
12    227.12000   -117.75000     20.69000
12    208.52000   -103.07000     20.69000
12    198.73000    -95.89000     20.69000
12    213.42000    -96.22000     20.69000
12    211.13000    -91.00000     20.69000
12    211.46000    -85.13000     20.69000
12    155.01000    -72.41000     20.69000
12    127.59000    -73.06000     20.69000
12    143.91000    -92.31000     20.69000
12    160.88000    -96.22000     20.69000
12    150.11000    -85.13000     20.69000
12    148.48000   -101.11000     20.69000
12    118.13000   -112.86000     20.69000
12    115.52000    -88.72000     20.69000
12    219.62000   -169.61000     20.69000
12    209.83000   -185.92000     20.69000
12    221.25000   -194.40000     20.69000
12    197.75000   -190.81000     20.69000
12    196.12000   -176.79000     20.69000
12    110.62000   -195.05000     22.91000
12    110.62000   -208.10000     22.97000
12    147.50000   -249.52000     22.97000
12    146.19000   -242.02000     22.97000
12    194.16000   -233.54000     22.97000
12    193.19000   -222.12000     22.97000
12    145.22000   -172.54000     31.38000
12    110.95000   -176.46000     31.38000
12     98.88000   -172.54000     31.38000
12     87.78000   -172.54000     31.55000
12    131.18000   -199.29000     31.55000
12    135.75000   -209.73000     31.55000
12    171.97000   -213.32000     31.55000
12    180.13000   -222.12000     31.55000
12    180.13000   -149.39000     31.55000
12    161.86000   -150.69000     31.55000
12    149.78000   -135.36000     31.55000
12    137.38000    -97.53000     31.55000
12    144.56000    -89.70000     31.55000
12    123.35000    -68.82000     31.55000
12    121.07000    -84.80000     31.55000
12    111.60000    -91.00000     31.55000
12     89.74000    -95.57000     31.55000
12    103.77000   -100.13000     31.55000
12    101.81000    -92.63000     31.55000
12    163.82000    -65.23000     31.55000
12    171.97000    -60.34000     31.55000
12    144.89000    -55.78000     36.33000
12    202.32000    -61.65000     33.09000
12    185.35000    -67.84000     33.83000
12    207.54000    -78.61000     34.22000
12    229.08000    -93.94000     34.22000
12    233.00000   -187.22000     34.22000
12    190.57000   -212.99000     34.22000
12    205.91000   -214.95000     34.22000
12    202.00000   -222.78000     34.22000
12    192.21000   -232.23000     34.22000
12    229.08000   -149.39000     34.28000
12    219.94000   -160.80000     34.68000
12    215.38000   -149.06000     34.68000
12    242.46000   -116.44000     40.53000
12    236.59000   -131.12000     35.25000
12    150.44000   -112.53000     41.33000
12    178.50000    -81.87000     41.33000
12     90.39000    -74.04000     42.13000
12    135.10000    -95.89000     42.13000
12    146.19000    -93.29000     42.07000
12     80.93000   -169.61000     42.13000
12    173.61000   -215.93000     41.84000
12    159.25000   -151.34000     41.50000
12    169.69000   -141.23000     41.78000
12    177.52000   -154.28000     41.78000
12    196.78000   -164.06000     41.90000
12    146.19000   -137.64000     42.01000
12    143.26000   -153.30000     42.07000
12     82.56000   -121.01000     42.07000
12    102.79000    -96.87000     42.07000
12     86.15000    -91.65000     42.07000
12    115.85000    -82.20000     42.47000
12    175.89000    -60.02000     42.52000
12    160.55000    -62.95000     42.41000
12    248.99000   -171.24000     42.24000
12    242.79000   -161.46000     42.24000
12    244.75000   -199.29000     42.98000
12    240.50000   -208.10000     43.09000
12    110.30000   -206.47000     41.22000
12    107.69000   -194.72000     41.44000
12     90.07000   -229.30000     41.50000
12     84.19000   -183.31000     41.50000
12     83.54000   -192.44000     41.50000
12     71.79000   -139.28000     41.33000
12     62.33000   -126.55000     41.33000
12     66.57000   -107.64000     41.39000
12    131.51000    -53.17000     41.39000
12    216.03000    -77.96000     45.20000
12    229.41000    -91.33000     48.27000
12    151.42000    -48.93000     49.46000
12    142.60000    -47.62000     49.86000
12    134.45000   -137.64000     49.46000
12    226.14000   -181.03000     49.52000
12    199.71000   -196.36000     49.52000
12    204.28000   -206.14000     49.52000
12    203.63000   -175.81000     49.57000
12    186.01000   -218.86000     49.57000
12    217.99000   -219.51000     49.63000
12    192.53000   -234.19000     49.63000
12    139.67000    -67.19000     49.57000
12    124.00000    -69.47000     49.57000
12     74.40000    -69.47000     49.57000
12    104.10000    -71.43000     49.57000
12    108.01000   -110.25000     49.57000
12     54.50000   -131.12000     49.57000
12     55.48000   -150.04000     49.57000
12    156.96000   -247.89000     49.46000
12    226.14000   -148.73000     49.52000
12    230.06000   -155.91000     49.52000
12    222.56000   -160.48000     49.52000
12    251.60000   -148.73000     49.52000
12    243.11000   -130.14000     49.52000
12    240.50000    -96.22000     49.52000
12    209.50000    -65.89000     49.74000
12    199.39000    -52.84000     49.74000
12    202.65000    -57.08000     49.74000
12    185.35000    -37.84000     49.52000
12    195.80000    -75.67000     49.97000
12    171.32000    -48.93000     49.29000
12    130.86000    -43.38000     49.63000
12    114.54000    -54.14000     49.63000
12    119.11000    -62.95000     49.63000
12    208.85000   -158.52000     49.69000
12    145.87000   -169.28000     49.63000
12    137.38000   -232.89000     49.63000
12    141.30000   -243.32000     49.63000
12    121.39000   -223.43000     49.63000
12    110.30000   -225.06000     49.63000
12    102.47000   -232.56000     49.63000
12    243.11000   -116.77000     51.62000
12    244.75000   -105.35000     51.62000
12    106.06000   -202.88000     51.79000
12     80.28000   -188.20000     51.79000
12    159.57000   -155.26000     51.79000
12    156.96000   -144.17000     51.79000
12    170.34000   -140.91000     51.79000
12    180.46000   -160.80000     51.79000
12    212.44000   -148.41000     51.79000
12    186.01000    -96.55000     51.96000
12    169.36000   -128.51000     52.02000
12    118.13000   -133.08000     52.02000
12    120.74000   -142.54000     52.02000
12    150.44000   -110.25000     52.02000
12    146.85000   -104.05000     52.02000
12    173.28000    -79.26000     52.07000
12    205.59000    -84.15000     52.13000
12     97.25000    -89.70000     52.13000
12     95.94000    -99.81000     52.13000
12     80.93000   -117.42000     52.13000
12     59.72000   -103.40000     52.13000
12     69.18000    -92.31000     52.19000
12     92.35000    -70.13000     52.25000
12    141.95000   -152.65000     52.25000
12    172.30000   -222.45000     52.25000
12    180.46000   -229.30000     52.25000
12    241.16000   -167.33000     52.53000
12    237.24000    -82.20000     52.53000
12    253.88000   -113.51000     52.53000
12    180.13000    -58.71000     52.64000
12    159.90000    -55.45000     52.64000
12    122.70000    -86.44000     53.38000
12    117.48000   -101.44000     53.38000
12    131.18000    -95.24000     53.38000
12    240.83000   -202.23000     53.50000
12    233.00000   -193.75000     53.50000
12    247.36000   -192.77000     53.50000
12    237.89000   -214.95000     53.50000
12    197.43000   -184.29000     53.50000
12     59.72000   -123.29000     54.18000
12     66.57000   -139.60000     54.18000
12     70.16000   -125.58000     54.18000
12     74.40000    -83.50000     54.18000
12    210.81000   -185.59000     54.75000
12    109.65000   -159.50000     54.92000
12    125.64000   -114.16000     54.97000
12    213.42000    -76.65000     55.37000
12    253.88000   -104.05000     55.37000
12    140.97000    -36.86000     55.66000
12    135.43000    -54.47000     55.88000
12     72.77000   -164.72000     60.15000
12     78.64000   -152.00000     60.32000
12     87.78000   -171.57000     60.32000
12    115.19000   -224.41000     59.41000
12    201.34000   -206.14000     59.81000
12    192.21000   -201.90000     60.03000
12    183.72000   -196.36000     60.03000
12    208.20000   -195.05000     60.03000
12    162.84000   -212.01000     60.03000
12    248.99000   -149.71000     60.03000
12    200.69000    -66.21000     60.03000
12    202.00000    -55.12000     60.03000
12    153.37000    -45.34000     60.03000
12    172.30000    -49.58000     60.03000
12    112.91000    -54.80000     60.09000
12    124.98000    -41.75000     60.09000
12    123.03000    -57.08000     60.09000
12     70.81000    -66.21000     60.09000
12     54.82000   -152.00000     60.15000
12     45.36000   -145.15000     60.15000
12    170.67000   -103.40000     60.09000
12    251.92000   -165.04000     60.43000
12    203.95000   -164.06000     60.43000
12    219.94000   -162.43000     60.43000
12    235.28000   -157.87000     60.43000
12    218.64000   -222.45000     60.43000
12    153.37000   -220.49000     60.43000
12    131.18000   -230.93000     60.94000
12    111.93000   -114.16000     61.11000
12    251.27000   -125.90000     61.17000
12    153.70000   -153.30000     62.19000
12    113.89000   -139.28000     62.25000
12    126.61000   -138.95000     62.31000
12     99.86000    -93.29000     62.31000
12    247.68000   -111.88000     62.36000
12    186.99000   -123.95000     62.42000
12    184.70000   -235.82000     62.42000
12    171.97000   -227.02000     62.82000
12    102.47000   -215.27000     62.82000
12     57.11000    -97.20000     62.82000
12     92.68000    -70.13000     63.44000
12    229.73000    -88.72000     63.44000
12    242.46000    -81.54000     63.44000
12    236.59000   -167.65000     63.67000
12    236.91000   -206.79000     63.67000
12    247.03000   -199.94000     63.67000
12     99.20000   -195.70000     63.90000
12     84.52000   -209.08000     63.90000
12     75.06000   -199.29000     63.90000
12     92.02000   -231.26000     63.90000
12    158.27000    -56.10000     63.90000
12    111.60000    -43.71000     63.90000
12     89.41000    -60.34000     63.90000
12     77.34000   -114.81000     64.07000
12    195.80000   -215.27000     64.07000
12    192.86000   -193.09000     64.07000
12    192.86000   -184.61000     64.07000
12    203.63000   -174.83000     64.07000
12     73.42000   -179.72000     64.52000
12     69.51000   -123.95000     64.58000
12     70.16000    -80.56000     64.58000
12     62.00000    -87.09000     64.52000
12    110.95000    -99.48000     64.52000
12    182.42000    -98.83000     64.52000
12    228.76000   -108.62000     64.52000
12    245.40000   -100.13000     64.52000
12    143.26000   -150.69000     65.21000
12    156.64000   -243.98000     65.21000
12    124.98000   -108.94000     65.26000
12    135.10000    -97.53000     65.38000
12    141.30000    -36.86000     67.59000
12     99.86000   -157.54000     70.49000
12    118.13000   -158.52000     70.55000
12    106.06000   -131.45000     70.55000
12    160.23000   -221.47000     70.55000
12    152.39000   -216.90000     70.55000
12    143.58000   -219.19000     70.55000
12    128.90000   -219.51000     70.55000
12    118.46000   -218.86000     70.55000
12     96.59000   -184.94000     70.55000
12     85.50000   -171.89000     70.55000
12     73.75000   -168.96000     70.55000
12    190.90000    -60.34000     70.55000
12    204.28000    -63.28000     70.55000
12    205.91000    -52.51000     70.55000
12    251.60000   -164.06000     70.55000
12    249.97000   -152.32000     70.55000
12    247.68000   -188.53000     70.55000
12    212.44000   -222.12000     70.55000
12    202.00000   -208.42000     70.55000
12    189.27000   -209.08000     70.55000
12    177.20000   -197.66000     70.55000
12    172.63000   -212.34000     70.55000
12    174.91000    -48.60000     70.78000
12    169.69000   -104.37000     70.84000
12    184.37000   -161.46000     70.84000
12    217.66000   -139.60000     70.95000
12    212.11000   -154.28000     70.95000
12    139.02000    -54.47000     70.95000
12    127.27000    -45.99000     70.95000
12     75.06000    -57.73000     70.95000
12     69.51000    -71.76000     70.95000
12     46.34000   -121.01000     71.12000
12     46.01000   -144.82000     71.12000
12     46.34000   -132.43000     71.12000
12     26.11000   -119.05000     71.12000
12    171.32000    -92.96000     71.18000
12    248.66000   -126.23000     71.18000
12    208.85000   -198.96000     71.18000
12    116.17000    -83.83000     71.18000
12    180.46000   -120.36000     72.48000
12    187.96000   -147.43000     72.48000
12    251.92000   -110.25000     72.48000
12     94.31000    -90.35000     72.48000
12    250.95000   -178.42000     72.48000
12    230.71000   -220.82000     72.48000
12    185.03000   -230.28000     72.54000
12    151.42000   -154.28000     72.54000
12    112.26000   -112.86000     72.54000
12     97.90000   -101.77000     72.60000
12    101.16000    -83.17000     72.65000
12    116.83000    -54.80000     72.65000
12    194.49000   -122.31000     73.17000
12    169.04000   -123.62000     73.22000
12    119.76000   -131.12000     73.22000
12    128.25000   -121.99000     73.22000
12    111.93000   -185.59000     73.22000
12     98.22000   -206.14000     73.22000
12     97.25000   -219.51000     73.22000
12     85.17000   -160.48000     73.22000
12    170.34000   -223.43000     73.22000
12    233.98000   -150.04000     73.22000
12    223.53000   -123.29000     73.39000
12    223.21000    -78.61000     73.39000
12     63.96000   -105.68000     73.39000
12     53.19000    -98.83000     73.39000
12    234.30000   -207.77000     73.73000
12    242.13000   -200.60000     73.73000
12    167.73000   -191.14000     73.73000
12     91.05000   -115.46000     73.73000
12    176.22000   -237.45000     73.79000
12    169.04000    -41.42000     73.79000
12    177.20000    -82.20000     73.79000
12    169.04000    -78.93000     73.79000
12    177.85000    -73.39000     73.79000
12     89.74000    -73.71000     73.85000
12     81.26000    -70.78000     73.79000
12     99.20000   -142.54000     73.85000
12    110.62000   -145.80000     73.85000
12    110.95000    -46.32000     73.90000
12    110.62000    -34.90000     73.96000
12     98.55000    -48.27000     73.96000
12     82.89000   -144.49000     73.96000
12     77.67000   -201.25000     73.96000
12    210.81000    -71.11000     73.96000
12    234.96000    -84.80000     73.96000
12    202.00000   -225.38000     73.96000
12    108.99000   -214.29000     73.96000
12    202.00000   -146.45000     74.30000
12    190.57000   -189.83000     74.30000
12    162.84000   -210.05000     74.30000
12    194.82000    -49.90000     74.30000
12     39.16000   -136.34000     74.70000
12     41.12000   -109.92000     74.70000
12    237.89000   -111.55000     74.76000
12    233.00000   -162.76000     74.76000
12    230.39000   -176.46000     74.76000
12    188.94000   -178.74000     74.76000
12    194.49000   -168.96000     74.76000
12    181.11000   -132.75000     74.76000
12    146.19000   -243.98000     76.01000
12    138.04000   -152.65000     76.07000
12     78.32000    -46.97000     76.86000
12     62.98000    -78.93000     76.86000
12     61.68000    -88.39000     76.86000
12     64.61000    -60.99000     76.86000
12    178.17000    -41.42000     76.86000
12    175.56000   -160.15000     76.97000
12    138.69000    -35.88000     78.45000
12    153.05000    -34.90000     78.51000
12    240.83000   -124.27000     78.51000
12    196.78000    -73.06000     78.51000
12    131.51000   -103.40000     80.33000
12    123.03000    -94.92000     80.39000
12     85.82000   -178.42000     81.81000
12     68.53000   -167.33000     81.81000
12     69.51000   -155.91000     81.81000
12     61.35000   -171.57000     81.81000
12    148.81000   -220.49000     81.81000
12    176.22000   -202.23000     81.81000
12    193.51000   -207.45000     81.81000
12    206.89000   -211.36000     81.81000
12    218.97000   -225.71000     81.81000
12    240.18000   -189.83000     81.81000
12    243.77000   -154.61000     81.81000
12    254.86000   -170.26000     81.86000
12    248.99000   -131.77000     81.86000
12    214.72000   -143.84000     81.86000
12    223.86000   -157.54000     81.86000
12    199.06000    -64.26000     81.86000
12    132.49000   -215.60000     81.86000
12    130.86000   -227.34000     81.86000
12    245.07000   -172.87000     82.83000
12    244.75000   -105.35000     82.83000
12    174.91000    -28.70000     82.83000
12    123.68000    -21.53000     82.83000
12    125.31000    -41.75000     82.83000
12    102.14000    -78.28000     82.83000
12    198.08000    -87.41000     82.83000
12    183.72000   -118.07000     82.94000
12    185.68000   -229.30000     82.94000
12    228.76000   -218.54000     82.94000
12    123.35000   -201.90000     82.94000
12    106.71000   -200.27000     82.94000
12     96.92000   -182.00000     82.94000
12     88.76000   -191.79000     82.94000
12    159.90000   -226.36000     82.94000
12    183.72000   -144.49000     83.17000
12    219.29000   -133.40000     83.17000
12    127.59000   -188.20000     84.37000
12    116.83000   -187.22000     84.37000
12    100.18000   -161.78000     84.37000
12    236.91000    -89.70000     84.37000
12    233.65000    -80.24000     84.37000
12    168.38000    -40.12000     84.42000
12     95.61000    -38.16000     84.54000
12     52.54000   -101.44000     84.54000
12     86.80000   -108.62000     84.65000
12    111.60000   -120.68000     84.76000
12     42.42000   -106.66000     84.76000
12     36.22000   -124.92000     84.76000
12     42.75000   -134.71000     84.82000
12    233.00000   -175.81000     84.88000
12    163.16000   -192.12000     84.88000
12    161.21000   -207.77000     84.88000
12    202.00000   -230.28000     84.93000
12    196.12000   -222.12000     84.93000
12    168.38000   -236.15000     84.93000
12    175.24000   -233.21000     84.93000
12    120.74000   -218.86000     84.99000
12    113.24000   -226.04000     85.05000
12     87.13000   -209.73000     85.05000
12     95.29000   -204.84000     85.05000
12    195.14000    -47.29000     85.05000
12    191.88000    -59.69000     85.45000
12    145.87000    -24.46000     85.45000
12     81.58000    -56.10000     85.50000
12     69.18000    -69.47000     85.50000
12     85.17000    -67.84000     85.50000
12    236.91000   -114.16000     85.73000
12    205.91000   -153.30000     85.73000
12     95.29000   -140.25000     85.73000
12     82.89000   -157.54000     86.01000
12     80.28000   -170.26000     86.01000
12    147.17000   -233.87000     86.01000
12    223.86000   -205.49000     86.07000
12    163.16000    -93.61000     86.18000
12    171.65000    -85.78000     86.18000
12    220.92000    -83.17000     86.24000
12    109.65000    -25.44000     86.24000
12    108.01000    -44.36000     86.24000
12    172.63000   -127.21000     86.24000
12    212.11000    -62.62000     86.30000
12    206.56000    -53.49000     86.30000
12    105.08000   -132.43000     86.30000
12    211.79000   -183.96000     86.41000
12     59.72000    -74.69000     87.21000
12     66.90000    -59.04000     87.21000
12     76.36000    -42.73000     87.21000
12    134.77000   -204.51000     87.49000
12    109.97000   -213.32000     87.49000
12    124.98000   -209.73000     87.49000
12     93.33000    -78.93000     87.61000
12    181.76000    -47.95000     87.61000
12    208.20000    -93.29000     87.72000
12    176.54000   -136.99000     87.72000
12    185.35000   -132.75000     87.72000
12    192.21000   -129.82000     87.72000
12     59.72000    -89.37000     87.72000
12    228.76000   -187.87000     88.23000
12    135.43000   -149.39000     88.29000
12    157.62000   -137.64000     88.29000
12    185.35000   -180.05000     88.29000
12    171.97000   -156.24000     88.29000
12    142.93000    -39.14000     88.57000
12    130.86000    -33.92000     88.57000
12     78.32000   -147.10000     88.57000
12     86.80000   -140.91000     88.57000
12     76.69000   -201.25000     88.57000
12     65.27000   -181.35000     88.57000
12    202.98000    -77.63000     88.57000
12    131.51000    -16.96000     88.63000
12    176.87000    -66.87000     88.63000
12    156.64000    -27.07000     88.63000
12    100.18000    -29.36000     88.97000
12     59.72000   -157.21000     89.65000
12    106.71000   -183.96000     89.71000
12    113.24000   -176.13000     89.77000
12    138.04000   -223.10000     89.77000
12    136.73000   -237.78000     89.77000
12    221.58000   -167.65000     91.30000
12    243.44000   -121.99000     91.47000
12    211.13000   -227.99000     92.27000
12    214.40000   -219.84000     92.27000
12    199.71000   -207.45000     92.27000
12    237.24000   -189.51000     92.27000
12    242.46000   -155.58000     92.27000
12    251.92000   -161.46000     92.27000
12    253.23000   -172.87000     92.27000
12    234.63000   -124.27000     92.27000
12    143.91000   -212.34000     92.27000
12    233.98000   -104.70000     92.27000
12    171.65000    -27.72000     93.06000
12    176.87000    -31.96000     93.06000
12    222.56000    -96.87000     93.06000
12    222.88000   -159.17000     93.06000
12    241.16000   -171.57000     93.06000
12    186.99000   -232.23000     93.12000
12    224.84000   -217.23000     93.12000
12    155.66000   -175.81000     93.12000
12    147.83000    -75.35000     93.12000
12    163.49000    -75.35000     93.23000
12    125.96000    -44.69000     93.46000
12    115.19000    -37.18000     93.46000
12    121.39000    -22.51000     93.52000
12    133.47000   -105.35000     93.52000
12    126.61000    -91.00000     93.52000
12    216.68000   -131.45000     93.69000
12    241.16000   -132.43000     93.69000
12     69.51000   -151.02000     93.69000
12     54.17000   -170.91000     93.69000
12    186.33000   -120.03000     93.75000
12    232.67000   -152.97000     93.75000
12    198.08000    -86.44000     93.80000
12    147.17000    -50.23000     94.03000
12    157.62000    -37.84000     94.14000
12    117.15000   -196.68000     94.48000
12    117.15000   -186.57000     94.48000
12     34.92000   -117.10000     94.83000
12     38.83000   -128.84000     94.83000
12     50.91000   -101.44000     94.83000
12     92.02000    -33.60000     94.83000
12    232.02000    -91.65000     94.83000
12    234.63000    -83.50000     94.83000
12    234.63000    -75.35000     94.83000
12    189.92000   -221.14000     95.05000
12    202.98000   -221.80000     95.05000
12    197.75000   -231.26000     95.05000
12    229.41000   -173.85000     95.05000
12    177.52000   -224.73000     95.51000
12    232.02000   -197.33000     95.51000
12    190.57000    -51.86000     95.56000
12    146.85000    -23.16000     95.56000
12    158.27000   -189.83000     96.19000
12    164.80000   -229.30000     96.19000
12    218.97000   -197.66000     96.19000
12     88.11000   -210.38000     96.19000
12    233.98000    -59.36000     96.53000
12    113.24000    -22.51000     96.53000
12     96.59000   -131.12000     96.82000
12     79.62000    -63.28000     97.84000
12     66.24000    -62.95000     97.84000
12     57.43000    -67.19000     97.84000
12    113.24000   -212.01000     97.84000
12    111.60000   -219.84000     97.84000
12    125.96000   -218.54000     97.84000
12    209.83000    -96.87000     97.84000
12    217.33000    -88.72000     97.84000
12    185.03000    -45.34000     98.52000
12     59.72000   -177.76000     98.58000
12     95.29000   -151.34000     98.58000
12     86.48000   -144.17000     98.58000
12     84.19000   -134.71000     98.58000
12     47.32000    -84.48000     98.58000
12    225.49000   -181.68000     98.58000
12     78.32000   -199.29000     98.58000
12     98.88000    -71.11000     98.58000
12    136.08000    -29.68000     98.58000
12    123.35000    -32.29000     98.63000
12    135.75000    -16.63000     99.03000
12    173.28000   -134.71000     99.03000
12    160.23000   -134.38000     99.03000
12    187.31000   -132.43000     99.26000
12    136.08000   -176.46000     99.26000
12    139.02000   -197.66000     99.32000
12    124.00000   -203.53000     99.32000
12     82.56000    -41.42000     99.60000
12     39.81000   -104.37000     99.60000
12    107.36000   -177.11000     99.94000
12    139.34000   -231.26000     99.94000
12    143.91000   -239.41000     99.94000
12    198.08000    -75.02000    100.62000
12    227.45000   -140.58000    101.76000
12    189.27000    -64.58000    101.76000
12    147.83000   -168.30000    101.76000
12    182.09000    -59.69000    101.76000
12    218.97000   -115.46000    101.76000
12    149.78000   -221.47000    103.18000
12    215.70000   -217.88000    103.18000
12    233.98000   -185.59000    103.18000
12    240.18000   -172.54000    103.18000
12    240.83000   -159.17000    103.18000
12    228.10000   -105.68000    103.18000
12    171.65000    -35.55000    103.18000
12    173.28000    -26.75000    103.18000
12    104.75000    -32.94000    103.18000
12    155.01000    -66.54000    103.18000
12    144.56000    -72.74000    103.18000
12    149.78000    -76.98000    103.18000
12    160.88000    -56.10000    103.18000
12    223.21000   -158.85000    103.18000
12    223.21000   -167.33000    103.18000
12     79.62000   -156.56000    103.18000
12     77.01000   -170.59000    103.18000
12    107.04000   -188.20000    103.18000
12     95.29000   -192.44000    103.18000
12    200.69000   -203.86000    103.52000
12    145.87000   -158.85000    103.52000
12    150.11000   -136.67000    103.52000
12    183.72000   -147.10000    103.64000
12    230.06000   -121.66000    103.92000
12    238.55000   -117.75000    103.92000
12     67.55000   -147.76000    103.92000
12     68.53000   -138.30000    104.09000
12     59.07000   -165.37000    104.09000
12    124.66000    -20.87000    104.32000
12    162.84000    -26.09000    104.26000
12    113.89000    -93.61000    104.49000
12     42.42000   -128.51000    106.31000
12     35.90000   -118.40000    106.31000
12     46.01000   -135.69000    106.42000
12    182.42000   -232.89000    106.42000
12    182.42000   -225.71000    106.42000
12    194.49000   -228.65000    106.65000
12    192.86000   -219.51000    106.76000
12    204.28000   -225.06000    106.76000
12    220.92000   -196.68000    106.82000
12    227.78000   -197.01000    106.82000
12    137.06000   -224.41000    106.82000
12    231.69000    -94.59000    106.99000
12    234.30000    -83.83000    107.22000
12    150.11000    -22.51000    107.50000
12    112.91000    -22.51000    107.56000
12     88.76000    -33.92000    107.67000
12    144.56000    -89.70000    108.19000
12    218.31000    -89.70000    108.19000
12    214.07000   -100.46000    108.19000
12    207.22000    -86.76000    108.19000
12    147.50000    -40.77000    108.19000
12    114.87000    -36.53000    108.19000
12     85.82000    -63.60000    108.19000
12     76.36000    -59.04000    108.19000
12     60.37000    -62.62000    108.24000
12     50.25000    -66.87000    108.36000
12     80.93000    -32.29000    108.47000
12    113.89000   -195.70000    108.47000
12    196.78000   -130.14000    108.47000
12    147.17000   -110.57000    108.47000
12    126.61000   -108.62000    108.47000
12    118.46000   -185.27000    108.47000
12    179.48000   -214.29000    108.47000
12    233.32000    -69.47000    108.47000
12    235.93000   -136.67000    108.47000
12    213.09000   -136.34000    108.47000
12    230.06000   -151.34000    108.47000
12    233.32000    -58.38000    108.47000
12    189.60000   -115.46000    108.47000
12    110.30000   -166.67000    108.47000
12     91.70000   -156.89000    109.04000
12     92.02000   -141.88000    109.04000
12     67.88000   -175.48000    109.10000
12    184.05000    -47.29000    109.10000
12    127.92000    -39.14000    109.10000
12    171.97000   -129.16000    109.10000
12    160.23000   -132.43000    109.10000
12    188.29000    -84.15000    109.38000
12    171.00000    -93.29000    109.66000
12    172.95000    -82.52000    109.72000
12    182.74000    -94.26000    109.72000
12    161.53000    -87.09000    109.72000
12    226.14000   -183.63000    109.72000
12     47.64000    -91.98000    109.72000
12    135.43000   -177.76000    109.72000
12    239.52000   -149.71000    109.72000
12     75.38000    -47.29000    109.72000
12     66.24000    -53.82000    109.72000
12    124.33000   -226.04000    109.72000
12    138.36000   -212.66000    109.72000
12    114.54000   -108.94000    109.72000
12    147.50000    -58.06000    109.72000
12    130.53000   -151.34000    109.72000
12    138.69000   -138.95000    109.72000
12    135.75000   -236.80000    110.46000
12    169.04000   -224.73000    110.46000
12    176.87000   -111.88000    110.63000
12    154.03000   -121.66000    110.63000
12    156.64000   -166.02000    113.13000
12    186.33000    -61.32000    114.04000
12    193.51000    -61.32000    114.04000
12    195.80000    -71.11000    114.04000
12    206.56000    -69.15000    114.04000
12    148.15000   -158.85000    114.10000
12    104.10000   -188.85000    114.04000
12     95.29000   -191.79000    114.04000
12     78.64000   -156.24000    114.15000
12    136.73000    -69.47000    114.21000
12    151.74000    -68.82000    114.21000
12    158.92000    -52.84000    114.21000
12    171.97000    -50.56000    114.21000
12    172.30000    -40.77000    114.21000
12    153.37000    -35.55000    114.21000
12    104.10000    -30.66000    114.21000
12    236.91000   -168.30000    114.50000
12    211.46000   -215.93000    114.50000
12    197.10000   -205.81000    114.50000
12    231.69000   -115.79000    114.50000
12    224.19000   -104.05000    114.50000
12    227.78000   -124.92000    114.61000
12    151.74000    -82.20000    114.61000
12    113.89000    -91.65000    114.61000
12     67.88000   -140.91000    114.61000
12     84.85000   -187.87000    114.61000
12     87.13000   -169.28000    114.61000
12    168.38000    -30.66000    114.61000
12    162.84000    -23.48000    114.61000
12    146.52000    -98.83000    114.61000
12    124.00000   -165.37000    114.67000
12    123.68000   -174.83000    114.72000
12     70.16000   -166.67000    114.78000
12    223.53000   -165.70000    114.67000
12    208.52000    -78.28000    114.89000
12    135.43000    -26.75000    115.06000
12    233.98000   -186.57000    115.06000
12     42.75000   -127.86000    117.22000
12     35.24000   -115.46000    117.22000
12    220.60000   -200.27000    117.22000
12    219.62000   -191.79000    117.22000
12    190.25000   -224.41000    117.22000
12    137.38000   -223.43000    117.22000
12    180.79000   -140.58000    117.28000
12    174.91000    -90.02000    175.33000
12    158.59000    -66.21000    117.11000
12    219.62000   -178.74000    117.11000
12     83.87000   -138.30000    118.02000
12    119.11000   -152.65000    118.02000
12    206.89000    -91.65000    118.30000
12    215.70000   -100.13000    118.30000
12    223.21000    -89.04000    118.30000
12    115.52000    -33.92000    118.30000
12     91.70000    -60.67000    118.30000
12     91.70000    -31.96000    118.59000
12     80.28000    -33.60000    118.59000
12     52.54000    -72.74000    118.59000
12    143.26000    -86.44000    118.59000
12    142.60000   -110.25000    118.59000
12    186.33000   -123.29000    118.59000
12    196.78000   -116.12000    118.59000
12    157.94000   -152.65000    118.59000
12    109.65000   -161.46000    118.59000
12     93.66000   -133.40000    118.59000
12    178.50000   -216.25000    118.59000
12    228.76000   -152.32000    118.59000
12    143.91000   -120.36000    118.76000
12    196.45000    -81.87000    118.82000
12    117.15000    -22.51000    119.33000
12    188.62000    -50.88000    119.38000
12    168.71000   -128.51000    119.50000
12    162.18000   -138.95000    119.50000
12    144.56000   -132.75000    119.50000
12     64.29000    -55.12000    119.78000
12     72.12000    -55.45000    119.78000
12     77.99000    -48.60000    119.78000
12    127.92000    -44.36000    119.78000
12    125.64000    -21.53000    119.78000
12    177.20000    -90.68000    119.78000
12    177.52000    -83.17000    119.78000
12    187.31000    -81.54000    119.78000
12    157.62000    -94.26000    119.78000
12    136.73000   -144.17000    119.78000
12    126.94000   -146.45000    119.78000
12    133.14000   -132.75000    119.78000
12    120.74000   -103.40000    119.78000
12    132.16000    -89.04000    119.78000
12    131.18000    -99.81000    119.78000
12     99.86000   -151.67000    119.78000
12     91.05000   -147.76000    119.78000
12     87.13000   -153.30000    119.78000
12    204.61000   -129.49000    119.90000
12    187.31000   -154.61000    119.90000
12    121.72000   -222.45000    120.58000
12    173.93000   -223.43000    120.58000
12    208.52000   -202.23000    120.58000
12    177.85000   -114.16000    121.43000
12    175.89000   -133.40000    121.49000
12    107.69000    -84.15000    122.28000
12    169.69000   -163.09000    123.42000
12    171.65000   -145.15000    123.42000
12    102.14000   -195.38000    125.52000
12    103.45000   -186.57000    125.52000
12     87.46000   -184.94000    125.52000
12     59.07000   -180.70000    125.52000
12     74.08000   -168.30000    125.52000
12    212.44000   -214.29000    125.52000
12    199.06000   -206.47000    125.52000
12    229.41000   -167.00000    125.52000
12    227.12000   -112.53000    125.52000
12    195.47000    -75.35000    125.52000
12    187.31000    -72.08000    125.52000
12    187.31000    -63.28000    125.52000
12    175.56000    -51.21000    125.52000
12    158.27000    -52.19000    125.70000
12    151.09000    -40.45000    125.70000
12    160.23000    -36.53000    125.70000
12    108.99000    -25.44000    125.70000
12    131.18000    -30.66000    125.70000
12    131.51000   -173.52000    125.70000
12    135.75000   -167.98000    125.70000
12    129.88000   -159.17000    125.70000
12    123.35000   -170.91000    125.70000
12    115.19000   -167.65000    125.70000
12    228.76000   -139.28000    125.75000
12    220.60000   -104.05000    125.75000
12    158.59000    -83.17000    125.75000
12    139.02000    -73.06000    125.75000
12    202.00000   -196.03000    125.75000
12    227.45000   -185.27000    125.75000
12    158.27000   -197.33000    125.98000
12    186.33000    -90.02000    127.34000
12    209.83000   -110.57000    127.40000
12    185.35000   -139.93000    127.40000
12    169.36000    -41.10000    127.40000
12    118.78000    -81.87000    127.40000
12    104.42000   -101.77000    127.40000
12    214.40000   -183.96000    127.40000
12    224.19000   -175.48000    127.40000
12    219.29000   -198.64000    127.40000
12    213.09000   -194.40000    127.40000
12    141.95000   -220.49000    127.40000
12    126.94000   -225.71000    127.40000
12    130.86000   -219.84000    127.40000
12     90.39000    -61.65000    129.28000
12     51.23000    -75.02000    129.28000
12     83.21000    -38.16000    129.33000
12     97.25000    -33.27000    129.33000
12    201.02000   -113.51000    129.33000
12    196.78000   -120.36000    129.33000
12    191.55000   -115.14000    129.33000
12    204.28000   -100.46000    129.50000
12    205.26000    -90.02000    129.90000
12    223.86000   -127.86000    129.90000
12    218.64000   -153.30000    129.90000
12    158.92000   -147.10000    129.90000
12    155.98000   -137.64000    129.90000
12    153.70000   -146.12000    130.19000
12    149.78000   -137.64000    130.19000
12     65.27000    -55.45000    130.19000
12    123.35000    -48.27000    130.47000
12    118.13000    -24.46000    130.47000
12    129.55000   -143.19000    130.47000
12    133.79000   -150.37000    130.47000
12     87.46000   -145.47000    130.47000
12     86.15000   -154.93000    130.47000
12    125.31000   -124.92000    130.64000
12    132.82000   -131.45000    130.70000
12    121.07000   -135.69000    130.70000
12    140.65000   -116.44000    130.70000
12    151.42000   -116.44000    130.70000
12    143.58000    -96.87000    130.75000
12    123.68000   -105.35000    130.75000
12    115.85000    -94.92000    130.75000
12    133.47000    -97.53000    130.75000
12    148.81000   -184.94000    131.04000
12    137.71000   -182.66000    131.10000
12    123.68000   -202.55000    131.32000
12    182.42000   -156.24000    131.32000
12    172.30000    -90.02000    131.32000
12    204.28000   -170.59000    131.55000
12    178.50000   -173.20000    131.66000
12    199.71000   -150.69000    131.72000
12    197.43000   -158.52000    131.72000
12    172.95000   -127.86000    131.84000
12    176.54000   -113.83000    131.84000
12    155.98000    -71.43000    131.95000
12    167.08000   -225.06000    132.01000
12    178.17000   -215.27000    132.35000
12    130.20000   -187.55000    132.69000
12    106.06000   -178.09000    132.69000
12    113.89000   -156.24000    132.80000
12    114.21000   -147.10000    132.97000
12    107.36000    -82.20000    133.14000
12     73.75000    -52.19000    133.43000
12     86.80000   -166.02000    133.43000
12     98.22000   -174.50000    133.43000
12     98.55000   -163.09000    133.77000
12     98.55000   -151.02000    133.94000
12    170.02000   -137.32000    134.00000
12    170.67000   -147.76000    134.00000
12    185.68000   -129.49000    134.22000
12    176.22000    -68.50000    134.22000
12    128.25000    -42.08000    134.22000
12    191.23000   -171.24000    134.28000
12    196.12000   -185.59000    134.28000
12    167.41000   -201.57000    134.85000
12    166.43000   -212.34000    134.85000
12    152.07000   -215.93000    134.91000
12    172.30000   -162.76000    135.19000
12    162.84000   -155.26000    135.19000
12    195.80000    -76.98000    135.70000
12    184.05000    -62.62000    135.70000
12    151.42000    -44.03000    135.70000
12    141.95000   -143.52000    135.93000
12    141.95000   -125.25000    135.93000
12    131.84000   -161.13000    135.93000
12    121.72000   -154.93000    135.93000
12    128.25000   -176.46000    135.93000
12    122.05000   -173.20000    135.93000
12    202.00000   -203.53000    135.93000
12    207.54000   -141.23000    135.99000
12    195.80000   -141.56000    135.99000
12    104.42000   -189.83000    136.10000
12     90.07000   -186.90000    136.10000
12    182.42000    -83.83000    136.33000
12    217.99000   -180.37000    138.03000
12    214.72000   -192.44000    138.03000
12    203.95000   -194.07000    138.03000
12    157.29000   -210.05000    138.03000
12    171.00000   -189.83000    138.03000
12    178.83000   -182.00000    138.03000
12    170.02000    -43.05000    138.03000
12    124.33000    -81.87000    138.09000
12    130.86000    -30.33000    138.15000
12    139.99000    -41.75000    138.15000
12    181.11000   -141.23000    139.62000
12    200.69000   -122.31000    139.85000
12    208.20000   -105.68000    140.02000
12    223.21000   -129.16000    140.08000
12    211.13000   -134.06000    140.08000
12    210.81000   -117.75000    140.08000
12    215.05000   -150.37000    140.08000
12    193.51000    -92.96000    140.48000
12    188.94000   -110.57000    140.53000
12    197.75000   -113.51000    140.48000
12    188.62000    -70.45000    140.53000
12     89.74000    -56.75000    140.70000
12    125.64000   -127.53000    140.82000
12    139.02000   -129.49000    140.82000
12    122.70000   -137.97000    140.82000
12    151.42000   -136.67000    140.82000
12    157.29000   -143.84000    140.82000
12    142.60000   -150.69000    140.82000
12    132.16000   -143.19000    140.82000
12    161.86000   -197.99000    140.99000
12    135.75000   -217.88000    140.99000
12    139.02000   -180.70000    141.95000
12    123.03000   -198.64000    141.95000
12    205.26000   -168.30000    141.95000
12    197.75000   -158.19000    141.95000
12    212.11000   -162.11000    142.01000
12    180.13000   -167.65000    142.07000
12    183.40000   -152.32000    142.07000
12    136.73000   -199.29000    142.24000
12    148.15000   -191.14000    142.35000
12    123.68000   -224.41000    142.52000
12    175.24000    -94.26000    142.81000
12    169.69000    -87.09000    142.81000
12    142.93000    -65.56000    142.81000
12    143.26000    -55.45000    142.81000
12    157.94000    -65.56000    142.81000
12    164.80000    -58.06000    142.81000
12    103.77000    -56.10000    142.92000
12    123.35000    -57.73000    142.92000
12    101.16000    -66.54000    142.92000
12    110.62000    -66.54000    143.09000
12     98.22000    -76.98000    143.09000
12     86.15000    -78.61000    143.09000
12    110.64000   -149.10000    143.09000
12    151.43000   -119.10000    143.09000
12    203.32000   -184.01000    143.66000
12     95.96000   -166.07000    143.94000
12    111.29000   -161.50000    143.94000
12     88.45000   -171.94000    143.94000
12    125.65000   -207.16000    144.06000
12    125.00000    -45.06000    144.29000
12    112.92000    -86.81000    144.29000
12    193.20000   -169.65000    144.29000
12    191.90000   -187.92000    144.29000
12    202.01000    -92.35000    144.29000
12    201.03000    -85.50000    144.40000
12    160.57000   -131.82000    144.85000
12    171.66000   -130.51000    144.97000
12     87.80000   -111.92000    144.97000
12    128.26000   -172.92000    147.07000
12    123.37000   -161.50000    147.07000
12    120.76000   -181.72000    147.07000
12    186.67000   -101.48000    147.07000
12    183.74000    -80.93000    147.07000
12    197.44000   -146.82000    147.13000
12    195.49000   -136.71000    147.13000
12    189.29000   -142.91000    147.18000
12    178.84000    -67.56000    147.30000
12     99.87000   -103.77000    147.70000
12    141.64000   -119.10000    147.87000
12    129.89000   -157.91000    148.21000
12    216.04000   -180.42000    148.32000
12    171.01000   -153.34000    148.49000
12    169.71000   -144.21000    148.72000
12    143.60000    -44.73000    148.89000
12    130.22000    -34.94000    148.89000
12    121.74000    -35.27000    149.06000
12    117.17000    -40.82000    149.06000
12    155.67000   -183.68000    149.40000
12    168.07000   -188.25000    149.40000
12    175.58000   -180.42000    149.40000
12    187.00000   -176.18000    149.52000
12    187.65000   -159.87000    149.57000
12    119.78000   -151.39000    149.91000
12    182.43000   -133.12000    149.91000
12    201.36000   -125.62000    149.91000
12    179.17000   -141.60000    149.97000
12    207.56000   -142.91000    150.14000
12    206.91000   -108.66000    150.20000
12    219.31000   -130.84000    150.20000
12    214.09000   -149.76000    150.20000
12    169.05000    -76.37000    150.54000
12    188.31000    -91.05000    150.54000
12    187.65000    -64.63000    150.60000
12    200.05000   -117.47000    150.60000
12    191.24000   -127.25000    150.65000
12    122.39000   -126.60000    150.88000
12    133.81000   -143.56000    150.88000
12    120.10000   -141.60000    150.99000
12    132.83000   -125.95000    150.99000
12    156.65000   -193.79000    150.99000
12    187.65000    -75.06000    150.99000
12    186.35000   -108.66000    151.11000
12    148.82000   -176.18000    152.02000
12    141.64000   -185.31000    152.02000
12    130.22000   -184.98000    152.02000
12    122.39000   -197.38000    152.02000
12    204.30000   -171.28000    152.02000
12    208.86000   -162.15000    152.02000
12    199.07000   -157.91000    152.02000
12    196.46000   -106.38000    152.07000
12    153.72000   -143.89000    152.19000
12     90.41000    -62.67000    152.19000
12     94.32000    -55.17000    152.19000
12    137.40000   -175.20000    152.24000
12    134.79000   -199.66000    152.30000
12    107.05000   -150.74000    153.27000
12     95.30000   -148.13000    153.27000
12    152.41000    -65.93000    153.38000
12    108.68000    -65.93000    154.40000
12    102.48000   -169.00000    154.40000
12     91.71000   -162.15000    154.40000
12    198.75000   -184.66000    154.40000
12    163.18000    -86.48000    154.63000
12    171.99000    -91.70000    154.92000
12    176.88000   -102.46000    154.92000
12    192.22000    -83.54000    154.92000
12    136.42000    -59.73000    155.09000
12    122.06000    -58.10000    155.14000
12    106.40000    -88.44000    155.60000
12    153.72000   -131.17000    155.66000
12    121.74000   -174.87000    157.70000
12    118.15000   -166.72000    157.70000
12    128.26000   -166.07000    157.70000
12     97.91000   -101.16000    157.70000
12    113.25000   -121.05000    157.76000
12    199.07000   -136.06000    158.10000
12    177.21000    -69.19000    158.21000
12    178.84000   -159.54000    158.78000
12    170.03000   -176.83000    158.90000
12    157.63000   -171.61000    159.01000
12    168.73000   -159.87000    159.12000
12    181.45000   -119.75000    159.18000
12    169.38000   -108.01000    159.41000
12    138.70000    -80.93000    159.41000
12     96.93000    -80.61000    159.41000
12    101.50000    -63.00000    159.41000
12    108.68000    -53.54000    159.41000
12    126.63000    -46.03000    159.41000
12    166.44000    -67.24000    159.41000
12    158.61000   -184.98000    159.58000
12    186.67000   -170.63000    159.58000
12    179.50000    -84.20000    159.58000
12    187.98000   -151.39000    159.75000
12    172.32000   -140.62000    159.81000
12    143.60000   -167.70000    160.32000
12    204.95000   -126.27000    160.32000
12    157.96000    -76.04000    160.49000
12    125.33000   -156.93000    160.49000
12    178.84000   -148.13000    160.49000
12    189.29000   -161.17000    160.60000
12    178.19000   -131.49000    160.71000
12    192.22000   -118.44000    160.89000
12    170.03000    -78.00000    161.00000
12    121.08000   -132.47000    161.28000
12    131.85000   -124.64000    161.85000
12    146.86000   -135.08000    161.85000
12    192.55000   -107.35000    162.14000
12    147.52000   -146.50000    162.25000
12    153.72000   -139.32000    162.48000
12    143.27000   -180.09000    162.48000
12    104.11000   -118.12000    164.35000
12    169.71000    -98.22000    165.49000
12    183.08000    -75.72000    165.49000
12    127.28000    -54.84000    165.72000
12    106.07000    -87.13000    165.72000
12    179.17000   -103.77000    164.75000
12    184.72000   -138.67000    168.39000
12    194.51000   -135.73000    168.39000
12     99.55000   -104.42000    168.56000
12    127.94000    -76.69000    168.67000
12    138.38000    -73.11000    169.02000
12    133.48000   -143.56000    169.07000
12    166.77000    -88.44000    169.07000
12    176.23000   -129.21000    170.89000
12    171.66000   -117.47000    170.89000
12    188.96000   -119.42000    171.12000
12    175.25000   -144.86000    171.12000
12    164.81000   -146.17000    171.12000
12    138.38000   -114.86000    171.12000
12    128.59000   -112.90000    171.23000
12    170.68000    -80.93000    171.52000
12    107.38000    -98.55000    171.97000
12    146.54000   -128.23000    172.26000
12    125.98000   -129.53000    172.31000
12    135.11000   -103.77000    172.60000
12    145.88000   -143.89000    172.88000
12    157.31000    -83.87000    171.40000
12    172.32000    -71.80000    171.57000
12    197.44000   -114.20000    172.48000
12    107.38000   -115.51000    175.95000
12    177.54000   -108.01000    175.95000
12    188.31000   -107.35000    175.95000
12    166.12000   -104.09000    175.95000
12    159.26000   -122.68000    167.48000
12    152.08000   -104.42000    166.63000
12    133.48000    -90.39000    165.72000
12    147.52000    -65.28000    165.38000
12    152.08000   -154.32000    164.69000
12    137.73000   -154.00000    164.07000
12    147.19000   -115.84000    164.24000
12    147.52000    -97.90000    163.56000
12    122.39000   -118.77000    161.97000
12    124.67000   -142.91000    160.94000
12    132.83000   -110.62000    161.23000
12    148.82000    -88.11000    161.00000
12    120.76000    -99.85000    160.71000
12    166.12000   -150.08000    159.98000
12    157.63000   -116.16000    155.60000
12    158.28000   -101.81000    155.43000
12    136.09000    -93.98000    153.95000
12    123.04000    -88.76000    153.67000
12    101.18000   -117.47000    152.02000
12     89.10000   -139.65000    151.51000
12     87.14000   -154.00000    151.56000
12    110.31000   -186.61000    150.20000
12    135.77000   -111.92000    150.48000
12    149.80000    -87.46000    150.37000
12    124.67000   -102.79000    150.14000
12    156.00000    -76.69000    148.15000
12    221.59000    -73.76000    110.97000
12    221.27000    -62.67000    108.81000
12     97.26000    -18.31000    108.70000
12     85.84000    -18.64000    107.90000
12     53.53000    -50.27000    105.91000
12     59.73000    -42.45000    106.31000
12     31.34000    -93.98000    106.31000
12    214.09000   -182.70000    106.20000
12    205.93000   -199.66000    105.74000
12    201.03000   -190.53000    104.32000
12    204.30000   -195.75000     92.49000
12    211.48000   -207.49000     91.93000
12    172.97000   -216.30000     92.38000
12    233.67000   -140.62000     90.62000
12    225.18000   -109.64000     90.39000
12    223.55000    -94.63000     78.11000
12    224.20000   -112.57000     77.88000
12    233.67000   -136.71000     76.58000
12     64.63000   -138.99000     76.01000
12    216.37000   -182.70000     71.12000
12    218.98000   -192.49000     70.21000
12    231.38000   -188.57000     70.49000
12    221.27000   -204.88000     69.30000
12    233.34000   -126.93000     60.55000
12    230.73000   -139.97000     60.60000
12    240.19000   -138.99000     59.86000
12    223.22000   -177.48000     60.49000
12    242.80000   -180.74000     58.44000
12    219.63000   -201.62000     56.40000
12    203.32000   -224.45000     56.45000
12    155.02000   -231.95000     55.77000
12    134.14000   -199.66000     56.22000
12    127.61000   -209.77000     55.37000
12     94.32000   -196.07000     53.04000
12     69.52000   -176.18000     53.04000
12    233.01000   -110.62000     51.28000
12    158.28000   -217.60000     49.40000
12    195.49000   -210.10000     49.40000
12    230.08000   -123.66000     47.36000
12    231.05000   -136.06000     47.36000
12    221.59000   -197.70000     40.82000
12    211.80000   -190.85000     40.76000
12    232.69000   -169.33000     40.76000
12    202.99000   -101.48000     40.42000
12    217.68000    -85.83000     40.31000
12    123.37000   -136.38000     39.51000
12    117.82000   -111.92000     39.51000
12    104.44000    -75.06000     39.51000
12    114.56000    -58.76000     39.51000
12    100.20000    -38.53000     39.51000
12     79.64000    -56.47000     39.51000
12     74.74000    -66.58000     39.51000
12    218.98000   -134.75000     37.24000
12    227.14000   -109.31000     37.07000
12     94.00000   -209.45000     35.30000
12     97.59000   -195.09000     35.30000
12    104.77000   -221.51000     35.30000
12    164.48000   -224.78000     31.38000
12    150.13000   -222.82000     31.78000
12    130.55000   -224.45000     31.78000
12    198.75000   -162.48000     31.89000
12    104.77000   -150.08000     31.89000
12     79.64000   -123.99000     31.32000
12    152.08000   -122.68000     31.32000
12    163.51000   -108.99000     31.32000
12    175.91000   -127.58000     31.10000
12     90.08000   -151.06000     30.30000
12     76.38000   -140.30000     30.13000
12     67.57000   -114.53000     29.96000
12    159.59000   -163.78000     29.45000
12    187.00000   -137.36000     29.45000
12    159.92000   -204.55000     29.33000
12    204.95000   -199.66000     28.82000
12    160.89000   -235.87000     28.71000
12    113.25000   -166.39000     21.21000
12    101.83000   -176.50000     21.21000
12    125.98000   -191.18000     21.21000
12    149.15000   -223.80000     21.21000
12    192.55000   -206.51000     20.41000
12    194.83000   -160.19000     20.86000
12    208.54000   -158.89000     20.86000
12    172.64000   -113.23000     20.18000
12    176.88000   -100.83000     20.18000
12    213.76000   -126.27000     20.18000
12    215.39000   -114.53000     20.18000
12    139.68000   -122.03000     19.16000
12    160.89000   -204.23000     18.87000
12    168.07000   -193.46000     18.87000
12    104.11000   -156.28000     17.11000
12    115.21000   -133.45000     15.92000
12    136.75000   -172.59000     14.61000
12    124.02000   -205.53000     14.44000
12    169.38000   -229.34000     14.33000
12    132.83000   -221.51000     14.21000
12    189.29000   -146.17000     13.30000
12    224.85000   -131.82000     12.34000
12    168.07000   -178.46000     12.00000
12    179.50000   -171.28000     12.00000
12    190.26000   -169.33000     12.00000
12    155.02000   -195.75000     12.00000
12    140.66000   -192.81000     12.00000
12    145.23000   -181.40000     11.37000
12    114.56000   -154.65000     11.60000
12    121.41000   -146.50000     11.60000
12    139.36000    -75.39000     11.26000
12    202.01000   -120.73000     11.26000
12    151.43000   -124.64000     11.09000
12    179.17000   -126.93000     11.09000
12    104.77000   -138.99000     10.12000
12    210.82000   -160.52000     10.57000
12    205.60000   -172.92000     10.57000
12    200.71000   -185.96000     10.57000
12    177.54000   -204.23000     10.57000
12    182.76000   -216.62000     10.57000
12    152.08000   -211.08000     10.57000
12    220.94000   -174.87000     10.46000
12    197.77000   -154.32000     10.46000
12    173.62000   -106.38000      9.84000
12    213.11000   -120.08000      9.84000
12    212.13000   -108.01000      9.84000
12    213.76000    -95.29000      9.84000
12    146.54000    -62.34000      9.84000
12    107.38000   -115.51000      9.61000
11    126.30000   -138.34000      0.68000
11    132.18000   -151.71000      0.68000
11    145.56000   -151.39000      0.68000
11    154.69000   -143.56000      0.68000
11    136.75000   -133.12000      7.39000
11    141.97000   -125.62000      7.39000
11    180.47000   -163.13000      7.67000
11    120.76000   -119.75000      8.02000
11    131.53000   -116.16000      8.02000
11    123.04000   -110.29000      8.93000
11    174.27000    -94.31000      9.55000
11    172.64000    -83.87000     10.40000
11    161.55000   -120.40000     10.74000
11    132.83000   -161.17000     10.69000
11    132.83000   -152.04000     10.86000
11    127.61000   -139.97000     10.92000
11    149.15000   -153.34000     10.92000
11    180.47000   -151.39000     10.92000
11    158.28000   -162.48000     11.14000
11    151.10000   -188.25000     11.37000
11    178.84000   -186.94000     11.37000
11    142.62000   -142.91000     11.37000
11    187.00000    -87.46000     11.88000
11     99.55000   -104.09000     12.00000
11     97.26000   -126.93000     12.00000
11     92.69000   -137.36000     12.17000
11    138.38000   -110.94000     13.99000
11    152.08000   -113.23000     14.84000
11    182.43000    -80.28000     14.89000
11    162.20000    -65.60000     14.89000
11    133.48000    -63.65000     14.89000
11    160.24000   -153.34000     15.35000
11    170.68000   -154.00000     15.75000
11    150.78000   -170.31000     15.86000
11    158.61000   -174.22000     15.86000
11    195.49000    -83.22000     15.86000
11    187.33000    -72.13000     15.86000
11    115.21000   -103.77000     15.86000
11    123.69000    -95.29000     15.86000
11    118.80000    -77.35000     15.86000
11    140.99000   -151.06000     15.86000
11    179.82000   -163.78000     17.85000
11    185.04000   -137.69000     18.31000
11    120.43000   -123.34000     19.84000
11    104.77000   -119.75000     20.07000
11    172.64000    -92.68000     20.18000
11    125.98000   -167.04000     21.94000
11    124.02000   -149.76000     21.94000
11    124.35000   -141.28000     21.94000
11    117.82000   -151.39000     21.94000
11    165.14000   -121.05000     21.94000
11    182.43000   -186.29000     21.94000
11    180.15000   -200.64000     21.94000
11    153.06000   -191.83000     22.06000
11    144.58000   -187.27000     22.11000
11    199.40000   -144.21000     22.11000
11    197.44000   -131.82000     22.11000
11    197.12000   -110.62000     22.11000
11    191.90000   -122.36000     22.17000
11    206.91000   -123.01000     22.23000
11    140.66000   -142.58000     22.34000
11    131.85000   -145.52000     22.46000
11     96.61000   -109.64000     22.57000
11     96.61000   -129.86000     22.74000
11    166.77000    -85.83000     22.97000
11    188.31000   -170.63000     23.59000
11    106.07000   -140.62000     23.93000
11    126.96000   -130.19000     24.05000
11    139.03000   -133.12000     24.10000
11    137.73000   -109.64000     24.33000
11    172.97000    -79.96000     24.56000
11    220.94000   -100.51000     24.62000
11    144.58000    -69.19000     24.90000
11    128.26000   -158.24000     24.90000
11     92.37000   -104.09000     25.24000
11    117.17000    -78.33000     26.32000
11    130.22000    -60.71000     26.32000
11    183.08000    -83.87000     26.44000
11    194.83000    -84.52000     26.49000
11    171.99000   -174.22000     26.61000
11    158.94000   -175.52000     26.89000
11     73.77000    -95.61000     27.63000
11     94.32000   -139.65000     28.03000
11    175.91000   -181.72000     28.48000
11    148.17000   -209.77000     28.88000
11    120.10000   -217.27000     28.99000
11    126.63000    -94.63000     29.05000
11    110.64000   -103.77000     29.28000
11    180.80000   -161.83000     29.45000
11    140.66000   -152.69000     29.73000
11     99.22000   -162.80000     30.19000
11    105.75000   -119.75000     30.47000
11     57.45000    -97.57000     30.81000
11    217.35000   -121.71000     30.81000
11    174.60000    -96.26000     30.87000
11    146.86000   -105.72000     30.98000
11    124.35000   -177.16000     31.10000
11    135.77000   -163.46000     31.15000
11    173.62000   -193.14000     31.44000
11    211.80000   -178.13000     31.49000
11    159.92000   -136.38000     31.67000
11     97.26000   -186.29000     31.67000
11    112.27000   -186.94000     31.67000
11     72.46000   -163.13000     31.89000
11    117.82000   -153.02000     32.18000
11    146.54000   -189.55000     32.18000
11    173.95000   -203.58000     32.40000
11    126.30000   -171.28000     32.46000
11    134.46000   -143.56000     32.46000
11    202.01000   -145.19000     32.69000
11    194.18000   -125.29000     32.69000
11    197.77000   -107.03000     32.69000
11    162.20000   -118.77000     32.97000
11    203.97000   -136.71000     33.03000
11    164.16000    -87.78000     33.03000
11    139.36000    -80.93000     33.43000
11     77.03000    -84.85000     33.88000
11    182.11000   -193.14000     33.88000
11     93.02000   -130.19000     34.11000
11    109.34000   -141.60000     34.56000
11    185.37000   -116.81000     34.68000
11    215.72000    -98.22000     35.42000
11    100.20000    -52.88000     35.42000
11    119.45000    -43.43000     35.53000
11    144.58000    -40.82000     35.76000
11     59.73000    -73.43000     35.99000
11     90.73000   -111.59000     35.99000
11     77.35000   -105.40000     35.99000
11    132.83000   -114.53000     36.10000
11    150.78000   -181.72000     36.21000
11    121.41000   -189.88000     36.95000
11    190.59000    -91.05000     37.07000
11    188.31000    -85.50000     37.07000
11    198.42000    -82.24000     37.07000
11    161.22000   -176.18000     37.12000
11    141.97000    -68.21000     37.18000
11    150.13000    -70.50000     37.18000
11     81.27000   -153.67000     37.24000
11    162.85000   -128.56000     37.92000
11     73.77000    -95.61000     37.98000
11     83.56000   -102.14000     38.09000
11     97.59000   -140.30000     38.66000
11    193.53000   -182.37000     39.06000
11    148.49000   -209.12000     39.11000
11    155.67000   -192.16000     39.11000
11    192.22000   -199.01000     39.11000
11    134.46000   -180.74000     39.28000
11    127.94000    -79.63000     39.68000
11    163.51000   -161.50000     39.57000
11    177.54000   -182.05000     39.62000
11    178.84000   -171.28000     39.62000
11    133.16000   -124.97000     39.62000
11    120.76000    -99.53000     39.79000
11    148.82000    -79.30000     40.02000
11    123.37000   -123.01000     40.14000
11    172.97000    -74.09000     40.14000
11     96.28000   -163.46000     40.82000
11     58.75000    -97.57000     41.33000
11    117.17000    -31.68000     41.39000
11     82.90000    -40.16000     41.39000
11    209.84000   -117.47000     41.44000
11    218.00000   -123.66000     41.44000
11    185.37000   -136.38000     41.73000
11    106.40000   -170.31000     41.73000
11    104.11000   -179.44000     41.73000
11     94.32000   -176.18000     41.73000
11    176.56000    -97.24000     41.84000
11    103.13000   -124.32000     41.84000
11    128.91000   -155.63000     41.84000
11    186.67000   -150.08000     42.52000
11    159.92000   -101.81000     42.52000
11    173.95000   -110.94000     42.69000
11    198.10000   -108.01000     42.69000
11    195.81000   -124.64000     42.81000
11    123.69000   -174.22000     42.86000
11    172.32000   -200.31000     42.92000
11     72.46000   -162.48000     42.92000
11    119.78000   -154.32000     43.32000
11    203.32000   -138.34000     43.43000
11    159.26000   -116.49000     43.55000
11    141.32000   -113.55000     43.66000
11    169.71000    -87.78000     43.77000
11    181.13000   -200.31000     43.77000
11    172.97000   -191.51000     43.77000
11     64.95000   -118.77000     43.77000
11     96.61000   -147.47000     43.95000
11    104.11000   -146.50000     43.95000
11    216.37000   -116.49000     44.34000
11    103.46000    -24.51000     44.29000
11    186.67000    -73.43000     44.34000
11     55.16000    -84.52000     44.46000
11    155.35000   -135.08000     44.51000
11    144.58000   -189.22000     44.63000
11    140.34000   -179.76000     44.74000
11    105.42000   -135.41000     45.25000
11    215.39000    -98.87000     45.54000
11     86.49000   -139.32000     45.54000
11     95.30000   -133.12000     45.54000
11     80.29000   -132.80000     45.76000
11    101.18000    -49.95000     45.88000
11    114.88000    -40.16000     45.88000
11     78.99000    -89.42000     46.11000
11     94.32000   -171.28000     46.22000
11     67.24000    -78.65000     46.39000
11     55.82000    -69.52000     46.39000
11     57.12000   -162.48000     46.56000
11     92.04000   -112.25000     46.73000
11    120.10000   -190.53000     47.36000
11    184.06000    -88.76000     47.24000
11    197.12000    -89.42000     47.30000
11    153.72000    -69.52000     47.36000
11    145.88000    -58.10000     47.36000
11     83.56000   -155.63000     47.87000
11     46.03000    -79.30000     48.21000
11     96.28000    -57.12000     48.38000
11    183.41000   -122.36000     48.55000
11    212.45000   -133.45000     48.55000
11    205.93000   -127.58000     48.78000
11    156.65000   -172.26000     49.18000
11    154.69000   -182.05000     49.18000
11    163.18000   -181.72000     49.35000
11    142.95000   -211.08000     49.35000
11    157.31000   -203.25000     49.35000
11    130.22000   -186.94000     49.35000
11    158.94000   -126.27000     49.57000
11    142.62000    -30.05000     49.80000
11     76.70000   -102.79000     49.80000
11    182.76000   -181.72000     50.26000
11    146.54000    -76.37000     50.48000
11    193.20000   -114.53000     50.60000
11    166.44000   -167.04000     50.60000
11    131.20000   -125.62000     50.88000
11    109.01000   -172.26000     51.85000
11     96.61000   -163.13000     51.90000
11     96.61000   -181.07000     51.96000
11    139.03000    -86.81000     52.59000
11     58.75000    -93.66000     52.70000
11     84.21000    -44.40000     52.76000
11    193.85000   -178.46000     52.98000
11    173.95000   -202.92000     53.15000
11    178.52000   -189.88000     53.15000
11    217.02000   -125.95000     53.15000
11    205.28000   -116.16000     53.27000
11    197.12000   -123.34000     53.27000
11    136.09000   -147.47000     53.44000
11    117.82000   -154.32000     53.44000
11    123.04000   -172.26000     53.50000
11    112.27000   -191.51000     53.50000
11     64.63000   -151.71000     53.61000
11     65.61000   -159.54000     53.61000
11    179.82000    -76.04000     53.61000
11    134.46000    -75.39000     53.72000
11    131.53000    -64.30000     53.78000
11    143.60000   -142.58000     53.84000
11    207.23000   -141.93000     53.84000
11    200.38000   -133.12000     53.84000
11    128.59000   -163.46000     54.06000
11    129.57000   -151.06000     54.06000
11    201.69000   -148.45000     54.12000
11     95.30000   -140.62000     54.06000
11     92.04000   -148.45000     54.12000
11    104.44000   -147.47000     54.12000
11     45.70000    -90.39000     54.06000
11    125.65000    -30.70000     54.06000
11    176.88000   -134.10000     54.06000
11    183.41000   -140.62000     54.06000
11    189.61000   -159.22000     54.06000
11    153.72000   -132.80000     54.69000
11    219.96000   -115.84000     54.69000
11    187.33000    -68.21000     54.69000
11    135.44000   -107.03000     54.46000
11    138.05000   -115.18000     54.46000
11    140.99000   -124.64000     54.46000
11    143.27000   -179.76000     54.92000
11     54.84000    -75.39000     54.52000
11     47.66000    -72.45000     54.52000
11    109.01000    -25.49000     54.41000
11    119.12000    -23.20000     54.41000
11    116.84000   -178.13000     54.41000
11     86.49000   -106.05000     54.29000
11     85.51000   -162.80000     54.29000
11    163.18000    -86.15000     54.69000
11    166.44000    -72.78000     54.69000
11    170.68000    -64.30000     54.69000
11    147.52000    -95.61000     54.69000
11    171.66000   -177.48000     54.80000
11    186.02000   -171.61000     54.80000
11    178.84000   -110.29000     55.09000
11    168.40000   -118.77000     55.09000
11    202.99000    -95.94000     55.09000
11     90.41000   -122.68000     55.09000
11    100.85000   -122.68000     55.09000
11    152.41000   -121.71000     55.09000
11    102.48000    -52.23000     56.22000
11     97.59000    -47.01000     56.22000
11     86.82000   -139.32000     56.22000
11    211.80000    -97.90000     56.22000
11     78.33000    -92.35000     56.22000
11     57.78000    -64.95000     56.96000
11    102.48000   -170.31000     56.96000
11     53.53000   -167.04000     56.96000
11     59.08000   -160.85000     56.96000
11    183.41000    -88.44000     57.36000
11    130.55000   -180.09000     57.36000
11     82.90000    -85.50000     57.36000
11    145.23000    -61.04000     57.36000
11    119.45000   -186.61000     57.76000
11    104.44000   -186.29000     57.76000
11    151.10000    -70.17000     57.93000
11    196.46000    -89.42000     57.93000
11    108.03000    -85.83000     58.33000
11     37.87000    -87.13000     58.33000
11    152.74000   -192.16000     58.33000
11    138.38000   -213.69000     60.03000
11    145.88000   -207.49000     60.09000
11    160.24000   -201.29000     60.09000
11    114.56000   -203.90000     60.09000
11    158.61000   -180.09000     60.09000
11    150.13000   -171.28000     60.09000
11    150.13000   -163.13000     60.09000
11    169.71000   -192.81000     60.09000
11    215.72000   -137.04000     60.09000
11    120.43000    -70.82000     60.09000
11    142.95000    -27.12000     60.09000
11     95.63000    -32.34000     60.09000
11     41.79000   -129.53000     60.09000
11     56.47000   -135.08000     60.09000
11    136.09000   -171.28000     60.09000
11    208.21000   -125.29000     60.09000
11    136.75000   -136.06000     60.09000
11     97.26000   -113.23000     60.09000
11    103.79000   -132.80000     60.09000
11    187.98000    -80.28000     60.09000
11    139.36000   -187.92000     60.09000
11    180.47000   -150.08000     60.09000
11     76.38000    -55.49000     60.09000
11    116.84000    -33.31000     60.09000
11    145.56000    -51.91000     60.09000
11     89.76000   -128.88000     60.09000
11    150.78000    -85.50000     60.20000
11    161.87000    -97.90000     60.20000
11    202.34000   -103.11000     60.20000
11     71.15000   -103.11000     60.37000
11    103.13000    -62.34000     60.37000
11    104.77000    -73.76000     60.37000
11    157.96000   -165.41000     62.19000
11    160.57000   -146.50000     62.19000
11    112.60000   -168.35000     62.48000
11     67.57000    -94.63000     62.48000
11     86.17000   -190.85000     62.53000
11     47.33000    -83.87000     62.71000
11    188.31000   -113.55000     62.71000
11    142.29000    -80.61000     62.71000
11    205.60000    -87.78000     62.88000
11     87.14000    -40.16000     62.93000
11    155.35000    -36.90000     62.93000
11     67.89000   -109.96000     62.88000
11     57.12000   -106.70000     62.88000
11     46.03000   -105.40000     62.82000
11     62.67000    -73.11000     62.99000
11     76.05000    -73.11000     62.99000
11    169.71000    -43.10000     63.22000
11    192.55000   -173.89000     63.22000
11    216.37000   -123.01000     63.22000
11     93.67000   -174.87000     63.22000
11    144.25000    -71.80000     63.22000
11     53.86000    -89.74000     63.22000
11     77.35000   -134.75000     63.22000
11    203.32000   -121.05000     63.39000
11    175.91000   -187.59000     63.39000
11    147.52000   -112.57000     63.39000
11    192.87000    -97.24000     63.56000
11    163.83000   -138.01000     63.56000
11    172.64000   -143.56000     63.56000
11    130.55000    -87.46000     63.39000
11    152.74000   -198.36000     63.67000
11    178.19000    -79.96000     63.73000
11    101.18000    -40.49000     63.73000
11     63.32000   -150.74000     63.73000
11    130.55000    -71.48000     63.79000
11    131.20000    -63.65000     63.84000
11    202.34000    -80.28000     63.90000
11     64.63000    -52.23000     64.07000
11     63.65000    -39.51000     64.07000
11    203.32000   -136.38000     64.07000
11    134.14000   -144.54000     64.07000
11     85.19000   -107.68000     64.47000
11     69.20000   -146.82000     64.47000
11    175.58000   -134.43000     64.47000
11    187.33000   -134.43000     64.47000
11     46.68000    -67.56000     64.70000
11     47.66000    -73.76000     64.70000
11     54.84000    -75.06000     64.70000
11    193.53000   -162.48000     64.70000
11    159.26000    -66.91000     64.70000
11    192.22000    -70.82000     64.70000
11    183.74000    -64.30000     64.75000
11    180.15000   -175.20000     64.81000
11     86.82000    -95.94000     64.92000
11    126.63000    -28.75000     64.92000
11    146.86000   -133.77000     65.15000
11    158.61000   -133.45000     65.15000
11    149.15000   -123.01000     65.32000
11    115.21000    -23.53000     65.32000
11    104.11000    -24.51000     65.43000
11    109.99000    -14.72000     65.43000
11    127.61000   -187.27000     65.49000
11    210.82000   -166.72000     65.60000
11    215.39000   -130.19000     65.32000
11    171.66000    -65.93000     65.38000
11    150.45000   -141.93000     65.43000
11    144.25000    -94.63000     65.83000
11     62.67000   -118.77000     66.23000
11    171.01000   -204.88000     66.17000
11    179.82000   -211.73000     66.17000
11    203.32000   -188.90000     66.17000
11    212.13000   -105.72000     66.29000
11    217.02000    -94.63000     66.29000
11    199.07000   -112.90000     66.29000
11     77.03000    -98.55000     66.63000
11     61.69000   -163.78000     67.37000
11    128.59000   -177.81000     67.48000
11    143.60000    -62.34000     67.48000
11    163.83000   -110.29000     67.65000
11    158.28000   -119.10000     67.65000
11    120.10000    -97.57000     67.82000
11     82.25000    -89.09000     67.82000
11     78.33000    -82.89000     67.82000
11    156.65000    -76.04000     67.82000
11    130.22000   -161.17000     67.88000
11    118.47000   -179.11000     67.88000
11    103.13000   -171.94000     67.88000
11    109.01000   -161.50000     67.99000
11     90.41000   -137.04000     67.99000
11    168.73000   -174.55000     67.99000
11     33.30000    -80.61000     68.39000
11    143.93000    -29.07000     70.21000
11     53.86000   -129.86000     70.21000
11     53.86000   -142.58000     70.21000
11     56.14000   -158.24000     70.21000
11     74.74000   -156.28000     70.49000
11    149.47000   -206.18000     70.49000
11    202.01000    -94.31000     70.49000
11    185.37000    -89.09000     70.49000
11    185.37000    -78.33000     70.49000
11    145.88000    -47.67000     71.18000
11    146.21000    -53.54000     71.12000
11    135.77000    -44.40000     71.63000
11    123.37000    -37.23000     71.63000
11    134.46000   -169.33000     71.69000
11    145.23000   -163.46000     71.69000
11    158.28000   -179.44000     71.69000
11    143.93000   -178.46000     71.69000
11    160.57000   -200.31000     71.92000
11     44.72000    -93.66000     71.92000
11    141.64000   -194.12000     71.97000
11    118.80000    -70.82000     72.31000
11    161.55000   -160.52000     72.31000
11    154.69000   -169.65000     72.31000
11    131.53000   -202.92000     72.37000
11    114.88000   -203.90000     72.37000
11    123.69000   -193.46000     72.60000
11     69.20000    -95.94000     72.65000
11    161.22000   -148.45000     72.65000
11    102.16000   -119.10000     72.77000
11    125.98000   -145.52000     72.77000
11    187.65000   -113.88000     72.77000
11    139.03000   -128.23000     72.94000
11    138.05000   -117.79000     73.45000
11    143.93000    -76.04000     73.51000
11    143.60000    -88.76000     73.51000
11    144.90000   -114.20000     73.56000
11    145.56000   -104.42000     73.56000
11    211.15000   -121.38000     73.56000
11     55.16000    -86.81000     74.19000
11    201.03000   -133.77000     74.59000
11    189.94000   -104.42000     74.59000
11    138.05000   -140.62000     74.59000
11     72.46000   -143.89000     74.59000
11     77.68000   -134.10000     74.59000
11     73.77000   -122.68000     74.59000
11     74.42000   -108.99000     74.59000
11    130.22000    -66.58000     74.64000
11    154.04000   -190.20000     74.64000
11    181.13000   -186.61000     74.64000
11    120.10000   -170.31000     74.64000
11    111.95000   -170.31000     74.64000
11     96.28000   -128.88000     74.64000
11    169.05000   -146.82000     74.70000
11    170.03000   -134.43000     75.10000
11    180.80000    -64.30000     75.16000
11     47.99000    -74.41000     75.27000
11     59.08000    -71.15000     75.27000
11     50.27000    -79.96000     75.27000
11    157.63000   -130.51000     75.50000
11    153.39000   -143.56000     75.55000
11    210.17000   -132.80000     75.55000
11    148.49000   -124.64000     75.55000
11    148.17000   -132.80000     75.55000
11    134.14000    -75.06000     75.55000
11    210.17000   -170.96000     75.89000
11    158.28000    -91.05000     75.89000
11    109.99000    -62.02000     75.89000
11     99.87000    -64.63000     75.89000
11    196.46000   -157.26000     76.18000
11    198.75000   -180.74000     76.24000
11    161.87000    -56.80000     76.24000
11    161.87000    -67.24000     76.24000
11     63.98000   -119.10000     76.24000
11     64.95000   -128.56000     76.24000
11     63.00000    -40.82000     76.35000
11    112.60000    -19.61000     76.35000
11    203.64000   -103.77000     76.35000
11    198.75000   -110.29000     76.35000
11    180.80000    -98.55000     76.35000
11    179.82000   -107.35000     76.35000
11    211.15000    -99.85000     76.41000
11     91.39000    -56.80000     76.41000
11    105.09000    -55.49000     76.41000
11     61.36000   -151.06000     76.46000
11    178.52000   -173.24000     76.46000
11    105.75000    -93.98000     76.46000
11    130.55000    -84.52000     76.69000
11    151.10000    -59.73000     76.86000
11    120.10000   -105.72000     76.97000
11     80.94000    -96.59000     76.97000
11     71.48000    -89.09000     77.37000
11    142.62000    -66.26000     79.42000
11     42.11000    -87.13000     79.42000
11     34.93000    -83.87000     79.42000
11    170.03000   -170.96000     79.42000
11    122.39000   -174.87000     79.42000
11    156.33000   -109.31000     79.42000
11     79.64000    -77.67000     79.59000
11     80.94000    -86.81000     79.36000
11    112.92000   -161.50000     81.69000
11    123.69000   -153.02000     81.92000
11    134.79000    -58.10000     82.09000
11     56.14000   -133.45000     82.21000
11     55.82000   -149.76000     82.21000
11     33.30000    -99.20000     82.43000
11     52.23000    -66.91000     82.49000
11    155.67000   -176.18000     82.66000
11    154.69000   -166.72000     82.66000
11    162.53000   -159.54000     82.72000
11    156.65000   -148.78000     82.72000
11    123.69000   -160.52000     80.84000
11    185.70000    -80.93000     81.47000
11    185.37000    -93.66000     81.47000
11    155.67000    -76.69000     81.58000
11    150.78000    -83.87000     81.58000
11    150.13000    -49.95000     81.64000
11    152.08000   -200.97000     81.69000
11    151.10000   -213.03000     81.69000
11    179.50000   -195.42000     81.75000
11    165.14000   -183.03000     81.81000
11    173.95000   -183.03000     81.81000
11    155.67000   -183.03000     81.86000
11    140.99000   -169.33000     82.66000
11     94.32000    -93.66000     83.34000
11    126.96000   -121.38000     83.34000
11    119.45000   -134.43000     83.40000
11    152.41000   -158.56000     83.51000
11    143.93000   -109.64000     83.63000
11    147.84000   -114.53000     83.63000
11    138.38000   -118.77000     83.63000
11    138.70000   -132.47000     83.63000
11    203.64000   -122.03000     83.63000
11    147.19000    -93.66000     84.08000
11    139.36000    -93.98000     84.08000
11    139.68000    -84.85000     84.08000
11    104.77000   -106.38000     84.08000
11     95.63000   -116.81000     84.08000
11     73.44000   -102.14000     84.08000
11    116.84000   -148.13000     84.08000
11    110.97000   -141.28000     84.08000
11    105.75000   -151.39000     84.08000
11     93.35000   -151.06000     84.08000
11     90.08000   -171.28000     84.08000
11    139.03000   -182.70000     84.37000
11    203.64000   -142.26000     84.37000
11    190.59000   -151.06000     84.37000
11    164.16000   -117.14000     84.37000
11     77.35000   -127.25000     84.65000
11     98.89000   -126.93000     84.65000
11     75.07000   -138.99000     84.65000
11    151.10000   -191.18000     84.65000
11    147.52000   -199.01000     84.65000
11    193.53000   -189.55000     84.93000
11    190.59000   -168.67000     84.93000
11    196.79000   -162.80000     84.93000
11    191.24000   -103.11000     84.93000
11    130.55000    -66.58000     84.93000
11    117.17000    -54.19000     84.93000
11    211.15000   -116.49000     85.10000
11    114.56000    -71.80000     85.33000
11    111.95000    -85.83000     85.73000
11     49.62000    -85.18000     85.90000
11    130.87000   -167.37000     86.13000
11    173.95000   -111.27000     86.58000
11    174.27000   -102.46000     86.58000
11    190.92000   -112.25000     86.75000
11    205.60000   -132.14000     86.75000
11     64.63000   -122.36000     86.92000
11     73.11000   -113.23000     86.92000
11    156.00000    -62.02000     86.98000
11     99.55000    -54.51000     87.09000
11    148.49000   -126.93000     87.15000
11    147.19000   -140.95000     87.15000
11    147.19000   -150.41000     87.15000
11    139.03000   -161.83000     87.15000
11    120.43000   -106.05000     87.15000
11    161.87000    -57.78000     87.15000
11    103.79000    -65.60000     87.15000
11    186.02000   -161.83000     88.06000
11    125.00000   -138.01000     88.29000
11     69.20000    -88.44000     88.29000
11    127.94000    -78.00000     88.29000
11     63.65000   -141.93000     88.29000
11    201.03000   -101.48000     88.63000
11    167.75000   -141.93000     88.69000
11     83.56000    -99.20000     88.97000
11    186.35000    -73.76000     88.97000
11     86.82000   -120.40000     88.97000
11    102.48000   -170.96000     89.03000
11    111.29000    -96.26000     89.14000
11    204.62000   -109.64000     89.14000
11     63.98000   -101.48000     89.71000
11    125.00000   -175.20000     90.22000
11    120.43000   -166.07000     90.22000
11    153.06000   -106.05000     90.56000
11    162.85000   -106.05000     90.56000
11     79.97000    -81.91000     90.62000
11     69.85000    -81.26000     90.68000
11    120.10000    -60.71000     90.68000
11    131.53000   -129.86000     90.68000
11    171.01000   -168.35000     90.68000
11    143.27000    -62.34000     90.79000
11    135.77000    -75.39000     90.79000
11     82.90000    -90.72000     90.96000
11    157.63000   -124.64000     90.96000
11    182.76000    -88.11000     91.64000
11    183.41000    -99.53000     91.64000
11     52.55000   -115.84000     91.64000
11    177.54000   -198.03000     91.93000
11    175.58000   -188.57000     91.93000
11    187.33000   -207.16000     91.93000
11    125.00000   -157.59000     91.98000
11    111.62000   -157.59000     91.98000
11    119.78000   -114.53000     91.98000
11    167.75000    -51.58000     92.04000
11    133.81000    -56.80000     92.21000
11     59.41000   -134.10000     92.21000
11    203.32000   -172.59000     92.21000
11    197.12000   -181.40000     92.21000
11     70.83000   -163.46000     92.21000
11     76.38000   -182.37000     92.21000
11     59.08000   -148.13000     92.21000
11     49.94000   -142.91000     92.21000
11    153.72000    -88.76000     92.44000
11    169.05000   -178.46000     92.49000
11    159.26000   -153.34000     92.95000
11    166.12000   -167.70000     92.95000
11     90.73000   -184.33000     92.95000
11    104.77000   -195.75000     92.95000
11    178.52000   -148.45000     93.58000
11    124.67000   -118.77000     93.63000
11    117.17000   -130.51000     93.63000
11    142.95000   -117.79000     93.63000
11    152.41000   -114.20000     93.63000
11    141.32000   -133.45000     93.63000
11    101.83000    -89.74000     93.63000
11     99.22000   -101.16000     93.63000
11    201.03000   -119.42000     93.63000
11    118.80000   -147.80000     94.71000
11    108.36000   -144.86000     94.71000
11    100.20000   -112.25000     94.71000
11    140.99000    -87.46000     94.71000
11    144.58000    -97.90000     94.71000
11    207.23000   -145.19000     94.71000
11    193.85000   -153.34000     94.71000
11    100.85000   -160.19000     94.71000
11     93.35000   -168.67000     94.71000
11    161.87000   -114.20000     94.71000
11    150.45000   -198.68000     94.77000
11    148.49000   -186.29000     94.77000
11    136.09000   -186.61000     94.77000
11    129.57000   -193.79000     94.71000
11    110.31000   -109.31000     94.71000
11     87.47000   -107.03000     94.77000
11     72.46000   -122.03000     94.77000
11    191.90000   -168.67000     95.22000
11    161.87000   -203.25000     95.22000
11    163.18000   -211.73000     95.22000
11    153.39000   -206.51000     95.28000
11    119.78000    -71.48000     95.34000
11    129.89000    -63.32000     95.34000
11    109.99000    -54.51000     95.34000
11    111.62000    -11.46000     95.34000
11     50.27000    -65.28000     95.34000
11     45.70000    -73.43000     95.34000
11     38.52000    -84.85000     95.34000
11     73.11000   -100.51000     95.34000
11    197.77000   -144.54000     95.34000
11    191.24000   -190.53000     95.34000
11    175.25000   -207.82000     95.34000
11    102.16000   -120.73000     95.34000
11    188.31000    -80.28000     95.34000
11    139.03000    -47.67000     95.34000
11     96.61000    -43.75000     95.34000
11     89.10000    -57.12000     95.34000
11     71.48000    -53.86000     95.34000
11    156.98000   -162.80000     95.34000
11    199.73000   -163.13000     95.34000
11     93.02000    -96.92000     95.34000
11    109.01000    -74.09000     95.34000
11    132.83000   -122.03000     95.34000
11    143.27000   -108.66000     95.34000
11    192.87000    -98.22000     95.34000
11    183.41000   -111.27000     95.34000
11     73.77000   -128.88000     95.34000
11     50.92000   -130.84000     95.34000
11    215.06000   -141.93000     95.34000
11    111.95000   -120.73000     95.91000
11     74.42000    -73.76000     95.91000
11    118.80000    -80.61000     95.91000
11     88.78000    -68.21000     95.91000
11    115.21000   -139.97000     95.91000
11    207.23000   -153.67000     96.70000
11    174.60000    -82.57000     96.70000
11    171.66000   -102.46000     96.70000
11    163.51000    -95.29000     96.70000
11    164.81000    -87.13000     96.70000
11    108.03000    -44.40000     96.70000
11     99.55000   -142.58000     96.70000
11    106.40000   -133.45000     96.70000
11    173.30000   -114.20000     96.70000
11    173.30000   -125.62000     96.70000
11     71.15000   -112.57000     97.10000
11     63.32000   -118.44000     97.16000
11     64.95000   -127.25000     97.16000
11    203.32000   -134.43000     97.16000
11    204.62000   -125.95000     97.16000
11    150.78000   -146.17000     97.16000
11    130.55000   -163.13000     97.16000
11     89.10000   -162.15000     97.16000
11    100.20000    -54.84000     97.16000
11    147.19000   -126.93000     97.16000
11     90.73000    -83.87000     98.41000
11     60.06000    -83.87000     98.41000
11     63.32000    -92.02000     98.41000
11     63.32000    -76.37000     98.41000
11    133.16000   -148.13000     98.41000
11    125.98000   -140.95000     98.46000
11    134.14000   -155.95000     98.41000
11    180.80000   -156.61000     98.41000
11    180.47000   -178.46000     98.41000
11    169.71000   -153.67000     98.41000
11     70.50000    -89.09000     98.46000
11    109.99000    -62.67000     98.46000
11    121.41000   -102.79000     98.46000
11    181.13000   -166.39000     98.46000
11    140.01000   -144.86000     98.46000
11     87.14000   -174.22000     98.41000
11     78.66000   -112.90000     98.46000
11    107.38000    -81.91000     98.46000
11    163.51000   -143.56000     99.15000
11    199.07000   -107.35000     99.15000
11    173.95000    -72.45000     99.15000
11     85.51000   -118.44000     99.15000
11    120.43000   -174.87000    100.51000
11    120.43000   -164.43000    100.51000
11     60.71000   -100.18000    100.51000
11    183.08000    -71.80000    100.51000
11    165.79000    -63.32000    100.51000
11    183.41000   -186.61000    101.14000
11    133.48000    -76.69000    101.14000
11    122.06000    -55.82000    101.19000
11     82.90000    -94.96000    101.31000
11    212.13000    -75.06000    101.31000
11    211.15000    -55.17000    101.31000
11     78.66000    -82.24000    101.59000
11    198.75000   -180.74000    102.90000
11    177.21000   -196.07000    102.90000
11    190.26000   -209.77000    102.90000
11     72.13000   -161.17000    102.96000
11     73.44000   -182.05000    102.96000
11     57.78000   -149.76000    103.07000
11     58.10000   -136.71000    103.07000
11     51.58000   -117.14000    103.07000
11    156.98000    -47.99000    103.18000
11    168.07000    -50.60000    103.18000
11    154.69000   -178.13000    103.35000
11    133.48000   -131.49000    103.41000
11    128.91000   -127.58000    103.52000
11    141.32000    -61.69000    103.52000
11    129.57000    -56.15000    103.64000
11    110.97000   -153.67000    103.81000
11    129.24000    -95.94000    103.92000
11    218.98000   -128.56000    103.92000
11     52.55000    -78.00000    104.60000
11    100.52000    -93.98000    104.89000
11     95.30000   -103.44000    104.89000
11    102.48000   -111.27000    105.00000
11    113.90000   -132.14000    105.06000
11    159.26000   -107.35000    105.06000
11    164.16000   -119.10000    105.12000
11    197.44000   -121.38000    105.12000
11    135.77000    -85.18000    105.34000
11    136.09000   -101.16000    105.40000
11    160.57000   -211.73000    105.46000
11    150.13000   -212.06000    105.46000
11    162.20000   -200.64000    105.46000
11    180.15000   -206.51000    105.46000
11    189.29000   -188.90000    105.46000
11    191.90000   -168.02000    105.46000
11    201.03000   -167.37000    105.46000
11    199.73000   -158.56000    105.46000
11    189.29000   -158.56000    105.46000
11    198.75000   -145.52000    105.46000
11    213.43000   -146.17000    105.46000
11    119.78000   -149.76000    105.46000
11     97.26000   -168.35000    105.46000
11     97.26000   -177.48000    105.46000
11    103.79000   -159.22000    105.46000
11    107.05000   -144.54000    105.46000
11     72.13000   -100.51000    105.46000
11    189.29000   -105.40000    105.46000
11    136.75000    -51.91000    105.46000
11    120.43000    -69.84000    105.46000
11    128.59000    -64.63000    105.46000
11    112.92000    -54.84000    105.46000
11    136.09000    -42.12000    105.46000
11    148.17000    -50.27000    105.46000
11    160.24000    -41.14000    105.46000
11     94.65000    -42.45000    105.46000
11    114.23000    -14.07000    105.46000
11    156.00000   -202.60000    105.46000
11    171.34000   -165.09000    105.80000
11    156.65000   -154.65000    105.80000
11    194.51000    -95.94000    105.80000
11    128.59000   -191.18000    106.25000
11    137.73000   -120.08000    106.31000
11    121.74000   -120.08000    106.31000
11    106.40000   -121.38000    106.31000
11    124.02000    -84.20000    106.42000
11    148.82000   -191.83000    107.11000
11    165.79000   -179.44000    107.11000
11     94.98000   -133.12000    107.11000
11    106.40000   -135.08000    107.11000
11     71.48000    -73.76000    107.11000
11    176.88000   -103.44000    107.11000
11    109.66000    -46.69000    107.11000
11    100.52000   -129.21000    107.11000
11     87.47000   -127.25000    107.11000
11     65.93000   -110.94000    107.11000
11    155.02000    -93.66000    107.11000
11    167.09000   -103.77000    107.11000
11    120.10000    -48.32000    107.11000
11     82.90000    -74.74000    107.33000
11     63.00000   -123.99000    107.33000
11     74.74000   -129.53000    107.33000
11    205.28000   -131.49000    107.33000
11    149.80000   -146.82000    107.33000
11    165.14000   -191.51000    107.33000
11    136.75000   -167.70000    107.33000
11     98.24000    -56.47000    107.33000
11    174.27000   -149.43000    108.53000
11    175.25000   -159.22000    108.53000
11    163.83000   -153.67000    108.58000
11     91.71000    -81.59000    108.58000
11     92.04000    -91.37000    108.58000
11     61.04000    -90.72000    108.58000
11     67.57000    -80.93000    108.58000
11    106.07000    -64.95000    108.58000
11    123.04000   -140.62000    108.58000
11    179.82000   -123.99000    108.58000
11     98.57000   -149.76000    108.58000
11     74.42000   -114.86000    108.58000
11     75.72000    -91.37000    108.58000
11    105.42000   -202.60000    108.58000
11     88.12000   -201.62000    108.58000
11    139.36000   -151.71000    108.58000
11    179.50000   -172.92000    108.70000
11    175.25000   -181.72000    108.70000
11    108.68000    -81.26000    108.70000
11     96.61000    -71.48000    108.70000
11    207.89000   -117.79000    109.10000
11     83.88000   -110.62000    109.95000
11     95.30000   -118.77000    109.95000
11    139.03000   -200.97000    109.95000
11    126.96000   -200.97000    109.95000
11    190.59000   -138.01000    109.95000
11    101.18000    -49.62000    109.95000
11     47.99000   -105.40000    109.95000
11    138.38000   -189.88000    109.95000
11    166.12000    -76.69000    110.00000
11    169.05000    -63.00000    111.43000
11    177.86000    -72.78000    111.43000
11    118.47000   -210.75000    111.43000
11    204.62000   -106.05000    112.51000
11    210.17000   -159.22000    112.51000
11    208.21000   -192.81000    112.51000
11    108.03000   -180.09000    112.51000
11     80.62000    -83.54000    113.02000
11     83.88000    -98.55000    113.02000
11    203.32000   -180.74000    113.02000
11    192.22000   -178.79000    113.02000
11    175.91000   -199.99000    113.07000
11    178.52000   -190.85000    113.02000
11    187.98000   -208.14000    113.07000
11     56.80000   -142.26000    113.07000
11     70.50000   -158.24000    113.07000
11     97.59000   -102.79000    115.01000
11    107.38000    -99.20000    115.01000
11    105.09000   -112.57000    115.01000
11     56.80000   -153.02000    115.01000
11    155.35000   -180.74000    115.01000
11    143.27000   -169.98000    115.01000
11     59.73000    -79.96000    115.06000
11    135.44000    -61.36000    115.12000
11    142.29000    -81.26000    115.12000
11    126.30000    -77.02000    115.12000
11    112.60000   -128.88000    115.18000
11    122.39000   -127.58000    115.18000
11    217.68000   -131.49000    115.18000
11     79.31000   -180.09000    115.18000
11     53.21000   -113.88000    115.18000
11     57.12000   -102.14000    115.18000
11    167.42000   -119.10000    115.23000
11    160.24000   -110.94000    115.18000
11     75.72000    -70.17000    115.97000
11    138.05000    -50.93000    115.97000
11    116.51000    -66.26000    116.03000
11    118.80000    -72.45000    116.03000
11    123.69000    -62.02000    116.03000
11    109.66000    -55.17000    116.03000
11     97.91000    -41.47000    116.03000
11    193.53000   -103.11000    116.03000
11    214.74000   -150.41000    116.03000
11    204.30000   -150.08000    116.03000
11    193.53000   -165.74000    116.03000
11    203.64000   -140.95000    116.03000
11    163.51000   -205.53000    116.03000
11    152.74000   -216.95000    116.03000
11    107.70000   -147.47000    116.43000
11     95.96000   -173.89000    116.60000
11     71.15000   -104.42000    116.66000
11    190.26000   -191.51000    116.66000
11    131.85000   -123.99000    116.66000
11     57.78000   -128.23000    117.45000
11     72.46000   -129.86000    117.57000
11    105.09000   -136.38000    117.62000
11    167.42000   -176.50000    117.62000
11    176.88000   -103.44000    117.62000
11    207.89000   -168.35000    117.62000
11     84.86000   -129.21000    117.85000
11    102.81000   -127.90000    117.85000
11    121.08000   -120.40000    117.85000
11    118.47000    -51.25000    117.85000
11    149.47000   -191.83000    118.36000
11    108.68000    -48.32000    118.36000
11    138.38000    -40.16000    118.36000
11     68.87000   -119.10000    118.65000
11     91.71000    -90.07000    118.65000
11     94.00000    -82.57000    118.65000
11     64.63000    -90.72000    118.65000
11     70.83000    -77.67000    118.65000
11     65.28000    -68.54000    118.65000
11     81.60000    -60.71000    118.65000
11    130.55000   -189.88000    119.04000
11    114.56000   -198.36000    119.04000
11    116.19000   -187.92000    119.04000
11    164.81000   -186.94000    119.04000
11    179.82000   -181.07000    119.04000
11    180.15000   -171.28000    119.04000
11    175.58000   -155.30000    119.04000
11    149.80000   -143.89000    119.16000
11    140.34000   -154.65000    119.44000
11    104.77000    -74.41000    119.44000
11     76.70000    -95.61000    119.50000
11    117.82000   -140.30000    119.50000
11    217.68000   -142.91000    119.50000
11    210.82000   -118.44000    119.50000
11    107.70000    -65.60000    119.50000
11    105.09000   -170.31000    119.78000
11     93.35000   -160.19000    119.78000
11    138.38000   -211.40000    119.84000
11     74.09000   -112.25000    119.84000
11    165.79000   -103.11000    119.84000
11    166.77000    -92.68000    119.84000
11     54.19000    -90.07000    119.95000
11    131.85000   -111.92000    120.52000
11    149.47000    -59.41000    120.75000
11    147.19000    -49.95000    120.81000
11    191.90000   -135.08000    120.81000
11    192.55000   -146.82000    120.81000
11     93.02000   -111.59000    120.81000
11     92.04000   -123.34000    120.81000
11    157.63000   -127.90000    120.86000
11    131.85000   -199.99000    121.03000
11    146.86000   -204.23000    121.09000
11     87.14000    -73.11000    121.66000
11    172.32000    -66.58000    121.66000
11    167.75000    -78.65000    121.66000
11    115.54000   -115.18000    123.59000
11     82.90000    -84.52000    123.59000
11    188.31000   -208.79000    123.59000
11    178.52000   -193.79000    123.59000
11    194.18000   -175.85000    123.88000
11     84.21000   -108.99000    124.67000
11     67.24000   -141.93000    124.67000
11     74.42000   -151.71000    124.67000
11    151.76000   -166.07000    124.67000
11    165.79000    -59.73000    125.18000
11     93.67000   -101.81000    125.18000
11    113.25000   -129.86000    125.18000
11     60.39000    -82.89000    125.18000
11     60.06000   -117.79000    125.18000
11     60.39000    -99.85000    125.18000
11    136.75000    -63.97000    125.18000
11    106.07000    -40.49000    125.18000
11    213.43000   -135.73000    125.18000
11    154.04000   -176.83000    125.35000
11    164.48000   -117.47000    125.35000
11    153.72000   -106.38000    125.35000
11    127.61000    -73.11000    125.35000
11     94.00000    -50.60000    125.47000
11    103.79000   -116.16000    125.47000
11     65.28000   -153.34000    125.47000
11     49.29000    -99.85000    125.47000
11    181.13000   -204.23000    125.70000
11    189.29000    -99.53000    126.89000
11    138.38000    -54.51000    126.89000
11    126.63000    -63.00000    126.89000
11     76.05000    -71.48000    126.89000
11    179.17000   -104.09000    128.14000
11    103.79000   -123.99000    128.14000
11    104.44000   -138.67000    128.14000
11     63.65000   -128.56000    128.14000
11    209.19000   -160.19000    128.14000
11    164.16000   -174.87000    128.14000
11    142.95000   -173.89000    128.14000
11    111.95000    -57.12000    128.14000
11    115.21000    -68.54000    128.14000
11     73.11000    -86.81000    128.14000
11     80.62000   -124.32000    128.14000
11     74.74000   -137.04000    128.48000
11    118.47000    -36.58000    128.77000
11    105.09000    -49.62000    128.77000
11     94.65000    -81.91000    128.77000
11     93.67000    -93.00000    128.88000
11     66.91000   -106.05000    128.94000
11     68.22000    -78.00000    129.16000
11     63.65000    -68.21000    129.22000
11    103.13000   -132.14000    129.22000
11     93.02000   -138.01000    129.22000
11    139.68000   -196.07000    129.67000
11    145.23000   -158.56000    129.73000
11    118.47000   -186.94000    129.73000
11    110.31000   -198.68000    129.73000
11     79.64000    -95.61000    129.73000
11     62.02000    -91.05000    129.73000
11    102.81000    -66.91000    129.96000
11    157.31000    -98.87000    130.19000
11    145.23000    -86.15000    130.36000
11     72.46000   -113.23000    130.64000
11    164.16000   -184.33000    130.93000
11    188.63000   -190.20000    131.27000
11    168.40000   -103.11000    131.32000
11    149.80000    -62.34000    131.89000
11     90.73000   -128.88000    131.95000
11     78.99000    -63.00000    132.12000
11    132.18000   -108.33000    132.12000
11    159.92000   -127.90000    132.23000
11    168.73000    -76.04000    133.03000
11    142.95000   -107.03000    134.51000
11     81.92000    -86.81000    134.56000
11    149.47000   -165.41000    135.70000
11    165.14000   -167.37000    135.70000
11    114.88000   -106.38000    135.76000
11    125.65000    -88.76000    135.76000
11    132.50000    -74.74000    135.76000
11    171.66000    -62.02000    135.76000
11    194.18000   -130.84000    135.76000
11    203.97000   -131.82000    135.76000
11    118.47000   -120.08000    135.76000
11    160.89000   -110.62000    136.67000
11    166.12000   -122.36000    136.67000
11    104.11000    -91.37000    136.67000
11    103.13000   -114.53000    136.67000
11     95.63000   -101.81000    136.89000
11    107.05000    -41.14000    137.07000
11    159.92000    -84.52000    137.07000
11    132.18000    -59.73000    137.07000
11    188.31000   -102.14000    137.07000
11    152.41000   -177.16000    137.63000
11    185.70000   -200.97000    137.63000
11    114.88000   -132.14000    137.63000
11    144.58000    -76.04000    137.63000
11     76.05000    -73.11000    137.63000
11     82.58000   -125.29000    138.32000
11     98.57000   -124.32000    138.32000
11    139.03000   -170.31000    138.32000
11    162.85000    -95.61000    138.32000
11    114.88000    -48.97000    139.28000
11    113.58000    -34.29000    139.28000
11     98.57000    -48.97000    139.28000
11     87.14000    -48.64000    139.28000
11     94.65000    -85.18000    139.28000
11    104.77000   -139.65000    139.28000
11     93.02000   -139.65000    139.28000
11    147.19000   -203.25000    139.28000
11    184.72000   -121.38000    139.96000
11    107.05000   -129.21000    140.02000
11     98.57000   -134.43000    140.02000
11    121.74000    -70.17000    140.76000
11    151.76000   -101.48000    140.82000
11    138.70000    -98.55000    140.82000
11    119.12000    -94.96000    140.82000
11    176.23000   -115.51000    142.35000
11    176.23000   -104.75000    142.35000
11    142.29000   -160.19000    142.41000
11    110.97000   -177.81000    143.26000
11    110.64000   -195.09000    143.32000
11    163.51000   -178.79000    144.51000
11    128.26000   -112.90000    144.51000
11    109.66000   -104.42000    146.73000
11    173.30000    -62.34000    146.73000
11    165.46000   -166.07000    146.73000
11    158.94000   -156.28000    146.73000
11    149.15000   -166.72000    146.73000
11    168.73000   -124.64000    146.73000
11    114.23000   -123.66000    146.73000
11    115.86000   -106.38000    146.73000
11    135.11000    -75.72000    146.73000
11    145.23000    -76.37000    149.40000
11     89.10000    -89.74000    149.40000
11    144.58000   -148.13000    151.85000
11    139.03000   -136.38000    151.85000
11    147.52000   -134.75000    151.85000
11     97.26000   -139.65000    151.85000
11    100.20000   -131.17000    151.85000
11    128.91000    -70.17000    151.85000
11    144.90000   -158.24000    153.55000
11    162.20000   -128.56000    155.20000
11    165.14000   -136.38000    155.20000
11    116.84000    -94.63000    156.11000
11    120.76000    -79.30000    156.17000
11    109.99000    -73.11000    156.17000
11    119.78000    -66.58000    156.17000
11    170.36000   -115.51000    156.17000
11    111.29000   -103.44000    157.19000
11    171.34000   -126.27000    157.19000
11    107.70000   -160.85000    157.25000
11    107.05000   -138.99000    157.25000
11     89.10000    -91.05000    161.17000
11    116.19000   -146.50000    161.17000
11    184.39000   -182.70000    161.23000
11    115.86000   -106.38000    167.48000
11    132.18000    -64.63000    167.48000
11    138.05000    -62.02000    167.48000
