# Supplementary material for: Design Principles of Pancreatic Islets: Glucose-Dependent Coordination of Hormone Pulses
Source: PLoS One. 2016 Apr 1;11(4):e0152446. doi: 10.1371/journal.pone.0152446 (PMC4818077; doi:10.1371/journal.pone.0152446)
Supplement: S2 Dataset — Three-dimensional coordinates of α and β cells within human islets (n = 28). Columns represent types, x, y, and z coordinates (μm) of cells (rows) within an islet. The numbers of the first column are 11 (α cell) and 12 (β cell). (ZIP) [file pone.0152446.s010.zip › Human/H08.txt]

12    165.12000   -187.55000   -138.66000
12    172.30000   -167.65000   -138.66000
12    187.64000   -187.87000   -138.66000
12    169.36000   -207.77000   -138.66000
12    158.92000   -210.38000   -138.66000
12    156.96000   -135.04000   -138.66000
12    156.64000   -113.18000   -138.66000
12    137.06000   -109.27000   -138.66000
12    147.50000    -83.17000   -138.66000
12    152.39000    -75.02000   -138.66000
12    124.00000    -54.14000   -138.60000
12    132.82000    -52.84000   -138.60000
12    124.98000    -45.01000   -138.60000
12    109.32000    -56.43000   -138.60000
12    136.73000    -78.28000   -138.60000
12    136.73000    -97.53000   -134.00000
12    168.71000   -121.34000   -133.48000
12    169.69000   -111.88000   -133.48000
12    174.91000   -100.46000   -133.48000
12    183.40000   -117.42000   -133.20000
12    149.46000   -121.34000   -132.92000
12    145.22000    -33.27000   -132.74000
12    139.02000    -63.60000   -132.74000
12    114.87000    -73.71000   -132.29000
12    123.03000    -64.26000   -131.84000
12     93.66000    -54.47000   -131.66000
12    123.03000   -107.31000   -131.55000
12    129.55000   -120.68000   -131.55000
12    158.59000   -150.04000   -131.61000
12    144.56000   -143.52000   -131.55000
12    151.09000   -178.74000   -131.55000
12    158.92000   -166.35000   -131.27000
12    172.63000   -154.61000   -131.21000
12    156.64000   -130.14000   -127.86000
12    161.86000   -117.75000   -127.86000
12    134.77000   -109.92000   -127.86000
12    136.40000    -77.63000   -127.86000
12    148.81000    -73.71000   -127.86000
12    158.27000    -74.37000   -127.86000
12    116.17000    -54.14000   -127.74000
12    121.72000    -42.40000   -127.69000
12     85.50000    -94.26000   -127.69000
12     75.71000    -86.44000   -127.69000
12    145.22000   -154.28000   -127.69000
12    165.12000   -186.24000   -127.69000
12    190.25000   -179.07000   -127.69000
12    178.50000   -168.63000   -127.69000
12    147.83000    -88.07000   -127.51000
12    156.64000    -60.67000   -127.46000
12    122.05000    -83.83000   -127.46000
12    110.62000   -122.31000   -123.54000
12    108.34000   -129.49000   -123.48000
12     86.48000   -113.51000   -123.48000
12    104.75000    -97.53000   -123.48000
12    163.49000   -207.77000   -123.48000
12    181.76000   -158.19000   -123.48000
12    168.71000   -113.18000   -123.48000
12    178.50000   -102.42000   -123.48000
12    181.76000    -67.84000   -123.48000
12    172.95000    -60.34000   -123.48000
12    133.14000    -36.21000   -122.91000
12    127.59000    -29.36000   -122.91000
12    188.62000   -116.44000   -122.85000
12    144.89000   -123.62000   -122.85000
12    139.02000    -99.48000   -121.72000
12    137.71000    -61.65000   -121.72000
12    121.72000    -65.23000   -121.72000
12    149.13000    -32.29000   -121.72000
12    166.10000    -50.88000   -121.72000
12    184.37000    -52.84000   -121.72000
12    193.19000    -79.91000   -121.72000
12    197.75000    -54.80000   -121.72000
12    109.65000    -67.52000   -121.09000
12    112.58000    -77.63000   -121.09000
12    123.35000   -109.92000   -121.03000
12    130.86000   -122.64000   -121.03000
12    158.92000   -146.78000   -121.03000
12    168.71000   -153.63000   -121.03000
12    142.28000   -141.23000   -121.03000
12    159.57000   -167.00000   -121.03000
12    150.11000   -179.07000   -121.03000
12    141.95000   -169.61000   -121.03000
12    134.77000   -161.78000   -121.03000
12    186.66000   -167.33000   -121.03000
12    181.76000   -128.84000   -120.92000
12    169.69000   -128.19000   -120.92000
12    135.75000    -88.39000   -120.92000
12    119.76000    -96.22000   -120.92000
12     95.61000    -57.73000   -120.69000
12    176.87000   -184.29000   -120.64000
12    175.56000   -197.66000   -120.64000
12    187.96000   -197.01000   -120.64000
12    104.10000    -44.36000   -120.64000
12     97.90000   -104.05000   -120.64000
12    119.44000   -127.86000   -120.64000
12    128.90000   -144.49000   -118.82000
12    184.70000   -208.42000   -118.82000
12    196.78000   -141.88000   -118.82000
12    205.26000   -129.16000   -118.42000
12    206.89000   -106.66000   -118.36000
12    163.16000   -186.24000   -117.17000
12    153.05000   -189.18000   -117.17000
12    190.90000   -181.03000   -117.17000
12    157.94000   -134.38000   -117.17000
12    155.33000   -111.88000   -117.17000
12     87.13000    -93.94000   -117.17000
12     81.58000    -84.80000   -117.17000
12    117.15000    -49.58000   -117.17000
12    107.36000    -55.78000   -117.17000
12    156.64000    -62.95000   -117.17000
12    161.21000    -76.32000   -117.17000
12     94.63000    -47.62000   -117.17000
12    153.05000   -159.50000   -117.05000
12    143.58000   -155.26000   -117.05000
12    199.06000   -187.87000   -117.05000
12    134.12000   -110.25000   -115.97000
12     75.71000    -97.20000   -115.97000
12     71.47000    -87.09000   -115.97000
12    115.85000   -138.30000   -115.46000
12    159.25000    -55.12000   -114.67000
12    163.16000   -197.99000   -114.61000
12    209.50000   -203.86000   -113.93000
12    222.23000   -193.42000   -113.76000
12    206.24000   -187.55000   -113.70000
12    166.75000   -220.82000   -113.70000
12    174.26000   -209.40000   -113.70000
12    217.66000   -134.38000   -113.47000
12    181.76000    -68.50000   -113.47000
12    182.74000   -101.11000   -113.25000
12    109.97000   -117.10000   -113.25000
12    104.75000   -125.25000   -113.25000
12     83.54000   -110.25000   -113.25000
12     62.33000    -79.91000   -113.25000
12     65.92000    -64.26000   -113.25000
12     67.88000    -49.58000   -113.25000
12    110.62000    -13.70000   -113.25000
12    127.92000    -14.03000   -113.25000
12    173.93000    -59.69000   -112.85000
12    197.75000    -61.65000   -112.85000
12    193.19000   -118.73000   -112.85000
12    170.34000   -118.73000   -112.85000
12    141.63000   -125.58000   -112.85000
12    129.55000   -170.59000   -112.85000
12    159.90000   -210.05000   -112.85000
12    190.90000   -107.64000   -112.62000
12    104.75000    -97.53000   -112.62000
12     93.66000    -36.53000   -112.56000
12    209.18000    -55.12000   -112.45000
12    128.90000    -41.75000   -112.39000
12    137.06000    -32.29000   -112.39000
12    181.44000   -114.81000   -111.77000
12    215.38000   -124.60000   -111.77000
12    175.24000    -45.66000   -111.77000
12    145.54000   -179.72000   -110.80000
12    159.90000   -166.02000   -110.80000
12    137.38000   -165.04000   -110.80000
12    143.91000   -140.58000   -110.80000
12    197.75000   -174.50000   -110.80000
12    191.23000   -164.06000   -110.80000
12    135.75000    -89.04000   -110.80000
12    197.43000    -80.56000   -110.80000
12    151.09000    -29.03000   -110.80000
12    102.14000    -73.39000   -110.80000
12    102.47000    -63.28000   -110.80000
12    137.38000    -64.91000   -110.80000
12    167.08000    -15.98000   -110.80000
12    184.70000    -58.38000   -110.80000
12    195.47000    -49.58000   -110.80000
12    123.68000   -116.12000   -110.80000
12    140.97000   -100.13000   -110.57000
12    114.21000    -97.53000   -110.40000
12    118.46000   -107.31000   -110.40000
12    190.57000   -198.96000   -110.18000
12    177.85000   -195.05000   -110.18000
12    105.40000    -43.05000   -109.61000
12     89.41000    -59.36000   -109.61000
12     93.98000    -20.22000   -109.61000
12     87.46000     -9.79000   -109.61000
12    184.37000    -25.12000   -109.61000
12    235.28000   -171.24000   -109.61000
12     99.86000   -106.01000   -109.61000
12    119.44000    -60.67000   -109.61000
12    186.99000   -134.71000   -109.61000
12    171.97000   -167.00000   -109.61000
12    186.99000   -190.16000   -109.61000
12    176.22000   -187.55000   -109.61000
12     97.25000   -117.75000   -109.61000
12    131.51000   -153.63000   -109.61000
12    128.90000    -26.42000   -109.49000
12     82.89000    -47.29000   -109.49000
12    175.24000    -87.09000   -109.49000
12    133.47000   -143.19000   -108.75000
12    132.82000   -136.01000   -108.75000
12    128.90000   -127.21000   -108.75000
12    199.06000   -141.88000   -108.75000
12    214.07000   -142.21000   -108.75000
12    113.24000    -80.56000   -108.75000
12    201.34000   -109.59000   -108.01000
12    207.87000   -130.47000   -108.01000
12    210.15000   -103.07000   -108.01000
12    167.08000   -142.54000   -107.62000
12    116.83000   -126.88000   -107.62000
12     78.32000    -64.26000   -107.33000
12     72.77000    -77.30000   -107.33000
12     88.43000    -86.11000   -106.65000
12    114.87000    -46.97000   -106.65000
12    144.56000   -155.91000   -106.54000
12    150.76000   -156.56000   -106.42000
12    155.01000   -135.36000   -106.37000
12    160.88000   -120.03000   -106.37000
12    153.05000    -61.65000   -106.08000
12    158.59000    -74.04000   -106.08000
12    163.49000    -98.50000   -106.03000
12    163.16000   -111.55000   -106.03000
12     95.29000    -48.93000   -105.80000
12     72.12000    -92.96000   -105.80000
12     64.29000    -89.37000   -105.74000
12    189.60000   -210.38000   -105.74000
12    205.26000    -65.89000   -105.46000
12    147.83000    -15.66000   -105.46000
12    111.28000     -5.54000   -105.46000
12    110.30000    -59.04000   -105.46000
12    112.58000   -138.62000   -104.95000
12    155.01000   -176.13000   -104.95000
12    131.51000   -109.92000   -104.95000
12    162.18000   -189.83000   -104.43000
12    158.92000   -199.94000   -104.43000
12    168.06000   -203.53000   -104.43000
12    124.66000    -50.88000   -103.86000
12    209.18000   -190.48000   -103.24000
12    207.54000   -206.79000   -103.24000
12    223.21000   -198.96000   -103.24000
12    176.87000   -207.77000   -103.24000
12    168.06000   -219.19000   -103.24000
12    176.87000   -221.14000   -103.24000
12    101.16000   -126.23000   -103.24000
12    106.71000   -115.79000   -103.24000
12     78.97000   -111.22000   -103.24000
12     68.53000    -62.95000   -103.24000
12     70.16000    -45.34000   -103.24000
12    181.11000    -69.15000   -103.24000
12    135.75000    -12.72000   -102.84000
12    179.48000    -96.55000   -102.84000
12    194.16000   -127.21000   -102.84000
12    170.02000    -57.08000   -102.84000
12    156.96000   -211.69000   -102.84000
12    192.21000   -117.42000   -102.84000
12    159.57000    -49.58000   -102.61000
12    102.14000    -95.57000   -102.56000
12    138.04000   -117.75000   -102.56000
12    189.92000   -107.31000   -102.56000
12    215.70000   -133.73000   -102.56000
12    211.79000   -151.34000   -102.56000
12    184.05000    -47.29000   -102.16000
12    193.51000    -63.60000   -102.16000
12    189.27000    -72.74000   -102.16000
12    114.87000    -17.29000   -102.10000
12    212.44000    -55.45000   -102.10000
12    123.35000    -39.79000   -102.10000
12     62.33000    -76.32000   -102.10000
12     89.41000   -104.05000   -102.10000
12     85.17000    -97.20000   -102.10000
12     74.08000    -98.83000   -102.10000
12    197.10000   -186.24000   -102.10000
12    148.48000   -167.65000   -102.10000
12    171.97000   -120.68000   -102.05000
12    175.56000   -106.01000   -102.05000
12     92.02000    -29.36000   -101.53000
12     93.66000    -41.10000   -101.53000
12    173.28000    -44.69000   -101.53000
12    195.14000    -51.21000   -100.57000
12    149.78000    -25.44000   -100.51000
12    169.36000    -21.85000   -100.51000
12    128.57000     -4.57000   -100.51000
12    199.06000    -75.67000   -100.51000
12    101.81000    -71.11000   -100.00000
12    140.32000   -163.41000   -100.00000
12    138.36000   -177.44000   -100.00000
12    192.53000   -200.27000   -100.00000
12    121.72000   -113.51000   -100.00000
12    117.15000   -119.38000   -100.00000
12     84.52000    -76.32000   -100.00000
12    137.71000    -99.81000   -100.00000
12    234.96000   -173.52000    -99.26000
12    231.69000   -141.56000    -99.26000
12    230.39000   -128.84000    -99.26000
12    227.12000   -108.29000    -99.26000
12    175.89000    -86.11000    -99.26000
12    137.71000    -61.65000    -99.26000
12    123.68000    -19.24000    -99.26000
12    120.41000    -12.39000    -99.26000
12    185.68000    -25.77000    -99.20000
12    103.45000    -40.45000    -99.20000
12     96.59000    -19.90000    -99.20000
12     90.07000    -11.09000    -99.20000
12    187.96000   -189.18000    -99.20000
12    177.52000   -195.70000    -99.20000
12    162.18000   -152.97000    -99.20000
12     87.13000   -117.75000    -99.20000
12    143.91000    -86.76000    -99.20000
12    133.47000    -86.11000    -99.20000
12    123.35000    -72.74000    -99.20000
12    159.90000     -9.13000    -99.20000
12    181.11000   -170.26000    -99.20000
12    200.04000   -142.21000    -98.52000
12    140.32000   -141.56000    -98.41000
12    212.77000   -167.00000    -97.84000
12    225.82000   -164.39000    -97.84000
12    208.52000   -108.29000    -97.78000
12    208.20000    -97.20000    -97.73000
12    129.88000   -122.97000    -97.73000
12     87.13000    -54.80000    -97.67000
12    161.21000   -164.39000    -97.67000
12    110.30000   -130.14000    -97.27000
12    122.70000   -128.19000    -97.27000
12    111.60000    -83.50000    -96.47000
12    211.13000   -121.66000    -96.19000
12    143.26000   -154.28000    -96.19000
12    146.19000   -128.51000    -96.19000
12     93.00000    -88.72000    -96.08000
12     92.35000    -73.71000    -96.08000
12     94.63000    -62.30000    -96.08000
12    137.06000    -25.77000    -96.08000
12    158.59000    -71.11000    -96.08000
12    158.27000    -85.78000    -96.08000
12    165.12000    -81.22000    -96.08000
12    167.41000    -94.59000    -96.02000
12    166.10000   -107.31000    -96.02000
12    166.10000   -124.60000    -96.08000
12     66.24000    -87.74000    -95.62000
12     79.30000    -88.39000    -95.62000
12     55.15000    -88.72000    -95.62000
12     64.94000   -101.44000    -95.62000
12    110.62000    -49.58000    -95.62000
12    152.39000   -139.93000    -95.62000
12    233.98000   -186.57000    -95.62000
12    194.82000    -87.41000    -95.62000
12    112.26000    -62.95000    -94.83000
12    108.99000     -6.20000    -94.83000
12    116.50000    -32.94000    -94.83000
12    118.46000   -140.58000    -94.83000
12    132.16000   -107.64000    -94.83000
12    106.06000   -106.98000    -94.83000
12    123.35000    -85.13000    -94.83000
12    137.06000    -43.71000    -94.83000
12    153.37000    -61.32000    -94.83000
12    131.51000   -157.21000    -94.83000
12    156.96000   -175.48000    -94.83000
12    148.48000   -193.09000    -94.83000
12    189.92000   -212.34000    -94.83000
12    104.42000   -138.62000    -94.71000
12    152.07000    -96.22000    -94.66000
12    147.17000   -111.22000    -94.66000
12    135.10000   -131.77000    -94.31000
12    167.41000   -206.47000    -94.31000
12    152.07000    -16.96000    -94.14000
12    160.23000    -25.44000    -94.14000
12    204.93000    -60.99000    -94.09000
12    236.59000   -155.26000    -94.09000
12    180.79000    -59.69000    -94.09000
12     61.35000    -46.97000    -94.09000
12    122.70000    -54.14000    -93.75000
12    118.46000    -48.60000    -93.75000
12    153.37000   -152.32000    -93.69000
12    192.21000   -176.79000    -93.69000
12    221.58000   -188.85000    -93.69000
12    117.15000   -155.58000    -93.69000
12    152.72000     -2.28000    -93.69000
12    142.28000      0.65000    -93.69000
12    205.26000    -42.08000    -93.69000
12     97.90000    -50.88000    -93.58000
12    224.19000   -201.90000    -93.06000
12    201.34000   -208.10000    -93.06000
12    209.18000   -195.38000    -93.06000
12    209.50000   -188.85000    -93.06000
12    176.87000   -212.99000    -93.06000
12    170.67000   -222.45000    -93.06000
12    162.18000   -219.84000    -93.06000
12     93.00000   -128.19000    -92.78000
12     94.96000   -117.75000    -92.78000
12     76.03000   -110.25000    -92.78000
12     67.55000    -64.58000    -92.78000
12     72.44000    -44.69000    -92.78000
12    168.38000    -57.73000    -92.78000
12    137.38000    -15.98000    -92.78000
12    198.73000   -116.77000    -92.78000
12    152.72000   -208.75000    -92.78000
12    215.70000   -207.45000    -92.67000
12    103.77000   -118.07000    -92.67000
12    152.39000    -35.88000    -92.38000
12    190.90000   -109.92000    -92.32000
12    179.48000    -98.83000    -92.32000
12    213.09000   -136.99000    -92.21000
12    202.65000   -133.08000    -92.21000
12     82.23000    -19.90000    -92.21000
12    184.37000    -49.90000    -92.10000
12    214.72000    -55.45000    -92.10000
12    104.42000    -92.31000    -92.10000
12     63.31000    -76.32000    -92.10000
12    146.19000   -171.89000    -92.10000
12    200.36000   -186.24000    -92.10000
12    228.10000   -193.75000    -92.10000
12    137.71000   -119.71000    -92.10000
12    179.81000   -118.40000    -92.10000
12    190.90000    -70.78000    -92.10000
12     93.33000   -105.68000    -92.10000
12    174.58000    -40.77000    -90.96000
12    165.12000    -49.90000    -90.96000
12    191.88000    -61.65000    -90.79000
12     92.68000    -32.29000    -90.56000
12    118.46000     -4.57000    -90.45000
12    167.08000    -18.92000    -90.45000
12    155.98000   -111.55000    -90.45000
12    176.22000   -107.64000    -90.45000
12    198.41000    -51.21000    -90.39000
12    128.57000     -6.52000    -90.33000
12     60.04000    -69.80000    -90.33000
12    100.84000   -124.60000    -90.33000
12    180.46000   -204.84000    -90.33000
12    156.31000   -129.49000    -90.33000
12     73.42000    -97.20000    -90.33000
12     81.58000   -104.70000    -90.33000
12    111.93000    -15.66000    -90.33000
12    122.70000   -110.90000    -89.25000
12    116.50000   -119.38000    -89.25000
12    236.91000   -143.19000    -89.25000
12    232.67000   -133.08000    -89.25000
12    237.57000   -174.50000    -89.25000
12    195.47000   -199.29000    -89.25000
12    216.03000   -148.41000    -89.25000
12    227.45000   -106.01000    -89.25000
12    139.02000   -163.41000    -89.25000
12    137.71000    -91.65000    -88.57000
12    186.66000    -24.14000    -88.57000
12     91.05000    -10.44000    -88.57000
12     95.61000    -21.53000    -88.57000
12     91.70000    -45.66000    -88.57000
12     98.88000    -39.14000    -88.57000
12     83.54000   -118.07000    -88.57000
12    162.18000   -152.97000    -88.57000
12    188.29000   -194.07000    -88.57000
12    179.81000   -194.72000    -88.57000
12    101.49000    -74.37000    -88.57000
12    135.10000    -68.17000    -88.57000
12    152.07000   -163.74000    -88.57000
12    141.30000   -183.31000    -88.57000
12    149.46000   -182.33000    -88.57000
12    200.36000   -144.49000    -88.23000
12    180.46000   -179.72000    -88.23000
12    157.94000   -200.92000    -88.17000
12    128.25000    -17.61000    -88.00000
12     63.96000    -57.08000    -87.95000
12    213.09000   -163.09000    -87.49000
12    226.47000   -162.76000    -87.49000
12    166.75000   -166.67000    -87.49000
12    210.15000   -101.77000    -87.49000
12    122.37000    -75.02000    -87.49000
12    176.87000    -17.61000    -87.49000
12    158.92000     -9.13000    -87.49000
12     78.64000    -35.88000    -87.49000
12     86.15000    -56.43000    -87.49000
12     73.10000    -79.59000    -87.49000
12     55.15000    -79.59000    -87.49000
12    122.70000    -94.92000    -87.49000
12    147.83000    -76.32000    -86.07000
12    160.55000    -78.93000    -86.07000
12     93.00000    -74.37000    -85.56000
12     64.29000    -95.57000    -85.50000
12     52.21000    -86.44000    -85.50000
12     68.20000   -107.31000    -85.50000
12     64.61000   -111.55000    -85.50000
12    145.87000   -154.93000    -85.50000
12    152.39000   -143.84000    -85.50000
12    135.75000   -143.84000    -85.50000
12    233.65000   -184.29000    -85.50000
12    212.11000   -120.36000    -85.50000
12    201.34000   -105.35000    -85.50000
12    165.12000   -103.40000    -85.50000
12    152.72000    -70.13000    -85.50000
12    170.34000    -30.66000    -85.50000
12    161.53000    -36.53000    -85.50000
12     94.31000    -63.28000    -85.50000
12     75.38000    -88.72000    -85.50000
12     63.63000    -84.80000    -85.50000
12    153.05000    -85.13000    -85.50000
12    144.56000   -130.79000    -85.50000
12    182.74000   -165.37000    -85.50000
12    203.63000    -82.20000    -85.50000
12    198.08000   -158.52000    -85.22000
12    216.35000   -175.48000    -85.22000
12    110.95000    -85.13000    -85.22000
12    112.26000    -96.87000    -85.22000
12    165.45000    -67.19000    -85.22000
12    146.19000    -51.54000    -85.22000
12    187.64000    -36.86000    -85.22000
12     81.26000    -80.56000    -85.22000
12    141.63000   -102.09000    -85.22000
12    135.75000    -80.24000    -85.22000
12    188.62000    -80.89000    -85.22000
12    108.01000   -143.19000    -84.59000
12    104.42000   -135.69000    -84.59000
12    159.57000   -179.39000    -84.54000
12    136.08000   -178.09000    -84.54000
12    147.83000   -194.40000    -84.54000
12    194.82000   -214.29000    -84.54000
12    149.78000    -96.55000    -84.48000
12    131.51000    -49.58000    -84.48000
12    155.33000    -59.36000    -84.48000
12    112.91000    -35.88000    -84.48000
12    106.06000    -26.09000    -84.42000
12    104.10000     -4.24000    -84.31000
12    107.04000   -105.68000    -84.31000
12    132.49000   -126.88000    -84.31000
12    212.11000    -90.02000    -84.31000
12    236.26000   -167.65000    -84.14000
12    131.51000   -150.37000    -84.14000
12    146.52000   -115.46000    -83.97000
12    128.90000    -99.48000    -83.97000
12    111.28000    -70.13000    -83.91000
12     62.00000    -46.32000    -83.80000
12    155.98000    -21.20000    -83.74000
12    120.09000    -56.43000    -83.74000
12    120.09000    -64.58000    -83.63000
12    109.65000   -167.00000    -83.51000
12    114.87000   -148.08000    -83.51000
12    208.20000    -44.69000    -83.40000
12    242.46000   -153.63000    -83.40000
12    153.37000     -0.00000    -83.34000
12    100.18000    -57.41000    -83.11000
12    195.14000   -175.48000    -83.11000
12    177.20000   -214.62000    -83.00000
12    167.41000   -209.73000    -83.00000
12    163.16000   -219.51000    -82.94000
12    176.87000    -61.32000    -82.89000
12    140.65000    -28.70000    -82.77000
12     72.44000    -47.29000    -82.77000
12    144.24000    -11.09000    -82.72000
12    201.34000   -207.45000    -82.72000
12    207.22000   -197.01000    -82.66000
12    192.86000   -136.67000    -82.60000
12    185.03000   -130.47000    -82.60000
12    222.56000   -115.79000    -82.60000
12    221.58000   -126.88000    -82.60000
12    171.32000    -75.67000    -82.60000
12    222.88000   -204.84000    -82.60000
12     93.00000   -117.10000    -82.60000
12     90.07000   -128.19000    -82.55000
12     83.54000    -70.13000    -82.49000
12     73.75000    -59.36000    -82.49000
12    200.36000   -116.77000    -82.49000
12    123.68000    -30.99000    -82.49000
12    226.14000   -175.15000    -82.49000
12     81.91000    -45.99000    -82.32000
12    200.04000    -40.12000    -82.32000
12    138.04000      0.65000    -82.26000
12    169.04000   -181.68000    -82.26000
12    203.95000   -171.57000    -82.21000
12     95.61000   -101.77000    -82.03000
12    101.49000    -89.70000    -82.03000
12    176.22000    -95.24000    -81.98000
12    190.25000    -99.48000    -81.98000
12    183.72000    -49.25000    -81.86000
12    209.18000    -56.43000    -81.86000
12    227.12000   -193.75000    -81.86000
12    205.59000   -183.63000    -81.86000
12    193.51000   -186.57000    -81.86000
12    211.79000   -209.40000    -81.86000
12    148.81000   -210.05000    -81.86000
12    171.65000   -144.17000    -81.41000
12    210.81000   -137.97000    -81.41000
12    195.80000    -62.62000    -80.67000
12    171.00000    -52.84000    -80.67000
12    171.00000    -41.42000    -80.67000
12     85.17000    -19.57000    -80.50000
12     90.72000    -30.01000    -80.50000
12    117.15000      5.54000    -80.33000
12    117.48000    -12.07000    -80.39000
12    133.47000     -9.79000    -80.33000
12    107.36000    -15.33000    -80.33000
12     63.63000    -72.41000    -80.33000
12     56.13000    -70.45000    -80.33000
12     83.87000   -108.29000    -80.33000
12     72.77000   -114.16000    -80.33000
12    146.52000   -175.81000    -80.33000
12    179.15000   -204.51000    -80.33000
12    232.34000   -156.24000    -80.33000
12    158.92000   -134.71000    -80.33000
12    193.51000    -73.06000    -80.33000
12    196.45000    -50.88000    -80.33000
12    167.08000    -19.57000    -80.33000
12    169.69000   -197.66000    -80.33000
12    105.08000   -116.44000    -80.33000
12    101.49000   -127.53000    -80.33000
12    125.96000     -2.94000    -80.33000
12    125.64000    -85.13000    -80.16000
12    223.53000   -103.72000    -78.79000
12    237.57000   -141.23000    -78.74000
12    183.07000   -141.56000    -78.74000
12    237.24000   -176.46000    -78.74000
12    138.69000   -160.80000    -78.74000
12    142.93000   -167.98000    -78.74000
12    120.09000   -117.42000    -78.74000
12    119.76000   -109.59000    -78.74000
12     98.88000    -20.22000    -78.06000
12     94.63000    -10.76000    -78.06000
12    189.27000    -23.81000    -78.06000
12    160.23000   -204.84000    -78.00000
12    183.72000   -197.99000    -78.00000
12    188.62000   -203.53000    -78.00000
12    184.37000   -209.73000    -78.00000
12    158.92000   -157.21000    -78.00000
12    155.01000   -166.35000    -78.00000
12    140.65000    -69.15000    -78.00000
12    232.34000   -127.86000    -78.00000
12     56.13000    -53.82000    -77.26000
12     61.02000    -61.65000    -77.26000
12     85.82000    -40.12000    -77.26000
12     77.99000    -11.42000    -77.26000
12    160.23000     -9.13000    -77.26000
12    184.70000   -179.39000    -76.92000
12    226.80000   -163.09000    -76.86000
12    214.07000   -163.09000    -76.86000
12    177.20000   -190.16000    -76.86000
12    164.80000   -170.26000    -76.86000
12    168.38000   -159.82000    -76.86000
12    203.63000   -141.23000    -76.86000
12    124.33000    -74.69000    -76.86000
12    116.50000    -76.98000    -76.86000
12    121.72000    -93.94000    -76.86000
12     91.05000    -52.84000    -76.35000
12    215.05000   -152.32000    -76.29000
12    186.99000   -152.32000    -76.29000
12    176.22000   -153.63000    -76.29000
12     99.20000    -35.23000    -76.01000
12     72.12000    -29.68000    -75.89000
12    177.20000    -15.98000    -75.55000
12    179.81000    -33.92000    -75.04000
12    162.51000    -35.88000    -75.04000
12    160.88000    -73.06000    -74.93000
12    151.74000    -69.47000    -74.93000
12    151.09000    -83.50000    -74.87000
12    161.86000    -84.48000    -74.87000
12    160.55000    -97.85000    -74.87000
12    200.04000   -107.64000    -74.87000
12    167.41000   -109.59000    -74.87000
12    115.85000    -86.11000    -74.87000
12     55.80000    -91.00000    -74.87000
12     55.80000    -80.24000    -74.87000
12     68.53000   -102.09000    -74.87000
12     70.81000    -89.37000    -74.87000
12     87.46000    -82.85000    -74.87000
12    107.36000   -156.89000    -74.87000
12    121.07000   -162.43000    -74.87000
12    122.05000   -153.95000    -74.93000
12    183.72000   -170.91000    -74.93000
12     96.92000    -68.17000    -74.93000
12    168.71000    -28.05000    -74.93000
12    138.04000    -85.46000    -74.93000
12    138.36000   -105.68000    -74.93000
12    188.29000    -39.79000    -74.93000
12    123.68000    -49.90000    -73.28000
12    129.55000    -57.08000    -73.28000
12    210.81000    -46.32000    -73.28000
12    210.15000    -38.81000    -73.28000
12    217.66000    -51.54000    -73.28000
12    140.32000   -117.42000    -73.28000
12    140.32000   -129.16000    -73.28000
12    114.87000   -148.73000    -73.28000
12    115.85000   -132.10000    -73.28000
12    147.83000   -154.28000    -73.28000
12    152.07000   -197.66000    -73.28000
12    137.38000   -180.37000    -73.28000
12    109.97000   -170.59000    -73.28000
12    193.51000   -215.60000    -73.28000
12    240.83000   -161.78000    -73.28000
12    108.01000   -100.13000    -73.28000
12    109.97000    -67.84000    -73.28000
12    133.47000    -45.66000    -73.28000
12    151.42000    -58.71000    -73.28000
12    155.33000    -18.27000    -73.28000
12    155.33000    -29.03000    -73.28000
12    153.37000      0.33000    -73.28000
12    212.44000    -91.33000    -73.28000
12    210.48000    -99.81000    -73.28000
12    211.79000    -69.47000    -73.28000
12    203.30000    -84.80000    -73.28000
12    104.10000   -138.62000    -72.48000
12    164.14000   -219.51000    -72.48000
12    229.73000   -208.42000    -72.48000
12    202.32000   -202.23000    -72.48000
12    227.12000   -116.77000    -72.48000
12    100.51000    -53.82000    -72.48000
12    125.31000    -21.85000    -72.43000
12    111.28000    -37.18000    -72.43000
12    118.46000    -31.31000    -72.54000
12    146.85000    -16.31000    -72.54000
12    132.49000    -22.18000    -72.60000
12    111.60000     -5.54000    -72.54000
12     71.14000    -43.71000    -72.77000
12     66.24000    -53.49000    -72.77000
12     78.64000    -51.54000    -72.77000
12     78.64000    -80.56000    -71.69000
12     58.74000    -99.48000    -71.69000
12    131.84000   -151.02000    -71.69000
12    205.91000   -186.24000    -71.69000
12    225.82000   -199.29000    -71.69000
12    225.82000   -186.90000    -71.69000
12    203.30000   -117.42000    -71.69000
12    180.46000    -95.57000    -71.69000
12    186.33000    -51.21000    -71.69000
12    212.44000    -58.38000    -71.69000
12    177.85000    -58.71000    -71.69000
12    135.43000     -2.61000    -71.69000
12     98.22000    -99.48000    -71.69000
12     84.19000    -62.30000    -71.69000
12     92.35000   -123.62000    -71.69000
12    132.82000   -169.94000    -71.69000
12    210.81000   -206.14000    -71.69000
12    196.45000   -188.53000    -71.69000
12    175.89000   -213.97000    -71.69000
12    193.51000    -32.29000    -71.69000
12     85.17000   -131.45000    -71.69000
12     86.80000    -23.48000    -70.10000
12    111.60000    -16.63000    -70.04000
12    121.72000     -6.52000    -70.04000
12    167.73000    -15.00000    -70.04000
12    192.21000    -67.19000    -70.04000
12    197.43000    -57.41000    -70.04000
12    197.43000    -44.36000    -70.04000
12    168.06000    -51.86000    -69.64000
12    171.65000   -119.05000    -69.64000
12    237.24000   -151.34000    -69.64000
12    128.25000   -100.46000    -69.64000
12    101.16000   -118.73000    -69.64000
12     79.30000   -114.81000    -69.13000
12     89.74000   -107.64000    -69.02000
12    149.13000   -177.76000    -68.90000
12    174.91000   -205.16000    -68.85000
12    204.61000   -214.29000    -68.85000
12    217.01000   -174.83000    -68.85000
12    225.17000   -149.06000    -68.85000
12    180.79000   -117.75000    -68.79000
12    150.11000    -99.48000    -68.67000
12    165.77000   -135.04000    -68.62000
12    141.63000   -162.43000    -68.62000
12    118.13000   -115.14000    -68.62000
12    118.13000   -104.37000    -68.62000
12    109.65000   -121.34000    -67.94000
12     95.29000   -133.40000    -67.88000
12     77.67000   -135.69000    -67.88000
12     68.53000   -112.86000    -67.82000
12     95.61000     -6.52000    -67.82000
12     97.90000    -16.31000    -67.82000
12    227.45000   -103.07000    -67.82000
12    175.56000   -135.36000    -67.54000
12    148.48000   -168.96000    -67.48000
12    154.35000   -161.13000    -67.48000
12    188.94000   -194.40000    -67.48000
12    187.31000   -207.45000    -67.42000
12    136.40000   -194.72000    -67.42000
12    148.81000   -188.85000    -67.42000
12    166.10000   -203.20000    -67.42000
12    149.13000   -206.47000    -67.42000
12    238.87000   -182.00000    -67.42000
12    235.28000   -193.42000    -67.37000
12    241.81000   -137.32000    -67.31000
12    153.70000   -134.71000    -67.14000
12    143.26000   -146.12000    -67.14000
12    189.60000   -140.25000    -67.14000
12    135.75000    -73.39000    -67.08000
12     57.76000    -44.69000    -67.03000
12     52.86000    -58.38000    -67.03000
12     77.01000    -12.39000    -67.03000
12    161.53000     -6.52000    -66.97000
12    171.65000    -39.79000    -66.74000
12    204.93000   -140.58000    -66.74000
12    223.53000   -163.09000    -66.74000
12    211.79000   -166.35000    -66.74000
12    188.94000   -180.37000    -66.69000
12    170.67000   -169.94000    -66.74000
12    155.33000   -171.24000    -66.74000
12    165.45000   -150.69000    -66.74000
12    124.98000   -188.20000    -66.74000
12    122.37000   -173.52000    -66.69000
12     98.22000   -163.74000    -66.69000
12     71.14000   -120.36000    -66.69000
12     66.24000    -76.32000    -66.57000
12    120.09000    -76.32000    -66.57000
12    165.77000    -65.56000    -66.69000
12    185.35000    -81.54000    -66.80000
12    200.36000   -173.85000    -66.80000
12    168.06000   -193.42000    -66.80000
12    215.38000   -118.40000    -66.80000
12    217.01000   -102.74000    -66.80000
12    173.28000    -75.67000    -66.80000
12     85.82000    -37.18000    -66.74000
12    184.70000   -156.89000    -66.00000
12    178.83000    -19.90000    -65.43000
12     71.79000    -31.64000    -65.43000
12     55.15000    -71.11000    -65.49000
12    214.07000   -154.93000    -65.49000
12    230.06000   -158.85000    -65.49000
12    217.66000   -142.86000    -65.49000
12    186.01000   -130.47000    -65.49000
12    174.58000   -158.19000    -65.43000
12    107.69000   -111.22000    -65.26000
12    158.59000    -55.78000    -65.26000
12    133.14000    -14.68000    -65.26000
12     99.86000    -33.27000    -64.70000
12    160.55000    -78.28000    -64.58000
12    120.74000    -86.44000    -64.58000
12    110.62000    -79.59000    -64.58000
12    111.60000    -90.68000    -64.70000
12     91.05000    -75.35000    -64.47000
12     72.44000    -89.37000    -64.47000
12     59.72000    -86.44000    -64.01000
12    162.18000    -99.81000    -64.01000
12    162.84000   -107.64000    -64.01000
12    149.13000    -86.11000    -63.96000
12    147.50000    -75.67000    -63.96000
12    164.47000    -26.42000    -63.96000
12    183.40000    -31.31000    -63.96000
12    183.72000   -170.59000    -63.96000
12    128.57000   -111.88000    -64.01000
12    196.12000   -104.05000    -64.01000
12    139.34000   -106.66000    -64.01000
12     72.77000   -101.11000    -63.16000
12    130.86000    -48.27000    -63.16000
12    149.13000    -62.30000    -63.16000
12    202.32000    -87.74000    -63.22000
12    214.72000    -91.98000    -63.22000
12    211.13000    -45.34000    -63.22000
12    217.66000    -46.32000    -63.22000
12    207.54000    -36.86000    -63.22000
12    236.91000   -102.42000    -63.22000
12    242.13000   -163.41000    -63.22000
12    151.42000    -35.88000    -63.05000
12    146.52000    -52.84000    -62.99000
12     99.53000    -68.17000    -62.99000
12    121.07000   -159.17000    -62.99000
12    118.78000   -145.80000    -62.99000
12    105.08000   -149.71000    -62.99000
12    108.99000   -172.54000    -62.99000
12    134.77000   -179.72000    -62.99000
12    156.96000   -194.72000    -62.99000
12    136.08000   -120.36000    -62.25000
12    135.43000   -134.06000    -62.19000
12    110.62000   -131.77000    -62.19000
12    102.47000   -139.93000    -62.19000
12    117.48000    -53.82000    -62.19000
12    109.97000    -38.81000    -62.19000
12    143.58000    -28.70000    -62.19000
12    152.72000    -13.37000    -62.19000
12    158.92000    -35.23000    -62.19000
12    230.71000   -118.07000    -62.19000
12    242.46000   -126.88000    -62.19000
12    234.96000   -209.40000    -62.19000
12    201.02000   -202.88000    -62.19000
12    161.86000   -215.93000    -62.19000
12    106.38000   -100.13000    -62.19000
12     77.34000    -54.14000    -62.19000
12     69.83000    -47.29000    -62.19000
12     67.22000    -58.06000    -62.19000
12     97.90000    -58.06000    -62.19000
12    116.50000    -63.60000    -62.19000
12    145.22000    -16.96000    -62.25000
12    184.37000    -41.75000    -62.19000
12    146.52000   -120.68000    -62.25000
12     76.36000    -78.28000    -61.00000
12     60.37000    -98.83000    -61.00000
12     85.82000    -62.95000    -61.00000
12    125.64000    -23.48000    -61.00000
12    128.90000    -64.91000    -61.00000
12    203.30000   -185.92000    -60.89000
12    209.18000   -201.90000    -60.89000
12    223.21000   -188.53000    -60.89000
12    217.01000   -207.77000    -60.89000
12    174.91000   -213.32000    -60.89000
12    195.47000   -212.66000    -60.89000
12    127.27000   -151.67000    -60.89000
12     96.92000    -97.85000    -60.89000
12    177.85000    -92.63000    -60.89000
12    177.20000   -176.46000    -60.89000
12    134.12000   -155.58000    -60.89000
12    130.53000   -164.06000    -60.89000
12    160.88000    -45.34000    -61.00000
12    188.29000    -50.56000    -61.00000
12    190.90000    -33.27000    -61.00000
12    135.75000     -5.54000    -61.00000
12    111.93000     -6.20000    -61.00000
12     82.23000    -87.09000    -61.00000
12     90.07000   -120.68000    -61.00000
12    163.49000   -179.72000    -61.00000
12    119.11000    -44.36000    -58.84000
12     60.37000   -107.31000    -58.78000
12    127.59000    -99.81000    -58.78000
12    196.12000    -49.58000    -58.84000
12    196.45000    -38.16000    -58.84000
12    225.82000   -175.81000    -58.84000
12    225.17000   -199.62000    -58.78000
12    236.59000   -152.97000    -58.78000
12     87.46000   -108.62000    -58.78000
12     96.59000   -108.29000    -58.78000
12    171.65000   -117.10000    -58.78000
12    130.86000    -80.24000    -58.78000
12    191.23000    -60.99000    -58.78000
12    176.87000    -60.34000    -58.78000
12    153.37000    -22.51000    -58.84000
12    120.41000     -6.20000    -58.44000
12     66.24000   -126.55000    -58.44000
12    119.11000   -113.51000    -58.44000
12    120.09000   -124.92000    -58.44000
12    117.15000   -100.46000    -58.44000
12    152.39000   -103.07000    -58.44000
12    157.94000    -91.65000    -58.44000
12    130.53000    -35.55000    -58.44000
12    166.10000    -53.17000    -57.99000
12    200.36000    -61.32000    -57.99000
12    209.83000    -80.24000    -57.93000
12    109.65000   -124.27000    -57.76000
12     93.98000   -130.47000    -57.76000
12     80.93000   -131.12000    -57.76000
12     71.47000   -111.88000    -57.76000
12     95.94000    -10.76000    -57.65000
12    195.80000   -165.70000    -57.65000
12    146.19000   -178.42000    -57.42000
12    139.67000   -189.83000    -57.42000
12    142.93000   -201.90000    -57.42000
12    187.96000   -193.42000    -57.42000
12    155.33000   -160.15000    -57.42000
12    147.83000   -167.98000    -57.42000
12    138.69000   -170.26000    -57.42000
12    171.00000   -203.53000    -57.42000
12    181.44000   -206.47000    -57.42000
12    158.59000   -205.16000    -57.42000
12    236.26000   -194.07000    -57.25000
12    235.93000   -179.39000    -57.25000
12    182.74000   -147.10000    -57.25000
12    106.06000    -20.55000    -57.25000
12     99.86000   -118.40000    -56.68000
12     55.15000    -60.02000    -56.68000
12     57.76000    -48.93000    -56.68000
12     63.31000    -37.18000    -56.62000
12     75.38000    -14.35000    -56.62000
12    158.59000     -8.48000    -56.62000
12    160.88000     -1.96000    -56.62000
12    169.04000    -38.49000    -56.62000
12    222.23000   -102.74000    -56.62000
12    219.94000   -117.75000    -56.62000
12    210.81000   -118.40000    -56.62000
12    218.97000   -166.67000    -56.62000
12    163.49000   -166.35000    -56.62000
12    155.01000   -178.09000    -56.62000
12    155.66000   -187.55000    -56.62000
12    202.65000   -143.52000    -56.17000
12    160.23000    -69.15000    -56.17000
12    168.06000    -66.21000    -56.00000
12    134.12000    -72.08000    -55.83000
12    148.81000   -149.71000    -55.32000
12    166.75000   -144.82000    -55.32000
12    168.06000   -153.95000    -55.32000
12    175.56000   -167.00000    -55.32000
12    182.42000   -182.33000    -55.26000
12    218.97000   -194.40000    -55.09000
12     67.22000    -28.05000    -55.09000
12     76.03000    -31.31000    -55.03000
12     84.85000    -31.31000    -54.92000
12     92.02000    -38.16000    -54.86000
12     54.17000    -73.71000    -54.86000
12    135.43000    -17.29000    -54.52000
12    118.78000    -81.22000    -54.52000
12    114.87000    -92.96000    -54.41000
12    108.99000    -85.13000    -54.35000
12    211.13000   -138.62000    -54.35000
12    213.74000   -156.56000    -54.01000
12    239.20000   -143.52000    -53.84000
12    150.11000    -78.28000    -53.78000
12    171.00000    -25.77000    -53.78000
12    159.25000    -23.48000    -53.67000
12    176.54000    -17.29000    -53.61000
12    163.49000   -100.79000    -53.61000
12    166.10000   -109.27000    -53.61000
12    129.23000   -115.46000    -53.61000
12    128.57000   -127.21000    -53.61000
12    151.74000   -128.51000    -53.61000
12    247.36000   -161.13000    -52.64000
12    223.21000   -144.17000    -52.64000
12    239.20000    -98.83000    -52.64000
12    224.19000    -93.29000    -52.64000
12    211.46000    -95.57000    -52.64000
12    203.63000    -91.00000    -52.64000
12    214.72000   -108.62000    -52.64000
12    233.65000   -108.29000    -52.64000
12    133.47000    -48.60000    -52.64000
12    117.80000   -155.26000    -52.25000
12    116.50000   -174.18000    -52.25000
12     72.44000   -138.62000    -52.25000
12    176.87000   -156.24000    -52.25000
12    184.70000   -166.35000    -52.25000
12    186.66000   -175.81000    -52.25000
12    170.74000   -195.04000    -52.25000
12    180.85000   -197.32000    -52.13000
12    205.33000   -208.41000    -51.73000
12    118.20000   -135.35000    -51.68000
12    131.25000   -136.98000    -51.68000
12    139.74000   -134.70000    -51.68000
12    137.45000   -122.30000    -51.68000
12    148.22000   -117.41000    -51.68000
12    110.37000   -140.24000    -51.68000
12     98.95000   -138.61000    -51.68000
12    125.38000   -143.18000    -51.51000
12     79.69000   -139.92000    -51.51000
12     72.19000    -51.20000    -51.51000
12     72.84000    -41.41000    -51.51000
12     98.95000    -60.01000    -51.45000
12    112.98000    -61.96000    -51.51000
12    109.71000    -45.98000    -51.51000
12    109.06000    -37.17000    -51.45000
12    143.98000    -23.47000    -51.45000
12    147.57000     -9.45000    -51.45000
12    181.83000    -27.39000    -51.45000
12    186.07000    -42.07000    -51.45000
12     76.10000    -85.77000    -48.89000
12     75.78000    -76.31000    -48.89000
12     83.61000    -63.27000    -48.89000
12     61.42000    -98.82000    -48.89000
12    136.15000   -108.93000    -48.89000
12    105.15000    -99.80000    -48.89000
12    159.97000    -59.03000    -48.89000
12    159.32000    -81.53000    -48.89000
12    188.03000   -126.22000    -48.89000
12    200.76000   -180.69000    -48.72000
12    172.69000   -211.68000    -48.72000
12    220.01000   -206.46000    -48.83000
12    227.84000   -173.51000    -48.72000
12    241.55000   -166.34000    -48.72000
12    237.63000   -152.31000    -48.72000
12    195.21000    -37.17000    -48.15000
12    117.55000     -6.51000    -47.98000
12    198.80000    -50.22000    -47.92000
12    165.84000    -49.57000    -47.92000
12    138.10000    -83.16000    -47.92000
12    125.05000   -102.41000    -47.92000
12    120.81000   -122.30000    -47.92000
12    128.97000    -83.49000    -47.92000
12    154.42000    -95.88000    -47.47000
12    139.74000    -96.54000    -47.47000
12     96.01000    -10.43000    -47.47000
12     71.86000   -109.58000    -47.47000
12     80.34000   -130.13000    -47.41000
12    143.98000   -184.28000    -47.41000
12    147.24000   -199.28000    -47.41000
12    143.33000   -167.32000    -47.41000
12    139.41000   -150.03000    -47.41000
12    153.12000   -166.99000    -47.41000
12    106.12000   -128.50000    -47.36000
12     95.36000   -129.15000    -47.30000
12    187.38000   -189.50000    -47.30000
12    195.54000   -210.70000    -47.30000
12    232.74000   -202.87000    -47.30000
12    213.81000    -85.45000    -47.30000
12     53.26000    -60.66000    -46.33000
12     56.52000    -46.63000    -46.33000
12     73.82000    -20.54000    -46.33000
12    165.19000     -7.82000    -46.33000
12    156.38000    -15.65000    -46.33000
12     61.74000    -32.61000    -46.33000
12     85.57000    -88.06000    -46.33000
12     59.46000   -117.09000    -46.33000
12    157.03000   -177.10000    -46.33000
12    217.40000   -169.60000    -46.33000
12    177.92000    -92.95000    -45.71000
12    187.38000    -92.62000    -45.65000
12    131.58000    -72.40000    -45.65000
12    159.97000    -72.40000    -45.65000
12    125.70000    -39.46000    -45.54000
12    116.89000   -111.54000    -45.54000
12    131.25000   -159.81000    -45.54000
12    189.01000   -145.79000    -45.54000
12    156.70000   -189.17000    -45.65000
12    232.74000   -191.13000    -45.59000
12    226.87000   -115.13000    -45.37000
12    220.99000   -122.30000    -45.37000
12    220.99000   -102.73000    -45.37000
12    202.39000    -69.79000    -45.37000
12    147.89000   -152.64000    -44.97000
12    166.49000   -158.18000    -44.97000
12    173.67000   -172.86000    -44.97000
12    238.29000   -212.33000    -44.97000
12    222.62000   -195.37000    -44.97000
12    211.85000   -197.65000    -44.97000
12    196.52000   -201.56000    -44.91000
12    144.96000    -60.66000    -44.91000
12     63.05000    -59.03000    -44.74000
12     87.20000    -34.56000    -44.74000
12     97.64000    -40.76000    -44.74000
12     74.47000    -32.61000    -44.74000
12    207.29000   -145.46000    -44.06000
12    217.40000   -136.33000    -44.06000
12    185.10000   -135.03000    -44.06000
12    119.18000    -90.34000    -44.06000
12    106.12000    -88.38000    -44.06000
12    115.26000    -80.88000    -44.00000
12    167.15000    -39.46000    -43.32000
12    172.37000    -48.26000    -43.32000
12    149.20000    -76.97000    -43.32000
12    162.58000   -107.95000    -43.32000
12    171.06000   -109.58000    -43.26000
12    134.84000    -16.30000    -43.09000
12    169.43000    -20.54000    -43.04000
12     90.13000   -102.41000    -43.55000
12     54.89000    -71.10000    -43.55000
12    211.20000   -155.57000    -43.72000
12    153.12000   -132.42000    -43.38000
12    145.61000   -128.18000    -43.38000
12    127.66000   -127.52000    -43.04000
12    128.64000   -115.46000    -42.58000
12    220.66000    -90.01000    -42.58000
12    218.05000    -96.86000    -42.58000
12    207.94000    -92.62000    -42.58000
12    233.72000   -100.45000    -42.18000
12    247.75000   -157.21000    -42.18000
12    122.44000   -155.25000    -42.18000
12     68.60000    -94.25000    -41.84000
12    130.27000    -49.89000    -41.84000
12    177.92000   -163.40000    -41.33000
12    121.46000   -139.92000    -41.33000
12    107.10000   -139.92000    -41.33000
12     98.95000   -139.92000    -41.33000
12     83.28000   -143.18000    -41.16000
12    164.86000    -94.25000    -41.16000
12    228.82000   -133.39000    -41.16000
12    166.49000   -139.92000    -40.42000
12    155.73000   -152.31000    -40.42000
12    208.59000   -136.66000    -40.42000
12    183.46000    -38.15000    -40.42000
12     69.90000    -44.68000    -40.42000
12    139.08000    -25.11000    -40.42000
12    107.43000    -62.62000    -40.42000
12    136.47000   -122.96000    -39.40000
12    133.54000   -133.72000    -39.40000
12    149.85000   -106.00000    -39.51000
12    144.63000   -117.09000    -39.51000
12    170.74000    -58.38000    -39.51000
12    140.71000    -38.15000    -39.51000
12    178.24000    -28.04000    -39.51000
12     55.87000    -82.84000    -39.51000
12     62.07000   -108.28000    -39.51000
12    225.89000   -164.71000    -39.51000
12    188.36000    -45.98000    -39.51000
12    130.93000    -61.64000    -39.51000
12    112.32000    -49.57000    -39.51000
12    116.24000    -15.65000    -39.51000
12     74.14000   -140.24000    -39.51000
12    188.68000   -171.56000    -39.23000
12    182.48000   -201.56000    -39.23000
12    169.11000   -197.65000    -39.23000
12    184.44000   -155.90000    -39.17000
12    144.30000   -139.92000    -39.17000
12    188.03000   -115.13000    -39.17000
12    208.92000   -117.74000    -39.17000
12    149.85000    -45.65000    -39.17000
12    191.62000    -60.33000    -39.17000
12    171.06000    -80.55000    -39.17000
12    196.52000    -79.90000    -39.17000
12    173.02000    -67.51000    -39.17000
12    106.78000    -38.48000    -39.34000
12    158.01000    -25.11000    -39.34000
12     93.72000    -60.01000    -39.34000
12    107.76000   -118.72000    -38.49000
12    172.37000   -210.04000    -38.54000
12    230.13000   -174.82000    -38.54000
12    239.27000   -164.71000    -38.54000
12    213.49000   -183.30000    -38.54000
12    220.34000   -148.40000    -38.54000
12    234.70000   -149.38000    -38.54000
12    199.45000   -176.78000    -38.09000
12    194.23000    -35.87000    -38.09000
12     85.24000    -65.22000    -38.09000
12     77.08000    -81.21000    -38.03000
12    109.39000   -100.45000    -37.92000
12    106.45000   -108.28000    -37.92000
12    139.74000    -79.25000    -37.92000
12    124.72000    -99.80000    -37.58000
12    134.19000   -110.24000    -37.63000
12    212.51000   -128.83000    -37.75000
12     73.82000   -112.85000    -37.46000
12     74.80000    -70.77000    -37.46000
12     96.99000    -15.32000    -37.41000
12    121.79000     -7.49000    -37.35000
12    141.04000   -163.73000    -37.35000
12    150.18000   -173.84000    -37.35000
12    140.71000   -184.93000    -37.35000
12     80.67000   -132.74000    -37.35000
12    195.21000   -127.85000    -37.01000
12     99.92000   -130.79000    -37.01000
12    155.40000   -165.69000    -37.01000
12     65.99000    -81.53000    -37.18000
12    190.64000   -185.91000    -37.12000
12    173.67000   -186.23000    -37.12000
12    159.97000    -52.83000    -37.12000
12     55.54000    -51.85000    -35.93000
12     54.24000    -63.27000    -35.93000
12     59.79000    -32.93000    -35.93000
12     64.35000   -117.41000    -35.93000
12    159.97000   -178.08000    -35.99000
12    214.79000   -170.25000    -35.99000
12    151.48000    -91.97000    -35.99000
12    208.59000    -81.86000    -35.99000
12     87.52000    -89.04000    -36.04000
12    117.22000   -131.76000    -35.08000
12    192.27000    -96.86000    -35.08000
12    124.07000    -37.17000    -35.08000
12    196.19000   -141.55000    -35.08000
12    190.32000   -147.42000    -35.08000
12     76.10000    -54.46000    -35.08000
12     79.69000    -25.76000    -35.08000
12     97.64000    -49.57000    -35.08000
12    122.77000    -75.01000    -35.08000
12    175.31000    -95.23000    -35.08000
12    147.24000   -100.45000    -35.08000
12     96.01000    -32.28000    -35.08000
12     80.02000    -42.39000    -35.08000
12    222.30000   -128.50000    -35.08000
12    154.42000   -187.54000    -35.08000
12    138.10000   -144.16000    -35.08000
12    135.82000   -154.92000    -35.08000
12    129.29000   -162.10000    -35.08000
12    118.20000   -104.69000    -35.02000
12    131.58000    -88.38000    -35.08000
12    144.63000    -90.34000    -35.08000
12    169.11000   -119.04000    -35.08000
12    220.99000   -118.72000    -35.08000
12    233.72000   -117.41000    -35.08000
12    159.64000    -71.75000    -34.22000
12    123.09000    -53.81000    -34.22000
12     65.66000    -58.38000    -34.22000
12    168.45000   -162.75000    -34.22000
12    128.64000   -145.14000    -34.22000
12    182.81000    -69.14000    -34.17000
12    179.55000    -83.82000    -34.11000
12    203.04000    -61.96000    -34.11000
12     95.03000    -70.44000    -34.11000
12    133.86000    -70.77000    -34.11000
12    150.83000    -62.29000    -34.11000
12    141.37000    -51.85000    -34.11000
12    115.91000    -89.36000    -33.77000
12    103.19000    -94.58000    -33.77000
12    109.06000    -85.12000    -33.77000
12    186.07000   -135.03000    -33.88000
12    203.04000   -167.64000    -33.88000
12     89.81000   -116.43000    -33.88000
12    114.94000    -34.89000    -33.88000
12     86.87000    -32.28000    -33.88000
12    202.72000   -197.32000    -33.88000
12    223.28000   -107.95000    -33.60000
12    158.66000    -82.84000    -33.60000
12    177.92000   -175.47000    -33.60000
12    191.95000   -195.69000    -33.60000
12    218.05000   -136.33000    -33.60000
12    113.63000    -26.74000    -32.35000
12    170.41000    -24.78000    -32.40000
12    160.29000   -103.71000    -32.40000
12    167.15000   -107.30000    -32.35000
12    219.03000    -91.32000    -32.35000
12    156.70000   -132.42000    -32.35000
12    145.94000   -127.52000    -32.35000
12    126.03000   -127.52000    -32.35000
12     74.14000   -103.71000    -32.35000
12     76.43000    -93.28000    -32.35000
12    174.33000    -47.29000    -32.35000
12    169.11000    -17.60000    -31.78000
12    125.70000    -25.43000    -31.61000
12     91.11000   -105.02000    -31.61000
12    177.92000   -130.13000    -31.61000
12    208.26000   -151.01000    -31.61000
12    119.83000   -153.62000    -31.61000
12    155.07000   -141.22000    -31.61000
12     64.03000    -95.56000    -31.61000
12    202.39000    -99.15000    -31.61000
12    203.37000   -111.21000    -31.61000
12    148.87000    -79.25000    -31.61000
12    132.88000    -47.94000    -31.61000
12    243.51000   -157.86000    -30.76000
12    112.00000   -141.22000    -30.70000
12    100.25000   -141.22000    -30.70000
12     85.24000   -143.83000    -30.70000
12    135.82000    -99.15000    -30.70000
12    162.91000    -94.25000    -30.70000
12    143.00000    -69.79000    -30.70000
12     93.72000    -41.74000    -30.70000
12    236.65000   -140.57000    -30.70000
12    176.94000   -161.12000    -30.70000
12    210.22000   -158.18000    -30.70000
12     62.72000    -68.49000    -30.70000
12    224.25000   -185.58000    -30.64000
12    163.88000    -33.91000    -30.64000
12    213.16000   -105.02000    -30.64000
12    110.69000    -50.22000    -28.71000
12     93.07000    -57.72000    -28.71000
12    154.42000    -29.35000    -28.71000
12    177.92000    -27.71000    -28.71000
12    188.36000    -29.35000    -28.71000
12    191.95000    -47.61000    -28.71000
12    169.76000    -60.33000    -28.71000
12    183.79000    -55.11000    -28.71000
12    168.13000    -75.99000    -28.71000
12    199.13000    -76.97000    -28.71000
12    192.93000    -88.06000    -28.71000
12    208.92000    -90.99000    -28.71000
12    186.40000   -109.58000    -28.71000
12    188.68000   -119.70000    -28.71000
12    208.26000   -140.90000    -28.71000
12    228.17000   -140.24000    -28.71000
12    152.79000   -152.31000    -28.71000
12    190.97000   -155.57000    -28.71000
12    225.23000   -165.36000    -28.71000
12    159.64000   -148.72000    -28.71000
12    135.82000   -135.03000    -28.71000
12    135.17000   -124.26000    -28.71000
12    148.55000   -113.17000    -28.71000
12    160.95000   -113.17000    -28.71000
12     96.01000    -83.82000    -28.71000
12     86.54000    -75.34000    -28.71000
12    112.00000    -63.59000    -28.71000
12    142.02000    -38.15000    -28.71000
12     60.76000   -108.93000    -28.71000
12    169.11000   -140.90000    -28.71000
12    169.11000   -130.46000    -28.71000
12    154.75000   -121.65000    -28.71000
12    207.94000   -121.65000    -28.71000
12    189.66000   -165.69000    -28.71000
12    189.66000   -176.12000    -28.71000
12    216.75000   -199.93000    -28.71000
12    164.21000   -197.65000    -28.31000
12    133.21000    -27.71000    -28.03000
12    146.26000    -30.98000    -28.03000
12     81.65000    -65.88000    -27.80000
12     69.90000    -45.98000    -26.78000
12    190.64000    -38.48000    -26.72000
12    116.57000    -13.04000    -26.66000
12     95.36000    -21.84000    -26.44000
12     81.65000   -107.95000    -26.21000
12     77.08000   -117.74000    -26.21000
12     72.19000   -127.85000    -26.21000
12     80.34000   -133.72000    -26.21000
12    153.12000   -170.90000    -26.15000
12    142.35000   -160.47000    -25.47000
12    217.40000   -168.29000    -25.41000
12    219.36000   -148.40000    -25.41000
12    226.87000   -175.14000    -25.41000
12    235.35000   -147.09000    -25.01000
12    176.61000   -106.32000    -24.90000
12    174.65000    -94.91000    -24.90000
12    122.77000    -77.62000    -24.90000
12    112.32000   -109.26000    -24.90000
12     99.92000   -132.42000    -24.84000
12    208.92000   -133.39000    -24.50000
12    202.39000   -126.22000    -24.39000
12    225.23000   -130.46000    -24.39000
12    122.11000    -67.51000    -24.22000
12    112.98000    -77.62000    -24.22000
12    125.05000    -91.32000    -24.16000
12     78.06000    -77.95000    -23.93000
12     81.32000    -41.41000    -23.88000
12     88.50000    -50.55000    -23.88000
12     78.71000    -50.22000    -23.88000
12    124.40000    -42.07000    -23.76000
12    117.22000    -33.59000    -23.71000
12     99.27000    -49.24000    -23.65000
12    112.00000    -98.49000    -23.65000
12    102.21000    -88.71000    -23.65000
12    102.53000   -101.43000    -23.65000
12    154.42000    -96.21000    -23.31000
12    167.80000   -160.47000    -23.31000
12    124.72000   -141.55000    -23.31000
12    139.74000    -83.49000    -23.31000
12    132.88000    -70.44000    -23.31000
12     86.87000    -85.45000    -22.23000
12     67.29000    -30.98000    -22.06000
12    163.56000   -104.04000    -21.94000
12    217.73000   -135.03000    -21.66000
12    124.72000   -128.18000    -21.26000
12    146.59000   -132.42000    -21.26000
12    129.95000   -151.66000    -21.15000
12    112.65000   -129.15000    -21.03000
12    100.90000   -120.35000    -20.86000
12    112.00000   -118.06000    -20.81000
12    139.08000    -97.52000    -19.90000
12    136.80000   -112.52000    -19.90000
12    134.19000    -51.85000    -19.61000
12    103.51000    -67.51000    -19.61000
12    121.79000    -51.53000    -19.39000
12    110.37000    -42.39000    -19.22000
12    158.34000    -37.83000    -19.16000
12    172.69000    -48.92000    -19.16000
12    168.45000    -22.17000    -19.16000
12    211.85000   -150.68000    -18.99000
12    195.54000   -148.40000    -18.99000
12    179.22000   -162.75000    -18.99000
12    138.76000   -146.77000    -18.93000
12     96.66000   -141.22000    -18.70000
12     85.89000   -136.00000    -18.70000
12     93.07000    -81.53000    -18.70000
12    162.58000   -113.82000    -18.59000
12    189.66000   -113.50000    -18.42000
12    144.30000    -41.74000    -18.42000
12    109.39000    -58.70000    -18.31000
12    110.04000    -66.86000    -18.31000
12    160.62000   -148.40000    -18.25000
12    153.44000   -153.62000    -18.25000
12    176.28000   -130.13000    -18.19000
12    179.22000   -150.36000    -18.25000
12    200.43000   -114.48000    -18.14000
12    134.19000   -135.35000    -18.02000
12    138.10000   -125.89000    -18.02000
12     74.80000    -95.88000    -17.62000
12     86.87000    -73.38000    -17.62000
12     81.32000    -66.53000    -17.62000
12    145.61000    -33.91000    -17.62000
12    207.61000   -141.55000    -17.40000
12    217.08000   -125.24000    -17.40000
12    123.09000   -117.74000    -17.40000
12    190.97000    -30.32000    -17.23000
12    134.19000    -37.17000    -16.66000
12    182.16000    -35.54000    -16.66000
12    189.01000    -44.35000    -16.60000
12     73.82000   -124.59000    -15.97000
12     80.34000   -145.14000    -15.97000
12     76.43000   -133.07000    -15.97000
12    191.95000   -158.51000    -15.92000
12    154.42000   -107.95000    -15.92000
12    171.06000   -114.48000    -15.58000
12    169.76000   -141.22000    -15.52000
12    186.40000   -143.83000    -15.52000
12    190.97000   -128.83000    -15.52000
12    159.64000   -129.15000    -15.07000
12    154.42000   -138.61000    -15.07000
12    127.66000   -103.71000    -15.07000
12    119.18000   -106.00000    -15.07000
12    219.69000   -146.77000    -15.01000
12    228.82000   -146.12000    -15.01000
12    238.94000   -139.59000    -15.01000
12     81.65000   -102.41000    -14.38000
12     97.97000   -130.79000    -14.38000
12     70.88000   -115.46000    -14.38000
12     68.92000   -107.63000    -14.38000
12    208.26000   -132.09000    -13.81000
12    122.11000    -71.10000    -13.76000
12    108.08000    -77.95000    -13.76000
12    118.52000    -82.51000    -13.76000
12    176.94000   -102.73000    -13.76000
12    101.88000    -87.73000    -13.47000
12    104.49000   -100.45000    -13.47000
12     91.44000   -110.56000    -13.47000
12     78.39000   -113.82000    -13.47000
12     96.66000    -51.85000    -13.47000
12    138.10000    -82.51000    -12.79000
12    133.54000    -70.44000    -12.79000
12     92.09000    -60.98000    -12.45000
12    158.66000   -100.78000    -11.31000
12    123.42000   -128.50000    -10.80000
12    106.78000   -114.15000    -10.74000
12    134.84000   -136.33000     -8.07000
12    150.18000   -145.79000     -8.07000
12    158.99000   -152.31000     -7.62000
12    163.56000   -108.61000     -6.71000
12    134.84000   -125.89000     -6.71000
12    182.48000    -35.22000     -6.42000
12    191.95000    -32.93000     -6.48000
12    152.79000    -38.15000     -6.48000
12    175.31000    -53.81000     -6.31000
12    127.01000    -55.77000     -5.80000
12    112.32000    -53.48000     -5.80000
12     92.09000    -76.31000     -4.55000
12     85.89000    -82.19000     -4.49000
12     77.73000    -91.64000     -4.49000
12    100.25000   -141.87000     -4.43000
12    124.72000   -118.72000     -4.21000
12    185.10000    -91.64000     -3.81000
12    173.02000    -91.32000     -3.75000
12    119.50000    -69.46000     -3.52000
12    119.18000    -83.82000     -3.52000
12    147.57000    -66.53000     -3.52000
12    112.65000    -89.69000     -3.47000
12    102.21000    -80.55000     -3.24000
12    100.58000    -93.60000     -3.24000
12    179.87000   -102.73000     -3.07000
12    136.15000    -75.66000     -2.62000
12    111.02000    -79.58000     -2.62000
12    134.19000    -83.82000     -2.05000
12    167.47000    -99.15000     -0.85000
12    157.68000   -101.76000     -0.85000
12    128.97000    -70.12000      0.06000
12    142.67000   -133.39000      2.56000
12    150.50000   -149.05000      2.56000
12    123.09000   -128.50000      2.56000
12    131.90000   -134.05000      2.56000
12    136.47000   -124.26000      3.75000
11    111.93000    -87.74000    -16.77000
11    129.23000    -83.83000    -16.77000
11    126.94000   -111.22000    -16.77000
11    129.88000   -116.44000    -16.77000
11     92.35000    -96.22000    -16.77000
11     79.95000    -89.04000    -16.77000
11     83.54000   -123.62000    -16.77000
11     90.39000   -132.75000    -16.77000
11    165.45000    -34.57000    -16.77000
11    125.31000    -60.34000    -23.42000
11    162.84000    -49.90000    -24.16000
11    116.50000    -72.74000   -109.55000
11    127.59000    -81.54000   -109.55000
11    147.83000    -81.22000   -109.55000
11    150.11000    -70.78000   -109.55000
11    129.55000    -58.38000   -109.55000
11    131.84000    -70.13000   -109.55000
11    181.11000   -166.67000   -109.55000
11    166.75000   -159.17000   -109.55000
11    204.28000   -180.70000   -109.55000
11    175.89000   -150.04000   -109.55000
11    174.58000   -179.72000   -109.55000
11    163.82000   -174.50000   -109.55000
11    170.02000   -194.40000   -104.60000
11    154.35000   -148.41000   -103.98000
11    195.80000   -132.10000   -103.98000
11    157.29000   -129.82000   -101.99000
11    156.96000   -105.35000   -101.59000
11    177.85000   -152.32000    -97.50000
11    193.19000   -146.78000    -96.64000
11    155.66000   -185.59000    -96.64000
11    171.65000   -178.09000    -96.64000
11    186.66000   -163.09000    -96.64000
11    116.17000    -98.83000    -96.64000
11    134.12000    -76.00000    -96.42000
11    129.23000    -60.02000    -96.42000
11    148.81000    -80.89000    -96.42000
11    143.91000    -72.41000    -96.42000
11    127.92000   -100.13000    -96.42000
11    128.57000   -142.54000    -96.42000
11    174.91000   -131.12000    -95.51000
11    154.35000   -120.03000    -95.51000
11    196.12000   -159.50000    -95.45000
11    204.61000   -177.76000    -94.71000
11    129.88000   -167.00000    -94.71000
11    121.72000   -169.94000    -94.71000
11    112.26000    -74.37000    -94.09000
11    123.03000    -66.87000    -94.09000
11    131.18000    -30.33000    -93.46000
11    141.30000    -34.57000    -93.46000
11    103.45000    -57.73000    -93.40000
11     78.64000    -60.99000    -92.67000
11     79.62000    -69.47000    -92.67000
11     83.21000    -45.66000    -92.67000
11    164.80000   -140.58000    -92.67000
11    193.84000   -135.04000    -92.67000
11    168.06000   -193.75000    -91.59000
11    176.22000   -184.94000    -91.59000
11    173.28000   -122.64000    -91.59000
11    182.42000   -143.19000    -91.02000
11    188.94000   -120.03000    -89.54000
11    196.12000   -126.88000    -89.37000
11    225.49000   -138.62000    -86.64000
11    177.20000   -155.58000    -86.64000
11    190.57000   -149.06000    -86.64000
11    210.81000   -153.95000    -86.64000
11    128.57000   -163.74000    -83.74000
11    127.27000   -173.52000    -83.74000
11    158.27000   -120.68000    -83.74000
11    173.28000   -134.38000    -83.74000
11    192.86000   -166.35000    -83.74000
11    177.85000    -87.41000    -83.63000
11    169.36000    -90.35000    -83.63000
11    194.82000    -90.68000    -83.63000
11    203.95000    -95.24000    -83.63000
11    133.79000    -60.99000    -83.63000
11    147.50000    -30.66000    -83.63000
11    155.98000    -45.99000    -83.63000
11    108.99000    -46.32000    -83.63000
11    110.30000    -55.45000    -83.63000
11     90.72000    -89.37000    -83.63000
11     82.89000    -96.22000    -83.63000
11    122.05000   -125.90000    -83.74000
11    123.35000   -144.49000    -83.91000
11    125.64000   -134.71000    -83.51000
11    139.67000    -39.47000    -83.34000
11    139.02000   -136.67000    -83.29000
11    109.97000   -127.21000    -83.23000
11    125.96000    -23.81000    -83.17000
11    175.89000   -173.85000    -82.83000
11    157.62000   -192.12000    -82.03000
11     74.73000    -69.15000    -82.03000
11    225.82000   -147.76000    -81.98000
11    181.11000    -69.47000    -81.64000
11    132.82000    -34.90000    -81.64000
11    124.00000    -42.08000    -81.41000
11    202.00000    -73.71000    -80.44000
11    178.83000   -127.21000    -80.44000
11    169.36000   -127.53000    -80.44000
11    210.81000   -129.49000    -80.44000
11    163.49000   -146.45000    -80.44000
11    215.05000   -190.48000    -79.76000
11    169.04000   -119.05000    -79.76000
11    179.81000   -116.77000    -79.76000
11    178.17000   -107.64000    -79.76000
11    188.29000   -117.10000    -78.85000
11    195.14000   -124.60000    -78.85000
11    129.55000   -111.88000    -78.45000
11     99.20000    -45.99000    -78.23000
11    223.53000   -136.01000    -74.99000
11    203.95000    -63.28000    -74.99000
11    215.70000   -181.03000    -74.19000
11    197.43000   -161.78000    -74.13000
11    125.64000   -144.49000    -73.45000
11    125.96000   -135.69000    -73.39000
11     83.54000    -99.16000    -73.39000
11     88.43000    -91.00000    -73.39000
11    124.33000    -64.91000    -73.34000
11    167.08000    -90.35000    -73.34000
11    139.67000    -39.47000    -73.34000
11    145.87000    -44.69000    -73.34000
11    155.33000    -44.69000    -73.34000
11    196.45000    -91.33000    -73.34000
11    136.73000    -59.69000    -72.60000
11    147.83000    -26.42000    -72.60000
11    101.16000    -81.54000    -72.54000
11    108.99000    -56.43000    -72.60000
11    106.38000   -131.77000    -72.37000
11    143.91000   -138.30000    -72.37000
11    207.54000   -158.85000    -72.37000
11    228.10000   -174.50000    -72.14000
11    172.63000   -181.68000    -72.14000
11    155.33000   -149.06000    -71.69000
11    154.35000   -112.53000    -71.69000
11    154.68000   -123.62000    -71.35000
11    130.53000    -91.98000    -71.29000
11    123.03000    -39.47000    -71.29000
11    181.11000    -68.50000    -71.29000
11    156.96000   -185.59000    -71.29000
11    180.13000    -86.76000    -71.23000
11    197.75000   -151.34000    -71.23000
11    170.34000   -141.88000    -70.95000
11    208.52000   -110.90000    -70.55000
11    127.59000   -123.95000    -68.50000
11    213.74000   -192.44000    -68.50000
11    213.09000   -130.14000    -68.45000
11    198.08000   -124.92000    -67.08000
11    172.95000   -128.19000    -67.03000
11    192.21000   -117.10000    -66.57000
11    199.39000    -71.76000    -66.57000
11    101.81000    -45.34000    -66.57000
11    115.52000    -23.16000    -63.44000
11    142.60000    -94.26000    -62.48000
11     75.38000    -67.19000    -62.42000
11     65.59000    -67.52000    -62.42000
11    108.01000    -53.82000    -62.42000
11     87.46000    -50.88000    -62.42000
11     78.97000    -44.36000    -62.42000
11    140.97000    -39.47000    -62.42000
11    177.85000    -48.60000    -62.42000
11    214.07000    -70.78000    -62.42000
11    231.04000   -139.28000    -62.42000
11    225.82000   -131.77000    -62.42000
11    215.05000   -184.29000    -62.42000
11    234.96000   -167.98000    -62.42000
11    177.52000   -109.92000    -62.08000
11    176.54000   -104.37000    -62.02000
11    144.24000   -137.97000    -62.02000
11    129.88000   -138.30000    -62.02000
11    120.41000   -135.04000    -62.02000
11    187.31000   -103.40000    -62.02000
11    166.43000    -90.68000    -62.02000
11    135.43000    -63.28000    -61.51000
11    156.31000   -146.12000    -61.45000
11    161.53000   -120.03000    -61.06000
11    152.72000   -113.51000    -60.83000
11    198.73000   -156.24000    -60.77000
11     99.53000    -85.46000    -60.77000
11    131.51000    -29.36000    -58.90000
11    185.68000    -69.47000    -58.84000
11    202.65000   -112.53000    -58.67000
11     97.90000    -23.48000    -58.67000
11    123.35000    -14.35000    -58.61000
11    114.21000    -14.68000    -58.61000
11     85.17000    -24.79000    -58.61000
11     92.35000    -47.29000    -58.61000
11    180.13000   -120.68000    -58.10000
11    132.82000    -89.37000    -58.10000
11    213.09000   -131.77000    -58.10000
11    176.54000   -186.90000    -57.82000
11    143.26000   -155.58000    -57.82000
11    169.36000   -127.21000    -56.34000
11    172.95000   -145.15000    -56.28000
11    197.10000    -70.13000    -56.28000
11    123.35000    -71.43000    -56.28000
11    110.62000    -72.08000    -56.28000
11     87.78000    -95.89000    -56.22000
11    121.72000    -60.02000    -56.17000
11    120.09000    -31.64000    -54.75000
11    113.24000   -161.13000    -54.69000
11    196.12000    -94.92000    -54.23000
11    190.90000   -117.75000    -53.72000
11    163.49000   -137.32000    -53.72000
11     88.11000    -80.24000    -53.04000
11     75.38000    -94.26000    -53.04000
11    118.46000    -22.18000    -53.04000
11    205.26000   -104.05000    -52.53000
11    214.07000   -149.06000    -51.79000
11    218.64000   -187.22000    -51.79000
11    230.39000   -141.23000    -51.68000
11    225.17000   -134.71000    -51.68000
11    138.04000    -91.98000    -51.45000
11    177.52000   -109.27000    -51.45000
11    208.20000    -64.91000    -51.45000
11    176.87000    -52.51000    -51.45000
11     85.50000    -43.71000    -51.16000
11     82.89000    -54.47000    -51.16000
11     76.36000    -69.47000    -51.16000
11     63.96000    -70.45000    -51.16000
11    159.57000   -121.66000    -51.05000
11    160.55000   -151.02000    -51.05000
11    102.47000    -79.26000    -50.77000
11     97.90000    -91.00000    -50.77000
11    142.60000    -45.01000    -50.54000
11    141.30000    -32.29000    -50.54000
11    152.07000   -113.51000    -50.43000
11    195.47000   -155.26000    -50.48000
11    133.79000    -60.67000    -50.08000
11     73.75000   -122.97000    -48.89000
11    104.42000   -173.85000    -48.83000
11     85.17000   -109.92000    -48.72000
11    139.67000   -143.84000    -48.66000
11    128.90000   -150.69000    -48.66000
11    130.53000   -171.89000    -48.66000
11    212.77000   -177.76000    -48.66000
11    233.00000   -166.67000    -48.66000
11    209.50000   -192.77000    -48.66000
11    198.41000   -194.07000    -48.66000
11    195.47000   -106.33000    -48.66000
11    185.35000    -74.37000    -48.61000
11    182.42000    -66.21000    -48.61000
11    129.23000    -29.68000    -48.61000
11     94.63000    -23.48000    -48.61000
11     80.93000    -23.48000    -48.61000
11    214.72000   -129.16000    -47.81000
11    178.17000   -121.34000    -47.81000
11    142.93000   -159.17000    -47.47000
11    175.24000   -188.20000    -47.47000
11     64.94000    -84.48000    -47.47000
11     62.65000    -77.96000    -47.47000
11    173.28000    -99.48000    -46.96000
11    119.11000    -72.08000    -45.99000
11    122.37000    -63.28000    -45.99000
11    180.46000   -140.91000    -45.99000
11    184.70000   -104.37000    -45.99000
11    192.86000    -67.84000    -45.99000
11    108.34000    -74.04000    -45.99000
11    168.38000   -149.71000    -45.99000
11     94.96000    -69.80000    -45.99000
11     94.96000    -50.88000    -45.93000
11    104.42000    -52.19000    -45.93000
11    117.48000    -55.78000    -45.88000
11    113.24000   -163.09000    -44.29000
11    115.19000    -32.62000    -44.29000
11    194.49000   -116.77000    -43.55000
11     89.41000    -95.57000    -43.09000
11     77.67000    -99.16000    -42.81000
11    113.56000    -24.46000    -42.64000
11    121.72000    -22.18000    -42.64000
11    176.22000    -39.47000    -42.64000
11    168.06000    -30.01000    -42.64000
11    152.72000    -36.86000    -42.58000
11    207.22000   -106.98000    -41.96000
11    198.08000    -92.31000    -41.96000
11    201.02000   -101.77000    -41.96000
11    212.77000   -149.39000    -41.67000
11    227.12000   -150.04000    -41.67000
11    221.58000   -186.57000    -41.50000
11    234.63000   -141.56000    -41.44000
11    137.38000    -93.94000    -41.39000
11    181.76000    -50.56000    -41.39000
11     73.10000    -63.28000    -41.39000
11    197.10000   -158.19000    -40.02000
11    165.12000   -132.75000    -40.02000
11    161.86000   -120.36000    -40.02000
11    154.68000   -119.05000    -40.02000
11     98.22000    -82.52000    -40.02000
11    211.13000    -69.80000    -39.51000
11     72.12000   -125.90000    -38.37000
11     97.57000   -109.59000    -38.37000
11     98.55000    -98.83000    -38.37000
11     82.56000   -108.62000    -38.32000
11     97.90000   -115.46000    -38.32000
11     83.87000    -52.19000    -38.09000
11     84.52000    -42.40000    -38.09000
11    132.49000    -29.68000    -38.09000
11    146.85000    -30.66000    -38.09000
11    100.51000    -23.48000    -38.09000
11     89.09000    -20.87000    -38.03000
11    175.89000   -149.06000    -37.98000
11    177.52000   -118.07000    -36.95000
11    175.56000   -102.74000    -36.95000
11     84.52000   -125.58000    -36.73000
11     90.07000   -136.01000    -36.55000
11    110.62000    -75.02000    -35.87000
11    122.70000    -64.58000    -35.87000
11     81.91000    -75.02000    -35.87000
11    125.31000   -120.03000    -30.53000
11    122.05000   -113.51000    -30.07000
11     89.09000    -95.24000    -29.56000
11    173.28000    -36.21000    -29.56000
11    157.29000    -37.84000    -29.56000
11    130.86000    -80.89000    -29.45000
11    226.14000   -151.67000    -29.45000
11    170.34000   -151.02000    -27.63000
11    179.48000   -142.21000    -27.63000
11    181.11000   -115.46000    -20.64000
11     91.05000   -135.69000     -3.24000
11    183.07000   -118.07000     -1.14000
11    116.17000   -111.88000     -1.25000
11    222.88000   -148.73000     -1.19000
11    231.37000   -150.04000     -1.19000
11    127.27000    -84.80000     -1.19000
11     88.11000    -92.96000     -1.19000
11    107.69000    -95.57000     -1.19000
11    172.30000    -38.16000     -1.19000
11    118.78000    -61.65000     -1.19000
11     71.79000    -57.41000     -1.19000
11    172.30000   -104.70000     -1.25000
11    200.04000    -59.04000     -1.19000
11    173.93000   -156.56000     -1.19000
11    150.44000   -135.04000     -1.19000
