# Supplementary material for: Design Principles of Pancreatic Islets: Glucose-Dependent Coordination of Hormone Pulses
Source: PLoS One. 2016 Apr 1;11(4):e0152446. doi: 10.1371/journal.pone.0152446 (PMC4818077; doi:10.1371/journal.pone.0152446)
Supplement: S2 Dataset — Three-dimensional coordinates of α and β cells within human islets (n = 28). Columns represent types, x, y, and z coordinates (μm) of cells (rows) within an islet. The numbers of the first column are 11 (α cell) and 12 (β cell). (ZIP) [file pone.0152446.s010.zip › Human/H09.txt]

12     29.37000    -79.91000   -153.32000
12     45.69000   -109.59000   -152.81000
12     26.11000    -51.54000   -151.33000
12     41.12000    -49.90000   -148.83000
12     73.75000    -73.39000   -145.65000
12     78.64000    -65.23000   -144.85000
12     69.18000    -51.86000   -139.74000
12     23.82000    -64.26000   -139.23000
12     23.82000    -52.51000   -138.94000
12     47.32000   -118.73000   -138.83000
12     20.23000   -108.94000   -138.71000
12     57.76000   -114.16000   -138.71000
12     62.33000    -92.63000   -138.54000
12     83.87000    -72.41000   -138.54000
12     80.93000   -108.62000   -137.92000
12     51.23000    -37.18000   -134.05000
12     61.02000    -39.14000   -134.05000
12     49.93000    -50.88000   -134.05000
12     77.34000    -64.26000   -134.05000
12     73.75000    -72.74000   -134.05000
12     -0.00000    -95.24000   -134.00000
12     10.44000   -100.46000   -133.82000
12    -15.01000    -90.02000   -133.03000
12    -14.36000    -79.26000   -132.97000
12     24.80000    -87.41000   -132.97000
12     93.33000    -65.23000   -132.52000
12     81.26000    -54.80000   -132.46000
12    101.16000    -74.37000   -131.89000
12     90.39000    -93.61000   -131.84000
12     86.15000   -102.09000   -131.84000
12     31.00000   -107.31000   -131.84000
12     20.56000    -96.87000   -131.84000
12     41.77000    -43.05000   -130.24000
12     18.93000    -39.79000   -130.19000
12      9.79000    -45.01000   -129.16000
12     44.05000   -121.01000   -128.65000
12     55.48000   -112.86000   -128.65000
12     19.25000   -106.33000   -128.59000
12     14.36000    -83.83000   -128.59000
12      9.46000    -76.98000   -128.59000
12     25.78000    -67.52000   -128.25000
12    -17.95000    -64.91000   -128.08000
12     58.74000    -26.09000   -128.08000
12     56.45000    -47.62000   -127.23000
12     98.88000    -58.38000   -126.66000
12     84.52000    -73.39000   -126.66000
12     17.30000    -64.58000   -125.52000
12     29.04000    -38.16000   -125.47000
12     70.16000    -47.29000   -125.13000
12     81.58000    -45.66000   -125.13000
12      2.28000    -94.59000   -121.20000
12     -0.00000   -111.55000   -121.20000
12     61.35000    -97.53000   -121.20000
12     65.59000    -84.80000   -121.20000
12     77.01000    -89.04000   -121.20000
12     65.59000    -65.56000   -121.20000
12     81.26000    -60.99000   -121.20000
12     80.93000   -114.16000   -120.92000
12     91.37000    -94.59000   -120.41000
12    101.81000    -77.63000   -119.44000
12     47.64000    -40.45000   -119.44000
12     61.35000    -27.40000   -117.74000
12     52.21000    -27.72000   -117.74000
12      9.79000    -41.42000   -117.74000
12     66.57000    -36.21000   -117.74000
12     37.85000    -49.90000   -117.45000
12     39.81000    -63.28000   -117.45000
12     20.23000    -54.14000   -117.40000
12     -2.94000    -62.95000   -114.50000
12     26.11000    -40.77000   -114.44000
12     27.74000    -31.64000   -114.44000
12     83.87000    -39.47000   -114.44000
12     78.32000    -46.32000   -114.44000
12     93.00000    -46.32000   -114.44000
12    100.84000    -61.97000   -114.44000
12    104.10000    -53.49000   -114.44000
12     86.80000    -72.41000   -114.44000
12     90.72000    -59.04000   -114.44000
12     19.58000   -105.35000   -113.70000
12    -10.12000    -87.41000   -113.53000
12    -10.77000    -76.00000   -113.53000
12    -16.32000   -103.40000   -113.53000
12    -28.06000    -91.65000   -113.53000
12    -26.76000    -80.56000   -113.36000
12    -22.52000    -61.65000   -113.30000
12     -1.31000    -47.95000   -113.07000
12      9.14000    -76.65000   -113.07000
12     71.47000   -109.59000   -112.96000
12     74.40000   -129.49000   -112.79000
12     35.90000   -132.43000   -112.39000
12     49.93000   -128.51000   -112.05000
12     78.97000   -143.19000   -112.05000
12     53.19000    -91.98000   -110.46000
12     62.98000    -97.20000   -110.46000
12     65.27000    -87.41000   -110.46000
12     80.93000    -86.76000   -110.46000
12     82.56000   -110.25000   -110.46000
12     38.83000    -94.59000   -109.72000
12      4.89000    -87.41000   -106.65000
12      5.87000   -106.66000   -106.59000
12     46.34000    -42.73000   -106.59000
12     65.27000    -32.94000   -106.59000
12     54.17000    -26.42000   -106.59000
12    100.84000    -80.24000   -106.59000
12      7.18000    -42.40000   -105.29000
12     15.99000    -30.01000   -105.23000
12     63.31000   -117.42000   -105.23000
12     87.78000   -121.99000   -105.23000
12     61.02000   -136.34000   -105.23000
12     70.16000   -147.76000   -105.23000
12     49.93000   -139.28000   -104.83000
12     30.67000   -122.64000   -103.98000
12     86.15000    -75.02000   -103.75000
12    100.18000    -65.89000   -103.58000
12     91.05000    -54.14000   -103.58000
12     90.07000    -42.73000   -103.58000
12     79.95000    -34.90000   -103.52000
12     68.85000    -43.71000   -103.52000
12     78.64000    -64.91000   -103.52000
12     83.54000    -60.99000   -103.52000
12    103.12000    -55.78000   -103.24000
12     27.41000    -36.86000   -103.13000
12     53.52000    -42.40000   -103.07000
12     40.79000    -32.29000   -103.07000
12    -20.88000   -100.79000   -103.07000
12    -29.04000    -97.53000   -103.07000
12    -30.35000    -87.09000   -103.07000
12    -24.47000    -62.62000   -103.07000
12     -7.51000    -99.81000   -103.07000
12    -14.68000    -89.37000   -103.07000
12     22.84000   -109.27000   -102.73000
12     43.73000    -51.86000   -102.73000
12     35.57000    -71.11000   -102.73000
12     73.10000   -134.06000   -102.73000
12     48.30000   -112.53000   -102.67000
12     27.09000    -47.95000   -101.48000
12      3.59000    -60.99000   -101.48000
12      8.48000    -76.32000   -101.48000
12     -4.57000    -45.99000   -101.48000
12    -10.12000    -62.62000   -100.85000
12    -19.91000    -77.30000   -100.80000
12     93.33000    -91.65000   -100.62000
12     43.73000   -122.97000   -100.62000
12     82.23000    -88.07000   -100.23000
12     81.58000   -111.55000   -100.23000
12     36.87000   -132.75000   -100.23000
12     41.12000    -93.29000    -97.44000
12     77.01000    -48.60000    -97.44000
12    108.67000    -75.35000    -97.27000
12     61.68000    -29.36000    -96.08000
12    102.79000    -84.48000    -95.62000
12    105.40000    -97.85000    -95.62000
12      2.28000    -41.10000    -94.37000
12      6.20000    -47.29000    -94.37000
12     77.99000   -147.10000    -94.37000
12     66.24000   -120.68000    -94.37000
12     85.82000   -121.34000    -94.37000
12     92.68000    -81.22000    -92.84000
12     89.09000    -67.19000    -92.84000
12     95.61000    -71.43000    -92.84000
12    106.06000    -65.56000    -92.78000
12     80.93000    -77.30000    -92.78000
12     99.53000    -53.49000    -92.78000
12     91.37000    -51.54000    -92.78000
12     71.79000    -40.77000    -92.78000
12     83.87000    -35.55000    -92.78000
12     -9.14000    -90.35000    -92.78000
12     -8.81000   -101.11000    -92.78000
12      4.89000    -97.85000    -92.78000
12    -17.30000   -100.79000    -92.78000
12    -26.76000   -100.13000    -92.78000
12    -29.04000    -91.98000    -92.78000
12     25.45000    -33.27000    -92.55000
12     36.55000    -37.18000    -92.55000
12     46.66000    -30.66000    -92.55000
12     30.02000    -63.28000    -91.19000
12     38.83000    -49.58000    -91.19000
12     52.54000    -49.58000    -90.85000
12     62.00000    -46.97000    -90.85000
12     56.45000    -37.51000    -90.85000
12     22.19000    -55.12000    -90.79000
12     -2.28000    -57.73000    -90.79000
12      5.87000    -61.65000    -90.79000
12     -7.18000    -45.66000    -90.79000
12    -24.47000    -64.91000    -90.79000
12    -17.95000    -89.04000    -90.79000
12    -32.63000    -81.54000    -90.79000
12     59.07000   -133.73000    -90.79000
12     72.77000   -133.73000    -90.79000
12     65.27000   -142.86000    -90.39000
12     42.42000   -127.86000    -90.33000
12     44.38000   -119.38000    -90.33000
12     79.30000    -97.20000    -90.33000
12     32.63000    -79.26000    -90.16000
12     32.63000   -128.84000    -89.82000
12     79.62000   -113.51000    -89.82000
12     84.19000   -105.35000    -89.77000
12     84.52000    -88.39000    -88.91000
12    -10.44000   -119.38000    -87.72000
12     77.34000    -50.56000    -86.75000
12    111.28000    -77.63000    -86.75000
12     72.44000    -31.64000    -86.75000
12    106.06000    -99.81000    -85.10000
12    112.58000    -90.68000    -85.10000
12     60.70000    -27.40000    -84.14000
12     98.22000    -92.63000    -84.08000
12    103.12000    -77.30000    -84.08000
12    -14.03000   -106.01000    -82.09000
12    -28.06000   -104.05000    -82.09000
12    -29.37000    -94.26000    -82.09000
12    101.16000    -55.78000    -82.09000
12     24.47000    -30.33000    -82.09000
12     39.16000    -30.99000    -82.09000
12     49.60000    -30.66000    -82.09000
12     68.53000    -42.40000    -82.09000
12     43.73000    -97.20000    -82.03000
12     42.10000    -83.17000    -82.03000
12     23.50000    -71.11000    -82.03000
12     -0.98000    -72.08000    -82.03000
12     -1.31000    -95.24000    -82.03000
12     -0.00000   -124.27000    -82.03000
12     29.70000    -61.32000    -80.84000
12     89.09000    -77.63000    -80.84000
12    104.75000    -66.21000    -80.84000
12     93.98000    -50.56000    -80.78000
12     91.70000    -66.87000    -80.67000
12     59.07000   -134.38000    -80.67000
12     58.74000   -123.95000    -80.56000
12      1.96000    -57.41000    -80.50000
12    -10.44000    -45.34000    -80.33000
12     44.05000    -41.10000    -80.27000
12     59.39000    -42.73000    -80.22000
12     82.23000    -38.81000    -80.22000
12     38.83000   -117.10000    -80.22000
12     70.16000   -140.58000    -80.22000
12    -11.10000    -87.41000    -80.22000
12    -18.27000    -73.71000    -80.22000
12    -11.42000    -57.08000    -80.22000
12     15.01000    -38.49000    -80.22000
12     21.54000   -122.64000    -80.22000
12     59.39000    -59.69000    -79.82000
12     48.95000    -52.51000    -79.76000
12     71.47000   -112.53000    -79.76000
12     80.60000   -121.01000    -79.76000
12     92.35000   -103.07000    -79.76000
12     36.87000   -129.49000    -79.53000
12     52.86000   -112.53000    -79.36000
12     31.98000    -75.67000    -79.31000
12     80.60000    -89.37000    -78.23000
12     72.77000    -77.96000    -78.23000
12     83.21000   -109.59000    -78.23000
12     -8.81000   -121.34000    -77.15000
12    -24.47000    -65.23000    -77.15000
12    -36.55000    -63.60000    -77.15000
12    -29.70000    -82.20000    -77.15000
12     48.30000   -129.49000    -77.15000
12     15.01000    -52.51000    -76.86000
12     68.85000    -98.50000    -76.69000
12     60.04000    -81.22000    -76.63000
12     26.11000   -101.44000    -75.61000
12      9.79000    -68.17000    -75.61000
12    109.32000    -98.83000    -74.19000
12    112.26000    -87.09000    -74.19000
12    114.87000    -72.74000    -74.19000
12     70.16000    -32.62000    -74.19000
12     99.86000    -74.69000    -73.17000
12    101.16000    -93.61000    -73.17000
12    101.16000   -102.09000    -73.17000
12     74.40000    -52.19000    -73.17000
12     59.07000    -30.33000    -73.17000
12     31.00000    -40.77000    -73.17000
12     25.45000    -90.68000    -73.11000
12      0.65000    -82.52000    -73.17000
12     13.71000    -92.31000    -73.11000
12     11.75000   -120.36000    -73.11000
12      1.63000   -113.18000    -73.17000
12     70.49000   -128.51000    -73.11000
12     90.07000    -91.00000    -73.11000
12     55.80000    -93.61000    -73.11000
12    -14.03000   -105.68000    -71.92000
12    -28.72000    -95.57000    -71.86000
12    -27.74000   -103.72000    -71.92000
12    -27.09000   -111.55000    -71.86000
12    -37.85000    -89.37000    -71.86000
12    -34.92000    -73.71000    -71.86000
12     20.23000    -29.03000    -71.86000
12     41.12000    -30.01000    -71.86000
12    104.75000    -55.12000    -71.92000
12     48.95000    -98.83000    -71.06000
12     36.87000    -84.15000    -71.06000
12     35.24000    -95.24000    -71.06000
12     48.30000    -78.61000    -71.06000
12      7.51000   -129.49000    -71.06000
12      0.33000   -101.11000    -71.06000
12     81.91000    -66.87000    -71.06000
12     -3.59000    -72.08000    -71.06000
12     58.09000   -139.93000    -70.55000
12     59.07000   -123.95000    -70.55000
12     85.82000    -77.96000    -70.55000
12     91.70000    -65.23000    -70.55000
12     93.33000    -51.86000    -70.55000
12     31.33000    -61.65000    -69.13000
12     60.37000    -41.75000    -69.13000
12     82.23000    -41.42000    -69.13000
12    105.73000    -67.84000    -69.13000
12     82.89000   -123.62000    -69.07000
12     68.85000   -140.91000    -69.07000
12     33.61000   -129.16000    -69.07000
12     46.66000   -118.73000    -69.07000
12     38.18000   -117.75000    -69.07000
12     24.80000   -124.92000    -69.07000
12    -13.05000    -93.29000    -69.07000
12    -16.64000    -44.69000    -69.07000
12     19.25000    -42.73000    -69.07000
12     45.69000    -44.36000    -69.07000
12     33.61000    -71.11000    -68.50000
12    -12.73000    -81.22000    -68.50000
12     43.08000   -137.97000    -68.50000
12     56.13000   -111.22000    -68.50000
12     81.91000   -111.88000    -67.03000
12     68.85000   -110.57000    -66.63000
12     -4.89000   -123.95000    -66.57000
12     45.03000    -54.47000    -66.17000
12     43.08000   -128.19000    -65.60000
12    -24.80000    -64.26000    -65.38000
12     78.64000    -93.61000    -63.22000
12    108.67000    -85.13000    -62.99000
12     98.88000   -102.09000    -62.99000
12    106.06000    -95.89000    -62.99000
12    103.77000    -76.98000    -62.82000
12     71.14000   -123.95000    -62.71000
12     12.07000    -83.83000    -62.31000
12     12.40000    -97.53000    -62.08000
12     31.00000   -105.68000    -62.08000
12     -4.57000   -114.81000    -62.08000
12    -11.10000   -110.90000    -61.91000
12    -35.24000    -94.59000    -61.85000
12    -33.61000    -77.30000    -61.85000
12    -23.50000   -108.29000    -61.74000
12     30.02000    -41.42000    -61.74000
12     41.12000    -31.31000    -61.74000
12     64.94000    -29.68000    -61.74000
12    103.77000    -56.75000    -61.74000
12     84.19000    -57.41000    -61.74000
12    114.87000    -76.00000    -61.74000
12     93.00000    -87.74000    -61.74000
12     24.15000    -29.68000    -61.45000
12     16.32000    -28.05000    -61.40000
12      7.18000    -31.31000    -61.34000
12      9.79000    -43.38000    -61.34000
12     -0.98000    -51.86000    -61.17000
12     -9.79000    -61.32000    -61.00000
12     -9.14000    -47.62000    -61.00000
12     35.24000    -81.22000    -61.00000
12     38.83000    -93.61000    -61.00000
12     12.73000    -67.84000    -61.00000
12     66.90000    -66.54000    -61.00000
12     88.43000    -97.85000    -61.00000
12     76.36000   -102.42000    -61.00000
12     45.69000   -105.68000    -61.00000
12     45.03000    -77.30000    -61.00000
12     50.58000    -88.39000    -61.00000
12     25.13000    -54.80000    -60.83000
12     -3.59000    -72.74000    -60.83000
12    -23.50000    -95.89000    -60.83000
12      3.92000   -107.96000    -60.83000
12      5.55000   -122.97000    -60.77000
12     16.97000   -119.05000    -60.83000
12    108.01000   -108.29000    -60.83000
12     78.64000    -67.19000    -60.83000
12     71.47000    -43.38000    -60.72000
12     53.84000    -99.48000    -60.60000
12     27.41000    -91.65000    -60.94000
12    -38.51000    -64.58000    -60.20000
12     58.09000   -134.38000    -60.15000
12     59.07000   -144.82000    -60.15000
12     59.07000   -121.99000    -60.09000
12     92.02000    -47.29000    -60.09000
12     93.00000    -64.91000    -60.09000
12     88.76000    -77.63000    -60.09000
12     53.84000    -53.17000    -60.09000
12     52.86000    -33.92000    -60.09000
12     14.68000    -53.17000    -59.47000
12      2.28000    -91.33000    -59.41000
12     68.53000    -91.65000    -59.41000
12    -23.82000    -85.78000    -57.87000
12     33.29000   -131.77000    -57.76000
12     48.95000   -115.79000    -57.76000
12     59.39000   -112.20000    -57.76000
12     80.28000   -125.90000    -57.76000
12     67.88000   -141.23000    -57.76000
12     27.74000   -115.46000    -57.76000
12     33.94000    -63.93000    -57.76000
12     26.43000    -73.06000    -57.76000
12     59.07000    -44.36000    -57.65000
12    106.71000    -67.84000    -57.65000
12    -12.07000    -98.18000    -57.42000
12    -12.07000    -84.80000    -57.42000
12     49.28000    -66.54000    -56.17000
12     -4.57000   -125.58000    -56.17000
12     81.26000   -111.55000    -56.17000
12     40.79000   -125.58000    -54.80000
12     42.75000   -136.99000    -54.80000
12     43.40000    -45.66000    -54.80000
12     38.18000    -56.43000    -54.80000
12    -18.93000    -72.41000    -54.75000
12    -23.50000    -58.71000    -54.52000
12     21.54000   -134.06000    -54.12000
12    -16.64000   -123.95000    -54.01000
12     93.98000   -115.14000    -53.95000
12     73.75000    -76.00000    -53.78000
12     55.48000    -78.28000    -53.21000
12     18.27000    -41.75000    -53.21000
12     43.40000   -145.80000    -53.21000
12     48.95000   -128.19000    -53.21000
12    102.79000    -97.20000    -52.30000
12    105.73000    -79.91000    -52.25000
12     96.92000    -73.06000    -52.25000
12     70.16000   -115.79000    -52.25000
12     67.55000   -127.86000    -52.25000
12    -23.17000   -110.90000    -51.51000
12    -35.57000    -95.57000    -51.51000
12    -36.55000    -88.39000    -51.45000
12    -33.29000    -78.93000    -51.45000
12    -12.40000   -108.29000    -51.45000
12     37.85000    -31.96000    -51.45000
12     58.74000    -26.75000    -51.45000
12     84.52000    -55.12000    -51.45000
12     24.80000    -83.17000    -51.45000
12     27.41000    -44.03000    -51.45000
12     33.94000    -43.71000    -51.45000
12    103.45000    -55.45000    -51.45000
12     28.39000   -104.05000    -51.45000
12     27.41000    -32.94000    -51.05000
12     15.99000    -33.27000    -51.05000
12     69.18000    -30.66000    -51.05000
12     67.55000    -35.55000    -51.05000
12     81.91000    -40.45000    -51.05000
12      8.16000    -44.69000    -51.05000
12      1.63000    -50.56000    -51.05000
12     -0.33000    -37.51000    -51.05000
12      6.20000   -128.84000    -50.65000
12     14.68000   -115.79000    -50.65000
12     40.14000    -79.26000    -50.65000
12     29.70000    -88.72000    -50.65000
12     83.54000    -91.65000    -50.65000
12     95.29000   -100.13000    -50.65000
12     81.26000    -63.60000    -50.65000
12     24.47000    -54.47000    -50.65000
12    -24.47000    -95.57000    -50.65000
12    -33.61000   -102.74000    -50.65000
12      7.83000   -113.51000    -50.65000
12      7.83000    -98.18000    -50.65000
12     42.42000    -90.68000    -50.54000
12     39.81000   -105.03000    -50.48000
12     70.81000   -102.74000    -50.48000
12     68.20000    -48.93000    -50.48000
12     -7.18000    -44.69000    -50.48000
12    -18.27000    -44.36000    -50.48000
12     -3.92000    -67.52000    -50.48000
12    101.81000   -106.66000    -50.48000
12     19.58000   -122.64000    -50.26000
12    -10.44000   -116.44000    -49.57000
12     59.07000   -133.73000    -49.57000
12     84.52000    -74.69000    -49.57000
12     92.68000    -52.84000    -49.57000
12     51.56000    -50.56000    -49.57000
12     51.56000    -37.18000    -49.46000
12    -10.44000    -74.37000    -49.40000
12      6.85000    -88.39000    -49.40000
12     67.55000    -85.78000    -49.40000
12     60.04000   -147.76000    -48.78000
12     70.16000    -66.87000    -48.27000
12     94.96000    -61.32000    -48.32000
12     13.38000    -65.56000    -47.19000
12      4.89000    -73.39000    -47.19000
12     21.54000   -114.49000    -47.19000
12     31.65000   -128.19000    -47.19000
12     77.67000   -125.25000    -47.19000
12     52.21000   -115.79000    -47.19000
12     58.41000   -106.66000    -47.19000
12     29.70000    -69.47000    -47.13000
12    -15.34000    -90.35000    -47.13000
12    105.40000    -65.23000    -46.79000
12      4.57000    -57.41000    -46.73000
12     -6.53000    -82.85000    -46.73000
12     -8.48000    -98.83000    -46.73000
12    -18.27000    -81.22000    -46.73000
12    -11.10000    -59.69000    -46.73000
12     60.37000    -50.88000    -46.73000
12     77.99000   -111.55000    -45.76000
12     -7.18000   -122.64000    -45.76000
12     42.75000    -68.82000    -45.76000
12     55.48000    -65.23000    -45.76000
12    -30.02000    -66.87000    -45.76000
12     46.66000    -28.70000    -45.71000
12     37.85000   -115.79000    -45.71000
12     38.83000    -56.43000    -44.51000
12     43.08000    -41.75000    -44.46000
12    -21.54000    -55.78000    -44.46000
12    -23.50000    -74.37000    -44.46000
12     37.53000   -135.36000    -44.46000
12     55.48000    -72.74000    -42.81000
12     48.30000    -81.87000    -42.81000
12     47.32000   -127.21000    -42.81000
12     91.70000   -115.14000    -42.81000
12     -1.63000   -106.33000    -42.81000
12     17.95000    -45.99000    -42.81000
12     40.79000   -144.82000    -42.81000
12     -2.28000   -130.79000    -42.81000
12     88.76000    -44.03000    -42.81000
12     -1.96000    -91.65000    -42.75000
12    -27.41000   -109.27000    -41.33000
12    -28.72000    -89.04000    -41.33000
12    102.14000    -78.61000    -41.33000
12     79.30000    -50.23000    -41.33000
12     59.07000    -27.07000    -41.33000
12     39.81000    -35.55000    -41.33000
12     28.39000    -43.38000    -41.33000
12     63.63000   -115.79000    -41.33000
12     62.00000   -121.99000    -41.33000
12     22.52000   -135.36000    -41.33000
12     48.95000   -154.28000    -41.33000
12     26.11000    -99.81000    -41.33000
12    -18.27000   -103.72000    -41.33000
12    -18.60000   -113.51000    -41.33000
12     27.74000    -79.26000    -41.33000
12     94.31000    -70.78000    -41.33000
12     15.01000    -49.90000    -40.25000
12     18.60000    -37.84000    -40.25000
12     -1.96000    -44.69000    -40.02000
12    -16.32000    -46.97000    -40.02000
12    -29.70000   -100.46000    -40.02000
12      4.24000   -122.97000    -40.02000
12      7.51000   -109.27000    -40.02000
12     21.54000   -125.58000    -40.02000
12     96.59000   -107.31000    -40.02000
12    102.47000   -100.79000    -40.02000
12     96.27000    -95.24000    -40.02000
12     83.21000    -60.67000    -40.02000
12     72.44000    -77.96000    -40.02000
12     73.42000   -100.79000    -40.02000
12     81.26000    -94.26000    -40.02000
12     83.87000    -87.41000    -40.02000
12     48.62000    -96.55000    -40.02000
12     37.53000    -91.65000    -40.02000
12     37.20000    -81.54000    -40.02000
12     33.61000   -105.68000    -40.02000
12      9.79000    -96.55000    -40.02000
12     23.82000    -54.14000    -40.02000
12     -2.28000    -66.21000    -39.62000
12     69.51000    -43.71000    -39.45000
12     91.05000    -52.84000    -39.45000
12     62.00000   -132.43000    -38.83000
12     51.56000   -134.06000    -38.83000
12     51.56000    -46.97000    -38.83000
12     54.82000    -36.21000    -38.83000
12     79.95000    -73.71000    -38.83000
12    -12.07000    -70.13000    -38.83000
12    -32.63000    -76.65000    -38.83000
12      7.83000    -39.47000    -38.83000
12     96.92000    -61.32000    -38.15000
12     31.33000    -60.67000    -38.09000
12     57.76000   -146.45000    -38.15000
12     64.29000    -85.13000    -38.09000
12     31.98000   -123.62000    -36.90000
12     79.95000   -123.29000    -36.90000
12     27.09000    -67.84000    -36.90000
12     12.73000    -64.91000    -36.90000
12     -0.00000    -76.65000    -36.90000
12     22.84000   -116.77000    -36.73000
12    -13.38000    -94.26000    -36.73000
12    -11.42000    -80.89000    -36.73000
12     62.00000    -50.88000    -36.73000
12      3.26000    -57.73000    -36.33000
12     41.77000    -72.41000    -35.59000
12     50.58000    -59.69000    -35.59000
12     67.22000    -70.78000    -35.59000
12    101.49000    -88.39000    -35.59000
12     76.36000   -114.16000    -35.59000
12     47.32000   -115.14000    -35.59000
12     41.12000   -121.66000    -35.59000
12    -10.77000   -125.25000    -35.53000
12     27.41000   -131.45000    -35.53000
12     76.69000    -67.19000    -34.68000
12     59.39000    -61.65000    -34.68000
12    -23.50000    -71.43000    -34.28000
12     60.70000    -94.26000    -34.28000
12     57.43000   -102.42000    -34.28000
12     51.56000   -121.66000    -34.28000
12     36.87000   -134.38000    -34.28000
12     13.05000   -118.40000    -34.28000
12     19.58000    -71.11000    -34.28000
12      6.53000    -72.08000    -34.28000
12     34.59000    -52.19000    -34.28000
12    -19.58000    -57.08000    -34.28000
12     43.73000   -107.31000    -34.22000
12     -6.85000   -107.64000    -32.29000
12     -1.31000    -88.72000    -32.29000
12     48.30000    -80.89000    -32.29000
12     53.19000    -71.76000    -32.29000
12     43.08000   -145.47000    -32.29000
12     85.82000   -114.81000    -32.29000
12    -17.95000   -104.70000    -30.30000
12    -29.37000   -111.88000    -30.30000
12     -3.59000   -126.88000    -30.30000
12     65.59000   -123.29000    -30.30000
12     66.57000   -111.88000    -30.30000
12     96.59000    -76.00000    -30.30000
12     79.30000    -50.56000    -30.30000
12     26.11000    -80.56000    -30.30000
12     25.78000    -95.57000    -30.30000
12    -20.23000    -82.85000    -30.30000
12    -27.41000    -89.04000    -30.30000
12    -17.62000   -117.75000    -30.30000
12     42.10000    -63.60000    -30.30000
12     41.77000    -44.69000    -30.30000
12     87.78000   -104.05000    -30.30000
12     30.02000    -39.79000    -30.30000
12      4.89000   -106.01000    -29.79000
12    -29.04000   -101.77000    -29.79000
12     15.99000    -46.97000    -29.79000
12     -5.87000    -45.66000    -29.79000
12     86.48000    -65.23000    -29.79000
12    101.16000   -105.03000    -29.79000
12     78.64000    -87.74000    -29.79000
12     86.15000    -81.87000    -29.79000
12     69.83000    -97.53000    -29.79000
12     89.41000    -92.31000    -29.79000
12     35.24000    -84.48000    -29.79000
12     38.83000    -96.55000    -29.79000
12     30.67000   -107.31000    -29.79000
12      1.63000   -118.40000    -29.79000
12     10.44000    -98.50000    -29.79000
12     51.56000    -90.68000    -29.79000
12     22.19000    -56.43000    -29.79000
12     74.40000   -132.43000    -29.79000
12     87.78000    -47.62000    -28.99000
12     52.86000    -43.05000    -28.31000
12     64.94000    -39.47000    -28.31000
12     47.97000   -132.10000    -28.31000
12     -7.83000    -66.87000    -28.31000
12     66.57000    -84.15000    -27.69000
12     97.90000    -54.14000    -27.80000
12     -2.28000    -77.63000    -26.21000
12    -11.42000    -93.94000    -26.21000
12     24.80000   -120.68000    -26.21000
12     58.41000   -132.10000    -26.21000
12     10.44000    -63.28000    -24.27000
12     64.61000    -53.49000    -24.16000
12     55.80000    -62.62000    -24.16000
12     75.71000    -74.69000    -24.16000
12     41.77000   -110.25000    -24.16000
12     48.95000   -119.71000    -24.16000
12     33.94000   -135.04000    -24.16000
12     25.78000   -124.92000    -24.16000
12    -12.73000    -76.00000    -24.16000
12    -27.09000    -75.02000    -24.16000
12     31.00000    -54.80000    -24.16000
12     59.39000    -91.98000    -24.10000
12     15.99000   -111.88000    -24.16000
12     12.73000   -119.05000    -24.10000
12    100.18000    -87.41000    -24.10000
12     43.08000    -74.37000    -24.10000
12     32.96000    -70.13000    -24.10000
12      3.92000    -69.47000    -24.10000
12     64.29000    -69.80000    -24.10000
12     52.54000   -102.74000    -23.88000
12     -6.20000   -113.51000    -21.77000
12     76.69000   -120.68000    -21.77000
12      2.28000   -126.23000    -19.39000
12    -27.74000   -106.66000    -19.39000
12    -22.84000    -91.65000    -19.39000
12     12.07000    -50.88000    -19.39000
12     76.69000    -52.19000    -19.39000
12     86.15000    -61.32000    -18.42000
12     96.27000    -76.98000    -18.36000
12     39.16000    -90.35000    -18.36000
12     29.04000    -85.78000    -18.36000
12      9.46000   -104.70000    -18.36000
12     27.74000   -102.09000    -18.36000
12     21.21000    -94.59000    -18.36000
12    -14.68000   -107.64000    -18.31000
12     43.73000   -131.12000    -18.31000
12    103.12000   -103.07000    -17.28000
12     97.25000   -113.18000    -17.23000
12     17.30000   -129.82000    -17.23000
12     62.00000   -121.66000    -16.83000
12     70.16000    -91.65000    -16.83000
12     70.16000   -102.09000    -16.77000
12     34.59000   -118.73000    -15.69000
12     84.19000   -102.74000    -14.16000
12     77.99000    -76.98000    -14.16000
12    -11.42000    -67.19000    -14.16000
12    -20.56000    -72.41000    -14.16000
12    -23.17000    -84.15000    -14.16000
12    -10.12000    -79.26000    -14.16000
12     -1.63000    -88.72000    -14.16000
12    -11.75000    -97.20000    -14.16000
12     25.13000   -112.86000    -14.16000
12     15.99000   -112.86000    -14.16000
12     27.09000   -125.25000    -14.16000
12     33.29000   -135.69000    -14.16000
12     66.24000    -57.73000    -14.04000
12     41.12000    -72.41000    -14.04000
12     60.70000    -91.00000    -13.99000
12     68.85000    -69.80000    -13.99000
12     -1.63000    -67.84000    -14.04000
12     11.75000    -62.30000    -13.99000
12      9.79000    -72.41000    -13.99000
12     26.76000    -53.49000    -13.99000
12     59.39000    -66.21000    -13.99000
12     10.12000    -91.65000    -12.11000
12      0.65000    -79.26000    -12.11000
12     -8.16000   -117.75000    -11.43000
12     58.74000   -101.11000     -9.89000
12     61.35000    -79.91000     -9.15000
12    -25.45000   -103.07000     -8.93000
12      2.28000   -124.92000     -8.93000
12     73.42000   -122.64000     -8.93000
12     52.21000   -112.53000     -8.93000
12     30.35000    -83.50000     -7.62000
12     40.46000    -82.85000     -7.62000
12     41.12000    -91.00000     -7.62000
12     40.46000    -99.16000     -7.62000
12     17.95000   -103.40000     -7.62000
12     47.64000   -133.40000     -7.62000
12     15.01000   -132.10000     -6.77000
12     61.02000   -126.88000     -6.77000
12     24.15000   -133.73000     -6.77000
12     71.14000    -87.74000     -5.34000
12     72.44000    -74.04000     -3.75000
12     66.24000    -70.13000     -3.75000
12     69.51000    -56.43000     -3.75000
12     50.58000    -57.08000     -3.75000
12     35.24000    -72.08000     -3.75000
12     41.44000    -71.76000     -3.75000
12      3.26000    -72.08000     -3.70000
12    -10.12000    -66.54000     -3.52000
12     13.05000    -61.97000     -3.47000
12     64.29000    -96.55000     -2.56000
12    -12.73000    -79.91000     -2.16000
12     35.24000   -114.49000     -3.35000
12      4.57000   -112.20000     -4.04000
12    -17.30000    -92.96000     -4.55000
12     19.25000   -118.73000     -4.83000
12     -1.96000   -100.79000     -5.40000
12     29.04000    -95.57000     -6.14000
12     36.55000    -60.02000     -8.13000
12     89.74000    -92.31000     -9.32000
12     53.84000    -71.43000    -87.55000
12     61.02000    -83.17000    -87.55000
12     62.98000    -95.24000    -87.55000
12     23.82000   -100.79000    -87.55000
12      4.89000   -110.90000    -87.55000
12     19.91000   -111.22000    -87.55000
12     11.42000    -67.52000    -87.78000
12     53.19000   -110.90000    -91.36000
12     18.27000    -41.75000    -91.36000
12     10.44000    -81.54000    -92.21000
12     16.97000   -122.64000    -92.38000
12     30.67000   -121.66000    -92.38000
12     46.01000   -140.91000    -92.72000
12     50.25000    -60.34000    -93.18000
12     71.79000    -61.32000    -93.29000
12     60.04000    -85.46000    -97.95000
12     66.24000    -92.63000    -97.95000
12     72.77000   -104.05000    -97.90000
12     53.19000    -71.76000    -97.90000
12     29.70000   -101.11000    -97.95000
12     -5.55000   -118.73000    -97.90000
12    -18.27000   -109.27000    -98.12000
12     35.24000    -80.89000   -101.08000
12     13.71000    -42.73000   -102.05000
12     13.38000   -116.44000   -103.07000
12     51.89000    -70.13000   -112.56000
12     35.24000   -110.57000   -112.56000
12     41.77000   -120.03000   -112.56000
12     28.72000    -69.15000   -113.87000
12     50.25000   -104.05000   -113.81000
12     49.60000   -114.16000   -113.81000
12     60.04000    -47.95000   -114.33000
12     38.83000    -72.74000   -114.33000
12     29.04000    -87.74000   -114.44000
12      9.79000    -59.69000   -115.35000
12     49.28000    -71.43000   -125.58000
12     48.95000    -87.74000   -125.58000
12     39.81000    -78.61000   -125.58000
12     -2.28000    -67.19000   -125.58000
12      5.22000    -62.62000   -125.58000
12     -1.96000    -54.80000   -125.58000
12     40.79000    -61.32000   -130.87000
12     76.69000    -84.48000   -139.11000
12     34.26000    -72.41000   -139.06000
12     37.20000    -90.68000   -139.06000
12     16.64000    -74.69000   -139.06000
12     66.90000    -65.56000   -139.06000
12     54.17000    -82.85000   -139.06000
12     44.71000    -78.28000   -139.06000
12     48.30000    -97.20000   -143.83000
12     67.22000   -104.37000   -143.83000
12     42.42000    -64.26000   -143.83000
12     66.90000    -80.56000   -143.83000
12     61.02000    -60.34000   -143.83000
12     19.91000    -92.63000   -143.83000
12     30.67000   -100.46000   -143.83000
12     35.90000   -115.79000   -143.83000
12      5.55000    -83.17000   -143.83000
11     54.17000    -68.82000     -0.17000
11     51.56000    -78.61000     -0.17000
11     50.58000    -99.16000     -4.38000
11     16.97000    -78.93000     -8.81000
11     53.84000    -68.82000   -141.56000
11     31.00000    -45.66000   -132.23000
11     41.77000   -101.11000   -130.36000
11     54.17000   -102.74000   -130.36000
11     34.26000    -88.07000   -127.86000
11     63.63000   -117.42000   -118.99000
11     23.82000    -59.69000   -118.93000
11     31.98000    -59.69000   -118.59000
11     82.56000    -96.55000   -109.49000
11     17.30000    -90.68000   -109.27000
11     25.13000    -96.55000   -108.19000
11     51.89000    -82.52000    -98.18000
11     64.94000    -73.39000    -98.12000
11     65.27000    -61.32000    -97.95000
11     21.86000    -73.71000    -97.90000
11     18.27000    -88.39000    -97.67000
11     25.13000    -90.02000    -97.38000
11     15.66000    -97.20000    -96.87000
11     -2.61000    -74.04000    -96.02000
11     49.60000    -40.77000    -90.85000
11     85.82000    -59.69000    -90.22000
11     61.68000   -111.22000    -90.16000
11     25.45000    -50.56000    -89.54000
11     27.09000    -40.12000    -83.34000
11     26.76000    -86.11000    -83.29000
11     37.85000    -91.00000    -82.55000
11     48.95000    -86.76000    -82.43000
11     68.85000    -60.34000    -81.69000
11     77.67000    -69.15000    -81.69000
11    104.75000    -85.78000    -76.69000
11     30.02000    -79.26000   -119.27000
11     50.91000    -56.75000   -119.10000
11     66.57000    -56.75000   -118.59000
11     49.93000    -83.50000   -109.55000
11     64.29000    -71.76000   -109.55000
11     21.86000    -73.39000   -109.55000
11     61.68000   -102.42000    -99.77000
11     19.58000    -61.32000   -103.98000
11     33.94000    -59.04000   -103.98000
11     40.46000    -59.04000    -81.12000
11     41.12000    -74.69000    -81.12000
11     37.85000    -49.90000    -80.78000
11     15.66000    -82.20000    -80.27000
11     12.07000   -103.72000    -80.16000
11     81.91000    -58.38000    -80.16000
11     58.74000   -104.37000    -76.46000
11     66.24000   -117.10000    -77.88000
11     26.11000    -47.95000    -76.92000
11     44.05000    -68.50000    -76.69000
11      3.26000    -42.40000    -74.59000
11     21.86000   -113.18000    -68.16000
11     15.99000   -106.98000    -67.94000
11     22.52000    -70.78000    -67.88000
11      3.92000    -58.38000    -67.88000
11     25.13000    -81.22000    -66.91000
11     54.82000    -64.26000    -66.91000
11     64.29000    -56.75000    -66.91000
11    -15.99000    -73.06000    -65.95000
11     -3.59000    -42.73000    -61.97000
11     -3.26000    -98.18000    -57.08000
11     -1.96000    -81.87000    -57.08000
11      4.89000    -59.69000    -57.08000
11    -13.71000    -53.82000    -57.08000
11     75.71000    -53.17000    -57.02000
11     60.04000    -92.96000    -56.91000
11     16.97000    -86.44000    -46.67000
11     15.34000    -74.37000    -46.28000
11     17.95000   -104.70000    -46.11000
11     64.61000    -76.32000    -46.11000
11     64.94000    -60.99000    -46.11000
11     72.77000    -58.71000    -45.76000
11     94.96000    -86.44000    -45.65000
11     75.38000    -88.07000    -45.42000
11     63.31000    -42.08000    -45.42000
11     56.45000    -90.02000    -45.42000
11     62.65000    -96.22000    -44.34000
11     47.32000   -104.70000    -44.34000
11     57.76000   -113.83000    -32.75000
11     21.86000    -88.72000    -33.37000
11     15.66000    -78.28000    -33.37000
11     19.58000   -108.62000    -36.73000
11     14.68000   -129.82000    -27.29000
11      8.48000    -80.56000    -28.94000
11     24.80000    -65.89000    -18.19000
11     -5.87000    -51.86000    -34.22000
11     54.50000    -73.71000    -13.19000
11     49.28000    -83.17000    -20.30000
11     59.39000    -80.56000    -22.00000
11      8.81000    -90.02000    -22.68000
11     16.64000    -83.50000    -22.97000
11     -2.94000    -55.12000    -23.71000
11    -13.05000    -55.45000    -24.16000
11     69.83000    -61.32000    -27.74000
11      5.55000    -69.15000    -59.69000
11     74.08000    -83.50000    -64.52000
11     73.10000    -73.71000    -64.52000
11     59.07000    -73.06000    -64.47000
11     61.35000    -78.28000    -65.04000
11     72.44000    -76.00000    -88.57000
11      1.63000    -87.41000    -90.28000
11     38.18000    -69.47000    -90.68000
11     36.55000   -113.51000    -97.50000
11     46.99000    -99.81000    -94.66000
11     61.68000    -51.86000   -103.13000
