# Supplementary material for: Design Principles of Pancreatic Islets: Glucose-Dependent Coordination of Hormone Pulses
Source: PLoS One. 2016 Apr 1;11(4):e0152446. doi: 10.1371/journal.pone.0152446 (PMC4818077; doi:10.1371/journal.pone.0152446)
Supplement: S2 Dataset — Three-dimensional coordinates of α and β cells within human islets (n = 28). Columns represent types, x, y, and z coordinates (μm) of cells (rows) within an islet. The numbers of the first column are 11 (α cell) and 12 (β cell). (ZIP) [file pone.0152446.s010.zip › Human/H10.txt]

12     77.99000   -126.23000      0.00000
12     78.64000   -118.40000      0.00000
12     77.67000   -160.80000      0.17000
12     68.53000   -149.06000     12.00000
12     53.84000   -148.41000     12.00000
12     57.11000   -166.35000     12.00000
12     80.60000   -122.97000     12.00000
12     96.59000   -136.34000     12.00000
12    108.34000   -148.08000     12.00000
12    120.09000   -136.01000     12.00000
12     84.52000   -197.01000     12.00000
12     71.14000   -210.05000     12.00000
12     58.74000   -194.07000     12.00000
12     89.41000   -179.39000     12.05000
12     85.50000   -153.63000     12.73000
12     45.36000   -104.05000     12.73000
12     62.33000   -101.44000     12.79000
12     21.21000    -89.70000     13.42000
12     44.71000    -86.44000     13.87000
12      9.46000   -100.13000     14.44000
12     -2.28000   -103.07000     14.50000
12     -5.55000   -110.57000     14.50000
12     15.01000   -122.31000     14.50000
12     15.34000   -133.08000     14.61000
12      6.20000   -138.30000     14.61000
12      8.81000   -167.65000     14.67000
12     22.84000   -165.37000     14.67000
12     31.65000   -203.20000     14.67000
12     16.64000   -204.18000     15.07000
12     16.32000   -193.42000     15.80000
12      3.26000   -190.81000     16.32000
12      4.89000   -182.00000     16.37000
12     -4.57000   -165.37000     16.83000
12    -12.40000   -163.41000     16.94000
12     53.19000   -118.73000     16.94000
12     38.51000   -116.44000     16.94000
12     35.57000   -106.66000     17.00000
12    107.36000   -126.23000     17.00000
12    118.78000   -163.09000     18.31000
12     66.57000   -228.65000     18.36000
12     58.74000   -219.84000     18.36000
12    -12.73000   -152.32000     18.36000
12     -6.85000   -134.06000     18.31000
12     31.65000    -97.85000     20.35000
12     83.21000   -107.96000     20.52000
12     77.67000   -153.30000     23.82000
12    119.76000   -135.04000     23.82000
12     98.88000   -197.33000     23.88000
12     85.50000   -198.31000     23.82000
12     70.49000   -212.01000     23.82000
12     83.21000   -215.93000     23.88000
12     54.50000   -201.57000     23.88000
12    112.26000   -170.91000     23.88000
12    112.91000   -184.29000     23.88000
12     23.50000    -90.02000     23.88000
12     52.54000    -86.11000     23.88000
12     58.41000   -102.09000     25.07000
12     -6.85000   -106.66000     25.07000
12     12.40000   -116.77000     25.07000
12    -22.84000   -139.60000     25.07000
12     16.32000   -168.30000     25.07000
12     15.99000   -149.71000     25.07000
12    -22.52000   -174.83000     25.07000
12    -11.42000   -177.11000     25.07000
12     -6.20000   -190.81000     25.07000
12     19.25000   -209.40000     25.07000
12     26.11000   -202.88000     25.07000
12     37.53000   -202.88000     25.07000
12    128.57000   -192.44000     25.07000
12    127.92000   -181.68000     25.07000
12     76.69000   -120.03000     26.21000
12     90.07000   -133.40000     26.21000
12     45.69000   -158.85000     26.21000
12     38.51000   -147.76000     26.26000
12     51.56000   -143.84000     26.26000
12     64.94000   -140.25000     26.26000
12     88.76000    -90.68000     26.26000
12    104.42000   -102.09000     26.26000
12      1.63000   -184.29000     26.72000
12      5.55000   -159.82000     26.72000
12      4.24000   -142.54000     26.72000
12     11.42000   -133.73000     26.72000
12     12.40000   -200.92000     26.78000
12     17.62000   -190.48000     26.78000
12    119.11000   -148.73000     27.23000
12     72.44000   -173.52000     27.57000
12     60.70000   -178.42000     27.57000
12     58.09000   -189.18000     27.57000
12     54.50000   -122.64000     27.57000
12     62.98000   -111.88000     27.57000
12     63.96000   -128.19000     27.57000
12     95.61000    -94.26000     27.52000
12    113.56000   -124.92000     27.52000
12    118.13000   -117.10000     27.52000
12    102.47000   -132.43000     27.52000
12    105.40000   -140.58000     27.52000
12     89.41000   -142.21000     27.52000
12     97.25000   -122.97000     27.34000
12     87.78000   -118.73000     27.40000
12     76.36000   -141.88000     27.46000
12     77.34000   -132.10000     27.46000
12     62.00000   -152.32000     27.46000
12     68.85000   -162.43000     27.46000
12     53.52000   -166.35000     27.80000
12     45.69000   -114.81000     28.08000
12     33.94000   -108.62000     28.08000
12     40.14000    -90.02000     28.71000
12     41.44000    -82.85000     28.71000
12    -11.10000   -135.04000     28.99000
12    -12.73000   -152.65000     28.99000
12    -20.88000   -165.70000     28.99000
12    122.37000   -163.41000     29.16000
12     52.54000   -131.45000     20.35000
12     76.69000    -97.85000     21.66000
12     49.60000    -72.08000     22.74000
12     78.97000   -225.06000     31.15000
12     66.24000   -225.71000     31.78000
12     56.78000   -221.80000     32.18000
12    103.12000   -208.42000     32.52000
12     22.52000    -88.72000     34.68000
12     63.63000    -80.24000     34.79000
12     80.93000   -210.05000     35.13000
12    121.72000   -183.63000     35.13000
12    127.27000   -177.44000     35.13000
12    101.81000   -197.66000     35.13000
12    125.64000   -195.70000     35.13000
12    123.03000   -131.45000     35.13000
12    121.72000   -139.28000     35.13000
12     -7.83000   -112.53000     35.70000
12     -7.51000   -102.42000     35.70000
12    -22.84000   -138.30000     35.70000
12    -22.84000   -144.82000     35.76000
12    -33.94000   -155.58000     35.76000
12    -43.08000   -149.71000     35.76000
12    -40.14000   -136.67000     35.76000
12     12.73000   -173.20000     35.76000
12    -17.62000   -175.48000     35.76000
12     -9.14000   -196.68000     35.76000
12     -0.65000   -205.16000     35.76000
12     15.34000   -211.69000     35.76000
12     34.26000   -208.42000     35.76000
12     59.39000   -199.62000     35.76000
12     77.34000   -197.01000     35.76000
12    111.93000   -176.79000     35.76000
12    118.46000   -108.62000     35.76000
12     13.38000   -189.51000     37.24000
12     -1.96000   -185.27000     37.24000
12     24.80000   -197.66000     37.24000
12     36.55000   -198.31000     37.24000
12     68.53000   -215.27000     37.24000
12    107.36000   -189.18000     37.24000
12    110.62000   -202.23000     37.24000
12    150.11000   -152.00000     37.24000
12    141.63000   -124.27000     37.29000
12    142.28000   -138.62000     37.24000
12    105.73000   -101.44000     37.29000
12    105.40000    -87.09000     37.35000
12     49.28000   -148.41000     37.35000
12     76.03000   -150.37000     37.35000
12     91.05000    -87.74000     37.35000
12    104.10000   -117.75000     38.71000
12    105.73000   -136.34000     38.71000
12     65.92000   -116.77000    203.92000
12     72.44000   -108.62000    195.56000
12     90.07000   -133.73000    194.09000
12     83.87000   -126.88000    190.90000
12    102.47000   -128.51000    189.88000
12     95.29000   -114.16000    189.37000
12     88.43000   -107.96000    189.37000
12     98.22000   -106.33000    188.34000
12     93.00000    -98.83000    187.04000
12     94.63000    -89.37000    187.15000
12    114.21000   -109.59000    186.64000
12    126.29000   -115.79000    186.64000
12    122.37000   -131.12000    186.41000
12    118.78000   -140.91000    186.47000
12    103.45000   -141.88000    185.79000
12     46.99000   -146.12000    184.48000
12     46.66000   -135.69000    184.54000
12     26.11000   -140.91000    184.54000
12     15.66000   -126.23000    184.54000
12      9.46000   -133.40000    184.54000
12     29.04000   -112.86000    184.54000
12     22.19000   -108.29000    184.54000
12     32.63000   -106.33000    184.54000
12     45.69000   -105.35000    184.54000
12     43.73000   -100.13000    184.54000
12     63.63000   -101.11000    184.54000
12     47.32000    -77.63000    184.54000
12     47.64000    -88.07000    184.54000
12     57.76000    -83.50000    184.54000
12     83.87000    -90.35000    184.54000
12     16.64000    -88.39000    184.54000
12     30.35000    -91.00000    184.54000
12     14.03000   -100.46000    184.08000
12     -4.24000   -104.05000    184.31000
12      8.16000   -114.49000    184.31000
12      6.53000   -124.92000    184.31000
12     14.68000   -147.76000    184.31000
12     61.35000   -151.67000    184.31000
12     67.88000   -143.52000    184.31000
12     57.43000   -142.21000    184.31000
12     81.58000   -159.17000    183.80000
12     89.41000   -147.43000    183.68000
12     76.36000   -130.79000    183.74000
12     62.33000   -173.20000    177.71000
12     79.30000   -172.87000    177.54000
12    104.42000   -119.71000    177.49000
12     87.13000   -117.42000    177.49000
12     92.02000   -108.62000    177.49000
12    100.84000    -83.83000    177.49000
12     87.46000    -76.00000    177.49000
12     77.34000    -76.00000    177.54000
12     77.34000    -67.52000    177.54000
12     63.63000    -91.00000    176.69000
12     66.57000    -83.17000    176.97000
12      1.31000    -90.35000    176.97000
12     13.05000    -64.91000    176.75000
12     40.14000    -62.62000    176.80000
12     53.19000    -62.30000    176.63000
12    126.94000   -118.40000    176.63000
12    120.41000   -107.96000    176.63000
12    132.49000   -129.16000    176.63000
12    103.45000    -93.29000    175.84000
12     93.33000   -132.75000    176.18000
12    116.17000   -147.43000    176.18000
12     46.66000   -162.76000    176.01000
12     19.58000   -172.87000    176.01000
12     40.46000   -123.62000    175.95000
12     52.54000   -123.62000    175.95000
12     80.93000   -102.42000    174.98000
12    122.37000   -128.84000    174.98000
12     62.98000    -71.76000    174.30000
12     54.50000    -82.85000    174.36000
12     44.38000    -85.46000    174.36000
12     46.99000   -105.68000    174.36000
12     56.13000    -99.48000    174.36000
12     83.54000    -92.96000    173.90000
12     87.13000    -82.20000    173.90000
12     91.37000    -96.22000    173.79000
12      0.98000   -100.46000    173.79000
12      9.14000   -121.01000    173.79000
12     16.97000   -125.90000    173.79000
12     10.77000   -136.99000    173.79000
12     28.06000   -142.86000    173.79000
12     12.40000    -99.81000    173.79000
12     20.88000   -109.92000    173.79000
12     30.67000   -106.98000    173.79000
12     30.35000   -100.13000    173.79000
12     19.91000    -96.22000    173.79000
12     20.88000    -85.46000    173.85000
12      3.92000   -129.82000    173.85000
12     -8.16000   -128.84000    173.85000
12     -7.83000   -119.05000    173.85000
12    -14.68000   -101.77000    173.85000
12     62.33000   -149.71000    173.85000
12     45.69000   -144.49000    173.85000
12    109.32000   -182.98000    173.85000
12    113.24000   -174.50000    173.85000
12    100.51000   -173.85000    173.85000
12    104.10000   -163.09000    173.85000
12     94.31000   -160.15000    173.85000
12     72.12000   -176.79000    173.85000
12     52.21000   -171.24000    172.31000
12     79.95000   -137.64000    172.65000
12     78.97000   -150.37000    172.65000
12     85.50000   -153.30000    172.65000
12    110.30000   -130.79000    172.65000
12     83.87000   -127.86000    172.65000
12     70.49000   -121.66000    172.71000
12     66.90000   -107.31000    172.65000
12     74.08000    -86.11000    172.71000
12     79.30000   -165.04000    172.71000
12     15.66000   -152.00000    172.71000
12      1.63000   -153.63000    172.71000
12      0.98000   -141.88000    172.71000
12     43.73000    -96.55000    172.71000
12     68.53000   -135.69000    172.71000
12    120.09000   -161.13000    172.71000
12    124.98000   -143.52000    172.71000
12    117.48000    -94.59000    172.71000
12    109.97000    -73.71000    172.71000
12     82.89000    -71.76000    166.91000
12     72.44000    -59.36000    166.91000
12     65.27000    -58.06000    165.60000
12     46.99000    -58.71000    165.66000
12     15.01000    -65.89000    165.66000
12     -4.24000    -90.35000    164.92000
12     45.69000    -74.04000    165.15000
12    101.81000    -68.82000    165.15000
12    124.33000   -123.29000    165.15000
12    133.14000   -122.31000    165.15000
12    130.53000   -113.18000    165.15000
12     88.76000   -174.83000    165.15000
12     78.32000   -181.68000    164.64000
12    109.65000   -147.43000    164.92000
12    113.89000   -138.30000    164.98000
12    124.33000   -135.36000    164.98000
12     62.33000   -175.48000    164.98000
12     66.24000   -162.43000    164.98000
12     32.96000   -182.98000    164.98000
12     26.11000   -185.59000    164.98000
12     25.13000   -174.83000    164.98000
12     16.32000   -172.54000    164.98000
12     20.56000   -162.43000    164.98000
12    -31.98000   -106.01000    164.98000
12    102.47000    -87.74000    164.98000
12    100.51000   -108.29000    164.98000
12     76.03000   -105.35000    164.98000
12     88.43000   -106.33000    164.98000
12     97.57000   -119.38000    164.98000
12     93.33000   -137.32000    164.98000
12    118.13000   -109.59000    164.98000
12    128.25000    -99.48000    164.98000
12    119.76000    -69.15000    164.41000
12    124.98000    -79.91000    164.75000
12    139.02000    -98.83000    164.75000
12     66.24000    -73.71000    164.13000
12     41.44000   -122.64000    164.13000
12     47.97000   -105.03000    164.18000
12     57.11000    -90.02000    163.78000
12     41.44000    -87.41000    164.01000
12     18.27000   -123.95000    163.61000
12      8.16000   -120.68000    163.61000
12     -1.31000   -127.53000    163.61000
12     -9.46000   -127.53000    163.61000
12     13.71000   -140.58000    163.61000
12    107.36000   -186.57000    163.61000
12    116.17000   -169.61000    163.61000
12    117.15000   -181.03000    163.61000
12    102.47000   -171.57000    163.61000
12     58.09000   -155.58000    163.61000
12     61.35000   -145.15000    163.61000
12     14.36000   -105.03000    163.61000
12     14.36000    -95.89000    163.44000
12     86.15000    -86.44000    163.44000
12     90.07000    -97.85000    163.44000
12     35.90000   -106.01000    163.16000
12     95.94000    -81.22000    162.88000
12    107.36000    -96.87000    162.88000
12     54.82000    -65.23000    162.88000
12     66.90000   -114.81000    162.08000
12     62.00000   -101.44000    162.08000
12     78.32000    -94.26000    162.08000
12     73.10000    -83.50000    162.08000
12    112.26000    -77.63000    162.08000
12    115.19000    -92.31000    162.08000
12    127.27000   -161.13000    162.08000
12    123.03000   -150.69000    162.08000
12     84.52000   -167.98000    162.08000
12     79.95000   -162.11000    162.08000
12     50.25000   -170.91000    162.08000
12     43.08000   -185.27000    162.08000
12     44.38000    -96.22000    162.08000
12     -5.22000   -115.14000    162.08000
12     -0.65000   -103.40000    162.08000
12      8.48000   -154.93000    161.91000
12      2.28000   -146.45000    161.62000
12     24.80000   -104.05000    161.51000
12     56.45000    -76.65000    161.45000
12    107.04000   -122.64000    156.39000
12     77.34000   -119.38000    156.39000
12     80.28000   -129.49000    156.39000
12    115.19000   -159.82000    156.17000
12     79.30000    -65.23000    155.94000
12    -21.54000    -96.22000    157.13000
12    -15.99000    -76.32000    157.42000
12    -15.99000    -66.87000    157.36000
12    -11.75000    -55.78000    156.85000
12    -30.67000    -85.13000    156.74000
12    -42.42000    -82.85000    156.74000
12    -49.93000   -117.10000    156.74000
12    -49.93000   -130.79000    156.74000
12    -35.90000   -123.29000    156.74000
12    -24.47000   -121.34000    156.74000
12    -15.66000   -104.37000    156.74000
12    -29.37000   -156.56000    156.74000
12    -18.27000   -157.21000    156.74000
12     27.41000   -128.84000    156.74000
12     66.57000    -62.30000    154.46000
12     74.08000    -56.10000    154.46000
12     64.29000    -49.25000    154.80000
12     40.46000    -59.69000    154.80000
12     41.12000    -72.41000    154.80000
12    102.79000    -70.78000    154.80000
12    122.70000   -142.86000    154.80000
12    110.30000   -149.71000    154.80000
12    133.79000   -113.51000    154.86000
12    128.57000   -126.55000    154.86000
12    118.78000   -111.55000    154.86000
12     67.55000   -170.59000    154.86000
12     20.88000   -184.29000    154.86000
12     82.23000   -109.59000    154.86000
12     18.93000    -50.56000    154.69000
12     18.93000    -65.89000    154.75000
12     95.94000   -109.27000    154.75000
12     95.94000   -128.84000    153.84000
12     76.36000   -179.07000    154.12000
12     77.34000   -188.53000    154.12000
12     89.09000   -178.42000    154.12000
12     96.92000   -182.00000    154.12000
12     15.01000   -160.15000    154.12000
12     23.50000   -168.96000    154.12000
12     30.35000   -182.98000    154.12000
12     62.33000   -174.50000    154.12000
12     65.59000   -163.41000    154.12000
12     67.22000   -149.39000    154.12000
12      4.24000   -182.00000    154.12000
12     15.01000   -176.79000    154.01000
12    -22.19000   -172.22000    154.06000
12    -12.73000   -170.91000    154.06000
12    -40.14000   -143.84000    153.49000
12    -39.81000   -133.73000    153.49000
12    -39.81000   -115.79000    152.87000
12     17.95000    -95.24000    153.21000
12     16.97000   -109.27000    153.21000
12     13.71000   -140.25000    153.21000
12    119.44000   -172.87000    153.21000
12    110.62000   -185.59000    153.21000
12    133.47000   -152.00000    153.21000
12    143.58000   -106.33000    153.21000
12    140.65000    -97.20000    153.21000
12    129.55000    -78.28000    153.21000
12    114.21000    -66.54000    153.21000
12     64.94000    -81.54000    152.81000
12     64.94000    -93.61000    152.87000
12     36.87000   -102.42000    152.87000
12     99.86000    -83.83000    152.87000
12    100.51000    -97.53000    152.87000
12     83.21000   -101.11000    152.87000
12     -4.24000    -79.91000    152.19000
12     -4.57000    -91.98000    152.19000
12    118.46000   -134.06000    152.19000
12     53.19000   -173.85000    152.02000
12     44.38000   -185.92000    152.02000
12     38.83000   -183.63000    152.02000
12     -6.85000   -120.03000    151.51000
12    117.15000    -99.81000    150.99000
12    119.11000    -91.98000    150.82000
12    112.91000    -90.35000    150.43000
12    113.56000    -79.91000    150.77000
12     49.28000    -66.21000    149.97000
12     59.07000    -70.78000    149.63000
12     90.39000    -75.35000    149.00000
12    130.20000    -89.70000    148.61000
12     47.64000    -53.17000    148.49000
12    116.17000    -59.04000    148.49000
12     36.55000   -125.25000    147.92000
12      7.83000    -50.56000    147.58000
12    -15.34000    -92.63000    147.24000
12    -15.34000    -69.15000    147.18000
12    -22.52000    -59.36000    147.18000
12     26.11000   -117.10000    146.90000
12     59.07000   -133.40000    146.90000
12     66.24000   -139.60000    146.90000
12     82.56000   -139.93000    146.90000
12      4.57000   -149.71000    146.73000
12     36.55000   -148.41000    146.28000
12     29.70000   -156.89000    146.33000
12     28.06000   -134.06000    146.33000
12     21.54000   -128.84000    146.33000
12    -15.66000   -105.03000    145.82000
12     -3.59000   -102.74000    145.71000
12    -12.07000    -53.82000    145.65000
12    -31.65000    -93.61000    145.65000
12    -43.40000    -88.07000    145.65000
12    -47.97000    -96.22000    145.65000
12    -37.20000    -76.98000    145.08000
12    -23.82000   -119.71000    145.42000
12    -38.51000   -122.64000    145.48000
12    -48.30000   -131.77000    145.42000
12    -31.98000   -156.24000    144.97000
12    -13.38000   -155.58000    144.34000
12    -23.82000   -146.78000    144.34000
12     76.36000    -66.54000    144.23000
12     75.06000    -60.34000    144.23000
12     87.13000    -65.23000    144.23000
12     17.95000    -52.19000    144.23000
12     59.72000    -54.47000    144.29000
12     63.31000    -64.26000    144.29000
12    128.90000   -122.64000    144.29000
12    136.73000   -112.53000    144.29000
12    115.85000   -158.85000    144.29000
12    125.64000   -141.56000    144.29000
12    140.97000   -142.54000    144.29000
12    129.23000   -170.26000    144.29000
12     99.86000   -192.12000    143.77000
12     86.48000   -181.03000    144.00000
12     71.47000   -174.50000    144.00000
12     71.79000   -190.16000    144.00000
12     63.31000   -157.54000    144.00000
12     55.15000   -165.70000    144.00000
12     20.23000   -185.27000    144.00000
12     18.93000   -162.76000    144.00000
12     -4.89000   -176.46000    143.43000
12    -23.82000   -174.18000    143.09000
12    -42.10000   -146.78000    143.09000
12    -50.25000   -120.03000    143.09000
12     12.73000   -111.55000    143.15000
12    113.24000    -69.47000    143.15000
12    129.88000    -69.15000    143.15000
12    129.55000    -83.50000    143.15000
12    135.43000   -101.44000    143.15000
12    141.95000    -92.63000    143.15000
12    148.15000   -105.03000    143.15000
12    142.28000   -131.77000    143.15000
12    133.79000   -154.93000    143.15000
12    124.98000   -152.32000    143.15000
12    102.47000   -152.00000    143.15000
12    115.52000   -171.57000    143.15000
12     85.82000   -192.77000    143.15000
12     78.64000    -80.56000    143.15000
12     48.95000    -77.63000    143.09000
12     40.14000    -63.60000    143.09000
12     98.22000    -61.97000    143.09000
12     14.03000   -133.40000    143.09000
12     16.97000   -142.54000    142.35000
12     38.51000    -95.24000    142.41000
12     34.92000   -108.29000    142.41000
12     81.26000   -101.44000    142.41000
12     93.33000   -107.31000    142.41000
12     99.20000    -95.89000    142.41000
12     40.46000   -185.92000    141.90000
12     -3.59000    -79.91000    141.84000
12    108.34000   -125.25000    141.90000
12    116.17000   -115.46000    141.90000
12     65.59000    -85.78000    141.90000
12    103.45000    -83.50000    141.90000
12     70.49000   -115.14000    140.48000
12     70.49000   -102.74000    140.48000
12     76.69000    -89.04000    140.48000
12    112.91000   -138.30000    140.48000
12    105.40000   -168.30000    140.48000
12    103.45000   -180.05000    140.48000
12     93.98000   -174.18000    140.48000
12     31.65000    -54.14000    139.79000
12     27.41000    -46.64000    139.79000
12    111.93000    -91.00000    139.79000
12     52.86000    -66.54000    139.79000
12      2.61000    -67.19000    139.79000
12      2.94000    -76.32000    139.79000
12     18.60000   -101.11000    139.79000
12    -46.01000   -103.72000    139.00000
12     20.56000   -174.83000    139.28000
12    123.03000    -59.04000    138.20000
12    120.41000   -186.90000    138.20000
12    146.19000   -117.42000    138.20000
12     22.19000    -63.28000    137.69000
12     47.97000    -54.14000    137.69000
12     57.11000   -141.56000    136.38000
12     78.32000   -139.93000    136.38000
12     77.67000   -127.86000    136.38000
12     58.74000   -129.49000    136.38000
12     30.67000   -122.64000    136.38000
12     -6.85000    -93.61000    136.04000
12    -16.32000    -91.65000    136.10000
12    -11.75000    -76.98000    136.10000
12     -9.14000    -62.62000    136.10000
12      6.85000    -49.90000    136.10000
12    -23.17000    -62.30000    136.10000
12    -52.54000    -86.44000    136.10000
12    -53.84000   -106.33000    136.10000
12    -62.33000   -124.27000    136.10000
12    -61.68000   -137.97000    136.10000
12    -56.13000   -149.06000    136.10000
12    -46.34000   -162.11000    136.10000
12    -28.72000   -162.11000    136.10000
12      6.85000   -181.68000    136.10000
12     25.78000   -149.39000    136.10000
12     36.22000   -145.15000    136.10000
12     24.15000   -133.73000    136.10000
12     93.66000    -87.09000    136.10000
12    -14.68000   -109.59000    135.64000
12     -7.83000   -102.74000    135.64000
12    -19.25000    -48.60000    135.64000
12    -34.92000    -90.35000    135.64000
12    117.48000   -105.35000    135.64000
12    125.96000    -98.18000    135.64000
12    116.17000    -78.28000    135.64000
12     38.18000    -74.37000    135.64000
12     65.27000    -74.37000    135.64000
12    104.10000   -112.20000    135.64000
12    106.38000   -103.07000    135.64000
12     87.46000   -127.53000    135.70000
12    100.18000   -137.32000    135.70000
12     97.90000   -123.95000    135.64000
12     80.60000   -112.53000    135.70000
12      6.85000   -153.95000    135.70000
12      3.92000   -142.21000    135.70000
12     27.41000    -87.09000    135.70000
12     -6.85000   -126.55000    135.70000
12    -10.12000   -144.82000    135.70000
12    -24.15000   -136.67000    135.70000
12      4.89000   -100.46000    135.70000
12    -37.53000   -110.25000    135.70000
12     15.99000    -74.69000    135.70000
12     11.42000    -89.37000    135.70000
12     82.23000   -162.11000    135.70000
12     72.77000   -152.97000    135.70000
12     89.74000    -77.30000    135.70000
12     50.91000    -92.96000    135.30000
12     55.48000   -107.31000    135.30000
12     45.36000   -122.97000    135.30000
12     -1.31000   -114.16000    135.30000
12      6.20000   -124.60000    135.30000
12    -23.50000   -121.01000    135.30000
12    -34.59000   -124.92000    135.30000
12    -25.13000   -102.74000    135.30000
12    -24.15000    -76.65000    135.30000
12     42.42000   -135.69000    135.36000
12     47.97000   -155.58000    135.36000
12     32.31000   -162.76000    135.36000
12     -1.96000   -165.04000    135.36000
12    -46.66000   -132.43000    135.36000
12     57.76000   -183.31000    135.36000
12     85.82000   -145.15000    135.36000
12    -42.10000    -75.67000    134.73000
12     46.34000   -174.83000    134.73000
12     43.40000   -105.35000    134.73000
12     55.15000   -118.07000    134.73000
12    119.44000   -129.49000    134.73000
12     32.31000   -175.81000    134.73000
12    -49.60000    -95.57000    134.17000
12    -65.27000   -106.33000    134.17000
12     16.64000    -52.84000    134.17000
12     63.63000    -60.34000    134.17000
12     82.23000    -66.21000    134.17000
12     89.41000    -60.67000    134.17000
12    112.58000   -156.89000    134.17000
12    126.94000   -173.85000    134.17000
12    139.34000   -143.84000    134.17000
12    131.18000   -113.51000    134.17000
12    127.59000   -128.19000    134.17000
12    124.98000   -144.17000    134.17000
12    -29.04000   -151.02000    134.22000
12    -16.64000   -160.80000    134.22000
12     20.23000   -205.49000    132.74000
12      3.26000   -202.23000    132.74000
12     -6.20000   -196.68000    132.74000
12     -7.83000   -174.50000    132.80000
12    -24.15000   -176.79000    132.80000
12    -44.71000   -147.43000    132.80000
12    -48.95000   -115.14000    132.80000
12     80.93000   -193.09000    132.80000
12     74.40000   -183.96000    132.80000
12     70.49000   -171.24000    132.80000
12     60.70000   -147.76000    132.80000
12    139.67000   -152.32000    132.80000
12    138.04000    -99.81000    132.80000
12    138.36000    -83.50000    132.80000
12    131.84000    -70.78000    132.80000
12    113.24000    -70.13000    132.80000
12    101.49000    -74.04000    132.80000
12     51.56000    -77.96000    132.80000
12     12.07000   -112.53000    132.80000
12     58.09000   -171.24000    132.80000
12     20.23000   -186.57000    132.80000
12     95.29000   -188.20000    132.80000
12    116.17000   -170.91000    132.80000
12    102.79000   -147.43000    132.80000
12    143.58000   -103.72000    132.80000
12     75.71000    -75.35000    132.80000
12     71.47000    -60.02000    132.80000
12     25.78000   -106.01000    132.80000
12     11.42000   -132.43000    132.80000
12     63.63000   -161.13000    132.80000
12     15.66000   -160.80000    132.80000
12     35.24000    -93.94000    131.55000
12     67.22000    -90.35000    131.55000
12     86.48000   -100.13000    131.55000
12     93.66000   -109.27000    131.55000
12     98.22000    -94.92000    131.55000
12    124.66000    -84.80000    131.55000
12    148.81000    -92.63000    131.55000
12    115.85000   -117.42000    131.55000
12    104.10000   -128.19000    131.55000
12    127.27000   -156.56000    131.55000
12     93.00000   -160.80000    131.55000
12     84.85000   -177.44000    131.55000
12     54.82000   -195.38000    131.55000
12     40.79000   -186.90000    131.55000
12    108.34000   -192.12000    131.55000
12    -36.55000   -139.28000    131.55000
12     -1.63000    -78.28000    128.77000
12      8.48000    -66.54000    128.77000
12     29.04000    -51.21000    128.77000
12     43.73000    -66.21000    128.77000
12    108.01000    -89.04000    128.77000
12     76.36000    -87.74000    128.77000
12     73.75000   -103.07000    128.77000
12     66.24000   -115.79000    128.77000
12    102.79000   -177.44000    128.77000
12     19.91000    -97.53000    128.25000
12    -13.05000    -84.80000    125.81000
12     -3.59000    -63.93000    125.81000
12      5.55000    -50.88000    125.81000
12     -8.81000    -51.86000    125.81000
12    -60.37000    -87.41000    125.81000
12    -61.35000   -125.25000    125.81000
12    -72.12000   -133.40000    125.81000
12    -60.70000   -143.52000    125.81000
12    -36.55000   -161.78000    125.81000
12      5.87000   -187.55000    125.81000
12    122.70000   -189.83000    125.81000
12    128.90000   -184.29000    125.81000
12    148.15000   -114.49000    125.81000
12     57.43000   -135.04000    125.81000
12     74.08000   -132.43000    125.81000
12     22.52000   -134.06000    125.81000
12     33.29000   -150.69000    125.81000
12     20.88000   -152.32000    125.81000
12     13.71000   -146.45000    125.81000
12     30.02000   -119.71000    125.81000
12     50.58000    -54.47000    125.81000
12    114.21000    -60.67000    125.58000
12    122.05000    -57.73000    125.58000
12    105.08000   -109.92000    125.58000
12     86.48000   -124.27000    125.58000
12     75.38000   -114.16000    125.58000
12     74.08000   -153.63000    125.58000
12    -13.71000   -109.59000    125.58000
12    -13.71000    -96.87000    125.58000
12     -7.83000   -136.34000    125.58000
12    -16.32000   -132.10000    125.58000
12    -26.11000   -135.36000    125.58000
12    -13.38000   -146.78000    125.58000
12      1.63000   -141.23000    125.58000
12     20.56000    -64.58000    125.58000
12     20.88000    -85.78000    125.58000
12     -0.33000   -101.44000    125.58000
12     93.00000    -85.13000    125.58000
12     88.11000    -78.28000    125.58000
12     64.94000    -73.71000    125.58000
12     51.56000   -212.01000    125.64000
12     76.69000   -214.62000    125.64000
12    103.45000   -204.51000    125.64000
12    -32.63000    -91.65000    125.64000
12    -39.16000   -106.66000    125.64000
12    113.24000   -140.91000    125.64000
12    -23.50000    -55.12000    125.64000
12    -19.25000    -63.28000    125.64000
12    -47.64000   -132.43000    125.13000
12    -37.53000   -119.05000    125.13000
12     42.42000   -144.82000    125.13000
12     46.66000   -158.19000    125.13000
12     30.02000   -163.41000    125.13000
12     -1.31000   -155.91000    125.13000
12      6.53000   -174.50000    125.13000
12     79.95000   -141.56000    125.13000
12     96.92000   -134.71000    125.13000
12    141.63000   -126.88000    125.13000
12    117.15000    -95.89000    125.13000
12    117.80000   -106.66000    125.13000
12     51.23000    -93.29000    125.13000
12     31.33000    -75.02000    125.13000
12      6.20000    -88.72000    125.13000
12     -2.28000   -118.40000    124.90000
12    -26.43000    -77.30000    124.90000
12     41.44000   -127.53000    124.90000
12    138.69000   -138.62000    124.05000
12    126.94000   -171.57000    124.05000
12    -65.92000   -102.42000    124.05000
12    -57.43000   -102.74000    124.05000
12    -54.17000    -93.29000    124.05000
12     58.41000    -62.95000    124.05000
12     82.56000    -57.73000    124.05000
12     89.74000    -71.43000    124.05000
12     98.88000    -61.97000    124.05000
12    136.08000   -116.77000    124.05000
12    122.37000   -115.79000    124.05000
12    123.68000   -144.17000    124.05000
12     46.34000   -119.05000    124.05000
12     53.84000   -108.29000    124.05000
12    111.28000   -159.82000    124.05000
12    -26.11000   -153.30000    124.05000
12     40.14000   -171.57000    124.05000
12     62.65000   -184.29000    124.05000
12     67.88000   -196.03000    124.05000
12    121.72000   -128.19000    124.05000
12    128.90000   -105.03000    124.05000
12    -11.42000   -176.13000    122.80000
12    -26.11000   -175.15000    122.80000
12    -26.11000   -188.85000    122.80000
12    -10.12000   -164.72000    122.80000
12     19.25000   -179.72000    122.80000
12     19.25000   -192.77000    122.80000
12    -39.81000   -149.06000    122.80000
12    -48.30000   -152.32000    122.80000
12    -50.91000   -115.46000    122.80000
12     20.88000    -46.97000    122.80000
12     18.27000    -53.82000    122.80000
12    140.65000    -82.52000    122.80000
12    151.74000   -102.74000    122.80000
12    141.30000   -101.44000    122.80000
12    112.26000    -77.30000    122.80000
12    100.51000    -75.35000    122.80000
12    127.92000    -70.13000    122.80000
12    131.84000    -92.96000    122.80000
12    146.19000   -141.88000    122.80000
12    140.97000   -153.30000    122.80000
12     72.12000    -57.08000    122.80000
12     33.61000   -110.25000    122.80000
12     17.30000   -109.27000    122.80000
12      7.51000   -111.55000    122.80000
12     62.00000   -152.65000    122.80000
12     69.51000   -174.83000    122.80000
12     86.15000   -192.44000    122.80000
12     99.53000   -148.73000    122.80000
12    116.17000   -172.54000    122.80000
12     58.41000   -166.35000    122.80000
12     53.52000   -176.79000    122.80000
12     51.23000    -75.35000    121.72000
12    100.84000   -100.13000    119.84000
12     19.91000   -206.79000    119.90000
12      0.65000   -205.81000    119.90000
12     -7.18000   -194.40000    119.90000
12    -17.30000   -197.99000    119.90000
12    -16.97000   -187.55000    119.90000
12    -27.74000   -104.05000    119.90000
12     94.31000   -169.94000    119.73000
12     82.56000   -168.63000    119.73000
12    104.75000   -193.42000    119.73000
12     89.74000    -94.59000    119.16000
12     90.39000   -112.20000    119.10000
12    101.81000   -122.97000    118.99000
12    146.85000    -92.96000    118.53000
12     61.68000    -87.41000    118.87000
12     28.72000    -94.26000    118.87000
12     36.55000    -99.48000    118.87000
12     12.73000   -124.27000    118.76000
12     10.77000   -133.40000    118.70000
12     77.34000    -92.96000    118.13000
12    106.38000    -90.02000    118.13000
12     76.03000    -73.06000    118.13000
12     62.65000   -102.09000    118.13000
12     42.75000    -69.80000    117.79000
12     -5.55000    -78.61000    117.79000
12     75.06000   -105.68000    117.51000
12    123.68000    -85.46000    116.88000
12     41.12000   -182.00000    116.71000
12     54.82000   -194.40000    116.71000
12     28.06000   -176.46000    116.71000
12     29.37000   -197.99000    116.71000
12     17.30000   -162.76000    116.71000
12     10.12000    -99.81000    116.83000
12     14.68000    -75.02000    116.32000
12     63.96000   -123.95000    116.32000
12     62.33000   -112.20000    116.32000
12    103.45000   -174.18000    116.20000
12     34.92000    -50.56000    116.20000
12     34.92000    -60.02000    116.20000
12     29.70000    -66.87000    116.20000
12    -44.38000    -85.46000    116.20000
12    -45.03000   -100.46000    116.20000
12    104.75000   -134.38000    116.26000
12     87.13000   -153.63000    116.26000
12    126.61000   -154.28000    116.26000
12     72.44000    -85.13000    116.26000
12    -50.58000   -144.17000    115.80000
12    -58.41000   -137.64000    115.80000
12    -71.79000   -137.32000    115.80000
12    -71.14000   -121.66000    115.80000
12    -64.94000    -83.17000    115.80000
12     -1.31000    -65.56000    115.80000
12      8.16000    -60.99000    115.80000
12      6.53000    -54.14000    115.80000
12     52.21000    -53.82000    115.80000
12    121.72000   -192.77000    115.80000
12    131.18000   -185.27000    115.80000
12     82.89000   -176.46000    115.80000
12     76.36000   -185.92000    115.80000
12     97.57000   -184.61000    115.80000
12      7.83000   -185.27000    115.80000
12     26.43000   -145.47000    115.80000
12     24.47000   -129.82000    115.80000
12     25.13000   -118.73000    115.80000
12     25.78000   -103.72000    115.80000
12    -25.13000   -120.36000    115.80000
12     57.43000   -133.73000    115.80000
12     67.88000   -143.84000    115.80000
12     77.34000   -130.79000    115.80000
12    -13.71000    -84.80000    115.80000
12     -4.57000    -85.78000    115.80000
12     43.08000    -83.83000    115.80000
12    -36.22000   -163.41000    115.75000
12    -21.21000   -163.41000    115.75000
12     13.71000   -147.10000    115.80000
12    -10.12000   -111.55000    115.23000
12    -21.54000   -111.55000    115.23000
12    -11.42000   -137.32000    115.23000
12     -1.31000   -129.82000    115.23000
12    -20.23000   -143.52000    115.23000
12    -34.59000   -133.73000    115.23000
12     89.09000    -85.13000    115.23000
12     96.59000    -85.78000    115.23000
12    107.04000   -144.49000    115.23000
12    148.15000   -110.57000    115.23000
12     18.60000    -63.28000    115.23000
12    -11.10000    -99.48000    115.23000
12      3.92000   -143.19000    115.23000
12    -29.70000    -90.35000    115.23000
12     21.86000    -88.39000    115.23000
12     63.63000    -70.78000    115.23000
12     88.11000   -121.66000    114.72000
12     -7.83000   -150.37000    114.72000
12    -39.16000   -121.34000    114.72000
12    -37.53000   -105.03000    114.72000
12    -47.32000   -133.40000    114.72000
12    -58.09000   -151.02000    114.72000
12    -16.32000   -132.10000    114.72000
12    -14.03000   -120.68000    114.72000
12    115.85000    -99.48000    114.72000
12    104.10000   -108.94000    114.72000
12    108.99000    -65.56000    114.72000
12    121.07000    -60.34000    114.72000
12     41.77000   -128.51000    114.72000
12     39.49000   -145.47000    114.72000
12     40.79000   -160.48000    114.72000
12     26.76000   -160.48000    114.72000
12      7.83000    -89.37000    114.72000
12      4.57000    -79.59000    114.72000
12     31.00000    -77.63000    114.72000
12     52.21000    -90.35000    114.72000
12     50.25000   -102.09000    114.72000
12     89.41000   -138.95000    114.72000
12     74.40000   -159.50000    114.72000
12    114.87000   -122.64000    114.72000
12    115.85000   -135.69000    114.72000
12    139.67000   -129.16000    114.72000
12    138.36000   -175.81000    114.72000
12    105.73000   -201.90000    114.72000
12     90.72000   -204.18000    114.72000
12     74.40000   -216.58000    114.72000
12     54.17000   -215.93000    114.72000
12      8.81000   -210.71000    114.72000
12      5.87000   -167.65000    114.72000
12      2.61000   -155.91000    114.72000
12    -16.64000    -70.13000    114.72000
12    -11.10000    -52.51000    114.72000
12    -22.84000    -61.32000    114.72000
12    -30.35000    -74.69000    114.72000
12     50.58000   -144.17000    114.72000
12     51.56000   -155.26000    114.72000
12    135.75000   -163.09000    114.72000
12    -61.35000   -101.77000    113.19000
12    -60.37000    -91.65000    113.19000
12    -72.44000   -106.33000    113.19000
12     47.97000   -117.75000    113.19000
12    -21.86000   -153.95000    113.19000
12    137.06000   -113.51000    113.19000
12    122.37000   -110.90000    113.19000
12    123.03000   -119.38000    113.19000
12    126.61000   -134.71000    113.19000
12    132.82000   -145.15000    113.19000
12    109.32000   -158.19000    113.19000
12    117.15000   -146.78000    113.19000
12    124.98000   -171.89000    113.25000
12     98.22000   -159.82000    113.19000
12    127.92000    -99.48000    113.19000
12    146.19000    -66.54000    113.19000
12     96.92000    -64.91000    113.19000
12     83.21000    -75.02000    113.19000
12     83.54000    -56.43000    113.19000
12     60.04000    -58.06000    113.19000
12     68.20000    -47.29000    113.19000
12     67.22000   -191.79000    113.19000
12    149.78000   -152.00000    113.19000
12    -34.26000   -152.32000    112.34000
12    -54.17000   -117.42000    112.34000
12    -51.23000   -108.94000    112.34000
12     11.42000   -109.92000    112.34000
12     37.20000   -118.07000    112.34000
12    137.06000    -80.24000    112.34000
12    146.19000    -80.56000    112.34000
12    139.67000   -103.40000    112.34000
12    155.33000   -103.07000    112.34000
12    105.08000    -78.28000    112.34000
12    119.76000    -77.96000    112.34000
12    123.35000    -70.13000    112.34000
12     93.33000    -71.76000    112.34000
12     71.79000    -58.71000    112.34000
12     68.85000   -175.15000    112.34000
12     61.68000   -160.15000    112.34000
12     98.22000   -146.45000    112.34000
12    119.76000   -162.11000    112.34000
12    116.50000   -173.52000    112.34000
12    112.58000   -186.24000    112.34000
12     57.43000   -180.70000    112.34000
12     50.58000   -169.94000    112.34000
12    -12.73000   -163.41000    112.34000
12     -6.53000   -173.52000    112.34000
12    -25.78000   -176.46000    112.34000
12     18.60000   -194.07000    112.34000
12     17.95000   -178.42000    112.39000
12     40.46000   -195.05000    112.39000
12     85.17000   -190.81000    112.34000
12    142.93000   -144.17000    112.39000
12      1.63000   -113.83000    112.34000
12      0.65000   -101.77000    112.39000
12     22.84000    -49.25000    112.34000
12     85.58000   -110.92000    108.81000
12     86.56000    -98.20000    108.81000
12     97.33000    -98.52000    108.81000
12     -0.90000   -194.74000    108.81000
12    -15.58000   -197.68000    108.81000
12    -12.32000   -206.49000    108.81000
12    -22.11000   -190.18000    108.81000
12     32.06000   -211.05000    108.81000
12     70.24000   -204.53000    108.81000
12    157.05000   -134.40000    108.87000
12    156.07000   -121.35000    108.81000
12     33.69000    -98.20000    108.87000
12    -20.80000   -101.46000    108.81000
12     52.29000    -72.10000    108.81000
12     60.45000    -90.04000    108.87000
12     75.46000   -116.46000    108.19000
12    148.89000    -95.26000    108.19000
12    133.88000    -91.67000    108.19000
12     11.18000   -120.05000    108.19000
12     10.20000   -133.10000    108.19000
12    -35.49000   -144.84000    108.19000
12     -1.55000   -212.68000    108.19000
12    101.57000   -120.70000    108.19000
12     39.89000   -108.63000    108.19000
12     86.23000   -167.34000    108.19000
12     69.92000   -103.74000    107.50000
12     76.44000    -92.00000    107.50000
12     55.23000   -197.35000    106.37000
12     34.35000   -180.07000    106.37000
12     29.45000   -188.87000    106.37000
12     21.95000   -204.53000    106.37000
12    -32.88000   -172.89000    106.37000
12    -42.99000   -152.67000    106.37000
12    105.49000    -88.09000    106.37000
12    105.49000    -95.26000    106.37000
12    121.48000    -85.15000    106.37000
12     75.79000    -65.58000    106.37000
12     40.55000    -71.12000    106.37000
12     45.77000   -184.96000    105.85000
12     27.17000   -173.54000    105.85000
12     84.27000   -152.34000    105.85000
12     77.10000   -142.88000    105.85000
12    105.16000   -173.22000    105.85000
12     57.52000   -114.83000    105.85000
12     64.70000   -124.62000    105.85000
12    105.16000   -133.10000    105.85000
12     71.22000    -81.56000    105.85000
12     55.56000    -80.26000    105.85000
12     14.44000    -77.97000    105.85000
12     31.41000    -70.15000    105.85000
12     35.98000    -56.77000    105.85000
12     -5.47000    -74.06000    105.85000
12    -50.50000    -96.57000    105.85000
12     33.04000   -136.68000    105.85000
12     15.75000   -160.82000    105.85000
12     16.40000    -99.50000    105.34000
12     17.05000   -142.56000    105.34000
12     29.13000   -149.73000    105.34000
12     27.49000   -124.29000    105.34000
12     25.86000   -110.26000    105.34000
12     41.85000    -80.91000    105.34000
12     -7.42000    -87.43000    105.34000
12      0.41000    -63.95000    105.34000
12     79.38000   -130.16000    105.34000
12     64.37000   -147.45000    105.34000
12     50.34000   -129.84000    105.40000
12     63.39000   -133.75000    105.34000
12     79.71000   -179.41000    105.40000
12    100.59000   -191.81000    105.40000
12     96.02000   -181.37000    105.34000
12    122.46000   -189.52000    105.34000
12    142.36000   -188.87000    105.40000
12      6.28000   -183.33000    105.40000
12     60.78000   -221.82000    105.40000
12    -52.46000   -141.25000    105.40000
12    -70.73000   -136.36000    105.40000
12    -70.73000   -121.03000    105.34000
12    -17.87000    -83.52000    105.40000
12     47.73000    -51.23000    105.40000
12     47.40000    -61.01000    105.40000
12      9.55000    -56.45000    105.40000
12      9.87000    -68.51000    105.40000
12    -42.01000    -85.15000    105.40000
12    -23.74000   -123.64000    105.40000
12    -13.30000   -181.04000    105.40000
12     87.86000    -84.17000    104.83000
12    115.93000   -131.14000    104.43000
12    102.22000   -105.70000    104.43000
12    143.99000   -133.42000    104.43000
12    147.58000   -111.24000    104.43000
12     -7.42000   -110.26000    104.43000
12    -21.13000   -109.61000    104.43000
12    -35.81000   -101.78000    104.43000
12    -44.30000   -136.03000    104.43000
12    -17.54000   -144.51000    104.43000
12     -6.77000   -134.40000    104.43000
12    -28.63000   -136.03000    104.43000
12    -56.05000   -152.99000    104.43000
12     51.32000   -208.12000    104.43000
12     50.99000   -219.86000    104.43000
12     75.46000   -218.23000    104.43000
12     94.39000   -200.61000    104.43000
12    106.79000   -204.20000    104.43000
12    120.17000   -202.25000    104.43000
12    142.03000   -177.78000    104.43000
12    137.47000   -161.47000    104.43000
12    113.64000    -96.24000    104.43000
12     91.45000   -126.57000    104.43000
12     65.35000    -70.80000    104.43000
12     53.93000   -100.81000    104.43000
12     44.46000    -92.00000    104.43000
12      7.26000    -90.04000    104.43000
12     25.86000    -85.80000    104.43000
12     22.27000    -65.25000    104.43000
12    110.71000    -64.93000    104.43000
12    118.87000    -57.43000    104.43000
12     46.42000   -140.93000    104.43000
12     49.36000   -153.97000    104.43000
12     30.43000   -160.50000    104.43000
12     40.22000   -165.06000    104.43000
12      2.04000   -143.53000    104.43000
12     -6.77000   -151.69000    104.43000
12      3.67000   -161.80000    104.43000
12    -11.01000   -122.66000    104.43000
12    -32.55000   -113.85000    104.43000
12    -40.71000   -123.31000    104.43000
12    135.18000   -126.25000    103.35000
12     -5.47000    -52.21000    103.35000
12    -10.03000    -64.93000    103.35000
12    -17.87000    -73.41000    103.35000
12    -30.92000    -89.39000    103.35000
12    -31.25000    -74.06000    103.35000
12    -21.46000    -54.82000    103.35000
12      8.57000   -203.22000    103.35000
12     85.25000   -205.51000    103.35000
12     74.16000   -162.13000    103.35000
12     88.84000   -137.34000    103.35000
12    -61.59000   -106.02000    102.90000
12    -61.59000    -96.89000    102.90000
12    -68.12000    -86.78000    102.90000
12    -51.48000    -82.87000    102.90000
12    -45.60000    -70.47000    102.90000
12    119.52000   -112.55000    102.90000
12    130.29000   -110.59000    102.90000
12    124.41000   -103.09000    102.90000
12    147.26000   -155.28000    102.90000
12    120.17000   -146.14000    102.90000
12    132.57000   -138.64000    102.90000
12    108.75000   -149.41000    102.90000
12     98.63000   -157.23000    102.90000
12     98.31000   -165.39000    102.90000
12    129.96000   -173.22000    102.90000
12    133.22000   -188.22000    102.90000
12     67.31000   -189.85000    102.90000
12     83.95000    -61.01000    102.90000
12     57.84000    -51.23000    102.90000
12     57.84000    -61.99000    102.90000
12     68.94000    -49.27000    102.90000
12    123.76000   -122.33000    102.90000
12    130.61000   -151.36000    102.90000
12    108.75000   -161.80000    102.90000
12     97.00000    -60.36000    102.90000
12    135.51000    -81.89000    102.33000
12    119.84000    -76.02000    102.33000
12    144.32000   -144.84000    102.33000
12    120.50000   -156.91000    102.33000
12    116.25000   -179.09000    102.33000
12    110.05000   -187.89000    102.33000
12     65.02000   -173.54000    102.33000
12     60.78000   -159.84000    102.33000
12      1.39000    -99.18000    102.33000
12     99.61000    -80.26000    101.70000
12     95.37000    -72.10000    101.76000
12    -10.36000   -163.76000    101.76000
12    -29.61000   -155.60000    101.76000
12    -52.46000   -113.85000    101.76000
12     41.85000   -124.62000    101.76000
12     60.78000   -183.98000    101.76000
12    121.48000   -168.32000    101.76000
12    143.99000   -165.71000    101.76000
12     81.66000   -188.55000    101.76000
12     15.75000   -193.76000    101.76000
12     38.26000   -194.09000    101.76000
12      8.24000   -168.98000    101.76000
12     50.34000   -170.93000    101.76000
12    107.44000   -140.93000    101.42000
12    140.08000   -101.13000    101.14000
12      3.67000   -111.57000    101.14000
12    -10.03000    -99.50000    101.14000
12    -19.82000   -166.69000    101.19000
12     22.27000    -53.18000    101.19000
12    105.16000    -75.04000    100.40000
12     81.66000    -76.34000     99.77000
12     98.31000    -97.87000     98.75000
12     96.02000    -89.72000     98.75000
12     90.47000   -116.14000     98.75000
12     79.05000   -103.42000     98.75000
12     88.52000    -98.52000     98.75000
12     31.08000   -101.13000     98.29000
12     62.41000    -92.33000     98.63000
12     71.55000   -205.51000     98.63000
12     50.66000   -238.12000     98.63000
12    -13.62000   -205.83000     98.63000
12    -11.99000   -194.74000     98.63000
12    -18.19000   -194.74000     98.63000
12    -46.91000   -171.91000     98.63000
12    -21.13000    -95.91000     98.63000
12     32.06000    -46.99000     98.63000
12    153.13000   -139.62000     98.58000
12    155.41000   -125.27000     98.58000
12    139.75000    -67.86000     98.58000
12     95.70000   -143.53000     98.58000
12     17.70000   -180.07000     98.58000
12     28.15000   -214.31000     98.58000
12     35.65000   -206.16000     98.58000
12     12.81000   -216.27000     98.58000
12     -1.22000   -192.46000     98.35000
12    -30.92000   -184.96000     98.35000
12     42.50000   -114.51000     98.01000
12     41.85000   -103.74000     98.01000
12    147.26000    -92.00000     98.01000
12    108.10000   -119.07000     98.01000
12     14.77000   -113.53000     98.01000
12      8.89000   -127.55000     98.01000
12      0.74000   -214.97000     98.01000
12     85.25000   -168.65000     98.01000
12    -60.29000   -128.53000     98.01000
12    -60.61000    -73.41000     98.01000
12     78.40000   -115.16000     98.01000
12     10.20000   -150.71000     98.01000
12     19.99000   -131.47000     97.61000
12     66.33000   -104.39000     97.38000
12     76.44000    -90.37000     97.27000
12    112.34000    -87.11000     96.08000
12    121.48000    -87.76000     96.08000
12    127.35000    -95.59000     96.08000
12     44.46000    -70.80000     96.08000
12     71.22000    -60.36000     96.08000
12    -40.38000   -148.43000     96.08000
12    -36.14000   -172.24000     96.08000
12     58.17000   -196.70000     96.08000
12     85.58000   -222.47000     96.08000
12     -2.20000   -172.24000     96.08000
12     31.41000   -185.94000     96.08000
12     24.23000   -201.92000     96.08000
12     47.40000   -182.67000     95.74000
12     25.21000   -169.30000     95.74000
12     31.74000   -133.10000     95.74000
12     85.58000   -152.34000     95.74000
12     77.75000   -143.53000     95.74000
12     63.06000   -120.05000     95.74000
12     53.93000   -114.51000     95.74000
12     56.21000    -80.91000     95.74000
12     34.02000    -64.27000     95.05000
12     14.11000    -73.73000     94.83000
12      2.69000    -59.06000     95.00000
12     -6.77000    -87.43000     94.88000
12    -15.91000    -85.80000     94.77000
12    -46.26000   -100.81000     94.83000
12    -72.36000   -122.66000     94.83000
12     75.14000   -175.83000     94.83000
12     97.33000   -182.02000     94.83000
12     59.80000   -150.06000     94.83000
12     65.67000   -138.64000     94.31000
12     79.05000   -127.23000     94.26000
12     50.34000   -127.23000     94.14000
12     44.79000   -141.25000     94.09000
12     44.46000   -158.21000     93.69000
12     32.06000   -152.67000     93.86000
12     33.04000   -168.00000     93.86000
12     58.17000   -220.18000     93.86000
12     57.84000   -231.27000     93.86000
12    104.18000   -205.83000     93.86000
12     98.31000   -198.01000     93.86000
12    126.04000   -196.37000     93.86000
12    147.58000   -107.00000     93.86000
12    141.06000   -115.48000     93.86000
12     85.58000    -86.78000     93.86000
12    111.69000   -131.79000     93.58000
12     97.98000   -130.16000     93.52000
12    -18.84000   -108.31000     93.18000
12    -35.16000    -99.50000     93.18000
12    -30.27000   -108.96000     93.18000
12    -40.38000   -121.35000     93.18000
12    -40.06000   -134.73000     93.18000
12    -56.70000   -153.65000     93.18000
12    -68.12000   -138.64000     93.18000
12     73.83000    -50.90000     92.84000
12    128.66000   -128.86000     92.89000
12    120.17000   -141.58000     92.89000
12    119.84000   -128.86000     92.89000
12    129.96000   -106.35000     92.89000
12    111.36000   -108.96000     92.89000
12    100.92000   -105.37000     92.89000
12    131.59000   -142.88000     92.89000
12    137.14000   -183.33000     92.89000
12    132.24000   -188.55000     92.89000
12    132.57000   -177.13000     92.89000
12    143.67000   -155.60000     92.89000
12    -10.69000   -137.34000     92.89000
12    -20.15000   -140.27000     92.89000
12     -4.49000   -151.69000     92.89000
12    -61.92000    -98.85000     92.89000
12    -67.79000    -88.74000     92.89000
12     -1.22000    -71.45000     92.89000
12     39.24000    -55.14000     92.89000
12     50.01000    -47.97000     92.89000
12     57.84000    -53.84000     92.89000
12     56.54000    -64.27000     92.89000
12     68.94000    -74.39000     92.89000
12     87.21000    -63.62000     92.89000
12     30.76000   -115.81000     92.89000
12     16.73000   -101.46000     92.67000
12     11.83000    -92.98000     92.27000
12     24.56000    -85.15000     92.49000
12     39.89000    -81.24000     92.32000
12     46.75000    -92.98000     91.87000
12     17.70000    -62.32000     91.98000
12      2.37000    -99.50000     91.81000
12    -21.46000   -129.84000     91.81000
12    -31.57000   -140.60000     91.81000
12     71.22000   -165.39000     91.81000
12     71.22000   -154.62000     91.81000
12    110.38000   -155.60000     91.81000
12    121.15000   -183.65000     91.81000
12    109.40000   -191.16000     91.81000
12    109.40000   -170.93000     91.81000
12     97.33000   -161.15000     91.81000
12    143.67000   -146.47000     91.81000
12    133.22000    -83.52000     91.47000
12     66.33000   -181.04000     91.30000
12      3.35000   -203.22000     91.30000
12    -52.13000   -114.83000     91.30000
12    -53.11000   -106.02000     91.30000
12     56.86000   -161.80000     91.41000
12     50.34000   -169.95000     91.41000
12    144.32000   -167.67000     91.41000
12    158.35000   -114.51000     91.59000
12     91.78000    -75.36000     91.70000
12     -4.81000    -46.66000     91.70000
12    -12.64000    -56.12000     91.87000
12    -21.78000    -69.49000     91.87000
12    -31.90000    -89.39000     91.93000
12    -54.41000    -88.09000     91.98000
12    -43.32000    -89.39000     92.04000
12    -38.75000    -72.10000     92.04000
12    -51.15000   -140.60000     92.27000
12     -5.79000   -120.70000     92.27000
12      2.69000   -142.23000     92.27000
12     23.58000   -143.21000     92.27000
12     22.60000   -158.21000     92.27000
12    125.39000   -155.60000     92.27000
12    142.03000   -128.53000     92.27000
12    115.60000    -98.52000     92.27000
12    119.84000   -116.14000     92.27000
12    119.19000    -75.04000     92.27000
12    119.19000   -209.75000     92.27000
12     84.93000   -206.49000     92.27000
12     50.99000   -206.49000     92.32000
12     26.19000    -76.02000     92.32000
12    -16.56000   -149.41000     92.32000
12      7.59000   -183.00000     92.27000
12      8.24000    -83.52000     92.32000
12    102.22000    -66.56000     89.99000
12    -13.30000   -160.17000     87.83000
12    -23.41000   -194.09000     87.83000
12      0.41000   -192.79000     87.83000
12     -3.51000   -215.94000     87.83000
12     13.46000   -215.94000     87.83000
12     31.74000   -216.27000     87.32000
12     43.81000   -191.48000     87.38000
12     93.41000   -115.81000     87.38000
12     81.34000   -109.29000     87.38000
12     92.76000    -96.57000     87.38000
12    158.68000   -134.08000     87.38000
12    141.71000   -191.16000     87.38000
12     36.63000   -105.05000     87.38000
12     28.15000    -96.24000     87.38000
12     66.00000    -97.22000     87.38000
12     67.31000   -109.61000     87.38000
12     98.31000    -86.78000     87.38000
12     13.14000   -112.22000     87.38000
12    -13.62000    -99.50000     86.58000
12     16.07000   -124.62000     86.92000
12    104.83000   -143.53000     86.92000
12     90.15000   -138.32000     86.92000
12      8.24000   -130.16000     86.58000
12     14.11000   -149.08000     86.58000
12      5.63000   -159.19000     86.58000
12     79.71000   -186.26000     86.58000
12    -45.93000   -175.50000     86.58000
12    -27.66000   -152.01000     86.58000
12    -57.35000   -119.40000     86.58000
12    -65.84000   -112.22000     86.58000
12     70.90000    -87.11000     86.58000
12     60.45000   -194.09000     85.84000
12     69.92000   -201.92000     85.84000
12     83.95000   -225.73000     85.84000
12     69.26000   -226.38000     85.84000
12     27.17000   -202.90000     85.84000
12     23.58000   -191.81000     85.84000
12    110.05000    -85.48000     84.42000
12    143.99000    -95.26000     84.42000
12     34.02000    -69.17000     84.42000
12      4.65000    -55.47000     84.42000
12    -14.28000    -88.74000     84.42000
12     -2.53000    -80.26000     84.42000
12     53.93000   -112.87000     84.42000
12    156.72000   -146.14000     84.42000
12    -41.36000   -146.14000     84.42000
12    -64.86000   -123.96000     84.42000
12    -42.01000   -109.61000     84.42000
12     82.64000   -162.78000     84.42000
12     37.94000   -124.62000     85.50000
12     31.41000   -132.12000     85.50000
12     -7.75000   -174.52000     85.50000
12     -8.08000   -190.83000     85.50000
12    -22.43000   -173.54000     85.50000
12    -34.51000   -170.61000     85.50000
12    -34.51000   -159.52000     85.50000
12     41.20000   -177.78000     85.50000
12     26.84000   -178.43000     85.50000
12     18.03000   -167.34000     85.50000
12      6.28000   -168.65000     85.50000
12     66.65000   -122.99000     85.50000
12     56.21000    -85.15000     85.50000
12      1.39000   -112.22000     85.50000
12    -26.68000   -117.77000     85.50000
12     46.75000   -226.71000     85.50000
12    -32.88000   -182.02000     85.22000
12    -11.99000   -202.90000     85.22000
12     41.53000   -200.94000     85.27000
12     89.17000   -171.59000     85.27000
12    120.17000   -168.00000     85.27000
12    132.90000   -166.37000     85.27000
12     79.38000   -139.29000     84.71000
12     87.21000   -149.73000     85.05000
12     54.91000    -99.83000     85.05000
12     50.66000    -72.10000     85.05000
12     78.40000    -99.18000     85.05000
12     80.36000    -75.04000     85.05000
12    106.14000    -95.91000     85.05000
12    -26.02000    -79.28000     84.82000
12    -26.68000    -95.59000     84.82000
12      9.22000    -63.95000     84.82000
12     18.68000    -71.78000     84.82000
12     33.69000    -59.06000     84.82000
12    -51.80000    -73.08000     84.82000
12    -64.20000    -80.91000     84.14000
12    -26.35000    -60.36000     84.48000
12    103.53000   -178.11000     84.48000
12     92.11000   -184.63000     84.48000
12     76.44000   -214.97000     84.48000
12     12.48000   -196.05000     84.02000
12     59.15000   -137.66000     84.02000
12     42.18000   -144.84000     84.02000
12     44.14000   -131.47000     84.02000
12     53.27000   -124.62000     84.02000
12    -53.76000   -127.23000     83.46000
12     99.94000   -202.25000     83.46000
12    105.49000   -210.07000     83.46000
12    114.30000   -199.31000     83.46000
12    122.78000   -200.29000     83.46000
12     62.41000   -216.60000     83.46000
12    146.28000   -118.09000     83.46000
12    139.42000   -107.33000     83.46000
12    124.09000    -96.57000     83.46000
12    124.09000    -86.13000     83.46000
12     97.65000   -124.29000     83.46000
12    105.81000   -126.90000     82.89000
12     83.30000   -121.03000     82.89000
12    100.26000   -103.74000     82.89000
12     84.27000    -87.11000     82.03000
12     29.45000   -109.61000     82.38000
12    -38.42000   -120.38000     82.38000
12    -40.71000   -134.08000     82.38000
12    126.70000   -138.97000     82.38000
12    116.58000   -146.47000     82.38000
12    131.92000   -127.23000     82.15000
12    132.24000   -111.24000     82.15000
12    135.83000   -100.81000     81.64000
12    133.88000   -181.04000     82.03000
12    117.23000   -209.75000     82.03000
12     69.59000    -54.49000     82.03000
12     77.75000    -55.47000     82.03000
12     88.84000    -60.69000     81.81000
12     41.20000    -81.56000     81.75000
12     15.09000    -83.84000     81.41000
12      6.28000    -95.91000     81.30000
12     -1.22000    -86.13000     80.73000
12     18.68000    -99.50000     81.12000
12    -58.66000    -96.89000     80.73000
12    -46.26000    -85.80000     80.73000
12     -1.88000    -62.64000     80.39000
12     -1.88000    -70.80000     80.39000
12     44.46000    -56.45000     80.39000
12     54.91000    -56.45000     80.10000
12     95.04000    -70.47000     80.10000
12     71.22000   -165.06000     79.93000
12     70.24000   -153.32000     79.93000
12     50.34000   -154.62000     79.93000
12     65.67000   -182.02000     79.93000
12     77.10000   -180.72000     78.40000
12    148.23000   -166.69000     78.91000
12    144.97000   -179.09000     78.91000
12    162.27000   -119.72000     78.91000
12    151.50000   -107.98000     78.91000
12    104.83000    -69.17000     78.91000
12     21.62000    -59.38000     78.91000
12     27.17000    -75.69000     78.91000
12     -8.08000    -48.94000     78.91000
12    -15.91000    -77.97000     78.91000
12    -24.39000   -107.66000     78.91000
12    -38.42000    -92.00000     78.91000
12    -55.39000   -106.68000     78.91000
12    -59.96000   -143.53000     78.91000
12    -57.68000   -153.65000     78.91000
12    -17.87000   -139.29000     78.91000
12    -27.00000   -138.64000     78.91000
12    -27.00000   -129.51000     78.91000
12     -0.57000   -149.73000     78.91000
12     -6.77000   -130.81000     78.28000
12    118.87000   -158.21000     78.62000
12     96.35000   -163.10000     78.62000
12    100.26000   -150.06000     78.62000
12     99.29000   -190.18000     78.62000
12    113.97000   -185.94000     78.62000
12     89.17000   -214.64000     78.62000
12     55.56000   -232.25000     78.62000
12     33.04000   -156.91000     78.62000
12     46.42000   -167.02000     78.62000
12     36.96000   -210.07000     77.15000
12      5.63000   -207.46000     77.15000
12      6.94000   -184.63000     77.15000
12    143.67000   -191.16000     77.15000
12    133.88000   -191.48000     77.15000
12    153.13000   -137.34000     77.15000
12     93.09000    -97.22000     77.15000
12     94.39000    -87.43000     77.15000
12     28.80000    -95.26000     77.15000
12     20.97000   -113.20000     77.15000
12     71.22000   -176.48000     77.15000
12     42.18000   -189.20000     77.15000
12     19.01000   -213.01000     77.15000
12      7.91000   -219.53000     77.15000
12     -2.85000   -214.31000     77.15000
12      2.04000   -159.84000     76.58000
12    -12.32000   -159.84000     76.58000
12    100.92000   -114.18000     76.58000
12     85.58000   -108.96000     76.58000
12     69.59000   -111.57000     76.58000
12     71.87000    -84.50000     76.58000
12     66.33000    -99.83000     76.58000
12    142.36000   -148.10000     76.58000
12    -13.62000   -103.74000     76.58000
12     63.39000    -71.78000     76.58000
12     90.47000    -77.00000     76.58000
12    -63.55000   -111.90000     76.58000
12    -22.11000   -149.73000     76.58000
12     26.84000   -121.68000     76.58000
12      7.26000   -121.68000     76.58000
12    106.79000   -142.56000     76.58000
12    116.25000   -116.79000     76.58000
12    112.01000   -108.96000     76.58000
12    117.89000   -129.18000     76.58000
12    141.38000   -131.79000     76.58000
12    133.88000   -150.06000     76.58000
12     56.54000   -193.11000     75.38000
12     68.28000   -200.94000     75.38000
12     81.99000   -225.40000     75.38000
12     68.28000   -229.32000     75.38000
12     -4.16000   -190.83000     75.38000
12    -16.56000   -177.46000     75.38000
12    -19.17000   -188.55000     75.38000
12    -38.10000   -159.84000     75.38000
12    -44.30000   -176.80000     75.38000
12    -46.26000   -161.47000     75.38000
12      5.63000   -107.00000     75.10000
12     54.25000    -83.84000     75.10000
12     -8.73000   -115.48000     75.10000
12    -25.37000   -120.05000     75.10000
12     91.78000   -134.73000     75.10000
12     67.96000   -129.84000     75.10000
12     27.17000   -134.08000     75.10000
12     37.61000   -113.53000     75.10000
12     10.85000   -137.34000     75.10000
12     18.68000   -151.04000     75.10000
12      8.57000   -157.23000     75.10000
12     26.19000   -173.87000     75.10000
12     10.20000   -171.59000     75.10000
12     33.69000   -198.01000     75.10000
12     77.10000   -205.18000     75.10000
12     36.96000    -49.92000     75.10000
12    107.12000    -81.89000     72.14000
12    110.38000    -90.69000     72.14000
12    120.50000   -102.11000     72.14000
12    127.68000   -118.75000     72.14000
12    128.00000   -129.18000     72.14000
12    145.30000   -119.40000     72.14000
12    118.54000   -139.95000     72.14000
12    105.49000   -177.46000     72.14000
12     77.75000   -114.83000     71.86000
12     59.80000   -116.14000     71.74000
12     44.46000    -87.76000     71.57000
12     42.18000    -78.30000     71.57000
12     61.11000    -61.67000     71.57000
12     71.55000    -55.14000     71.57000
12     30.43000    -62.64000     71.12000
12     11.18000    -65.25000     71.06000
12     11.50000    -90.04000     71.35000
12     17.38000    -78.30000     71.35000
12     44.46000    -71.78000     70.84000
12    -31.57000    -68.51000     71.01000
12    -25.70000    -84.17000     71.01000
12    -21.78000    -92.98000     70.66000
12    -30.27000    -99.83000     70.89000
12    -42.34000   -108.96000     70.84000
12    -35.49000   -120.38000     70.84000
12    -37.77000   -127.88000     70.84000
12    -38.42000   -137.66000     70.84000
12    -38.42000   -149.41000     70.84000
12    -47.89000   -144.84000     70.84000
12    -47.24000   -127.88000     70.84000
12    -60.61000   -129.51000     70.84000
12    -68.12000   -121.03000     70.84000
12     97.65000   -205.18000     70.72000
12    123.43000   -202.25000     70.72000
12    134.86000   -174.52000     70.49000
12    133.88000    -97.87000     70.38000
12    141.06000    -94.28000     70.38000
12     44.79000   -141.90000     70.32000
12     52.95000   -135.05000     70.32000
12     47.73000   -126.90000     70.32000
12     56.21000   -103.74000     70.21000
12     87.21000   -144.84000     70.04000
12    105.49000   -130.81000     70.04000
12    109.40000   -206.81000     69.93000
12     61.11000   -217.90000     69.87000
12     73.83000   -167.02000     69.81000
12     69.92000   -151.36000     69.81000
12     43.48000   -153.32000     69.75000
12     27.49000   -105.37000     69.70000
12     -2.53000    -77.32000     69.64000
12     -1.55000    -62.97000     69.64000
12    -51.80000    -87.11000     69.41000
12    -58.33000    -96.24000     69.41000
12    -43.32000    -71.45000     69.36000
12    -24.72000    -60.36000     69.36000
12    128.33000   -180.39000     69.24000
12     25.21000   -202.90000     69.24000
12     51.64000   -225.08000     69.24000
12     89.50000   -175.17000     68.56000
12    156.07000   -121.35000     68.56000
12     94.72000    -68.51000     68.56000
12     86.23000    -68.51000     68.56000
12     30.43000    -78.63000     68.56000
12     33.04000    -68.19000     68.56000
12     23.25000    -53.51000     68.05000
12      4.32000   -143.86000     68.33000
12     -6.12000   -138.97000     68.33000
12    -19.17000   -140.93000     68.33000
12    108.10000   -160.50000     68.33000
12    123.76000   -159.52000     68.33000
12    138.77000   -162.45000     68.33000
12    140.73000   -174.52000     68.22000
12    150.52000   -158.86000     68.28000
12     30.76000   -152.01000     68.22000
12    110.05000   -190.18000     68.28000
12     48.71000   -233.56000     68.28000
12     80.69000   -213.01000     68.28000
12     51.32000   -164.74000     67.77000
12     61.11000   -156.91000     68.05000
12     29.13000   -163.10000     68.05000
12     82.32000    -95.91000     68.05000
12     85.58000    -83.84000     68.11000
12    -15.58000    -78.95000     67.82000
12    -41.03000    -94.61000     67.71000
12    -36.47000    -80.91000     67.71000
12    -53.11000   -109.94000     67.65000
12    -50.50000   -121.68000     67.65000
12     -5.47000   -172.89000     67.65000
12    -14.93000   -202.25000     67.65000
12     12.16000   -196.70000     67.65000
12     42.18000   -172.56000     67.65000
12     54.25000   -182.02000     67.59000
12     63.72000   -166.04000     67.59000
12     88.19000   -152.99000     67.37000
12     78.40000   -129.18000     67.37000
12     82.32000   -121.03000     67.37000
12    104.51000   -100.48000     67.37000
12    117.56000   -173.87000     67.37000
12     93.74000   -194.74000     67.37000
12     76.77000   -192.46000     67.37000
12     -3.18000   -210.73000     67.08000
12     15.42000   -219.53000     67.08000
12     32.06000   -213.99000     66.63000
12    151.17000   -141.25000     66.63000
12    127.35000   -193.44000     66.63000
12    138.12000   -187.57000     66.63000
12     97.33000    -96.57000     66.40000
12     94.39000    -86.13000     66.40000
12    -15.91000   -105.70000     66.29000
12     -5.14000    -91.02000     66.29000
12     -2.85000   -102.76000     65.83000
12    -20.80000   -154.95000     66.23000
12      1.39000   -156.26000     66.17000
12    -15.25000   -164.08000     66.12000
12      6.61000   -182.67000     66.12000
12     70.90000   -175.50000     65.78000
12     83.62000   -224.75000     65.43000
12     66.65000   -228.34000     65.43000
12     49.36000   -199.31000     65.09000
12     36.63000   -119.07000     64.87000
12    102.88000   -112.87000     64.87000
12    116.58000   -118.42000     64.87000
12     66.00000   -135.05000     64.87000
12     47.40000   -186.92000     64.07000
12     -6.12000   -190.18000     64.41000
12    -20.15000   -175.83000     63.73000
12     68.61000    -79.60000     63.56000
12     28.80000   -127.23000     63.05000
12      9.22000   -132.77000     64.01000
12     33.04000   -193.44000     63.67000
12     87.21000   -112.87000     60.66000
12     74.16000   -113.53000     60.49000
12     97.00000   -140.27000     60.55000
12    129.96000   -130.49000     59.69000
12    145.30000   -124.29000     60.20000
12    110.71000    -90.37000     60.09000
12    116.58000    -94.93000     60.09000
12    105.81000    -77.32000     59.41000
12     66.65000    -56.12000     59.69000
12     42.50000    -52.86000     59.29000
12     47.40000    -86.45000     59.29000
12     43.81000    -77.32000     59.29000
12     22.93000   -105.70000     59.29000
12     25.21000    -96.89000     59.29000
12     17.70000    -89.06000     59.29000
12    -39.73000   -152.01000     59.29000
12    -40.38000   -139.95000     59.29000
12    -32.88000   -139.95000     59.29000
12    -49.19000   -150.06000     59.29000
12    -52.46000   -138.64000     59.29000
12    -63.23000   -127.23000     59.29000
12    -39.08000   -106.68000     59.29000
12    -45.28000    -87.11000     58.73000
12    -39.08000    -75.04000     58.38000
12     34.67000    -63.62000     58.67000
12     47.07000    -63.95000     58.21000
12     58.17000    -64.27000     58.04000
12     71.87000    -66.56000     57.82000
12     82.97000    -67.86000     58.16000
12    109.40000   -162.78000     58.21000
12    126.04000   -155.93000     57.87000
12    133.22000   -156.26000     57.87000
12    112.34000   -203.55000     57.87000
12    103.53000   -210.07000     57.87000
12     72.20000   -214.31000     57.87000
12     83.95000   -200.61000     57.13000
12     53.93000   -237.15000     57.70000
12     43.81000   -228.34000     57.70000
12     31.74000   -153.97000     57.30000
12     50.66000   -151.04000     57.30000
12     64.37000   -153.65000     57.30000
12     64.04000   -163.10000     57.30000
12     80.36000   -150.38000     57.19000
12    120.50000   -104.07000     57.19000
12     79.71000    -97.54000     57.02000
12     67.31000   -102.76000     57.02000
12     56.86000    -96.24000     56.45000
12     21.95000    -55.79000     56.85000
12     -7.10000    -80.91000     56.85000
12    -21.46000    -82.87000     56.91000
12    -18.84000    -94.93000     56.40000
12    -34.51000   -131.47000     56.11000
12    -15.58000   -137.34000     56.51000
12    153.13000   -141.58000     56.51000
12    138.45000   -183.98000     56.51000
12    123.76000   -183.33000     56.51000
12    126.70000   -194.74000     56.51000
12    111.03000   -181.37000     55.32000
12     99.29000   -193.76000     55.71000
12      4.65000   -181.04000     55.71000
12      1.39000   -159.52000     55.71000
12     11.83000   -149.73000     55.71000
12     -5.14000   -145.82000     55.71000
12     89.82000   -220.84000     54.58000
12     76.12000   -226.06000     54.58000
12     65.67000   -229.97000     54.58000
12    134.53000   -173.22000     54.58000
12    145.95000   -157.23000     54.58000
12     20.64000   -211.05000     54.58000
12     39.89000   -200.94000     54.58000
12     74.48000   -184.31000     54.63000
12     74.81000   -170.28000     54.63000
12    100.92000    -98.52000     54.63000
12     97.33000    -87.11000     54.63000
12     85.58000    -88.41000     54.63000
12     84.93000    -73.73000     54.63000
12     97.65000    -73.41000     54.63000
12     -9.71000    -60.36000     54.12000
12    -17.87000   -156.58000     54.12000
12     -8.40000   -163.43000     54.12000
12     -7.10000   -182.02000     54.12000
12     -2.20000   -210.73000     54.12000
12     23.25000   -200.29000     54.12000
12     56.54000   -223.45000     54.12000
12    113.97000   -113.85000     54.12000
12    109.73000   -133.10000     54.12000
12     81.99000   -126.25000     53.44000
12     68.28000   -130.49000     53.78000
12     98.63000   -111.90000     52.93000
12     97.98000   -125.92000     53.33000
12     68.61000    -79.60000     53.33000
12     22.93000    -67.86000     53.33000
12     -3.18000   -109.61000     52.42000
12    -16.56000   -108.96000     52.47000
12    -32.22000    -89.72000     52.47000
12     47.40000   -133.75000     51.90000
12     35.33000   -124.29000     51.90000
12     32.06000   -105.70000     51.90000
12     64.37000   -116.79000     51.90000
12     58.82000   -137.34000     51.39000
12     42.83000   -144.84000     51.79000
12     52.62000   -109.29000     51.79000
12     53.93000   -123.31000     51.79000
12     43.48000    -95.26000     51.79000
12     53.27000   -182.67000     51.79000
12     43.81000   -193.11000     51.79000
12     60.13000   -193.44000     51.79000
12     80.36000   -212.36000     51.79000
12     99.61000   -177.46000     51.79000
12    122.46000   -169.63000     51.79000
12     43.48000   -112.22000     51.79000
12     -5.47000   -134.08000     51.79000
12      4.32000   -139.29000     51.79000
12    -30.59000   -119.07000     51.79000
12    -44.62000   -121.35000     51.79000
12    -20.80000   -170.61000     51.34000
12    -10.36000   -197.68000     51.68000
12     -0.90000   -190.50000     51.73000
12     12.16000   -215.94000     51.73000
12      7.59000   -202.90000     51.73000
12     14.77000   -186.26000     51.73000
12     46.09000   -171.26000     51.73000
12     53.60000   -159.52000     51.73000
12     38.26000   -159.19000     51.62000
12      9.55000   -159.52000     51.68000
12     20.31000   -166.69000     51.68000
12     28.47000   -141.90000     51.68000
12     21.62000   -114.51000     51.68000
12     19.99000   -129.51000     51.68000
12      6.28000   -128.20000     51.68000
12     10.85000   -114.51000     51.68000
12     12.81000   -101.78000     51.68000
12     -5.14000    -99.50000     51.68000
12     -9.71000   -123.64000     51.68000
12    -19.50000   -124.29000     51.68000
12    -25.04000   -147.45000     51.68000
12    -30.59000   -104.39000     51.68000
12      3.67000    -85.80000     51.11000
12     27.82000    -85.15000     51.51000
12     12.81000    -76.67000     51.34000
12      1.06000    -69.82000     51.28000
12     10.52000    -61.01000     49.86000
12    107.44000    -88.41000     49.40000
12    110.05000    -98.52000     49.86000
12    147.58000   -123.31000     49.91000
12    133.55000   -119.07000     49.91000
12    118.54000   -130.49000     49.91000
12    119.19000   -119.07000     49.91000
12    133.88000   -144.19000     49.91000
12     99.29000   -137.01000     49.91000
12     82.64000   -113.85000     49.91000
12     86.23000   -100.48000     49.91000
12     37.28000    -56.12000     48.44000
12     33.69000    -73.08000     48.44000
12     44.46000    -82.87000     48.44000
12    -46.58000   -147.12000     48.44000
12    -45.60000   -134.08000     48.44000
12    -54.41000   -130.16000     48.44000
12    -38.10000   -105.37000     48.44000
12    -34.51000   -154.30000     48.44000
12    132.57000   -156.26000     47.01000
12    127.02000   -135.38000     47.01000
12    118.87000   -101.78000     47.01000
12     62.41000    -68.84000     47.01000
12     51.32000    -71.12000     47.01000
12     46.75000    -57.75000     47.01000
12     17.05000    -91.67000     47.01000
12    102.22000   -207.46000     46.50000
12     81.66000   -199.31000     46.50000
12    125.72000   -191.16000     46.56000
12     91.13000   -143.86000     46.56000
12     77.10000   -137.99000     46.56000
12     64.70000   -154.95000     46.56000
12    -22.11000    -80.91000     46.56000
12    -33.20000    -74.06000     46.11000
12    -27.33000   -136.68000     46.39000
12    109.73000   -156.26000     46.39000
12    119.84000   -149.41000     46.39000
12    116.25000   -143.21000     46.39000
12    155.41000   -143.21000     46.39000
12     51.97000   -233.56000     46.39000
12     30.10000   -152.67000     46.33000
12     29.78000   -187.24000     45.37000
12     37.94000   -176.48000     45.37000
12     -0.24000   -152.01000     45.14000
12     -0.24000   -168.00000     44.85000
12      4.65000   -178.76000     44.17000
12     -9.38000   -141.90000     43.72000
12     69.26000   -144.51000     43.26000
12     90.80000    -75.04000     43.38000
12     97.65000    -95.91000     43.38000
12    110.71000   -115.48000     43.09000
12     80.03000   -223.12000     42.18000
12     69.92000   -228.99000     42.52000
12     70.24000   -129.84000     42.30000
12     89.82000   -129.51000     41.78000
12    109.40000   -121.68000     41.67000
12     93.74000   -112.55000     42.01000
12    -19.50000   -160.50000     41.78000
12     45.77000   -132.77000     41.05000
12     72.20000   -113.53000     40.02000
12     78.07000    -95.59000     40.48000
12     98.96000   -179.74000     39.97000
12    121.48000   -164.74000     39.74000
12     60.13000   -185.61000     39.00000
12     81.99000   -185.28000     38.77000
12     60.78000   -163.43000     38.77000
12     43.16000   -163.10000     38.03000
12     36.96000   -144.84000     37.29000
11     45.77000   -117.44000    194.09000
11     58.49000   -107.66000    187.78000
11     70.24000   -123.96000    187.83000
11     55.88000    -94.28000    184.25000
11     38.26000    -87.43000    183.51000
11     38.59000    -79.60000    183.45000
11     44.46000   -115.48000    183.63000
11     50.99000   -111.90000    183.63000
11     25.54000   -124.29000    183.63000
11     30.10000   -132.44000    182.94000
11     68.28000   -131.47000    182.77000
11      8.57000    -85.48000    172.65000
11     38.26000   -133.75000    171.91000
11     33.04000   -133.42000    171.57000
11     29.13000   -121.68000    171.46000
11     67.63000   -127.88000    171.40000
11     61.11000   -136.36000    171.40000
11     47.07000   -114.18000    170.44000
11     37.94000    -82.87000    169.98000
11     48.71000    -91.35000    169.41000
11     35.65000   -172.24000    163.56000
11     33.37000   -159.84000    162.88000
11     43.81000   -148.75000    162.59000
11     26.84000   -146.47000    162.53000
11     80.36000   -147.12000    162.31000
11     83.62000   -139.29000    162.19000
11     87.54000   -151.36000    161.80000
11     28.80000   -112.87000    161.85000
11     10.52000    -85.48000    161.17000
11     30.43000   -120.70000    160.43000
11     34.02000   -133.10000    159.81000
11     62.08000   -133.75000    158.95000
11     68.28000   -124.94000    158.73000
11     48.38000   -116.79000    158.61000
11     51.32000    -92.65000    158.44000
11     93.41000   -163.76000    156.96000
11     87.86000   -157.23000    157.30000
11     97.65000   -152.99000    156.74000
11    103.53000   -137.34000    156.96000
11    107.44000   -129.84000    156.51000
11     -0.90000   -164.08000    156.51000
11     -0.57000   -173.54000    155.94000
11    -15.91000   -149.08000    155.77000
11    -24.07000   -138.97000    155.54000
11    -12.64000   -130.49000    154.86000
11     -2.53000   -141.58000    154.86000
11      8.57000   -131.79000    154.69000
11     50.34000    -85.80000    154.12000
11     36.30000    -85.80000    153.67000
11     25.21000    -93.30000    153.38000
11     24.56000    -81.56000    152.19000
11     31.08000    -77.00000    151.79000
11      9.87000    -76.02000    152.07000
11     -3.18000    -62.97000    151.73000
11     35.65000   -173.22000    151.45000
11     39.89000   -161.80000    150.77000
11     46.09000   -157.89000    151.16000
11     46.09000   -151.36000    150.60000
11     56.86000   -142.88000    150.94000
11     78.40000   -152.01000    150.71000
11     80.36000   -168.65000    149.74000
11     85.58000   -148.75000    150.08000
11     86.23000   -120.05000    149.91000
11      3.67000   -100.48000    149.40000
11      3.02000    -88.74000    148.72000
11     13.79000    -89.39000    149.06000
11      4.32000   -111.24000    148.83000
11      4.32000   -121.35000    148.26000
11     -7.10000   -112.22000    147.92000
11    -23.09000   -130.16000    148.15000
11     -2.20000   -156.58000    148.09000
11     49.68000   -117.11000    147.24000
11     46.09000   -136.03000    146.62000
11     35.33000   -137.01000    146.39000
11     48.38000    -98.20000    146.67000
11     43.81000    -85.48000    146.28000
11     90.47000   -159.52000    146.16000
11     89.82000   -168.65000    145.65000
11    103.53000   -138.64000    145.65000
11     -3.18000   -167.67000    145.59000
11      8.24000   -166.04000    144.68000
11      8.57000   -171.26000    144.68000
11     26.51000   -105.37000    144.40000
11     36.63000   -116.79000    143.77000
11     -5.14000   -138.97000    143.94000
11     67.31000   -127.88000    142.75000
11     27.49000    -76.34000    139.74000
11     39.57000   -169.63000    137.41000
11     41.53000   -162.45000    137.41000
11      5.96000   -191.81000    137.24000
11     19.66000   -193.76000    137.12000
11     49.36000   -143.21000    137.07000
11     93.74000   -151.69000    136.67000
11     78.73000   -152.67000    136.04000
11     39.57000    -84.82000    136.21000
11     55.56000    -84.50000    135.70000
11     19.99000   -126.90000    135.42000
11     35.00000   -131.14000    135.42000
11     19.99000   -116.14000    135.08000
11    -12.64000   -118.09000    134.73000
11    -24.39000   -113.20000    134.39000
11     68.94000   -143.21000    134.39000
11     50.34000   -100.81000    133.43000
11     42.83000    -96.24000    132.18000
11     50.99000   -131.14000    131.38000
11     69.26000   -127.23000    131.15000
11     67.96000   -134.40000    130.98000
11      8.57000   -195.40000    126.26000
11     33.69000   -135.71000    124.16000
11     41.85000    -92.65000    121.37000
11     41.85000   -105.70000    120.12000
11     91.13000   -179.74000    119.84000
11     88.19000   -161.15000    119.50000
11     14.11000    -89.72000    119.10000
11     50.99000   -128.20000    117.62000
11      8.89000   -193.11000    114.78000
11     13.14000    -90.69000    107.22000
11      9.55000    -99.83000    106.71000
11     51.32000    -89.39000    104.04000
11     12.48000   -184.31000    104.04000
11     39.57000   -157.23000    104.04000
11     39.24000   -149.41000    103.41000
11    -15.58000   -133.10000    103.64000
11     -3.83000   -126.90000    103.35000
11    -16.89000   -118.09000    103.47000
11    -37.45000   -162.78000    103.30000
11     88.52000   -182.67000    102.78000
11     91.13000   -172.56000    102.78000
11     69.92000   -132.44000    102.78000
11     55.56000   -140.27000    102.67000
11      0.41000   -121.68000    102.56000
11     34.67000    -89.39000    102.05000
11    -19.82000   -157.56000    102.05000
11    -11.34000   -171.91000    102.05000
11     24.88000   -195.40000    102.05000
11     58.49000   -167.34000    101.99000
11     52.62000   -161.80000    101.65000
11     82.32000   -160.82000    101.65000
11     48.38000   -108.31000    101.65000
11     58.82000   -107.98000    101.25000
11     24.88000    -95.26000    101.36000
11      8.57000   -107.66000    101.31000
11     41.85000   -131.79000    100.97000
11     99.61000   -150.06000    100.68000
11     67.63000   -110.92000     99.20000
11     17.05000   -122.33000     97.27000
11      9.22000   -136.03000     97.27000
11     15.75000    -87.76000     96.19000
11     39.89000   -172.89000     96.19000
11     15.09000   -167.34000     95.74000
11    104.83000   -178.76000     94.60000
11     89.50000   -192.79000     94.60000
11     59.80000   -127.88000     94.60000
11     23.25000   -107.66000     94.54000
11     25.54000   -129.51000     94.43000
11     33.04000   -142.23000     94.48000
11     88.84000   -126.57000     94.14000
11     50.99000   -149.73000     93.80000
11    -16.23000   -119.40000     93.06000
11     -2.85000   -129.84000     93.06000
11    114.62000   -148.10000     92.55000
11     97.98000   -172.56000     92.38000
11    -10.36000   -109.61000     91.87000
11     62.74000   -173.22000     91.81000
11     -5.14000   -160.82000     91.53000
11     13.46000   -189.20000     91.59000
11      5.63000   -107.00000     90.85000
11     47.40000    -86.13000     90.85000
11     71.87000   -131.14000     90.28000
11      9.55000   -102.76000     90.56000
11      5.63000   -120.05000     89.82000
11     -5.79000   -103.09000     89.88000
11    113.97000   -177.78000     89.60000
11     58.17000   -106.02000     88.91000
11     33.04000    -87.76000     88.91000
11     23.25000    -92.00000     88.91000
11    -12.97000   -130.16000     88.46000
11     40.22000   -156.58000     88.69000
11      6.61000   -175.83000     88.69000
11     51.64000   -141.90000     88.52000
11     21.95000   -118.09000     87.95000
11     43.48000   -112.55000     87.95000
11     46.42000   -101.13000     87.95000
11     38.59000    -93.30000     87.72000
11     16.07000   -139.29000     87.44000
11     19.01000   -182.67000     87.44000
11     45.44000   -121.35000     87.32000
11     77.75000   -197.35000     87.26000
11    -22.76000   -160.82000     86.92000
11     52.95000   -182.35000     85.05000
11     -7.42000   -139.95000     82.32000
11     59.47000   -150.71000     82.32000
11     65.35000   -143.21000     82.32000
11     79.05000   -148.75000     82.32000
11     86.89000   -194.09000     82.32000
11     79.71000   -130.49000     82.32000
11      5.96000    -81.89000     82.15000
11     25.86000    -82.87000     82.03000
11     -4.81000   -123.31000     81.52000
11      0.08000   -138.97000     81.92000
11      2.37000   -142.88000     81.92000
11     32.06000   -144.51000     81.81000
11     34.35000   -168.32000     81.81000
11    104.83000   -167.02000     81.81000
11    109.73000   -159.84000     81.81000
11    109.08000   -152.67000     81.81000
11     51.64000    -94.28000     81.69000
11     32.72000   -185.28000     81.64000
11    -16.89000   -121.35000     81.64000
11     51.97000   -210.07000     81.64000
11     16.73000   -202.25000     81.52000
11     13.46000    -93.63000     81.52000
11     53.60000   -165.06000     81.41000
11     64.04000   -168.98000     81.35000
11     56.21000   -174.52000     81.35000
11     57.19000   -158.54000     81.18000
11     26.19000   -163.76000     80.33000
11     -4.81000   -166.69000     80.61000
11     -2.85000   -103.74000     79.42000
11     11.83000   -103.74000     79.42000
11     -3.51000    -95.26000     79.19000
11     46.09000   -107.66000     77.94000
11     24.56000    -91.35000     77.49000
11     41.20000    -95.26000     77.49000
11     18.03000   -184.96000     77.32000
11     12.16000   -112.55000     77.15000
11     17.70000   -137.34000     77.15000
11     37.61000   -106.35000     76.92000
11    -13.30000   -150.71000     76.41000
11    -25.04000   -161.15000     76.80000
11      0.41000   -177.46000     76.41000
11     17.05000   -124.62000     76.46000
11      5.30000   -130.16000     76.46000
11     46.75000   -119.40000     76.46000
11     61.43000    -92.33000     75.55000
11     22.93000   -194.42000     75.55000
11     82.97000   -162.13000     74.30000
11     93.09000   -183.98000     74.30000
11     15.42000   -161.47000     74.02000
11     36.30000   -131.79000     74.02000
11     59.15000   -126.57000     73.85000
11     72.85000   -104.07000     73.45000
11     93.09000   -125.59000     73.00000
11     59.15000   -142.56000     71.69000
11     72.85000   -143.53000     71.69000
11     80.69000   -135.71000     71.69000
11     78.40000   -152.34000     71.69000
11     84.27000   -185.61000     71.69000
11    112.01000   -149.73000     71.69000
11     49.03000    -95.26000     71.69000
11     14.77000    -99.83000     70.84000
11      4.32000    -98.20000     70.84000
11      6.28000    -80.58000     70.84000
11     28.47000   -184.96000     70.84000
11    -12.97000   -124.62000     70.84000
11    106.79000   -168.98000     68.45000
11     98.96000   -149.73000     68.50000
11     95.37000   -164.74000     68.50000
11     33.04000   -143.53000     68.50000
11     51.64000   -150.06000     68.50000
11      2.04000   -115.81000     68.16000
11     -2.53000   -128.86000     68.16000
11     17.38000   -126.57000     66.17000
11     21.95000   -117.77000     66.23000
11     13.79000   -110.59000     66.23000
11     44.46000   -207.46000     66.23000
11     19.99000   -182.02000     66.23000
11     -8.40000   -154.62000     66.23000
11     12.16000   -207.46000     66.23000
11     14.77000   -190.18000     66.23000
11     47.07000   -118.42000     66.23000
11     49.68000   -107.66000     66.23000
11     41.53000   -106.68000     66.23000
11     37.94000    -96.89000     66.23000
11     28.47000    -89.72000     66.23000
11     92.76000   -107.00000     66.23000
11    106.14000   -143.53000     65.95000
11     20.64000   -133.42000     64.24000
11      6.61000   -107.00000     64.24000
11     11.18000   -122.66000     64.24000
11    -11.01000   -117.11000     64.24000
11     10.52000   -174.85000     64.24000
11    -23.09000   -167.67000     64.30000
11     83.62000   -165.06000     64.24000
11     96.68000   -186.26000     63.73000
11     35.98000   -135.05000     63.79000
11     71.87000    -89.39000     63.79000
11     61.43000    -89.72000     63.79000
11     55.88000    -79.60000     63.79000
11    -24.07000   -118.42000     63.79000
11     20.64000   -167.67000     63.79000
11     21.62000   -143.86000     63.44000
11     16.40000   -162.13000     63.39000
11     55.23000   -176.15000     62.53000
11     62.41000   -184.31000     62.53000
11     59.15000   -130.81000     62.59000
11     66.33000   -120.70000     62.53000
11     31.41000   -174.19000     61.97000
11      9.22000    -92.33000     61.06000
11     16.73000    -82.21000     61.06000
11     63.39000   -145.82000     61.06000
11     76.44000   -140.60000     61.06000
11     86.23000   -135.38000     61.06000
11    113.64000   -151.36000     61.06000
11     85.91000   -188.87000     60.09000
11     30.43000   -182.35000     60.09000
11     22.93000   -188.87000     60.09000
11     87.21000   -174.52000     57.13000
11     -2.53000   -172.56000     57.13000
11     92.43000   -155.93000     55.83000
11    -43.97000    -97.22000     55.14000
11    -43.32000   -164.74000     54.12000
11     43.81000   -208.12000     53.89000
11     52.62000   -200.61000     53.95000
11    112.34000   -170.93000     52.42000
11    120.82000   -197.35000     52.42000
11     47.07000   -215.29000     51.05000
11     61.76000   -215.29000     50.77000
11     66.33000   -204.85000     50.77000
11     74.48000   -196.37000     50.77000
11     54.58000    -83.84000     50.20000
11      4.32000    -99.18000     49.91000
11     73.51000   -160.50000     49.69000
11     82.97000   -159.52000     49.69000
11     87.21000   -188.55000     49.69000
11     93.09000   -182.02000     49.69000
11     32.39000   -169.30000     48.83000
11     23.58000   -179.41000     49.12000
11     22.60000   -122.01000     48.49000
11     10.85000    -84.82000     48.44000
11      4.98000   -108.96000     48.32000
11     13.79000   -122.66000     48.32000
11     23.58000   -100.81000     46.67000
11     31.41000    -92.65000     46.67000
11    101.57000   -159.52000     46.39000
11    101.24000   -146.80000     46.39000
11     63.39000   -174.85000     45.48000
11     91.78000   -155.28000     45.48000
11     90.80000   -171.26000     44.97000
11     59.15000   -100.15000     45.25000
11     68.94000    -98.52000     45.25000
11     32.39000   -133.42000     44.74000
11     12.16000   -147.77000     44.74000
11     20.64000   -156.58000     44.74000
11     -4.49000    -93.30000     44.23000
11     73.83000   -173.87000     43.04000
11     72.53000    -87.11000     41.84000
11    -14.28000   -133.42000     41.39000
11     -9.05000   -152.34000     41.39000
11     20.64000   -109.94000     41.39000
11     42.83000    -99.50000     41.39000
11     59.47000   -110.92000     41.39000
11     54.91000   -123.96000     40.99000
11     52.29000   -137.66000     41.16000
11     48.38000   -174.85000     40.82000
11    109.40000   -167.67000     40.82000
11     46.09000   -207.46000     40.82000
11     65.67000   -189.52000     40.36000
11      8.89000   -166.04000     40.53000
11     10.52000   -200.61000     40.53000
11      4.98000   -210.73000     40.53000
11      2.04000   -124.94000     40.25000
11     33.69000   -100.48000     39.51000
11     14.77000    -77.00000     38.94000
11     53.93000    -87.43000     39.34000
11     83.62000   -110.92000     39.06000
11     94.39000   -105.37000     39.11000
11     69.59000   -162.78000     38.83000
11     92.43000   -188.55000     38.83000
11    104.51000   -178.11000     38.83000
11     85.25000   -179.74000     38.89000
11     24.23000   -180.39000     38.26000
11     13.46000   -131.14000     38.26000
11     16.73000   -117.77000     37.35000
11     26.51000   -126.90000     37.46000
11      5.96000    -89.06000     36.61000
11      6.94000   -109.61000     37.01000
11     27.17000   -140.93000     35.47000
11     91.45000   -150.71000     35.19000
11     99.61000   -168.00000     35.19000
11    107.12000   -151.69000     35.19000
11     92.76000   -159.19000     35.19000
11     81.01000   -161.80000     35.19000
11     72.20000   -103.74000     34.96000
11     21.62000   -101.13000     34.74000
11      5.96000   -100.81000     34.22000
11     25.54000   -161.47000     34.56000
11     35.33000   -177.13000     34.56000
11     46.75000   -190.50000     33.71000
11    -10.03000   -165.39000     33.88000
11      1.71000   -173.22000     33.88000
11    -18.84000   -114.83000     32.40000
11     -8.08000    -93.30000     32.69000
11    -32.88000   -122.99000     32.52000
11    -31.25000   -147.12000     31.72000
11    -17.54000   -122.33000     31.72000
11     91.78000   -171.59000     29.28000
11     82.64000   -170.93000     29.28000
11    109.08000   -160.50000     28.82000
11    100.26000   -180.39000     28.54000
11     92.43000   -189.52000     28.14000
11     84.27000   -182.67000     28.42000
11     66.98000   -194.42000     28.31000
11     47.07000   -174.52000     27.91000
11     46.42000   -102.44000     27.34000
11     63.06000    -92.33000     26.89000
11     23.58000   -124.29000     26.72000
11     24.56000   -110.59000     26.66000
11     13.79000    -78.95000     26.09000
11      5.30000    -87.11000     25.87000
11      3.67000   -124.94000     24.73000
11     26.51000   -140.27000     24.73000
11     20.31000   -100.81000     23.99000
11     30.76000   -176.48000     24.22000
11     91.78000   -158.21000     23.93000
11     98.63000   -152.99000     23.48000
11     99.94000   -166.37000     23.76000
11     34.67000   -190.18000     23.31000
11     47.73000   -213.01000     23.19000
11     35.33000   -212.03000     23.31000
11     33.69000   -137.99000     22.51000
11     31.08000   -156.91000     21.38000
11     46.75000   -172.24000     17.11000
11     50.34000   -182.35000     16.83000
11     63.39000   -185.28000     16.71000
11     66.33000   -194.42000     16.60000
11     64.70000   -173.54000     16.03000
11     71.22000   -159.19000     16.03000
11     85.91000   -186.92000     15.63000
11     99.61000   -181.70000     15.75000
11     24.88000   -128.53000     15.35000
11     24.56000   -115.16000     15.35000
11     62.41000   -111.24000     15.35000
11     72.53000   -107.66000     14.89000
11      6.61000   -157.56000     14.89000
11     15.09000   -163.43000     14.61000
11     -0.57000   -162.13000     14.16000
11     19.01000   -184.63000     14.04000
11     35.65000   -181.04000     13.93000
11     29.13000   -174.85000     13.53000
11     83.95000   -145.17000     13.76000
11     19.99000   -143.21000     13.19000
11     27.17000   -142.23000     10.12000
11     36.63000   -153.32000      1.53000
