# Supplementary material for: Design Principles of Pancreatic Islets: Glucose-Dependent Coordination of Hormone Pulses
Source: PLoS One. 2016 Apr 1;11(4):e0152446. doi: 10.1371/journal.pone.0152446 (PMC4818077; doi:10.1371/journal.pone.0152446)
Supplement: S2 Dataset — Three-dimensional coordinates of α and β cells within human islets (n = 28). Columns represent types, x, y, and z coordinates (μm) of cells (rows) within an islet. The numbers of the first column are 11 (α cell) and 12 (β cell). (ZIP) [file pone.0152446.s010.zip › Human/H11.txt]

12     -4.89000    -13.05000    144.34000
12      0.65000      0.33000    144.34000
12    -26.11000    -17.29000    144.34000
12    -44.71000    -16.31000    144.34000
12     12.07000    -28.38000    137.24000
12    -17.30000     24.79000    135.76000
12     -5.87000     24.79000    135.76000
12     26.11000     -2.94000    135.76000
12    -34.26000    -18.92000    131.89000
12    -50.58000    -15.66000    131.89000
12    -29.37000    -29.03000    131.89000
12     -7.51000    -13.05000    131.89000
12     20.88000    -17.94000    131.89000
12    -53.52000     16.31000    131.32000
12    -68.53000      9.79000    131.27000
12     11.42000    -43.38000    129.45000
12     15.66000     -4.89000    129.45000
12    -56.45000     25.77000    127.12000
12    -13.05000     27.72000    124.56000
12    -22.19000     21.20000    124.56000
12    -80.28000      8.48000    123.36000
12     29.04000      8.48000    123.25000
12     16.64000      8.48000    123.25000
12     34.26000     -5.87000    123.25000
12     32.63000    -15.98000    122.23000
12     29.04000    -34.25000    122.28000
12     26.76000    -45.01000    122.28000
12    -46.99000     26.42000    121.09000
12    -47.32000     17.61000    121.09000
12      3.59000     39.79000    121.09000
12      9.46000    -10.44000    117.85000
12     16.97000    -14.35000    117.85000
12     16.64000     -6.20000    117.85000
12      7.83000    -42.40000    117.51000
12     10.44000    -48.93000    117.57000
12    -80.28000     21.20000    116.20000
12     15.99000     37.51000    116.20000
12     28.06000     32.29000    116.20000
12    -26.43000     29.68000    114.44000
12    -20.88000     41.75000    114.50000
12    -15.01000     49.58000    114.44000
12     -5.87000     50.56000    114.44000
12     31.00000     10.11000    112.90000
12     33.94000     -3.59000    112.90000
12    -84.19000      6.85000    112.90000
12    -46.66000     27.72000    110.97000
12    -58.41000     33.92000    109.15000
12     16.97000    -14.03000    106.08000
12     11.42000     51.54000    105.12000
12     22.52000     43.38000    105.12000
12     33.61000     30.33000    105.12000
12    -81.91000     27.72000    105.12000
12    -87.46000     19.24000    105.12000
12     -5.87000     37.51000    104.26000
12    -23.50000     34.25000    104.26000
12    -16.97000     49.25000    104.32000
12     26.76000     21.20000    104.32000
12     36.87000     20.87000    104.26000
12     29.04000     39.79000    104.26000
12    -24.47000     23.16000    104.32000
12     -3.59000    -25.77000    103.47000
12   -102.14000    -21.53000    101.59000
12   -103.45000     -4.89000    100.85000
12    -86.48000      8.15000    100.85000
12     34.26000     -5.22000    100.45000
12    -48.95000     31.64000    100.06000
12    -45.03000     22.18000    100.06000
12    -63.63000      1.30000     97.04000
12    -92.68000      3.59000     95.91000
12   -108.01000    -32.94000     95.79000
12     10.44000    -15.00000     95.68000
12     18.27000    -17.29000     95.68000
12    -21.21000     -1.30000     95.68000
12    -39.49000     -3.59000     95.68000
12    -17.95000     -9.46000     95.68000
12     -8.48000    -17.94000     95.68000
12     35.57000     36.53000     94.88000
12     37.53000     28.05000     94.88000
12     23.50000     45.34000     94.88000
12     19.91000     54.47000     94.88000
12      9.14000     52.84000     94.88000
12    -57.76000     35.88000     94.77000
12    -70.16000     37.18000     94.66000
12    -83.54000     27.72000     94.71000
12    -92.68000     21.20000     94.14000
12   -108.99000     -0.98000     94.54000
12   -110.30000     -9.46000     94.54000
12   -103.12000    -13.05000     94.54000
12     27.41000     22.51000     94.20000
12     -7.83000     38.49000     94.20000
12     -3.92000     31.64000     94.20000
12    -15.34000     48.93000     94.20000
12    -17.30000     39.47000     94.20000
12    -26.11000     46.64000     93.40000
12    -27.41000     25.44000     93.75000
12     31.33000    -29.03000     93.23000
12     45.69000    -27.07000     93.23000
12    -51.89000      1.30000     92.67000
12    -87.46000     15.33000     92.61000
12    -96.92000     14.68000     92.61000
12    -45.03000     21.85000     88.74000
12    -80.28000      9.13000     87.49000
12   -103.12000      5.22000     87.49000
12   -108.99000    -23.81000     87.21000
12     46.99000      6.52000     87.21000
12     39.16000    -22.18000     87.21000
12    -93.98000      6.85000     85.27000
12   -105.08000    -34.25000     85.27000
12      9.46000    -22.83000     85.27000
12     10.77000    -12.07000     85.33000
12     18.27000    -18.27000     85.27000
12    -21.86000     -3.59000     84.54000
12    -33.29000     -8.48000     84.54000
12    -60.04000     32.29000     84.54000
12    -71.79000     36.86000     84.54000
12   -108.01000     -9.79000     84.54000
12   -110.95000     -2.28000     84.54000
12    -85.82000     -4.24000     84.54000
12     22.52000     43.71000     84.54000
12     11.42000     53.82000     84.54000
12     38.18000     32.29000     84.54000
12    -83.54000     28.05000     84.31000
12    -17.30000     39.14000     83.00000
12    -17.30000     47.95000     83.00000
12    -25.78000     44.03000     83.00000
12    -94.31000     22.83000     83.00000
12     47.97000    -22.51000     82.77000
12     46.99000    -30.66000     82.77000
12     33.29000    -28.70000     82.77000
12     24.80000    -13.70000     82.77000
12     18.60000    -55.45000     82.77000
12     29.04000    -53.82000     82.77000
12    -90.39000     15.66000     82.09000
12    -97.90000     -3.91000     81.92000
12    -98.22000     15.00000     81.92000
12     31.00000     40.77000     81.30000
12    -51.23000     -5.54000     78.74000
12    -58.74000      3.59000     78.74000
12    -71.47000      3.26000     78.74000
12      1.31000     54.80000     77.77000
12     46.99000      5.54000     77.15000
12     44.05000     19.24000     77.15000
12   -114.54000    -21.85000     77.15000
12   -104.10000    -24.46000     77.15000
12   -103.77000      7.18000     77.15000
12    -81.91000      7.83000     77.15000
12     -5.55000    -13.05000     75.84000
12     -1.96000    -29.68000     75.84000
12     25.78000     30.99000     75.84000
12     37.53000    -18.27000     75.44000
12     47.32000    -12.07000     75.44000
12     17.62000     21.20000     75.44000
12     31.00000     20.22000     75.44000
12   -109.65000    -37.51000     75.21000
12    -93.66000      6.20000     75.21000
12     12.07000    -18.27000     75.21000
12     23.82000    -23.16000     75.21000
12      7.83000    -26.75000     75.21000
12     13.05000     52.19000     74.47000
12     22.84000     46.32000     74.47000
12    -56.78000     36.86000     74.47000
12    -65.92000     33.27000     74.47000
12   -110.30000     -2.28000     74.47000
12   -113.56000    -10.76000     74.47000
12    -40.79000     -1.63000     74.47000
12    -34.26000     -8.48000     74.47000
12    -79.30000    -18.27000     74.47000
12    -84.85000     -2.61000     74.47000
12    -82.23000     31.64000     73.96000
12     35.57000    -28.70000     72.14000
12     25.13000    -36.21000     72.20000
12    -15.01000    -20.87000     72.20000
12    -17.95000    -10.44000     72.20000
12     -3.59000     -1.63000     72.20000
12    -17.62000     42.73000     71.29000
12    -89.09000     17.94000     71.46000
12    -96.59000     16.31000     71.46000
12   -105.73000    -17.29000     71.29000
12   -109.32000    -28.70000     71.29000
12     46.34000    -23.16000     71.18000
12     34.26000     41.10000     70.89000
12    -73.10000      2.94000     66.80000
12    -75.06000     -6.20000     66.80000
12    -86.80000     25.44000     66.80000
12    -82.56000     10.11000     66.80000
12   -102.47000      6.52000     66.80000
12     45.03000      9.46000     66.80000
12     29.37000     12.39000     66.80000
12     17.95000     34.25000     65.95000
12     39.16000     26.09000     65.95000
12     27.09000     35.55000     65.49000
12     -5.22000     33.60000     64.98000
12    -41.12000     -1.96000     63.90000
12    -46.66000     34.57000     63.90000
12    -64.61000     37.51000     63.90000
12    -93.00000      5.22000     63.90000
12   -108.67000     -2.61000     63.90000
12    -74.73000    -14.35000     63.90000
12    -80.93000    -10.76000     63.90000
12    -82.56000    -22.51000     63.90000
12   -100.51000     -0.65000     63.05000
12     19.91000    -24.14000     63.27000
12     -5.55000    -14.35000     63.27000
12     12.40000    -30.01000     63.27000
12     25.78000     26.09000     62.88000
12     26.11000     48.27000     62.82000
12     50.25000    -29.68000     62.08000
12     34.26000    -29.36000     62.08000
12     29.04000    -35.88000     62.08000
12     46.99000    -15.33000     62.08000
12     52.54000     12.39000     62.08000
12      8.48000     53.17000     60.83000
12   -109.97000    -34.25000     61.23000
12   -111.28000    -15.00000     61.23000
12      6.85000    -21.20000     61.00000
12     -9.14000     -5.87000     61.00000
12    -15.01000    -19.57000     61.00000
12      0.00000    -29.36000     61.00000
12    -92.68000     14.03000     59.81000
12     38.83000     15.00000     58.56000
12    -14.03000    -28.38000     57.59000
12     28.06000    -20.22000     56.45000
12     42.42000    -24.46000     56.40000
12    -81.26000     29.03000     56.57000
12    -86.80000     23.48000     56.57000
12    -79.62000     15.98000     56.57000
12   -106.71000      5.87000     56.57000
12    -44.05000     17.61000     55.88000
12     29.04000     12.07000     56.17000
12   -102.14000    -40.12000     55.83000
12    -95.61000    -25.12000     55.20000
12    -63.63000     31.64000     53.55000
12    -47.32000     32.29000     53.55000
12    -41.77000     24.14000     53.55000
12     19.58000     34.57000     53.55000
12   -109.32000     -5.54000     53.10000
12     22.84000    -64.91000     53.10000
12     16.32000    -24.46000     53.04000
12     18.93000    -31.31000     52.42000
12     23.50000     25.77000     52.42000
12     49.60000     13.37000     51.45000
12     48.30000    -18.27000     51.45000
12     49.93000    -32.29000     51.39000
12   -110.30000    -33.27000     50.77000
12     25.78000     50.88000     50.77000
12     36.87000     25.77000     50.77000
12    -13.71000    -17.29000     49.80000
12      5.87000    -18.92000     49.80000
12      0.00000    -30.99000     49.80000
12     32.63000    -28.70000     49.80000
12     28.39000    -37.18000     49.80000
12    -95.61000     10.44000     49.35000
12   -110.62000    -19.24000     49.23000
12   -105.40000    -25.77000     49.23000
12     44.05000     23.81000     46.84000
12     38.51000     16.63000     46.28000
12    -37.53000     33.27000     46.67000
12    -77.01000     18.59000     46.39000
12    -50.91000     19.90000     44.68000
12    -93.66000    -41.42000     44.68000
12   -102.14000    -42.73000     44.68000
12    -95.94000    -26.75000     44.68000
12   -103.77000     -0.00000     44.68000
12    -97.90000    -14.03000     43.26000
12     42.10000    -24.46000     43.26000
12    -50.91000     33.27000     43.26000
12      0.65000     14.68000     43.26000
12      4.89000     46.64000     43.26000
12     21.54000     43.05000     43.26000
12     33.94000     44.03000     43.26000
12    -62.00000     28.70000     43.26000
12    -80.60000     28.70000     43.26000
12     22.84000    -60.99000     42.35000
12     19.58000    -26.75000     41.39000
12     49.60000    -16.96000     41.39000
12     49.60000     16.31000     41.39000
12     21.54000     25.77000     41.39000
12   -109.65000    -34.25000     40.42000
12    -93.66000     -7.18000     40.42000
12    -35.57000    -38.49000     40.42000
12    -11.42000    -44.03000     40.42000
12    -20.88000    -39.47000     40.42000
12    -14.36000    -18.27000     39.06000
12      3.92000    -15.98000     39.06000
12   -105.08000    -25.12000     38.20000
12     31.98000    -23.48000     38.54000
12    -35.90000     -9.46000     38.15000
12     51.23000    -26.75000     38.09000
12     -4.24000    -19.24000     37.98000
12     40.46000     22.18000     36.04000
12    -77.01000     17.94000     36.10000
12    -82.56000    -24.79000     36.04000
12     -0.98000    -30.01000     35.13000
12    -44.05000    -21.85000     34.34000
12    -94.63000    -38.49000     34.34000
12    -93.00000    -24.46000     34.34000
12    -45.69000     16.31000     34.34000
12    -34.26000     35.23000     34.34000
12     -8.48000     -6.52000     34.34000
12    -51.56000     29.36000     32.97000
12   -104.42000     -2.61000     31.72000
12    -85.82000     10.44000     32.06000
12   -108.34000    -15.33000     32.06000
12     51.23000     -5.87000     32.12000
12     35.24000     14.35000     32.12000
12    -98.22000    -15.33000     30.53000
12     47.97000    -15.98000     30.53000
12     41.44000    -33.92000     29.73000
12     46.66000     13.05000     29.96000
12    -25.13000    -40.77000     28.60000
12    -35.24000    -38.49000     28.60000
12      0.98000    -43.38000     28.65000
12    -10.77000    -42.73000     28.65000
12    -15.99000    -16.96000     28.65000
12    -89.09000     -8.81000     28.25000
12     11.42000    -15.98000     27.97000
12     13.71000    -27.40000     27.80000
12    -34.26000    -12.39000     27.69000
12    -53.52000     -3.91000     24.84000
12    -80.93000    -25.12000     24.90000
12     -9.14000    -26.09000     24.67000
12     42.42000    -24.14000     24.62000
12     29.04000     22.83000     24.62000
12     40.79000     20.55000     24.50000
12    -25.78000    -29.36000     22.97000
12    -41.77000    -19.24000     22.97000
12    -18.27000     -2.94000     22.97000
12     44.71000    -10.44000     20.07000
12     46.99000     -1.63000     20.07000
12     -7.83000     -7.83000     19.67000
12    -18.93000    -36.86000     18.19000
12     -4.57000    -43.05000     18.19000
12    -28.39000    -42.73000     16.03000
12    -44.05000    -28.05000     16.03000
12     -1.96000     11.09000     14.89000
12    -27.41000    -13.70000     15.46000
12      1.31000    -28.38000     14.72000
12      9.14000    -29.36000     14.72000
12     -8.81000    -28.38000     14.67000
12     33.61000     18.92000     14.50000
12     40.14000    -32.29000     13.13000
12    -43.08000    -19.24000     12.11000
12    -26.11000    -22.18000     11.88000
12     37.20000    -20.55000     11.26000
12    -13.05000    -15.66000      9.84000
12    -12.40000     -4.24000      8.93000
12     -5.87000    -10.44000      8.75000
12    -18.60000    -37.18000      7.28000
12      4.57000     -8.81000      6.82000
12    -25.13000    -12.72000      5.00000
12    -31.65000    -11.42000      5.00000
12     -6.85000    -37.51000      5.00000
12    -28.72000    -31.96000      4.26000
12    -28.39000    -38.16000      4.55000
12     -8.48000    -24.79000      4.43000
12      1.96000    -25.44000      4.38000
12      6.20000    -12.39000    135.99000
12    -47.97000     -6.52000    126.60000
12    -43.73000    -25.77000    123.99000
12     10.77000    -19.90000    123.88000
12      9.79000    -27.40000    122.63000
12     -1.31000     -1.96000    119.95000
12    -31.65000    -20.55000    118.13000
12    -55.48000    -15.33000    115.80000
12    -39.81000     -9.46000    115.41000
12    -58.41000     -2.94000    114.21000
12    -31.00000     12.39000    111.99000
12    -45.36000      8.48000    111.37000
12     12.73000    -27.72000    111.43000
12     30.02000    -17.29000    110.18000
12     11.75000     13.70000    106.82000
12    -12.07000     27.72000    106.14000
12      6.53000     -5.87000    105.63000
12    -75.06000     -2.94000    105.12000
12    -89.09000     -4.24000    104.38000
12    -78.32000    -20.55000    104.38000
12    -14.03000     15.98000    101.88000
12    -31.33000      8.81000    101.88000
12    -76.03000      9.13000    101.88000
12    -31.00000     -6.85000    101.88000
12     17.95000    -41.42000    101.88000
12     22.19000      0.98000     98.81000
12      3.26000    -42.40000     95.34000
12      9.79000    -32.94000     94.14000
12     30.35000    -17.94000     92.95000
12     32.63000     10.44000     92.04000
12    -37.85000     12.39000     90.96000
12     -3.26000     -0.65000     90.96000
12    -24.47000     12.39000     89.37000
12    -71.79000      3.59000     89.65000
12     -9.79000      8.15000     85.22000
12      2.28000     13.05000     85.22000
12     12.07000      2.61000     85.22000
12     17.95000     10.76000     85.22000
12    -21.21000    -29.36000     81.92000
12     -8.81000    -40.12000     81.92000
12      8.81000    -38.49000     81.92000
12    -42.75000     33.60000     81.81000
12    -33.61000     34.25000     81.81000
12    -38.83000     13.37000     78.40000
12    -25.45000     27.07000     78.45000
12    -25.78000     13.70000     78.45000
12    -30.02000    -18.92000     76.75000
12      6.85000      4.57000     74.70000
12      7.51000     14.03000     74.70000
12     -8.48000     13.05000     74.70000
12    -16.32000      7.50000     74.70000
12    -31.98000      5.22000     74.70000
12    -37.53000     35.55000     67.88000
12    -26.43000     31.96000     67.88000
12    -23.50000     15.98000     67.88000
12    -45.03000     13.05000     67.88000
12     28.06000     -9.13000     66.46000
12     38.83000     -8.15000     66.46000
12     29.70000      3.91000     66.46000
12    -30.67000      0.65000     63.96000
12    -21.21000      3.91000     63.96000
12    -11.75000      7.18000     63.96000
12     -1.63000     14.03000     63.96000
12      3.92000      6.85000     63.96000
12      9.79000     14.35000     63.96000
12     15.01000      4.24000     64.01000
12    -62.98000      1.96000     63.33000
12    -61.35000     -7.83000     63.67000
12     21.86000    -53.82000     60.03000
12     12.73000    -71.76000     60.03000
12      1.31000    -54.14000     60.03000
12      1.31000    -39.47000     60.03000
12    -27.41000     -9.46000     60.03000
12    -99.53000    -10.11000     58.38000
12    -88.43000     -1.30000     58.38000
12    -13.38000     42.73000     58.44000
12     -3.92000     49.25000     58.38000
12     47.32000      3.59000     56.74000
12     37.53000      2.61000     56.79000
12    -41.77000    -12.72000     56.79000
12    -16.97000    -42.40000     56.79000
12    -25.78000    -26.09000     56.79000
12    -36.22000    -26.75000     56.79000
12    -36.22000    -37.51000     56.79000
12    -91.37000    -38.49000     56.79000
12    -20.23000     25.77000     54.80000
12    -20.23000     36.86000     54.80000
12    -28.39000     13.37000     54.80000
12    -40.46000     10.76000     54.80000
12    -28.39000    -45.66000     53.50000
12    -81.58000    -15.66000     53.84000
12    -88.76000    -19.24000     53.84000
12    -35.90000     -2.61000     53.89000
12    -19.25000     -2.61000     53.89000
12     -2.61000      7.18000     53.89000
12     -9.14000     17.61000     53.89000
12     15.66000     12.39000     53.89000
12     27.41000     -5.54000     53.89000
12     34.92000    -12.72000     53.89000
12    -49.60000    -29.68000     52.47000
12    -54.17000    -21.53000     52.47000
12    -54.50000    -11.74000     52.47000
12    -66.57000    -12.39000     52.47000
12    -65.27000      1.30000     52.47000
12    -68.20000     12.07000     52.07000
12    -12.40000     10.11000     52.47000
12    -87.78000     14.03000     49.06000
12     49.93000     -6.85000     45.71000
12     50.25000      6.20000     45.71000
12    -35.24000    -26.75000     45.71000
12    -39.49000    -17.29000     45.71000
12    -44.05000     -6.52000     45.71000
12     -6.53000    -37.18000     45.71000
12    -35.24000      0.98000     43.21000
12    -44.71000      3.26000     43.21000
12    -84.19000    -11.42000     43.21000
12    -90.39000      2.61000     43.21000
12    -21.86000     26.09000     43.21000
12    -24.80000     12.07000     43.21000
12    -56.78000     -5.54000     38.49000
12    -55.48000    -18.59000     38.54000
12    -50.25000    -32.29000     38.54000
12    -16.97000      0.65000     38.54000
12     23.50000    -35.23000     38.32000
12     32.96000    -35.88000     38.32000
12     -1.63000     40.45000     31.89000
12     10.12000     42.40000     31.89000
12    -56.45000     20.22000     31.89000
12    -73.42000      7.50000     31.89000
12     -3.26000    -20.22000     25.98000
12     30.67000     -9.46000     28.60000
12     30.35000      1.63000     28.60000
12     19.91000      5.22000     28.60000
12     14.68000     22.83000     28.60000
12      4.24000     25.44000     28.60000
12     16.97000     32.94000     28.60000
12     24.15000     41.42000     28.60000
12      0.00000     11.74000     28.60000
12      4.24000      4.89000     28.60000
12    -20.23000     12.39000     28.60000
12    -24.47000     27.07000     28.60000
12    -18.93000     40.12000     28.60000
12    -41.12000      0.65000     28.08000
12    -59.07000      6.85000     28.08000
12    -65.27000     16.96000     28.08000
12    -76.69000    -12.72000     28.08000
12    -70.49000     -6.85000     28.08000
12    -81.91000     -0.65000     27.63000
12   -103.45000    -27.07000     26.66000
12   -108.01000    -35.88000     26.49000
12     27.09000    -30.01000     25.75000
12     23.17000    -41.42000     25.75000
12    -47.64000     12.07000     23.25000
12    -36.55000     29.03000     23.25000
12    -35.57000     40.45000     23.25000
12     32.31000    -17.29000     22.29000
12    -19.25000     24.79000     18.14000
12     -9.46000     28.05000     18.14000
12     -9.46000     38.81000     18.14000
12      5.22000     24.14000     17.91000
12    -15.99000     13.05000     17.85000
12     13.38000     -1.63000     17.62000
12      8.81000      3.59000     16.94000
12     26.76000     -7.18000     17.00000
12     36.55000      1.96000     16.88000
12     40.79000     13.37000     16.83000
12     21.86000      9.46000     15.92000
12    -28.06000     15.66000     15.92000
12    -38.83000     -2.94000     15.92000
12    -65.92000    -19.24000     21.03000
12    -56.13000    -17.29000     20.12000
12    -92.02000    -22.51000     22.57000
12    -55.80000     22.83000     17.91000
12    -74.08000     15.00000     17.79000
12    -65.27000      7.18000     17.11000
12    -73.42000     -1.96000     16.88000
12    -93.98000     -7.50000     16.20000
12    -86.15000      9.46000     16.15000
12    -57.76000     -5.87000     14.50000
12    -54.17000      2.28000     14.33000
12    -82.89000     -7.83000     14.33000
12    -80.93000    -17.61000     13.70000
12    -39.49000      8.81000     11.54000
12    -47.97000     13.05000     10.12000
12     16.64000    -16.63000      9.78000
12     26.11000    -28.38000      9.78000
12     46.34000     -6.20000      9.84000
12     34.59000      1.63000      6.48000
12     21.21000     -2.61000      6.48000
12    -19.25000      3.91000      4.21000
12     -9.46000     15.33000      4.55000
12     -0.33000     18.27000      4.55000
12     30.35000     17.29000      0.06000
11    -11.10000      4.24000    146.45000
11    -20.56000     -3.59000    138.83000
11     -6.85000     -2.94000    138.83000
11    -30.02000     -7.18000    138.83000
11    -15.01000     10.76000    136.61000
11      4.89000     26.75000    128.03000
11     -3.92000    -41.10000    128.03000
11      2.61000    -36.21000    128.03000
11     20.88000    -35.88000    128.03000
11      1.31000    -12.72000    122.11000
11     26.76000    -26.42000    122.11000
11     27.74000     -8.48000    122.11000
11     25.45000      0.65000    122.11000
11      8.81000      8.15000    122.11000
11     14.68000     17.61000    121.89000
11      0.33000    -26.09000    121.20000
11      0.33000    -47.62000    120.92000
11    -14.03000     -1.30000    125.13000
11    -12.73000     18.59000    121.89000
11    -17.95000    -16.96000    121.89000
11     -8.16000    -24.14000    120.86000
11    -52.86000     16.63000    120.35000
11     17.95000    -40.45000    116.20000
11    -15.99000      2.61000    114.67000
11     25.13000     17.29000    114.67000
11     15.66000     26.75000    114.10000
11      7.18000     25.12000    114.50000
11     -9.14000     41.42000    114.33000
11      6.85000      3.59000    111.54000
11     24.80000      2.61000    111.54000
11     24.80000    -27.40000    111.54000
11      1.96000    -33.60000    111.54000
11      1.96000    -45.99000    110.52000
11     -1.96000    -11.42000    111.37000
11    -88.43000    -23.16000    111.20000
11    -58.09000     17.61000    109.32000
11    -48.95000     16.96000    109.32000
11    -69.18000     27.40000    109.32000
11    -70.81000     16.63000    109.32000
11    -17.95000    -11.42000    109.32000
11     -1.96000    -21.20000    107.56000
11    -15.34000      4.57000    102.39000
11      7.51000      3.59000    100.45000
11    -92.35000    -12.72000    100.51000
11     23.82000     31.31000     99.94000
11     11.75000     32.94000     99.94000
11      8.81000     42.73000     99.94000
11     -2.61000     23.16000     98.29000
11    -70.81000     23.16000     98.29000
11    -60.70000     22.83000     98.29000
11    -52.21000     25.12000     98.29000
11    -64.94000     30.01000     98.29000
11    -82.23000    -11.74000     98.29000
11      0.98000    -18.92000     96.19000
11      8.16000     18.59000     96.25000
11     19.91000     -8.81000     92.95000
11     -8.48000     -9.46000     92.95000
11    -15.99000    -19.90000     92.95000
11    -25.13000    -13.70000     92.95000
11     20.88000    -29.68000     92.95000
11     16.97000     35.88000     90.85000
11    -50.91000     11.74000     90.85000
11    -46.01000     -8.15000     90.85000
11    -18.60000     25.12000     90.90000
11    -10.77000     30.99000     87.55000
11    -70.49000     23.81000     87.78000
11    -57.43000     25.77000     87.78000
11    -61.35000     18.27000     87.78000
11    -64.61000     12.39000     87.78000
11    -76.03000     -6.52000     87.78000
11    -87.78000      1.30000     87.78000
11     15.66000     28.38000     87.78000
11     27.09000     26.09000     87.78000
11      6.20000     35.55000     87.78000
11     -5.87000    -28.05000     87.78000
11     33.61000    -38.81000     87.78000
11     25.78000    -46.32000     87.78000
11    -10.77000    -52.19000     87.78000
11    -22.52000      5.54000     85.45000
11    -35.24000     22.18000     85.96000
11     35.24000     -7.50000     85.96000
11     29.04000      0.33000     85.96000
11      5.87000     22.51000     85.96000
11      1.63000    -15.33000     85.96000
11      1.31000    -26.09000     85.96000
11      5.55000     -8.15000     82.15000
11    -12.73000    -15.98000     82.26000
11    -17.62000     -6.85000     82.32000
11     26.76000    -34.57000     82.32000
11     17.62000    -29.03000     82.32000
11     18.27000     -2.94000     81.64000
11     13.05000     45.66000     81.12000
11    -42.42000    -12.72000     80.04000
11    -48.62000      9.46000     79.99000
11    -97.57000    -22.18000     79.76000
11    -98.22000    -12.39000     79.76000
11     38.18000      0.98000     79.76000
11     29.04000     10.44000     79.76000
11    -13.71000     22.18000     77.60000
11    -47.64000     25.44000     77.66000
11    -60.04000     13.37000     77.66000
11    -61.68000     23.81000     77.66000
11    -69.83000     17.29000     77.66000
11    -77.01000     -6.52000     77.66000
11     18.60000     28.70000     77.66000
11     32.96000     25.77000     77.66000
11     40.14000     10.44000     77.66000
11      5.55000     34.90000     75.78000
11     -3.59000     31.64000     75.84000
11    -15.01000    -53.49000     75.84000
11     17.95000    -45.99000     74.99000
11      5.22000     22.83000     75.44000
11    -32.63000     21.85000     74.76000
11     -5.22000     44.03000     74.76000
11     41.44000    -37.51000     74.76000
11    -65.59000     -7.83000     74.25000
11      4.24000    -20.22000     72.82000
11     19.91000    -14.68000     70.66000
11     19.91000    -34.90000     70.66000
11     25.78000    -44.69000     70.72000
11     23.82000     -2.94000     70.72000
11     13.71000     41.10000     68.56000
11    -90.07000    -13.70000     68.67000
11   -102.47000    -12.39000     68.67000
11    -51.56000    -13.37000     68.67000
11    -40.79000    -13.70000     68.67000
11     -8.81000    -25.12000     68.67000
11     38.18000     -1.30000     67.71000
11    -95.61000    -22.18000     68.11000
11    -95.94000    -32.29000     68.11000
11     46.66000     -5.22000     67.37000
11    -71.14000     11.42000     67.20000
11    -56.45000     13.05000     67.20000
11    -69.83000     21.20000     67.25000
11    -47.64000     22.51000     67.20000
11     24.15000     13.05000     67.20000
11    -11.75000     24.46000     66.12000
11    -12.73000    -56.43000     65.72000
11      9.14000    -11.09000     65.21000
11      9.14000     27.72000     64.70000
11    -33.61000     20.55000     64.70000
11     44.71000    -34.90000     64.70000
11      3.92000     42.73000     64.70000
11    -80.60000     -5.54000     61.63000
11     34.92000    -48.60000     57.93000
11     19.25000    -44.69000     57.93000
11     18.27000    -15.66000     57.93000
11     21.54000     -1.96000     57.93000
11     46.34000     20.55000     57.93000
11     19.91000     42.08000     57.93000
11    -51.56000     -2.61000     57.99000
11    -72.12000    -21.85000     57.36000
11     -7.51000    -34.90000     56.57000
11     46.01000     -4.57000     56.91000
11    -61.68000     20.22000     56.74000
11    -48.95000     22.51000     56.74000
11    -57.43000     13.37000     56.17000
11    -76.69000      4.89000     54.69000
11     10.44000     -8.48000     55.03000
11    -15.34000    -55.78000     54.80000
11     15.99000     28.38000     53.10000
11      9.46000     38.16000     53.10000
11     29.04000     38.81000     53.10000
11     44.05000    -38.49000     53.10000
11     -4.24000    -12.07000     53.10000
11    -33.94000     20.55000     50.82000
11     12.40000      2.61000     51.28000
11      8.48000     20.87000     50.20000
11     -4.24000     29.03000     50.20000
11      8.16000    -33.27000     50.20000
11     15.01000    -38.16000     50.20000
11      8.16000    -58.38000     50.20000
11     -3.59000    -22.83000     48.83000
11    -14.68000    -27.07000     47.24000
11     22.19000    -14.68000     45.08000
11      0.65000    -42.40000     45.08000
11    -25.78000    -18.59000     44.12000
11     12.07000    -10.11000     42.69000
11     -2.61000    -52.51000     42.07000
11    -15.34000    -58.38000     42.52000
11     -0.65000     -8.81000     41.44000
11     43.73000    -39.79000     41.90000
11    -13.71000     39.47000     40.19000
11    -80.60000     -0.98000     40.19000
11     17.95000     -1.30000     40.19000
11     17.62000    -39.47000     40.19000
11     11.42000    -57.41000     40.19000
11     10.77000    -30.01000     39.17000
11     29.37000      8.15000     39.28000
11     42.75000     -9.79000     39.28000
11     42.10000      4.89000     39.28000
11     12.07000     29.03000     38.60000
11     -3.92000     25.12000     38.60000
11    -14.68000    -27.72000     36.04000
11     24.80000    -18.59000     34.05000
11    -24.15000     -5.22000     33.66000
11    -27.74000    -17.61000     33.60000
11    -30.35000     17.94000     33.20000
11     -1.96000    -36.53000     32.97000
11    -45.03000     25.12000     31.84000
11    -33.29000    -28.05000     32.23000
11    -14.68000    -63.60000     32.12000
11      6.85000     -8.81000     31.72000
11     -1.96000    -52.19000     31.49000
11     16.32000     -5.87000     29.79000
11     -8.16000      9.13000     29.79000
11    -14.03000     24.46000     29.39000
11     40.14000      7.50000     28.94000
11      2.28000     35.88000     27.63000
11     -2.61000     22.51000     26.89000
11    -41.12000    -44.03000     27.17000
11    -10.77000    -36.86000     25.13000
11      8.16000    -30.66000     25.13000
11    -30.67000     -1.96000     23.99000
11    -36.55000     10.11000     22.34000
11    -25.45000    -23.16000     22.29000
11      3.59000    -19.90000     21.94000
11     -0.98000    -13.70000     20.98000
11     -0.33000    -52.19000     21.26000
11     12.07000    -40.45000     21.09000
11     11.75000     12.07000     20.98000
11     21.86000    -19.90000     20.75000
11     30.35000     10.44000     20.75000
11      5.87000     -6.85000     18.53000
11     -8.16000      2.94000     18.53000
11     18.93000     21.53000     16.54000
11      0.65000     16.63000     16.54000
11    -28.06000     -4.57000     12.22000
11     -4.57000    -32.94000     11.31000
11      9.14000    -20.55000     10.74000
11      9.79000      9.46000      8.87000
11     -6.53000      1.63000      5.29000
11    -18.93000    -32.94000    125.18000
11    -15.01000    -25.44000    137.52000
11    -13.71000    -35.55000    137.58000
11      0.65000    -20.87000    137.58000
11    -17.30000    -10.44000    137.58000
11     -0.98000     10.44000    121.15000
11    -26.76000     -7.50000    120.24000
11     -9.79000    -15.33000    119.33000
11    -62.33000     10.44000    119.73000
11    -70.16000      5.22000    115.80000
11     -7.83000     -5.22000    110.91000
11     -5.55000     14.35000    109.66000
11    -13.38000    -23.48000    108.92000
11    -11.75000    -34.57000    108.01000
11    -31.00000    -15.33000    104.66000
11     23.82000      8.15000     98.86000
11     -8.81000      8.48000     97.95000
11     -3.26000     13.70000     97.38000
11      5.55000     10.76000     96.59000
11     -2.28000     22.18000     70.10000
11    -56.45000      3.26000     43.21000
11    -63.96000     12.07000     40.65000
11    -54.50000     10.44000     40.70000
11    -72.44000     -0.98000     40.70000
11    -64.94000    -12.07000     40.70000
11    -73.10000    -10.76000     40.70000
11    -71.79000    -23.81000     39.68000
11     29.37000     -7.50000     39.28000
11     30.67000      0.33000     39.28000
11     10.44000      3.26000     39.28000
11     10.77000     16.63000     39.28000
11     29.04000    -44.69000     39.34000
11      1.31000    -62.95000     39.34000
11    -36.55000     11.09000     39.34000
11    -36.55000     22.51000     39.34000
11      2.94000     34.57000     39.34000
11     14.03000    -47.62000     38.83000
