# Supplementary material for: Design Principles of Pancreatic Islets: Glucose-Dependent Coordination of Hormone Pulses
Source: PLoS One. 2016 Apr 1;11(4):e0152446. doi: 10.1371/journal.pone.0152446 (PMC4818077; doi:10.1371/journal.pone.0152446)
Supplement: S2 Dataset — Three-dimensional coordinates of α and β cells within human islets (n = 28). Columns represent types, x, y, and z coordinates (μm) of cells (rows) within an islet. The numbers of the first column are 11 (α cell) and 12 (β cell). (ZIP) [file pone.0152446.s010.zip › Human/H12.txt]

12      4.57000     -1.63000      0.06000
12     12.40000     -4.24000      0.06000
12    -35.24000     12.39000     -4.89000
12    -35.57000     24.14000     -4.89000
12    -43.73000     19.24000     -4.89000
12     18.27000    -15.98000     -5.80000
12      1.63000    -21.20000     -6.31000
12    -20.56000     -9.46000     -6.31000
12    -25.45000     -2.94000     -6.71000
12    -16.97000    -19.57000     -6.42000
12     13.38000     15.00000     -7.33000
12      5.87000     10.11000     -7.56000
12     -4.57000     10.44000     -7.85000
12      8.16000    -38.16000     -7.79000
12     10.44000    -47.62000     -7.96000
12     12.07000    -39.14000     -8.13000
12     14.03000      5.54000     -9.72000
12    -29.37000    -15.33000    -10.52000
12      5.87000     -1.96000    -11.31000
12    -11.10000     29.03000    -11.54000
12    -10.12000     42.08000    -11.60000
12    -19.91000     34.57000    -12.34000
12      8.48000     18.92000    -13.70000
12     14.68000     -4.89000    -13.36000
12     -5.22000    -13.37000    -14.44000
12     -3.92000    -36.86000    -14.72000
12     28.39000    -33.92000    -15.41000
12    -38.83000      8.15000    -16.03000
12    -37.20000     23.16000    -15.69000
12    -33.61000     31.64000    -15.69000
12    -46.01000     18.92000    -16.03000
12    -28.72000     16.31000    -16.71000
12      5.22000    -25.12000    -16.66000
12     20.56000    -20.87000    -16.77000
12     22.84000     -7.83000    -16.94000
12     23.17000      3.59000    -17.28000
12     36.87000    -18.59000    -17.23000
12     -2.28000    -20.87000    -17.85000
12    -12.07000    -31.31000    -18.31000
12    -12.40000    -21.53000    -18.02000
12      4.57000    -43.05000    -17.96000
12     17.30000    -45.66000    -18.42000
12      8.16000    -50.56000    -18.53000
12     10.44000    -36.53000    -18.65000
12     39.16000    -31.31000    -18.31000
12     48.62000    -30.66000    -18.31000
12     17.95000     20.87000    -19.33000
12     16.97000     14.03000    -19.33000
12    -30.35000    -13.05000    -20.58000
12    -12.40000    -40.77000    -20.58000
12    -60.04000    -21.20000    -20.58000
12    -10.77000     33.27000    -22.46000
12     -6.53000     45.01000    -22.46000
12    -12.73000     44.03000    -22.46000
12    -19.25000     42.08000    -22.46000
12    -12.40000      2.61000    -23.37000
12      4.24000     -6.20000    -23.19000
12     45.36000    -18.59000    -23.48000
12      8.16000     10.11000    -24.10000
12      2.94000     22.51000    -23.99000
12      8.81000     20.22000    -24.10000
12     29.70000     -2.61000    -24.27000
12     20.88000    -38.16000    -24.56000
12     30.02000    -34.90000    -26.55000
12     -3.26000    -31.64000    -26.55000
12     -3.92000    -18.59000    -27.91000
12     10.12000    -13.37000    -27.91000
12     22.84000     -9.46000    -27.91000
12     37.20000    -22.18000    -27.91000
12     11.10000    -27.07000    -27.91000
12     20.23000      6.20000    -27.91000
12     -1.96000     37.84000    -28.99000
12     12.73000    -37.84000    -28.99000
12     17.95000    -28.70000    -28.99000
12     44.38000    -30.01000    -28.99000
12     51.56000    -30.66000    -28.99000
12      6.85000      0.98000    -28.99000
12     15.66000     -2.94000    -28.99000
12     41.77000    -10.76000    -28.99000
12    -10.44000    -32.94000    -28.99000
12    -10.44000    -22.83000    -28.99000
12     -0.65000    -43.05000    -28.99000
12     -6.53000     24.79000    -29.79000
12     17.95000     16.96000    -29.79000
12     -6.53000     -9.46000    -30.93000
12     -9.79000     37.84000    -32.58000
12     -6.85000     45.66000    -32.58000
12     31.65000     -5.54000    -34.56000
12     27.41000      5.87000    -34.56000
12     -2.28000     11.42000    -34.56000
12     -9.79000      1.63000    -34.56000
12    -17.30000     -3.91000    -34.56000
12    -63.96000     -6.85000    -34.51000
12    -46.99000    -20.22000    -35.64000
12    -27.74000    -17.94000    -35.87000
12    -67.55000      6.85000    -37.98000
12    -45.69000    -28.05000    -37.46000
12     34.59000    -47.95000    -37.46000
12     58.74000    -37.51000    -37.46000
12     46.99000    -20.87000    -37.46000
12      9.14000     18.92000    -38.15000
12      4.89000     28.38000    -37.63000
12    -13.71000    -45.99000    -38.32000
12     30.02000    -29.68000    -38.03000
12     24.15000    -44.03000    -38.77000
12     34.26000    -36.86000    -38.43000
12    -53.52000     15.33000    -38.71000
12    -35.90000    -17.61000    -38.71000
12     13.38000    -11.74000    -38.71000
12     37.85000    -18.92000    -38.71000
12     -0.33000    -21.20000    -39.45000
12    -15.01000    -26.42000    -39.45000
12     -0.65000    -32.29000    -39.45000
12      0.65000    -48.93000    -39.45000
12     20.23000     16.63000    -39.74000
12     17.95000    -32.94000    -40.02000
12     10.44000    -39.14000    -40.02000
12     15.66000    -46.64000    -40.02000
12     43.40000    -31.31000    -40.02000
12     55.15000    -30.66000    -40.02000
12    -10.77000     25.44000    -41.44000
12      3.92000      3.59000    -41.44000
12      2.61000     -7.50000    -41.44000
12     -7.18000     -7.18000    -41.44000
12      0.33000     39.14000    -42.47000
12    -13.38000    -36.21000    -42.47000
12     21.21000     -5.87000    -43.38000
12     14.68000      4.89000    -43.38000
12     -2.61000     29.03000    -43.38000
12     -9.14000     36.21000    -43.38000
12    -62.00000     -6.52000    -44.80000
12     27.41000      8.81000    -44.80000
12     31.00000     -4.89000    -44.74000
12     -7.83000      5.54000    -45.54000
12    -14.68000     -1.63000    -45.54000
12    -31.65000    -30.66000    -45.54000
12     -9.79000    -17.29000    -48.10000
12    -65.92000      5.22000    -48.10000
12    -46.99000    -22.51000    -48.10000
12    -45.03000    -11.09000    -48.10000
12    -22.84000     28.05000    -48.10000
12    -28.39000     17.61000    -48.55000
12     30.67000    -30.01000    -48.55000
12     33.29000    -40.12000    -48.55000
12     31.33000    -49.90000    -48.55000
12     -8.48000    -45.34000    -48.55000
12    -16.97000    -52.19000    -48.55000
12      4.89000     15.33000    -48.78000
12      5.87000     23.81000    -48.78000
12    -31.33000    -18.59000    -48.78000
12    -60.37000    -16.63000    -48.78000
12    -50.25000     15.33000    -48.78000
12     44.05000    -18.92000    -48.78000
12     16.97000     17.94000    -49.97000
12     -1.31000    -30.99000    -49.91000
12     -0.65000    -48.27000    -49.91000
12    -18.27000    -29.68000    -49.91000
12     -7.83000    -25.77000    -49.91000
12     13.38000    -10.44000    -49.91000
12     19.91000    -32.29000    -53.10000
12     17.62000    -43.38000    -53.10000
12      5.87000    -42.73000    -53.10000
12      9.46000    -30.99000    -53.10000
12      3.59000     -3.59000    -53.10000
12     -5.55000     -7.18000    -53.10000
12     55.48000    -35.55000    -53.10000
12      2.94000     37.84000    -53.50000
12     22.52000     -0.00000    -53.50000
12     -8.16000     32.29000    -53.50000
12    -24.47000    -38.81000    -53.50000
12     15.01000      7.18000    -53.50000
12    -62.33000     -5.87000    -55.43000
12     26.43000      7.83000    -55.43000
12     31.33000     -3.26000    -55.43000
12    -17.62000     -5.22000    -55.88000
12    -62.33000      3.91000    -58.56000
12    -70.81000      7.50000    -58.56000
12    -17.62000    -54.47000    -58.56000
12     28.72000    -46.97000    -58.56000
12     36.22000    -40.12000    -58.56000
12     29.37000    -31.31000    -58.56000
12     36.55000    -26.09000    -58.56000
12     26.76000     20.87000    -58.56000
12      6.85000     21.20000    -59.75000
12    -55.15000    -22.18000    -59.75000
12    -62.65000    -15.33000    -59.75000
12     25.45000    -17.29000    -59.75000
12      6.53000     10.76000    -59.92000
12     -2.94000    -51.86000    -60.37000
12     46.01000    -40.12000    -60.37000
12    -15.66000    -29.68000    -60.72000
12    -19.25000    -16.96000    -60.66000
12     -5.22000    -17.94000    -60.66000
12     16.64000     17.61000    -60.66000
12    -45.03000    -20.55000    -61.74000
12    -28.72000    -18.27000    -61.28000
12     -7.18000     18.59000    -61.28000
12    -20.56000     24.14000    -61.28000
12     11.75000    -20.87000    -61.28000
12     20.88000    -31.64000    -63.96000
12      4.57000    -48.27000    -63.96000
12     18.27000    -48.27000    -63.96000
12    -28.72000    -35.23000    -63.96000
12     13.05000     -0.00000    -63.96000
12     -4.24000     31.31000    -64.47000
12      6.20000     31.31000    -64.47000
12    -35.24000     19.57000    -64.98000
12    -28.39000      7.83000    -64.81000
12    -53.19000     18.27000    -64.98000
12    -51.56000      2.61000    -64.98000
12    -38.51000    -11.74000    -64.98000
12     27.74000     -3.91000    -65.49000
12     31.98000      0.65000    -65.49000
12     38.51000      1.63000    -65.49000
12     28.39000     10.44000    -65.49000
12     19.25000      5.22000    -65.49000
12    -13.05000     33.92000    -68.22000
12     -1.63000     11.74000    -68.22000
12      1.96000     -4.57000    -68.22000
12    -10.44000     -0.00000    -69.02000
12    -10.12000    -11.74000    -68.67000
12    -60.37000      7.83000    -68.67000
12    -69.83000     -1.63000    -68.67000
12    -71.47000      8.15000    -68.67000
12    -15.66000    -54.14000    -68.67000
12    -17.62000    -45.99000    -68.67000
12     25.45000    -38.16000    -68.67000
12     31.33000    -39.79000    -68.67000
12     35.90000    -30.66000    -68.67000
12     21.86000    -24.46000    -68.67000
12    -57.76000    -14.35000    -69.98000
12     10.77000      9.79000    -69.98000
12    -18.93000    -31.96000    -71.29000
12     -7.18000     17.29000    -71.29000
12    -13.38000     23.48000    -71.29000
12    -21.54000     30.33000    -71.29000
12    -27.74000     23.16000    -71.23000
12    -25.78000    -16.63000    -71.52000
12     14.36000    -20.87000    -71.52000
12    -35.24000    -25.12000    -71.46000
12     12.73000    -38.49000    -71.46000
12      6.20000    -50.88000    -74.13000
12     20.23000    -50.88000    -74.13000
12     17.30000     -2.61000    -74.19000
12     16.64000     16.31000    -74.87000
12    -21.54000      8.15000    -75.04000
12    -38.51000    -14.68000    -75.04000
12      2.94000    -34.57000    -75.04000
12     -4.89000     27.07000    -76.24000
12     33.29000     -0.98000    -76.24000
12     22.19000      6.52000    -76.24000
12    -52.21000      2.61000    -77.32000
12    -57.76000     -3.59000    -77.09000
12    -40.14000     14.35000    -77.54000
12     27.41000    -38.81000    -78.62000
12     18.27000    -32.29000    -78.57000
12    -15.34000    -53.49000    -79.02000
12    -67.88000      9.46000    -79.02000
12    -65.92000      3.91000    -79.02000
12    -61.35000     10.76000    -79.02000
12      0.65000     13.05000    -79.02000
12      5.87000     21.85000    -79.02000
12      4.57000     -7.83000    -79.02000
12     -2.94000    -14.03000    -80.04000
12    -52.86000    -12.72000    -79.99000
12    -46.99000    -17.61000    -79.99000
12      6.20000      3.26000    -81.52000
12      8.16000      8.48000    -81.47000
12     13.71000    -42.08000    -81.47000
12    -14.03000    -32.62000    -81.47000
12    -18.27000    -38.16000    -81.47000
12     -7.51000      9.13000    -81.47000
12    -16.32000     18.27000    -81.47000
12    -23.17000     23.81000    -81.47000
12    -10.44000     34.25000    -81.47000
12    -33.94000     25.44000    -81.47000
12    -31.33000     -0.33000    -81.58000
12     12.07000    -23.16000    -81.58000
12    -37.85000    -29.03000    -81.58000
12    -23.17000    -12.39000    -81.58000
12    -10.77000     -5.87000    -82.89000
12     -4.57000      1.63000    -82.83000
12    -12.73000    -16.31000    -83.51000
12      3.92000     32.62000    -83.63000
12     25.78000    -23.16000    -83.57000
12     21.21000    -52.84000    -85.27000
12      9.79000    -49.90000    -86.07000
12      1.96000    -54.80000    -86.36000
12     17.95000     -3.91000    -86.13000
12     15.34000     15.33000    -86.13000
12    -24.47000     10.11000    -86.64000
12      1.31000    -36.21000    -86.64000
12     10.12000    -35.88000    -86.64000
12     21.54000      3.59000    -86.64000
12    -45.36000     -3.59000    -87.21000
12    -16.97000    -22.18000    -87.21000
12    -39.16000     15.33000    -87.55000
12    -53.52000      2.61000    -87.55000
12    -18.93000     30.01000    -87.55000
12     19.25000    -31.64000    -88.86000
12     10.12000    -12.72000    -90.79000
12     -0.00000    -12.72000    -90.73000
12      3.59000     17.29000    -90.79000
12    -25.78000      0.98000    -91.87000
12     -8.16000     30.66000    -91.93000
12    -17.62000     21.53000    -91.93000
12    -16.64000     16.63000    -91.93000
12      4.24000      8.48000    -91.93000
12     -3.92000     10.76000    -91.98000
12      6.85000     -1.30000    -91.93000
12     11.10000      6.20000    -91.93000
12    -18.93000    -35.23000    -91.93000
12     19.25000    -42.08000    -91.93000
12      4.89000    -43.38000    -92.27000
12    -26.76000     22.51000    -91.93000
12    -35.57000     -2.61000    -91.93000
12      0.65000    -20.87000    -91.93000
12    -39.16000    -26.09000    -92.38000
12     -8.81000    -30.66000    -92.32000
12    -10.12000    -10.76000    -93.69000
12     -7.83000      1.30000    -93.69000
12    -13.71000      8.48000    -93.69000
12     14.68000     13.70000    -96.30000
12     15.99000     -3.91000    -98.18000
12     19.58000      5.22000    -98.18000
12    -37.20000     12.72000    -98.18000
12    -17.95000     34.90000    -98.18000
12    -28.39000     10.44000    -98.18000
12      1.63000    -17.61000   -102.05000
12      2.61000     -5.22000   -102.05000
12    -34.92000      1.63000   -102.05000
12      2.94000      5.54000   -102.05000
12     -3.26000     13.05000   -102.05000
12    -22.19000     15.98000   -102.05000
12    -13.71000     29.68000   -102.05000
12    -28.06000     27.07000   -102.05000
12    -10.44000    -10.44000   -104.43000
12    -37.20000     14.35000   -108.30000
12    -36.55000    -15.98000    -94.60000
12    -28.72000    -25.44000    -94.60000
12     11.42000    -26.09000    -94.60000
12    -16.64000     -5.54000    -92.95000
12     -6.20000    -46.97000    -87.32000
12    -32.31000    -36.86000    -77.03000
12     21.86000    -12.39000    -76.92000
12     33.94000    -11.74000    -76.97000
12     -6.85000    -42.40000    -67.65000
12    -48.95000     -9.46000    -65.89000
12     -1.96000    -34.90000    -62.42000
12    -47.64000      3.26000    -53.10000
12    -30.02000    -32.29000    -34.62000
12     23.17000    -18.27000    -34.62000
12    -20.56000     32.62000    -34.28000
12    -43.40000     24.14000    -34.28000
12    -38.83000     -0.00000    -34.28000
12    -54.17000    -11.74000    -34.28000
12    -59.39000    -18.92000    -34.28000
12    -57.76000     -0.00000    -34.28000
12    -57.76000     25.44000    -34.11000
12    -17.95000    -12.39000    -22.40000
12    -48.62000     -2.94000    -21.60000
12    -43.08000    -21.20000    -20.75000
12    -51.56000    -18.92000    -20.75000
12    -63.96000     -8.15000    -20.75000
12    -62.65000      1.96000    -20.24000
12    -72.12000     -3.91000    -20.24000
12    -73.10000     13.37000    -18.82000
12    -61.68000     27.40000    -18.48000
12    -61.02000     15.00000    -16.54000
12    -41.44000     -8.48000    -15.24000
12    -53.52000     -5.87000    -11.03000
12    -52.54000      5.54000    -10.97000
12      7.18000    -12.72000     -6.88000
12     16.32000    -26.75000     -6.71000
11     -7.51000     -8.48000      2.56000
11     -5.55000      5.87000      2.56000
11    -25.13000      5.87000      2.27000
11    -21.86000     18.59000      1.65000
11    -13.05000     18.92000      1.53000
11    -14.68000      6.85000     -2.16000
11     -7.83000     -1.96000    -10.57000
11    -28.39000      5.87000    -10.92000
11    -15.66000     16.96000    -11.03000
11    -25.45000     23.81000    -11.54000
11     -4.89000      7.83000    -19.67000
11    -31.00000      7.50000    -22.46000
11    -20.88000     10.76000    -22.46000
11    -19.91000     22.51000    -22.46000
11    -14.36000     16.96000    -22.91000
11    -49.93000      7.83000    -23.48000
11    -54.50000    -11.74000    -23.99000
11    -26.11000     -0.33000    -24.56000
11    -32.31000     28.05000    -25.87000
11    -31.33000     18.59000    -28.42000
11    -40.46000     10.11000    -29.11000
11     -0.65000      1.30000    -30.19000
11    -11.10000     10.11000    -31.84000
11    -23.17000     21.20000    -33.31000
11    -23.17000      8.48000    -33.31000
11    -31.98000      8.81000    -33.31000
11    -45.69000     -5.54000    -34.11000
11    -49.60000      4.89000    -34.11000
11    -16.64000     15.33000    -36.04000
11    -41.44000     11.74000    -40.02000
11     -6.85000     17.61000    -40.02000
11    -29.04000      6.85000    -44.46000
11    -41.77000     -2.61000    -44.46000
11    -16.64000      4.89000    -44.46000
11     -4.57000     -1.96000    -45.37000
11     -2.61000    -14.35000    -45.37000
11     11.75000    -22.18000    -45.37000
11     22.84000    -22.83000    -45.37000
11     30.02000    -19.24000    -45.37000
11    -17.95000    -13.70000    -33.48000
11    -27.74000     -8.81000    -40.99000
11    -30.02000     -1.96000    -42.52000
11     10.44000    -29.36000    -42.64000
11    -20.23000    -11.42000    -45.20000
11    -33.61000     23.81000    -46.22000
11    -17.62000     14.68000    -46.22000
11     -0.98000      8.81000    -46.22000
11    -32.31000     -9.79000    -51.39000
11    -39.81000     10.76000    -51.34000
11    -26.43000     -4.24000    -55.03000
11    -17.62000      5.22000    -55.03000
11    -40.79000     -1.30000    -55.03000
11     -6.85000      1.96000    -58.04000
11      0.33000    -13.05000    -58.04000
11      1.63000    -19.24000    -58.04000
11    -18.60000     14.68000    -58.78000
11    -27.09000     20.22000    -59.24000
11    -14.03000     20.55000    -60.66000
11    -40.14000     10.11000    -63.39000
11      8.16000    -11.42000    -63.39000
11     17.30000    -11.09000    -63.39000
11      7.18000    -27.07000    -63.39000
11    -11.10000    -23.16000    -63.39000
11    -23.50000     -6.52000    -66.00000
11    -41.44000     -3.26000    -66.00000
11    -32.31000     -6.85000    -66.00000
11    -11.42000     10.44000    -67.94000
11     -1.63000    -13.05000    -69.98000
11    -20.56000    -23.81000    -72.31000
11    -25.78000     13.37000    -72.71000
11    -31.98000     10.11000    -75.10000
11     -6.85000    -24.46000    -75.10000
11    -40.14000      6.20000    -77.49000
11    -40.14000     -3.59000    -77.49000
11    -34.92000     -9.13000    -81.86000
11    -32.31000    -24.14000    -82.03000
11    -15.34000      1.63000    -82.21000
11     -8.48000     17.29000    -82.94000
11    -34.26000      8.15000    -88.12000
11    -45.36000      7.18000    -88.12000
11     -7.18000    -24.46000    -88.12000
11    -28.39000    -16.96000    -92.04000
11    -23.17000     -7.83000    -92.04000
11    -37.53000     -8.81000    -92.04000
