# Supplementary material for: Design Principles of Pancreatic Islets: Glucose-Dependent Coordination of Hormone Pulses
Source: PLoS One. 2016 Apr 1;11(4):e0152446. doi: 10.1371/journal.pone.0152446 (PMC4818077; doi:10.1371/journal.pone.0152446)
Supplement: S2 Dataset — Three-dimensional coordinates of α and β cells within human islets (n = 28). Columns represent types, x, y, and z coordinates (μm) of cells (rows) within an islet. The numbers of the first column are 11 (α cell) and 12 (β cell). (ZIP) [file pone.0152446.s010.zip › Human/H13.txt]

12     82.23000    -30.33000      0.00000
12     97.90000      5.87000      0.00000
12     89.41000     27.07000      0.00000
12     22.52000    -41.75000      8.93000
12     53.52000    -73.06000      8.93000
12     78.64000    -41.42000      8.87000
12     97.25000    -42.73000      8.93000
12    108.01000    -30.33000      8.93000
12     50.58000    -36.21000      4.89000
12     44.38000    -43.71000      4.89000
12     42.42000    -52.51000      4.89000
12     44.38000    -83.17000      4.89000
12     35.90000    -78.93000      4.89000
12     91.37000    -74.37000      5.68000
12     60.04000    -86.44000      5.68000
12     55.48000   -107.96000      5.68000
12     73.10000   -121.99000      5.68000
12     72.77000   -132.10000      5.68000
12     63.31000   -123.29000      5.86000
12     48.95000    -24.46000      5.97000
12     48.30000    -13.05000      5.97000
12     47.64000      5.54000      5.97000
12     35.90000     12.72000      6.31000
12     44.38000    -63.28000      6.48000
12     22.84000   -145.80000      6.48000
12     54.50000   -166.35000      8.53000
12    101.16000      6.20000     13.30000
12     96.92000     25.77000     13.25000
12    102.79000     47.29000     13.25000
12     87.46000     49.90000     12.96000
12     79.30000     16.63000     12.96000
12     85.82000     10.44000     12.96000
12    110.62000     -8.81000     13.02000
12     80.93000    -28.05000     13.02000
12    104.75000    -38.81000     13.02000
12     37.20000    -20.22000     13.02000
12     24.47000     -3.26000     12.96000
12     19.58000    -31.64000     15.29000
12     21.21000    -19.57000     15.29000
12     43.08000    -97.20000     15.35000
12     66.57000    -97.85000     15.35000
12    102.47000    -91.65000     15.35000
12     27.09000    -99.16000     15.35000
12     49.60000   -140.25000     15.35000
12     63.31000   -137.64000     16.32000
12     72.77000   -130.14000     16.71000
12     75.06000   -121.99000     16.71000
12     81.58000   -116.12000     16.71000
12     19.58000   -143.84000     16.71000
12     41.12000   -168.96000     16.71000
12     88.11000    -73.39000     17.68000
12     27.74000      6.85000     19.73000
12     39.16000     13.37000     19.73000
12     -1.63000    -24.46000     19.73000
12     53.52000   -164.06000     21.38000
12     35.24000   -154.93000     22.97000
12     22.84000   -167.33000     22.97000
12    126.94000    -80.24000     22.97000
12    121.07000    -85.78000     22.97000
12    115.19000    -75.02000     22.97000
12     95.29000    -47.29000     24.33000
12    105.08000    -39.79000     24.33000
12    113.24000    -28.05000     23.99000
12    113.56000    -12.39000     24.33000
12    106.71000    -58.38000     24.33000
12    120.09000    -63.93000     24.33000
12     83.54000    -35.88000     24.33000
12     18.93000    -96.22000     24.33000
12      6.53000    -96.55000     24.33000
12     -1.63000   -110.57000     24.33000
12     -3.59000   -126.88000     24.33000
12      5.87000   -121.01000     24.33000
12     22.84000   -124.27000     24.33000
12     79.95000   -119.05000     27.06000
12     72.12000   -130.47000     27.06000
12     42.75000   -169.94000     27.06000
12     22.52000   -149.71000     27.06000
12     -7.83000    -91.65000     27.74000
12     -7.18000   -100.79000     29.39000
12     82.56000   -154.93000     29.90000
12     73.42000   -154.61000     29.90000
12     99.86000   -126.23000     29.90000
12    108.67000   -114.49000     29.96000
12     29.04000      1.63000     30.64000
12     19.58000     -1.30000     30.64000
12     37.53000     14.68000     30.64000
12      0.65000    -16.63000     30.70000
12     -3.59000    -28.05000     30.70000
12     -3.59000    -39.79000     30.70000
12     62.00000    -36.21000     30.70000
12     63.63000    -28.38000     30.70000
12     75.06000    -28.05000     30.70000
12    115.52000     -0.98000     30.76000
12    115.85000     14.68000     30.98000
12    102.79000     39.79000     31.04000
12     97.57000     49.58000     31.04000
12     86.15000     35.23000     31.04000
12     71.79000     30.33000     31.04000
12     64.94000     30.66000     31.21000
12     98.55000   -164.72000     33.60000
12     26.11000   -168.30000     34.28000
12     37.85000   -156.24000     34.74000
12     18.93000   -156.89000     34.79000
12      2.61000   -126.55000     35.08000
12     -0.65000   -117.10000     35.08000
12    -12.73000   -112.86000     35.08000
12     -7.83000   -124.27000     35.08000
12     -6.20000    -71.43000     35.08000
12     -5.55000    -59.69000     36.33000
12    122.37000    -13.05000     38.20000
12    111.28000    -12.72000     38.20000
12    109.32000    -39.79000     38.20000
12    101.49000    -39.47000     38.20000
12    124.66000    -76.65000     38.37000
12    123.03000    -85.13000     38.37000
12    -10.77000    -90.68000     38.66000
12     13.71000   -114.49000     38.83000
12      6.20000   -101.77000     38.89000
12     52.86000   -170.26000     39.28000
12     42.10000   -170.91000     39.45000
12     71.79000   -129.49000     39.79000
12     82.89000   -118.40000     40.08000
12     11.75000   -167.98000     40.25000
12      3.26000   -167.98000     40.36000
12     76.36000   -154.61000     40.48000
12     73.42000   -150.04000     40.48000
12     84.19000   -150.04000     40.48000
12     97.25000   -129.82000     40.48000
12    110.30000   -114.49000     40.53000
12      1.96000   -154.93000     41.56000
12    121.07000   -116.12000     41.56000
12    125.64000    -55.12000     41.56000
12     93.00000      2.28000     41.56000
12     84.19000      6.85000     41.56000
12     72.12000     10.44000     41.78000
12     74.08000     26.09000     41.78000
12     82.89000     -3.59000     41.78000
12    117.48000     14.68000     41.78000
12     -7.18000    -18.27000     42.18000
12      1.31000    -12.39000     42.18000
12     -1.63000    -28.70000     42.18000
12     -4.24000    -37.51000     42.18000
12     -2.94000   -105.68000     42.41000
12     30.35000   -165.37000     45.54000
12     25.45000   -171.57000     45.54000
12     95.94000   -165.37000     45.54000
12    114.87000   -141.88000     45.54000
12    107.69000   -131.45000     45.54000
12    104.10000   -122.64000     45.54000
12     -3.92000   -120.68000     45.54000
12     29.37000      3.26000     45.54000
12     29.04000     12.07000     45.54000
12     43.40000     10.11000     45.54000
12     83.87000    -40.45000     46.16000
12     71.79000    -39.14000     46.56000
12     83.21000    -33.27000     46.62000
12     78.97000    -13.05000     46.62000
12     91.70000     -9.13000     46.62000
12    113.24000     -1.30000     46.67000
12     19.91000    -15.98000     48.49000
12    101.81000    -39.47000     48.49000
12    111.28000    -45.66000     48.55000
12    124.00000    -13.70000     48.55000
12    111.60000    -14.03000     48.55000
12    128.57000    -10.44000     48.55000
12    125.31000    -76.00000     49.00000
12    125.31000    -88.07000     49.29000
12     33.94000   -180.70000     49.29000
12     51.56000   -172.22000     49.29000
12    144.89000   -153.30000     50.08000
12    145.87000   -184.29000     50.08000
12    130.86000   -158.19000     50.08000
12     82.56000   -115.14000     50.08000
12     -7.18000    -89.04000     50.37000
12      6.85000   -170.26000     50.54000
12     93.66000   -130.47000     50.54000
12    101.49000   -141.88000     50.54000
12     86.80000   -181.35000     51.11000
12     83.54000   -150.69000     51.22000
12     73.42000   -152.65000     51.22000
12     72.44000   -182.00000     51.22000
12     33.94000     -9.13000     52.87000
12      1.96000    -12.07000     52.87000
12     -4.89000    -34.90000     52.87000
12     -3.92000    -22.18000     52.87000
12     89.09000     -0.00000     53.55000
12     88.43000      6.52000     53.55000
12     75.06000      6.52000     53.55000
12     61.68000     12.07000     53.55000
12    131.18000    -53.82000     53.55000
12    120.74000   -117.10000     53.55000
12    111.28000   -110.57000     53.55000
12      1.31000   -154.61000     54.29000
12     -3.92000   -100.79000     54.63000
12     -8.81000   -109.92000     54.69000
12     15.66000   -145.15000     55.09000
12     14.36000   -159.17000     55.03000
12    109.32000    -81.22000     56.00000
12     26.11000      8.81000     56.00000
12     33.94000     15.00000     56.00000
12     41.12000     12.39000     56.00000
12     48.62000     11.09000     56.00000
12    -11.42000    -68.17000     56.00000
12     -7.83000   -118.73000     56.00000
12     -1.63000   -133.73000     56.00000
12     42.10000   -170.91000     56.00000
12     30.67000   -166.67000     56.00000
12    112.26000   -148.08000     56.00000
12    112.58000   -137.97000     56.00000
12    101.81000   -127.86000     56.00000
12    102.79000   -179.72000     56.00000
12     96.92000   -180.05000     56.40000
12     97.25000   -161.46000     56.51000
12     70.81000   -173.85000     56.51000
12    136.40000   -180.70000     56.91000
12    124.00000    -57.41000     56.91000
12    139.02000    -62.95000     56.91000
12    108.34000    -26.09000     57.13000
12    101.49000    -23.81000     57.19000
12     77.01000    -19.57000     57.19000
12     81.91000    -36.86000     57.19000
12     94.96000    -48.27000     57.19000
12     48.30000     -2.94000     57.19000
12     75.71000     15.66000     57.19000
12     61.02000    -69.47000     57.19000
12     42.42000    -40.45000     57.19000
12     64.29000    -48.27000     57.19000
12     67.88000    -31.96000     57.19000
12     55.48000    -34.90000     57.19000
12     51.23000    -24.14000     57.19000
12     37.20000    -28.38000     57.19000
12     69.51000   -106.98000     57.19000
12     44.05000    -80.56000     57.19000
12     42.10000    -69.80000     57.19000
12     47.32000    -52.84000     57.19000
12     23.17000    -52.51000     57.19000
12     24.80000    -73.06000     58.10000
12    108.01000    -45.01000     59.81000
12    124.66000    -76.98000     59.81000
12    123.03000    -88.39000     59.81000
12    103.45000   -100.46000     59.81000
12     93.98000    -91.98000     59.81000
12     51.89000   -172.87000     59.81000
12     62.65000   -119.71000     59.86000
12     -1.31000    -43.38000     59.86000
12     22.52000    -16.96000     59.86000
12     19.25000    -28.70000     59.86000
12     18.60000    -40.77000     59.86000
12     -2.94000    -53.17000     59.86000
12    -10.12000    -44.69000     59.86000
12     91.37000   -123.29000     60.55000
12     86.48000   -129.49000     60.55000
12     80.60000   -116.77000     60.55000
12     29.37000   -183.63000     60.55000
12     81.26000   -195.38000     60.55000
12     98.55000    -69.47000     61.28000
12     78.64000    -68.17000     61.28000
12    -18.27000    -84.15000     61.28000
12    -24.80000    -66.21000     62.36000
12      3.92000   -168.30000     62.36000
12     19.91000   -110.25000     62.36000
12     44.05000   -134.71000     62.76000
12     56.78000   -128.84000     62.76000
12     38.18000   -110.57000     63.27000
12     59.39000    -91.65000     63.39000
12     63.63000    -81.54000     63.39000
12     40.14000     -7.83000     63.79000
12     81.91000      3.59000     63.79000
12    119.44000     21.53000     63.79000
12     95.61000     36.53000     60.37000
12     96.92000     45.01000     60.37000
12     87.78000     54.47000     60.37000
12     75.38000     47.95000     60.37000
12     58.74000     47.95000     60.37000
12     13.05000     29.03000     60.83000
12     59.39000     37.18000     63.10000
12    124.66000    -20.87000     63.44000
12    120.09000    -12.39000     63.44000
12    125.96000    -11.74000     63.44000
12    100.18000   -139.93000     64.58000
12    112.91000   -123.29000     64.58000
12    116.83000   -112.20000     64.58000
12     89.74000   -184.94000     64.58000
12     80.60000   -180.05000     64.58000
12     -1.63000   -154.61000     64.58000
12    145.22000   -183.31000     65.15000
12    128.90000   -167.65000     65.15000
12    134.45000   -167.98000     65.15000
12    134.45000   -158.85000     65.15000
12     17.30000   -154.61000     65.15000
12     14.68000   -147.10000     65.15000
12     -5.87000   -110.90000     65.15000
12     -5.87000    -98.83000     65.55000
12     -7.83000    -91.98000     65.83000
12     -9.14000   -131.45000     66.17000
12     40.46000   -170.59000     66.17000
12     23.17000   -170.91000     66.17000
12     29.04000   -170.91000     66.17000
12    111.28000   -145.15000     66.17000
12    122.70000   -148.41000     66.17000
12    120.74000   -139.93000     66.17000
12    102.47000   -128.84000     66.40000
12    133.79000    -52.84000     66.63000
12    117.80000    -47.29000     66.69000
12     26.76000      5.22000     66.74000
12     36.87000      8.81000     66.74000
12     47.97000     16.96000     66.74000
12    121.72000      5.22000     66.74000
12     -3.26000    -24.79000     66.74000
12      0.65000    -13.70000     66.74000
12     -4.57000    -64.91000     66.74000
12    -12.40000    -74.04000     66.74000
12     74.40000   -166.35000     66.74000
12    103.12000   -186.24000     66.74000
12    110.30000   -178.74000     66.74000
12    100.18000   -178.42000     66.74000
12     98.55000   -160.48000     66.74000
12    112.58000    -79.26000     66.74000
12     60.70000    -61.65000     67.25000
12     56.78000    -75.67000     67.25000
12     45.69000    -68.82000     67.25000
12     36.55000    -94.26000     67.25000
12     36.87000    -77.30000     67.25000
12     44.71000    -99.16000     67.25000
12     57.43000   -100.79000     67.25000
12     69.18000   -102.42000     67.25000
12     98.88000   -111.55000     67.25000
12     85.82000   -100.46000     67.25000
12     73.10000    -28.05000     67.31000
12     79.95000    -20.55000     67.31000
12     69.83000    -13.70000     67.31000
12     70.49000     11.09000     67.31000
12     48.62000     -1.63000     67.31000
12     40.79000     37.51000     67.31000
12     51.23000     40.12000     67.31000
12     31.00000     18.92000     67.31000
12     93.66000      1.96000     67.31000
12    111.28000     25.77000     67.31000
12    108.34000     44.69000     67.31000
12    104.75000    -31.64000     68.22000
12    136.08000    -63.93000     68.22000
12     92.68000    -50.56000     68.22000
12     75.06000    -31.64000     68.22000
12     92.35000    -37.18000     68.22000
12     82.89000    -39.14000     68.22000
12     32.96000    -60.67000     69.64000
12     43.73000    -38.49000     69.64000
12      9.46000   -101.44000     69.64000
12     63.31000   -162.11000     69.64000
12     75.06000   -147.10000     69.64000
12     91.70000   -150.04000     69.64000
12     89.41000   -171.57000     69.64000
12     70.81000   -178.74000     69.64000
12     20.23000    -68.17000     69.98000
12     41.77000    -24.14000     70.38000
12     28.72000    -41.10000     70.38000
12     98.55000    -99.16000     71.06000
12     82.23000   -112.86000     71.06000
12     89.74000   -127.21000     71.40000
12     54.50000   -173.85000     71.52000
12     -0.98000    -44.36000     72.43000
12    -11.75000    -41.42000     72.48000
12     13.38000    -21.20000     72.48000
12     15.01000     31.96000     72.54000
12     59.39000     48.27000     72.65000
12     75.06000     47.95000     72.65000
12     90.07000     51.54000     72.65000
12     91.37000     38.49000     72.65000
12    127.92000     14.03000     72.82000
12    128.25000    -67.84000     72.82000
12      0.00000    -54.14000     72.82000
12     48.95000   -139.28000     72.94000
12      4.89000   -163.09000     72.94000
12     72.12000   -113.83000     72.94000
12     15.34000   -114.49000     73.00000
12     21.86000   -106.98000     73.39000
12    -17.30000    -88.07000     73.45000
12    -23.82000    -80.24000     73.45000
12    121.39000    -22.83000     73.90000
12    122.05000     -9.79000     74.13000
12     79.30000   -126.55000     74.19000
12     84.19000   -136.01000     74.19000
12     67.88000   -188.20000     74.36000
12     81.58000   -193.09000     74.36000
12    114.21000   -193.42000     74.36000
12    151.09000   -173.20000     74.36000
12    144.89000   -162.11000     74.36000
12    134.12000   -141.23000     74.36000
12    119.44000     20.87000     74.36000
12     82.56000      3.26000     74.53000
12     55.80000    -36.86000     74.93000
12     73.10000    -44.69000     74.93000
12    119.11000   -114.16000     74.93000
12    112.26000    -99.16000     74.93000
12    121.39000    -78.93000     74.93000
12     45.36000   -124.60000     74.93000
12     53.19000   -115.14000     74.93000
12     46.99000   -108.29000     74.93000
12     62.98000   -131.77000     74.93000
12     -2.61000   -148.73000     74.93000
12     82.56000   -180.70000     74.93000
12    140.32000   -149.71000     74.93000
12     43.40000     -7.83000     75.95000
12     -6.53000   -100.79000     75.95000
12     15.34000   -148.41000     75.95000
12      7.51000   -144.82000     75.95000
12    125.31000   -158.85000     75.95000
12    135.43000   -167.65000     75.95000
12    126.29000    -31.64000     76.29000
12     -7.18000   -130.79000     76.35000
12     42.10000   -175.48000     76.35000
12     28.39000   -173.52000     76.35000
12     33.29000   -168.30000     76.35000
12     26.43000   -165.04000     76.35000
12    113.24000   -146.78000     76.35000
12    124.66000   -140.25000     76.35000
12    122.70000   -150.37000     76.35000
12    134.45000   -155.58000     76.35000
12    104.75000    -45.66000     77.03000
12    124.66000    -54.14000     77.03000
12    109.32000    -72.41000     77.03000
12     99.86000    -83.83000     77.09000
12     88.43000    -89.70000     77.03000
12     95.94000    -63.93000     77.09000
12    107.36000    -57.73000     77.09000
12    118.46000    -46.64000     77.09000
12      1.63000    -75.02000     77.09000
12     -8.16000    -60.99000     77.09000
12     17.95000    -84.15000     77.09000
12    100.84000   -181.35000     77.09000
12    100.84000   -158.19000     77.09000
12     -8.48000   -118.07000     77.09000
12     -5.22000    -25.44000     77.09000
12     29.70000     -1.96000     77.09000
12     26.11000      9.46000     77.09000
12     50.91000     12.72000     77.09000
12    128.57000      0.65000     77.77000
12    109.97000     49.25000     77.83000
12    115.19000     32.94000     77.83000
12     43.40000     37.18000     77.83000
12     58.41000     38.49000     77.83000
12     70.49000     11.09000     77.88000
12     80.60000     17.29000     79.19000
12     74.08000    -31.64000     79.31000
12    101.81000    -31.96000     79.31000
12     64.61000   -101.11000     79.31000
12     55.48000    -99.16000     79.31000
12     40.79000   -100.13000     79.31000
12    103.77000   -133.08000     79.31000
12    114.54000   -124.92000     79.93000
12     70.81000   -166.02000     80.39000
12    137.06000   -199.62000     80.39000
12     29.04000    -59.69000     80.39000
12     41.77000    -35.88000     81.58000
12     39.49000    -20.87000     81.58000
12     57.43000   -171.57000     81.58000
12    105.08000   -197.33000     81.58000
12     93.98000   -186.24000     81.58000
12     14.36000    -25.44000     83.46000
12     -3.92000    -40.77000     83.46000
12    -10.12000    -44.03000     83.51000
12    -14.03000    -33.92000     83.51000
12     -3.26000    -52.19000     83.51000
12     50.91000     44.03000     83.97000
12     61.35000     46.64000     84.02000
12     77.34000     49.25000     84.02000
12     82.89000     54.47000     84.02000
12    133.79000    -69.15000     84.19000
12     68.86000   -184.61000     84.54000
12     91.70000   -164.39000     84.48000
12    147.50000   -161.13000     84.48000
12    145.87000   -171.57000     84.54000
12      0.33000   -159.82000     84.71000
12     10.44000   -158.19000     84.88000
12     42.75000   -138.95000     85.22000
12     16.32000   -107.96000     85.27000
12     49.60000   -120.68000     85.56000
12     61.35000   -115.14000     85.56000
12     77.99000   -121.99000     85.56000
12     87.46000   -125.25000     86.53000
12    112.58000   -114.49000     86.64000
12    101.49000   -106.01000     86.64000
12    111.60000   -101.77000     86.64000
12    118.13000    -94.59000     86.75000
12    126.29000    -27.40000     86.81000
12    124.33000     11.74000     86.81000
12     87.13000      4.57000     86.81000
12     43.08000     -4.89000     87.04000
12     42.42000     19.24000     87.04000
12     17.95000     -2.28000     87.04000
12     47.32000      7.50000     87.09000
12     30.67000      5.87000     87.09000
12     -7.51000    -75.35000     87.09000
12     -6.53000   -102.42000     87.09000
12     -4.24000   -152.00000     87.09000
12     15.66000   -147.43000     87.15000
12     28.39000   -166.67000     87.15000
12     23.50000   -174.83000     87.15000
12     42.75000   -176.13000     87.15000
12     82.56000   -179.72000     87.15000
12    131.84000   -167.65000     87.15000
12    134.45000   -155.91000     87.15000
12    111.93000   -144.49000     87.21000
12    124.66000   -138.95000     87.26000
12    144.89000   -145.47000     87.38000
12    101.16000   -154.61000     87.38000
12     38.51000    -71.43000     87.38000
12     91.05000     43.71000     87.38000
12    113.89000     23.16000     87.38000
12    119.11000   -153.95000     87.38000
12     94.31000    -92.96000     87.38000
12     85.17000    -93.29000     87.38000
12     85.17000   -109.92000     87.49000
12     55.15000    -40.12000     87.55000
12    103.45000    -45.66000     87.55000
12     76.03000    -46.64000     87.89000
12    123.35000    -16.31000     87.89000
12    123.03000     -6.20000     87.89000
12     -1.63000    -24.14000     87.89000
12    -10.12000    -89.04000     87.89000
12     94.63000     32.29000     87.89000
12    112.26000     36.21000     87.89000
12     54.82000     31.64000     88.40000
12     71.47000     39.14000     88.46000
12     96.27000    -56.10000     88.46000
12     85.82000    -58.06000     88.46000
12    109.65000    -58.38000     88.46000
12     48.30000    -56.10000     88.46000
12     50.91000    -68.50000     88.46000
12     50.91000    -80.89000     88.46000
12     23.82000    -70.45000     89.60000
12     29.04000    -99.48000     89.60000
12     37.85000   -106.01000     89.60000
12     30.02000   -117.42000     89.60000
12     74.08000   -132.10000     89.60000
12     99.20000   -134.71000     89.60000
12     99.20000   -118.40000     89.60000
12     25.45000   -138.62000     89.60000
12     29.70000   -155.91000     89.60000
12     96.27000   -176.79000     89.65000
12     75.06000    -29.36000     89.60000
12     71.14000      7.83000     89.65000
12     80.28000     15.00000     89.65000
12     25.45000    -10.11000     90.05000
12     15.01000    -60.02000     90.11000
12     -0.33000    -66.87000     90.11000
12     11.42000    -69.80000     90.11000
12     10.77000   -119.05000     90.11000
12      1.96000   -125.90000     90.11000
12      1.96000   -138.95000     90.11000
12      1.31000   -147.10000     90.11000
12     58.74000   -148.41000     90.11000
12     67.22000   -150.04000     90.11000
12    123.68000   -121.01000     90.11000
12    108.99000   -124.92000     90.11000
12    116.50000    -52.84000     90.11000
12    117.80000    -39.79000     90.11000
12    127.92000    -59.69000     90.11000
12     52.21000   -105.35000     90.11000
12     44.38000    -99.81000     90.11000
12    104.75000    -89.37000     90.11000
12    113.24000    -79.59000     90.11000
12     91.05000    -43.38000     90.39000
12    101.16000    -31.31000     90.39000
12     29.37000    -56.75000     90.39000
12     26.43000    -44.03000     90.39000
12     58.09000    -28.70000     90.79000
12     65.59000    -19.90000     90.79000
12     34.59000    -84.15000     91.13000
12     72.77000   -172.87000     91.13000
12     74.40000   -164.06000     91.13000
12     93.98000   -142.86000     91.13000
12     95.61000    -70.45000     91.70000
12     41.77000    -32.62000     91.70000
12     32.96000    -21.85000     91.70000
12     41.12000    -16.96000     91.70000
12     50.25000   -169.61000     91.70000
12     62.65000   -166.67000     91.76000
12     97.57000   -188.53000     91.76000
12    105.73000   -195.70000     91.76000
12    101.49000     -6.85000     91.87000
12     88.11000    -11.74000     91.87000
12     65.59000    -44.36000     91.87000
12     98.55000     21.85000     92.15000
12     97.57000      4.57000     92.15000
12     98.22000    -18.27000     92.15000
12    108.67000    -24.14000     92.15000
12     82.23000    -35.23000     92.15000
12    135.43000   -145.15000     92.15000
12     66.90000   -101.77000     92.78000
12     68.53000   -113.83000     92.78000
12     -0.33000    -55.78000     93.58000
12     -0.65000    -44.69000     93.63000
12     -9.14000    -40.77000     93.63000
12     -9.46000    -32.62000     94.31000
12     11.75000    -29.68000     94.71000
12     17.30000    -16.31000     94.71000
12     62.00000     44.03000     94.77000
12     72.12000     50.56000     94.77000
12     69.18000   -187.55000     95.22000
12     59.07000   -178.09000     95.22000
12    145.87000   -164.06000     95.62000
12     46.01000   -139.60000     95.79000
12     34.59000   -139.28000     96.25000
12     19.91000   -111.22000     96.64000
12     47.64000   -132.10000     96.64000
12     52.86000   -116.44000     96.64000
12     91.70000   -125.90000     96.82000
12     80.60000   -121.99000     96.82000
12     98.88000   -102.42000     96.82000
12    114.21000    -96.55000     97.16000
12    111.28000   -114.16000     97.38000
12     -4.57000   -100.79000     97.38000
12     -3.59000    -86.44000     97.38000
12     28.72000   -170.91000     97.38000
12     19.58000   -174.83000     97.38000
12     14.36000   -149.06000     97.38000
12     86.48000   -181.03000     97.38000
12    107.36000   -151.34000     97.38000
12    117.80000   -144.82000     97.38000
12    136.73000   -157.87000     97.38000
12     88.43000    -94.59000     97.55000
12     51.23000     17.94000     97.55000
12     44.05000      7.50000     97.55000
12     28.06000      3.59000     97.55000
12     15.66000      0.33000     97.55000
12     39.81000     -6.20000     97.67000
12     78.32000     46.64000     97.67000
12     93.00000     44.36000     97.67000
12    120.74000      8.81000     97.67000
12    114.21000     27.40000     97.67000
12     40.79000     20.55000     97.67000
12     76.03000    -47.29000     98.75000
12    120.41000     -9.79000     98.75000
12    119.76000    -20.55000     98.75000
12     86.48000   -110.25000     98.75000
12    109.32000    -66.54000     98.75000
12    102.47000    -52.84000     98.75000
12     46.99000    -71.11000     98.75000
12     47.64000    -51.86000     98.81000
12    135.43000   -172.54000     99.09000
12     40.14000   -127.53000     99.20000
12     28.39000    -74.04000     99.89000
12     29.70000   -100.79000     99.89000
12     81.91000     12.39000     99.89000
12     95.94000     34.25000     99.89000
12     55.15000     34.57000    100.00000
12     72.12000     32.62000    100.06000
12     73.75000      9.13000    100.11000
12     53.19000    -19.90000    100.17000
12    117.15000    -47.62000    100.17000
12    106.06000    -43.05000    100.28000
12    115.19000    -34.25000    100.28000
12    101.81000   -128.84000    100.28000
12     99.86000    -89.70000    100.28000
12    117.15000   -125.90000    100.28000
12     67.22000   -138.30000    100.28000
12     70.49000   -147.76000    100.34000
12     60.37000   -150.69000    100.45000
12     52.86000   -143.52000    100.45000
12      3.26000   -128.51000    100.45000
12     -3.26000   -112.86000    100.45000
12      6.20000    -69.15000    100.45000
12     -1.96000    -66.54000    100.45000
12     13.71000    -65.23000    100.57000
12     21.21000    -62.30000    100.57000
12     16.97000    -52.19000    100.57000
12     19.91000    -40.77000    100.57000
12     83.87000   -160.15000    100.57000
12     93.98000   -174.83000    100.57000
12     91.70000   -156.56000    100.57000
12    146.19000   -153.30000    100.74000
12     26.43000   -131.45000    100.74000
12      0.00000   -142.86000    100.74000
12     27.09000   -156.89000    100.74000
12     89.41000    -59.36000    100.85000
12     93.98000    -46.64000    100.85000
12     36.22000   -108.29000    100.85000
12     40.79000    -98.83000    100.85000
12     36.22000    -58.38000    100.85000
12     52.54000    -37.18000    100.97000
12     63.96000    -29.03000    100.97000
12     75.38000    -22.18000    101.19000
12     39.16000    -79.59000    101.19000
12     77.34000    -61.97000    101.19000
12     77.67000    -76.98000    101.19000
12     63.31000    -68.17000    101.19000
12     62.00000    -80.89000    101.31000
12     83.54000   -137.64000    101.36000
12     77.01000   -170.26000    101.36000
12    129.88000   -133.08000    101.53000
12     39.16000    -32.29000    101.76000
12     30.35000    -24.14000    101.76000
12     30.35000     -9.79000    101.76000
12     95.94000     -3.59000    102.50000
12     96.92000     20.55000    102.50000
12    104.10000   -195.38000    102.50000
12    129.55000   -146.12000    102.50000
12    138.69000   -141.56000    102.50000
12     52.21000   -169.61000    102.73000
12     66.57000   -165.37000    102.96000
12     97.57000   -185.27000    102.96000
12     68.53000   -110.90000    103.24000
12     66.57000   -122.64000    103.41000
12     59.07000    -46.32000    103.64000
12     78.97000    -36.21000    103.64000
12     -2.94000    -55.45000    103.64000
12     19.58000     -7.50000    103.86000
12    122.05000   -191.79000    103.92000
12    139.99000   -188.85000    103.92000
12     71.79000    -91.00000    103.92000
12     57.76000   -100.46000    104.09000
12     51.23000    -89.70000    104.09000
12    111.93000    -80.89000    104.21000
12     99.86000    -61.32000    104.89000
12     68.20000    -38.16000    105.17000
12    109.65000     15.00000    105.17000
12     43.73000    -20.87000    105.51000
12     55.80000   -113.51000    107.39000
12     -3.26000    -82.52000    107.67000
12     -2.61000   -102.74000    107.67000
12     22.52000   -107.96000    107.67000
12      9.79000   -141.56000    107.67000
12    108.34000   -149.39000    107.96000
12    110.62000   -141.56000    108.01000
12    119.44000   -142.21000    108.07000
12    107.36000    -18.92000    108.24000
12     53.52000     15.66000    108.24000
12     27.41000     -1.30000    108.36000
12     21.86000      4.57000    108.47000
12     46.99000      7.50000    108.47000
12     49.28000     26.42000    108.47000
12     77.99000   -179.07000    108.47000
12     62.33000   -176.13000    108.75000
12     87.46000   -105.68000    108.81000
12     88.76000    -91.65000    108.81000
12     89.74000   -125.90000    108.81000
12    114.21000    -22.83000    108.98000
12    113.89000    -59.36000    108.98000
12     36.55000    -84.48000    109.04000
12     48.95000    -67.84000    108.98000
12     81.91000     42.40000    109.21000
12     66.57000     43.05000    109.38000
12     76.03000    -46.97000    109.38000
12    109.32000   -103.72000    109.38000
12     41.44000   -131.45000    109.83000
12    133.79000   -164.06000    109.89000
12     31.98000   -143.19000    110.23000
12     31.00000   -166.35000    110.35000
12     23.50000   -175.81000    110.46000
12     61.68000   -147.76000    110.57000
12     59.07000   -158.85000    110.57000
12     81.58000   -160.48000    110.57000
12     92.02000   -176.13000    110.57000
12    106.06000   -179.07000    110.57000
12    118.78000    -96.87000    110.57000
12     98.55000    -90.68000    110.57000
12    117.80000    -34.90000    110.57000
12     80.60000     14.35000    110.57000
12     93.00000     38.16000    110.57000
12     52.86000    -17.61000    110.97000
12     62.33000    -25.77000    110.97000
12     37.85000    -59.69000    110.97000
12     19.58000    -66.87000    110.97000
12     16.97000    -52.19000    110.97000
12     23.82000    -46.97000    110.97000
12    111.28000    -48.93000    110.97000
12     28.39000    -73.06000    110.97000
12    140.97000   -152.97000    112.96000
12    138.04000   -140.91000    112.90000
12    123.03000   -146.12000    113.30000
12     97.25000     -2.94000    113.30000
12     95.61000     20.22000    113.36000
12     80.93000   -139.28000    113.30000
12     99.53000   -190.48000    113.36000
12    116.83000   -151.67000    113.36000
12    130.86000   -149.71000    113.36000
12     23.50000   -129.16000    114.21000
12     23.50000   -138.62000    114.21000
12     39.16000    -77.30000    114.78000
12    108.34000    -86.44000    114.78000
12    112.58000    -77.30000    114.78000
12     98.88000    -60.34000    114.95000
12     41.77000    -32.94000    115.29000
12     72.44000   -167.33000    115.41000
12    121.72000   -192.77000    115.41000
12    138.04000   -189.51000    115.41000
12    146.85000   -160.80000    115.41000
12     33.94000    -93.94000    116.54000
12     43.40000   -114.16000    116.54000
12     23.17000   -106.66000    117.96000
12     27.74000   -154.28000    117.96000
12    127.27000   -134.38000    117.96000
12     93.33000   -126.88000    119.04000
12     85.82000    -96.22000    119.04000
12    119.76000    -58.38000    119.04000
12     89.74000     11.09000    119.04000
12     74.40000   -181.35000    119.33000
12     56.13000   -171.24000    119.33000
12     79.95000   -171.24000    119.38000
12     82.89000   -125.90000    119.56000
12    108.34000    -61.97000    119.56000
12    111.60000    -17.29000    119.73000
12     73.75000    -89.37000    120.18000
12     90.07000   -133.73000    120.24000
12     50.91000   -152.00000    120.24000
12    116.50000   -104.37000    120.75000
12     99.53000    -94.26000    120.75000
12    111.60000    -31.64000    120.75000
12     73.75000    -48.60000    120.75000
12     60.70000    -45.01000    120.81000
12     37.53000    -58.06000    121.43000
12     42.42000    -87.41000    121.43000
12     22.84000    -65.89000    121.43000
12     20.88000    -52.19000    122.00000
12     53.52000    -28.70000    122.28000
12     51.89000    -20.22000    122.28000
12    109.32000    -45.99000    122.23000
12     64.94000   -151.02000    122.74000
12     76.36000   -156.89000    122.74000
12    100.84000   -179.07000    122.74000
12    104.75000   -169.94000    122.74000
12     89.09000   -168.63000    122.74000
12    117.80000   -152.00000    123.82000
12    136.73000   -139.60000    123.82000
12    140.32000   -152.32000    123.82000
12     77.34000   -139.93000    124.33000
12     25.45000   -141.23000    124.44000
12     22.19000   -129.16000    124.50000
12     33.61000   -146.45000    124.50000
12     58.09000   -143.19000    124.50000
12     62.98000   -160.80000    124.62000
12    101.16000   -164.06000    124.84000
12    125.64000   -148.41000    124.90000
12     35.24000    -79.26000    125.18000
12     40.46000    -68.17000    125.18000
12     97.90000    -78.28000    125.18000
12     97.90000    -54.80000    125.64000
12    135.10000   -127.86000    126.15000
12     32.96000    -92.96000    127.23000
12     38.83000   -113.18000    127.23000
12    106.06000    -87.74000    127.23000
12    113.24000    -93.94000    127.23000
12     96.92000   -115.46000    127.69000
12     73.42000   -133.40000    127.69000
12     40.46000   -123.95000    129.56000
12     26.76000   -112.53000    129.62000
12     93.98000   -124.27000    129.62000
12    110.30000    -64.58000    129.62000
12    135.75000   -159.82000    129.62000
12    144.89000   -160.15000    129.62000
12     86.80000   -132.43000    130.64000
12     90.07000   -100.46000    130.64000
12     86.80000    -91.00000    130.64000
12    108.34000    -53.82000    130.64000
12     77.67000    -48.93000    132.06000
12     60.04000    -44.03000    132.06000
12     34.59000    -59.69000    132.06000
12     43.40000    -95.24000    132.06000
12     80.28000   -126.55000    132.29000
12    115.52000   -107.96000    132.46000
12     89.09000   -159.50000    132.80000
12    137.06000   -144.49000    134.68000
12    114.87000   -142.54000    134.68000
12     33.29000   -149.06000    134.68000
12     23.82000   -133.40000    134.68000
12    114.21000   -154.61000    134.68000
12    100.18000   -162.76000    135.19000
12     47.64000    -88.39000    135.36000
12     31.00000    -82.85000    135.42000
12     41.77000    -68.17000    135.42000
12    128.57000   -140.25000    136.21000
12    127.59000   -124.60000    136.21000
12     37.53000   -111.55000    137.63000
12    111.93000    -97.53000    137.63000
12    126.94000   -151.34000    137.63000
12     92.68000   -146.12000    137.35000
12     92.68000   -132.43000    140.70000
12     78.64000   -136.67000    140.70000
12     41.44000   -123.29000    140.70000
12     29.70000   -116.77000    140.70000
12     93.00000    -94.92000    140.70000
12     86.48000    -86.44000    140.70000
12    139.67000   -157.87000    140.70000
12     93.66000   -120.68000    140.99000
12     48.62000    -97.53000    144.06000
12     79.30000   -127.86000    144.06000
12     62.65000    -47.62000    144.11000
12     75.71000    -48.60000    144.06000
12    110.95000   -109.27000    144.17000
12    116.17000   -125.25000    144.17000
12    107.04000   -136.67000    144.17000
12    101.16000   -116.44000    144.17000
12     27.74000   -148.73000    145.02000
12    114.87000   -151.02000    145.02000
12     84.19000   -106.66000    146.10000
12    123.68000   -132.43000    147.01000
12    124.66000   -122.31000    147.01000
12    134.12000   -146.12000    147.01000
12     92.68000   -145.15000    147.98000
12    113.89000    -97.53000    147.98000
12    118.46000   -143.52000    147.98000
12     40.79000   -111.55000    148.44000
12     91.70000    -90.02000    151.85000
12     79.95000   -133.40000    151.85000
12     42.42000   -121.66000    151.85000
12     39.16000    -77.63000    151.96000
12     31.33000   -115.14000    152.98000
12     79.62000   -125.25000    155.31000
12    117.48000   -112.20000    155.31000
12    105.73000   -107.64000    155.31000
12     46.01000    -96.87000    155.60000
12    117.15000   -127.53000    155.71000
12     85.17000   -103.40000    157.42000
12    124.98000   -126.88000    157.42000
12     94.96000   -120.68000    160.71000
12     91.37000   -146.78000    160.71000
12    129.55000   -148.08000    163.05000
12    115.85000   -147.43000    163.10000
12      4.89000    -90.02000     64.30000
12     32.31000   -157.54000     67.03000
12     30.35000    -57.73000     15.75000
12     29.04000    -89.37000     17.28000
12     64.94000   -121.99000     18.08000
12     43.08000   -107.96000     18.42000
12     59.07000    -90.35000     19.39000
12     70.81000    -73.39000     21.38000
12     72.44000    -51.86000     22.46000
12     83.21000    -55.12000     22.46000
12     58.41000    -52.19000     22.97000
12     59.39000    -67.84000     24.56000
12     37.20000    -52.51000     25.07000
12     46.34000    -36.53000     26.15000
12     98.88000      2.28000     26.38000
12    102.47000    -12.07000     26.38000
12     93.98000      9.79000     26.38000
12    100.84000     17.94000     27.63000
12     97.25000     29.03000     27.86000
12     71.14000     20.22000     28.77000
12     89.09000     44.03000     30.36000
12     75.71000     42.40000     30.76000
12     29.04000     15.98000     30.98000
12     16.32000      8.48000     31.27000
12     11.42000    -18.27000     31.27000
12     19.91000    -14.03000     31.27000
12     22.84000    -61.97000     31.27000
12     36.55000    -61.32000     31.27000
12     65.59000    -89.04000     32.29000
12     47.32000    -94.92000     32.29000
12     50.25000   -107.31000     32.29000
12     61.02000   -129.16000     32.86000
12     69.18000   -120.68000     32.86000
12     74.08000   -106.01000     32.92000
12    110.95000    -85.13000     33.66000
12    107.69000    -75.02000     33.77000
12    115.19000    -76.00000     34.00000
12     98.22000   -110.90000     34.62000
12     88.43000   -123.95000     36.10000
12     62.65000   -150.69000     36.27000
12     43.40000   -161.78000     36.50000
12     12.07000   -138.30000     37.29000
12     58.09000    -60.02000     37.92000
12     49.60000    -48.60000     37.92000
12     50.25000    -37.18000     37.92000
12     92.02000    -43.71000     38.77000
12    102.47000    -10.11000     38.77000
12    113.24000    -58.06000     39.06000
12    118.78000    -64.26000     39.45000
12    101.49000    -51.54000     39.74000
12     73.42000    -48.60000     40.25000
12     87.13000    -51.86000     40.31000
12     48.30000   -130.14000     40.82000
12     54.17000   -143.19000     40.82000
12     54.50000   -158.52000     41.05000
12    107.69000    -96.55000     42.35000
12     11.10000    -84.48000     42.41000
12    -14.68000   -122.64000     45.65000
12    -17.30000   -108.94000     45.65000
12    -18.93000    -90.35000     47.07000
12    -17.30000    -33.27000     47.13000
12    -15.01000    -27.07000     47.13000
12    -18.93000    -19.24000     47.13000
12    -11.10000    -11.09000     47.13000
12    107.36000     18.27000     51.79000
12     99.20000     -0.33000     51.79000
12    101.49000     -8.15000     51.79000
12     89.09000     16.63000     51.79000
12     85.50000     38.49000     51.85000
12     78.97000     32.29000     51.79000
12     39.16000     42.73000     53.10000
12     83.21000   -160.15000     53.10000
12     -8.48000   -151.67000     53.15000
12     -7.51000   -164.06000     53.15000
12     59.72000   -152.97000     53.67000
12     63.96000   -162.76000     54.46000
12     36.22000   -157.54000     54.46000
12     59.39000   -180.37000     54.46000
12     82.56000   -171.57000     54.46000
12    122.37000   -163.41000     54.63000
12    115.85000   -173.85000     54.63000
12    126.03000   -180.60000     54.63000
12    133.54000   -167.23000     54.63000
12    124.07000   -140.81000     54.63000
12    110.04000   -159.73000     54.63000
12    114.94000    -95.80000     55.26000
12    122.77000    -67.42000     55.32000
12    105.80000    -55.35000     55.32000
12     93.40000    -19.47000     55.66000
12    115.59000    -35.46000     55.66000
12    124.40000    -33.50000     55.66000
12    122.44000    -44.59000     55.66000
12     28.79000    -36.43000     56.34000
12     17.69000     14.12000     56.45000
12     -0.26000    -64.48000     56.51000
12    -15.92000    -57.64000     56.62000
12      6.60000   -111.45000     56.91000
12    -16.57000   -102.97000     56.91000
12      7.25000   -140.81000     56.91000
12      7.25000   -131.35000     56.91000
12     95.68000   -149.94000     57.08000
12     98.95000   -110.15000     57.36000
12    134.84000   -146.35000     57.82000
12    142.35000   -172.45000     57.82000
12    123.75000   -127.76000     57.82000
12    123.10000   -101.67000     57.93000
12     -3.52000     -7.40000     59.01000
12    -11.68000    -13.60000     59.01000
12    -12.98000    -27.63000     59.01000
12      5.62000      6.29000     59.69000
12     43.15000   -121.56000     60.32000
12     33.36000   -135.59000     62.25000
12     22.26000   -120.59000     62.25000
12     -7.76000   -150.92000     63.44000
12     -6.46000   -165.92000     63.44000
12     95.36000     26.52000     63.50000
12    119.18000   -162.66000     65.83000
12    123.75000   -182.23000     65.83000
12    120.81000   -171.47000     65.83000
12    111.67000   -167.23000     65.83000
12    108.74000    -54.70000     66.51000
12    117.87000    -62.20000     66.51000
12    100.91000     -4.47000     66.51000
12     19.98000     14.45000     66.91000
12    -17.55000   -113.41000     68.05000
12      2.03000   -125.15000     68.05000
12     14.76000   -162.66000     68.22000
12     64.36000   -148.31000     68.39000
12    115.92000    -31.87000     68.79000
12     94.71000    -18.82000     69.19000
12    -10.37000    -15.23000     69.98000
12    -12.00000    -32.52000     69.98000
12    -18.86000    -55.35000     70.15000
12     34.34000   -122.54000     70.61000
12     79.69000    -85.36000     70.61000
12     73.49000    -75.90000     70.61000
12    106.78000   -113.41000     71.46000
12     95.03000   -123.20000     71.74000
12     56.20000     25.21000     72.03000
12    102.86000     34.35000     72.31000
12    110.70000    -22.08000     72.31000
12     23.89000    -18.82000     73.39000
12     19.65000    -30.56000     73.39000
12     36.95000   -136.89000     73.39000
12     23.24000   -124.17000     73.45000
12     33.03000   -108.84000     73.45000
12    -17.22000    -98.41000     74.30000
12     -8.41000   -161.03000     74.36000
12     58.48000   -181.58000     74.36000
12    135.82000   -178.64000     74.36000
12    130.93000   -189.73000     74.36000
12     81.98000   -157.44000     74.36000
12    -34.85000    -62.20000     74.64000
12     83.28000    -51.44000     74.64000
12     72.52000    -55.03000     74.64000
12     84.26000     -6.75000     74.64000
12    104.50000    -12.30000     74.76000
12    111.67000     -1.21000     74.81000
12     95.03000     13.47000     74.93000
12     97.97000     23.58000     74.99000
12     76.76000     35.98000     75.10000
12    101.23000      5.64000     75.27000
12     93.73000    -72.31000     75.27000
12    101.88000   -145.05000     75.27000
12     96.34000   -137.22000     77.09000
12    122.77000   -170.82000     77.09000
12    112.00000   -161.68000     77.09000
12    105.15000   -171.14000     77.09000
12    116.24000   -181.25000     77.09000
12     26.50000   -153.86000     77.09000
12      5.29000    -87.32000     77.09000
12     -6.78000    -88.30000     77.15000
12    -17.88000    -71.33000     77.15000
12      2.35000   -136.57000     77.15000
12     52.61000    -56.00000     77.60000
12     53.59000    -66.44000     77.66000
12     52.61000    -77.86000     77.66000
12    116.90000    -62.85000     78.17000
12     96.34000     -3.16000     78.17000
12    115.26000      8.58000     78.23000
12    105.15000     13.80000     78.17000
12     94.71000    -41.33000     78.51000
12     81.98000    -40.02000     78.51000
12     82.63000    -29.91000     78.51000
12     79.69000    -19.15000     78.51000
12     65.01000    -37.09000     78.79000
12     62.40000    -52.09000     78.79000
12     37.60000    -50.13000     78.79000
12    102.86000   -123.20000     78.85000
12    114.61000   -134.29000     78.85000
12     59.79000   -147.66000     78.85000
12     79.37000   -170.82000     78.85000
12      4.31000   -123.85000     79.08000
12      9.21000    -62.20000     79.08000
12     91.77000    -28.28000     79.08000
12    112.65000    -33.82000     79.08000
12     35.97000     39.56000     79.53000
12     65.34000   -160.05000     80.90000
12     70.23000   -175.06000     80.90000
12     77.41000   -101.02000     80.90000
12     76.10000    -76.55000     80.90000
12     91.12000    -17.52000     81.24000
12      6.60000   -101.34000     82.55000
12     91.12000   -102.97000     84.08000
12     52.61000   -137.55000     84.08000
12     21.61000    -20.78000     84.65000
12     72.19000    -56.00000     84.65000
12    -20.49000    -85.69000     84.65000
12     78.06000     -2.19000     85.79000
12    111.02000     -1.53000     85.79000
12    109.72000    -13.28000     85.79000
12    105.47000     13.14000     88.34000
12     81.00000     36.30000     88.34000
12     73.82000     27.17000     88.34000
12    104.82000     48.70000     88.34000
12    106.78000    -68.40000     88.34000
12     96.99000    -80.79000     88.34000
12     59.79000    -61.22000     88.34000
12     84.92000   -134.94000     88.34000
12    140.06000   -176.36000     88.34000
12    130.93000   -189.73000     88.34000
12    127.34000   -178.97000     88.34000
12    115.26000   -190.06000     88.34000
12    115.92000   -171.14000     88.34000
12    105.47000   -176.04000     88.34000
12    105.47000   -165.27000     88.34000
12    -10.70000    -59.59000     88.91000
12     74.47000    -15.89000     90.11000
12     62.73000     14.77000     90.11000
12     90.14000    -29.91000     92.15000
12     84.59000    -18.82000     92.15000
12    111.67000   -135.59000     92.61000
12     13.12000   -104.60000     95.39000
12      2.68000    -94.49000     95.39000
12    128.97000   -163.97000     97.27000
12     81.65000      3.69000     97.27000
12     78.39000     -4.14000     97.27000
12    111.67000     -1.53000     97.27000
12    108.41000    -11.64000     97.27000
12      3.66000    -33.17000     98.69000
12     -3.19000   -152.22000     98.75000
12     21.28000   -164.29000     98.75000
12    117.55000   -153.53000     98.75000
12    101.56000   -161.68000     98.92000
12    107.76000   -177.01000     99.26000
12    118.20000   -167.23000     99.37000
12    122.12000   -182.23000     99.83000
12    110.04000   -185.82000    100.06000
12     94.71000    -79.81000    100.11000
12     68.27000    -57.31000    100.68000
12    100.25000    -31.87000    100.74000
12     62.07000     12.17000    100.74000
12      8.23000   -116.02000    101.48000
12     98.62000   -143.09000    101.53000
12     82.63000   -147.98000    101.53000
12     74.47000   -129.39000    101.53000
12     77.41000    -95.47000    101.53000
12     91.44000   -136.57000    101.53000
12     90.46000    -34.80000    102.56000
12     88.83000    -24.69000    102.56000
12     88.83000    -11.64000    102.56000
12     94.71000     11.51000    102.56000
12     83.61000     30.11000    102.56000
12     97.32000    -71.01000    102.56000
12     34.99000    -16.86000    102.56000
12     38.25000   -169.51000    104.43000
12     23.89000    -33.50000    104.83000
12     84.92000    -67.09000    104.83000
12     11.17000   -104.60000    106.31000
12     57.18000    -58.61000    107.11000
12     98.30000   -101.67000    107.11000
12     83.94000   -119.28000    107.11000
12      7.90000    -46.87000    109.27000
12      2.68000    -31.54000    109.27000
12     -9.72000    -38.72000    109.27000
12    -11.35000    -30.24000    109.27000
12     -6.46000    -91.56000    109.27000
12     14.10000   -157.12000    109.27000
12     72.52000   -155.49000    109.27000
12     87.53000   -191.37000    109.27000
12    101.88000   -160.71000    109.32000
12    131.25000   -173.43000    109.32000
12    109.72000   -117.98000    109.32000
12    111.35000     -2.51000    109.66000
12     85.24000      2.38000    109.72000
12     43.47000     18.69000    109.72000
12    108.41000     30.11000    110.18000
12     61.75000     33.69000    110.18000
12     49.67000    -51.76000    110.18000
12     51.96000    -79.16000    110.18000
12     37.60000   -122.87000    110.18000
12    116.57000   -162.66000    110.18000
12    118.53000   -176.36000    110.29000
12    145.61000   -175.06000    110.40000
12    104.17000    -41.65000    110.40000
12    104.50000    -53.07000    110.40000
12     72.19000     11.51000    110.52000
12     95.03000     28.47000    110.52000
12     71.86000     42.17000    110.74000
12     61.75000    -10.34000    110.86000
12    100.58000    -28.93000    110.86000
12     95.03000    -46.87000    110.86000
12     92.09000    -56.66000    110.86000
12     37.92000     -3.49000    110.86000
12      9.86000    -62.20000    110.86000
12     94.05000    -82.42000    110.86000
12    117.22000   -129.07000    110.86000
12     -9.72000   -109.82000    110.91000
12     -1.89000   -124.50000    110.91000
12     -1.56000   -136.89000    111.03000
12     49.67000   -139.83000    111.03000
12     70.23000   -136.57000    111.03000
12     70.88000   -150.27000    111.08000
12     90.79000   -160.05000    111.14000
12     41.84000    -98.73000    111.14000
12     40.21000    -50.79000    111.14000
12     70.56000     37.28000    111.20000
12     61.75000     18.69000    111.43000
12     76.10000    -24.37000    111.43000
12     68.60000    -16.54000    111.43000
12     98.95000    -14.58000    111.43000
12     73.82000    -71.33000    111.82000
12     73.49000    -59.92000    111.82000
12     60.77000    -69.70000    111.82000
12     62.73000    -79.81000    111.82000
12     77.74000   -102.97000    111.82000
12    103.52000   -171.14000    111.82000
12     82.63000   -148.64000    111.82000
12     11.49000    -75.90000    111.82000
12     11.17000    -86.01000    111.82000
12     -1.56000    -68.07000    111.82000
12      8.88000   -113.74000    111.82000
12     46.74000    -41.00000    111.94000
12     31.72000    -26.98000    112.05000
12     83.94000    -82.42000    112.11000
12     97.32000   -117.65000    112.39000
12     64.03000   -117.65000    113.47000
12     64.03000   -128.41000    113.47000
12     34.66000    -14.91000    113.47000
12     14.43000    -31.54000    113.47000
12     10.51000    -19.15000    113.47000
12     19.32000   -118.30000    113.47000
12    100.25000    -74.92000    113.47000
12     84.26000     23.58000    113.53000
12     78.72000     32.39000    113.53000
12    120.49000   -119.28000    113.47000
12     35.31000    -39.70000    113.53000
12     26.18000    -15.56000    113.81000
12     47.39000   -161.36000    113.81000
12     85.89000    -24.04000    114.21000
12     60.11000    -96.78000    114.21000
12    126.03000   -158.75000    114.21000
12    131.25000   -182.56000    114.27000
12     -0.58000    -57.31000    114.21000
12     -0.58000    -43.61000    114.27000
12     18.35000     -4.47000    114.21000
12     91.77000    -66.44000    115.41000
12     21.28000    -92.86000    115.41000
12     22.26000    -36.76000    117.40000
12     -0.58000    -19.47000    117.40000
12     42.82000    -20.78000    117.45000
12     64.36000    -55.03000    117.45000
12     52.94000    -61.88000    117.45000
12    101.23000   -106.56000    118.36000
12      9.86000   -144.72000    118.42000
12     13.78000   -132.98000    118.42000
12    111.35000   -145.05000    118.42000
12     25.20000    -85.69000    118.42000
12     10.19000   -101.99000    118.42000
12     -1.89000   -100.04000    118.42000
12     -1.56000    -80.79000    118.42000
12     29.11000     -6.75000    118.42000
12     82.31000    -61.22000    118.42000
12     53.59000     12.17000    118.82000
12    109.72000     15.10000    118.82000
12     26.83000      2.38000    118.82000
12     50.65000    -72.97000    121.77000
12     72.84000    -26.98000    122.34000
12     86.22000      1.08000    122.34000
12     77.08000     12.82000    122.34000
12    111.35000     -5.12000    122.34000
12     99.60000    -17.84000    122.40000
12     98.30000    -47.85000    122.40000
12     68.27000     -9.69000    122.40000
12     60.77000    -20.13000    122.40000
12     49.35000     -8.71000    122.40000
12     60.77000     -0.56000    122.40000
12     30.09000    -26.98000    122.40000
12     48.04000    -44.91000    122.40000
12     46.08000    -52.42000    122.40000
12     10.19000    -61.88000    122.40000
12     77.74000   -100.69000    122.40000
12     93.07000   -158.10000    122.40000
12     88.83000   -183.86000    122.40000
12    139.41000   -172.77000    123.19000
12    124.40000   -169.84000    123.19000
12    118.53000   -181.25000    123.19000
12    113.31000   -161.68000    123.42000
12     74.15000    -76.55000    124.10000
12     65.66000    -78.18000    124.10000
12     69.58000    -64.81000    124.10000
12     61.09000    -83.40000    124.10000
12     63.38000   -126.46000    124.10000
12     93.40000     23.58000    124.10000
12     96.66000     -6.43000    124.90000
12     37.92000     -5.45000    125.47000
12     27.81000    -17.19000    125.81000
12     19.00000     -8.38000    126.04000
12     35.97000    -37.74000    126.15000
12     95.36000    -67.42000    126.21000
12    110.37000    -77.21000    126.21000
12    121.79000   -121.56000    126.21000
12     61.09000   -110.80000    126.21000
12     80.67000   -149.94000    126.21000
12     68.60000   -166.90000    126.21000
12     64.36000   -173.43000    126.21000
12     47.39000   -161.68000    126.21000
12     39.56000   -155.16000    126.21000
12     21.28000    -95.14000    126.21000
12     10.84000    -90.58000    126.21000
12     11.49000    -79.16000    126.21000
12      9.21000   -116.67000    126.21000
12      1.70000   -133.63000    126.21000
12     -2.87000   -112.43000    126.21000
12     58.16000    -58.94000    128.94000
12     81.00000    -61.22000    128.94000
12     17.69000   -109.17000    129.56000
12      8.23000   -129.07000    129.62000
12     15.41000   -141.14000    129.62000
12     81.65000    -21.10000    130.93000
12     81.98000     -9.69000    130.93000
12     96.99000      7.93000    130.93000
12     19.32000    -36.76000    131.15000
12     16.06000    -23.39000    131.15000
12     10.51000    -48.83000    131.32000
12     95.36000    -21.43000    132.86000
12    105.15000    -36.11000    132.92000
12     65.99000    -21.10000    132.92000
12     47.39000    -20.78000    132.92000
12     48.37000    -32.85000    132.92000
12     45.76000    -49.15000    132.92000
12     53.26000    -72.97000    132.92000
12    120.16000   -136.24000    132.92000
12     84.26000   -167.88000    132.92000
12     67.62000   -150.27000    132.92000
12     44.45000   -102.65000    132.92000
12     36.29000    -25.67000    132.92000
12     23.24000    -48.50000    132.92000
12     11.17000    -62.20000    132.92000
12     85.89000    -70.68000    132.97000
12     56.53000   -152.88000    133.54000
12     48.04000   -144.72000    133.60000
11     55.80000    -47.62000      0.00000
11     79.30000    -66.54000      0.00000
11     76.03000    -93.94000      0.06000
11     85.17000    -84.48000      0.06000
11     46.66000    -72.41000      0.00000
11     47.97000   -122.97000      0.00000
11     25.45000   -121.99000      0.00000
11     44.05000   -138.62000      0.00000
11     32.63000   -136.67000      0.00000
11     61.68000    -34.57000      0.00000
11     77.34000    -15.98000      0.00000
11     72.44000     -3.26000      0.00000
11     60.04000    -19.57000      0.00000
11     37.85000    -37.51000      0.00000
11     37.53000     -4.89000      0.00000
11     15.66000    -64.91000      0.80000
11     44.71000     25.44000      3.52000
11     66.57000     34.90000     10.63000
11     77.34000    -17.61000     10.69000
11     81.58000     -8.48000     10.69000
11     75.06000     -3.91000     10.69000
11     61.68000     -6.20000     11.03000
11     66.24000      7.83000     11.54000
11     39.81000     -1.30000     11.60000
11     54.82000    -45.66000     12.45000
11     12.07000    -60.67000     11.71000
11     45.03000    -70.45000     11.82000
11     25.13000   -119.05000     12.00000
11     77.99000    -92.63000     13.64000
11     48.95000     -6.20000     13.64000
11     66.24000     17.94000     14.89000
11     42.10000     27.72000     14.89000
11     45.69000    -78.93000     14.89000
11     38.83000    -80.24000     14.89000
11     35.57000    -74.37000     14.89000
11     80.28000    -78.61000     16.43000
11     22.84000    -72.74000     16.43000
11     37.20000    -37.51000     16.83000
11     58.09000    -21.20000     16.83000
11     46.34000    -19.90000     17.00000
11     47.97000      4.89000     17.00000
11     75.38000     34.25000     17.00000
11     72.12000     21.85000     17.00000
11     79.95000      1.30000     17.00000
11     53.52000   -112.20000     18.31000
11     38.83000   -122.64000     18.87000
11     37.53000   -131.77000     19.95000
11     10.77000    -82.85000     19.95000
11     54.82000    -72.41000     20.07000
11     55.15000    -82.20000     20.24000
11     66.90000    -41.10000     20.24000
11     74.73000    -40.45000     20.24000
11     32.31000    -44.69000     20.24000
11     78.64000    -12.07000     20.92000
11     69.51000     -9.46000     20.92000
11     84.52000     -8.81000     20.92000
11     59.07000     31.96000     21.15000
11     63.31000     42.40000     21.15000
11     55.80000    -10.76000     21.15000
11     90.72000    -60.34000     22.74000
11     43.08000    -69.80000     22.74000
11     56.45000    -42.73000     22.74000
11     13.71000    -48.27000     22.74000
11     11.10000    -58.38000     22.74000
11     13.71000    -67.19000     22.74000
11     48.62000   -121.99000     22.74000
11     83.87000    -20.55000     23.25000
11     69.83000      8.81000     23.25000
11     95.94000    -34.25000     23.25000
11     97.25000    -23.48000     23.25000
11     42.10000     -0.98000     23.25000
11     33.61000    -25.12000     23.31000
11     36.22000    -13.05000     23.48000
11     54.50000     -4.24000     23.48000
11     68.53000      1.30000     23.48000
11     48.95000    -55.12000     24.79000
11     52.86000    -27.07000     26.09000
11     44.38000    -81.54000     26.09000
11     62.98000   -103.72000     26.49000
11     90.39000    -84.15000     26.55000
11     79.95000    -82.52000     26.55000
11     82.23000    -67.52000     26.55000
11     74.40000    -65.89000     26.61000
11     38.51000     28.05000     26.78000
11     43.40000     21.53000     26.78000
11     47.64000     28.38000     27.12000
11     53.84000      7.50000     27.46000
11     38.83000    -38.81000     27.46000
11     54.17000    -18.59000     27.46000
11     69.18000    -18.92000     27.46000
11     91.37000    -73.06000     27.69000
11     31.98000    -74.04000     27.74000
11     42.75000     -9.46000     28.03000
11     84.19000     -0.65000     29.22000
11     81.26000     13.37000     29.22000
11     87.13000     22.18000     29.22000
11     60.04000   -114.81000     29.22000
11     30.67000    -93.29000     29.22000
11     53.52000    -72.74000     30.64000
11     54.17000    -82.85000     30.64000
11     39.49000   -130.47000     30.64000
11     68.53000    -10.11000     31.67000
11     87.46000    -10.44000     31.67000
11     88.76000    -25.44000     31.67000
11     34.59000   -106.98000     31.72000
11     17.95000    -82.20000     31.72000
11     12.40000    -83.83000     31.72000
11     12.07000    -74.37000     31.72000
11      6.53000    -68.50000     31.72000
11     24.15000    -21.20000     32.63000
11     16.64000    -41.75000     32.63000
11     29.70000    -52.19000     32.69000
11     70.16000    -38.81000     32.69000
11     56.13000     26.42000     33.88000
11     46.66000    -70.13000     33.88000
11     18.27000    -54.80000     34.05000
11      6.85000    -56.43000     34.11000
11     12.73000    -63.60000     34.56000
11    105.40000    -25.77000     34.56000
11     33.94000    -17.94000     34.56000
11     31.98000     -9.13000     34.56000
11     46.01000      2.94000     34.56000
11     30.67000    -29.03000     34.56000
11     38.83000   -122.64000     35.70000
11     27.41000   -124.27000     35.70000
11     42.10000    -47.95000     35.70000
11     61.35000      0.33000     36.27000
11     18.60000    -72.74000     36.27000
11     14.03000    -23.48000     36.33000
11     53.52000    -29.36000     36.50000
11     43.08000    -26.42000     36.67000
11     80.60000    -66.54000     36.90000
11     77.67000    -82.52000     36.90000
11     88.11000    -86.11000     37.12000
11     96.27000    -85.46000     37.52000
11     51.23000   -121.01000     37.52000
11     58.41000   -105.35000     37.52000
11     21.54000   -144.17000     37.52000
11     45.36000   -144.17000     37.52000
11     34.92000    -40.77000     37.52000
11     55.48000    -18.59000     37.52000
11     46.34000     20.87000     37.52000
11     93.00000    -61.97000     37.69000
11     95.61000    -72.08000     37.69000
11     85.82000    -75.67000     37.75000
11     75.38000    -97.20000     38.20000
11     34.59000    -73.71000     38.20000
11     61.35000    -51.21000     38.20000
11     70.16000    -72.41000     38.49000
11     82.23000   -109.27000     38.49000
11     43.08000    -35.23000     38.71000
11     54.17000      5.22000     38.71000
11     73.42000    -60.67000     38.71000
11     30.02000   -115.14000     38.71000
11     25.45000   -103.72000     38.71000
11     21.21000    -91.98000     38.71000
11     36.22000   -138.62000     39.00000
11     32.31000   -148.73000     39.00000
11     82.56000    -59.36000     39.85000
11     44.71000     -9.13000     40.48000
11     44.71000    -19.57000     40.48000
11      9.79000    -40.77000     40.48000
11     17.62000    -35.55000     40.48000
11     28.06000    -86.76000     40.65000
11     31.33000    -93.29000     40.65000
11     58.74000   -113.18000     40.65000
11     39.16000   -130.47000     40.65000
11     41.12000   -134.71000     40.65000
11     24.15000   -134.38000     40.65000
11     46.01000    -89.04000     40.76000
11     48.30000    -80.89000     40.76000
11     36.22000    -81.54000     40.76000
11     62.00000    -17.94000     40.76000
11     94.63000      7.83000     40.82000
11     77.67000     15.66000     40.88000
11     88.43000   -103.40000     41.10000
11     92.35000     36.21000     40.93000
11     -0.33000    -76.65000     40.93000
11     16.64000   -129.16000     40.93000
11     10.77000   -127.21000     40.93000
11     14.03000   -108.62000     40.93000
11     42.10000   -106.66000     40.93000
11     11.10000   -148.08000     40.93000
11     55.80000    -72.41000     41.39000
11     55.15000    -88.72000     41.39000
11     19.25000     -8.81000     42.75000
11     11.42000    -18.27000     42.75000
11     15.34000      0.65000     42.75000
11      4.89000    -37.18000     42.75000
11      5.22000    -70.13000     42.81000
11     31.65000    -50.23000     42.75000
11     19.91000    -83.50000     42.81000
11     67.88000     -7.83000     43.26000
11     68.20000    -17.94000     43.26000
11     87.13000    -23.81000     43.83000
11     13.71000    -64.58000     45.31000
11     12.40000    -55.45000     45.31000
11      3.92000    -55.78000     45.31000
11     58.74000   -133.40000     45.31000
11     67.22000   -140.58000     45.31000
11     81.58000   -133.40000     45.31000
11     86.15000   -144.17000     45.31000
11     34.92000    -32.29000     45.76000
11     32.96000    -22.51000     45.76000
11     41.12000      0.98000     45.76000
11     45.03000    -70.78000     46.96000
11     46.01000    -60.02000     46.96000
11     14.03000    -76.00000     46.96000
11     49.60000    -28.38000     46.96000
11     59.39000    -28.70000     46.96000
11     67.88000    -26.42000     46.96000
11     19.91000    -45.34000     46.96000
11     30.67000   -123.29000     46.96000
11     42.75000   -151.02000     46.96000
11     90.72000   -114.81000     46.96000
11     97.57000   -111.22000     46.96000
11     96.92000   -100.13000     46.96000
11     98.55000    -62.62000     47.07000
11     54.82000     -7.18000     47.36000
11     64.29000     -3.91000     47.36000
11     60.04000      3.59000     47.36000
11     50.25000     24.14000     47.58000
11     39.49000     33.27000     47.87000
11     40.14000     20.55000     47.98000
11     81.58000     46.64000     47.98000
11     85.82000     24.14000     47.98000
11     93.00000     26.09000     47.98000
11     57.11000     29.36000     48.04000
11     49.93000     33.60000     48.21000
11     91.37000    -72.41000     48.21000
11    106.71000    -73.06000     48.27000
11    100.18000    -89.37000     48.27000
11     86.48000    -90.35000     48.27000
11     77.67000    -77.96000     48.27000
11     89.74000    -80.89000     49.18000
11     64.94000   -116.44000     49.23000
11     54.82000   -121.99000     49.23000
11     26.11000   -114.81000     49.23000
11     42.75000   -143.84000     49.23000
11     29.37000   -136.99000     49.23000
11     29.04000   -148.73000     49.23000
11     20.23000    -90.68000     49.23000
11     21.86000   -104.05000     49.23000
11     12.07000    -99.81000     49.23000
11     74.40000    -96.55000     49.23000
11     56.45000   -101.11000     49.23000
11     70.16000    -72.41000     49.23000
11     29.37000     28.70000     49.06000
11     86.80000    -61.97000     50.48000
11     78.64000    -71.76000     50.48000
11     75.06000    -61.97000     50.48000
11     71.79000   -126.88000     50.54000
11     41.77000    -21.20000     51.22000
11     39.81000   -106.66000     51.22000
11     26.76000    -82.85000     51.22000
11     28.06000    -91.65000     51.22000
11     19.58000   -131.45000     51.22000
11     11.10000   -121.66000     51.22000
11     77.34000   -142.21000     51.22000
11     57.43000   -110.25000     51.28000
11     33.29000    -76.65000     51.28000
11     56.78000    -17.29000     51.79000
11     85.50000   -107.64000     51.79000
11     27.41000    -63.60000     52.07000
11     46.66000     45.34000     52.36000
11     69.83000     35.23000     52.36000
11     74.73000     23.81000     52.36000
11    100.18000      8.81000     52.36000
11     80.28000    -55.45000     53.10000
11     23.82000     -7.83000     53.10000
11     10.12000    -42.08000     53.15000
11      6.85000    -30.01000     53.15000
11     11.42000    -22.83000     53.15000
11     16.64000     -2.94000     53.15000
11      2.61000    -77.30000     54.23000
11     43.40000    -96.22000     54.23000
11     32.31000    -47.95000     54.52000
11     67.22000    -13.05000     55.32000
11     67.22000   -136.01000     55.88000
11     18.60000    -63.93000     55.88000
11     10.44000    -61.97000     55.88000
11     38.18000      1.63000     56.74000
11     51.89000   -118.40000     56.79000
11     68.53000   -145.80000     56.79000
11     28.39000    -27.40000     57.48000
11      8.81000    -52.19000     57.59000
11     18.27000    -80.56000     57.59000
11      9.79000    -75.02000     57.59000
11     50.58000   -152.65000     57.59000
11     97.90000    -58.71000     58.78000
11     79.30000    -86.11000     58.78000
11     56.13000     -3.26000     58.78000
11     60.70000      2.61000     58.78000
11     52.86000     27.40000     59.35000
11     41.12000     23.16000     59.35000
11     16.97000    -91.98000     59.35000
11     25.45000   -138.30000     59.35000
11     43.73000   -145.47000     59.35000
11     31.00000   -126.88000     59.35000
11     25.13000   -103.07000     59.35000
11     76.03000    -97.20000     59.35000
11     61.35000    -22.51000     60.55000
11     47.97000    -14.35000     60.55000
11     46.01000     29.68000     61.80000
11     26.11000    -90.68000     61.85000
11     28.06000    -82.85000     61.85000
11     16.97000   -136.01000     61.85000
11     73.10000   -126.88000     62.19000
11     58.09000   -112.20000     62.59000
11     26.76000   -114.16000     62.82000
11     86.15000    -77.30000     63.56000
11     87.13000    -62.30000     63.56000
11     78.64000    -57.41000     63.62000
11     77.34000    -47.29000     63.79000
11     35.90000    -18.92000     63.84000
11     17.30000     -9.46000     63.90000
11     19.25000      0.33000     63.90000
11     11.10000    -33.60000     63.90000
11      4.57000    -26.09000     63.90000
11     31.33000    -12.07000     63.96000
11     31.33000     -4.57000     63.96000
11     81.91000   -159.50000     64.01000
11     81.26000   -140.25000     64.01000
11     72.12000   -157.54000     64.01000
11     48.30000   -162.43000     64.01000
11     28.39000   -148.08000     64.01000
11     68.53000    -55.78000     64.01000
11     68.20000    -71.43000     64.01000
11    111.28000     -4.24000     64.01000
11    105.40000    -15.00000     64.01000
11    101.16000     18.92000     64.01000
11     86.15000     20.55000     64.01000
11     63.63000     16.96000     64.01000
11     77.67000     25.44000     64.01000
11     77.01000     31.96000     64.01000
11     68.20000     31.96000     64.01000
11     65.92000     41.10000     64.01000
11     95.29000    -10.76000     64.01000
11    105.08000      3.91000     64.01000
11     89.41000      9.79000     64.01000
11    109.97000    -67.19000     64.01000
11     82.56000    -11.42000     64.01000
11     88.43000    -27.40000     64.01000
11     68.53000     -0.98000     64.01000
11     95.94000    -82.85000     64.87000
11     35.90000    -52.84000     64.92000
11     52.86000    -47.29000     64.92000
11     55.80000    -58.38000     64.92000
11      3.59000    -80.24000     64.92000
11      8.16000    -68.17000     64.92000
11     67.88000    -92.63000     65.38000
11     90.07000   -112.20000     65.38000
11     57.11000    -13.05000     65.38000
11    109.32000     11.74000     66.00000
11     13.71000   -126.23000     66.97000
11     67.22000   -140.25000     66.97000
11     54.82000   -148.08000     66.97000
11     48.95000    -88.39000     66.97000
11    100.84000    -24.46000     67.54000
11     46.34000    -59.69000     68.39000
11     43.73000    -49.90000     68.39000
11     61.35000    -44.36000     68.39000
11     65.27000    -33.27000     68.39000
11     16.97000    -57.08000     68.39000
11     31.00000    -72.74000     68.39000
11     30.35000    -28.70000     68.39000
11     52.54000    -28.05000     68.45000
11      3.59000   -113.18000     69.75000
11     26.11000    -98.83000     69.81000
11     14.68000    -95.89000     69.81000
11     39.81000   -149.39000     69.81000
11     24.47000   -138.95000     69.81000
11     78.97000    -96.55000     70.49000
11      9.46000    -51.54000     70.61000
11     54.17000     -3.26000     70.61000
11     58.41000    -22.18000     70.61000
11     43.73000      9.13000     71.06000
11     17.30000    -47.62000     71.52000
11     72.44000   -131.77000     72.31000
11     63.96000   -121.99000     72.31000
11     38.83000     23.48000     73.73000
11     85.50000    -75.67000     73.73000
11     82.89000    -63.93000     74.36000
11     13.05000   -136.67000     74.59000
11     51.89000   -155.58000     75.10000
11     17.30000     -6.20000     75.27000
11     11.75000    -12.72000     75.67000
11     14.36000    -40.77000     75.67000
11      4.89000    -30.33000     75.67000
11     69.18000    -92.31000     76.52000
11     69.51000    -66.21000     76.63000
11     68.53000     -3.91000     76.97000
11     85.17000     27.40000     77.54000
11     71.47000     28.38000     77.83000
11     63.96000     18.59000     78.34000
11     60.70000      7.50000     78.79000
11     45.36000     25.12000     78.79000
11     33.94000     28.70000     78.85000
11     35.90000     14.35000     79.36000
11     31.33000    -74.04000     79.48000
11     15.66000    -74.69000     79.42000
11     19.58000    -56.10000     79.48000
11     88.76000   -143.84000     80.44000
11     69.18000   -142.21000     80.44000
11     35.90000   -148.73000     80.50000
11     42.42000   -161.46000     80.50000
11     38.51000    -93.29000     80.50000
11     39.16000    -82.52000     80.50000
11     29.70000    -89.37000     80.50000
11     20.88000    -95.57000     80.50000
11     47.64000    -39.79000     80.50000
11     48.30000    -27.72000     80.50000
11     52.86000    -16.63000     80.50000
11     33.29000    -29.68000     80.50000
11     33.29000    -38.81000     80.50000
11     65.27000    -16.31000     80.50000
11      2.61000    -15.33000     84.37000
11     46.34000   -147.10000     84.37000
11     68.20000   -124.27000     84.37000
11     34.59000   -128.84000     84.37000
11     58.74000    -85.46000     84.37000
11     71.79000    -86.11000     84.37000
11     46.01000    -91.00000     84.37000
11     58.41000     -0.00000     85.62000
11     50.58000     -7.18000     85.67000
11     16.97000    -37.84000     85.67000
11     15.99000    -47.95000     85.67000
11      8.48000    -54.80000     85.67000
11      6.20000    -39.47000     85.67000
11      9.14000     -9.79000     85.67000
11     39.81000      4.89000     85.62000
11     31.65000     -9.79000     85.67000
11     39.81000    -62.30000     85.67000
11     20.56000   -118.73000     85.67000
11     16.97000   -130.79000     85.67000
11     12.73000   -139.28000     85.67000
11     45.36000   -112.86000     85.67000
11     56.13000   -125.90000     85.67000
11     78.97000   -157.87000     85.67000
11     64.94000    -72.74000     87.15000
11     76.69000    -68.50000     87.21000
11     86.15000    -81.87000     87.21000
11     69.51000     -3.59000     87.21000
11     18.93000    -86.11000     87.21000
11      1.96000   -114.16000     89.31000
11     58.41000      8.81000     89.48000
11     64.61000     23.81000     89.48000
11     33.29000     24.46000     90.90000
11     47.97000     25.77000     90.90000
11     84.19000     26.75000     90.96000
11     89.09000     15.66000     90.96000
11     58.41000     -8.81000     89.65000
11     31.65000    -66.54000     90.62000
11     16.97000    -75.67000     90.62000
11     17.95000    -95.24000     90.62000
11     84.19000   -146.12000     90.62000
11     50.25000   -159.50000     90.62000
11     42.42000   -165.37000     90.62000
11     39.16000   -152.00000     90.62000
11     32.31000   -150.04000     90.62000
11     27.09000    -91.00000     90.62000
11     58.09000   -100.79000     91.70000
11     34.26000    -44.03000     91.70000
11     46.99000    -44.36000     91.70000
11     26.43000    -33.92000     91.70000
11     59.72000    -53.49000     92.84000
11     62.98000    -92.31000     92.84000
11     75.06000   -105.35000     92.95000
11      8.16000    -87.09000     95.05000
11      6.20000    -44.36000     96.53000
11      7.83000    -54.80000     96.53000
11      4.89000    -18.59000     96.53000
11     49.28000    -12.39000     96.53000
11     36.55000      2.61000     96.53000
11     33.29000     11.74000     96.53000
11     55.48000   -128.84000     96.53000
11     63.63000   -130.14000     96.53000
11     15.01000   -138.95000     96.53000
11     14.36000   -129.82000     96.53000
11     45.03000   -112.20000     98.01000
11     43.08000   -120.03000     98.01000
11     24.47000    -85.13000     98.01000
11     17.62000    -83.50000     98.01000
11     79.62000    -88.39000     99.37000
11     69.83000    -86.76000     97.33000
11     61.35000      0.98000     98.07000
11     54.17000    -77.30000     99.77000
11      6.53000    -76.65000     99.77000
11     59.07000    -11.42000     99.83000
11     55.48000     -4.57000     99.83000
11     65.27000     23.48000     99.83000
11     46.34000     -4.24000    100.11000
11     70.16000     -9.46000    100.11000
11     97.25000   -114.81000    101.93000
11     45.69000    -44.36000    101.93000
11     31.33000    -43.05000    101.93000
11     27.41000    -56.43000    101.93000
11     28.72000    -66.87000    101.93000
11     66.57000    -47.95000    101.93000
11     81.91000    -44.36000    101.93000
11     82.23000    -53.82000    101.93000
11     85.50000    -83.83000    101.93000
11     48.30000   -103.40000    101.93000
11     51.23000   -161.13000    101.93000
11     42.75000   -154.93000    101.93000
11     41.77000   -148.41000    101.93000
11     25.78000    -94.59000    103.47000
11     27.74000   -117.42000    103.47000
11     19.25000   -120.68000    103.47000
11     53.52000    -28.38000    104.15000
11     34.59000    -68.82000    104.15000
11     62.33000    -91.65000    104.15000
11     20.56000    -95.89000    104.32000
11     17.95000    -21.53000    106.71000
11     68.86000   -101.44000    108.36000
11     20.23000    -83.83000    108.36000
11      6.20000    -94.92000    108.36000
11     48.30000   -123.29000    109.95000
11     58.74000    -87.09000    110.40000
11     46.99000     -8.15000    110.74000
11     56.13000     -8.15000    111.14000
11     64.94000     -5.22000    109.10000
11     57.11000      2.61000    110.91000
11     33.61000      5.54000    111.31000
11     56.78000    -37.51000    111.82000
11     35.90000   -108.94000    111.82000
11     55.15000   -135.36000    111.82000
11     10.12000   -129.82000    113.13000
11     42.42000   -154.93000    113.13000
11     42.42000   -145.80000    113.13000
11     34.92000    -69.80000    114.95000
11     24.80000    -59.69000    114.95000
11     50.91000   -108.62000    115.63000
11     50.58000    -99.48000    115.69000
11     74.08000   -120.36000    115.75000
11     72.12000   -110.90000    115.86000
11     65.92000      9.46000    115.86000
11     69.83000     23.48000    115.86000
11     86.48000    -35.55000    117.79000
11     78.32000    -15.66000    117.91000
11     87.46000    -10.76000    117.85000
11     73.75000     -1.63000    119.04000
11    101.81000      7.83000    119.10000
11     45.03000      6.20000    119.10000
11     76.36000    -37.51000    119.10000
11     83.54000    -53.82000    119.10000
11     85.82000    -72.41000    119.50000
11    106.38000   -127.21000    119.73000
11    103.12000   -136.67000    119.73000
11    113.24000   -137.64000    119.73000
11    102.47000   -150.37000    119.73000
11     91.70000   -145.80000    120.64000
11     80.93000   -113.83000    120.69000
11     91.37000   -109.92000    120.75000
11     51.56000    -86.44000    120.75000
11     49.28000   -122.31000    120.75000
11     38.18000   -136.99000    120.75000
11     27.74000   -121.34000    120.75000
11     29.70000    -48.60000    121.43000
11     58.09000    -10.11000    122.34000
11     95.29000    -24.46000    122.34000
11     97.57000    -38.81000    122.34000
11     87.78000    -45.01000    123.48000
11     49.28000   -141.56000    123.48000
11     39.81000   -148.08000    123.48000
11     65.92000   -102.42000    124.33000
11     64.61000    -92.63000    124.39000
11     62.98000    -35.55000    126.49000
11     49.60000   -106.66000    126.55000
11     50.58000    -96.55000    126.55000
11     53.52000   -116.77000    126.55000
11     69.51000   -114.81000    127.06000
11     46.99000   -131.45000    127.34000
11    112.26000   -126.23000    128.77000
11    106.06000   -114.81000    128.77000
11     84.52000    -37.18000    128.77000
11     90.07000    -32.94000    128.77000
11     26.76000    -74.04000    131.10000
11    103.45000   -136.01000    131.15000
11     72.12000   -107.64000    131.10000
11     51.23000   -126.55000    131.15000
11    105.73000   -148.41000    131.72000
11     57.43000   -101.77000    132.69000
11     88.11000   -114.16000    133.09000
11     79.62000   -108.29000    133.09000
11     98.22000   -107.64000    133.09000
11     91.05000    -46.97000    134.79000
11     76.03000    -38.16000    134.79000
11     58.41000    -10.11000    134.79000
11     65.92000    -98.83000    134.79000
11     59.07000    -90.02000    134.79000
11     45.36000   -137.64000    134.79000
11     32.63000   -127.86000    134.79000
11     76.69000    -95.57000    137.12000
11     64.29000   -106.66000    137.12000
11     52.86000   -115.14000    137.12000
11     67.22000   -117.10000    137.12000
11     61.02000   -110.25000    137.12000
11     65.92000    -90.02000    138.20000
11     52.21000   -107.64000    139.85000
11     58.09000   -103.40000    146.67000
11     66.24000   -107.31000    148.26000
11     73.75000   -107.96000    148.26000
11     51.56000   -113.18000    150.20000
11     63.31000    -97.85000    150.60000
