# Supplementary material for: Design Principles of Pancreatic Islets: Glucose-Dependent Coordination of Hormone Pulses
Source: PLoS One. 2016 Apr 1;11(4):e0152446. doi: 10.1371/journal.pone.0152446 (PMC4818077; doi:10.1371/journal.pone.0152446)
Supplement: S2 Dataset — Three-dimensional coordinates of α and β cells within human islets (n = 28). Columns represent types, x, y, and z coordinates (μm) of cells (rows) within an islet. The numbers of the first column are 11 (α cell) and 12 (β cell). (ZIP) [file pone.0152446.s010.zip › Human/H14.txt]

12     17.95000     38.49000      0.00000
12      1.31000     28.05000   -122.40000
12     -6.53000     35.55000   -118.82000
12      2.94000     11.74000   -114.27000
12    -23.82000     34.90000   -112.17000
12    -20.56000     45.01000   -112.05000
12     13.38000     27.72000   -110.06000
12     31.65000     27.07000   -108.70000
12     13.38000     16.63000   -107.84000
12    -36.55000     24.79000   -105.91000
12    -29.70000     52.51000   -106.25000
12    -16.32000     57.41000   -106.99000
12     -8.81000     10.44000   -105.74000
12     -8.16000      1.30000   -105.68000
12      8.48000     58.38000   -103.52000
12    -33.61000     72.74000    -98.41000
12    -23.82000     65.89000    -98.29000
12    -45.36000     29.36000    -97.78000
12    -37.53000     13.05000    -97.67000
12    -45.36000     -3.91000    -96.93000
12    -50.58000     13.05000    -96.59000
12     25.45000     25.12000    -96.36000
12     14.36000     41.75000    -94.37000
12     38.18000     36.86000    -94.03000
12     26.11000      3.26000    -93.75000
12     15.34000     14.35000    -93.63000
12     25.78000     15.33000    -93.46000
12    -26.11000     21.85000    -93.23000
12    -13.05000      2.94000    -93.23000
12    -43.08000     43.71000    -93.23000
12    -35.24000     36.21000    -93.23000
12    -26.43000     78.61000    -92.61000
12     11.75000     56.75000    -91.59000
12     26.11000     36.53000    -91.41000
12      5.87000     62.95000    -91.07000
12     34.26000     61.65000    -91.02000
12     22.19000     68.82000    -90.85000
12     37.85000     21.53000    -90.51000
12      6.85000     73.39000    -90.11000
12     -9.14000     76.32000    -89.77000
12    -23.50000     52.51000    -89.43000
12      1.96000      6.52000    -93.75000
12     19.91000     50.23000    -98.98000
12     10.77000     30.66000    -98.92000
12      6.53000     22.18000    -97.73000
12    -35.57000     61.97000    -94.60000
12    -37.53000     51.86000    -94.60000
12      3.92000     82.52000    -92.32000
12     10.77000      3.59000    -90.11000
12     12.07000     31.96000    -87.09000
12    -17.30000     66.21000    -86.92000
12    -51.23000     33.92000    -86.75000
12    -35.90000     15.66000    -86.64000
12    -52.21000      9.79000    -82.94000
12    -46.99000     20.55000    -82.94000
12    -24.15000     29.03000    -83.00000
12    -39.16000     56.75000    -82.94000
12    -46.34000     61.65000    -82.94000
12    -28.39000     64.91000    -82.94000
12    -39.81000     30.01000    -82.38000
12     44.71000     32.94000    -80.95000
12     30.35000     35.23000    -80.95000
12     29.37000     21.20000    -80.95000
12     36.22000      7.18000    -80.95000
12     16.97000     21.20000    -80.95000
12     50.25000     13.05000    -80.95000
12     43.08000     50.88000    -80.78000
12     26.76000     69.80000    -80.61000
12     12.40000     53.49000    -80.44000
12     19.25000     43.05000    -80.39000
12     15.66000     78.61000    -80.27000
12    -31.65000     75.67000    -80.22000
12    -22.84000     78.28000    -80.10000
12    -12.07000     76.98000    -77.66000
12      2.28000     77.30000    -77.66000
12    -39.81000     45.01000    -77.60000
12    -58.41000     23.81000    -77.43000
12    -18.93000     68.82000    -76.01000
12    -48.95000     33.27000    -72.14000
12    -33.61000     50.23000    -72.31000
12    -30.35000     63.60000    -72.31000
12    -44.38000     60.02000    -72.31000
12     50.58000     44.36000    -70.84000
12     37.20000     68.82000    -70.84000
12     37.53000      7.83000    -70.84000
12     35.90000    -12.72000    -70.84000
12     19.25000    -19.24000    -70.84000
12     24.15000      5.22000    -70.84000
12     38.83000     -1.96000    -70.78000
12     51.23000      5.54000    -70.72000
12     56.78000     14.35000    -70.72000
12     49.93000     15.33000    -70.49000
12     52.86000     30.01000    -70.38000
12     28.72000     20.55000    -70.38000
12     17.30000     19.90000    -70.38000
12      8.81000     28.05000    -70.38000
12     29.70000     33.60000    -70.38000
12     37.20000     53.17000    -70.38000
12     28.72000     65.89000    -70.32000
12     15.34000     54.80000    -70.32000
12    -48.95000     15.00000    -69.30000
12    -29.70000     77.30000    -69.30000
12     -9.14000     23.81000    -61.63000
12    -31.98000     54.14000    -61.63000
12    -40.79000     61.65000    -61.06000
12    -28.39000     65.56000    -61.00000
12    -19.58000     69.80000    -61.00000
12     42.10000     25.77000    -60.66000
12     43.08000     35.88000    -60.49000
12     43.08000     47.62000    -60.32000
12     50.25000     50.56000    -60.32000
12     53.52000     30.66000    -60.32000
12     53.19000      7.50000    -60.32000
12     44.38000     19.90000    -60.32000
12     30.35000     21.85000    -60.26000
12     27.09000     32.62000    -60.26000
12     11.42000     27.72000    -60.26000
12     15.66000     21.53000    -60.20000
12     25.13000      8.48000    -60.20000
12    -14.03000      9.79000    -59.98000
12      0.98000      5.54000    -59.98000
12      2.94000     16.31000    -59.98000
12    -19.25000     22.18000    -59.98000
12    -32.63000     10.76000    -59.98000
12    -21.54000      2.61000    -59.98000
12     30.02000     42.40000    -59.41000
12     34.92000     59.69000    -59.29000
12     17.30000     53.17000    -59.29000
12      4.57000     50.88000    -59.29000
12     11.42000     43.71000    -59.29000
12    -43.08000     24.14000    -58.78000
12    -43.08000     12.72000    -58.73000
12    -54.82000     10.76000    -58.73000
12    -45.69000     39.79000    -58.73000
12    -23.17000     80.56000    -58.56000
12    -34.92000     77.96000    -58.56000
12      7.83000     75.67000    -58.56000
12     24.47000     69.80000    -58.38000
12     15.34000     61.32000    -58.33000
12     42.42000      8.81000    -58.27000
12    -65.92000    -12.72000    -58.21000
12     -8.16000     29.36000    -50.88000
12      0.98000     28.05000    -50.88000
12     -3.26000     34.90000    -50.88000
12    -23.50000     63.60000    -50.88000
12    -37.85000     63.28000    -50.88000
12    -15.99000     74.37000    -50.88000
12     21.86000     63.60000    -50.88000
12     15.66000     74.04000    -50.88000
12     32.31000     76.32000    -50.88000
12     29.37000     51.21000    -49.57000
12     40.79000     45.34000    -49.57000
12     44.38000     55.78000    -49.57000
12     26.43000     14.35000    -49.57000
12     15.66000     23.48000    -49.57000
12      3.26000     17.94000    -49.57000
12      7.18000     26.42000    -49.57000
12    -17.62000     19.57000    -49.29000
12    -31.33000     16.96000    -49.23000
12    -47.64000     21.85000    -48.78000
12    -54.50000     19.57000    -48.78000
12    -57.43000    -14.68000    -48.78000
12    -36.55000     55.78000    -48.49000
12    -24.80000     52.51000    -48.38000
12    -23.82000     81.22000    -48.32000
12    -53.84000      4.89000    -48.38000
12    -51.56000     12.39000    -48.32000
12      2.94000     51.54000    -48.32000
12     18.93000     52.19000    -48.32000
12     11.10000     58.71000    -47.36000
12      9.79000     67.19000    -47.36000
12     24.15000     70.78000    -47.19000
12     33.94000     58.06000    -47.01000
12     35.57000     33.27000    -46.96000
12     21.86000     32.29000    -46.56000
12     15.01000     40.77000    -45.25000
12     29.04000     24.46000    -45.08000
12     34.59000      3.59000    -44.23000
12     38.51000     18.92000    -42.01000
12    -36.87000     45.34000    -40.65000
12    -23.82000     64.58000    -40.31000
12    -16.32000     78.61000    -39.85000
12     23.50000     61.32000    -38.89000
12     30.67000     44.03000    -38.77000
12     43.40000     52.51000    -38.77000
12      4.24000     50.88000    -37.58000
12    -24.80000     38.81000    -37.52000
12    -18.60000     53.49000    -37.46000
12    -34.59000     20.55000    -36.90000
12    -46.99000     18.59000    -36.67000
12    -51.89000      5.87000    -35.93000
12    -57.76000     -8.15000    -35.47000
12     35.90000     32.29000    -35.47000
12     51.89000     11.74000    -35.47000
12     23.82000     14.35000    -35.42000
12     35.57000     61.32000    -34.74000
12     17.30000     71.76000    -34.74000
12     27.74000     75.35000    -34.22000
12     15.01000     58.71000    -34.22000
12      8.48000     71.76000    -34.22000
12     48.62000    -44.36000    -38.20000
12     51.23000    -26.09000    -37.63000
12     51.56000     -8.81000    -36.67000
12     40.14000    -54.47000    -35.30000
12    -57.43000    -43.05000    -35.25000
12     17.30000    -18.27000    -35.25000
12     31.65000    -25.12000    -30.98000
12     42.10000      3.91000    -29.33000
12     32.63000     15.98000    -26.83000
12     15.99000     51.21000    -26.38000
12      8.16000     49.58000    -26.38000
12     24.80000     63.28000    -25.98000
12     38.18000     51.21000    -25.41000
12    -46.01000     10.11000    -25.36000
12    -25.13000    -22.18000    -25.36000
12    -40.14000    -38.81000    -25.36000
12     27.74000    -48.93000    -25.01000
12     50.25000    -40.45000    -24.90000
12     40.46000    -12.39000    -24.56000
12     31.98000    -15.33000    -24.50000
12     20.88000    -63.93000    -38.20000
12     24.80000    -43.38000    -34.62000
12     43.40000    -31.96000    -32.63000
12     43.40000    -21.53000    -32.18000
12    -18.60000    -30.66000    -25.24000
12      8.48000    -41.42000    -25.24000
12     11.75000    -54.14000    -24.90000
12    -26.43000     12.07000    -25.70000
12    -29.37000     20.87000    -24.79000
12    -36.55000     21.85000    -24.50000
12    -28.72000     38.49000    -24.45000
12    -17.30000     45.01000    -24.50000
12    -17.62000     54.14000    -24.45000
12     31.98000     28.38000    -24.27000
12     26.11000     45.34000    -24.27000
12    -53.19000     -8.81000    -24.27000
12    -53.19000      0.65000    -24.27000
12    -28.06000    -10.11000    -24.27000
12    -52.86000    -23.81000    -24.27000
12    -49.60000    -29.03000    -24.27000
12    -34.26000    -11.09000    -24.27000
12     -5.55000    -26.75000    -24.27000
12      9.14000    -21.85000    -23.31000
12     20.56000    -21.20000    -23.25000
12     21.86000     17.94000    -22.74000
12      7.51000     34.57000    -22.68000
12     22.19000     32.94000    -21.83000
12     34.59000     61.32000    -21.43000
12     17.95000     73.39000    -21.26000
12     42.42000     56.10000    -21.09000
12     42.75000     24.14000    -21.03000
12     47.32000     15.00000    -21.03000
12     11.75000    -12.07000    -20.92000
12     42.10000    -27.40000    -20.92000
12     30.02000    -35.55000    -20.86000
12    -42.75000     -4.89000    -17.23000
12      2.94000     14.68000    -14.44000
12     31.98000     17.29000    -14.33000
12     40.79000    -15.00000    -14.33000
12     29.70000    -18.27000    -14.33000
12     24.47000    -48.60000    -14.33000
12      8.48000    -56.10000    -14.33000
12     42.42000    -36.86000    -13.47000
12    -26.76000    -37.84000    -13.47000
12    -28.06000    -47.62000    -13.47000
12    -35.90000    -21.53000    -13.25000
12    -41.12000    -33.27000    -13.08000
12    -42.10000    -15.33000    -13.08000
12    -27.74000     -7.83000    -13.02000
12    -15.99000      5.87000    -13.02000
12      2.61000    -29.36000    -12.96000
12     11.75000    -41.75000    -12.96000
12     28.39000    -24.79000    -12.96000
12     19.58000    -13.37000    -12.85000
12     27.74000      8.81000    -12.73000
12     16.32000     47.29000    -12.73000
12     26.76000     28.70000    -12.05000
12     49.28000     53.17000    -12.00000
12      9.14000     32.94000    -11.77000
12     -3.92000    -46.97000    -11.60000
12    -15.34000    -48.60000    -11.20000
12    -15.99000    -36.21000    -10.63000
12      6.20000     43.38000     -2.50000
12      1.63000     10.44000     -2.50000
12      1.96000     28.38000     -2.39000
12     -2.94000    -32.94000     -3.98000
12     -9.14000    -17.61000     -3.01000
12     -8.16000     -8.15000     -2.96000
12    -27.09000    -32.62000     -2.96000
12    -36.22000    -32.62000     -2.96000
12    -35.57000    -18.59000     -3.01000
12    -20.88000    -17.29000     -2.79000
12    -29.37000     -8.15000     -2.67000
12      8.48000    -39.14000     -2.67000
12      0.33000    -25.77000     -2.62000
12     13.71000    -15.33000     -2.62000
12     18.60000     -9.46000     -2.56000
12     13.71000     -0.00000     -2.56000
12      6.20000     -8.48000     -2.44000
12    -10.44000    -44.36000     -0.34000
12    -20.88000    -42.73000     -0.34000
12     22.84000     16.96000      1.08000
12    -37.53000     -5.87000    -43.66000
12    -38.18000    -16.63000    -44.74000
12    -48.62000     -9.46000    -46.11000
12     25.13000    -45.01000    -45.82000
12     28.06000    -34.57000    -45.82000
12     35.90000    -43.38000    -45.82000
12     25.13000    -21.53000    -45.99000
12     17.30000    -12.39000    -46.67000
12     39.49000    -13.37000    -47.01000
12     49.28000    -13.70000    -47.81000
12     12.40000    -72.08000    -48.55000
12     14.36000    -24.79000    -49.46000
12     13.38000    -39.79000    -49.35000
12     26.11000    -62.62000    -50.26000
12     22.52000    -37.18000    -62.31000
12     11.10000    -72.08000    -67.25000
12     -0.98000     39.79000    -67.31000
12    -16.97000     31.64000    -67.03000
12    -28.39000     22.51000    -64.13000
12     19.58000     39.79000    -63.84000
12    -19.91000      3.59000    -44.40000
12    -69.18000    -13.05000    -44.40000
12     -8.48000    -19.24000    -30.19000
12      0.33000      0.33000    -10.29000
12    -32.31000     65.89000    -39.40000
12     57.43000      1.30000    -42.98000
12      8.16000    -15.33000    -42.69000
12     15.99000    -49.58000    -45.59000
12     53.19000     12.07000    -48.66000
12     45.03000     25.44000    -48.66000
12    -59.07000    -40.12000    -53.33000
12      5.22000    -78.93000    -55.49000
12     -2.94000    -19.57000    -55.66000
12     57.76000      0.98000    -57.30000
12     20.56000    -49.58000    -59.29000
12     15.34000    -17.29000    -61.63000
12     13.71000    -33.27000    -63.79000
12     19.91000     73.71000    -69.64000
12     11.10000     81.87000    -70.32000
12     18.93000     29.03000    -70.44000
12     26.43000     43.71000    -75.44000
12      8.16000     15.33000    -75.44000
12      0.65000      4.89000    -75.44000
12     -9.79000     23.81000    -75.44000
12    -15.01000     13.05000    -75.44000
12    -21.54000      3.59000    -75.55000
12    -31.00000     22.18000    -77.54000
12     16.32000      7.83000    -78.91000
12     -5.22000     33.92000    -79.65000
12    -42.42000    -14.03000    -61.11000
12    -40.14000    -29.36000    -61.68000
12    -52.54000     -7.18000    -63.90000
12    -58.41000    -19.57000    -65.49000
12    -52.86000    -27.07000    -65.49000
12    -53.52000    -46.97000    -69.07000
12    -11.10000    -22.83000    -70.38000
12      0.33000     53.17000    -70.38000
12     13.38000     68.17000    -70.38000
12     15.34000    -46.64000    -70.95000
12     13.71000    -59.04000    -71.40000
12    -16.97000    -55.78000    -71.52000
12     -5.22000    -45.34000    -72.26000
12    -16.32000    -22.51000    -43.66000
12     -4.89000    -40.45000    -45.54000
12      3.26000    -51.54000    -46.73000
12    -24.47000    -42.73000    -49.63000
12    -43.08000    -33.92000    -50.94000
12    -12.73000    -55.12000    -52.93000
12      0.65000    -65.23000    -55.54000
12    -38.83000    -44.03000    -56.96000
12      9.46000    -51.54000    -58.21000
12     38.83000    -45.34000    -58.21000
12     33.61000    -36.86000    -58.21000
12     46.99000    -30.33000    -58.21000
12     46.99000    -18.92000    -58.78000
12    -28.72000    -40.77000    -62.36000
12    -37.53000    -12.39000    -77.15000
11     30.35000      4.89000      0.28000
11     -9.46000    -27.72000     -2.73000
11     -6.85000     22.51000     -5.00000
11     16.32000     11.09000     -5.57000
11     -5.22000     35.23000     -7.33000
11    -16.32000     16.31000    -10.63000
11    -15.99000     -5.87000    -10.69000
11      7.51000      2.94000    -11.82000
11     30.02000      2.94000    -11.94000
11     -6.20000     45.99000    -14.38000
11    -18.27000     39.79000    -14.38000
11    -23.82000     48.60000    -15.46000
11     10.44000     -4.24000    -15.58000
11     12.07000     11.42000    -16.15000
11    -14.36000    -25.12000    -16.94000
11     -4.89000     37.84000    -18.76000
11     -2.28000     29.03000    -19.16000
11     12.40000    -32.94000    -23.08000
11     22.19000    -63.28000    -23.65000
11      2.94000     -0.98000    -23.48000
11     30.67000      4.57000    -23.48000
11    -20.23000     17.61000    -23.71000
11    -10.44000     -6.52000    -23.71000
11    -12.40000      1.96000    -23.76000
11    -33.94000      3.91000    -24.16000
11    -17.30000     -8.15000    -24.90000
11     -6.53000      9.79000    -26.15000
11    -10.77000     49.58000    -27.40000
11     -3.92000     46.64000    -27.12000
11     12.73000      6.52000    -28.14000
11      9.14000     18.27000    -28.77000
11     -1.31000     37.84000    -28.88000
11    -32.63000    -31.31000    -31.21000
11      3.59000     -0.33000    -33.66000
11     33.29000      3.26000    -33.66000
11     15.01000     -5.22000    -34.39000
11     27.41000    -18.92000    -34.68000
11     14.36000    -35.55000    -34.68000
11     -3.26000    -28.05000    -35.19000
11     -9.46000     -9.46000    -35.13000
11    -10.12000     -4.24000    -35.13000
11    -18.93000     15.00000    -35.76000
11     -9.46000     18.92000    -35.42000
11    -18.60000     23.16000    -35.59000
11      4.24000     -8.48000    -35.53000
11    -16.97000     42.73000    -35.53000
11    -33.61000      2.28000    -35.70000
11    -39.81000     27.72000    -35.70000
11     19.58000      7.50000    -36.04000
11     17.30000     22.18000    -35.82000
11     -6.20000      7.18000    -36.78000
11    -27.41000      9.13000    -36.55000
11     31.65000    -15.66000    -37.41000
11    -35.57000     11.42000    -37.46000
11     -9.46000     46.64000    -38.32000
11     48.30000     21.53000    -38.37000
11     10.77000      6.52000    -38.49000
11      0.33000    -21.85000    -39.40000
11     -1.31000     14.03000    -39.17000
11      6.85000     23.48000    -39.17000
11     -3.92000     25.12000    -39.17000
11     -3.26000     38.16000    -39.62000
11    -22.84000    -31.96000    -41.22000
11    -29.37000    -29.03000    -41.22000
11      7.51000    -31.96000    -41.27000
11     21.86000    -59.36000    -41.39000
11     14.03000    -63.28000    -41.39000
11     32.31000    -22.83000    -42.07000
11     -7.18000    -15.98000    -42.01000
11    -26.11000    -11.74000    -42.01000
11      0.98000      4.24000    -44.80000
11     -0.33000     -5.54000    -44.80000
11     17.30000      6.85000    -47.30000
11      7.83000     -5.87000    -47.30000
11     -8.48000     -0.65000    -48.04000
11    -34.59000      1.30000    -48.04000
11    -42.42000      2.28000    -48.04000
11    -13.71000    -11.42000    -48.89000
11    -27.41000     -2.61000    -49.12000
11    -40.79000     30.99000    -49.35000
11    -26.76000     41.42000    -49.52000
11    -20.23000     41.75000    -49.57000
11    -14.36000     48.60000    -51.16000
11     -3.59000     42.08000    -50.94000
11     -7.83000     50.23000    -51.22000
11    -35.24000     45.34000    -51.39000
11    -26.11000    -25.44000    -51.85000
11    -24.15000    -31.96000    -52.42000
11     -5.55000     12.07000    -52.25000
11     12.07000      9.13000    -53.04000
11     37.20000     -4.24000    -52.81000
11     34.26000    -21.20000    -52.93000
11     -0.33000     60.34000    -54.80000
11      2.28000     -4.57000    -56.51000
11    -11.10000     39.14000    -57.36000
11     -5.87000     74.04000    -57.59000
11      5.87000     64.91000    -57.59000
11    -30.67000    -15.33000    -58.21000
11    -15.99000    -16.63000    -58.27000
11     -7.83000      0.98000    -58.27000
11     19.58000     -9.13000    -59.92000
11    -30.35000     -6.52000    -60.15000
11    -29.70000     30.99000    -60.15000
11    -45.36000     31.64000    -60.15000
11    -18.93000     41.75000    -60.15000
11      0.00000    -42.08000    -60.83000
11    -14.03000    -36.53000    -61.06000
11    -13.71000     -7.18000    -61.06000
11    -37.53000      2.28000    -62.14000
11    -46.34000      0.33000    -61.97000
11     -0.33000    -28.05000    -62.82000
11     30.35000     -1.30000    -62.93000
11     29.04000    -22.51000    -63.79000
11    -26.11000    -27.72000    -63.39000
11    -10.77000     52.51000    -63.39000
11     16.64000      9.13000    -64.58000
11      6.20000    -15.33000    -64.81000
11     -0.65000     28.70000    -66.12000
11      3.26000     -5.22000    -67.08000
11     -5.22000    -15.33000    -68.67000
11      3.59000     63.60000    -68.90000
11     -5.55000     71.43000    -69.24000
11     -9.46000     42.40000    -69.41000
11      8.81000     44.36000    -70.15000
11     -2.94000     -0.65000    -70.15000
11    -40.46000      7.50000    -70.61000
11    -35.90000     -5.54000    -70.38000
11    -43.08000     29.36000    -70.61000
11    -31.00000     33.27000    -71.01000
11    -20.23000     43.38000    -71.12000
11    -12.07000     -0.33000    -72.14000
11    -26.11000     -5.22000    -72.60000
11     41.12000     25.44000    -75.67000
11     24.47000     51.21000    -77.09000
11    -13.05000     53.82000    -76.63000
11    -32.63000      0.65000    -76.63000
11    -15.01000     30.33000    -77.60000
11      0.65000     25.77000    -77.32000
11    -24.15000     12.72000    -77.94000
11      7.51000    -13.05000    -78.74000
11     13.71000     -5.22000    -78.34000
11      3.26000     47.29000    -81.07000
11     -2.94000     -2.28000    -81.07000
11    -39.49000      6.52000    -81.52000
11    -20.88000     42.73000    -81.81000
11    -25.78000     -4.57000    -82.94000
11    -12.73000     42.73000    -86.87000
11    -12.07000     51.86000    -87.55000
11    -13.38000     25.12000    -90.11000
11     13.05000     -6.20000    -91.19000
11     -2.94000     -4.57000    -93.06000
11      3.59000     45.99000    -93.06000
11     44.38000     24.46000    -93.52000
11    -29.70000     -5.22000    -93.35000
11    -23.17000     33.92000    -93.75000
11    -18.27000     40.45000    -96.36000
11    -15.01000     21.20000    -99.83000
