# Supplementary material for: Design Principles of Pancreatic Islets: Glucose-Dependent Coordination of Hormone Pulses
Source: PLoS One. 2016 Apr 1;11(4):e0152446. doi: 10.1371/journal.pone.0152446 (PMC4818077; doi:10.1371/journal.pone.0152446)
Supplement: S2 Dataset — Three-dimensional coordinates of α and β cells within human islets (n = 28). Columns represent types, x, y, and z coordinates (μm) of cells (rows) within an islet. The numbers of the first column are 11 (α cell) and 12 (β cell). (ZIP) [file pone.0152446.s010.zip › Human/H15.txt]

12      0.65000      0.33000      0.00000
12    -53.84000    -55.45000    167.37000
12    -62.33000    -41.10000    156.51000
12    -45.36000    -25.12000    156.51000
12    -61.68000    -23.16000    156.00000
12    -80.60000   -116.44000    156.45000
12    -97.90000   -104.05000    156.45000
12    -92.35000    -76.32000    155.83000
12   -107.69000    -83.50000    155.83000
12   -100.84000    -74.04000    155.31000
12   -110.62000    -56.43000    155.48000
12   -119.76000    -54.80000    155.48000
12    -98.55000    -35.23000    155.48000
12   -108.99000    -33.27000    155.48000
12   -101.81000    -25.77000    155.48000
12    -31.00000    -75.35000    155.48000
12     -7.18000    -87.09000    155.48000
12      1.96000    -80.89000    155.48000
12     -3.26000    -72.74000    155.48000
12      0.33000    -95.24000    155.48000
12     -4.89000   -129.49000    155.48000
12    -15.34000   -129.82000    155.48000
12    -24.80000   -121.01000    155.48000
12    -25.78000   -136.67000    154.97000
12    -36.55000   -126.55000    155.31000
12    -41.77000   -122.97000    155.31000
12    -32.63000   -115.46000    155.31000
12    -58.74000   -139.28000    154.52000
12    -72.77000   -141.88000    154.86000
12    -77.01000   -128.19000    154.86000
12    -82.23000      1.96000    154.86000
12    -71.79000     -9.79000    154.86000
12    -55.15000     13.05000    154.40000
12    -44.71000      7.18000    154.69000
12    -38.83000     14.68000    154.69000
12    -98.88000     35.23000    154.69000
12    -91.05000     11.74000    154.69000
12   -101.49000     -6.20000    154.35000
12   -106.38000      7.50000    153.78000
12   -121.07000    -10.76000    153.27000
12    -64.29000    -29.36000    153.55000
12    -35.24000    -36.86000    153.55000
12    -31.98000    -51.21000    153.55000
12     -7.83000    -62.62000    153.55000
12     16.64000   -109.59000    153.55000
12     -0.98000   -106.33000    153.55000
12     -5.87000   -112.86000    153.55000
12    -31.98000   -149.71000    153.55000
12    -48.30000   -151.02000    153.55000
12    -53.52000   -161.46000    153.55000
12    -29.70000   -163.09000    153.55000
12    -84.19000   -135.04000    153.55000
12    -95.29000    -87.74000    152.47000
12    -72.12000    -64.58000    152.81000
12    -55.80000    -53.17000    152.81000
12    -80.28000    -48.27000    152.13000
12    -80.28000    -28.38000    152.24000
12    -94.96000    -22.18000    151.68000
12    -89.74000    -10.11000    152.07000
12   -115.19000    -76.98000    151.85000
12   -112.91000    -94.92000    151.85000
12      7.83000   -155.91000    151.79000
12     26.11000   -106.66000    151.79000
12     33.29000   -121.66000    151.79000
12     23.50000   -117.75000    151.79000
12     25.78000    -75.35000    150.71000
12    -40.79000   -104.70000    148.44000
12    -40.79000    -96.22000    148.44000
12    -50.58000    -90.35000    148.44000
12    -51.89000    -74.04000    147.98000
12    -60.04000    -81.87000    147.41000
12    -71.79000    -98.18000    147.36000
12    -67.55000    -89.04000    147.70000
12    -58.41000   -129.49000    147.47000
12    -89.09000   -124.92000    147.47000
12    -81.26000    -75.67000    147.07000
12    -70.16000    -73.06000    147.07000
12    -85.17000    -59.36000    145.82000
12   -109.32000    -47.62000    146.10000
12   -102.47000   -106.98000    146.16000
12    -97.57000    -99.16000    146.16000
12    -89.74000   -106.66000    146.16000
12    -86.48000   -119.38000    146.16000
12    -87.78000    -97.20000    144.51000
12    -78.64000    -83.17000    144.91000
12    -10.44000   -133.73000    144.68000
12    -16.97000   -131.12000    144.68000
12    -30.02000   -134.71000    144.51000
12    -29.70000   -117.10000    144.51000
12    -40.79000   -119.05000    143.94000
12    -64.61000   -139.60000    143.72000
12    -69.18000   -148.73000    143.72000
12    -70.49000   -131.45000    143.72000
12    -75.06000   -121.99000    143.21000
12    -75.38000   -114.49000    143.21000
12    -60.37000   -166.02000    143.21000
12    -53.19000   -158.85000    143.21000
12    -31.98000   -159.17000    143.21000
12    -27.74000   -148.41000    143.21000
12    -79.95000   -138.95000    143.21000
12    -93.66000    -32.29000    142.58000
12   -104.42000    -25.12000    142.58000
12   -104.75000    -15.00000    142.58000
12   -119.11000     -2.94000    142.58000
12   -124.98000    -10.11000    142.58000
12   -104.75000      2.94000    142.41000
12    -98.22000     11.74000    142.41000
12    -95.94000      3.59000    142.41000
12    -83.21000      3.91000    142.41000
12    -43.40000     13.70000    142.41000
12    -27.74000    -45.01000    141.90000
12    -22.19000    -40.12000    142.13000
12    -18.60000    -60.67000    142.13000
12     -4.57000    -59.36000    142.13000
12     11.75000    -73.06000    142.13000
12     10.12000    -95.89000    141.78000
12      2.61000   -100.46000    141.67000
12     -2.61000   -106.33000    141.90000
12     -3.92000   -119.05000    141.90000
12      6.85000   -131.45000    141.73000
12      2.28000   -134.71000    141.33000
12     18.27000   -105.03000    141.56000
12     23.50000   -118.40000    141.10000
12     26.11000   -102.42000    141.27000
12     34.59000    -89.70000    140.82000
12   -100.18000    -84.15000    141.16000
12   -115.19000    -83.50000    140.70000
12   -112.91000    -95.57000    140.99000
12   -110.62000    -57.73000    140.82000
12   -118.46000    -54.14000    140.36000
12   -122.37000    -63.60000    140.65000
12   -124.00000    -50.23000    140.42000
12   -137.06000    -52.84000    140.25000
12   -134.12000    -58.06000    139.79000
12    -29.04000    -70.78000    139.85000
12     -3.59000    -84.15000    139.45000
12     25.13000    -68.50000    139.40000
12    -14.36000    -89.04000    139.45000
12    -53.19000    -55.78000    138.60000
12    -38.51000    -37.18000    138.60000
12    -38.18000    -20.87000    138.60000
12    -70.49000    -20.87000    138.60000
12    -75.71000    -12.39000    138.60000
12    -86.15000    -23.81000    138.60000
12    -92.35000     -9.79000    138.60000
12    -36.87000    -83.50000    137.97000
12    -26.43000   -103.40000    138.37000
12    -37.85000   -100.46000    138.37000
12    -42.42000   -107.64000    138.37000
12    -50.91000    -94.92000    138.37000
12    -49.93000   -145.47000    138.37000
12    -12.73000   -151.34000    137.97000
12     -3.92000   -145.15000    137.97000
12    -58.09000   -114.49000    137.63000
12    -61.02000    -99.48000    137.63000
12    -99.20000    -71.11000    137.63000
12   -111.93000    -70.45000    137.63000
12    -73.75000    -35.23000    137.63000
12    -47.97000      0.33000    137.69000
12    -21.21000      0.33000    137.69000
12    -35.90000      4.89000    137.69000
12    -55.15000     18.92000    137.12000
12    -34.26000     18.59000    136.95000
12    -59.72000    -75.35000    137.29000
12    -52.21000    -82.85000    136.44000
12    -39.16000    -51.54000    135.53000
12    -36.22000    -66.21000    134.85000
12    -76.69000    -65.89000    133.94000
12    -23.82000   -139.60000    133.60000
12    -13.05000   -130.79000    133.60000
12    -63.31000   -133.40000    133.48000
12    -79.30000   -142.21000    132.63000
12    -78.64000   -131.45000    132.23000
12    -85.82000   -128.84000    131.15000
12   -101.16000   -111.88000    131.55000
12    -77.34000   -115.46000    131.55000
12    -56.13000   -165.04000    131.55000
12    -56.45000   -154.61000    131.55000
12    -65.92000   -145.47000    131.55000
12    -77.67000   -161.46000    130.98000
12   -117.48000    -98.18000    130.81000
12   -108.34000    -97.85000    130.36000
12   -101.81000    -81.87000    130.41000
12   -108.34000    -51.54000    129.56000
12   -101.49000    -36.53000    129.90000
12   -110.30000    -29.36000    129.22000
12   -116.17000     -5.87000    129.45000
12   -105.73000     10.76000    129.45000
12    -94.63000      7.50000    128.88000
12    -87.13000     28.70000    129.11000
12    -45.36000     16.63000    128.71000
12     24.47000    -70.78000    128.20000
12      8.16000    -93.29000    128.20000
12     20.88000   -104.37000    127.46000
12     -4.89000    -84.48000    127.17000
12      3.59000   -133.08000    127.51000
12    -12.07000   -149.39000    126.26000
12     -7.18000   -136.01000    126.04000
12     -8.16000   -108.62000    124.90000
12    -14.68000    -88.39000    123.48000
12      6.53000    -63.60000    123.71000
12      6.53000    -45.99000    122.57000
12    -57.43000   -124.60000    122.85000
12    -29.37000   -124.27000    122.85000
12    -29.70000   -142.21000    122.11000
12     15.01000   -128.84000    121.72000
12      4.89000   -123.62000    121.72000
12     23.82000    -98.18000    121.03000
12     31.98000    -86.76000    120.86000
12    -19.25000    -41.42000    120.86000
12    -27.09000    -46.64000    120.86000
12    -62.33000   -162.76000    120.69000
12    -66.90000   -151.67000    120.35000
12    -73.75000   -164.72000    120.47000
12    -78.97000   -159.17000    120.18000
12    -51.56000   -168.30000    120.35000
12    -87.13000   -134.38000    120.29000
12    -82.89000   -117.10000    121.09000
12    -91.37000   -116.44000    120.69000
12    -83.21000   -103.72000    120.35000
12   -111.60000    -96.22000    120.35000
12   -103.45000    -86.11000    120.35000
12   -118.78000    -85.13000    119.78000
12   -116.17000    -71.11000    119.78000
12   -128.25000    -75.67000    119.84000
12   -116.83000    -57.73000    119.16000
12   -121.07000    -44.36000    118.59000
12   -135.10000    -13.70000    118.93000
12   -132.49000    -36.86000    118.93000
12   -109.97000     -0.65000    118.59000
12   -108.99000     15.98000    118.59000
12    -88.11000     32.62000    118.59000
12   -102.79000     32.94000    118.02000
12    -39.16000     20.22000    118.25000
12    -50.58000     22.51000    117.79000
12    -54.17000     -3.59000    117.05000
12    -61.02000      9.79000    116.26000
12    -22.19000      1.96000    116.14000
12    -39.16000      6.52000    116.14000
12    -38.83000     -2.94000    116.14000
12     25.13000    -70.78000    115.63000
12     21.21000    -59.69000    115.63000
12      8.48000    -80.24000    115.63000
12     20.88000   -114.49000    115.63000
12     10.12000   -149.06000    115.63000
12    -11.75000   -153.95000    115.63000
12     -1.63000   -140.58000    115.63000
12    -27.74000   -162.43000    114.61000
12    -36.22000   -152.65000    114.84000
12    -72.12000   -128.19000    114.61000
12    -78.64000   -142.86000    114.61000
12   -101.49000   -106.66000    114.61000
12   -108.99000    -49.25000    114.61000
12    -95.61000    -29.68000    114.61000
12    -90.39000    -21.53000    114.04000
12   -104.75000    -12.07000    114.44000
12    -97.25000      7.83000    114.44000
12    -81.58000     22.83000    114.44000
12    -67.55000    -10.44000    113.87000
12   -132.49000    -56.75000    114.33000
12    -30.35000    -32.94000    113.87000
12    -43.40000    -27.40000    113.93000
12     -9.79000   -115.46000    113.93000
12     -7.83000   -104.05000    113.93000
12      0.65000   -114.49000    113.93000
12     -4.57000   -128.19000    113.93000
12    -13.71000   -136.99000    113.93000
12      1.31000    -91.65000    113.87000
12      7.83000   -107.64000    113.87000
12     14.36000    -92.96000    113.87000
12     -6.53000    -49.58000    111.71000
12     -0.33000    -66.87000    111.71000
12      9.79000   -126.23000    111.71000
12    -30.35000   -138.62000    111.71000
12    -56.13000   -119.71000    111.71000
12    -68.20000    -97.85000    111.71000
12    -72.44000   -110.25000    111.71000
12    -53.19000    -98.18000    111.71000
12    -34.92000   -115.79000    111.71000
12    -17.95000   -124.92000    111.20000
12    -20.56000   -146.12000    110.80000
12     31.00000    -95.89000    110.86000
12     31.00000    -86.44000    110.86000
12     19.58000   -100.79000    110.86000
12     12.73000   -134.38000    110.86000
12    -55.80000   -133.73000    110.86000
12    -34.92000   -125.90000    110.86000
12    -19.25000    -35.55000    110.06000
12    -84.19000     -3.59000    110.18000
12    -59.72000    -23.48000    109.61000
12    -24.80000    -47.95000    109.38000
12    -29.37000    -91.33000    109.38000
12    -19.91000    -76.98000    109.38000
12    -36.55000    -71.43000    109.15000
12    -28.72000    -63.60000    109.15000
12   -112.26000    -71.43000    109.15000
12   -123.35000    -75.67000    109.15000
12   -118.13000    -86.76000    109.15000
12   -114.54000   -100.79000    109.15000
12    -93.00000   -120.68000    108.98000
12    -91.70000   -135.69000    108.98000
12    -68.53000   -155.26000    108.98000
12    -68.53000   -169.28000    108.98000
12    -60.70000   -159.17000    108.98000
12    -80.60000   -155.58000    108.58000
12    -15.34000   -161.78000    108.64000
12    -44.05000    -79.59000    108.64000
12    -37.20000    -53.82000    108.41000
12    -43.73000    -39.47000    107.50000
12   -119.44000    -19.24000    107.67000
12   -111.60000     -0.65000    107.50000
12   -108.01000     11.42000    107.50000
12   -121.07000     21.53000    107.05000
12   -132.49000      6.85000    107.22000
12   -135.10000     -7.83000    107.05000
12   -139.99000    -14.03000    107.05000
12   -128.90000    -36.86000    107.05000
12   -128.90000    -26.75000    107.05000
12   -116.83000    -60.02000    107.05000
12    -79.30000    -98.83000    106.82000
12    -86.80000   -103.72000    106.82000
12    -83.54000   -126.23000    106.82000
12    -41.44000     19.90000    105.91000
12    -55.48000     16.63000    105.97000
12    -55.80000      0.33000    105.97000
12    -55.80000     -6.52000    105.97000
12    -38.51000     -3.91000    105.97000
12    -35.90000      9.13000    105.91000
12    -21.86000      7.83000    105.74000
12    -65.27000      5.22000    105.80000
12     -8.16000    -85.13000    104.89000
12     -0.65000   -139.93000    104.89000
12      5.22000   -151.67000    104.43000
12     -5.55000   -151.67000    104.83000
12    -21.54000   -107.64000    104.32000
12     25.78000    -68.17000    104.32000
12      8.48000    -76.00000    104.32000
12    -82.23000    -46.64000    103.81000
12    -97.90000    -59.36000    103.81000
12   -107.04000    -48.93000    103.81000
12    -93.66000    -29.36000    103.86000
12    -88.11000    -14.35000    103.86000
12   -101.49000    -15.00000    103.86000
12   -100.51000      4.24000    103.86000
12    -86.48000     23.48000    102.27000
12    -74.73000     27.72000    102.27000
12     -2.61000   -126.23000    102.10000
12     13.05000   -147.76000    102.10000
12    -30.35000   -163.74000    101.02000
12    -33.94000   -147.76000    101.08000
12    -31.65000   -139.28000    101.08000
12      7.18000   -116.77000    100.97000
12     -5.22000   -106.98000    100.57000
12     -0.33000    -96.87000    100.91000
12     19.58000    -92.31000    100.91000
12     15.01000   -134.06000    100.80000
12     24.80000   -104.05000    100.80000
12     33.29000    -94.59000    100.80000
12     28.72000    -86.44000    100.80000
12     36.22000    -79.91000    100.68000
12     14.68000    -47.62000    100.74000
12     14.36000    -60.99000    100.74000
12      7.18000    -59.69000    100.74000
12     22.19000   -122.31000    100.51000
12    -51.56000    -96.22000    100.51000
12    -59.39000   -104.37000    100.51000
12    -54.17000   -123.95000    100.11000
12    -36.87000   -117.42000    100.40000
12    -78.64000   -108.29000     99.89000
12   -117.80000    -42.08000     99.89000
12   -104.42000    -34.25000     99.37000
12    -88.43000     -1.63000     99.54000
12    -77.01000     -9.13000     99.37000
12    -62.33000    -23.16000     98.98000
12    -46.99000      9.13000     98.35000
12    -66.90000   -154.28000     98.52000
12    -61.68000   -169.61000     98.07000
12    -50.58000   -160.15000     97.67000
12    -18.93000   -142.54000     98.01000
12    -11.10000   -135.36000     98.01000
12    -13.05000   -162.76000     98.01000
12    -19.91000    -76.32000     97.61000
12    -27.41000    -93.61000     97.61000
12     -7.83000    -46.32000     97.61000
12    -20.23000    -34.25000     97.61000
12    -46.01000    -26.09000     97.61000
12    -25.78000    -13.05000     97.61000
12    -12.40000     -6.52000     97.61000
12     17.62000    -30.99000     97.61000
12   -118.78000    -77.30000     97.61000
12   -112.58000   -104.37000     97.61000
12   -108.99000    -68.50000     97.16000
12   -134.12000    -62.30000     97.16000
12   -146.52000    -54.80000     97.16000
12   -108.67000    -88.07000     97.16000
12    -84.85000    -87.74000     97.16000
12   -132.16000    -79.26000     96.59000
12   -111.93000      8.81000     96.59000
12   -122.70000    -17.94000     96.59000
12   -126.94000    -25.12000     96.59000
12   -130.86000    -36.86000     96.59000
12   -136.73000    -12.72000     96.36000
12   -129.55000      8.81000     96.25000
12    -66.90000     17.94000     96.08000
12    -76.69000     11.74000     96.08000
12    -27.74000     18.27000     95.96000
12    -19.91000     20.55000     95.96000
12     -0.65000    -15.66000     95.85000
12      9.14000    -19.90000     95.85000
12     29.70000    -43.38000     95.45000
12     31.00000    -58.38000     95.51000
12    -84.19000   -130.79000     95.39000
12    -94.31000   -119.38000     94.31000
12    -14.03000   -118.40000     94.31000
12     20.23000    -71.11000     93.75000
12     32.96000    -68.82000     94.14000
12    -38.18000     -4.24000     93.92000
12    -45.03000     22.51000     93.92000
12    -57.76000     -1.30000     93.92000
12    -58.09000     15.66000     92.78000
12    -67.55000     37.51000     92.61000
12   -109.32000     -8.81000     93.06000
12    -90.72000    -14.35000     93.06000
12    -86.15000    -49.25000     93.06000
12    -97.57000    -57.41000     92.21000
12   -110.62000    -54.80000     91.98000
12   -122.70000    -64.91000     92.38000
12    -52.54000    -52.51000     92.38000
12    -32.63000    -63.28000     91.47000
12    -58.41000    -73.06000     90.62000
12    -73.10000    -82.52000     91.07000
12    -95.29000    -99.16000     90.90000
12    -31.98000   -132.43000     90.79000
12    -41.12000   -140.91000     90.05000
12    -31.65000   -155.26000     90.45000
12    -26.43000   -163.09000     90.45000
12    -15.01000   -149.71000     89.43000
12      0.65000   -141.23000     89.60000
12      4.57000   -135.04000     89.48000
12     15.34000   -143.52000     89.37000
12     25.45000   -119.71000     89.37000
12     24.47000   -107.96000     89.25000
12     24.47000    -91.33000     89.25000
12     32.96000    -91.98000     89.14000
12     31.00000    -77.30000     89.14000
12     34.92000   -122.31000     88.29000
12      4.57000   -115.79000     88.46000
12      4.89000   -103.40000     88.46000
12    -11.10000   -100.13000     87.83000
12     -8.81000    -84.48000     87.21000
12    -63.31000   -113.83000     87.61000
12    -62.00000    -94.92000     87.09000
12    -77.99000   -109.92000     87.44000
12    -77.67000    -94.26000     87.44000
12   -109.32000   -103.72000     87.26000
12   -119.76000    -79.26000     86.75000
12   -129.88000    -91.98000     86.58000
12   -138.04000    -53.49000     86.75000
12   -114.54000    -41.75000     86.75000
12   -128.90000    -36.53000     85.96000
12   -115.52000    -22.18000     86.01000
12   -131.51000    -13.05000     85.96000
12   -111.60000      7.83000     85.84000
12    -84.85000     25.12000     87.55000
12    -74.73000     13.05000     85.45000
12    -69.83000     23.48000     85.45000
12    -39.81000     11.42000     85.45000
12    -22.19000     17.94000     85.45000
12    -21.86000    -11.09000     85.33000
12    -21.21000      1.30000     85.33000
12     -3.26000    -19.24000     85.10000
12     30.02000    -58.71000     84.42000
12     24.15000    -35.55000     84.42000
12     14.36000    -82.20000     84.42000
12    -84.19000   -132.10000     83.06000
12    -92.02000   -122.31000     82.94000
12    -88.43000   -107.64000     83.40000
12    -98.55000    -88.07000     83.40000
12    -86.48000    -81.22000     82.89000
12   -111.93000    -91.33000     83.17000
12   -106.38000    -65.23000     82.49000
12   -100.18000    -40.12000     82.89000
12    -91.70000    -17.94000     82.89000
12    -80.93000     -4.57000     82.89000
12    -66.90000    -25.77000     82.83000
12    -67.22000    -15.98000     82.83000
12    -21.21000    -49.90000     82.83000
12    -20.23000    -42.40000     82.83000
12    -31.33000    -36.53000     82.83000
12      2.61000    -61.32000     82.72000
12    -22.19000    -79.91000     82.60000
12    -30.35000    -74.04000     82.60000
12    -37.85000    -85.46000     82.60000
12    -28.06000    -90.02000     81.98000
12    -11.75000   -115.14000     82.43000
12    -10.77000   -137.97000     82.43000
12    -13.38000   -162.11000     81.64000
12      0.00000    -75.67000     80.10000
12     19.58000    -70.13000     79.36000
12    -53.84000     17.29000     78.34000
12    -63.31000     37.51000     77.94000
12    -74.40000     43.38000     77.66000
12    -58.41000      3.91000     77.37000
12   -104.42000     -8.81000     77.32000
12    -59.72000   -116.77000     76.92000
12     14.03000   -140.25000     76.92000
12     29.37000   -119.38000     76.92000
12     31.00000    -95.24000     76.92000
12     11.10000   -100.13000     76.92000
12     -6.20000    -85.13000     76.63000
12     -7.83000    -92.96000     76.63000
12     -1.63000   -106.01000     76.63000
12     -1.96000   -144.17000     76.58000
12     28.39000    -76.32000     76.41000
12   -120.74000    -64.58000     76.41000
12   -120.09000    -82.52000     75.95000
12   -108.99000   -105.35000     75.33000
12   -121.07000    -47.62000     74.47000
12   -140.97000    -56.43000     73.79000
12   -129.88000    -11.09000     74.08000
12   -111.60000    -21.85000     73.56000
12   -113.56000      1.63000     73.00000
12   -102.79000     10.44000     73.00000
12    -80.93000     15.33000     73.00000
12    -63.63000     22.51000     73.00000
12    -71.14000     14.35000     73.00000
12    -71.14000      5.22000     73.00000
12    -24.47000    -13.05000     72.88000
12     -2.94000    -16.63000     72.88000
12     22.52000    -28.38000     72.88000
12     25.45000    -34.57000     72.88000
12     33.29000    -36.53000     72.88000
12     29.37000    -50.56000     72.88000
12     29.04000    -61.32000     72.82000
12    -11.75000     -5.54000     72.26000
12    -13.38000      3.59000     72.20000
12    -22.84000     -2.28000     72.20000
12    -37.20000      2.94000     72.09000
12    -41.77000     17.29000     71.63000
12    -65.27000    -16.63000     71.63000
12    -79.62000     -6.52000     71.18000
12    -87.78000    -15.00000     71.52000
12   -101.16000    -69.47000     71.35000
12    -98.88000    -91.00000     71.29000
12    -87.13000    -84.80000     71.29000
12    -69.83000    -88.39000     71.29000
12    -76.36000   -101.11000     71.29000
12    -82.56000   -117.10000     71.29000
12    -97.25000   -121.99000     71.23000
12    -98.88000   -107.64000     71.23000
12   -123.35000    -92.96000     71.12000
12    -11.10000   -154.93000     70.95000
12    -13.38000   -141.23000     70.61000
12    -19.25000   -128.19000     70.38000
12      6.20000   -120.03000     70.38000
12     27.09000   -133.08000     70.38000
12    -24.47000    -74.37000     70.32000
12    -27.41000    -88.07000     70.32000
12    -34.92000    -80.89000     70.32000
12      1.31000    -49.90000     70.32000
12      1.96000    -34.25000     70.32000
12     12.40000    -26.75000     69.81000
12     16.64000    -53.49000     70.04000
12      0.33000    -76.32000     69.36000
12     22.84000    -87.09000     69.81000
12    -32.31000    -55.78000     69.75000
12    -32.31000    -40.12000     69.75000
12    -21.54000    -45.66000     69.75000
12    -34.26000    -20.87000     69.75000
12    -46.01000     -6.20000     69.75000
12    -52.21000    -19.57000     69.75000
12    -74.73000    -37.18000     69.64000
12    -77.34000    -24.46000     69.64000
12    -96.92000    -40.45000     69.64000
12    -88.43000    -51.54000     69.07000
12    -86.80000    -69.47000     69.07000
12   -108.34000    -57.73000     69.13000
12    -47.32000   -119.05000     69.13000
12    -29.70000   -153.63000     69.13000
12    -33.61000   -135.04000     69.13000
12     -7.51000   -119.38000     68.28000
12    -12.73000    -61.65000     68.16000
12     18.60000    -69.47000     68.16000
12    -23.50000    -30.66000     67.99000
12    -56.78000     12.72000     67.82000
12    -68.20000     32.62000     67.82000
12    -81.58000     28.70000     67.82000
12    -50.91000    -70.13000     67.65000
12    -55.48000    -49.58000     67.71000
12    -61.68000    -35.88000     67.71000
12    -98.55000    -26.09000     67.54000
12   -130.86000    -73.06000     67.37000
12   -129.55000    -86.76000     67.25000
12    -88.76000   -134.06000     67.31000
12    -26.76000   -118.07000     67.31000
12    -64.61000   -106.33000     67.31000
12    -87.78000   -105.68000     66.97000
12    -86.80000    -94.26000     66.97000
12    -60.37000   -117.10000     65.72000
12   -114.21000    -82.52000     65.72000
12   -117.48000    -65.56000     65.89000
12    -99.53000    -13.05000     66.29000
12    -62.65000      0.65000     66.57000
12    -76.03000     42.40000     66.57000
12    -47.97000     37.51000     66.57000
12    -51.23000     23.48000     66.57000
12    -48.95000      4.57000     66.57000
12    -56.78000    -10.44000     66.57000
12    -34.26000     -8.81000     66.57000
12     -2.28000   -108.29000     66.57000
12     -1.31000    -86.44000     66.57000
12      0.33000   -141.56000     66.57000
12    -46.66000   -131.45000     66.57000
12    -12.73000    -99.81000     66.57000
12      5.55000   -100.46000     66.57000
12     25.45000   -121.66000     66.57000
12     26.11000   -101.77000     66.57000
12    -15.34000    -82.85000     66.57000
12      6.53000    -63.93000     66.57000
12    -41.44000    -44.69000     66.29000
12    -37.53000    -66.54000     66.29000
12     11.42000    -89.37000     66.29000
12    -42.42000    -17.61000     66.29000
12    -43.40000    -35.88000     66.29000
12    -52.54000    -35.55000     66.29000
12    -78.64000    -52.51000     66.29000
12    -63.63000    -74.69000     66.29000
12    -50.25000   -108.94000     66.29000
12    -30.35000    -98.83000     66.29000
12     -6.20000   -129.82000     66.29000
12    -17.62000   -112.20000     66.29000
12     26.11000   -111.88000     66.29000
12     31.98000    -88.72000     66.29000
12     31.98000    -75.35000     66.29000
12      9.14000   -131.45000     66.29000
12    -71.79000   -115.46000     66.29000
12    -99.53000    -51.21000     66.29000
12   -124.33000    -60.34000     66.34000
12   -101.49000    -80.24000     66.06000
12    -67.88000    -49.90000     66.06000
12    -62.65000    -62.30000     66.06000
12    -46.66000    -55.45000     66.06000
12    -76.03000    -78.93000     66.06000
12    -75.06000    -63.60000     66.06000
12    -59.72000    -96.22000     66.06000
12    -42.10000    -94.59000     66.06000
12     25.13000    -47.62000     59.75000
12     31.65000    -52.84000     59.75000
12     33.29000    -37.18000     59.75000
12     22.52000    -36.53000     59.75000
12     -2.28000    -46.97000     59.75000
12      0.00000    -35.23000     59.75000
12    -95.29000    -97.20000     59.75000
12   -105.40000   -106.98000     59.07000
12     -9.46000   -147.43000     59.41000
12    -22.52000   -130.47000     59.41000
12     20.88000   -132.75000     59.41000
12      4.89000   -116.77000     59.41000
12     14.03000   -103.72000     59.41000
12     20.88000    -81.22000     59.41000
12    -19.25000     -7.18000     59.41000
12    -15.01000     -0.98000     59.41000
12     -7.18000      8.81000     59.41000
12    -15.34000     24.46000     59.41000
12    -28.72000     28.05000     59.41000
12    -38.18000     24.14000     59.41000
12    -37.85000     15.00000     59.41000
12    -73.10000     17.61000     59.41000
12    -78.64000    -14.68000     59.41000
12    -65.92000    -15.00000     59.41000
12    -99.53000    -90.35000     59.41000
12    -71.47000    -89.70000     59.41000
12    -74.73000   -102.09000     59.41000
12    -27.74000    -46.64000     59.41000
12    -27.74000    -57.08000     59.41000
12    -26.76000    -73.39000     59.41000
12    -29.37000    -86.11000     59.41000
12    -41.44000    -80.56000     59.41000
12    -31.65000    -19.90000     59.41000
12    -34.92000      2.28000     59.41000
12    -45.69000     -5.54000     59.41000
12    -58.41000    -22.18000     59.41000
12    -34.92000    -30.01000     59.41000
12    -92.68000    -84.48000     58.04000
12    -91.70000    -62.95000     57.99000
12    -80.60000    -37.18000     58.10000
12    -75.06000    -27.40000     57.99000
12    -74.40000     -2.28000     57.53000
12    -16.97000    -61.65000     57.59000
12    -16.32000    -71.43000     57.48000
12     -3.26000    -73.71000     57.02000
12    -12.40000   -121.01000     55.60000
12     -4.24000    -99.48000     55.60000
12    -91.05000   -109.59000     54.46000
12    -64.61000    -69.80000     54.69000
12    -56.13000    -59.04000     54.69000
12    -63.63000    -43.05000     54.69000
12    -44.05000    -47.95000     54.69000
12    -98.88000    -48.27000     54.58000
12   -107.36000    -63.60000     54.12000
12   -115.52000    -68.17000     54.46000
12   -101.49000    -69.15000     54.46000
12    -61.02000     -0.65000     54.41000
12    -50.58000     13.70000     54.41000
12    -59.39000     18.27000     54.41000
12    -64.61000     26.09000     54.41000
12    -52.54000     37.18000     54.41000
12    -11.10000    -88.39000     54.41000
12     30.35000    -92.63000     54.41000
12     30.02000    -73.71000     54.41000
12    -89.09000   -128.84000     53.33000
12    -76.03000   -108.94000     53.55000
12    -80.93000    -82.20000     53.55000
12    -91.05000    -70.78000     53.44000
12    -50.25000    -32.29000     50.71000
12    -45.69000    -16.63000     50.71000
12    -76.69000    -56.10000     50.60000
12    -41.12000    -65.56000     50.31000
12     20.56000   -126.23000     48.66000
12     -9.79000   -149.71000     48.66000
12    -16.64000   -137.32000     48.66000
12      2.61000   -137.97000     48.66000
12   -103.77000   -112.20000     47.30000
12    -96.92000    -91.65000     47.70000
12    -82.56000    -35.88000     46.96000
12    -68.85000    -18.27000     46.79000
12    -87.78000    -11.09000     47.24000
12    -39.81000     23.16000     47.24000
12    -32.63000      4.24000     47.13000
12    -25.45000    -13.05000     46.79000
12    -16.32000     -2.94000     46.79000
12    -33.94000    -34.90000     46.22000
12    -31.98000    -55.45000     46.05000
12    -14.36000    -63.60000     46.22000
12     31.33000    -58.38000     46.16000
12     10.12000   -113.51000     45.14000
12     -5.55000   -103.72000     45.59000
12     -7.51000   -122.31000     45.31000
12    -86.48000    -94.92000     45.42000
12    -50.91000   -119.38000     45.42000
12    -65.92000   -112.86000     45.31000
12    -32.96000   -104.37000     45.31000
12    -19.91000   -110.90000     45.31000
12    -69.51000    -83.50000     44.80000
12    -68.53000    -97.53000     44.29000
12    -90.72000   -109.92000     44.17000
12   -116.83000   -107.64000     43.77000
12   -114.21000   -123.29000     43.77000
12   -109.32000    -77.63000     43.77000
12   -109.65000    -62.30000     43.77000
12    -97.57000    -51.86000     43.77000
12    -94.63000    -23.16000     43.77000
12    -49.60000      0.98000     43.77000
12    -60.37000     12.72000     43.77000
12    -63.31000     25.44000     43.77000
12    -75.06000     19.90000     43.77000
12    -37.85000     33.92000     43.32000
12    -19.91000     32.29000     43.15000
12    -54.17000     34.57000     43.38000
12     25.13000    -81.87000     43.04000
12     33.94000    -72.74000     43.04000
12     33.94000    -82.52000     42.58000
12     33.61000    -93.61000     42.81000
12    -20.88000    -88.07000     42.47000
12     -2.61000    -85.46000     42.52000
12     10.12000    -74.69000     42.41000
12     10.12000    -48.27000     42.41000
12     -0.33000    -43.05000     42.41000
12     20.88000    -70.45000     42.41000
12    -93.66000    -79.91000     42.07000
12    -62.00000    -65.56000     42.07000
12    -64.61000    -46.32000     42.07000
12    -43.40000    -52.51000     42.07000
12    -65.59000    -33.27000     42.07000
12    -57.43000    -12.72000     41.61000
12     -0.33000      7.50000     41.16000
12    -34.92000    -22.51000     39.51000
12    -68.20000      1.30000     39.51000
12    -83.21000   -136.99000     39.51000
12    -94.63000   -136.01000     39.51000
12    -93.33000    -65.23000     39.51000
12     19.91000    -93.29000     38.37000
12     11.10000    -97.85000     38.37000
12     14.68000   -121.99000     38.37000
12     15.99000   -131.12000     38.37000
12    -11.10000   -136.34000     38.37000
12     -8.48000   -145.15000     38.37000
12    -28.72000    -66.54000     38.37000
12    -43.73000    -80.89000     38.26000
12    -51.56000    -63.60000     38.26000
12    -40.46000     -7.83000     38.20000
12     27.09000    -44.36000     37.18000
12     16.32000    -38.16000     37.18000
12    -81.58000    -62.95000     37.24000
12    -50.91000    -24.46000     37.24000
12    -48.95000    -39.14000     37.24000
12    -52.86000    -49.25000     37.24000
12    -28.39000    -46.64000     37.24000
12    -19.91000     -6.85000     36.21000
12     -6.53000    -10.76000     36.21000
12     -8.81000      3.91000     36.21000
12    -38.83000      6.20000     36.21000
12    -72.44000    -19.90000     36.21000
12    -84.85000    -31.96000     36.21000
12    -76.36000    -43.71000     36.21000
12    -86.15000    -52.19000     36.21000
12    -96.59000    -89.04000     36.21000
12    -17.95000    -69.80000     36.21000
12     -8.16000    -58.06000     36.21000
12    -23.82000    -29.03000     35.30000
12    -21.86000    -19.57000     35.42000
12    -12.40000   -117.10000     35.25000
12    -10.77000   -103.40000     35.25000
12    -22.52000   -108.62000     35.25000
12    -32.63000   -103.40000     35.25000
12    -64.94000   -116.12000     35.25000
12    -86.48000   -123.29000     35.30000
12   -103.77000   -109.92000     35.30000
12    -10.77000   -125.90000     34.45000
12      3.26000   -111.22000     34.45000
12     11.10000    -86.76000     34.45000
12    -40.14000    -65.89000     33.94000
12    -40.79000     20.22000     33.26000
12    -57.43000     16.31000     33.26000
12    -60.37000     25.44000     33.26000
12    -52.86000     33.92000     33.26000
12    -81.91000    -23.48000     33.26000
12    -80.93000     -9.13000     33.26000
12    -53.19000      0.33000     33.26000
12    -62.33000    -81.54000     33.31000
12    -81.26000    -93.29000     33.31000
12    -68.20000   -104.37000     33.31000
12   -107.36000   -119.38000     33.31000
12   -116.50000   -107.64000     33.31000
12   -115.85000   -117.42000     33.31000
12    -59.39000    -95.24000     33.31000
12    -48.30000    -93.61000     33.31000
12    -79.62000    -77.96000     31.78000
12    -89.09000    -82.85000     31.78000
12     31.65000    -87.09000     31.78000
12     28.39000    -68.17000     31.78000
12     43.08000    -62.95000     31.78000
12      3.26000    -39.47000     31.78000
12      2.94000    -50.88000     31.78000
12     16.32000    -76.32000     31.84000
12     -8.48000    -93.61000     31.38000
12    -22.19000    -85.46000     31.15000
12    -10.44000    -80.89000     30.87000
12    -28.72000     -8.81000     30.98000
12    -65.27000    -28.38000     30.41000
12    -62.65000    -41.75000     30.76000
12    -65.27000    -59.04000     30.76000
12    -53.19000    -10.44000     30.36000
12    -63.31000    -13.37000     30.36000
12     33.94000    -77.63000     30.36000
12    -84.19000   -135.36000     28.71000
12     -0.33000    -83.83000     28.71000
12    -63.31000    -68.82000     28.60000
12    -36.55000    -18.59000     28.14000
12    -36.22000    -30.99000     28.37000
12    -39.16000    -52.51000     28.08000
12    -18.93000    -58.71000     28.37000
12    -41.44000     -4.24000     26.83000
12    -50.91000    -54.47000     26.72000
12    -51.23000    -67.19000     26.72000
12    -28.39000    -63.28000     26.49000
12    -50.58000    -23.81000     26.32000
12    -46.99000    -40.45000     26.32000
12    -74.73000    -58.38000     25.53000
12    -92.35000    -68.50000     25.92000
12    -93.33000    -53.82000     25.92000
12    -15.34000    -69.80000     25.58000
12     -8.48000     13.05000     24.62000
12    -22.84000      9.46000     24.62000
12    -12.40000     -2.28000     24.50000
12    -36.55000      7.83000     23.88000
12    -19.58000     25.77000     23.88000
12    -68.85000      7.18000     23.88000
12    -64.61000     -1.30000     23.88000
12    -76.69000    -38.81000     23.71000
12    -84.19000    -50.23000     23.65000
12    -81.26000    -66.87000     22.74000
12    -66.57000   -104.05000     22.46000
12    -62.33000   -117.42000     22.46000
12    -81.58000    -94.92000     21.55000
12    -96.27000    -96.22000     21.38000
12     -6.53000   -133.73000     21.60000
12      4.24000   -117.10000     21.55000
12    -52.21000     17.61000     19.61000
12    -46.99000      2.61000     19.10000
12    -59.72000     30.66000     18.82000
12    -49.28000     31.31000     18.31000
12    -41.12000     17.94000     18.14000
12    -64.29000     16.63000     18.48000
12    -60.04000    -49.58000     17.79000
12    -60.70000    -64.26000     17.00000
12    -62.33000    -19.57000     17.45000
12    -39.16000    -15.66000     17.45000
12    -32.31000    -32.29000     17.45000
12    -31.98000    -20.22000     17.45000
12    -31.98000     -3.59000     17.45000
12    -20.88000    -13.70000     16.83000
12    -87.13000   -128.19000     16.54000
12   -105.40000   -116.77000     16.54000
12    -98.55000   -104.70000     16.60000
12   -108.99000    -95.89000     16.37000
12    -80.60000   -140.25000     16.49000
12    -86.48000   -105.03000     14.78000
12    -87.13000    -86.76000     15.29000
12    -85.50000    -74.37000     15.35000
12    -96.92000    -76.32000     15.35000
12    -91.70000    -62.62000     15.35000
12    -98.55000    -52.51000     15.35000
12    -41.44000    -54.14000     15.24000
12    -30.35000    -62.62000     15.24000
12    -37.53000    -76.65000     15.24000
12    -47.32000    -64.26000     15.24000
12    -58.74000      7.50000     15.24000
12    -51.89000    -12.72000     15.24000
12      1.63000    -92.96000     15.24000
12     -8.81000   -107.64000     15.24000
12     -2.28000    -65.89000     15.24000
12     12.73000    -47.95000     14.55000
12     22.19000    -48.60000     15.01000
12      1.31000     -8.81000     14.50000
12    -17.95000      0.65000     13.36000
12    -75.06000    -53.82000     13.13000
12    -75.71000     -5.54000     12.56000
12    -21.21000     21.53000      3.81000
12    -72.12000    -31.96000     11.94000
12    -61.68000     -4.57000     10.80000
12    -55.15000     31.96000      7.73000
12    -43.40000      8.81000      7.56000
12    -44.38000     -5.54000      7.56000
12    -65.59000   -104.70000      7.45000
12    -65.27000   -117.10000      7.45000
12    -12.40000   -136.67000      7.45000
12     -5.55000   -125.58000      7.45000
12      3.26000   -120.36000      7.45000
12     11.75000   -121.34000      7.45000
12    -21.54000   -105.35000      6.82000
12    -23.50000    -79.59000      6.82000
12     -9.79000    -81.54000      6.82000
12    -53.52000    -53.49000      6.65000
12    -66.90000    -67.52000      6.65000
12    -88.43000   -122.64000      5.46000
12   -102.79000   -100.46000      5.46000
12    -36.87000    -14.35000      5.34000
12    -34.59000    -37.18000      5.34000
12    -84.19000      0.65000      5.34000
12    -51.56000     19.24000      5.34000
12    -96.59000    -71.11000      5.34000
12    -58.41000    -88.07000      5.34000
12    -37.85000    -94.26000      9.72000
12    -20.56000    -92.31000      9.72000
12    -27.74000   -121.01000      9.72000
12    -42.10000   -109.92000      9.72000
12    -52.86000   -100.46000      9.72000
12    -50.91000   -123.29000      9.72000
12    -36.55000   -132.75000      9.72000
12    -34.59000    -68.17000      0.68000
12    -24.47000    -56.43000      0.68000
12    -15.99000    -63.93000      0.68000
12     -6.85000    -94.92000      0.68000
12     -8.16000   -111.55000      0.68000
12    -79.62000    -87.41000      0.68000
12    -82.56000   -102.42000      0.68000
12    -93.66000    -85.78000      0.51000
12    -85.17000    -59.69000      1.36000
12    -70.49000    -53.17000      1.76000
12    -76.36000    -37.18000      1.99000
12    -48.30000    -29.68000      2.27000
12    -57.11000    -19.24000      2.27000
12    -79.62000    -18.27000      2.44000
12    -89.41000    -30.99000      2.44000
12    -64.94000     10.44000      2.44000
12    -29.04000     -1.96000      2.62000
12    -20.56000      7.50000      2.62000
12    -15.01000    -10.11000      2.62000
12    -20.88000    -29.68000      2.62000
12    -15.66000    -45.66000      2.62000
12    -41.77000    -51.21000      3.52000
12    -40.46000    -80.56000      5.00000
12     -5.55000    -30.99000      6.54000
12     -4.57000    -50.23000      6.59000
12      6.53000    -83.17000      6.59000
12     10.12000   -108.29000      6.65000
12    -31.98000     13.05000     11.65000
12    -52.54000    -40.45000     11.65000
12    -47.97000    -28.38000     12.68000
12    -28.72000    -49.25000     12.68000
12    -17.95000    -68.82000     12.68000
12      6.20000    -34.57000     13.81000
12    -81.58000    -17.94000     14.67000
12    -86.48000    -37.51000     14.72000
12    -13.71000    -52.51000     16.71000
12    -10.77000    -25.44000     16.66000
12     -4.57000    -47.29000     16.77000
12    -66.90000    -89.70000     17.96000
12    -11.10000    -79.26000     17.85000
12    -28.36000    -83.47000     17.91000
12    -26.73000   -107.60000     17.91000
12    -14.33000   -120.00000     17.91000
12    -77.63000   -112.82000     17.96000
12    -88.73000   -118.37000     18.53000
12    -72.74000   -125.54000     20.12000
12    -13.02000    -89.66000     20.18000
12    -32.27000    -95.21000     20.18000
12    -50.87000   -113.15000     20.69000
12    -29.01000   -124.24000     20.75000
12     12.76000   -106.95000     20.81000
12     17.00000   -124.89000     20.86000
12      0.36000   -102.06000     20.86000
12    -16.61000   -101.73000     20.86000
12     19.29000    -90.64000     20.86000
12     17.65000    -74.33000     20.86000
12      5.58000    -74.01000     20.86000
12     11.13000    -59.00000     21.26000
12     -8.12000    -35.19000     21.55000
12    -25.09000    -48.57000     24.10000
12    -41.41000   -105.65000     24.16000
12     -6.49000    -25.41000     56.40000
12      8.52000    -55.41000     57.53000
12     21.24000    -62.59000     57.76000
12     14.07000    -72.70000     57.93000
12      5.58000    -78.25000     58.10000
12    -20.53000    -48.89000     58.56000
12    -18.57000    -38.78000     58.56000
12     18.63000    -26.06000     58.56000
12      9.50000    -26.39000     59.01000
12     10.48000    -42.04000     59.01000
12     -5.51000    -16.93000     59.29000
12     -8.45000     -4.21000     59.41000
12      8.52000     -5.18000     59.41000
12      5.58000    -15.30000     59.75000
12    -21.18000      8.19000     60.20000
12    -29.01000     16.34000     60.49000
12    -70.13000      9.17000     60.55000
12    -36.84000   -123.26000     60.77000
12     16.02000   -114.13000     60.89000
12    -86.12000      3.62000     65.60000
12    -93.30000     -4.21000     65.60000
12   -102.43000      0.03000     65.60000
12   -110.92000     -9.75000     65.60000
12   -105.70000    -33.56000     65.60000
12   -108.63000    -42.04000     65.60000
12   -119.40000    -32.91000     65.21000
12     -2.25000    -95.86000     65.83000
12    -60.34000   -129.46000     68.45000
12    -68.17000   -129.13000     68.45000
12    -79.92000   -128.48000     68.45000
12    -20.20000   -146.74000     69.36000
12      9.82000    -45.96000     69.36000
12     -2.90000    -22.15000     69.36000
12    -11.39000    -15.95000     69.36000
12    -55.77000     32.33000     69.36000
12    -67.52000    -26.06000     69.36000
12    -70.45000     -5.84000     69.36000
12    -22.16000    -57.37000     70.78000
12    -26.07000    -63.90000     70.78000
12     -8.12000    -50.85000     70.78000
12     -3.23000    -39.76000     70.78000
12     15.04000    -78.90000     70.78000
12    -35.86000    -27.69000     70.78000
12    -47.28000    -26.39000     70.78000
12    -58.05000    -26.06000     70.78000
12    -76.98000    -14.64000     70.78000
12    -18.57000    -89.99000     71.29000
12      7.87000   -108.58000     71.29000
12     15.70000   -118.37000     71.35000
12    -38.80000   -121.95000     71.63000
12    -22.48000   -137.28000     71.63000
12    -27.38000      7.86000     73.45000
12    -73.72000     23.84000     75.27000
12    -12.37000    -35.52000     75.27000
12      5.25000   -131.41000     76.97000
12     19.61000   -105.32000     76.97000
12      2.97000    -85.42000     76.97000
12      1.01000    -96.84000     76.97000
12    -12.37000   -100.75000     76.97000
12    -19.22000   -105.32000     76.97000
12     -4.86000   -129.46000     76.97000
12    -52.51000   -109.56000     76.97000
12    -41.74000   -101.73000     76.97000
12    -26.40000    -96.19000     76.97000
12      7.54000    -69.44000     76.97000
12     11.45000    -61.29000     76.97000
12     32.67000    -69.44000     76.97000
12     20.59000    -44.33000     76.97000
12    -34.88000     -7.14000     76.97000
12    -42.39000    -15.95000     76.97000
12    -46.96000      4.27000     76.97000
12    -59.03000     -8.77000     76.97000
12    -81.55000      4.27000     76.97000
12    -92.97000     -6.49000     76.97000
12    -52.18000    -37.48000     77.03000
12    -40.76000    -39.11000     77.03000
12    -42.06000    -52.15000     77.03000
12    -37.82000    -65.20000     77.03000
12    -51.53000    -61.29000     77.03000
12    -66.86000    -45.30000     77.03000
12    -76.00000    -51.50000     77.03000
12    -76.98000    -68.46000     77.03000
12    -75.02000    -81.51000     77.03000
12    -47.61000    -94.88000     77.03000
12    -68.82000   -115.76000     77.03000
12    -85.46000    -95.21000     77.03000
12    -97.86000    -97.82000     77.03000
12   -103.74000    -79.55000     77.03000
12   -100.15000    -50.52000     77.03000
12   -105.70000    -31.60000     77.09000
12   -100.48000      0.69000     77.15000
12   -117.12000    -10.40000     77.15000
12   -124.95000    -25.41000     77.20000
12   -120.05000    -30.95000     77.20000
12   -128.54000    -56.72000     77.20000
12   -112.22000    -72.05000     77.20000
12    -83.18000    -61.61000     77.20000
12    -32.60000    -48.24000     77.43000
12    -47.61000    -45.96000     77.43000
12    -92.32000    -32.58000     77.43000
12    -22.48000   -116.41000     77.49000
12    -28.68000   -126.19000     77.49000
12    -37.82000   -111.84000     77.49000
12     10.80000    -90.97000     77.49000
12    -28.03000    -21.49000     77.49000
12    -65.88000    -78.25000     77.49000
12    -60.66000    -61.29000     77.49000
12    -69.15000    -71.07000     77.49000
12    -34.23000    -96.19000     77.49000
12    -62.30000   -106.62000     77.49000
12   -109.61000    -44.00000     77.49000
12   -129.84000    -69.44000     77.49000
12    -46.31000   -128.80000     78.28000
12    -46.31000   -141.52000     78.28000
12    -34.88000   -143.81000     78.28000
12    -64.58000   -138.91000     78.28000
12    -10.41000    -61.29000     78.28000
12     -9.76000    -78.25000     78.28000
12    -52.18000    -72.70000     78.28000
12    -55.77000    -48.57000     78.28000
12    -62.95000    -35.84000     78.28000
12    -62.62000     15.04000     78.28000
12    -24.11000    -33.24000     78.28000
12    -99.17000    -25.73000     79.08000
12   -102.43000    -17.91000     79.08000
12    -87.10000    -71.40000     79.08000
12    -95.58000    -61.94000     79.08000
12    -40.43000    -70.09000     79.08000
12     -4.21000   -118.69000     79.08000
12    -32.27000   -114.45000     79.08000
12    -55.77000   -125.22000     79.08000
12    -73.72000   -125.54000     79.08000
12     17.33000    -56.39000     80.16000
12      8.84000    -49.54000     80.16000
12      7.54000    -43.02000     80.16000
12     12.11000    -33.89000     80.16000
12     12.43000    -19.86000     80.16000
12      1.99000    -22.47000     80.16000
12    -10.74000    -24.75000     80.22000
12    -15.63000    -16.27000     80.22000
12    -47.94000     -6.16000     80.22000
12    -56.42000    -15.95000     80.16000
12    -69.47000     -3.23000     80.22000
12    -75.02000    -36.17000     80.22000
12    -76.00000    -21.82000     80.22000
12   -108.96000    -55.09000     80.22000
12   -116.14000    -55.41000     80.22000
12    -51.53000   -120.32000     80.22000
12    -37.49000   -132.72000     80.22000
12    -28.68000   -150.33000     80.22000
12    -56.75000   -136.31000     80.22000
12     16.02000   -128.80000     80.22000
12     -5.51000    -47.91000     81.12000
12    -24.11000    -60.96000     81.18000
12    -32.27000    -56.07000     81.18000
12    -34.23000    -27.69000     81.18000
12    -51.20000    -28.02000     81.58000
12    -76.98000   -100.43000     81.75000
12    -16.94000   -127.50000     81.75000
12    -22.16000   -137.94000     81.75000
12    -83.83000    -13.34000     81.75000
12    -44.02000    -28.34000     81.75000
12    -46.63000     23.19000     81.98000
12   -116.47000     15.69000     81.98000
12   -120.71000      3.62000     81.98000
12    -19.55000    -91.29000     82.66000
12    -39.78000   -121.30000     82.66000
12    -84.16000   -117.39000     82.83000
12    -97.21000   -111.19000     82.83000
12    -19.55000    -67.16000    164.98000
12    -15.30000    -57.70000    164.98000
12    -35.86000    -54.44000    164.98000
12    -35.86000    -62.26000    164.86000
12     -8.12000   -117.71000    164.86000
12    -12.69000   -107.60000    164.86000
12   -126.58000    -48.57000    164.86000
12   -118.75000    -76.29000    164.86000
12   -123.32000    -84.44000    164.86000
12   -117.44000    -89.01000    164.86000
12   -108.63000    -92.60000    164.86000
12    -89.38000    -95.53000    164.86000
12    -88.40000   -113.15000    164.86000
12    -65.23000   -128.15000    164.86000
12    -73.06000   -135.98000    164.86000
12    -75.67000   -128.80000    164.86000
12    -70.45000   -118.69000    164.86000
12    -82.53000   -125.22000    164.86000
12    -93.95000   -128.80000    164.86000
12    -98.52000   -118.37000    164.86000
12    -55.12000   -153.92000    164.86000
12    -31.29000   -151.64000    164.86000
12    -55.77000   -118.69000    164.86000
12    -63.93000   -108.58000    164.86000
12    -67.19000    -88.36000    164.86000
12    -58.05000    -71.40000    164.86000
12    -57.73000    -80.53000    164.86000
12    -72.74000    -68.46000    164.86000
12    -73.39000    -56.07000    164.86000
12    -84.16000    -59.98000    164.86000
12    -95.91000    -62.92000    164.86000
12   -108.63000    -68.79000    164.86000
12   -109.94000    -45.30000    164.86000
12    -72.74000    -30.63000    164.75000
12    -76.00000    -15.95000    164.75000
12    -85.79000    -12.36000    164.75000
12    -88.40000    -23.45000    164.75000
12    -86.44000    -39.11000    164.75000
12    -78.29000    -41.72000    164.75000
12    -49.57000    -46.61000    164.75000
12    -24.44000    -50.20000    164.75000
12    -46.96000    -67.48000    164.75000
12    -47.28000    -77.27000    164.75000
12    -80.24000    -80.53000    164.75000
12    -61.32000   -100.43000    164.75000
12    -39.13000   -105.97000    164.75000
12    -75.02000    -97.49000    164.75000
12    -93.95000    -87.05000    164.75000
12    -14.65000    -42.37000    163.61000
12    -28.03000    -35.52000    163.61000
12    -38.15000    -32.26000    163.67000
12    -51.20000    -16.60000    163.67000
12    -61.32000     -8.45000    163.61000
12    -49.24000     -3.55000    163.67000
12    -62.62000      4.60000    163.67000
12    -71.76000      0.03000    163.67000
12    -77.31000     13.41000    163.61000
12    -68.82000     18.63000    163.67000
12    -83.83000     23.52000    163.61000
12   -100.48000     18.63000    163.67000
12    -93.30000     25.15000    163.67000
12    -95.91000      3.95000    163.67000
12   -112.22000     -1.92000    163.67000
12   -111.24000    -11.71000    163.67000
12    -99.82000    -17.91000    163.67000
12   -117.44000    -22.80000    163.67000
12   -121.69000    -32.91000    163.67000
12   -119.40000    -42.37000    163.67000
12    -56.09000    -36.82000    163.67000
12    -37.17000    -44.00000    163.67000
12    -65.88000    -62.26000    163.67000
12    -18.24000   -151.96000    156.17000
12      5.25000   -144.46000    156.17000
12     14.72000   -138.91000    156.17000
12      1.99000   -129.13000    156.17000
12     13.09000    -96.51000    156.17000
12     32.67000    -97.16000    156.17000
12     26.14000   -130.76000    156.17000
12     21.24000    -89.01000    156.17000
12     10.15000    -79.23000    156.22000
12      9.50000    -61.29000    156.17000
12     -1.92000    -51.50000    156.22000
12    -23.14000    -25.41000    156.22000
12    -34.88000    -13.99000    156.22000
12    -41.74000     -1.27000    156.22000
12    -48.92000     24.50000    156.22000
12    -57.73000     27.76000    156.22000
12   -111.90000     17.32000    154.92000
12   -120.05000      7.21000    154.29000
12   -111.24000     44.07000    154.12000
12   -110.27000     29.39000    154.18000
12    -92.32000    -62.26000    154.18000
12   -111.24000    -65.85000    154.18000
12    -95.91000    -47.26000    154.18000
12    -85.79000    -35.19000    154.18000
12    -70.13000    -36.82000    154.18000
12    -67.52000    -49.87000    154.18000
12    -84.16000    -15.30000    154.01000
12    -38.80000    -59.00000    154.01000
12    -52.51000    -65.53000    154.01000
12    -15.96000    -57.05000    154.01000
12    -18.57000    -68.46000    154.01000
12     10.48000   -117.71000    153.49000
12    -55.77000   -116.74000    153.49000
12    -67.84000   -116.08000    153.49000
12    -57.40000   -104.34000    153.49000
12    -10.08000    -99.45000    153.49000
12    -20.20000    -41.06000    153.49000
12    -20.20000    -46.93000    153.49000
12    -48.26000    -46.93000    153.55000
12    -53.48000    -33.89000    153.49000
12    -34.23000    -28.34000    153.49000
12    -54.14000    -14.32000    153.49000
12    -58.38000     -8.77000    153.49000
12    -55.44000      1.67000    153.04000
12    -64.91000      4.93000    153.21000
12    -72.41000     -0.62000    153.21000
12    -65.56000     20.58000    153.21000
12    -76.65000     13.73000    153.21000
12    -79.26000     22.54000    152.76000
12    -94.28000     22.21000    153.10000
12   -108.31000    -19.86000    153.10000
12   -119.40000    -29.32000    153.10000
12   -119.73000    -41.39000    153.10000
12   -125.60000    -48.57000    153.10000
12   -131.15000    -45.63000    153.10000
12   -110.92000     -3.55000    153.04000
12    -26.73000    -64.55000    152.87000
12    -25.09000    -82.81000    152.87000
12     13.74000   -126.52000    152.93000
12    -10.41000   -118.69000    152.93000
12     -8.45000   -143.16000    152.93000
12     -6.49000   -152.61000    152.93000
12    -57.07000   -148.37000    152.93000
12    -42.39000   -157.51000    152.93000
12    -63.27000    -61.94000    152.59000
12    -63.93000    -67.81000    152.59000
12    -78.29000    -58.68000    152.59000
12    -76.98000    -19.86000    151.90000
12    -44.67000     -8.45000    151.16000
12     20.92000    -52.81000    143.72000
12      8.84000    -59.00000    143.72000
12     -2.25000    -49.54000    143.72000
12    -13.02000    -46.93000    143.72000
12    -27.38000    -27.69000    143.72000
12    -50.55000    -25.08000    143.72000
12    -87.10000     12.43000    143.43000
12    -66.21000    -12.03000    143.43000
12    -56.09000    -13.66000    143.43000
12    -65.88000    -25.41000    143.09000
12    -59.03000    -36.82000    143.32000
12    -47.28000    -43.67000    143.32000
12    -16.94000    -73.03000    143.32000
12     -5.51000    -73.03000    143.32000
12     17.33000    -90.64000    143.32000
12      8.52000    -81.18000    143.32000
12    -10.74000    -97.49000    143.32000
12      7.87000   -117.71000    143.32000
12    -27.05000   -128.48000    143.09000
12    -51.53000   -127.17000    142.92000
12    -50.22000   -137.94000    142.98000
12    -90.03000    -67.48000    142.86000
12   -113.20000    -27.69000    142.41000
12   -114.18000    -16.27000    142.69000
12   -121.03000    -41.39000    142.52000
12   -130.82000    -41.39000    142.52000
12   -101.45000    -41.06000    142.52000
12    -82.53000    -38.45000    142.52000
12    -67.84000    -47.26000    142.52000
12    -57.73000    -47.26000    142.52000
12    -33.90000    -58.02000    142.52000
12    -42.72000    -59.66000    142.52000
12   -102.11000    -62.26000    142.24000
12    -58.05000      4.93000    142.18000
12    -62.30000     -2.25000    142.18000
12    -75.67000     -1.92000    142.18000
12    -68.50000     13.41000    142.24000
12    -62.62000     24.82000    142.18000
12    -43.69000     24.82000    142.24000
12    -77.63000    -26.71000    141.78000
12   -107.65000     -7.14000    141.78000
12   -109.29000    -37.15000    141.78000
12   -124.30000    -28.02000    141.78000
12   -122.67000    -78.90000    140.93000
12   -126.58000    -91.29000    140.99000
12    -95.25000    -19.86000    139.74000
12    -79.26000    -48.57000    138.60000
12    -22.81000    -82.16000    137.75000
12    -44.02000    -11.38000    135.59000
12    -48.92000     34.28000    134.73000
12    -28.03000     25.48000    134.73000
12    -27.38000     10.80000    134.73000
12    -75.67000     19.93000    134.73000
12    -96.23000     22.54000    134.05000
12    -70.45000    -72.70000    133.48000
12    -78.94000    -78.25000    133.48000
12    -90.36000   -118.69000    133.48000
12    -45.33000   -118.04000    133.48000
12    -31.29000   -119.02000    133.48000
12    -35.86000   -129.13000    133.48000
12      5.58000   -113.80000    132.74000
12     17.00000    -84.44000    132.74000
12     20.59000    -56.39000    132.74000
12     11.13000    -46.93000    132.74000
12      0.03000    -52.15000    132.74000
12    -11.71000    -44.33000    132.74000
12    -11.06000    -32.26000    132.74000
12    -28.36000    -29.32000    132.74000
12    -48.26000    -44.00000    132.74000
12    -54.79000    -32.91000    132.74000
12    -45.33000    -28.67000    132.74000
12    -56.42000    -21.49000    132.74000
12    -54.79000     -9.42000    132.74000
12    -65.56000    -13.01000    132.80000
12    -32.27000     -8.12000    132.74000
12    -24.11000    -20.19000    132.80000
12    -13.67000    -78.25000    132.74000
12     -3.56000    -71.07000    132.80000
12    -69.80000   -124.56000    132.80000
12    -31.95000   -150.00000    132.80000
12    -66.54000     -2.58000    131.95000
12    -55.12000      6.56000    131.95000
12    -65.56000     19.93000    131.95000
12    -60.66000     26.45000    131.95000
12    -46.96000     27.43000    131.95000
12   -100.48000     -1.92000    131.95000
12   -125.60000     -1.60000    131.95000
12   -127.23000    -13.01000    131.95000
12   -112.88000    -21.49000    131.95000
12   -130.82000    -40.74000    131.95000
12   -115.81000    -42.37000    131.61000
12    -26.73000    -59.33000    132.01000
12    -16.28000    -67.48000    131.61000
12     -5.51000    -55.74000    131.95000
12      4.60000    -78.90000    131.95000
12    -10.08000   -100.10000    131.95000
12    -86.12000    -60.31000    131.95000
12    -86.77000    -69.44000    131.95000
12    -60.34000    -42.37000    131.95000
12    -76.65000     -1.27000    131.72000
12    -61.64000     10.80000    131.72000
12   -105.37000    -14.64000    131.15000
12   -115.16000      8.19000    130.93000
12   -122.99000    -28.02000    131.15000
12     15.04000   -114.45000    130.47000
12      1.99000   -102.06000    130.47000
12    -50.55000   -134.02000    130.41000
12   -121.36000    -87.71000    130.19000
12   -118.10000    -72.38000    129.62000
12   -117.77000    -53.46000    129.96000
12   -104.06000    -59.98000    129.96000
12    -99.50000    -24.10000    129.67000
12    -48.92000    -91.62000    126.38000
12    -55.77000   -112.17000    126.38000
12    -32.93000   -108.25000    126.38000
12    -77.63000    -44.65000    126.38000
12    -76.65000    -24.75000    126.38000
12    -82.53000    -13.66000    126.38000
12    -87.10000    -23.45000    126.38000
12    -35.54000    -13.99000    118.93000
12    -48.59000    -13.66000    118.93000
12    -43.04000    -50.52000    118.93000
12    -54.46000    -35.19000    118.93000
12    -54.14000    -45.63000    118.93000
12   -112.22000    -31.28000    118.93000
12   -114.83000    -18.23000    118.93000
12   -119.73000     -4.21000    118.93000
12   -115.81000     10.15000    118.99000
12   -117.77000     21.89000    118.93000
12   -113.85000     35.59000    118.93000
12    -94.28000     35.59000    118.93000
12    -65.88000     21.56000    118.99000
12    -26.07000    -64.87000    120.64000
12    -60.34000    -17.25000    122.40000
12     -2.58000    -29.32000    105.06000
12    -55.12000    -52.15000    105.06000
12    -56.09000    -40.41000    105.06000
12    -81.87000    -69.11000    105.06000
12    -75.35000    -80.53000    105.06000
12    -77.96000    -25.41000    103.41000
12    -45.65000    -14.64000    103.41000
12    -37.82000    -29.97000    103.41000
12      9.82000   -108.58000    103.41000
12     11.78000    -87.71000    103.41000
12   -101.45000   -102.38000    102.96000
12    -69.15000    -48.89000    102.67000
12   -110.27000    -22.47000    102.16000
12    -65.56000    -11.06000    102.16000
12     -7.80000    -62.26000    100.97000
12     -3.88000    -78.25000    100.34000
12    -97.21000    -69.44000     99.32000
12    -59.03000   -144.13000     99.37000
12    -79.92000   -116.08000     99.37000
12    -32.27000    -42.04000     99.20000
12    -38.15000    -16.93000     98.12000
12     -0.62000    -52.48000     97.95000
12      9.82000    -34.87000     98.01000
12    -39.78000    -48.89000     98.01000
12    -40.76000    -74.66000     98.01000
12    -33.58000    -82.49000     98.01000
12    -14.65000    -97.82000     97.84000
12    -27.05000   -118.04000     97.73000
12    -67.52000    -31.28000     96.82000
12    -54.46000    -18.23000     96.82000
12    -45.98000    -37.15000     96.82000
12      3.62000    -69.44000     96.82000
12    -20.53000    -43.35000     96.82000
12    -43.37000    -60.31000     96.82000
12    -89.71000    -39.43000     96.47000
12    -87.10000   -103.04000     95.74000
12    -58.71000    -39.76000     91.24000
12    -65.56000    -49.87000     91.24000
12    -78.94000    -59.00000     91.24000
12    -82.53000    -69.77000     91.24000
12    -81.22000    -23.78000     91.24000
12    -95.58000    -26.06000     91.24000
12    -98.52000     -2.25000     91.24000
12   -100.80000    -14.97000     91.24000
12    -70.45000      1.67000     91.24000
12     -9.43000    -30.63000     91.30000
12     -1.27000    -88.36000     91.24000
12    -69.80000   -124.24000     91.24000
12    -69.80000   -136.31000     91.24000
12     -1.27000   -126.52000     90.45000
12     14.39000    -95.53000     90.51000
12     14.39000   -126.19000     90.51000
12     14.72000   -113.80000     90.51000
12    -50.22000   -103.36000     90.51000
12      7.87000    -44.98000     91.13000
12     16.35000    -54.11000     90.62000
12    -10.74000    -59.98000     90.33000
11    -63.31000    -49.25000    166.00000
11    -45.36000    -36.53000    166.00000
11    -97.57000     -9.79000    166.00000
11   -107.69000    -20.87000    166.00000
11    -84.52000    -73.39000    166.00000
11    -89.09000    -55.78000    166.00000
11    -97.25000    -46.32000    166.00000
11    -84.52000    -46.97000    165.83000
11    -49.28000   -109.92000    165.83000
11    -20.23000   -138.95000    165.83000
11    -29.37000   -142.54000    165.83000
11    -41.44000   -141.88000    165.83000
11    -41.77000   -130.47000    165.83000
11    -24.80000   -117.75000    165.83000
11    -21.86000   -102.74000    165.83000
11    -13.05000    -95.24000    165.83000
11    -14.36000    -83.83000    165.83000
11    -25.13000    -81.87000    165.83000
11    -26.11000    -94.59000    165.83000
11    -35.90000    -99.48000    165.83000
11    -39.49000    -81.54000    165.83000
11    -36.22000    -85.13000    165.83000
11     -2.28000   -129.82000    165.83000
11     -4.89000   -148.41000    165.83000
11     10.12000   -121.34000    165.83000
11      2.28000   -110.90000    165.83000
11    -95.61000     -5.22000    164.64000
11    -48.30000    -88.72000    163.56000
11    -28.72000   -108.62000    163.56000
11    -50.91000    -98.83000    160.20000
11    -81.26000   -105.03000    156.39000
11    -47.97000   -130.14000    157.87000
11    -48.62000   -138.30000    160.20000
11    -32.96000    -91.33000    156.00000
11    -19.91000    -91.33000    153.55000
11    -19.25000   -103.07000    153.67000
11    -18.93000   -112.53000    152.53000
11    -41.44000    -84.15000    151.62000
11    -38.18000   -138.62000    149.86000
11    -87.78000    -46.64000    150.25000
11    -13.71000    -80.89000    149.97000
11    -60.70000    -91.98000    149.00000
11    -29.04000   -105.03000    148.83000
11    -41.44000    -73.06000    147.24000
11    -28.39000    -92.31000    144.68000
11    -78.97000   -107.31000    144.68000
11    -37.53000   -128.84000    143.83000
11    -19.25000    -98.83000    142.81000
11    -67.22000   -112.86000    141.84000
11    -52.21000   -105.03000    140.99000
11    -44.05000    -84.15000    140.87000
11    -90.72000    -45.01000    139.91000
11    -41.12000   -137.32000    139.28000
11    -33.61000   -109.59000    138.15000
11    -59.72000    -90.35000    137.69000
11    -44.05000    -73.39000    136.44000
11    -95.61000    -56.10000    135.87000
11   -102.79000    -48.60000    135.87000
11    -93.98000    -79.59000    135.87000
11    -89.74000   -108.94000    135.87000
11    -69.18000    -91.65000    135.87000
11    -77.01000    -91.98000    135.87000
11   -113.56000    -77.30000    135.87000
11    -66.57000    -38.49000    135.87000
11    -71.14000    -56.10000    135.87000
11    -71.14000    -63.93000    135.87000
11    -60.70000    -64.26000    135.87000
11    -50.25000    -66.21000    135.87000
11    -36.22000    -92.96000    135.87000
11     -9.14000    -88.39000    135.87000
11    -25.13000   -112.20000    135.87000
11    -11.75000   -120.36000    135.87000
11    -11.75000   -108.29000    135.87000
11    -40.46000   -152.97000    135.87000
11    -20.23000   -119.05000    135.87000
11    -58.74000   -124.60000    134.85000
11    -69.18000    -99.81000    135.25000
11    -62.98000    -51.21000    134.51000
11    -18.93000    -49.58000    134.51000
11    -36.55000    -76.32000    134.11000
11    -27.09000    -75.67000    134.05000
11    -92.68000    -97.85000    133.60000
11    -87.46000    -89.04000    133.31000
11   -135.10000    -76.32000    132.35000
11    -90.07000    -37.84000    132.35000
11    -81.26000      6.85000    132.23000
11    -88.11000     -1.96000    132.23000
11    -25.45000    -94.59000    131.72000
11    -79.30000   -102.42000    130.53000
11    -88.43000    -48.93000    128.88000
11    -94.96000    -12.07000    127.57000
11    -84.52000     14.35000    127.57000
11    -72.77000      9.79000    127.63000
11    -29.04000    -39.14000    127.34000
11    -20.23000    -35.23000    126.66000
11      2.94000    -38.49000    126.26000
11    -22.84000   -101.44000    126.32000
11    -57.76000    -91.00000    126.32000
11    -45.03000    -82.20000    126.32000
11    -51.89000    -75.02000    125.87000
11    -61.68000    -76.32000    126.15000
11    -56.45000   -102.42000    126.15000
11    -65.92000   -115.14000    126.15000
11    -66.90000    -38.81000    125.30000
11   -106.38000    -74.69000    125.30000
11   -109.32000    -84.80000    125.30000
11   -126.94000    -63.28000    124.62000
11   -128.25000    -56.75000    124.62000
11   -133.79000    -55.12000    124.62000
11    -70.81000    -60.99000    124.62000
11    -59.07000    -65.89000    124.62000
11    -62.98000    -84.48000    124.62000
11    -62.98000    -31.64000    124.16000
11    -63.31000    -54.47000    124.16000
11    -37.20000    -62.30000    124.16000
11    -44.05000    -72.08000    124.16000
11    -19.25000    -54.80000    124.16000
11    -38.83000   -137.97000    123.59000
11    -46.01000   -150.04000    122.68000
11    -91.37000    -81.54000    122.40000
11    -14.03000   -126.88000    122.40000
11    -21.86000    -76.98000    121.49000
11    -86.80000    -36.53000    121.49000
11    -29.04000    -92.96000    121.49000
11    -44.71000   -106.01000    120.29000
11    -22.19000   -113.51000    120.29000
11    -94.31000    -92.96000    120.29000
11    -34.26000    -86.11000    119.84000
11    -40.14000    -98.18000    119.04000
11    -46.66000   -130.14000    118.70000
11    -64.61000   -134.38000    118.70000
11    -82.89000    -77.30000    117.96000
11    -82.23000    -91.98000    117.96000
11    -11.75000    -64.91000    117.96000
11    -10.77000    -73.39000    118.02000
11     16.64000    -46.97000    118.02000
11    -95.94000     17.29000    117.22000
11    -83.87000     12.07000    117.22000
11    -76.36000      6.20000    117.22000
11    -96.59000      0.00000    117.22000
11    -95.94000    -10.44000    117.22000
11    -98.22000    -59.36000    117.22000
11    -96.27000    -47.95000    117.22000
11    -88.11000    -60.99000    117.22000
11    -47.64000    -57.08000    116.54000
11    -25.45000   -101.11000    116.20000
11    -54.82000    -80.24000    115.41000
11    -10.77000    -36.21000    115.41000
11      4.24000    -36.53000    115.41000
11    -12.40000    -23.48000    115.41000
11    -25.78000    -24.79000    115.41000
11    -64.94000    -66.87000    113.70000
11    -66.24000    -59.04000    113.70000
11    -64.94000    -41.75000    113.70000
11   -107.04000    -78.93000    113.70000
11    -59.72000   -108.62000    113.70000
11    -63.31000    -91.00000    113.70000
11    -88.43000    -38.49000    111.08000
11    -92.35000    -80.56000    111.08000
11    -16.97000    -86.44000    111.08000
11    -56.78000    -65.23000    111.08000
11    -44.71000    -66.21000    111.08000
11    -64.94000    -80.56000    111.08000
11   -130.53000     16.96000    111.08000
11   -124.98000     13.37000    111.08000
11   -136.08000     14.68000    111.08000
11   -105.08000    -90.02000    109.49000
11    -35.57000    -86.11000    109.49000
11    -93.33000    -93.61000    107.22000
11    -41.44000   -108.62000    107.22000
11    -40.46000    -97.20000    106.03000
11    -32.63000   -104.37000    105.80000
11     -0.33000    -40.77000    105.34000
11    -16.32000    -25.77000    105.34000
11    -88.43000      9.46000    105.34000
11   -101.81000     21.85000    105.34000
11    -80.28000      3.26000    105.17000
11    -87.46000    -59.04000    105.06000
11    -77.34000    -35.55000    104.95000
11    -53.84000    -77.96000    104.43000
11    -43.73000   -131.12000    104.83000
11    -68.53000   -121.01000    104.55000
11    -68.85000   -133.40000    104.43000
11    -73.10000   -144.17000    104.32000
11    -80.28000   -141.88000    103.75000
11    -46.34000   -144.82000    104.15000
11    -41.44000   -153.63000    104.15000
11    -66.24000    -41.42000    103.64000
11    -69.51000    -58.71000    103.64000
11   -103.77000    -81.87000    103.64000
11   -111.93000    -79.91000    103.64000
11   -127.92000    -49.90000    103.64000
11   -133.47000    -45.01000    103.64000
11    -20.88000    -65.89000    103.52000
11    -23.82000    -54.47000    103.13000
11    -64.94000    -65.89000    101.93000
11    -94.31000    -81.22000     98.07000
11    -61.02000    -83.50000     97.38000
11    -68.20000    -95.89000     97.38000
11    -20.23000    -84.48000     96.82000
11    -15.66000    -70.45000     96.59000
11    -44.05000    -84.80000     95.62000
11    -49.93000    -66.54000     95.68000
11    -39.16000   -102.09000     95.62000
11    -33.29000   -106.01000     95.17000
11    -18.27000   -127.21000     95.28000
11    -24.47000    -25.44000     94.43000
11    -90.39000      9.46000     94.43000
11    -98.22000     11.74000     94.43000
11    -96.59000     19.90000     94.09000
11   -134.12000     17.29000     94.14000
11    -54.50000   -113.18000     94.14000
11    -48.62000   -135.04000     94.14000
11    -19.58000   -108.29000     93.46000
11   -105.40000    -78.28000     93.40000
11   -127.59000    -46.32000     93.40000
11    -60.70000    -58.06000     92.78000
11    -70.16000    -66.54000     90.22000
11    -58.74000   -106.33000     90.22000
11     -3.26000    -35.88000     89.03000
11    -80.93000    -44.36000     88.23000
11    -89.09000    -56.43000     88.00000
11    -92.68000    -49.25000     87.44000
11    -48.95000    -92.31000     87.95000
11    -51.56000    -80.56000     87.95000
11    -94.96000    -79.59000     87.38000
11    -62.33000    -85.78000     86.75000
11    -16.32000    -69.80000     82.94000
11    -33.94000   -105.35000     82.03000
11    -61.35000    -55.78000     79.42000
11    -72.44000    -61.32000     79.42000
11    -62.98000    -71.43000     79.36000
11    -17.30000    -28.05000     78.06000
11   -127.92000    -45.34000     78.34000
11    -83.87000    -30.33000     78.34000
11    -95.29000     18.27000     77.32000
11    -98.55000     27.72000     76.41000
11    -91.05000      3.59000     76.86000
11    -33.29000     19.24000     76.86000
11    -50.25000    -86.44000     76.46000
11    -64.29000    -92.96000     76.46000
11    -55.80000   -100.79000     76.46000
11    -57.76000    -80.89000     76.41000
11    -84.85000    -42.73000     75.55000
11    -93.66000    -76.98000     73.34000
11    -46.34000    -77.96000     71.86000
11    -10.77000    -70.45000     71.40000
11    -95.29000    -61.65000     68.67000
11    -27.41000   -108.62000     68.50000
11    -39.81000   -106.33000     66.63000
11    -59.39000    -54.14000     66.06000
11    -53.52000    -84.48000     65.60000
11    -64.29000    -87.74000     65.38000
11    -84.19000    -44.69000     64.24000
11    -90.39000    -35.23000     64.47000
11   -120.74000    -44.36000     64.47000
11    -18.60000    -21.53000     64.47000
11    -54.82000   -103.07000     63.27000
11    -49.60000    -92.31000     63.27000
11    -11.75000    -34.25000     63.27000
11    -70.16000    -57.73000     62.08000
11    -74.73000    -70.13000     62.08000
11    -96.59000    -74.69000     60.94000
11   -104.42000    -85.13000     61.00000
11   -104.75000    -74.37000     61.00000
11    -73.42000    -46.64000     60.66000
11    -56.13000    -68.50000     60.66000
11    -43.08000    -73.06000     60.26000
11    -46.99000    -63.93000     59.81000
11    -82.89000    -94.92000     56.96000
11    -87.13000    -55.12000     56.96000
11     -8.16000    -63.28000     56.51000
11    -99.53000    -59.04000     56.28000
11    -57.11000    -75.02000     56.28000
11    -64.94000    -77.96000     55.71000
11    -59.07000    -86.44000     54.97000
11    -63.96000    -96.22000     54.97000
11    -38.51000    -91.00000     54.97000
11    -65.92000    -52.51000     54.97000
11    -52.54000    -46.64000     54.97000
11    -44.05000    -39.14000     54.97000
11    -91.05000    -33.27000     54.12000
11    -19.58000    -27.72000     54.18000
11    -82.56000    -47.62000     53.04000
11    -52.21000    -95.89000     53.04000
11    -45.36000   -104.37000     53.04000
11    -57.43000   -106.66000     53.04000
11    -49.28000    -85.13000     52.25000
11    -83.54000    -65.23000     52.13000
11    -83.21000    -76.00000     52.13000
11    -72.77000    -73.06000     51.16000
11    -73.75000    -45.01000     49.57000
11    -47.97000    -65.56000     49.12000
11    -40.46000    -77.96000     49.12000
11    -29.37000    -76.98000     48.04000
11    -53.19000    -75.35000     46.05000
11    -62.65000    -90.35000     44.85000
11    -65.92000    -57.08000     44.12000
11    -62.33000    -80.24000     44.17000
11    -32.63000    -91.65000     43.95000
11    -58.41000    -57.08000     42.98000
11    -69.83000    -65.23000     42.98000
11    -83.54000    -82.85000     42.98000
11   -102.14000    -77.63000     42.98000
11    -46.34000   -104.05000     42.98000
11    -56.13000    -86.11000     39.74000
11    -67.22000    -74.69000     39.74000
11    -74.08000    -56.10000     39.74000
11    -55.15000    -75.67000     33.66000
11    -72.44000    -87.74000     30.07000
11    -51.89000   -100.79000     30.07000
11   -102.14000    -76.65000     30.07000
11    -62.98000    -51.86000     29.28000
11    -54.82000    -85.46000     29.28000
11    -47.32000    -81.22000     26.04000
11    -71.14000    -76.98000     26.04000
11    -20.23000    -33.92000     19.90000
11    -53.19000    -98.83000     19.90000
11    -62.00000    -80.56000     19.90000
11    -76.03000    -86.44000     18.99000
11    -70.16000    -45.66000     13.93000
11    -54.17000    -78.28000     14.50000
11    -46.66000    -91.00000     13.13000
11    -76.36000    -76.32000     12.00000
11    -79.95000    -74.04000      0.91000
11    -91.37000    -42.40000      0.91000
11    -23.82000    -14.68000      0.91000
11    -49.28000    -71.76000      0.85000
11    -56.13000    -42.73000      0.85000
