# Supplementary material for: Design Principles of Pancreatic Islets: Glucose-Dependent Coordination of Hormone Pulses
Source: PLoS One. 2016 Apr 1;11(4):e0152446. doi: 10.1371/journal.pone.0152446 (PMC4818077; doi:10.1371/journal.pone.0152446)
Supplement: S2 Dataset — Three-dimensional coordinates of α and β cells within human islets (n = 28). Columns represent types, x, y, and z coordinates (μm) of cells (rows) within an islet. The numbers of the first column are 11 (α cell) and 12 (β cell). (ZIP) [file pone.0152446.s010.zip › Human/H16.txt]

12     -0.33000     -1.63000    -13.08000
12     -1.63000     29.03000   -130.47000
12    -23.82000     26.09000   -130.47000
12    -32.63000     31.64000   -130.47000
12     -3.26000     56.43000   -130.47000
12    -11.75000     60.02000   -130.47000
12    -58.74000     21.53000   -130.47000
12    -62.00000     27.40000   -130.47000
12    -60.04000     36.21000   -130.47000
12    -44.71000     53.49000   -130.07000
12    -59.39000     57.08000   -130.07000
12    -81.58000     26.42000   -129.62000
12    -75.38000     34.90000   -129.62000
12    -75.71000     23.81000   -129.62000
12    -23.17000      5.54000   -129.16000
12    -17.95000     25.44000   -129.16000
12     15.34000     10.44000   -129.16000
12      8.48000     19.57000   -129.11000
12     -1.31000      0.33000   -129.11000
12     -1.63000    -17.29000   -129.11000
12    -15.66000    -15.33000   -129.11000
12    -11.42000     -1.96000   -129.11000
12    -35.90000    -23.48000   -129.11000
12    -48.95000    -19.24000   -129.11000
12    -47.64000    -35.88000   -129.11000
12    -66.90000    -37.18000   -128.94000
12    -70.81000    -26.42000   -128.77000
12    -68.53000    -12.39000   -127.97000
12    -61.02000     -1.63000   -127.97000
12    -38.51000     -1.30000   -127.57000
12    -35.90000     10.76000   -127.51000
12    -50.91000     12.07000   -127.17000
12    -68.53000     11.42000   -126.89000
12    -87.13000      5.87000   -126.32000
12    -80.93000    -18.59000   -125.87000
12    -86.48000     33.60000   -125.18000
12      3.26000     41.10000   -124.84000
12     21.86000     22.51000   -124.84000
12    -30.02000     -9.79000   -122.91000
12    -48.30000     -8.15000   -122.91000
12      5.55000     -8.15000   -120.64000
12     13.05000     -1.30000   -120.64000
12     -7.18000      9.13000   -120.58000
12    -11.42000     31.64000   -119.33000
12     -4.89000     62.30000   -119.33000
12    -58.74000     22.83000   -119.27000
12    -57.11000     54.14000   -119.33000
12    -59.72000     64.91000   -119.27000
12    -65.59000     38.81000   -119.27000
12    -33.61000     54.47000   -119.27000
12    -23.50000     54.47000   -119.16000
12    -24.80000     65.56000   -118.70000
12      8.81000     16.63000   -118.48000
12     19.91000      8.81000   -118.48000
12     28.39000     12.72000   -118.48000
12    -29.70000      1.63000   -118.48000
12    -18.27000     -8.15000   -118.48000
12     -6.53000    -11.42000   -118.48000
12    -14.03000      3.26000   -118.48000
12    -25.78000     16.31000   -117.85000
12    -15.34000     16.31000   -117.85000
12    -24.80000     29.36000   -117.85000
12    -27.09000     40.45000   -117.62000
12    -25.13000     77.30000   -116.94000
12    -46.99000     57.73000   -116.83000
12    -48.30000     75.02000   -116.60000
12    -55.15000     37.18000   -115.92000
12    -40.79000     26.42000   -115.69000
12    -56.13000      0.98000   -115.69000
12    -75.06000     -2.28000   -115.63000
12    -65.59000     -3.59000   -115.63000
12    -88.11000      3.59000   -115.41000
12    -77.99000     21.20000   -115.29000
12    -77.67000     32.29000   -115.29000
12    -74.08000     49.58000   -115.29000
12      4.24000     28.70000   -115.01000
12     17.95000     48.93000   -115.01000
12    -55.48000     13.05000   -114.95000
12    -88.76000     38.16000   -115.01000
12    -89.41000     27.07000   -115.01000
12    -67.88000      8.81000   -113.76000
12    -67.55000     17.29000   -113.76000
12    -46.34000      3.59000   -112.62000
12    -33.94000     12.72000   -112.62000
12     26.43000     21.53000   -112.56000
12     -1.63000     78.61000   -112.05000
12    -11.10000     92.31000   -111.88000
12    -18.60000     61.65000   -111.65000
12    -13.71000     48.60000   -111.48000
12      2.94000     44.69000   -111.48000
12     10.77000     70.13000   -111.31000
12      4.89000     62.62000   -111.20000
12     -7.83000     63.28000   -108.87000
12    -58.41000     59.69000   -108.81000
12    -57.11000     50.56000   -108.75000
12    -59.72000     28.70000   -107.84000
12      5.22000     -9.13000   -107.73000
12    -66.90000    -30.33000   -109.49000
12    -51.56000    -40.45000   -109.32000
12    -36.87000    -50.88000   -109.21000
12    -49.93000    -18.92000   -110.35000
12    -40.14000    -22.18000   -109.61000
12     19.25000     -8.15000   -109.21000
12     25.78000    -12.39000   -108.81000
12      7.18000    -26.09000   -108.53000
12     20.23000    -29.36000   -108.30000
12      5.55000      6.85000   -111.71000
12     16.32000     38.81000   -109.95000
12    -29.70000     91.98000   -109.83000
12    -37.53000     66.21000   -109.49000
12    -37.85000     -7.50000   -108.87000
12    -16.64000    -21.53000   -108.30000
12    -28.06000    -19.24000   -108.01000
12    -27.09000      1.96000   -107.96000
12     -4.57000    -11.42000   -107.56000
12    -65.27000    -13.05000   -106.76000
12    -14.68000     30.01000   -108.75000
12    -35.90000     43.71000   -107.33000
12    -51.56000     77.63000   -104.95000
12    -19.58000     79.59000   -104.83000
12     -2.61000     88.72000   -104.83000
12    -61.68000     73.39000   -106.42000
12    -66.57000     41.10000   -106.42000
12    -85.50000     38.81000   -104.26000
12    -94.96000     40.45000   -104.26000
12    -75.06000     51.54000   -104.26000
12    -71.79000     28.70000   -104.09000
12    -77.99000     14.68000   -104.04000
12    -86.80000      2.61000   -103.75000
12    -85.17000    -11.74000   -103.64000
12    -75.71000    -13.37000   -103.64000
12    -71.47000      1.96000   -103.64000
12    -50.25000     18.27000   -103.64000
12      8.16000     56.43000   -103.64000
12     10.77000     87.41000   -103.58000
12     15.34000     90.68000   -103.58000
12    -45.36000     93.61000   -103.58000
12    -37.20000     77.96000   -103.58000
12     24.80000      2.28000   -102.96000
12     12.40000     19.24000   -102.96000
12      3.92000     30.66000   -102.96000
12     -6.53000     21.85000   -102.96000
12    -26.76000     18.59000   -102.96000
12    -24.47000     36.86000   -102.96000
12    -28.39000     50.56000   -102.96000
12    -88.43000     27.07000   -102.33000
12    -37.85000     30.99000   -102.33000
12    -39.81000     55.45000   -102.27000
12    -41.77000      5.22000   -101.93000
12    -13.38000      4.24000   -101.93000
12    -15.99000     19.57000   -101.93000
12     -4.57000      4.57000   -101.93000
12     21.54000     16.31000   -101.93000
12    -61.35000     18.92000   -101.93000
12    -58.41000     -0.98000   -101.93000
12      8.48000      6.85000   -101.08000
12      3.59000     70.13000   -101.08000
12      0.98000     77.63000   -101.08000
12    -22.84000     60.34000   -101.08000
12    -20.23000     47.95000   -101.08000
12    -13.05000     40.45000   -100.28000
12     -9.79000     92.31000   -100.23000
12    -19.91000     94.59000   -100.23000
12    -19.25000    -10.44000   -100.23000
12    -53.52000    -15.98000   -100.23000
12    -59.07000    -20.55000   -100.23000
12    -45.36000    -28.05000   -100.23000
12    -27.09000    -59.69000   -100.23000
12    -19.91000    -67.84000   -100.28000
12    -18.93000    -50.56000   -100.17000
12     -5.55000    -45.01000    -99.77000
12    -13.71000    -35.23000    -99.77000
12    -26.11000    -35.23000    -99.77000
12    -37.85000    -35.55000    -99.60000
12     -5.22000    -24.14000    -99.60000
12     12.07000    -39.79000    -99.60000
12    -38.83000    -52.84000    -98.58000
12    -53.52000    -40.12000    -98.63000
12    -69.18000    -30.66000    -97.84000
12    -82.89000    -22.51000    -97.78000
12     26.76000     22.83000    -99.83000
12     24.80000     34.57000   -100.17000
12     20.23000     48.93000    -99.83000
12      1.31000     41.75000    -99.03000
12    -34.26000     91.65000    -99.03000
12    -73.10000     63.60000    -98.86000
12    -69.18000     11.09000    -98.69000
12    -57.43000     51.21000    -98.69000
12    -53.84000     64.58000    -98.69000
12    -10.12000     60.34000    -98.52000
12     23.17000    -18.59000    -98.46000
12     30.35000     -5.87000    -98.46000
12     31.65000     15.33000    -98.46000
12    -40.79000     -5.87000    -98.35000
12    -42.75000    -19.24000    -98.07000
12      8.16000    -23.16000    -97.84000
12      6.53000     -7.18000    -96.42000
12    -20.23000    -22.18000    -96.42000
12    -29.70000     -6.52000    -96.36000
12    -28.06000      6.85000    -96.36000
12    -30.67000    -17.94000    -96.36000
12    -59.07000     30.99000    -95.91000
12    -67.22000     74.04000    -95.91000
12    -83.54000     57.73000    -95.85000
12    -42.10000     40.77000    -95.62000
12    -15.34000     29.03000    -95.56000
12    -18.27000     79.91000    -94.77000
12      9.14000     41.10000    -94.77000
12     11.10000     28.05000    -94.31000
12    -47.97000     75.35000    -93.92000
12    -57.43000     78.61000    -93.92000
12    -64.29000     38.49000    -93.92000
12    -75.06000     34.90000    -93.92000
12    -71.14000     49.90000    -93.92000
12    -84.19000     38.81000    -93.92000
12    -76.03000      6.85000    -93.92000
12    -79.95000     21.85000    -93.63000
12    -86.48000     -4.89000    -93.52000
12    -89.74000      7.18000    -93.52000
12    -47.64000     95.57000    -93.52000
12    -39.81000     95.89000    -93.52000
12    -34.26000     97.85000    -93.46000
12    -26.11000     99.16000    -93.46000
12      0.65000     97.85000    -93.46000
12      8.48000     54.80000    -93.46000
12     -8.81000     52.51000    -93.46000
12    -33.29000     65.89000    -93.46000
12    -61.68000     57.73000    -93.23000
12      3.59000    -59.36000    -93.18000
12    -31.33000    -45.34000    -93.18000
12    -72.77000    -40.77000    -92.95000
12    -72.12000    -20.55000    -92.89000
12    -25.45000     38.81000    -91.87000
12    -26.76000     24.14000    -91.87000
12    -31.98000     45.66000    -91.81000
12    -42.42000     57.08000    -91.41000
12    -60.37000     -6.20000    -90.90000
12    -44.38000      4.89000    -90.90000
12     20.56000      9.46000    -90.90000
12      9.14000     17.61000    -90.73000
12    -39.49000     24.79000    -90.51000
12    -20.56000     62.95000    -90.11000
12     -5.55000     -5.54000    -90.05000
12     -0.00000     15.98000    -90.05000
12    -18.93000     18.27000    -89.99000
12     29.04000     31.96000    -89.65000
12    -89.74000     27.40000    -88.69000
12    -54.50000    -44.69000    -88.52000
12    -42.75000    -35.88000    -88.57000
12    -44.38000    -48.93000    -88.52000
12     13.71000    -43.71000    -88.46000
12     24.80000    -43.05000    -88.29000
12     37.20000    -45.34000    -88.29000
12     30.35000    -29.03000    -88.29000
12     -5.55000    -49.58000    -88.29000
12     26.76000    -55.78000    -88.29000
12     14.68000    -53.82000    -88.29000
12    -23.17000    -63.60000    -88.29000
12    -22.52000    -53.82000    -87.95000
12    -35.57000    -53.82000    -87.78000
12     23.50000    -21.85000    -87.55000
12     33.94000     16.31000    -87.55000
12     19.91000     44.03000    -87.55000
12     -0.65000     85.13000    -87.55000
12    -53.84000     66.87000    -87.55000
12     -8.81000     98.18000    -87.55000
12    -68.86000     63.60000    -86.92000
12    -70.49000     12.07000    -86.92000
12    -65.59000    -30.99000    -86.92000
12    -41.77000     -4.24000    -86.92000
12    -42.42000     14.68000    -86.92000
12    -52.86000     49.25000    -86.92000
12    -22.52000     52.84000    -86.92000
12      3.59000    -17.94000    -86.64000
12     -6.85000    -27.72000    -86.58000
12    -18.93000    -37.18000    -86.53000
12      2.94000    -44.69000    -86.18000
12    -50.25000    -18.27000    -85.84000
12    -80.93000     51.54000    -85.84000
12    -82.56000     64.26000    -85.84000
12    -18.93000     91.65000    -85.33000
12    -16.32000    -20.55000    -85.27000
12    -26.43000      1.96000    -85.27000
12    -19.58000      6.20000    -85.27000
12    -32.63000     16.31000    -85.05000
12    -61.35000      7.18000    -82.83000
12    -68.20000     29.03000    -82.83000
12    -77.34000     31.96000    -82.83000
12    -84.19000     37.18000    -82.83000
12    -83.21000     15.98000    -82.83000
12    -91.05000      2.28000    -82.83000
12    -82.89000      5.87000    -82.83000
12    -74.40000    -21.85000    -82.83000
12    -71.79000    -39.79000    -82.83000
12    -91.05000     -9.13000    -82.83000
12    -76.03000     -9.13000    -82.83000
12    -57.76000     76.32000    -82.32000
12    -17.30000     75.35000    -82.32000
12    -10.44000     66.21000    -82.32000
12     -2.61000     63.28000    -82.32000
12      7.83000     49.58000    -82.32000
12     12.73000     60.02000    -82.26000
12     10.77000     75.35000    -82.26000
12     -1.63000     74.69000    -82.26000
12     -9.79000     84.80000    -82.26000
12    -28.72000    101.11000    -82.26000
12    -46.01000     82.85000    -82.26000
12    -34.92000     75.35000    -81.92000
12    -33.61000     62.62000    -81.75000
12    -61.68000     55.12000    -81.75000
12    -21.54000     31.64000    -81.69000
12    -31.00000     32.94000    -81.69000
12    -23.17000     42.40000    -81.69000
12      7.83000     30.33000    -81.64000
12     37.53000     -1.63000    -81.64000
12     19.91000     -3.59000    -81.64000
12     10.77000     -8.48000    -81.64000
12    -29.04000    -29.68000    -81.64000
12    -31.33000    -14.35000    -80.95000
12    -19.58000     -8.48000    -80.73000
12    -53.19000    -28.05000    -79.53000
12    -28.06000    -45.34000    -79.25000
12     39.16000    -16.31000    -78.40000
12     28.72000     31.64000    -78.28000
12     14.36000     17.61000    -78.23000
12      2.94000     16.63000    -77.77000
12    -17.62000     19.57000    -76.58000
12    -12.40000     42.40000    -76.24000
12    -20.56000     61.65000    -76.24000
12    -42.42000     45.99000    -75.95000
12    -46.99000     58.71000    -75.72000
12    -71.47000     15.98000    -75.67000
12    -90.07000     26.42000    -75.67000
12    -78.97000     51.54000    -75.55000
12    -73.42000     59.04000    -75.55000
12    -57.11000     65.56000    -75.55000
12    -67.88000     76.98000    -75.61000
12    -24.47000     83.17000    -75.44000
12     -3.26000     89.37000    -75.27000
12    -28.39000      6.20000    -75.16000
12    -39.81000      4.24000    -74.99000
12    -60.04000     -0.00000    -74.76000
12    -40.46000     22.51000    -74.76000
12    -53.52000    -44.03000    -74.64000
12    -39.49000    -41.10000    -74.64000
12    -40.14000    -29.68000    -74.64000
12    -12.73000    -67.19000    -74.36000
12     -4.57000    -48.93000    -74.36000
12      6.53000    -47.62000    -74.36000
12     17.30000    -47.95000    -74.30000
12     29.37000    -52.84000    -74.30000
12     35.90000    -41.75000    -74.30000
12     40.14000    -33.27000    -74.30000
12     30.35000    -33.60000    -74.30000
12     25.45000    -19.57000    -74.13000
12     29.70000     -6.20000    -74.08000
12     34.92000     17.94000    -74.08000
12    -36.55000    -53.82000    -74.08000
12    -37.53000    -66.21000    -74.08000
12    -47.64000    -58.71000    -73.90000
12     -3.26000    -11.42000    -73.90000
12    -14.03000    -18.59000    -73.90000
12     25.45000     43.05000    -73.73000
12     18.27000     36.21000    -73.73000
12    -54.82000     -5.54000    -73.68000
12    -58.09000    -15.33000    -73.68000
12    -67.55000    -32.29000    -73.68000
12    -62.98000    -35.55000    -73.62000
12    -54.17000     84.80000    -73.62000
12     -0.33000     99.48000    -73.62000
12    -52.54000     50.88000    -73.05000
12     11.10000    -20.55000    -72.20000
12    -74.08000     32.94000    -72.20000
12    -89.74000     38.16000    -72.20000
12    -90.07000      5.22000    -72.20000
12    -67.22000     -7.18000    -72.14000
12    -72.12000    -17.94000    -71.92000
12    -81.91000     -8.15000    -71.92000
12    -81.58000     18.27000    -71.74000
12     -7.18000     61.97000    -71.46000
12    -38.83000     61.32000    -71.40000
12    -38.18000     74.69000    -71.35000
12    -63.63000     55.12000    -71.35000
12      3.92000     30.99000    -71.18000
12      6.53000     47.29000    -71.12000
12     16.97000     54.47000    -71.06000
12      8.48000     81.22000    -71.06000
12    -18.27000     91.33000    -70.89000
12    -15.99000     84.15000    -70.89000
12    -15.66000     71.43000    -70.72000
12    -31.33000     93.94000    -70.61000
12    -74.08000     70.78000    -70.38000
12    -70.81000      4.89000    -70.27000
12    -11.10000    -32.62000    -69.64000
12    -24.80000    -31.64000    -69.58000
12     14.68000    -35.23000    -69.47000
12     25.13000     13.37000    -69.24000
12     16.32000     -1.96000    -69.19000
12      7.18000      8.15000    -69.13000
12    -28.06000    -13.37000    -68.90000
12    -32.63000     -5.22000    -68.90000
12    -25.78000     31.31000    -68.73000
12    -32.96000     33.27000    -68.62000
12    -24.15000     43.71000    -68.50000
12    -16.97000     53.17000    -68.33000
12    -23.17000    -42.40000    -67.94000
12    -22.84000    -51.54000    -67.94000
12      1.63000    -57.73000    -67.88000
12     25.78000    -62.30000    -67.82000
12     41.12000    -18.27000    -67.71000
12     31.98000     30.66000    -67.59000
12     17.30000     25.77000    -67.54000
12     35.24000      4.57000    -67.42000
12    -30.02000     57.41000    -67.20000
12    -13.38000     28.38000    -66.97000
12     -6.53000     16.96000    -66.97000
12    -11.42000     -3.91000    -66.91000
12    -16.32000      7.50000    -66.80000
12    -46.66000     -9.46000    -66.63000
12      1.31000    -24.79000    -66.57000
12    -52.86000     11.42000    -66.51000
12    -20.88000    101.77000    -65.72000
12    -12.73000     40.77000    -65.60000
12     11.75000     17.94000    -65.26000
12    -51.89000     66.54000    -64.98000
12    -75.71000     59.69000    -64.81000
12    -62.65000     74.37000    -64.81000
12     -2.61000     81.54000    -64.64000
12     -6.20000     96.87000    -64.64000
12    -34.26000     20.87000    -64.64000
12    -27.74000      4.89000    -64.58000
12    -40.46000      4.89000    -64.52000
12    -45.36000     23.48000    -64.52000
12    -44.38000     35.55000    -64.35000
12    -61.68000     29.36000    -64.30000
12    -71.79000     48.93000    -64.30000
12    -92.02000     23.81000    -64.13000
12    -74.08000     18.92000    -64.13000
12    -33.29000    -46.32000    -64.13000
12     17.30000    -53.17000    -64.13000
12     32.96000    -52.19000    -64.07000
12     33.61000    -39.14000    -64.07000
12     33.29000    -29.36000    -64.01000
12     37.53000     -7.83000    -64.01000
12     26.76000     -5.22000    -63.90000
12     32.63000     21.53000    -63.73000
12    -37.20000    -36.53000    -63.62000
12    -51.56000    -51.54000    -63.44000
12    -42.42000    -59.04000    -63.44000
12    -49.60000    -39.47000    -63.39000
12    -59.07000    -34.25000    -63.39000
12    -52.54000    -29.36000    -63.39000
12    -60.04000    -20.22000    -63.33000
12     -2.94000    -16.96000    -63.33000
12      9.79000    -11.09000    -63.33000
12     24.15000    -24.46000    -63.33000
12     28.39000    -15.66000    -63.33000
12     17.95000    -15.98000    -63.33000
12      3.59000    -42.73000    -63.27000
12     13.38000    -44.03000    -63.27000
12    -10.44000    -54.47000    -62.88000
12    -17.95000    -58.38000    -62.82000
12    -30.35000    -62.62000    -62.76000
12     24.15000     33.92000    -62.76000
12      3.59000     96.87000    -62.59000
12    -51.23000     52.84000    -62.48000
12    -59.39000     46.97000    -62.48000
12     -2.28000     45.99000    -62.31000
12     14.36000     43.38000    -62.31000
12      4.57000     72.41000    -62.31000
12     -0.98000     57.08000    -61.80000
12    -77.99000     29.68000    -61.68000
12    -91.70000     38.16000    -61.68000
12    -86.48000     32.94000    -61.68000
12    -80.93000     11.74000    -61.68000
12    -83.54000      2.28000    -61.06000
12    -92.68000     13.70000    -61.00000
12    -82.56000     22.51000    -61.00000
12    -64.61000     -7.18000    -61.00000
12    -73.75000     -7.50000    -61.00000
12    -15.99000    -24.79000    -61.00000
12    -12.40000    -15.33000    -61.00000
12    -32.31000     77.63000    -60.26000
12    -19.25000     82.52000    -60.26000
12    -11.42000     85.46000    -60.26000
12    -33.94000     92.31000    -60.26000
12    -28.72000     91.00000    -60.26000
12    -18.93000     95.89000    -60.26000
12    -66.24000     57.41000    -60.26000
12     -1.31000     32.94000    -60.26000
12    -67.55000     12.07000    -60.26000
12    -73.75000     38.49000    -60.26000
12    -23.50000     69.80000    -60.26000
12    -13.38000     61.32000    -60.26000
12      9.14000     51.86000    -60.26000
12      8.16000     30.01000    -60.26000
12     12.40000    -23.16000    -60.26000
12    -22.19000     18.27000    -60.26000
12    -28.72000    -25.77000    -59.18000
12     16.64000     -1.96000    -59.12000
12     22.84000     10.11000    -59.12000
12    -36.55000     48.60000    -58.78000
12    -59.72000      1.96000    -58.78000
12    -22.52000     -4.89000    -58.78000
12    -22.84000    -17.61000    -58.78000
12    -34.92000     -6.20000    -58.78000
12    -11.10000    -42.73000    -58.78000
12     -0.00000    -38.49000    -58.78000
12     16.64000    -34.25000    -58.78000
12     23.82000    -45.01000    -58.78000
12    -43.08000    -25.12000    -58.73000
12    -30.02000    -15.98000    -58.61000
12    -40.79000    -46.64000    -58.27000
12      0.33000     -4.89000    -58.10000
12      4.57000     10.44000    -58.04000
12    -26.43000     33.92000    -57.82000
12    -34.92000     38.81000    -57.53000
12    -15.34000     51.21000    -57.48000
12    -28.39000     57.73000    -56.85000
12    -27.41000     45.01000    -56.91000
12    -15.34000     30.66000    -56.79000
12     -6.20000     17.61000    -56.68000
12    -12.40000      6.52000    -56.57000
12     -9.46000     -7.50000    -56.57000
12     37.20000      7.18000    -56.45000
12      2.61000    -27.07000    -56.40000
12     -5.22000    -30.33000    -56.34000
12    -24.47000    -44.36000    -56.28000
12    -16.64000    -30.66000    -56.28000
12    -50.91000      9.79000    -56.00000
12    -44.71000    -11.42000    -56.00000
12    -52.86000    -16.96000    -55.88000
12     -8.48000     69.47000    -55.83000
12    -43.40000     60.34000    -55.83000
12    -47.97000     67.84000    -53.89000
12    -10.12000     96.22000    -53.89000
12     40.79000     -4.57000    -53.89000
12     30.67000     -3.59000    -53.84000
12     33.61000    -36.21000    -53.84000
12     29.37000    -49.90000    -53.84000
12      4.89000    -52.19000    -53.33000
12      5.55000    -59.69000    -53.33000
12     -3.92000    -61.97000    -53.21000
12    -31.00000    -49.58000    -53.21000
12    -31.00000    -38.16000    -53.21000
12    -37.53000    -39.47000    -53.21000
12    -40.46000    -55.45000    -53.21000
12    -41.44000    -62.95000    -53.21000
12    -49.60000    -34.90000    -53.21000
12    -58.74000    -34.25000    -52.98000
12    -32.63000      2.28000    -52.93000
12    -25.45000      7.18000    -52.87000
12      5.87000    -17.61000    -52.87000
12     14.36000    -14.35000    -52.87000
12     25.45000    -14.68000    -52.87000
12     38.83000    -10.44000    -52.87000
12     31.98000     19.90000    -52.87000
12     23.82000     23.16000    -52.87000
12     14.03000     19.24000    -52.47000
12     -4.89000    -15.00000    -52.36000
12    -36.22000     17.29000    -52.30000
12    -35.90000     27.72000    -52.30000
12    -45.69000     34.57000    -52.13000
12    -53.19000     45.01000    -52.02000
12    -59.39000     50.23000    -52.02000
12    -70.49000     45.99000    -51.90000
12      1.31000     96.22000    -51.90000
12     22.52000     32.29000    -51.85000
12     20.88000     38.81000    -51.85000
12      9.46000     39.79000    -51.79000
12     -0.65000     82.85000    -51.68000
12      1.31000     71.11000    -51.62000
12     -2.94000     47.62000    -51.56000
12    -15.99000     41.10000    -51.62000
12    -73.75000     22.18000    -51.45000
12    -77.34000     10.44000    -51.45000
12    -79.30000     28.05000    -51.34000
12    -49.60000    -49.90000    -51.34000
12    -17.30000    -58.71000    -51.34000
12     -5.22000    -52.84000    -51.34000
12      9.46000    -43.05000    -50.82000
12     15.01000    -51.21000    -50.54000
12    -43.40000     -0.00000    -50.14000
12    -18.93000     15.00000    -50.08000
12    -23.82000     22.18000    -50.08000
12      1.63000     31.31000    -50.08000
12     -5.55000     38.81000    -50.08000
12     12.07000     34.25000    -49.63000
12      7.83000     47.62000    -49.35000
12    -25.78000     69.15000    -49.12000
12    -34.59000     71.11000    -49.00000
12    -67.88000     58.06000    -48.83000
12    -59.07000     58.38000    -48.83000
12      8.48000      0.33000    -48.61000
12     19.25000     -0.98000    -48.61000
12     24.47000      5.87000    -48.61000
12    -14.36000    -23.81000    -48.44000
12     18.27000    -28.05000    -48.38000
12     29.70000    -24.14000    -48.38000
12     -4.57000    -40.45000    -47.98000
12    -17.95000    -46.64000    -47.87000
12    -23.17000    -22.18000    -47.70000
12    -33.29000     -9.46000    -47.19000
12    -23.82000     -6.52000    -46.96000
12      0.65000      2.61000    -46.90000
12    -25.45000     32.94000    -46.62000
12    -28.72000     42.40000    -46.39000
12    -33.94000     53.17000    -46.39000
12    -12.73000     53.17000    -46.05000
12    -19.58000     62.95000    -45.93000
12    -53.19000      7.18000    -45.88000
12    -51.89000    -16.96000    -45.88000
12    -52.86000    -27.07000    -45.88000
12    -40.46000    -28.05000    -45.88000
12      6.85000    -30.99000    -45.54000
12      7.51000     10.44000    -45.48000
12     -1.96000     16.96000    -45.42000
12    -10.12000      2.94000    -45.25000
12    -11.10000     -5.87000    -45.03000
12    -13.38000     27.07000    -45.03000
12    -62.65000      7.18000    -44.57000
12    -64.94000    -16.31000    -44.57000
12    -21.86000    -31.31000    -44.57000
12    -47.64000     55.12000    -44.23000
12    -44.71000     47.29000    -44.17000
12    -39.81000     42.40000    -44.12000
12     29.04000     -0.65000    -41.78000
12     31.33000     -8.48000    -41.73000
12     21.21000    -15.33000    -41.78000
12      6.85000    -14.68000    -41.73000
12     -2.61000    -17.29000    -40.65000
12     -2.28000     -6.20000    -40.48000
12     -4.57000    -58.06000    -40.48000
12     14.68000    -47.29000    -40.42000
12     27.09000    -41.42000    -40.42000
12    -25.78000    -56.10000    -40.42000
12    -39.16000    -57.73000    -40.42000
12    -40.14000    -48.27000    -40.42000
12    -40.46000    -40.45000    -40.42000
12    -30.02000    -37.51000    -40.42000
12      0.65000    -29.03000    -40.19000
12    -34.92000      0.33000    -40.14000
12    -41.12000     10.11000    -40.14000
12    -36.87000     24.79000    -40.14000
12     -2.28000     55.12000    -40.14000
12    -62.98000     48.60000    -40.14000
12    -49.93000     67.19000    -39.74000
12    -18.27000     42.73000    -39.74000
12     -4.57000     36.53000    -39.74000
12    -49.28000     24.14000    -39.51000
12    -27.74000     16.31000    -39.51000
12    -20.88000      3.59000    -39.51000
12    -73.42000     10.76000    -39.34000
12    -69.18000     -6.52000    -39.11000
12    -39.49000    -11.74000    -38.94000
12      6.85000     25.12000    -38.94000
12     12.07000     32.94000    -38.94000
12     10.77000     43.38000    -38.20000
12      2.61000     45.66000    -38.15000
12     15.01000     -7.83000    -38.15000
12     13.38000      5.87000    -38.15000
12     19.58000    -27.72000    -38.15000
12     24.15000    -33.92000    -38.15000
12    -16.97000     15.66000    -37.81000
12    -57.11000     41.75000    -37.63000
12    -57.43000     52.51000    -37.63000
12    -23.50000    -22.51000    -37.58000
12    -11.42000    -19.90000    -37.58000
12     -6.85000    -45.34000    -37.52000
12    -16.32000    -46.32000    -37.41000
12      0.65000    -38.49000    -37.24000
12     28.39000    -23.81000    -37.01000
12    -30.02000     -6.85000    -36.55000
12    -16.64000    -15.33000    -36.55000
12    -47.32000     -4.89000    -36.55000
12    -23.82000     32.62000    -36.44000
12    -42.75000     31.64000    -36.38000
12    -30.35000     42.73000    -36.38000
12    -34.59000     54.47000    -36.38000
12      6.85000     -3.91000    -36.21000
12    -21.21000     60.34000    -35.53000
12    -10.77000     58.06000    -35.53000
12     -6.85000     46.32000    -35.53000
12    -52.54000    -23.16000    -35.53000
12    -52.21000    -12.72000    -35.53000
12    -52.21000     13.70000    -35.53000
12    -10.77000    -29.36000    -35.53000
12    -38.18000    -26.42000    -35.42000
12    -27.09000    -15.33000    -35.42000
12      2.28000     13.05000    -35.36000
12     -7.83000     14.03000    -35.36000
12     17.95000     -1.30000    -35.36000
12     -6.85000     26.42000    -35.25000
12    -53.84000      3.59000    -35.13000
12    -10.12000     -0.00000    -34.17000
12    -18.93000     -6.85000    -34.17000
12     11.10000    -25.77000    -34.17000
12      9.46000    -39.47000    -34.17000
12      4.89000    -53.17000    -34.17000
12    -19.91000    -39.47000    -34.17000
12    -16.97000     28.70000    -33.88000
12     21.21000    -13.70000    -30.59000
12     29.04000     -1.30000    -30.59000
12      1.31000    -17.61000    -30.53000
12    -39.16000      7.50000    -29.62000
12    -38.51000     19.57000    -29.62000
12    -18.60000     44.36000    -29.62000
12     -9.14000     40.12000    -29.62000
12     -2.61000     36.21000    -29.62000
12      0.65000    -25.44000    -29.62000
12    -24.80000      7.50000    -28.82000
12    -38.51000    -11.74000    -28.82000
12      2.61000     29.36000    -28.65000
12     10.77000     31.31000    -28.65000
12     -4.57000     -7.50000    -27.12000
12     -5.22000    -21.53000    -25.98000
12    -27.74000     33.27000    -25.92000
12    -28.72000     42.08000    -25.92000
12    -38.83000     37.18000    -25.92000
12    -21.21000     15.66000    -25.58000
12    -44.38000     -3.26000    -25.07000
12    -30.02000    -16.96000    -23.59000
12    -17.95000    -16.63000    -23.59000
12    -17.95000     -3.26000    -23.59000
12     12.73000    -18.92000    -23.59000
12     14.68000      5.22000    -23.59000
12     14.68000     -5.54000    -23.59000
12      0.65000      2.28000    -23.59000
12     -0.33000     16.63000    -23.59000
12     -9.14000     14.35000    -22.34000
12    -18.60000     28.05000    -22.34000
12     -7.83000     26.42000    -21.83000
12    -19.91000     35.88000    -21.38000
12    -30.67000     48.93000    -20.24000
12    -31.33000     -6.52000    -19.33000
12    -37.53000      6.52000    -19.33000
12    -41.44000     22.18000    -18.87000
12    -26.11000      3.59000    -17.34000
12     -6.85000      6.85000    -16.83000
12      6.53000     30.33000    -16.66000
12      0.65000     41.10000    -16.66000
12     -4.57000    -14.68000    -14.67000
12      4.24000    -10.11000    -14.61000
12    -43.08000    -11.09000    -13.25000
12    -44.71000     -4.24000    -13.25000
12     14.68000    -16.63000    -12.68000
12     -0.00000      3.91000    -12.62000
12    -26.76000    -15.98000    -10.80000
11    -52.54000    -16.63000   -143.43000
11    -20.56000     34.90000   -133.94000
11    -14.36000      6.20000   -133.14000
11    -11.42000     -8.81000   -132.63000
11    -23.17000     -5.54000   -131.95000
11    -57.11000    -15.33000   -131.10000
11    -57.43000    -28.70000   -129.67000
11    -16.97000    -26.75000   -128.20000
11    -26.43000    -20.55000   -126.72000
11    -30.35000    -31.96000   -123.82000
11      2.61000    -34.57000   -119.21000
11    -55.15000    -33.60000   -114.72000
11    -56.45000    -12.39000   -114.72000
11    -21.86000      8.81000   -113.76000
11     -9.46000     -5.22000   -112.56000
11    -28.39000     -8.48000   -111.77000
11    -10.12000    -18.27000   -110.52000
11    -51.23000     -8.15000   -109.66000
11    -30.67000    -30.01000   -108.07000
11    -21.54000    -31.96000   -106.93000
11      0.65000    -33.92000   -105.06000
11    -19.58000     -1.30000   -104.38000
11    -20.56000      9.79000   -101.93000
11    -36.22000     -1.63000   -101.08000
11    -24.80000    -12.39000   -100.80000
11    -13.05000    -30.33000   -100.06000
11    -11.10000    -20.87000    -99.32000
11    -15.99000    -16.63000    -97.90000
11    -27.09000      0.33000    -96.93000
11    -53.19000     -8.81000    -96.13000
11    -32.31000    -31.64000    -95.00000
11    -20.88000     -3.59000    -92.32000
11    -14.03000     10.76000    -90.62000
11    -14.36000      1.63000    -90.16000
11    -23.17000     12.72000    -89.60000
11    -34.26000    -37.51000    -89.14000
11     -8.48000    -21.85000    -87.95000
11    -13.71000    -29.03000    -86.98000
11    -24.15000    -12.39000    -86.47000
11    -41.44000     32.29000    -85.73000
11    -32.31000     -3.59000    -85.50000
11    -52.86000     36.86000    -85.33000
11     -7.51000     27.72000    -85.33000
11     -1.31000     40.12000    -85.33000
11     15.01000    -28.70000    -85.22000
11     15.34000    -19.24000    -85.22000
11    -23.82000    -29.03000    -85.22000
11    -25.13000    -19.90000    -85.22000
11    -55.80000     -7.18000    -85.05000
11    -45.03000    -21.53000    -84.25000
11     -2.28000    -20.22000    -83.63000
11    -27.74000     -7.83000    -83.46000
11      2.61000      3.91000    -82.49000
11    -29.70000     23.81000    -81.30000
11    -27.41000     17.61000    -80.84000
11    -21.86000     -4.24000    -80.33000
11    -13.05000     10.44000    -79.65000
11     -5.87000     20.22000    -79.36000
11    -21.54000     12.72000    -78.17000
11    -46.99000      4.89000    -77.32000
11    -34.26000     27.72000    -75.67000
11    -19.91000    -28.70000    -75.50000
11     -7.51000    -25.12000    -75.27000
11     -4.24000    -36.21000    -75.04000
11    -16.64000    -36.21000    -74.70000
11    -24.47000    -21.53000    -74.08000
11    -37.20000    -35.23000    -73.73000
11    -15.34000    -24.79000    -73.56000
11     -4.57000    -18.27000    -73.51000
11    -27.41000     -0.65000    -73.11000
11    -22.19000    -16.63000    -72.88000
11    -29.70000     26.42000    -69.30000
11    -20.88000     -0.33000    -68.90000
11    -21.54000    -13.37000    -68.45000
11    -28.39000     16.63000    -67.20000
11    -41.12000     -8.81000    -64.75000
11     -7.18000    -23.81000    -64.52000
11    -19.58000    -11.09000    -64.13000
11     -8.16000    -38.49000    -63.73000
11    -17.62000    -36.21000    -63.10000
11    -23.50000    -23.16000    -61.68000
11    -30.67000     -4.89000    -56.74000
11    -30.67000     15.33000    -56.62000
11    -30.35000     27.72000    -56.57000
11    -39.81000     -6.85000    -54.58000
11    -30.67000     21.20000    -54.23000
11     -8.81000    -23.16000    -53.67000
11    -11.42000    -37.18000    -53.38000
11    -35.90000    -20.22000    -52.64000
11    -18.93000      1.96000    -51.56000
11    -18.27000    -13.70000    -50.43000
11    -11.10000    -30.01000    -45.76000
11     -7.18000    -28.38000    -45.37000
11    -32.63000     24.14000    -44.00000
11    -29.70000     27.07000    -44.00000
11    -36.22000    -18.92000    -41.90000
11    -44.38000    -10.11000    -39.91000
11    -30.02000     23.16000    -30.36000
11     -8.81000    -34.90000    -28.71000
