# Supplementary material for: Design Principles of Pancreatic Islets: Glucose-Dependent Coordination of Hormone Pulses
Source: PLoS One. 2016 Apr 1;11(4):e0152446. doi: 10.1371/journal.pone.0152446 (PMC4818077; doi:10.1371/journal.pone.0152446)
Supplement: S2 Dataset — Three-dimensional coordinates of α and β cells within human islets (n = 28). Columns represent types, x, y, and z coordinates (μm) of cells (rows) within an islet. The numbers of the first column are 11 (α cell) and 12 (β cell). (ZIP) [file pone.0152446.s010.zip › Human/H17.txt]

12     -1.63000     -8.81000      0.00000
12    -27.41000    -15.98000   -111.71000
12    -19.25000    -22.18000   -111.71000
12    -10.77000    -16.31000   -111.71000
12     -4.89000     -5.87000   -111.71000
12    -11.10000     10.11000   -111.71000
12     18.27000     -7.18000   -111.71000
12     13.71000    -18.59000   -111.71000
12     18.27000     10.44000   -111.71000
12    -33.29000     -9.79000   -111.71000
12    -22.52000    -31.64000   -109.15000
12    -34.59000    -26.42000   -106.93000
12     12.07000      2.94000   -106.03000
12     -3.59000     18.27000   -105.12000
12    -44.05000    -34.25000    -99.94000
12    -56.45000     -9.13000    -99.20000
12    -35.24000     -9.79000    -98.86000
12    -35.24000    -19.90000    -98.86000
12    -23.17000     11.74000    -98.86000
12    -11.75000     11.42000    -98.86000
12    -16.64000     22.51000    -98.86000
12     27.41000     -9.79000    -98.63000
12     13.38000    -20.22000    -98.18000
12     19.58000      6.52000    -98.18000
12    -20.23000    -33.27000    -97.55000
12    -22.84000    -20.55000    -97.55000
12     -6.85000    -21.85000    -97.16000
12    -34.26000      2.61000   -101.65000
12    -47.97000      0.65000    -95.51000
12    -37.20000     11.42000    -95.51000
12     22.19000    -28.38000    -95.51000
12     31.65000    -19.90000    -95.39000
12     12.73000    -13.70000    -94.66000
12    -36.55000    -27.40000    -94.09000
12     -0.98000     20.87000    -94.09000
12    -63.63000     -1.30000    -90.39000
12      2.28000     30.33000    -89.94000
12     28.39000     -0.65000    -92.38000
12     18.93000      5.87000    -86.87000
12    -19.58000     28.38000    -86.87000
12    -20.56000      6.52000    -86.87000
12    -57.76000      6.20000    -86.87000
12    -23.17000    -17.61000    -86.87000
12    -20.23000    -38.16000    -86.30000
12    -42.42000     12.72000    -85.45000
12    -49.93000     -1.30000    -85.39000
12    -39.49000      0.33000    -85.10000
12    -39.16000    -15.33000    -84.99000
12    -53.19000    -24.14000    -84.88000
12     23.17000    -28.70000    -84.71000
12     36.55000    -30.01000    -84.71000
12     16.32000     22.18000    -84.71000
12     13.05000     29.03000    -84.71000
12     -9.79000     30.99000    -84.25000
12     12.07000    -33.27000    -83.46000
12    -29.70000    -27.40000    -83.23000
12    -38.18000    -33.92000    -83.23000
12    -23.82000     -2.61000    -83.11000
12     -2.94000     26.09000    -81.12000
12      6.20000     37.18000    -81.12000
12      3.92000     20.22000    -81.01000
12     -4.89000     37.84000    -80.56000
12    -67.88000    -15.00000    -79.87000
12    -60.04000    -28.38000    -79.87000
12    -21.21000    -51.21000    -79.59000
12     32.31000    -22.51000    -79.59000
12     41.77000    -17.61000    -79.48000
12     20.23000     -2.61000    -79.31000
12     22.19000     27.72000    -79.31000
12     16.97000     37.51000    -79.25000
12    -12.73000     23.16000    -78.96000
12    -52.54000      1.63000    -74.42000
12    -65.59000     -1.30000    -73.85000
12    -38.51000     17.61000    -73.62000
12    -33.61000     27.72000    -73.62000
12     56.78000     -2.61000    -73.62000
12    -16.32000     30.33000    -73.51000
12     10.12000     24.46000    -73.45000
12     15.01000    -31.64000    -73.45000
12     21.86000    -32.29000    -73.51000
12     29.70000    -37.84000    -73.28000
12     31.33000    -31.31000    -73.28000
12     41.44000    -38.16000    -73.28000
12     50.25000    -32.94000    -73.11000
12     -8.16000    -37.18000    -73.05000
12    -30.02000    -25.12000    -73.05000
12    -31.98000    -10.44000    -73.05000
12    -37.53000    -37.84000    -72.77000
12      0.65000     12.07000    -71.69000
12    -50.58000     -7.50000    -71.18000
12    -44.71000    -29.03000    -71.18000
12    -24.80000     28.38000    -69.75000
12     -0.98000     26.09000    -69.75000
12     -0.33000     34.90000    -69.75000
12     49.93000    -13.05000    -69.75000
12     53.52000    -23.81000    -69.70000
12    -15.34000    -51.86000    -69.58000
12     -9.46000    -48.60000    -69.58000
12     -0.33000    -42.08000    -69.58000
12    -57.76000    -40.77000    -69.58000
12    -67.55000    -33.92000    -69.58000
12    -59.39000    -26.42000    -69.58000
12    -71.14000     -9.79000    -69.58000
12    -74.73000     -0.00000    -69.58000
12     13.71000     32.29000    -69.24000
12     -9.79000     17.29000    -67.08000
12    -51.23000      2.61000    -61.57000
12    -65.92000     -1.63000    -61.57000
12    -33.94000    -44.69000    -61.57000
12    -15.01000    -42.73000    -61.57000
12     46.66000    -34.57000    -61.57000
12     59.07000    -10.44000    -61.57000
12     56.78000     -3.59000    -61.57000
12     12.73000     23.81000    -61.34000
12    -33.29000     20.22000    -61.28000
12    -54.50000     11.42000    -61.28000
12    -46.99000     14.35000    -61.28000
12      8.81000    -18.27000    -61.34000
12     23.50000    -20.87000    -61.28000
12     36.22000    -24.46000    -61.28000
12     21.21000    -31.64000    -61.28000
12     30.35000    -32.29000    -61.28000
12     65.27000      3.26000    -61.28000
12    -18.60000    -35.23000    -61.28000
12     -5.22000    -26.42000    -61.28000
12     -0.98000     -9.79000    -60.20000
12    -12.40000     33.92000    -59.64000
12    -12.40000     22.51000    -59.58000
12    -75.38000     -4.57000    -59.69000
12    -71.14000    -38.16000    -59.58000
12    -59.39000    -30.66000    -59.58000
12    -60.04000    -39.47000    -59.58000
12    -55.15000    -43.71000    -59.58000
12    -69.51000    -25.77000    -59.58000
12    -25.78000    -50.88000    -59.58000
12     -0.00000    -43.05000    -59.58000
12     11.10000    -38.16000    -59.58000
12     49.93000    -15.98000    -59.58000
12     52.54000    -22.51000    -59.58000
12     16.64000     -7.83000    -59.58000
12      1.31000     28.70000    -59.47000
12    -24.47000     26.75000    -59.41000
12    -41.12000     21.53000    -59.41000
12      1.96000     16.31000    -59.12000
12     12.07000     36.21000    -59.12000
12     22.19000     28.70000    -55.60000
12    -67.22000     14.35000    -55.54000
12    -54.82000     -5.54000    -55.54000
12    -45.36000    -38.49000    -55.32000
12     -6.85000      0.98000    -52.53000
12     -7.51000     10.44000    -52.81000
12     47.64000     18.27000    -52.81000
12     45.69000     -6.20000    -52.76000
12    -66.90000     -0.33000    -49.80000
12    -78.32000    -31.96000    -49.74000
12    -10.12000    -46.64000    -49.69000
12     -1.63000    -32.94000    -49.69000
12     -1.63000    -24.46000    -49.69000
12     12.07000    -24.79000    -49.69000
12      9.79000    -16.31000    -49.69000
12     13.71000     14.68000    -49.69000
12     13.38000     23.16000    -49.69000
12     62.33000    -11.42000    -49.69000
12     56.13000     -1.30000    -49.69000
12     21.86000    -30.33000    -49.46000
12     48.95000    -28.38000    -49.46000
12     45.03000    -36.53000    -49.46000
12     50.58000    -17.61000    -49.46000
12      0.33000     27.72000    -49.46000
12    -10.44000     25.44000    -49.46000
12     -8.48000     35.23000    -49.46000
12    -46.34000     13.05000    -49.46000
12    -59.39000     17.29000    -49.46000
12    -26.76000    -43.38000    -50.94000
12    -38.51000    -45.01000    -50.94000
12    -15.01000    -34.25000    -50.99000
12     31.33000    -34.90000    -50.99000
12    -27.41000     22.18000    -48.83000
12    -41.12000     24.14000    -48.83000
12    -55.80000    -44.69000    -48.83000
12    -70.81000    -41.75000    -48.83000
12    -32.63000    -55.12000    -48.83000
12     12.73000    -38.16000    -48.83000
12     -0.33000    -43.38000    -48.83000
12     13.38000     39.79000    -48.21000
12     21.86000     28.38000    -45.31000
12     62.65000    -18.27000    -45.31000
12     -8.81000     10.11000    -42.58000
12     -2.28000     15.98000    -42.58000
12     41.12000     22.18000    -42.58000
12     47.32000     17.61000    -42.58000
12     47.64000     -4.89000    -42.58000
12     -5.55000     -1.30000    -41.22000
12    -28.72000    -44.03000    -38.83000
12    -15.34000    -43.38000    -38.83000
12      1.31000    -40.77000    -38.83000
12      4.24000    -24.46000    -38.83000
12     48.30000    -30.33000    -38.77000
12     67.88000     -3.26000    -38.83000
12     60.70000     -8.81000    -38.83000
12     59.39000     -1.30000    -38.83000
12     -2.28000     28.38000    -38.77000
12     13.38000     25.77000    -38.77000
12    -30.67000     22.83000    -38.09000
12    -20.88000      6.20000    -38.09000
12    -54.82000     17.61000    -38.03000
12    -61.68000     16.96000    -38.03000
12    -67.88000     -1.96000    -38.03000
12    -83.21000     -4.24000    -38.03000
12    -81.91000    -31.96000    -38.03000
12    -51.56000    -47.29000    -37.58000
12     -9.79000    -27.07000    -37.35000
12     -8.48000    -44.36000    -37.29000
12     15.66000    -30.66000    -37.29000
12     14.36000     34.90000    -37.12000
12     24.80000    -21.53000    -36.84000
12    -16.32000     21.85000    -35.25000
12     61.35000    -21.85000    -35.19000
12    -29.04000     32.29000    -35.19000
12     -3.92000      8.48000    -30.93000
12     43.08000     -1.96000    -29.33000
12     23.50000      3.26000    -25.64000
12     -7.83000     26.09000    -25.64000
12     16.97000     26.09000    -25.64000
12    -30.67000    -44.69000    -25.64000
12    -15.99000    -43.71000    -25.64000
12     14.36000    -26.75000    -25.64000
12     26.11000    -21.20000    -25.24000
12    -31.98000     15.66000    -24.39000
12    -30.02000     25.12000    -23.88000
12     -3.92000      8.15000    -20.07000
12     -2.94000     16.31000    -20.07000
12      4.57000     26.09000    -20.07000
12     14.03000     10.11000    -18.14000
12    -29.70000      3.91000    -14.84000
12     20.88000      2.94000    -14.84000
12     21.21000     11.09000    -14.84000
12    -38.83000    -40.12000    -14.84000
12    -28.39000     -7.18000    -14.84000
12     -6.20000     24.46000    -13.87000
12    -30.35000     16.96000    -13.87000
12      9.79000    -13.70000    -13.87000
12    -15.01000     20.22000    -13.87000
12    -40.79000     -3.91000    -13.13000
12    -28.06000    -22.18000    -13.13000
12    -11.10000      0.98000    -13.08000
12     -0.65000     -8.48000    -12.79000
12    -38.51000      8.81000     -9.38000
12     -4.89000      7.83000     -9.38000
12      0.98000     14.68000     -9.38000
12    -17.62000     10.11000     -7.56000
12    -26.11000     23.16000     -7.56000
12    -28.06000    -15.33000     -6.82000
12    -31.98000      7.18000     -3.47000
12    -31.65000     -4.57000     -3.47000
12    -35.90000     16.96000     -3.41000
12     -9.79000     -1.96000     -2.96000
12    -40.79000    -22.51000     -2.39000
12    -47.32000    -30.33000     -2.27000
12    -40.14000    -40.77000     -2.05000
12    -37.20000    -10.11000      0.17000
12    -22.19000      0.65000      0.91000
12    -16.97000     -8.15000   -116.14000
12    -42.10000     -4.57000   -116.14000
12    -45.03000    -20.22000   -115.12000
12    -18.93000      4.24000   -113.81000
12    -31.98000     -0.65000   -112.56000
12      1.63000    -13.05000   -111.43000
12     20.56000    -28.38000   -111.08000
12      3.92000    -29.68000   -105.06000
12    -21.21000     -6.52000   -104.66000
12    -45.36000    -15.98000   -102.56000
12    -49.28000    -26.42000   -102.50000
12     -0.33000      8.81000   -101.02000
12      5.22000     -9.46000   -100.80000
12      1.96000    -22.51000   -100.23000
12     18.60000     -5.22000    -99.77000
12    -18.93000      3.26000    -98.46000
12    -11.10000     32.29000    -96.47000
12     11.10000     22.83000    -96.25000
12     15.01000     30.01000    -96.25000
12    -15.99000    -11.42000    -92.49000
12    -50.25000    -13.70000    -90.39000
12    -45.69000    -20.55000    -90.39000
12    -66.90000    -17.61000    -90.22000
12    -14.36000    -28.70000    -87.09000
12      4.24000      9.46000    -87.09000
12     -0.33000    -17.94000    -84.82000
12     -8.48000    -24.14000    -81.58000
12      0.65000    -32.94000    -81.52000
12     10.12000    -23.16000    -81.52000
12      3.59000    -45.01000    -81.52000
12    -11.42000    -48.27000    -81.52000
12     23.17000    -16.31000    -81.52000
12     27.09000     16.96000    -81.52000
12     33.94000     -8.81000    -81.52000
12     53.52000    -14.35000    -81.52000
12     51.23000    -23.16000    -81.47000
12     47.97000     -0.65000    -81.47000
12     38.51000      8.15000    -81.07000
12    -22.84000    -40.77000    -73.22000
12    -15.66000    -26.09000    -73.22000
12    -22.84000    -15.98000    -73.17000
12    -14.03000     -0.65000    -73.22000
12      3.59000     -3.91000    -73.22000
12      3.92000    -15.66000    -73.17000
12    -37.53000      8.81000    -71.57000
12    -39.49000     -4.24000    -71.57000
12    -46.66000     12.07000    -71.57000
12    -60.04000     10.11000    -71.57000
12    -23.82000     -2.61000    -71.63000
12     -4.24000    -19.24000    -71.57000
12    -41.44000    -23.16000    -71.52000
12    -59.39000    -15.98000    -71.52000
12    -51.56000    -34.57000    -71.52000
12     -2.28000    -27.72000    -71.52000
12      8.16000    -21.53000    -71.52000
12     16.32000    -16.96000    -71.52000
12     -7.83000      5.22000    -71.46000
12     48.62000     10.11000    -71.12000
12     36.55000      3.26000    -69.81000
12     37.20000     14.68000    -69.58000
12    -12.73000     -9.46000    -66.29000
12      8.16000      4.24000    -65.60000
12    -29.37000    -30.99000    -59.98000
12    -33.29000    -19.57000    -59.98000
12    -31.98000    -10.44000    -59.92000
12    -17.62000    -20.22000    -59.86000
12    -22.19000      4.57000    -59.86000
12    -40.79000      5.87000    -59.81000
12    -42.42000     -3.91000    -59.81000
12    -63.63000    -16.96000    -59.52000
12     42.10000      5.87000    -59.58000
12     23.82000      9.46000    -59.35000
12     30.35000     17.94000    -59.29000
12      0.65000     39.14000    -58.61000
12    -25.78000    -12.72000    -58.61000
12    -39.16000    -26.09000    -58.33000
12    -37.85000    -31.64000    -58.27000
12    -55.80000    -19.24000    -58.04000
12     26.43000     -8.81000    -57.82000
12     32.31000      3.91000    -57.76000
12    -30.02000      0.98000    -55.83000
12    -42.75000    -52.19000    -53.95000
12      4.57000      5.54000    -51.39000
12     18.93000      3.59000    -51.34000
12    -17.62000     14.03000    -49.86000
12     -1.31000     -9.46000    -49.29000
12    -14.03000    -23.16000    -49.35000
12    -28.39000    -24.46000    -50.03000
12    -41.12000    -10.44000    -49.35000
12    -39.81000      0.65000    -48.49000
12    -66.24000    -30.01000    -48.49000
12    -76.36000     -1.30000    -48.49000
12     14.36000     -4.89000    -48.49000
12    -30.67000    -11.74000    -47.13000
12    -32.63000    -33.27000    -47.13000
12    -55.80000    -18.59000    -47.13000
12    -70.81000    -15.98000    -47.13000
12     30.67000      3.26000    -47.13000
12    -46.01000    -36.53000    -44.06000
12    -54.82000     -7.83000    -44.00000
12    -73.10000      9.13000    -43.72000
12    -46.01000    -22.83000    -41.33000
12    -53.52000    -32.29000    -41.27000
12     22.84000      3.26000    -40.31000
12    -43.08000     12.39000    -39.23000
12    -44.71000    -12.39000    -39.34000
12    -24.15000    -22.18000    -39.23000
12      8.81000      2.61000    -39.23000
12      7.18000     14.68000    -39.23000
12     50.25000    -15.98000    -39.23000
12      4.57000    -13.05000    -39.23000
12    -62.33000    -42.40000    -38.37000
12    -66.24000    -30.01000    -38.37000
12     31.00000    -34.90000    -38.37000
12     15.34000     -9.13000    -38.37000
12    -34.92000     -7.83000    -36.95000
12    -35.90000    -23.48000    -36.90000
12    -34.26000    -36.21000    -36.90000
12    -61.35000    -18.92000    -36.90000
12    -70.81000    -14.03000    -36.90000
12    -46.01000      0.65000    -36.90000
12    -21.54000     -7.50000    -36.90000
12    -52.21000    -24.46000    -29.28000
12    -56.78000     -6.85000    -28.65000
12     -0.00000    -18.59000    -28.42000
12      7.18000    -40.77000    -28.42000
12     48.62000    -37.84000    -28.42000
12     43.40000    -22.83000    -28.42000
12     57.11000    -10.44000    -28.42000
12     52.21000     -1.63000    -28.42000
12     44.05000     18.59000    -28.37000
12     22.84000     10.76000    -28.37000
12      4.24000      7.18000    -28.20000
12    -16.64000     11.42000    -28.20000
12     -7.83000     -6.20000    -28.20000
12    -35.57000      3.59000    -27.97000
12    -53.19000     13.05000    -27.91000
12    -66.24000     -0.65000    -27.91000
12    -72.77000      5.22000    -27.91000
12    -78.32000     -6.52000    -27.91000
12    -80.28000    -27.40000    -27.91000
12    -63.96000    -31.96000    -27.91000
12    -27.09000    -21.20000    -27.91000
12    -44.05000    -16.31000    -27.91000
12     30.02000    -34.25000    -27.80000
12     36.22000     10.44000    -27.17000
12     30.02000     25.12000    -27.17000
12     22.52000    -13.05000    -27.12000
12    -25.78000      6.20000    -27.12000
12    -45.69000    -32.94000    -27.12000
12    -51.56000    -45.66000    -27.12000
12     -9.14000    -30.66000    -27.12000
12     18.93000    -37.51000    -26.61000
12      2.61000    -26.75000    -26.61000
12      9.14000    -15.66000    -26.61000
12    -26.43000     -7.50000    -26.61000
12    -18.60000      0.65000    -26.32000
12    -44.38000     -5.54000    -25.98000
12    -46.34000      3.91000    -25.58000
12    -62.65000    -19.90000    -23.65000
12     52.86000    -20.22000    -23.65000
12     57.11000     -8.48000    -17.85000
12     44.38000     -3.26000    -17.85000
12     45.36000    -32.94000    -17.85000
12     38.83000    -20.55000    -17.85000
12    -55.80000     19.24000    -17.85000
12    -56.78000     -0.00000    -17.85000
12    -69.83000      7.50000    -17.85000
12    -70.49000     -5.54000    -17.85000
12    -43.40000    -20.55000    -17.85000
12    -53.52000    -15.33000    -17.85000
12    -55.80000    -32.62000    -17.85000
12    -74.40000    -29.03000    -17.85000
12     -0.33000    -42.73000    -17.85000
12     26.76000     -7.83000    -15.86000
12     40.14000     11.09000    -15.86000
12     28.39000     21.20000    -15.86000
12     -2.94000    -32.29000    -15.86000
12    -18.93000    -33.60000    -15.86000
12    -32.96000    -31.64000    -15.86000
12     12.40000    -28.05000    -15.01000
12    -15.66000     -6.85000    -15.01000
12     24.47000    -21.85000    -15.01000
12     10.12000    -40.77000    -15.01000
12    -29.04000    -43.38000    -14.27000
12    -51.23000      9.46000    -13.42000
12    -68.53000    -18.27000    -11.88000
12     -0.33000    -20.55000    -11.60000
12     25.45000    -34.25000    -11.03000
12     48.95000    -17.94000    -10.97000
12    -14.36000    -21.85000     -6.82000
12     10.12000      2.28000     -6.82000
12    -54.50000     -3.26000     -6.77000
12    -53.52000    -17.29000     -6.77000
12    -15.99000    -10.11000     -2.39000
12    -29.70000    -30.99000     -2.33000
12     19.58000      7.18000     -2.33000
12     18.93000     -3.26000     -2.33000
12     -6.85000     11.09000      1.48000
12      1.96000     16.31000      1.53000
12    -14.36000     22.83000      1.53000
11     -8.16000     -2.94000   -100.17000
11      6.20000     -2.28000    -98.69000
11     21.86000     15.66000    -98.63000
11    -31.98000     20.22000    -98.63000
11    -56.78000    -19.24000    -98.35000
11     10.44000      7.18000    -94.31000
11     27.41000      8.48000    -94.09000
11     -4.89000    -11.42000    -92.49000
11      0.33000     -1.30000    -87.15000
11     -9.46000     -3.91000    -86.75000
11    -30.35000     19.24000    -86.75000
11    -57.76000    -15.00000    -86.75000
11     24.80000     -8.48000    -86.58000
11     18.27000     10.76000    -86.58000
11     15.01000    -17.94000    -83.80000
11      1.63000     -8.81000    -83.29000
11    -30.02000      3.26000    -81.92000
11    -17.95000     14.03000    -81.92000
11     -5.87000      8.15000    -81.92000
11     30.02000      0.98000    -80.33000
11     13.05000      3.26000    -80.33000
11    -28.72000     16.96000    -76.07000
11    -28.06000     11.42000    -76.07000
11     17.30000      9.79000    -75.21000
11     25.13000      8.15000    -75.21000
11    -16.64000     12.72000    -70.61000
11     23.82000     19.24000    -70.61000
11     29.70000     24.79000    -70.61000
11    -46.34000    -16.96000    -64.24000
11    -28.06000      8.81000    -64.24000
11    -24.15000     15.66000    -64.24000
11     12.73000     12.07000    -64.24000
11     16.97000      1.63000    -64.24000
11     26.76000     -1.96000    -64.24000
11     32.31000    -15.00000    -64.07000
11     41.77000     -7.83000    -64.01000
11     21.54000     17.94000    -55.03000
11    -46.66000    -27.72000    -52.70000
11    -46.66000    -19.24000    -52.64000
11    -28.72000      7.18000    -52.64000
11     34.59000    -13.70000    -52.64000
11     31.33000    -19.90000    -49.06000
11     -8.48000    -15.33000    -47.87000
11    -20.23000    -10.11000    -47.01000
11     35.24000     12.39000    -46.84000
11     38.18000    -15.33000    -38.94000
11    -17.95000    -33.27000    -38.94000
11     23.50000    -12.39000    -38.94000
11     22.84000     15.98000    -38.94000
11    -32.96000      4.89000    -38.32000
11    -57.11000      5.87000    -38.32000
11    -10.77000    -18.92000    -32.80000
11     36.87000    -14.35000    -27.91000
11      8.48000     -8.81000    -27.69000
11     17.30000     17.29000    -27.69000
11      9.79000     24.79000    -27.69000
11    -59.07000      8.15000    -27.69000
11    -18.93000    -32.94000    -27.17000
11    -11.42000    -16.63000    -20.24000
11     15.66000     -5.54000    -19.10000
11    -14.36000     -7.83000    -49.35000
11    -20.56000      0.98000    -49.35000
11     -8.16000    -12.39000    -76.63000
