# Supplementary material for: Design Principles of Pancreatic Islets: Glucose-Dependent Coordination of Hormone Pulses
Source: PLoS One. 2016 Apr 1;11(4):e0152446. doi: 10.1371/journal.pone.0152446 (PMC4818077; doi:10.1371/journal.pone.0152446)
Supplement: S2 Dataset — Three-dimensional coordinates of α and β cells within human islets (n = 28). Columns represent types, x, y, and z coordinates (μm) of cells (rows) within an islet. The numbers of the first column are 11 (α cell) and 12 (β cell). (ZIP) [file pone.0152446.s010.zip › Human/H18.txt]

12     -9.46000      2.28000      0.00000
12     -6.20000     59.04000   -141.10000
12      5.87000     25.12000   -141.10000
12     15.99000     -1.30000   -141.10000
12     13.71000    -29.03000   -141.10000
12      0.33000     -6.85000   -135.36000
12    -13.38000    -10.11000   -135.36000
12    -14.68000      1.63000   -135.36000
12    -23.82000      4.24000   -135.36000
12     34.26000    -19.57000   -134.91000
12     21.86000     -1.63000   -134.91000
12     39.81000     38.16000   -134.91000
12     11.75000     55.78000   -134.91000
12     57.76000     -6.20000   -134.91000
12     46.66000    -14.35000   -134.91000
12     48.62000     33.27000   -134.39000
12     25.45000    -21.20000   -134.39000
12     14.03000     61.97000   -134.00000
12    -22.52000     30.33000   -133.14000
12     15.34000    -27.40000   -128.42000
12     -8.16000     61.32000   -128.42000
12     36.87000     24.46000   -128.42000
12    -21.21000     44.03000   -128.08000
12    -12.07000     35.88000   -128.03000
12     19.25000     31.96000   -140.31000
12     16.64000     46.97000   -140.31000
12     29.37000     37.51000   -140.36000
12     -4.57000     20.22000   -139.85000
12     -6.85000      7.83000   -139.74000
12      6.20000     47.29000   -131.21000
12     30.02000    -32.62000   -131.21000
12     37.53000    -29.68000   -131.21000
12     59.72000    -17.29000   -131.21000
12     18.60000     10.11000   -126.66000
12     34.92000      6.20000   -126.66000
12    -36.22000      8.81000   -126.66000
12    -35.57000     30.66000   -126.66000
12    -15.01000    -29.03000   -126.66000
12     28.39000     32.62000   -126.55000
12     57.43000     14.68000   -125.87000
12    -29.37000     -0.98000   -124.50000
12     55.48000    -10.11000   -124.50000
12     48.62000    -13.70000   -124.50000
12     63.31000     -3.91000   -124.50000
12     19.91000     -4.89000   -124.22000
12     40.14000     37.51000   -124.10000
12     25.78000     52.51000   -124.10000
12     13.38000     43.05000   -124.05000
12    -30.02000     58.38000   -124.10000
12    -16.32000     59.04000   -124.10000
12     20.56000    -21.53000   -123.65000
12     30.67000    -20.55000   -123.65000
12     11.42000     61.97000   -123.65000
12    -19.25000      7.83000   -123.65000
12    -36.87000     45.34000   -121.77000
12     50.91000     33.60000   -121.77000
12     54.82000     48.93000   -121.77000
12    -20.56000    -31.64000   -121.37000
12    -20.23000    -20.87000   -121.37000
12     62.00000    -18.59000   -120.58000
12     26.76000    -32.62000   -120.58000
12     12.07000    -38.16000   -120.58000
12     21.21000    -50.88000   -120.58000
12    -49.93000    -26.42000   -120.58000
12    -49.28000     22.51000   -120.52000
12      6.85000    -19.57000   -118.87000
12     -9.79000    -46.64000   -118.87000
12     34.92000     21.53000   -118.13000
12    -32.63000    -41.42000   -116.32000
12    -28.06000     44.36000   -116.32000
12     26.76000     28.05000   -116.32000
12     48.62000     11.42000   -115.29000
12     58.09000     13.70000   -115.29000
12     63.96000     21.20000   -115.29000
12     63.31000     34.25000   -115.29000
12    -13.38000      8.81000   -115.29000
12    -14.68000     -9.13000   -113.98000
12    -16.32000     58.71000   -113.98000
12    -35.24000     60.34000   -113.93000
12     13.38000     42.40000   -113.93000
12     21.86000     54.80000   -113.93000
12     34.92000     45.99000   -113.93000
12    -45.36000    -16.31000   -113.93000
12    -40.79000     -8.15000   -113.93000
12     59.07000     -8.81000   -113.81000
12     62.98000     -0.33000   -113.76000
12    -32.31000      1.30000   -113.81000
12     53.84000     47.95000   -111.37000
12    -36.22000     47.95000   -113.36000
12    -19.25000     44.69000   -112.56000
12    -26.43000     59.69000   -112.28000
12     51.56000     23.16000   -111.37000
12    -22.84000    -21.20000   -111.54000
12    -23.17000    -30.66000   -111.14000
12     -6.85000    -18.92000   -111.14000
12    -37.53000     23.16000   -111.14000
12     -9.79000     49.58000   -110.63000
12    -48.30000    -26.75000   -110.23000
12     13.38000    -40.12000   -108.75000
12     16.64000    -51.86000   -109.27000
12     23.82000    -43.71000   -109.89000
12     -4.24000    -48.27000   -108.87000
12    -51.23000     18.27000   -108.64000
12    -51.23000     28.38000   -108.64000
12    -36.22000    -16.96000   -108.58000
12      0.65000     70.13000   -108.64000
12     20.23000    -32.62000   -108.41000
12    -16.97000    -47.62000   -108.36000
12    -38.83000    -27.07000   -108.41000
12    -30.67000    -25.12000   -107.79000
12    -45.69000      5.54000   -107.79000
12     10.12000     55.45000   -107.79000
12     38.83000     70.45000   -107.56000
12     54.17000     55.45000   -107.56000
12     34.59000    -53.82000   -107.56000
12    -38.83000     34.57000   -107.28000
12    -33.61000    -40.45000   -106.03000
12    -38.83000    -49.25000   -106.03000
12     44.71000     30.99000   -104.60000
12     30.67000     27.40000   -104.60000
12     42.42000     18.27000   -104.60000
12     66.90000     20.55000   -104.60000
12     65.92000     38.16000   -104.60000
12    -62.98000     -4.57000   -102.78000
12    -62.33000    -19.57000   -102.78000
12    -41.12000     -1.30000   -102.78000
12    -45.36000    -16.96000   -102.78000
12    -33.29000     -7.50000   -102.61000
12    -19.91000     -7.18000   -102.56000
12    -55.48000    -33.60000   -102.56000
12    -46.34000    -36.53000   -102.56000
12      4.89000    -53.17000   -101.93000
12     49.60000    -50.88000   -101.93000
12    -24.15000     45.99000   -101.93000
12    -21.86000     61.97000   -101.93000
12    -12.73000     59.69000   -101.93000
12     22.19000     55.45000   -102.90000
12     38.83000     52.19000   -102.05000
12    -33.61000     48.27000   -102.05000
12     14.36000      0.33000   -100.85000
12      7.18000      8.81000   -100.85000
12    -16.97000    -19.57000   -100.85000
12    -21.54000    -28.70000   -100.85000
12    -26.11000    -17.61000   -100.85000
12     -9.79000    -38.16000   -100.85000
12      0.00000    -36.53000   -100.85000
12    -33.61000     63.28000   -100.57000
12    -37.85000     21.85000   -100.51000
12    -54.82000     10.11000   -100.40000
12     -9.46000     49.90000   -100.40000
12      5.22000    -45.01000    -99.37000
12     25.45000    -44.03000    -99.37000
12     24.80000    -53.17000    -99.37000
12     41.44000    -54.47000    -99.37000
12     -9.79000     22.51000    -99.26000
12    -14.36000     11.74000    -99.03000
12     17.30000    -39.47000    -97.84000
12     16.64000    -51.54000    -97.84000
12     16.32000    -60.34000    -97.84000
12    -11.42000    -51.86000    -97.84000
12    -53.52000     30.99000    -97.84000
12    -53.19000     21.20000    -97.84000
12    -46.99000     33.92000    -97.78000
12      7.18000     51.54000    -97.78000
12     15.01000     50.56000    -97.50000
12      0.98000     62.30000    -97.33000
12     12.07000     63.28000    -97.33000
12     57.43000     53.17000    -97.10000
12     56.45000     61.65000    -97.10000
12     43.40000     62.95000    -97.10000
12      8.16000     76.65000    -97.10000
12     -4.24000     76.65000    -97.10000
12     14.03000    -26.42000    -97.10000
12    -39.16000    -28.05000    -96.64000
12     30.67000    -63.60000    -96.42000
12     67.55000     48.93000    -96.30000
12     53.19000     30.33000    -96.30000
12     76.03000     22.18000    -96.30000
12    -36.55000    -48.93000    -95.34000
12    -31.33000    -34.57000    -95.34000
12     41.12000     30.66000    -94.31000
12     27.74000     38.16000    -94.31000
12     38.83000     38.49000    -94.31000
12     29.70000     18.92000    -94.31000
12    -30.67000     29.68000    -94.31000
12    -19.25000     32.29000    -94.31000
12     63.96000     36.86000    -94.09000
12     16.32000     -8.15000    -93.06000
12    -46.66000    -18.59000    -92.27000
12    -64.61000    -19.90000    -92.27000
12    -49.60000    -32.94000    -92.27000
12    -61.68000     -3.26000    -92.27000
12    -41.44000     41.10000    -92.27000
12     -8.16000     66.87000    -92.27000
12     61.68000    -32.62000    -92.10000
12    -60.04000    -33.92000    -92.10000
12     46.01000     49.25000    -91.70000
12    -15.34000     58.38000    -91.70000
12    -20.56000     67.19000    -91.70000
12     33.94000     51.54000    -91.70000
12    -14.68000    -17.94000    -90.28000
12    -28.06000    -18.92000    -90.28000
12    -12.07000    -38.16000    -90.28000
12    -46.34000     -5.22000    -90.28000
12    -49.28000      7.18000    -90.28000
12    -58.74000      6.52000    -90.28000
12    -37.53000     19.90000    -90.16000
12    -42.42000     26.75000    -90.16000
12    -23.50000     48.93000    -89.99000
12    -45.03000    -39.47000    -89.99000
12     13.71000     83.50000    -89.48000
12    -10.12000     20.22000    -88.74000
12      3.92000      7.50000    -89.14000
12    -12.73000     -6.20000    -89.31000
12      5.22000    -44.36000    -89.03000
12    -20.88000     15.33000    -89.03000
12    -29.37000     60.67000    -89.03000
12    -12.73000      8.81000    -89.03000
12     -2.94000     33.92000    -88.23000
12     38.51000    -60.67000    -87.83000
12     14.68000    -57.73000    -87.83000
12     15.66000    -44.36000    -87.83000
12    -54.17000     25.77000    -87.66000
12     24.15000     54.47000    -87.61000
12    -22.52000    -28.70000    -87.32000
12     -1.31000     22.18000    -87.32000
12     12.07000     47.95000    -87.21000
12     11.75000     54.80000    -87.21000
12     13.71000     62.95000    -87.15000
12     64.61000     20.22000    -87.15000
12     14.68000    -29.36000    -86.64000
12     15.34000    -18.27000    -86.64000
12     -9.46000    -57.41000    -86.64000
12     -2.61000     76.65000    -86.64000
12     -3.26000     50.88000    -86.64000
12     61.35000     58.38000    -86.64000
12     55.15000     64.58000    -86.64000
12     75.38000     22.83000    -86.13000
12     78.64000     16.31000    -86.13000
12     50.58000     34.90000    -86.13000
12      8.16000    -52.19000    -86.13000
12     31.98000    -54.80000    -85.73000
12    -36.87000     54.47000    -85.73000
12    -33.94000     65.89000    -85.73000
12     43.73000     60.02000    -85.39000
12    -40.79000    -49.58000    -85.05000
12    -51.56000    -45.66000    -85.05000
12     57.76000     26.75000    -83.63000
12     31.98000     33.27000    -83.57000
12    -30.35000     30.99000    -83.57000
12    -50.25000     31.64000    -83.57000
12     -5.87000    -45.01000    -83.00000
12     23.82000    -53.49000    -82.89000
12    -47.97000    -30.33000    -82.09000
12    -56.13000    -31.64000    -82.09000
12    -64.61000     -9.13000    -82.09000
12    -43.08000     42.08000    -81.86000
12    -58.09000     -3.59000    -81.86000
12    -68.20000    -24.79000    -81.86000
12    -60.70000    -16.63000    -81.69000
12    -63.96000      0.98000    -81.64000
12    -62.00000     20.55000    -81.52000
12    -59.39000     30.33000    -81.52000
12    -10.12000     59.04000    -81.35000
12     39.49000     37.84000    -81.35000
12     14.68000     -9.13000    -81.18000
12     36.55000     73.06000    -80.73000
12    -47.32000     -1.63000    -79.53000
12    -55.15000     10.76000    -79.53000
12     -3.92000    -12.07000    -79.53000
12    -15.34000    -19.57000    -79.53000
12    -44.38000    -42.08000    -79.53000
12     48.62000     24.14000    -79.31000
12     23.82000     27.72000    -79.31000
12     11.75000     81.54000    -79.31000
12      4.24000    -44.03000    -78.96000
12     -5.55000      7.50000    -78.96000
12    -20.88000     -6.20000    -78.96000
12    -18.93000      6.52000    -78.96000
12    -29.70000    -18.92000    -78.96000
12    -19.25000     51.86000    -78.45000
12      3.92000     62.95000    -78.45000
12     25.13000     15.98000    -78.45000
12    -31.00000      4.24000    -78.45000
12    -41.44000     28.05000    -78.17000
12     67.88000     38.49000    -78.17000
12     -1.31000     33.60000    -78.17000
12    -10.77000     31.31000    -78.17000
12     11.42000    -60.99000    -77.83000
12     14.03000    -41.10000    -77.09000
12     20.23000     57.08000    -77.09000
12     21.54000     46.32000    -77.03000
12     12.40000     47.62000    -77.03000
12     66.57000     16.31000    -77.03000
12     -4.89000     22.83000    -77.03000
12    -22.84000    -27.07000    -77.03000
12    -31.65000    -31.31000    -77.03000
12    -13.38000    -30.33000    -76.86000
12    -50.91000     22.83000    -76.69000
12     -1.96000     77.96000    -76.46000
12      4.57000     71.43000    -76.46000
12     30.35000     61.65000    -76.46000
12    -10.12000    -55.78000    -76.29000
12    -20.56000    -38.16000    -76.12000
12     77.67000     17.29000    -76.12000
12     75.71000     28.38000    -76.12000
12    -36.22000     62.30000    -75.72000
12    -31.98000     68.50000    -75.72000
12     -8.81000     -3.26000    -75.61000
12     16.97000    -26.09000    -75.61000
12     46.01000     60.34000    -75.16000
12     70.16000     47.29000    -75.16000
12    -55.15000    -45.66000    -74.70000
12     18.27000     65.89000    -74.19000
12    -48.30000     32.62000    -73.39000
12    -33.29000     29.03000    -72.82000
12     16.32000    -52.84000    -72.82000
12    -35.90000    -46.97000    -72.65000
12    -54.17000    -29.36000    -71.63000
12    -68.53000    -23.81000    -71.63000
12    -66.24000     -7.83000    -71.63000
12    -67.55000      0.33000    -71.69000
12    -60.04000      1.96000    -71.35000
12     58.09000     30.01000    -71.23000
12     57.76000     21.85000    -71.23000
12     43.40000     34.57000    -71.23000
12    -42.42000     47.62000    -71.23000
12     -7.18000     64.26000    -71.23000
12     32.31000     38.16000    -71.18000
12    -24.47000     16.63000    -71.18000
12     30.35000    -52.51000    -70.61000
12     -0.33000     54.14000    -69.02000
12    -11.10000     72.41000    -69.02000
12     43.40000     70.78000    -69.02000
12     50.58000     41.10000    -68.73000
12    -40.46000     -8.81000    -68.56000
12    -41.44000    -24.79000    -68.50000
12     -9.79000    -39.14000    -68.50000
12     -0.33000    -49.58000    -68.50000
12    -15.34000     48.27000    -68.28000
12    -20.23000     57.73000    -68.28000
12    -34.26000      5.87000    -68.28000
12      6.53000    -67.19000    -67.42000
12     21.54000    -63.60000    -67.42000
12     44.05000    -65.56000    -67.42000
12    -42.10000    -37.84000    -67.42000
12    -36.22000    -55.45000    -67.42000
12     49.28000     27.72000    -67.42000
12     -0.33000     14.68000    -66.80000
12     -5.22000     29.68000    -66.80000
12     -5.87000     17.94000    -66.80000
12     12.07000     50.88000    -66.80000
12     16.32000     53.49000    -66.74000
12     59.72000     54.47000    -66.63000
12     80.28000     35.23000    -66.63000
12     72.12000     37.51000    -66.63000
12    -24.80000    -29.68000    -66.57000
12    -13.05000     26.09000    -66.51000
12    -16.97000     15.66000    -66.51000
12    -48.30000    -19.24000    -66.29000
12    -51.89000     -8.48000    -66.29000
12     81.58000     26.09000    -66.12000
12     82.23000     15.66000    -66.00000
12      0.65000     67.19000    -65.83000
12     -3.26000     76.00000    -65.83000
12      7.51000     76.32000    -65.78000
12     28.06000     61.97000    -65.66000
12     28.72000     53.82000    -65.66000
12     11.42000    -38.49000    -65.43000
12     -2.94000    -57.08000    -65.43000
12    -18.27000    -46.97000    -65.43000
12    -24.47000    -53.17000    -65.43000
12     71.14000     16.96000    -65.43000
12     35.24000     79.91000    -65.43000
12    -34.59000     60.34000    -65.21000
12    -29.70000     69.47000    -65.21000
12    -59.39000     23.81000    -65.21000
12    -59.07000     10.44000    -65.04000
12    -15.66000    -34.90000    -64.98000
12    -45.36000     32.94000    -63.27000
12     36.22000     60.99000    -63.27000
12     67.22000     47.62000    -63.16000
12    -23.17000     27.07000    -62.59000
12    -36.55000     28.05000    -62.59000
12    -52.86000    -48.27000    -62.59000
12    -62.00000    -42.73000    -62.59000
12     47.32000     61.32000    -61.80000
12     21.21000     48.93000    -61.80000
12     15.01000     63.60000    -61.80000
12     20.88000     68.50000    -61.80000
12    -51.89000    -29.68000    -61.40000
12    -16.64000    -61.65000    -61.34000
12    -67.55000      1.63000    -61.34000
12    -61.35000     -4.57000    -61.34000
12    -71.79000    -25.44000    -61.00000
12     57.76000     22.18000    -60.94000
12     35.24000     39.79000    -60.20000
12     -2.94000     51.54000    -58.84000
12     43.08000     73.39000    -58.78000
12     31.65000     70.45000    -58.78000
12     28.06000     17.29000    -58.78000
12     27.09000      8.15000    -58.78000
12     58.41000      1.96000    -58.78000
12      8.48000     22.51000    -58.78000
12    -16.32000     37.51000    -58.78000
12    -10.77000     70.13000    -58.78000
12    -34.26000     46.64000    -58.78000
12    -49.60000      1.30000    -58.78000
12    -48.62000     17.29000    -58.78000
12     13.38000    -51.54000    -58.38000
12     -8.16000    -47.29000    -58.21000
12    -25.78000    -40.12000    -58.21000
12    -41.77000    -48.93000    -58.21000
12     17.95000    -62.30000    -56.79000
12     30.67000    -52.84000    -56.79000
12     42.10000    -66.87000    -56.79000
12     -2.28000    -66.87000    -56.79000
12     49.93000     29.68000    -56.79000
12      7.83000     49.25000    -56.79000
12    -11.10000     51.86000    -56.79000
12     64.61000     23.16000    -56.79000
12    -10.77000     11.42000    -56.00000
12    -18.93000      3.59000    -56.00000
12    -14.36000     25.44000    -56.00000
12     -2.94000     20.55000    -56.00000
12     71.79000     38.49000    -55.94000
12     85.50000     17.61000    -55.94000
12     60.04000     54.14000    -55.94000
12    -28.72000     16.96000    -55.94000
12    -28.72000      1.63000    -55.94000
12     35.24000      8.15000    -55.54000
12     37.85000     15.66000    -55.49000
12     -5.87000     60.67000    -55.49000
12     27.09000     60.34000    -55.26000
12     27.41000     35.23000    -55.26000
12     -4.57000     -4.89000    -55.26000
12      0.33000      9.13000    -55.26000
12    -28.39000    -25.44000    -55.26000
12    -55.48000    -18.59000    -55.26000
12    -25.45000    -52.51000    -55.20000
12    -18.93000    -44.69000    -55.20000
12     -2.28000    -54.47000    -55.20000
12    -37.20000    -37.51000    -55.20000
12    -51.89000     25.77000    -55.20000
12    -62.65000     22.83000    -55.20000
12    -25.78000     54.80000    -55.20000
12    -23.50000     62.95000    -55.20000
12     10.12000     73.39000    -55.20000
12      3.26000     66.54000    -55.20000
12    -15.99000    -34.90000    -52.81000
12    -44.71000     34.90000    -52.64000
12     36.55000     56.43000    -52.64000
12     73.75000     26.42000    -52.64000
12     46.01000     38.16000    -52.64000
12    -55.80000    -40.77000    -51.73000
12    -53.19000    -46.32000    -51.73000
12    -35.57000     36.21000    -51.73000
12    -39.81000     26.42000    -51.73000
12    -24.47000     26.42000    -51.73000
12    -62.65000      6.52000    -51.73000
12    -15.99000    -57.73000    -50.71000
12    -61.35000    -28.38000    -50.71000
12    -68.20000    -21.20000    -50.71000
12    -64.61000     -3.26000    -50.71000
12     28.06000     50.23000    -50.71000
12     11.75000     60.02000    -50.71000
12     74.73000     11.74000    -50.71000
12    -11.10000    -16.31000    -49.46000
12    -20.23000    -16.63000    -49.46000
12     45.69000     58.38000    -49.46000
12    -37.53000     52.84000    -49.46000
12     86.80000     -5.87000    -49.46000
12     85.17000      6.20000    -49.46000
12     17.62000     40.12000    -49.46000
12      2.94000     33.27000    -48.61000
12     41.44000     68.82000    -48.66000
12    -17.95000     37.18000    -48.61000
12     -0.33000     47.95000    -48.61000
12    -55.15000      7.83000    -48.61000
12    -41.44000      6.20000    -48.61000
12    -37.53000     11.42000    -48.61000
12    -45.36000     18.59000    -48.61000
12     15.34000    -39.79000    -48.61000
12    -42.10000    -51.21000    -48.10000
12    -26.43000    -60.34000    -48.10000
12     17.62000    -50.56000    -48.10000
12     32.31000    -46.32000    -46.22000
12     34.59000    -35.23000    -46.22000
12     53.84000    -55.12000    -46.22000
12     10.77000    -61.65000    -46.22000
12     -9.46000    -46.32000    -46.22000
12     63.96000     21.20000    -46.45000
12     41.12000     49.58000    -45.99000
12     33.61000     46.64000    -45.93000
12    -11.42000     12.72000    -45.93000
12    -10.12000      1.96000    -45.93000
12    -25.45000     11.74000    -45.93000
12    -15.66000     19.90000    -45.93000
12     -8.16000     27.72000    -45.93000
12     56.45000     53.17000    -45.93000
12    -30.35000    -10.76000    -45.93000
12    -38.51000    -17.29000    -45.99000
12    -49.60000     -3.26000    -45.93000
12     25.13000    -19.57000    -45.76000
12     25.78000     -9.46000    -45.76000
12     68.53000     41.10000    -45.76000
12    -27.74000     45.66000    -45.76000
12    -15.01000     46.64000    -45.76000
12     11.10000     48.27000    -45.76000
12     50.91000     12.07000    -45.76000
12     51.56000     28.38000    -45.76000
12      5.55000    -47.95000    -45.59000
12     32.96000     13.05000    -45.31000
12     -3.59000     61.65000    -44.51000
12    -19.25000     62.30000    -44.51000
12    -20.56000    -43.38000    -44.91000
12    -33.61000    -43.38000    -44.91000
12    -34.26000    -30.99000    -44.34000
12    -58.09000     18.27000    -44.34000
12     26.43000    -57.08000    -44.29000
12     -4.57000    -56.10000    -44.34000
12     25.78000     35.55000    -43.89000
12      3.59000     15.66000    -43.89000
12     63.63000     12.07000    -43.89000
12      6.53000    -30.33000    -42.47000
12     78.32000    -11.09000    -41.10000
12     56.13000    -10.76000    -41.10000
12     35.90000    -10.11000    -41.10000
12     46.34000     -8.81000    -41.10000
12    -42.10000     29.03000    -41.10000
12    -41.12000     42.40000    -41.10000
12    -26.76000     28.70000    -41.10000
12    -33.94000     19.57000    -41.10000
12    -47.64000    -15.00000    -41.05000
12    -15.34000    -34.90000    -41.05000
12     -1.63000    -40.77000    -40.31000
12    -47.64000    -31.64000    -40.19000
12    -64.29000      2.61000    -40.19000
12     11.10000     64.26000    -40.19000
12     79.30000     20.87000    -40.19000
12     75.06000     33.27000    -40.19000
12     75.38000      3.59000    -40.19000
12     64.94000     30.99000    -40.19000
12     30.02000     63.60000    -38.94000
12     53.19000     39.14000    -38.94000
12     85.82000     -0.98000    -38.94000
12     64.61000     -4.24000    -38.94000
12     15.34000     36.53000    -38.94000
12    -38.83000      9.46000    -38.32000
12    -48.30000     19.24000    -38.32000
12     -5.55000     42.08000    -38.32000
12      6.53000     27.07000    -38.32000
12      0.33000      1.30000    -37.46000
12    -24.80000    -63.28000    -37.46000
12    -44.38000    -54.14000    -37.46000
12     19.91000    -47.29000    -37.46000
12     66.90000    -41.10000    -35.76000
12     27.09000    -17.61000    -37.58000
12     41.44000     28.38000    -37.52000
12    -12.07000     -6.85000    -36.61000
12    -11.10000     18.59000    -35.19000
12    -26.76000     43.38000    -35.19000
12    -50.58000      1.96000    -35.13000
12    -21.86000     14.03000    -35.13000
12     66.57000     20.87000    -35.13000
12     45.69000      4.89000    -35.13000
12     25.45000    -40.45000    -35.13000
12    -17.95000    -51.86000    -35.13000
12      0.65000    -56.43000    -33.54000
12    -15.66000     49.25000    -33.54000
12      6.20000     52.19000    -33.54000
12      4.57000     38.49000    -33.54000
12    -15.66000     63.93000    -33.54000
12     43.73000     41.75000    -33.54000
12     59.07000     10.44000    -33.54000
12     26.43000     39.79000    -33.54000
12     -7.83000     32.29000    -33.54000
12    -30.02000    -35.55000    -33.09000
12     46.66000    -46.32000    -31.84000
12      8.16000    -33.60000    -31.84000
12     -9.46000    -65.56000    -31.84000
12    -35.90000    -44.03000    -31.78000
12    -52.54000    -44.69000    -31.78000
12    -55.48000    -33.92000    -31.78000
12    -39.81000    -11.09000    -31.15000
12    -39.81000     -1.96000    -31.15000
12     42.75000     19.57000    -31.15000
12     52.86000      9.79000    -31.15000
12     54.82000     17.94000    -31.15000
12      2.61000    -39.79000    -30.24000
12     -7.18000    -44.03000    -30.24000
12     74.40000    -11.42000    -30.24000
12     79.30000    -15.66000    -30.19000
12    -26.43000     21.85000    -30.07000
12    -36.22000     28.38000    -30.07000
12    -54.17000     -8.48000    -30.07000
12    -52.21000    -14.68000    -30.07000
12    -62.33000      1.30000    -30.02000
12     66.90000     35.88000    -30.02000
12     73.75000     27.07000    -30.07000
12     42.75000    -58.38000    -30.02000
12     34.26000    -11.09000    -30.02000
12     16.97000    -53.82000    -30.02000
12     11.75000    -46.32000    -30.02000
12     -2.61000    -33.92000    -30.02000
12    -28.72000      8.81000    -29.73000
12    -20.88000    -30.33000    -29.56000
12     37.53000    -19.90000    -29.39000
12     36.87000    -40.12000    -29.39000
12     67.22000     10.44000    -29.16000
12     68.86000      5.87000    -29.05000
12     31.65000     34.57000    -28.94000
12      1.63000     13.05000    -28.60000
12    -18.27000     28.70000    -28.60000
12    -15.99000    -20.22000    -28.60000
12     -8.48000      5.87000    -28.42000
12     11.75000    -13.05000    -28.31000
12     17.95000     -5.22000    -28.31000
12     34.26000      1.63000    -28.20000
12    -20.56000      2.61000    -28.14000
12     54.82000     36.53000    -27.80000
12     31.33000    -28.05000    -26.83000
12     25.78000    -18.92000    -26.83000
12     16.97000    -22.83000    -26.83000
12    -29.37000    -61.32000    -26.83000
12    -63.63000    -29.68000    -26.83000
12    -68.85000    -40.12000    -26.78000
12    -76.69000    -31.64000    -26.78000
12    -21.86000     -9.46000    -26.78000
12      5.55000      0.98000    -26.83000
12     63.96000    -42.08000    -25.53000
12     19.91000    -46.97000    -25.53000
12    -12.40000     -3.91000    -25.13000
12     62.98000     22.51000    -25.07000
12    -25.78000     42.08000    -25.07000
12     -6.53000    -53.17000    -23.54000
12     21.86000     32.62000    -23.54000
12     -2.94000     35.23000    -23.54000
12     15.34000     42.08000    -23.54000
12    -16.32000     13.05000    -23.14000
12     41.12000     29.03000    -23.14000
12    -34.92000    -21.53000    -23.14000
12    -20.23000    -48.27000    -23.14000
12    -14.68000    -33.92000    -23.14000
12     46.66000    -42.73000    -21.83000
12      5.87000    -29.03000    -21.49000
12     44.38000     -9.46000    -21.38000
12    -42.75000      1.63000    -21.09000
12     55.48000     14.35000    -20.81000
12     -6.53000    -36.53000    -19.90000
12      8.16000    -38.81000    -19.90000
12    -66.57000      8.48000    -20.81000
12    -59.72000      1.63000    -20.12000
12      0.00000     49.90000    -20.07000
12    -18.60000     49.25000    -19.78000
12    -26.76000     24.46000    -19.73000
12     44.71000     19.90000    -19.73000
12     78.64000    -29.03000    -19.50000
12     30.67000    -10.11000    -19.50000
12     -3.92000     23.81000    -19.50000
12     50.58000    -21.53000    -19.39000
12     41.44000    -31.96000    -19.33000
12     31.00000    -36.21000    -19.33000
12     74.08000    -11.42000    -19.33000
12     64.61000      4.89000    -18.70000
12    -38.51000     21.53000    -18.42000
12     12.40000    -11.74000    -17.68000
12     38.18000      6.85000    -17.68000
12     24.80000      4.57000    -17.68000
12     56.45000    -35.55000    -17.68000
12     11.75000     -3.59000    -16.88000
12    -23.17000    -26.75000    -16.32000
12    -21.86000    -13.70000    -16.32000
12     24.15000    -23.81000    -16.26000
12     -0.33000      0.33000    -16.26000
12      9.79000      7.18000    -16.26000
12     37.53000     -4.24000    -16.26000
12    -18.60000      2.94000    -16.26000
12     -8.48000      4.89000    -16.26000
12     16.97000    -46.32000    -15.29000
12    -13.05000     -3.91000    -14.78000
12     20.56000     34.25000    -13.19000
12     12.40000     41.42000    -13.19000
12     -3.92000    -21.20000    -12.17000
12    -14.36000     14.03000    -11.20000
12     39.16000     26.42000    -11.20000
12     42.75000    -12.39000    -11.20000
12     48.62000    -44.03000    -10.46000
12    -32.63000     -4.24000    -10.46000
12      4.89000    -28.70000    -10.40000
12    -46.01000     28.70000     -9.84000
12      8.16000     16.31000     -9.84000
12     -7.83000    -30.01000     -9.84000
12      0.00000    -40.77000     -9.84000
12    -19.91000     23.81000     -9.38000
12     24.47000    -12.07000     -9.21000
12     37.85000    -31.64000     -9.10000
12     15.66000    -31.64000     -9.10000
12     13.05000     -1.63000     -6.71000
12     28.72000      0.65000     -6.71000
12     51.89000    -35.55000     -6.42000
12     -4.57000     -9.46000     -6.31000
12    -21.86000    -12.07000     -6.25000
12     -7.83000     11.74000     -6.08000
12    -17.95000      8.81000     -6.08000
12      0.00000      0.33000     -6.08000
12      9.46000    -12.39000     -6.08000
12     46.34000    -14.35000     -0.85000
12    -69.18000     18.59000    -57.25000
12    -77.01000     11.74000    -57.25000
12    -69.18000     33.92000    -57.25000
12    -62.33000     41.75000    -57.25000
12    -38.83000     76.00000    -57.25000
12    -14.36000     79.59000    -57.25000
12     20.88000     84.15000    -57.25000
12     23.82000     79.26000    -57.25000
12     60.37000     31.64000    -58.78000
12     58.09000     44.03000    -58.84000
12     41.44000     48.60000    -58.84000
12    -65.59000    -11.42000    -58.84000
12    -75.06000    -11.42000    -58.84000
12     20.23000    -11.42000    -58.84000
12      1.63000    -22.83000     -0.23000
12     30.02000    -22.18000     -2.44000
12     28.72000     14.68000     -4.60000
12     39.81000      5.87000     -6.42000
12    -50.91000     15.33000    -14.38000
12    -28.39000     34.25000    -14.72000
12    -19.58000     40.45000    -14.95000
12     28.06000     19.90000    -15.35000
12     51.56000      5.87000    -16.20000
12     62.98000    -12.39000    -16.09000
12     68.86000    -24.79000    -16.37000
12    -30.35000    -39.47000    -17.62000
12    -34.92000    -43.38000    -17.45000
12    -50.25000    -29.36000    -17.85000
12    -65.59000    -21.53000    -18.31000
12    -55.15000    -11.74000    -18.36000
12    -47.97000    -16.96000    -18.76000
12    -51.56000    -42.08000    -18.53000
12    -43.08000    -50.88000    -18.53000
12    -69.83000     -9.79000    -18.53000
12     18.93000    -34.57000    -28.82000
12     55.48000    -40.45000    -29.39000
12    -24.15000     55.12000    -29.05000
12    -65.59000    -17.61000    -30.87000
12     22.52000     52.84000    -32.18000
12     32.96000     50.23000    -32.58000
12     48.30000     51.54000    -33.20000
12      5.55000     69.80000    -33.37000
12     -3.26000     61.65000    -33.37000
12    -40.79000     53.82000    -33.37000
12    -61.35000     12.39000    -33.37000
12     56.78000     26.42000    -33.37000
12     23.50000     -8.48000    -35.30000
12      4.24000    -21.85000    -37.35000
12    -35.24000    -58.38000    -38.32000
12    -69.18000     10.44000    -40.08000
12    -60.37000     28.38000    -40.08000
12    -48.95000     39.14000    -40.08000
12    -29.04000     50.23000    -40.93000
12     -7.18000     68.17000    -41.67000
12     68.53000    -10.44000    -41.39000
12     54.50000     -1.30000    -42.07000
12     46.66000     19.57000    -42.18000
12     59.72000     45.66000    -42.47000
12     38.51000     34.57000    -42.41000
12     15.66000    -10.11000    -42.81000
12     39.16000    -52.19000    -43.04000
12    -41.77000    -40.12000    -43.66000
12     49.28000    -23.48000    -44.00000
12      7.18000     69.80000    -44.23000
12      0.98000     58.38000    -44.40000
12     29.70000     72.08000    -44.51000
12    -14.68000     71.11000    -44.51000
12    -31.98000     59.69000    -44.51000
12    -62.33000     39.14000    -44.63000
12    -59.39000    -11.09000    -44.29000
12     35.24000    -25.44000    -45.59000
12     59.72000    -35.88000    -49.46000
12     -0.33000     76.32000    -50.31000
12      1.63000    -39.14000    -50.54000
12    -51.23000    -35.23000    -50.77000
12    -48.30000    -28.05000    -50.77000
12    -63.96000    -34.90000    -51.45000
12     66.24000    -19.90000    -51.45000
12     72.77000    -17.29000    -51.45000
12     73.42000     -8.48000    -51.45000
12     74.40000      4.24000    -51.45000
12     44.05000    -11.42000    -51.45000
12     18.60000    -27.72000    -51.45000
12     -5.87000    -36.53000    -52.25000
12     46.66000     -1.30000    -52.25000
12     47.97000     21.53000    -52.25000
12      8.48000    -31.31000    -52.76000
12     37.53000     30.33000    -53.78000
12     48.30000    -35.23000    -54.97000
12     46.99000    -27.72000    -54.97000
12     55.80000     13.05000    -55.83000
12     28.72000    -17.61000    -56.17000
12     42.75000    -52.51000    -56.57000
12     25.45000    -42.08000    -59.64000
12     33.94000    -25.44000    -59.64000
12     35.24000    -17.61000    -59.64000
12     57.76000    -33.60000    -59.64000
12     37.85000    -41.10000    -60.26000
12     -7.18000    -17.29000    -61.97000
12     11.42000    -15.00000    -62.71000
12     19.58000    -28.70000    -62.71000
12      1.63000    -36.86000    -62.71000
12     74.08000      4.89000    -62.93000
12     41.77000    -12.07000    -63.05000
12     52.21000    -19.24000    -63.05000
12     74.08000    -11.09000    -63.27000
12     68.86000    -24.46000    -63.27000
12     54.17000     -8.81000    -64.24000
12    -46.01000     40.12000    -65.21000
12    -52.21000     42.40000    -65.21000
12    -49.28000     60.02000    -65.21000
12    -52.21000     52.19000    -65.21000
12    -80.28000     -4.57000    -65.21000
12    -81.91000    -11.09000    -65.21000
12    -64.29000    -33.92000    -65.21000
12      0.33000     85.46000    -66.12000
12     -9.79000     87.09000    -66.34000
12     45.69000     15.00000    -66.00000
12     42.10000      5.54000    -66.00000
12     43.08000    -32.62000    -66.00000
12     49.60000    -43.38000    -66.00000
12     29.37000    -61.65000    -66.00000
12    -27.09000     79.91000    -66.91000
12    -74.73000      4.89000    -67.94000
12    -79.30000     15.66000    -67.94000
12    -67.22000     14.03000    -67.94000
12    -66.24000     31.31000    -68.56000
12    -73.10000     34.57000    -68.28000
12    -67.55000     40.45000    -68.79000
12    -62.65000     47.95000    -69.02000
12    -36.87000     76.65000    -68.62000
12      5.87000    -23.48000    -68.73000
12    -31.98000     16.63000    -68.73000
12    -14.03000      9.13000    -68.73000
12    -30.02000    -43.05000    -68.73000
12    -50.58000    -38.81000    -68.73000
12    -58.74000    -20.22000    -68.73000
12      6.53000    -49.58000    -68.79000
12     10.12000     -2.28000    -70.72000
12     43.73000     47.29000    -70.66000
12    -45.03000     70.78000    -73.51000
12     58.41000     48.60000    -73.51000
12     24.15000    -27.40000    -74.13000
12    -22.19000     38.16000    -74.53000
12      9.14000     91.33000    -74.47000
12    -79.30000     -7.50000    -75.50000
12    -68.20000    -32.29000    -75.50000
12    -50.91000     58.38000    -75.50000
12    -50.25000     44.36000    -75.50000
12    -14.68000     79.26000    -75.50000
12     31.65000     44.69000    -75.50000
12    -30.02000     54.14000    -75.50000
12     10.44000    -14.68000    -75.50000
12     -3.92000    -18.92000    -75.50000
12     -1.31000    -37.84000    -75.50000
12    -15.34000    -45.66000    -75.50000
12     36.22000     -9.13000    -76.41000
12     24.15000    -42.40000    -70.15000
12     36.55000    -23.81000    -70.72000
12     55.80000    -29.68000    -70.66000
12     61.02000      4.57000    -70.66000
12     51.23000      5.54000    -70.66000
12     52.54000     13.70000    -70.66000
12     19.58000    -12.39000    -70.78000
12     35.24000     13.37000    -71.29000
12     31.65000    -35.23000    -73.05000
12     39.81000    -44.69000    -73.05000
12     73.42000     -0.00000    -73.05000
12     54.50000    -21.85000    -73.05000
12     44.71000    -15.66000    -73.05000
12     23.50000     75.67000    -73.17000
12     62.98000     -7.18000    -73.68000
12     44.71000    -32.62000    -76.41000
12     -6.85000     87.09000    -77.20000
12    -25.13000     78.93000    -77.20000
12    -13.38000     17.94000    -77.15000
12    -46.66000    -16.31000    -77.15000
12    -71.79000     17.61000    -78.40000
12    -80.28000      9.46000    -78.40000
12     36.87000     24.79000    -78.40000
12     24.47000     35.55000    -78.85000
12    -10.44000     42.08000    -78.79000
12    -71.47000     32.29000    -78.74000
12    -37.85000     76.32000    -79.25000
12    -60.04000     43.05000    -79.25000
12    -68.53000     39.47000    -79.25000
12    -68.53000     47.95000    -79.25000
12    -37.53000    -14.03000    -79.53000
12      3.92000    -24.46000    -79.53000
12      1.96000     -5.22000    -79.53000
12    -26.11000    -45.34000    -80.33000
12     48.62000     73.71000    -80.39000
12    -12.07000     70.13000    -80.33000
12    -55.48000     50.88000    -81.52000
12    -38.18000    -23.81000    -81.75000
12     42.42000     14.03000    -81.75000
12     59.39000     11.09000    -81.75000
12     49.93000     -4.57000    -81.92000
12     24.15000     -5.87000    -82.09000
12     25.45000    -16.96000    -82.21000
12     34.92000    -19.90000    -82.15000
12     59.72000     35.23000    -82.21000
12    -73.10000      2.61000    -82.89000
12     48.30000      7.18000    -83.29000
12     53.19000    -18.27000    -83.29000
12     45.69000    -17.29000    -83.29000
12     24.80000    -38.81000    -83.29000
12     41.44000    -38.81000    -83.29000
12     67.88000      3.26000    -83.29000
12      8.16000     94.92000    -85.27000
12     58.09000     50.56000    -85.27000
12    -73.75000    -16.31000    -85.39000
12      7.51000    -32.29000    -85.39000
12      8.16000      2.94000    -85.73000
12      4.24000    -14.03000    -85.73000
12    -82.89000     -6.85000    -85.73000
12    -16.97000     82.85000    -85.73000
12    -50.91000     59.04000    -85.73000
12     66.90000     29.68000    -86.64000
12      5.55000     45.34000    -86.41000
12     12.73000     69.80000    -86.41000
12     23.50000     69.15000    -86.41000
12    -14.03000    -27.40000    -86.70000
12     -3.26000    -34.90000    -87.44000
12     25.78000    -28.70000    -86.98000
12     38.83000    -28.05000    -87.61000
12     -5.55000    -22.18000    -87.32000
12    -10.12000     89.04000    -87.32000
12    -26.43000     76.98000    -88.00000
12    -25.78000     83.83000    -87.83000
12    -49.60000     45.01000    -88.12000
12    -78.32000     16.96000    -88.34000
12    -46.66000     72.74000    -88.57000
12    -67.22000     39.79000    -89.99000
12    -66.57000     54.80000    -90.16000
12    -38.51000     78.28000    -90.11000
12      2.28000     87.74000    -90.05000
12    -26.11000     -9.79000    -90.05000
12    -29.37000     -0.33000    -90.05000
12    -72.12000     25.44000    -90.05000
12    -69.18000     12.39000    -90.05000
12     19.91000     30.33000    -90.28000
12     19.25000     20.22000    -90.28000
12     19.25000     42.08000    -90.28000
12     -5.87000     42.08000    -90.28000
12    -32.96000     43.38000    -90.28000
12    -37.20000    -13.70000    -90.28000
12      2.61000    -21.85000    -91.13000
12    -23.17000    -44.69000    -91.19000
12     46.01000     72.08000    -92.21000
12     35.24000     68.82000    -92.21000
12    -56.45000     46.32000    -92.21000
12    -59.72000     35.88000    -92.15000
12    -62.33000     18.59000    -92.15000
12     38.18000     20.87000    -92.78000
12     45.69000     16.96000    -92.78000
12     46.66000     -5.87000    -92.78000
12     31.65000     -6.85000    -92.78000
12    -68.53000     -9.46000    -92.78000
12    -74.73000      0.65000    -93.35000
12     46.34000      3.59000    -93.35000
12     61.35000      8.15000    -93.35000
12     58.41000     -2.94000    -93.35000
12     47.97000    -27.07000    -93.35000
12     35.90000    -38.81000    -93.35000
12    -55.80000    -13.05000    -94.09000
12     52.21000    -17.29000    -94.31000
12     31.33000     30.01000    -94.31000
12     31.00000     44.03000    -94.31000
12    -25.78000     21.20000    -95.28000
12    -11.10000     29.68000    -95.56000
12    -75.06000    -16.31000    -95.56000
12    -57.11000     57.41000    -96.13000
12    -18.27000     79.59000    -96.76000
12      5.22000    -13.05000    -96.36000
12    -40.79000     58.38000    -96.36000
12     39.16000     81.54000    -96.36000
12     12.07000     92.96000    -97.61000
12     21.54000     64.26000    -97.61000
12     26.76000     73.39000    -97.61000
12     -9.79000     87.41000    -97.61000
12     -7.51000    -21.53000    -97.61000
12    -13.38000    -29.36000    -97.55000
12     64.61000     29.03000    -98.07000
12     10.44000    -42.08000    -98.07000
12      7.18000    -31.31000    -98.07000
12    -28.72000     74.04000    -98.69000
12    -28.39000     84.48000    -98.63000
12    -46.34000     47.62000    -98.63000
12    -80.93000     19.90000    -98.63000
12    -66.24000     46.32000    -98.63000
12    -52.21000    -25.12000    -98.63000
12    -49.33000     67.11000    -99.26000
12     33.88000    -23.56000    -99.49000
12     73.04000     -0.40000   -100.23000
12     -2.99000     38.41000   -100.28000
12     -2.99000     50.81000   -100.40000
12     18.87000     41.67000   -100.51000
12    -36.60000     74.94000   -101.08000
12    -43.78000     79.84000   -101.19000
12    -70.87000      9.71000   -101.48000
12    -64.99000      5.14000   -101.82000
12    -47.04000     -6.93000   -101.59000
12     28.99000     51.78000   -102.16000
12     41.72000     46.24000   -102.50000
12    -18.00000     69.07000   -102.50000
12    -54.88000     36.78000   -102.90000
12    -64.34000     22.10000   -103.01000
12    -70.21000     -9.21000   -103.18000
12     47.92000     70.05000   -103.18000
12     33.23000     62.22000   -103.64000
12    -56.18000     44.94000   -103.52000
12     30.95000     -2.36000   -103.58000
12     41.72000     -5.30000   -103.58000
12     43.02000      4.16000   -103.58000
12     47.92000      6.12000   -103.58000
12     57.38000      6.45000   -103.58000
12     52.81000     -3.34000   -103.58000
12     32.25000    -36.61000   -103.64000
12    -79.68000     -1.38000   -104.15000
12    -55.85000     -1.06000   -104.09000
12    -12.78000      2.53000   -104.49000
12    -28.12000     13.95000   -104.49000
12     45.63000    -22.91000   -104.95000
12     52.16000    -12.80000   -104.95000
12     32.25000     37.43000   -104.95000
12     28.66000     19.17000   -105.46000
12     21.16000     28.30000   -105.29000
12    -30.08000     32.54000   -106.14000
12    -20.94000     19.82000   -106.14000
12    -58.47000     53.74000   -106.59000
12     18.55000     83.75000   -106.76000
12     31.60000     83.42000   -106.76000
12      0.93000     -7.25000   -106.99000
12      6.47000    -31.72000   -109.10000
12     24.10000    -17.04000   -109.10000
12     21.81000     65.16000   -109.10000
12      9.41000     75.27000   -109.10000
12     -7.56000     84.40000   -109.66000
12    -27.46000     75.60000   -109.49000
12    -69.23000     43.30000   -109.95000
12    -44.76000     67.11000   -109.55000
12    -47.04000     46.57000   -109.55000
12    -11.47000     17.54000   -109.55000
12     -1.36000     14.60000   -109.66000
12    -53.57000    -13.12000   -109.83000
12    -13.76000    -29.43000   -109.95000
12     16.59000    -26.50000   -110.57000
12     53.46000     31.56000   -110.46000
12     26.38000     71.68000   -110.46000
12    -18.65000     80.49000   -111.03000
12     -7.88000     69.72000   -111.03000
12      1.58000     85.38000   -111.03000
12     -1.03000     42.65000   -111.03000
12      7.78000      9.06000   -111.03000
12     13.65000     -3.66000   -111.03000
12    -44.76000     15.58000   -111.48000
12     -1.03000    -40.52000   -111.65000
12    -16.04000    -40.20000   -111.65000
12     42.04000    -35.30000   -111.99000
12     51.83000    -27.47000   -111.99000
12    -35.95000     75.92000   -111.99000
12    -43.78000     78.20000   -112.96000
12    -56.83000     35.80000   -113.02000
12    -62.71000     27.65000   -113.02000
12    -63.03000     18.19000   -113.02000
12    -60.75000      7.75000   -113.02000
12    -63.03000     -1.71000   -113.02000
12    -22.24000     -3.01000   -113.53000
12    -27.79000    -12.47000   -113.53000
12     42.70000     62.87000   -113.53000
12    -21.26000     69.40000   -113.81000
12     42.70000     -1.38000   -113.81000
12    -64.99000    -11.17000   -114.04000
12     39.76000      8.73000   -114.04000
12    -42.15000     -1.71000   -114.04000
12     29.64000     61.57000   -114.27000
12     41.06000     50.15000   -114.27000
12    -44.76000     55.05000   -114.27000
12     31.27000      3.51000   -114.27000
12    -29.75000     11.67000   -115.58000
12     41.06000     26.67000   -115.58000
12    -15.06000     26.02000   -116.26000
12    -20.94000     17.86000   -116.26000
12    -29.10000     36.78000   -116.77000
12    -45.41000     38.41000   -119.90000
12    -52.59000     47.54000   -119.84000
12    -49.00000     65.81000   -120.24000
12     -1.36000     76.25000   -120.47000
12     13.98000     72.66000   -120.41000
12     -3.32000     -8.88000   -120.98000
12      6.47000     -1.06000   -120.98000
12     -4.30000    -20.30000   -121.89000
12     -2.01000    -36.61000   -121.89000
12    -35.30000    -27.15000   -121.89000
12    -33.99000     21.12000   -121.89000
12    -43.78000     13.62000   -121.89000
12    -19.31000     80.81000   -121.89000
12    -62.38000     42.33000   -121.89000
12    -54.55000     -6.27000   -123.54000
12    -53.90000      4.16000   -123.54000
12    -54.55000     30.26000   -123.54000
12    -67.28000      1.55000   -123.54000
12     42.04000     60.27000   -123.54000
12    -28.44000     77.23000   -123.54000
12    -40.19000     76.57000   -123.54000
12    -30.08000     66.14000   -123.54000
12    -11.80000     75.60000   -124.22000
12    -17.35000     67.77000   -124.22000
12    -45.09000    -16.39000   -124.22000
12    -45.41000     -1.06000   -124.16000
12     47.26000     -2.36000   -124.16000
12     17.57000     30.26000   -125.30000
12     23.12000     39.39000   -125.30000
12     34.54000     46.24000   -125.30000
12      5.17000     79.18000   -125.30000
12    -23.87000     52.11000   -125.30000
12    -42.15000     56.02000   -125.30000
12     -0.05000     47.87000   -125.70000
12     45.31000     13.62000   -125.30000
12    -38.56000    -13.12000   -125.30000
12    -26.49000    -13.45000   -125.30000
12    -19.63000     22.10000   -126.38000
12    -27.14000     13.95000   -130.70000
12      0.93000     57.66000   -130.81000
12     -2.66000     74.62000   -130.81000
12     12.35000    -12.80000   -134.11000
12      9.74000     -3.34000   -134.11000
12    -39.21000     18.84000   -134.11000
12     22.79000     55.70000   -134.11000
12    -26.16000     60.92000   -134.11000
12    -38.89000     44.61000   -134.11000
12     44.65000     -5.30000   -134.22000
12     -0.38000     37.43000   -135.76000
12     -2.99000     45.59000   -135.76000
12     32.91000     51.46000   -135.76000
12     27.03000     45.59000   -135.76000
12    -17.67000     71.68000   -135.76000
12    -18.65000     78.86000   -135.76000
12    -19.31000     56.02000   -135.76000
12    -34.97000     54.72000   -135.76000
12     -3.97000    -21.28000   -135.76000
12      2.23000    -30.74000   -135.76000
12     13.98000    -39.87000   -135.76000
12    -15.72000     17.86000   -136.61000
12     25.40000     24.39000   -136.61000
12     46.94000      8.08000   -136.61000
12     46.94000     21.12000   -136.61000
12    -29.42000     40.04000   -136.61000
12      7.13000     13.95000   -138.37000
12     27.36000      1.23000   -138.37000
12     35.84000      6.77000   -138.37000
12     30.30000     15.58000   -138.37000
12    -32.36000     28.95000   -139.06000
12     40.09000     -7.25000   -144.63000
12     15.61000    -17.36000   -144.63000
12     14.96000    -10.19000   -144.63000
12      6.47000     -2.36000   -145.02000
12    -29.75000     12.97000   -145.14000
12    -28.44000     22.10000   -145.14000
12    -19.63000     27.97000   -145.14000
12     -7.56000     29.28000   -145.65000
12    -22.57000     44.61000   -145.76000
12     -8.21000     41.35000   -146.45000
12      1.90000     39.72000   -146.45000
12      6.15000     48.85000   -146.79000
12    -18.65000     11.67000   -147.24000
12     -0.38000    -12.14000   -147.75000
12    -17.35000      3.19000   -147.47000
12     16.92000      6.77000   -148.15000
12      5.82000     11.99000   -149.12000
12     34.86000      4.16000   -151.96000
12    -11.15000     19.82000   -151.56000
12      6.80000     23.73000   -151.16000
12     15.28000     28.30000   -151.79000
12     27.36000     15.91000   -152.98000
12     -3.64000     33.19000   -156.05000
12     -7.23000     42.33000   -156.56000
11     13.71000     37.18000   -147.64000
11     25.45000     26.75000   -147.41000
11      0.00000     50.88000   -147.36000
11     -6.20000     -0.98000   -147.01000
11      0.00000      5.87000   -145.82000
11    -20.23000     -4.57000   -142.47000
11     -7.18000     -4.57000   -142.64000
11    -16.64000     38.49000   -142.30000
11    -14.03000     48.27000   -142.30000
11     18.27000     19.57000   -142.30000
11      5.87000     31.64000   -142.30000
11     21.54000     10.11000   -137.12000
11     51.56000     41.75000   -136.21000
11      2.94000      6.20000   -135.30000
11      0.00000     12.72000   -135.25000
11      5.22000     64.91000   -134.00000
11      7.83000     29.36000   -131.21000
11    -19.91000     -6.20000   -130.70000
11    -10.44000     -4.24000   -130.58000
11     20.88000     16.96000   -130.41000
11     35.24000     -6.20000   -130.41000
11      5.22000    -19.90000   -130.41000
11     -5.87000     30.99000   -129.62000
11    -12.73000     44.36000   -129.62000
11    -21.86000     36.21000   -129.62000
11     26.11000    -40.12000   -128.08000
11    -33.94000     -2.61000   -127.17000
11     25.45000     10.44000   -126.55000
11     47.64000     41.42000   -125.35000
11     12.07000      8.15000   -124.62000
11      5.87000      7.50000   -124.62000
11     -0.98000     10.76000   -124.62000
11      6.85000     19.57000   -124.62000
11      5.55000     68.17000   -122.40000
11      8.48000     32.29000   -120.86000
11     27.41000     -5.22000   -119.90000
11     21.21000     17.29000   -119.90000
11     33.94000    -29.36000   -119.84000
11      5.87000    -12.07000   -119.84000
11     23.17000    -13.37000   -119.84000
11    -10.44000      1.30000   -119.84000
11      4.89000    -28.38000   -119.84000
11     -5.87000     31.96000   -117.62000
11    -14.03000     33.60000   -117.62000
11    -10.77000     39.14000   -117.62000
11    -10.44000     58.38000   -117.62000
11      3.59000     61.65000   -117.62000
11     -4.57000     23.16000   -116.37000
11     22.19000      9.13000   -116.37000
11     -6.20000    -29.36000   -116.37000
11    -19.91000     37.51000   -115.63000
11      7.51000     18.27000   -114.27000
11     -4.57000      3.59000   -114.27000
11    -25.45000     27.07000   -114.27000
11     21.21000     36.21000   -114.27000
11     22.52000     43.05000   -114.27000
11      1.96000     52.84000   -113.81000
11    -30.35000     -3.59000   -113.81000
11    -10.12000     -3.26000   -113.59000
11     12.40000     24.14000   -113.19000
11     46.99000     40.12000   -112.96000
11     11.42000     48.27000   -112.56000
11    -12.73000    -16.31000   -111.43000
11      6.53000     33.27000   -110.23000
11      1.96000     23.48000   -108.36000
11    -11.75000     34.25000   -106.25000
11     39.16000    -14.35000   -106.48000
11     30.35000     10.11000   -106.42000
11      0.00000    -17.61000   -106.42000
11     16.32000    -15.33000   -106.42000
11     -4.24000     29.03000   -105.85000
11    -18.60000     34.90000   -104.77000
11    -23.50000      5.87000   -104.43000
11    -34.59000      9.46000   -104.21000
11      7.83000     17.94000   -104.21000
11     76.36000     10.11000   -104.21000
11     -9.79000     -4.57000   -103.30000
11    -32.63000     -0.33000   -103.18000
11     22.84000     -6.20000   -103.07000
11     14.68000     22.83000   -103.07000
11     14.03000     32.29000   -103.07000
11    -47.97000     56.75000   -102.39000
11      7.51000     29.03000    -99.37000
11      7.51000     38.16000    -97.90000
11    -10.77000    -14.03000    -97.78000
11     23.82000    -20.22000    -97.38000
11     68.53000    -13.05000    -97.38000
11     -2.28000    -29.36000    -97.38000
11    -44.71000     13.70000    -97.44000
11     17.95000     11.74000    -97.04000
11      2.28000     -3.91000    -96.64000
11     -3.26000     12.07000    -96.64000
11    -14.68000     40.45000    -96.13000
11     39.81000    -14.68000    -96.13000
11     66.57000    -21.20000    -96.19000
11     -3.59000    -15.66000    -95.96000
11     33.61000      6.20000    -95.91000
11     53.19000     24.46000    -95.91000
11     54.50000     43.05000    -95.91000
11    -24.47000     27.40000    -95.85000
11    -26.43000     37.84000    -95.85000
11     -5.55000      2.94000    -95.79000
11    -22.52000      1.96000    -93.86000
11    -37.20000      7.83000    -93.86000
11    -30.35000     13.05000    -93.86000
11      5.22000     19.90000    -93.86000
11     23.50000      4.89000    -93.58000
11     13.05000     31.64000    -92.61000
11    -38.51000     -3.59000    -92.49000
11     11.75000     23.48000    -91.07000
11      6.53000     35.23000    -87.49000
11     77.01000     -1.96000    -87.44000
11     77.34000      6.85000    -87.44000
11     26.11000     76.32000    -86.75000
11     24.15000     86.44000    -86.70000
11    -42.10000     69.47000    -86.47000
11    -45.69000     54.14000    -86.36000
11     -3.92000    -30.33000    -85.10000
11     66.24000    -17.61000    -85.05000
11     11.10000     12.72000    -84.42000
11    -25.45000     24.46000    -84.37000
11    -34.59000     11.42000    -83.74000
11    -41.77000      3.91000    -83.74000
11     18.93000      3.91000    -81.35000
11     30.35000      4.24000    -81.35000
11     39.16000      3.59000    -81.35000
11    -38.51000     -7.18000    -81.35000
11    -23.82000      0.33000    -81.35000
11     10.44000     25.77000    -79.59000
11    -44.71000     12.72000    -79.59000
11    -19.91000     44.03000    -79.59000
11    -20.23000     27.72000    -79.59000
11    -32.63000     40.77000    -79.42000
11    -32.63000     -3.59000    -78.40000
11      7.51000      5.22000    -74.08000
11      7.51000     15.33000    -74.08000
11     -2.28000    -29.36000    -74.08000
11     66.24000    -18.92000    -74.08000
11    -41.12000     17.29000    -74.08000
11      7.18000     39.14000    -72.37000
11    -41.44000      1.96000    -72.37000
11     45.69000     -1.96000    -70.78000
11     28.39000      1.63000    -70.78000
11     18.93000     -0.98000    -70.78000
11    -22.84000     68.50000    -70.72000
11    -57.76000     31.96000    -70.72000
11     23.17000     83.17000    -70.27000
11      8.16000     26.09000    -68.85000
11    -16.32000    -12.39000    -68.85000
11    -21.54000      2.61000    -68.85000
11     -4.89000      4.89000    -68.85000
11     -0.33000     32.94000    -68.11000
11     27.09000     24.79000    -68.11000
11    -31.98000    -12.72000    -68.11000
11    -22.84000     46.97000    -68.11000
11    -29.37000     37.18000    -68.11000
11     17.62000     26.75000    -68.11000
11     15.99000     12.39000    -68.11000
11    -25.13000     -6.20000    -68.05000
11     38.51000     23.81000    -68.05000
11     18.60000     36.53000    -68.05000
11     27.41000    -16.31000    -67.37000
11     13.05000     81.54000    -67.37000
11     -7.18000     43.05000    -67.37000
11     -0.98000     -8.15000    -66.86000
11    -16.32000    -21.53000    -66.86000
11    -31.98000    -19.90000    -66.86000
11    -42.10000     14.68000    -62.53000
11     -1.96000    -29.03000    -62.53000
11     63.96000    -15.33000    -62.53000
11      5.22000      6.20000    -62.53000
11     12.40000      5.54000    -62.48000
11    -40.14000      0.65000    -61.23000
11    -41.44000     47.62000    -61.28000
11     23.17000     -2.28000    -59.58000
11     38.18000     -1.96000    -59.58000
11    -55.80000     35.55000    -59.52000
11    -23.17000     72.08000    -59.52000
11      6.85000     13.37000    -59.52000
11      6.53000     40.12000    -59.24000
11    -43.40000     -8.15000    -58.38000
11    -10.44000      2.28000    -58.38000
11      7.51000     -1.96000    -58.33000
11    -32.63000     -8.48000    -57.25000
11      2.61000    -22.51000    -56.96000
11     18.60000     26.42000    -56.96000
11      8.48000     28.38000    -56.96000
11     -8.16000     33.92000    -56.91000
11    -26.76000     40.77000    -57.25000
11    -20.88000     49.25000    -56.91000
11     -2.61000     40.12000    -56.91000
11     29.70000    -35.55000    -56.45000
11     18.60000     20.87000    -56.45000
11     17.30000     10.76000    -56.45000
11    -21.86000     -7.50000    -56.45000
11    -12.40000     -5.87000    -56.45000
11    -20.23000     15.66000    -56.34000
11    -28.72000      8.81000    -56.00000
11    -32.31000    -20.55000    -56.00000
11    -40.14000    -16.96000    -56.00000
11     30.02000     -0.65000    -53.84000
11    -49.60000     50.23000    -51.73000
11    -49.60000     39.79000    -51.73000
11     59.39000    -10.76000    -51.68000
11      8.16000    -11.74000    -51.68000
11     -5.87000    -26.09000    -51.68000
11      9.14000      4.57000    -51.68000
11    -36.22000     -0.98000    -50.03000
11     12.40000    -20.55000    -50.03000
11     -1.31000    -15.33000    -50.03000
11     26.43000     27.07000    -50.03000
11    -56.13000     33.60000    -49.06000
11    -24.47000     67.84000    -49.06000
11     18.60000     -0.33000    -49.06000
11    -16.64000    -26.42000    -48.21000
11     -3.59000     29.03000    -46.67000
11    -12.40000     32.62000    -46.67000
11    -47.97000      9.13000    -46.62000
11    -27.41000     -3.91000    -45.93000
11    -21.86000      1.30000    -45.88000
11     18.93000     13.37000    -45.93000
11     14.68000     25.44000    -45.93000
11     -2.28000     21.85000    -45.88000
11     27.09000    -34.90000    -45.88000
11     48.30000    -45.99000    -45.88000
11     12.40000     17.61000    -44.51000
11     -1.96000     11.42000    -44.51000
11     -6.20000     51.54000    -44.51000
11    -39.81000     -8.48000    -44.51000
11     -3.92000     -8.15000    -44.51000
11      4.24000     -5.54000    -44.51000
11    -31.33000      3.59000    -43.77000
11     33.29000      6.20000    -43.66000
11     33.94000     21.85000    -43.72000
11    -27.41000    -30.01000    -44.06000
11    -51.23000     27.40000    -43.32000
11     25.78000      5.22000    -43.26000
11     60.37000    -25.44000    -43.26000
11     52.86000    -39.14000    -43.26000
11     44.38000    -33.60000    -43.26000
11      5.55000    -14.35000    -41.33000
11      6.85000     10.44000    -41.10000
11    -52.54000     47.29000    -41.10000
11    -32.96000     36.53000    -40.99000
11     -7.83000    -25.12000    -39.68000
11    -18.93000    -10.76000    -39.62000
11     14.68000    -22.51000    -39.62000
11    -25.13000     68.50000    -37.41000
11     60.37000    -19.57000    -37.07000
11     58.41000    -32.62000    -36.90000
11     -4.24000    -16.63000    -36.10000
11    -32.31000    -13.70000    -35.19000
11    -39.49000    -18.27000    -35.19000
11     15.34000     22.83000    -35.19000
11     17.95000     16.31000    -35.19000
11     -2.94000     24.79000    -35.19000
11    -44.38000      5.22000    -35.19000
11     11.75000     10.44000    -34.79000
11     -5.22000     50.88000    -33.83000
11    -28.39000     -2.28000    -33.83000
11     26.43000     21.20000    -33.83000
11     26.76000      2.61000    -31.61000
11    -52.54000     26.75000    -30.24000
11    -36.87000     40.12000    -30.19000
11      5.87000    -12.72000    -30.19000
11    -10.12000    -25.77000    -27.74000
11    -34.92000    -32.29000    -27.74000
11     32.96000     10.44000    -27.74000
11     -4.89000     43.05000    -27.74000
11     56.78000     -4.57000    -27.74000
11      6.53000     25.44000    -27.74000
11    -36.55000      7.83000    -27.74000
11     24.47000     13.05000    -26.66000
11     -2.28000      0.98000    -26.66000
11     -8.48000    -14.35000    -25.64000
11     -1.63000    -13.37000    -25.64000
11     58.09000    -24.79000    -25.64000
11    -34.59000    -12.39000    -23.14000
11    -31.00000     -0.98000    -23.14000
11     16.64000     22.18000    -23.14000
11     10.77000     15.33000    -23.14000
11    -11.10000     21.20000    -23.14000
11    -45.36000      8.81000    -21.26000
11     56.13000     -4.89000    -17.06000
11    -27.74000      8.81000    -17.06000
11    -14.36000     30.33000    -17.06000
11     29.70000     39.14000    -14.44000
11     13.38000     25.12000    -12.90000
11      0.65000     31.96000    -11.82000
11     39.49000    -21.20000    -10.01000
11     18.93000     16.96000     -8.30000
11     -5.87000     25.12000     -8.30000
11     -0.98000     34.90000   -124.44000
11     17.95000     23.16000   -126.26000
11     -9.46000     16.63000   -126.49000
11      0.33000     25.12000   -129.73000
