# Supplementary material for: Design Principles of Pancreatic Islets: Glucose-Dependent Coordination of Hormone Pulses
Source: PLoS One. 2016 Apr 1;11(4):e0152446. doi: 10.1371/journal.pone.0152446 (PMC4818077; doi:10.1371/journal.pone.0152446)
Supplement: S2 Dataset — Three-dimensional coordinates of α and β cells within human islets (n = 28). Columns represent types, x, y, and z coordinates (μm) of cells (rows) within an islet. The numbers of the first column are 11 (α cell) and 12 (β cell). (ZIP) [file pone.0152446.s010.zip › Human/H19.txt]

12     27.74000     66.21000      0.00000
12    -52.86000    -43.38000    126.32000
12    -25.13000    -61.97000    126.32000
12    -15.34000    -55.45000    126.32000
12    -29.37000    -39.14000    126.32000
12    -18.27000    -48.93000    126.32000
12      3.26000    -45.34000    126.32000
12     -3.26000    -37.51000    126.32000
12      7.18000    -23.48000    126.32000
12     14.36000    -45.01000    126.32000
12     -2.94000    -69.47000    126.32000
12    -45.03000    -67.84000    126.32000
12    -36.55000    -61.97000    126.32000
12    -25.45000    -19.90000    121.66000
12     -2.28000    -14.03000    120.64000
12     -1.63000      0.65000    120.64000
12    -15.34000     11.09000    119.04000
12    -43.40000    -12.07000    118.02000
12    -28.72000      1.30000    117.22000
12    -28.72000     10.44000    116.26000
12    -40.46000     10.11000    116.43000
12    -29.04000     15.98000    116.43000
12    -59.72000    -30.33000    115.29000
12    -52.86000    -41.75000    115.29000
12    -52.21000    -67.52000    115.29000
12    -38.51000    -69.15000    115.29000
12    -38.51000    -61.65000    115.35000
12    -28.06000    -61.65000    115.29000
12    -17.95000    -62.30000    114.84000
12    -17.30000    -54.47000    114.84000
12      2.61000    -63.93000    114.84000
12     15.34000    -48.60000    114.84000
12     18.93000    -45.01000    114.84000
12      2.28000    -43.71000    115.12000
12      3.26000    -30.01000    115.58000
12     -7.51000    -21.53000    115.58000
12     -8.81000    -37.18000    115.58000
12     -9.14000    -50.56000    115.58000
12    -71.14000    -23.48000    115.58000
12    -78.64000     17.29000    111.88000
12    -85.82000    -31.96000    111.88000
12    -84.19000    -44.69000    110.69000
12    -99.86000    -33.27000    110.91000
12    -26.43000    -52.19000    110.97000
12     29.70000    -18.59000    109.61000
12    -28.39000    -16.31000    109.55000
12     -8.16000     -8.81000    109.49000
12     -1.31000     11.42000    107.96000
12    -11.42000     12.07000    107.16000
12    -17.30000      3.59000    106.08000
12    -30.35000     -2.61000    106.42000
12    -42.10000     -8.81000    105.17000
12    -41.44000      4.57000    105.51000
12    -18.93000    -37.18000    106.82000
12     -0.65000    -78.93000    109.89000
12      4.57000    -88.39000    103.86000
12     -2.28000    -90.68000    103.58000
12      3.92000     -4.57000    105.68000
12     11.42000      0.33000    103.81000
12     12.07000      7.18000    103.81000
12     28.39000     15.66000    103.69000
12     46.66000     -4.24000    103.47000
12     41.12000     -7.50000    103.47000
12     46.34000    -44.36000    103.47000
12    -44.05000     18.27000    103.47000
12    -50.91000     18.27000    103.47000
12    -53.84000     10.11000    102.78000
12    -70.81000     12.72000    103.18000
12    -65.92000     20.22000    103.18000
12    -77.01000     -9.46000    103.18000
12    -72.12000      3.26000    103.18000
12    -57.43000      0.98000    103.18000
12    -63.31000      9.79000    103.18000
12    -12.73000    -57.08000    103.18000
12     -6.85000    -50.88000    103.18000
12    -20.23000    -62.95000    103.18000
12     12.73000    -22.83000    103.18000
12     14.68000    -53.49000    103.18000
12     26.43000    -50.23000    103.18000
12     21.21000    -42.08000    102.73000
12    -21.86000     21.53000    102.67000
12    -11.42000     21.53000    102.67000
12    -10.12000     33.92000    102.67000
12     -0.65000     23.81000    102.73000
12    -58.41000     35.88000    101.99000
12    -65.27000     46.32000    101.99000
12    -84.52000     -0.33000    101.93000
12    -84.85000    -18.27000    101.99000
12      0.65000    -41.10000    101.99000
12      2.61000    -32.29000    101.99000
12    -68.53000    -40.45000    101.99000
12    -62.00000    -27.40000    101.99000
12    -22.52000    -25.12000    101.99000
12     -9.79000    -68.82000    101.99000
12     -0.65000    -67.52000    101.99000
12    -28.06000    -68.17000    100.85000
12    -38.18000    -82.85000    101.19000
12    -41.44000    -65.89000    101.19000
12    -32.31000    -60.02000    101.19000
12    -82.56000    -31.64000     99.77000
12    -49.28000    -73.39000    100.00000
12    -76.03000    -50.23000    100.06000
12    -89.09000    -37.84000    100.06000
12    -87.46000    -43.71000    100.06000
12     13.38000    -93.29000    100.06000
12     17.95000    -75.67000     99.54000
12      6.85000    -76.98000     99.54000
12     26.76000    -21.53000     99.54000
12     28.39000    -12.07000     99.54000
12     18.60000    -24.46000     99.54000
12    -24.80000     44.69000     99.54000
12    -32.63000     34.25000     99.54000
12    -95.94000    -23.48000     99.37000
12    -89.41000    -15.66000     99.37000
12    -61.68000    -64.91000     99.37000
12    -27.41000    -47.29000     99.37000
12    -29.04000    -22.83000     99.37000
12    -29.04000    -15.00000     99.37000
12    -24.47000    -11.74000     99.37000
12     -0.98000    -56.75000     98.75000
12    -31.65000    -38.16000     98.98000
12    -40.46000    -38.16000     98.63000
12    -49.93000    -39.79000     98.92000
12    -58.41000    -39.47000     98.92000
12     23.50000     36.21000     98.92000
12     36.87000     19.24000     98.92000
12     11.75000     36.86000     98.92000
12      3.59000     52.19000     98.92000
12    -34.92000     43.05000     98.92000
12    -46.99000     43.38000     98.07000
12    -86.48000     19.24000     98.35000
12     20.23000    -60.02000     98.35000
12     49.93000    -56.43000     98.35000
12     58.09000    -50.23000     97.55000
12     53.84000    -44.03000     97.73000
12     54.82000    -34.57000     97.27000
12     54.17000    -27.07000     96.76000
12    -15.34000    -88.07000     97.04000
12     -8.81000    -77.63000     97.04000
12    -24.80000    -78.61000     96.87000
12      1.63000     -7.50000     95.34000
12     -0.65000      4.24000     95.34000
12      0.98000     11.09000     95.34000
12      3.59000     15.98000     95.28000
12     17.30000     25.12000     95.28000
12     15.99000     11.42000     95.28000
12     20.23000      5.22000     95.28000
12     35.24000      8.48000     95.28000
12    -18.27000     10.11000     94.83000
12    -17.30000     -3.26000     94.83000
12    -12.07000      2.61000     94.20000
12    -32.63000      1.96000     94.43000
12    -34.59000     12.07000     94.43000
12    -26.43000     51.54000     94.43000
12    -13.05000     57.08000     94.43000
12    -53.84000     48.27000     94.43000
12    -48.30000     52.51000     94.43000
12    -67.88000     36.86000     94.43000
12    -79.62000     26.09000     94.43000
12    -77.34000     38.81000     94.43000
12    -94.63000      3.26000     94.43000
12    -92.68000     11.74000     93.80000
12    -38.18000    -48.27000     94.14000
12     34.59000    -22.18000     94.14000
12     53.84000    -15.66000     94.14000
12     -9.46000    -30.01000     94.14000
12    -11.42000    -38.16000     94.14000
12    -15.99000    -43.38000     94.14000
12    -19.25000    -34.90000     93.63000
12     15.66000    -13.05000     93.97000
12     14.68000     -7.18000     93.97000
12      7.51000    -67.19000     93.97000
12     69.83000    -48.60000     93.97000
12     69.18000    -41.42000     93.97000
12    -13.38000    -98.18000     93.97000
12      3.26000   -101.44000     93.97000
12    -46.01000     27.72000     93.35000
12    -49.60000     19.90000     93.35000
12    -51.89000    -24.14000     93.35000
12    -67.88000     -7.83000     93.35000
12    -67.88000    -29.68000     93.35000
12    -68.20000    -19.90000     93.35000
12     34.92000     -6.85000     92.89000
12     50.58000     -7.18000     92.89000
12    -17.62000    -61.97000     92.95000
12    -12.40000    -51.54000     92.95000
12    -49.93000    -92.63000     92.95000
12    -84.19000    -60.34000     92.61000
12    -26.11000     27.40000     92.61000
12    -10.12000     24.14000     92.61000
12     -8.48000     32.94000     92.61000
12     16.64000     48.93000     92.44000
12     23.50000     47.95000     92.15000
12     25.13000    -49.90000     91.98000
12     38.83000    -58.38000     91.98000
12     61.35000    -60.99000     91.98000
12     -3.59000    -90.02000     91.59000
12    -27.09000    -99.81000     91.53000
12    -68.85000    -41.10000     91.36000
12    -78.64000     -8.48000     91.36000
12    -90.07000     -1.63000     91.36000
12    -73.75000      0.33000     91.36000
12    -75.38000     13.05000     91.36000
12    -67.55000     16.96000     91.36000
12    -68.53000     23.81000     91.36000
12    -55.15000     31.64000     91.36000
12    -55.80000     38.16000     91.36000
12    -62.33000     43.05000     91.36000
12     33.29000     32.62000     91.36000
12      7.51000    -30.66000     90.73000
12     43.73000    -46.97000     90.73000
12    -26.76000    -66.87000     90.73000
12    -35.90000    -65.56000     90.73000
12    -26.76000    -56.10000     90.73000
12     -6.53000    -67.19000     90.05000
12    -76.03000    -48.60000     90.05000
12    -84.52000    -40.77000     90.05000
12    -96.27000    -34.25000     90.05000
12    -98.22000    -14.03000     90.05000
12   -100.18000     -3.59000     90.05000
12      8.16000    -52.19000     91.13000
12     14.36000    -44.03000     91.07000
12     21.86000    -40.45000     91.13000
12     21.86000    -33.92000     91.07000
12     26.76000    -30.66000     91.07000
12    -39.49000    -84.80000     90.96000
12    -35.90000    -76.32000     90.96000
12    -63.63000    -50.23000     90.96000
12    -55.80000     -3.26000     90.51000
12    -52.54000      3.91000     90.51000
12    -50.91000     10.76000     90.51000
12    -77.67000    -12.72000     90.51000
12    -32.96000     -9.46000     90.51000
12    -36.55000    -22.51000     90.51000
12    -15.99000    -23.81000     90.45000
12    -12.40000    -10.11000     90.39000
12     -3.26000     40.12000     89.88000
12     -3.26000     57.08000     89.88000
12     44.38000     15.33000     89.88000
12     45.69000      2.28000     89.88000
12     43.40000    -17.29000     89.88000
12     42.75000    -28.38000     89.88000
12     43.08000    -36.21000     89.88000
12     72.77000    -34.90000     89.88000
12     12.73000    -97.53000     89.88000
12     21.21000    -96.87000     89.88000
12      9.14000    -87.09000     88.46000
12    -43.40000    -77.63000     88.46000
12    -46.66000    -66.54000     88.46000
12    -51.23000    -45.34000     88.46000
12    -61.35000    -33.60000     88.46000
12    -92.35000    -50.56000     88.46000
12    -95.29000    -44.36000     88.46000
12    -93.98000    -23.48000     88.23000
12    -90.07000     24.14000     87.55000
12    -43.73000     37.51000     87.61000
12    -35.24000     32.62000     87.61000
12    -24.15000     61.32000     87.61000
12    -46.99000     60.99000     87.32000
12    -59.39000     52.84000     87.21000
12     56.78000    -79.91000     87.21000
12     48.95000    -69.47000     86.87000
12     22.52000    -61.65000     87.26000
12      1.96000    -73.71000     87.26000
12     -2.61000    -43.05000     87.26000
12     26.43000    -14.68000     87.26000
12    -63.63000    -67.84000     87.26000
12      5.55000     36.53000     87.26000
12      4.57000     51.86000     84.65000
12     64.94000     16.63000     84.54000
12     53.52000     35.55000     84.54000
12     59.39000     41.42000     84.54000
12     50.91000     50.56000     84.54000
12     41.12000     44.69000     84.54000
12     44.05000     37.84000     84.54000
12     30.67000     11.42000     84.54000
12     35.90000     16.63000     84.54000
12     27.09000     24.14000     84.42000
12     14.36000     21.85000     83.46000
12     16.64000     37.51000     83.06000
12      9.46000     32.62000     83.06000
12    -38.51000     45.99000     82.66000
12    -50.58000     46.32000     82.66000
12    -15.66000     70.45000     81.86000
12    -15.66000     56.75000     82.32000
12     10.44000     79.91000     82.32000
12     14.68000     67.84000     82.32000
12     79.62000     26.75000     85.73000
12     81.58000     15.00000     85.73000
12     78.64000      1.30000     85.73000
12     58.74000    -42.40000     85.22000
12     72.12000    -61.65000     83.91000
12     72.44000    -75.35000     83.91000
12     11.10000   -105.68000     83.91000
12     -0.65000   -107.64000     83.91000
12     -5.55000    -80.24000     83.34000
12    -26.11000    -78.93000     83.51000
12    -79.62000     28.70000     83.51000
12    -22.52000     42.73000     83.51000
12    -35.24000     63.28000     83.11000
12     69.83000    -17.61000     83.11000
12     61.02000    -11.09000     83.11000
12     67.88000    -50.88000     83.11000
12      3.59000    -10.44000     82.03000
12    -13.38000    -35.88000     82.03000
12     17.62000    -85.13000     82.03000
12     22.52000    -76.32000     82.03000
12     34.59000    -71.11000     82.03000
12    -65.27000     -7.18000     82.03000
12    -47.64000    -19.57000     82.03000
12    -92.68000      8.15000     82.03000
12     21.86000     60.02000     81.75000
12     24.47000     43.38000     81.75000
12     30.35000     54.80000     81.81000
12    -67.22000    -25.44000     81.81000
12    -23.82000    -45.99000     80.61000
12    -18.60000    -56.10000     80.90000
12     -9.46000    -49.90000     80.90000
12    -18.27000    -90.35000     80.84000
12    -34.92000    -90.68000     80.84000
12    -46.34000    -95.57000     79.99000
12    -55.15000    -76.00000     79.36000
12    -81.58000    -59.69000     79.59000
12    -74.40000    -38.49000     79.59000
12    -94.63000     -9.13000     79.59000
12   -101.16000    -13.70000     79.59000
12    -95.29000      2.61000     79.59000
12    -63.96000     17.61000     79.59000
12    -72.12000     19.24000     79.59000
12    -79.95000     14.03000     79.59000
12    -68.53000     39.79000     79.59000
12    -58.74000     36.53000     79.59000
12     -7.18000     70.45000     79.53000
12      0.98000     64.58000     79.53000
12      7.18000     63.93000     79.53000
12     56.78000     28.05000     78.62000
12     20.88000    -97.53000     78.51000
12     53.19000    -88.39000     78.51000
12     32.96000    -57.08000     78.51000
12     -3.92000    -69.47000     78.51000
12    -11.75000    -63.60000     78.51000
12    -16.97000    -76.00000     78.51000
12    -27.09000    -66.54000     78.51000
12    -33.29000    -60.99000     78.51000
12     -3.59000    -91.00000     78.51000
12    -30.02000    -98.50000     78.45000
12    -37.53000   -102.42000     78.45000
12    -19.58000    -99.48000     78.51000
12    -63.31000    -49.25000     78.51000
12    -74.40000    -51.54000     78.51000
12    -74.40000    -16.31000     78.51000
12     54.82000      0.98000     77.77000
12     32.63000      1.96000     77.77000
12     40.79000     11.74000     77.77000
12     72.44000    -33.60000     77.77000
12     59.39000    -23.81000     77.77000
12     52.86000    -32.94000     77.77000
12    -40.46000     19.24000     77.26000
12    -28.72000     18.27000     77.26000
12    -31.33000      3.91000     77.26000
12    -41.12000    -11.09000     77.26000
12    -52.21000      8.81000     76.63000
12     10.12000     -1.30000     76.92000
12      9.79000      9.46000     76.92000
12     42.10000    -18.92000     76.92000
12    -26.11000    -30.01000     76.18000
12    -14.68000    -23.81000     76.35000
12    -50.91000    -45.66000     76.01000
12    -58.74000    -17.94000     75.10000
12    -52.21000     30.99000     75.10000
12    -41.12000     29.03000     75.10000
12    -46.99000     38.81000     75.10000
12    -46.34000     60.34000     75.10000
12    -35.57000     77.96000     75.10000
12     78.97000     26.42000     74.70000
12     79.95000     14.68000     74.70000
12     77.34000     -1.63000     74.70000
12     67.88000     27.07000     74.70000
12     74.40000     37.84000     74.70000
12     42.75000     59.04000     74.70000
12     35.24000     61.65000     74.70000
12      2.61000     74.69000     74.70000
12    -11.10000     78.61000     74.70000
12     19.91000    -58.38000     74.08000
12     -5.55000     -8.81000     74.42000
12    -14.68000    -10.76000     74.42000
12     43.73000     36.53000     74.42000
12     54.17000     49.90000     74.42000
12     31.98000     25.12000     74.42000
12     59.39000     18.27000     74.42000
12     48.95000    -13.70000     74.42000
12     39.49000     -4.89000     74.42000
12     53.84000    -76.32000     74.42000
12    -35.57000    -74.69000     74.19000
12      6.85000    -74.37000     74.19000
12      6.85000    -90.35000     74.19000
12     64.29000    -53.17000     73.00000
12     69.83000    -75.35000     73.00000
12     77.01000    -53.49000     73.00000
12     81.91000    -22.18000     73.05000
12     72.12000    -15.00000     73.05000
12     81.58000    -11.42000     73.05000
12     86.80000     -2.28000     73.05000
12     58.74000    -13.37000     73.05000
12     81.26000    -40.45000     71.01000
12     43.40000    -41.75000     70.89000
12     35.24000    -38.49000     71.01000
12     41.77000    -27.07000     70.32000
12     29.04000    -26.09000     70.89000
12     22.52000     47.62000     70.89000
12     22.84000     58.71000     70.89000
12     35.57000     52.19000     70.27000
12    -14.03000     65.89000     70.15000
12    -22.19000     60.02000     70.15000
12    -31.00000     66.21000     69.98000
12    -24.80000     77.96000     69.98000
12     -0.00000     86.44000     69.93000
12     13.71000     72.74000     69.93000
12    -34.59000     54.80000     69.93000
12    -16.32000     50.23000     69.93000
12    -62.98000     49.90000     69.36000
12    -68.85000     35.88000     69.41000
12    -61.68000     32.62000     69.41000
12    -63.31000     14.35000     69.41000
12    -71.14000     23.81000     69.41000
12    -60.37000     23.48000     69.41000
12    -83.21000     17.94000     68.73000
12    -84.19000     27.07000     68.28000
12    -86.48000      7.50000     68.79000
12    -93.66000     15.00000     67.99000
12    -26.11000     86.11000     68.33000
12      1.31000     64.26000     68.39000
12     84.19000     30.66000     68.39000
12    -52.86000    -74.04000     68.50000
12    -15.99000    -96.22000     68.50000
12     -2.28000    -99.48000     68.50000
12    -16.64000    -74.37000     68.50000
12    -24.47000    -56.10000     68.50000
12    -32.96000    -61.65000     68.50000
12    -15.66000    -40.77000     68.50000
12     -6.85000    -60.99000     67.94000
12     73.10000    -65.56000     67.99000
12     88.76000    -32.94000     67.94000
12     57.43000    -42.40000     67.94000
12     38.51000    -83.17000     67.37000
12     55.80000    -62.30000     67.59000
12     33.94000    -50.23000     67.59000
12     14.03000    -81.54000     67.42000
12     25.78000    -98.50000     67.25000
12     52.86000    -87.74000     67.31000
12     62.00000    -84.48000     67.31000
12     70.16000    -84.15000     67.31000
12    -30.02000    -99.16000     67.31000
12     -7.83000   -106.66000     66.86000
12    -46.34000    -91.00000     66.06000
12    -65.59000    -70.78000     66.40000
12    -69.83000    -54.14000     66.17000
12    -65.92000    -43.05000     66.23000
12    -74.40000    -23.48000     66.00000
12    -56.78000     -0.33000     66.00000
12    -46.34000     -2.94000     65.49000
12    -53.84000     11.74000     65.32000
12     43.40000     69.47000     65.60000
12     29.37000     73.71000     65.60000
12     57.11000     71.11000     65.49000
12     55.15000     63.93000     65.49000
12     64.29000     57.41000     65.38000
12    -52.86000     66.21000     65.38000
12    -13.05000     88.39000     65.04000
12    -56.78000     40.12000     65.04000
12    -99.20000    -10.76000     64.98000
12    -77.67000    -43.38000     64.98000
12    -91.05000    -30.66000     64.30000
12     -8.16000     54.47000     64.70000
12     -8.16000     75.35000     64.70000
12    -15.01000     74.37000     64.70000
12    -40.46000     74.04000     64.58000
12     76.69000     17.94000     64.47000
12     78.32000      4.89000     64.47000
12     71.79000     30.01000     64.47000
12     77.99000     38.16000     64.47000
12     61.68000     41.75000     64.47000
12     32.63000     62.95000     64.35000
12     44.71000     59.04000     64.13000
12     38.51000     -5.87000     64.13000
12     46.66000    -21.20000     64.13000
12     52.86000    -24.14000     64.13000
12     60.04000    -30.66000     63.56000
12     67.22000    -41.75000     63.90000
12     13.05000   -101.44000     63.79000
12    -27.41000    -78.28000     63.56000
12     -7.51000    -82.52000     63.44000
12    -41.12000    -70.45000     63.44000
12    -12.40000    -25.12000     63.33000
12    -12.73000    -13.37000     63.33000
12     -7.83000     -5.22000     63.33000
12     -1.96000    -16.63000     63.33000
12     11.42000     -4.57000     62.76000
12     62.98000     26.75000     63.22000
12     72.44000     50.23000     62.59000
12     36.55000     41.10000     62.93000
12     67.22000    -11.42000     62.93000
12     54.50000     -8.15000     62.93000
12     62.98000     -0.33000     62.93000
12     80.93000    -26.09000     62.82000
12     84.52000    -12.72000     62.19000
12    -43.08000     35.55000     62.65000
12    -43.73000     58.38000     62.65000
12    -61.68000    -22.18000     62.65000
12    -51.56000    -44.69000     62.65000
12    -21.54000    -27.72000     62.65000
12     16.97000     54.80000     60.72000
12     27.09000     53.82000     60.72000
12     25.78000     45.01000     59.98000
12     36.55000    -34.25000     59.86000
12     48.95000    -34.25000     59.18000
12     76.69000    -44.69000     59.35000
12     66.57000    -56.10000     59.35000
12     67.88000    -73.06000     59.12000
12    -16.32000     53.17000     59.12000
12    -63.31000     48.93000     59.12000
12    -70.49000     36.86000     59.12000
12    -78.64000     30.66000     59.12000
12    -67.22000     27.40000     58.67000
12    -23.17000     61.97000     59.07000
12     -9.46000     64.58000     59.07000
12      1.31000     88.72000     59.07000
12      4.89000    -63.28000     58.73000
12     -3.92000    -69.47000     58.73000
12     81.58000    -58.38000     58.73000
12     34.59000     78.61000     58.73000
12     38.51000     87.09000     58.73000
12     28.72000     86.76000     58.73000
12     19.91000     68.17000     58.73000
12    -60.70000      8.81000     58.50000
12    -71.47000     13.37000     58.50000
12    -73.10000     -7.18000     58.50000
12    -81.91000    -17.94000     58.50000
12    -28.39000    -63.93000     58.38000
12    -18.27000    -70.78000     58.44000
12     42.75000    -68.17000     58.44000
12     45.36000    -50.56000     58.44000
12    -37.20000    -49.58000     58.04000
12    -21.54000    -46.32000     58.04000
12     17.30000    -63.93000     58.04000
12     27.41000    -57.41000     58.04000
12    -53.19000    -77.30000     58.04000
12      0.65000    -88.07000     58.04000
12      1.96000   -102.09000     58.04000
12     52.86000    -77.96000     58.04000
12     31.98000     29.03000     58.04000
12    -14.03000     45.01000     58.04000
12     -1.31000     61.97000     58.04000
12      8.48000     70.45000     57.53000
12     14.68000     76.32000     57.30000
12    -26.76000     72.74000     57.65000
12    -23.82000     83.17000     56.91000
12    -23.82000     33.60000     57.30000
12    -46.99000     47.29000     57.30000
12     11.42000    -81.87000     57.30000
12     52.86000    -90.35000     57.30000
12    -48.30000    -56.75000     57.30000
12     33.29000      3.91000     57.30000
12     -0.65000    -51.86000     56.85000
12    -12.40000    -50.88000     56.91000
12     38.18000    -77.96000     56.91000
12     26.76000    -77.30000     56.91000
12    -82.89000      5.87000     56.91000
12     49.60000     31.31000     56.17000
12     85.17000     29.68000     56.62000
12     87.78000     16.96000     56.62000
12    -27.74000    -19.90000     56.51000
12    -37.53000    -19.90000     56.51000
12    -50.58000    -33.27000     56.51000
12     -5.22000    -35.55000     56.51000
12    -57.76000    -48.27000     55.66000
12    -67.88000    -47.95000     55.49000
12    -91.37000    -17.94000     55.60000
12    -88.11000     -5.22000     55.43000
12    -76.03000    -33.92000     55.54000
12    -63.63000    -33.92000     55.20000
12     58.09000     74.37000     55.43000
12     59.39000     61.65000     55.43000
12     48.95000     65.89000     55.43000
12     48.95000     78.28000     55.43000
12    -44.71000     19.57000     55.09000
12    -33.61000     22.51000     55.09000
12     51.23000     49.25000     55.09000
12     23.82000    -21.85000     54.58000
12     22.19000    -44.69000     54.58000
12      9.46000    -23.16000     54.58000
12    -11.42000    -61.65000     53.95000
12    -54.50000     34.57000     53.61000
12    -51.89000     20.22000     53.61000
12    -10.77000     90.68000     53.61000
12     67.22000     23.48000     53.15000
12     75.71000     37.18000     53.21000
12     59.72000     35.55000     53.21000
12     37.53000     56.75000     53.21000
12     73.75000     65.89000     53.21000
12     29.04000     74.37000     53.21000
12     29.70000     64.91000     53.21000
12     -5.87000     76.32000     53.04000
12     -8.16000    -82.85000     52.53000
12     17.62000    -94.59000     52.53000
12     59.07000    -33.27000     52.53000
12     64.61000    -34.57000     52.02000
12     73.42000    -35.23000     52.25000
12     74.40000    -24.14000     52.19000
12     59.07000    -17.94000     52.25000
12     65.27000    -21.53000     52.13000
12     86.48000    -25.77000     52.19000
12    -19.25000    -31.96000     51.96000
12    -13.38000    -25.44000     51.96000
12    -11.75000    -13.70000     51.96000
12    -50.91000    -12.07000     51.68000
12    -61.02000    -16.96000     51.73000
12    -70.81000    -22.83000     51.73000
12     70.49000     44.03000     51.39000
12     69.18000     55.45000     51.39000
12    -34.92000     78.28000     51.39000
12    -84.19000    -27.07000     50.60000
12     28.06000    -13.70000     50.37000
12    -43.08000    -38.16000     49.80000
12     66.24000    -70.13000     48.61000
12     80.93000    -57.73000     48.61000
12      5.22000    -67.84000     48.61000
12     -7.18000    -69.15000     48.61000
12    -66.90000     49.25000     48.61000
12    -60.04000     45.34000     48.61000
12    -63.96000     36.21000     48.61000
12    -44.05000     36.21000     47.81000
12    -15.34000     59.36000     48.32000
12     24.15000     47.62000     48.83000
12     19.58000      0.98000     48.83000
12     83.54000     -5.54000     48.61000
12    -74.08000     36.86000     48.15000
12    -74.08000     25.12000     48.15000
12    -73.10000      6.85000     47.92000
12    -20.56000    -60.34000     47.81000
12     55.15000    -73.71000     47.81000
12     28.06000    -54.14000     47.07000
12     32.96000    -44.03000     47.58000
12     10.44000    -82.20000     47.47000
12    -17.95000    -69.47000     47.30000
12    -24.15000    -56.10000     47.01000
12    -12.40000    -43.05000     47.01000
12    -22.84000    -43.71000     46.39000
12     77.34000     19.90000     46.73000
12     40.14000     83.17000     46.73000
12     27.74000     84.48000     46.73000
12    -18.93000     77.96000     45.93000
12    -22.84000     87.09000     46.28000
12      8.48000     74.69000     46.28000
12      9.46000     67.19000     46.28000
12      5.87000     55.78000     46.28000
12     20.88000     58.71000     46.28000
12    -15.66000     37.18000     46.11000
12     -6.20000     43.71000     45.37000
12    -34.92000     30.66000     45.88000
12    -46.66000     47.95000     45.59000
12    -79.62000     11.09000     45.59000
12    -65.59000     10.76000     45.37000
12    -83.54000    -10.44000     45.42000
12    -89.74000    -14.35000     44.80000
12    -87.13000     -2.94000     45.25000
12    -83.54000      3.59000     45.25000
12    -38.51000    -42.73000     45.25000
12    -47.32000    -42.08000     45.25000
12    -60.04000    -54.47000     45.20000
12    -71.14000    -45.34000     44.68000
12    -33.94000    -24.79000     45.03000
12    -30.02000    -18.27000     45.03000
12    -46.99000    -20.55000     44.34000
12    -66.90000    -31.96000     44.80000
12     62.00000     73.06000     44.80000
12     92.68000     25.12000     44.80000
12     86.80000     35.88000     44.46000
12     72.77000    -48.93000     44.29000
12     81.26000    -38.16000     44.29000
12     47.64000    -28.05000     44.23000
12     40.14000    -82.52000     44.17000
12     41.44000    -70.78000     44.17000
12     30.02000    -29.36000     44.17000
12     65.92000      1.30000     44.17000
12     62.00000     -8.15000     44.17000
12     72.77000    -10.76000     43.72000
12     11.75000    -18.59000     44.00000
12      9.46000    -55.12000     44.00000
12     13.05000    -46.64000     44.00000
12      0.33000    -38.81000     44.00000
12      6.20000     24.14000     44.00000
12      7.18000     36.53000     43.83000
12     52.54000     66.21000     43.89000
12     50.25000     56.43000     43.89000
12     57.43000     56.43000     43.89000
12     46.66000     77.96000     43.89000
12      4.89000     86.11000     42.92000
12     -4.24000     82.85000     42.92000
12     -1.31000     92.31000     42.98000
12    -51.56000     27.40000     42.92000
12    -51.89000     16.63000     42.98000
12    -54.50000     34.57000     41.96000
12     46.34000    -45.99000     42.30000
12     56.78000    -48.27000     42.30000
12     -8.81000    -60.02000     42.30000
12     36.22000    -60.99000     42.30000
12     56.78000    -58.71000     42.30000
12     54.50000     27.40000     42.18000
12     65.92000     32.62000     42.18000
12     71.14000     64.26000     42.18000
12     52.21000     87.09000     42.18000
12     37.53000     93.29000     42.18000
12     37.85000     65.89000     42.18000
12     27.74000     65.89000     42.18000
12    -14.68000      2.94000     41.67000
12     -6.53000     -8.48000     41.67000
12     -0.65000    -16.31000     41.67000
12    -13.05000    -29.36000     41.73000
12     68.53000    -34.25000     41.67000
12     68.85000    -25.77000     41.73000
12     47.32000     -1.63000     41.44000
12     40.14000      6.52000     41.44000
12     86.15000     19.90000     41.44000
12    -13.38000     49.25000     41.44000
12     31.65000     46.64000     41.44000
12     37.85000     53.82000     41.50000
12     32.31000     57.08000     41.44000
12     24.47000      9.46000     40.82000
12    -28.72000     70.45000     40.82000
12    -39.16000     52.19000     40.88000
12    -24.15000     51.86000     40.88000
12    -26.43000     61.65000     40.88000
12      7.51000      3.59000     40.08000
12     -7.51000      9.46000     40.14000
12    -13.71000     15.00000     40.14000
12     75.38000     44.36000     38.71000
12     38.18000    -21.85000     38.43000
12     17.62000      0.65000     38.03000
12    -10.44000     59.36000     38.03000
12    -62.98000     46.97000     38.03000
12    -62.98000     36.53000     38.03000
12    -36.22000     60.34000     38.03000
12     62.98000     11.74000     38.03000
12     64.61000    -69.47000     38.03000
12      7.18000    -69.15000     38.03000
12     -7.83000    -71.11000     38.03000
12    -23.82000     31.64000     37.75000
12     21.21000     45.66000     37.75000
12    -42.42000     67.19000     37.75000
12     35.90000     80.56000     36.16000
12     18.27000     72.08000     36.16000
12     20.23000     83.17000     36.16000
12     -2.61000     68.82000     36.16000
12      8.16000     68.82000     36.16000
12    -15.66000     88.07000     36.16000
12     14.03000     57.08000     36.16000
12     26.43000     24.79000     36.16000
12    -30.35000      9.79000     36.16000
12     42.10000     30.33000     36.16000
12     43.73000     43.38000     36.16000
12     15.66000     15.00000     36.16000
12     15.66000     27.07000     36.16000
12     13.38000    -81.54000     36.16000
12     80.60000    -58.06000     36.16000
12    -16.64000    -41.75000     36.16000
12    -26.76000    -37.84000     36.16000
12    -77.67000      6.85000     34.79000
12    -70.49000      5.22000     34.79000
12    -56.78000      8.81000     34.79000
12    -46.66000     34.57000     34.79000
12    -46.66000     44.69000     34.79000
12     59.72000     75.35000     34.79000
12    -24.15000    -12.72000     34.79000
12    -17.62000    -18.92000     34.79000
12     -0.98000    -26.42000     34.79000
12     11.42000    -33.60000     34.79000
12     24.80000    -36.86000     34.79000
12     52.54000    -16.96000     34.79000
12    -46.66000    -18.59000     34.17000
12    -35.90000    -23.81000     34.17000
12    -32.31000     40.45000     34.17000
12    -17.95000     41.75000     34.17000
12    -10.77000     32.94000     34.17000
12      8.16000     52.19000     34.22000
12     78.97000     58.38000     34.22000
12    -18.60000     76.98000     33.71000
12    -23.82000     82.85000     34.11000
12     72.44000    -41.10000     33.60000
12     82.89000    -30.66000     33.60000
12     70.81000     -8.15000     33.66000
12     61.02000     -1.30000     33.66000
12     14.68000    -45.01000     33.66000
12     13.71000    -57.08000     33.66000
12     37.20000    -38.81000     33.66000
12    -41.44000     30.33000     33.66000
12    -35.57000     25.12000     33.66000
12    -39.81000     15.98000     33.66000
12     -0.98000     18.27000     33.66000
12     -1.63000     28.70000     33.66000
12     56.45000     59.04000     33.60000
12     63.96000     68.82000     33.66000
12     43.40000     78.93000     33.37000
12     28.39000    -15.66000     33.37000
12      9.79000    -14.68000     33.37000
12      2.61000    -10.11000     33.37000
12     13.71000     -9.46000     33.37000
12     15.01000     37.18000     33.37000
12     11.42000     45.99000     32.75000
12     64.29000     22.18000     32.80000
12     73.42000     20.87000     32.80000
12     81.91000     30.33000     32.80000
12      1.63000     83.17000     32.80000
12     -7.51000     75.35000     32.80000
12    -17.30000     70.13000     32.80000
12    -52.54000     26.75000     32.80000
12     55.15000    -54.47000     32.23000
12     62.00000    -46.32000     32.23000
12     47.97000    -43.38000     32.23000
12     54.82000    -29.36000     32.23000
12     69.51000      8.81000     32.23000
12     58.74000     48.27000     32.23000
12     57.11000     41.10000     32.23000
12     52.54000     36.86000     32.23000
12     70.16000     55.78000     32.23000
12     34.92000     20.22000     32.23000
12     45.69000     19.24000     32.23000
12     29.04000     -4.24000     32.23000
12     77.67000    -16.96000     32.23000
12     35.90000     61.65000     31.44000
12     29.04000     68.17000     31.44000
12     35.90000     90.02000     31.44000
12     52.21000     90.35000     31.44000
12     37.85000     69.15000     31.44000
12     63.63000     33.92000     31.44000
12     55.15000     27.40000     31.44000
12     31.98000     50.56000     31.44000
12     21.21000     58.06000     31.44000
12     27.09000     38.16000     31.44000
12    -13.71000     50.23000     31.44000
12      0.33000     58.06000     31.44000
12     -7.51000     -6.85000     31.44000
12    -16.97000     -0.33000     31.44000
12     64.29000    -19.57000     30.87000
12     52.21000     -6.85000     30.93000
12     40.14000      2.61000     30.93000
12     51.23000      7.18000     30.93000
12     54.82000     18.92000     30.93000
12     81.58000     19.24000     30.19000
12     72.77000     31.64000     30.41000
12     87.13000     40.77000     30.41000
12     48.62000     62.62000     30.41000
12     45.69000     52.84000     30.41000
12    -24.47000     59.69000     30.41000
12    -26.76000     49.25000     30.41000
12    -29.04000     68.17000     30.41000
12     28.06000     10.44000     30.41000
12     -1.31000      0.33000     29.96000
12      7.83000      3.91000     29.96000
12     -9.79000      7.50000     29.96000
12    -55.48000     46.64000     29.96000
12    -38.18000     50.88000     29.68000
12     40.46000    -28.05000     29.68000
12     65.92000    -30.01000     29.45000
12    -54.50000     36.21000     29.11000
12     41.12000    -17.61000     28.14000
12     63.63000    -63.28000     28.08000
12    -33.61000     59.69000     27.91000
12     70.81000     41.10000     27.74000
12     80.60000     45.99000     27.74000
12     16.32000      2.28000     27.69000
12     17.95000     15.33000     26.09000
12     23.50000     25.77000     26.09000
12     14.68000     27.07000     26.09000
12     36.55000     33.92000     26.09000
12     40.79000     42.73000     26.09000
12     19.25000     81.22000     26.09000
12     12.07000     75.02000     26.09000
12      7.18000     65.56000     26.09000
12      9.79000     62.95000     26.09000
12     31.00000     76.98000     26.09000
12    -10.44000     87.74000     26.09000
12    -27.74000      7.18000     25.01000
12    -17.30000     20.55000     25.01000
12    -25.78000     30.33000     25.01000
12     -9.79000     40.77000     25.01000
12    -16.64000    -22.83000     24.62000
12    -21.54000    -11.09000     24.62000
12    -73.75000      9.79000     24.62000
12    -58.74000      8.81000     24.62000
12     -7.51000     61.97000     24.62000
12     53.52000     74.37000     23.99000
12     77.67000     57.08000     24.05000
12    -20.56000     41.42000     24.05000
12    -37.20000     38.16000     24.05000
12    -46.01000     44.36000     24.05000
12     68.53000     -5.22000     23.54000
12     61.68000    -10.11000     23.54000
12     49.60000    -15.98000     23.54000
12      4.24000     32.62000     23.54000
12      1.63000     18.27000     23.54000
12    -10.12000     29.03000     23.54000
12     63.31000     71.43000     23.54000
12    -21.54000     77.63000     23.54000
12    -42.75000     22.51000     23.54000
12     15.01000     38.16000     22.74000
12     21.21000     46.64000     22.74000
12      9.46000     50.56000     22.74000
12     56.45000     56.10000     22.74000
12     43.40000     78.28000     22.74000
12      1.96000     86.11000     22.74000
12     69.18000     62.95000     22.74000
12    -13.71000     76.98000     22.74000
12    -14.68000     64.91000     22.74000
12     71.79000      9.13000     21.89000
12     66.90000     22.51000     21.89000
12     50.58000     34.57000     21.83000
12     57.43000     41.42000     21.89000
12     65.27000     52.84000     21.89000
12     33.61000     23.16000     21.89000
12     48.62000     17.94000     21.89000
12     29.70000    -10.11000     21.83000
12     61.35000    -46.97000     21.89000
12     58.09000    -25.44000     21.89000
12    -49.60000     28.05000     21.89000
12     62.65000    -62.95000     17.74000
12     58.09000      5.87000     17.74000
12     64.29000     31.96000     17.74000
12     78.97000     18.59000     17.74000
12     79.62000     27.72000     17.74000
12     81.58000     37.51000     17.74000
12     31.98000     87.09000     17.74000
12     27.74000     58.38000     17.74000
12     29.37000     67.52000     17.74000
12     15.34000     60.34000     17.74000
12    -31.00000     68.50000     17.74000
12    -35.90000     52.51000     17.17000
12    -33.61000     46.97000     17.45000
12    -12.73000     49.90000     17.45000
12    -54.50000     38.49000     17.45000
12     17.95000     71.11000     16.94000
12     40.46000     68.50000     16.94000
12     38.18000     53.82000     16.94000
12     27.74000     35.55000     16.94000
12     70.16000     42.08000     16.32000
12     84.85000     43.05000     16.66000
12     54.50000     24.14000     16.66000
12    -22.84000     52.19000     16.66000
12    -35.57000     61.97000     15.86000
12     -0.65000     73.39000     16.15000
12     10.12000     80.89000     15.41000
12      1.31000     63.93000     15.46000
12      0.65000     46.97000     15.46000
12     -5.22000     78.93000     15.41000
12     15.99000     23.81000     15.41000
12    -12.73000     40.77000     13.70000
12    -21.21000     41.75000     13.70000
12     73.42000     56.10000     13.70000
12     60.37000     72.41000     13.02000
12    -23.50000     77.63000     13.02000
12      9.14000     38.16000     12.22000
12     10.77000     46.97000     12.22000
12     -6.20000     58.71000     12.22000
12    -19.58000     60.02000     12.22000
12    -13.38000     72.41000     12.22000
12     42.42000     76.00000     12.22000
12     62.98000     63.28000     12.22000
12     56.78000     51.54000     12.22000
12     21.54000     45.01000     12.22000
12     57.76000     13.70000     11.31000
12     72.12000     12.72000     11.31000
12     50.58000     30.99000     11.31000
12     55.48000     37.84000     11.31000
12     41.44000     25.44000     11.31000
12     36.22000     19.24000     11.31000
12     69.18000     21.20000     11.31000
12     38.51000     38.16000     11.31000
12     49.93000     63.93000     11.31000
12     70.16000     39.47000      6.25000
12     63.63000     30.01000      6.25000
12     76.69000     44.36000      6.25000
12     84.52000     41.75000      6.25000
12     35.57000     67.84000      6.25000
12     26.76000     58.38000      6.25000
12     19.58000     67.84000      6.25000
12      7.83000     65.89000      3.75000
12      7.51000     56.43000      3.75000
12     39.81000     50.56000      3.75000
12     33.61000     29.68000      2.39000
12     21.54000     38.16000      1.88000
12     23.17000     46.97000      1.93000
12      9.46000     45.01000      1.93000
12     40.14000     75.67000      1.93000
12     54.50000     52.84000      1.93000
12     67.88000     56.10000      1.93000
12     59.39000     62.95000      1.93000
12     61.35000     40.77000      1.93000
12     44.71000     39.14000      0.00000
12    -13.71000     48.27000      2.84000
12    -26.76000     62.95000      1.59000
12     -5.83000     79.30000      1.71000
12    -15.30000     71.15000      1.71000
12    -20.19000    -29.64000    123.19000
12    -15.62000    -12.03000    122.17000
12    -17.25000      0.04000    120.41000
12    -38.79000    -20.18000    120.75000
12    -45.97000    -28.99000    120.75000
12    -78.60000    -58.02000    120.07000
12    -81.54000     -8.76000    117.22000
12    -60.00000    -16.59000    116.94000
12    -52.50000    -17.24000    116.32000
12    -46.62000     -5.83000    116.71000
12    -50.21000      4.28000    116.71000
12     13.42000    -19.20000    116.66000
12     14.07000     -9.42000    116.66000
12      4.61000     -7.46000    116.09000
12      5.26000      4.28000    116.49000
12     24.19000    -31.27000    115.63000
12    -74.69000      1.02000    114.78000
12    -71.42000     10.81000    113.36000
12    -21.17000     19.61000    113.36000
12     -8.12000     22.22000    112.56000
12    -28.02000    -28.66000    112.68000
12    -35.20000    -38.77000    112.22000
12    -44.34000    -50.19000    112.17000
12    -74.69000    -43.66000    112.05000
12    -69.47000    -34.86000    112.05000
12    -30.31000    -78.24000    111.82000
12    -27.70000    -71.06000    111.82000
12    -18.88000    -86.07000    111.82000
12    -22.47000    -11.37000    110.63000
12    -35.85000    -25.72000    110.46000
12     13.10000     17.00000    106.08000
12     18.32000     25.16000    106.08000
12     -2.57000     43.42000    105.63000
12    -13.01000     50.60000    105.80000
12    -75.01000     27.77000    105.80000
12    -72.40000     35.60000    105.23000
12    -48.25000     28.75000    105.12000
12    -35.20000     15.70000    105.40000
12    -26.06000      7.54000    105.40000
12     -7.46000    -26.70000    104.15000
12     22.56000    -31.27000    104.55000
12     35.61000    -61.28000    103.35000
12     60.74000    -63.56000    103.35000
12     54.21000    -77.59000    103.35000
12     37.24000    -76.61000    103.35000
12     27.45000    -86.72000    102.44000
12    -34.22000    -98.79000    102.16000
12   -100.14000    -11.05000    100.68000
12    -22.80000     34.62000    100.68000
12    -43.03000     34.62000    100.06000
12      8.20000      5.91000     93.69000
12    -27.37000     15.05000     93.69000
12    -44.34000    -12.35000     93.52000
12     -7.14000     13.09000     92.67000
12    -11.05000     46.36000     91.81000
12      2.00000     25.16000     91.93000
12     -1.26000    -33.55000     89.77000
12    -41.73000     10.48000     89.37000
12    -38.79000     20.92000     89.37000
12    -23.13000    -13.98000     89.37000
12    -15.62000     36.57000     88.69000
12    -19.86000     21.57000     88.69000
12    -32.59000     38.21000     88.17000
12     33.33000    -83.78000     84.71000
12    -20.84000      5.26000     83.97000
12    -13.66000     -2.57000     83.91000
12      3.63000     12.44000     83.91000
12     -2.24000      1.02000     83.40000
12     20.93000     21.57000     83.74000
12     22.56000     36.25000     83.74000
12    -49.23000    -31.92000     83.29000
12     -8.77000    -25.72000     82.09000
12     -9.42000     15.70000     82.09000
12    -22.47000     51.90000     82.09000
12     29.09000    -31.92000     81.01000
12     30.06000    -22.79000     81.01000
12    -21.50000     -4.20000     81.01000
12     -0.28000     24.18000     81.01000
12     11.14000    -43.99000     81.01000
12    -58.70000     -2.24000     79.93000
12    -53.15000     -9.09000     79.93000
12    -82.85000    -46.93000     79.93000
12    -76.32000     32.66000     79.93000
12    -30.31000    -23.77000     79.70000
12    -30.96000     -6.48000     79.70000
12    -43.03000      1.35000     79.70000
12     -3.87000     37.55000     79.53000
12     -4.20000     52.23000     79.53000
12    -19.54000     23.53000     78.28000
12    -13.01000     42.12000     78.34000
12    -66.85000    -37.47000     78.17000
12    -93.94000    -47.25000     77.83000
12    -25.09000    -15.61000     76.80000
12      8.85000     43.10000     76.86000
12     22.56000      8.52000     73.79000
12    -12.36000     -0.28000     73.79000
12     -0.28000     13.09000     73.79000
12     -1.26000    -30.62000     73.68000
12     19.95000     21.90000     73.22000
12     23.21000     31.36000     73.22000
12      8.53000     18.96000     73.22000
12    -82.85000    -13.66000     73.22000
12      8.85000    -47.90000     70.95000
12     26.47000    -64.87000     70.95000
12     24.84000    -81.50000     70.95000
12     42.14000    -92.59000     70.95000
12    -50.54000    -32.90000     70.95000
12     -5.51000    -39.10000     70.95000
12     29.09000     14.39000     70.21000
12     40.51000     29.40000     70.15000
12    -17.25000    -52.80000     70.10000
12    -22.15000    -63.23000     70.10000
12    -23.78000    -87.70000     70.10000
12    -38.46000    -89.65000     70.10000
12     20.60000      0.04000     69.93000
12    -75.34000     32.99000     69.93000
12    -65.22000     -9.74000     69.93000
12     -2.57000     39.84000     68.90000
12     -9.42000    -48.88000     68.90000
12    -35.85000    -18.55000     68.11000
12    -10.40000     43.10000     68.33000
12      9.51000     63.65000     68.33000
12     -0.61000      1.67000     67.99000
12      2.33000     -9.42000     67.99000
12     13.42000     30.38000     67.99000
12    -26.06000      3.30000     67.03000
12     65.31000    -23.44000     67.08000
12     48.99000      0.04000     65.95000
12     50.95000     29.40000     66.34000
12     14.07000     11.79000     65.43000
12     60.41000     18.63000     62.08000
12     87.17000      0.04000     62.08000
12     26.80000     26.79000     62.08000
12      2.00000     22.55000     61.63000
12    -33.57000    -90.31000     58.04000
12    -14.97000    -93.57000     57.76000
12     25.17000   -102.37000     57.02000
12     36.92000    -89.33000     57.02000
12     62.70000    -87.70000     56.34000
12     69.55000    -80.20000     55.94000
12    -24.43000    -96.83000     55.83000
12    -15.62000    -82.48000     55.20000
12    -42.05000     69.84000     52.76000
12     21.58000     10.15000     52.76000
12     10.48000      1.67000     52.76000
12     -5.83000     -4.20000     52.76000
12    -17.58000     -7.13000     51.34000
12    -20.52000    -17.57000     51.34000
12     71.83000     12.44000     51.05000
12     -4.20000    -91.61000     46.56000
12     -9.75000   -101.40000     46.56000
12     48.99000    -95.20000     46.62000
12      4.61000     -6.81000     45.54000
12    -23.78000    -91.29000     44.34000
12    -40.75000    -85.09000     44.34000
12    -72.08000     -6.48000     43.89000
12    -18.56000    -80.20000     42.41000
12      3.63000    -92.59000     42.41000
12     22.88000    -95.85000     42.41000
12     35.61000    -93.89000     42.41000
12     26.47000    -79.87000     42.41000
12     19.62000    -67.80000     42.41000
12     32.67000    -68.45000     42.41000
12     65.63000    -84.76000     42.41000
12    -31.29000    -76.28000     40.14000
12    -55.76000    -71.39000     40.14000
12     80.64000      2.98000     38.32000
12     84.56000     -6.81000     38.32000
12    -57.07000    -27.36000     36.73000
12    -14.32000    -58.02000     36.73000
12     -1.59000    -80.52000     36.73000
12     49.32000    -84.44000     32.69000
12     40.18000    -73.67000     32.69000
12     44.42000    -66.50000     32.69000
12      4.28000    -52.80000     32.69000
12      1.67000    -61.60000     32.69000
12      2.98000    -42.69000     32.69000
12    -73.71000    -10.07000     32.06000
12      1.67000     44.73000     31.67000
12    -54.78000    -15.61000     31.61000
12    -61.31000     -4.20000     31.61000
12     29.09000    -82.48000     30.41000
12     18.32000    -70.74000     30.41000
12    -66.85000    -47.58000     30.41000
12    -64.90000    -59.32000     30.41000
12    -52.17000    -36.49000     30.41000
12    -18.56000    -76.28000     29.22000
12     72.81000    -25.72000     28.94000
12     -5.51000    -68.78000     26.66000
12    -16.60000    -61.28000     26.66000
12    -29.00000    -58.02000     26.66000
12     59.11000    -75.63000     26.66000
12     29.74000    -68.13000     25.64000
12     11.46000    -84.44000     25.18000
12      7.87000    -74.98000     25.18000
12     -1.26000    -78.89000     25.18000
12    -27.70000    -31.92000     25.18000
12    -30.31000    -69.76000     24.73000
12    -52.82000    -62.26000     24.73000
12    -56.41000    -50.84000     24.73000
12    -63.59000    -20.51000     24.73000
12    -73.71000    -24.75000     24.73000
12     14.40000    -57.36000     23.59000
12     16.03000    -44.64000     23.59000
12    -44.34000    -52.47000     23.59000
12      2.98000    -60.62000     21.77000
12      4.94000    -43.01000     21.77000
12     46.05000    -65.19000     21.77000
12     36.92000    -78.56000     21.77000
12     49.32000    -80.20000     21.77000
12    -33.24000    -15.29000     21.21000
12     49.32000    -41.05000     21.21000
12    -52.50000     -9.42000     21.21000
12    -64.24000     -3.54000     21.21000
12    -75.99000    -10.07000     21.21000
12    -62.61000     26.14000     19.44000
12    -11.05000      8.20000     19.44000
12     11.46000     10.81000     19.44000
12     33.65000      2.65000     19.44000
12     46.05000      5.91000     19.44000
12     48.01000     -4.20000     19.44000
12     10.48000     -4.20000     19.44000
12     -2.89000    -54.10000     18.99000
12    -58.04000    -29.31000     18.36000
12    -64.24000    -38.77000     18.08000
12     33.65000    -55.73000     15.46000
12     23.86000    -65.84000     15.46000
12     23.86000    -77.26000     14.89000
12      1.35000    -79.54000     15.18000
12    -16.60000    -71.39000     15.12000
12     -8.44000    -63.89000     15.18000
12    -22.15000    -56.71000     15.18000
12    -34.87000    -43.66000     15.18000
12    -31.61000    -31.27000     14.61000
12    -49.89000    -36.16000     14.67000
12    -20.52000    -14.96000     14.38000
12    -25.09000     14.07000     14.38000
12    -28.02000     28.09000     14.38000
12    -53.80000     11.79000     14.38000
12    -68.49000      8.20000     14.38000
12      2.65000    -25.72000     14.10000
12     18.97000    -52.47000     13.08000
12     27.78000    -41.05000     13.08000
12     22.56000     12.44000     13.08000
12      2.00000     19.29000     13.08000
12      2.65000     26.79000     13.08000
12     -8.77000     21.57000     13.08000
12    -40.10000     35.92000     12.11000
12    -40.75000     14.07000     12.39000
12     60.41000     -4.20000     12.39000
12     70.85000     -4.85000     12.39000
12     70.53000    -16.59000     11.88000
12    -17.91000    -45.29000     12.17000
12     46.05000    -51.17000     12.17000
12     28.76000     -9.42000     11.65000
12     45.08000    -14.63000     11.71000
12    -49.56000     28.42000     11.43000
12    -44.34000     49.62000     11.43000
12    -12.68000     28.75000     11.43000
12     -2.57000     35.92000     11.43000
12      9.18000    -42.36000     11.43000
12     10.16000    -64.87000     11.43000
12    -46.30000    -21.16000     10.69000
12    -65.22000    -19.53000     10.69000
12    -71.42000     -7.13000     10.69000
12    -59.68000     -7.79000     10.69000
12    -35.20000    -10.39000     10.69000
12    -19.54000    -28.01000     10.69000
12     47.03000    -39.42000     10.69000
12     62.04000    -43.66000     10.69000
12     46.05000    -68.13000     10.35000
12     33.33000    -70.41000     10.40000
12     64.33000    -27.68000      8.13000
12     44.10000     -1.59000      8.13000
12     31.04000      2.65000      8.13000
12     43.44000     10.48000      8.13000
12     15.38000    -16.59000      8.13000
12     12.77000     -2.89000      8.13000
12      1.02000    -11.37000      8.13000
12    -12.36000      2.33000      8.13000
12      4.61000      8.20000      8.13000
12    -46.62000     -0.28000      8.13000
12     -2.24000    -49.54000      8.13000
12     26.47000    -48.56000      2.73000
12     28.11000    -29.64000      2.73000
12      3.31000    -28.99000      2.73000
12    -17.25000    -17.90000      2.73000
12    -31.61000    -28.66000      2.73000
12    -29.00000      1.35000      2.73000
12    -10.73000     16.35000      2.73000
12      6.89000     21.57000      2.73000
12     21.91000     11.79000      2.73000
12    -26.39000     23.53000      2.73000
12    -29.33000     42.45000      2.27000
12    -53.48000     10.48000      1.88000
12    -36.18000     17.00000      1.88000
12    -13.66000     37.88000      1.25000
12     33.00000    -15.29000      1.19000
12     54.54000    -16.27000      1.19000
12     59.11000      3.96000      1.19000
12     49.97000     28.75000      1.02000
12     61.72000     16.35000      1.02000
12     63.35000     23.85000      1.02000
12     -0.94000     39.18000      0.97000
12     -7.14000     60.38000      0.97000
12     33.00000     18.63000      0.74000
11    -28.67000    -45.62000    127.23000
11    -12.36000    -38.77000    127.00000
11    -10.40000    -56.06000    126.15000
11    -23.45000    -43.34000    126.21000
11    -38.79000    -40.40000    125.58000
11    -14.32000    -67.47000    125.58000
11    -24.11000    -69.76000    123.14000
11    -61.63000     -3.22000    118.59000
11    -66.20000     -9.42000    118.42000
11     27.13000     -5.50000    117.79000
11     20.60000      1.35000    117.85000
11     13.10000    -68.13000    117.62000
11      7.22000    -73.02000    116.88000
11     16.68000    -55.73000    116.83000
11     14.07000    -33.23000    115.80000
11    -45.32000     18.31000    115.80000
11    -32.26000     31.03000    114.10000
11    -54.13000     15.05000    114.55000
11    -69.79000    -47.58000    113.07000
11    -64.57000    -43.66000    113.02000
11    -19.86000    -68.13000    113.07000
11    -63.59000    -70.74000    111.03000
11    -48.91000    -84.44000    110.40000
11    -27.04000    -44.64000    110.63000
11    -49.23000    -58.02000    109.83000
11    -64.24000    -57.69000    109.49000
11    -56.74000    -52.14000    109.83000
11     26.47000    -67.47000    109.89000
11     19.95000    -78.24000    109.44000
11    -28.67000    -88.68000    107.84000
11    -35.85000    -74.98000    106.99000
11    -37.49000    -48.56000    104.77000
11    -54.13000    -65.84000    105.00000
11     54.54000     -8.44000    105.91000
11     37.57000    -47.25000    105.57000
11     44.10000    -29.96000    105.57000
11     39.85000    -37.14000    105.57000
11     47.36000    -19.20000    105.06000
11    -66.53000    -15.61000    105.34000
11    -55.43000     -2.57000    105.34000
11    -71.10000    -30.29000    105.34000
11    -49.89000    -22.79000    105.34000
11    -51.52000    -30.29000    104.72000
11    -57.39000    -13.00000    104.60000
11     14.40000    -37.47000    104.60000
11      8.53000    -48.56000    104.60000
11      9.51000    -62.58000    104.60000
11      6.89000    -69.11000    104.60000
11     21.58000     -1.91000    104.32000
11     -3.55000    -18.22000    104.38000
11     14.40000    -14.96000    104.32000
11     -9.10000    -35.84000    104.32000
11    -18.23000    -47.58000    104.38000
11    -65.55000     -5.18000    103.64000
11    -50.86000    -83.46000     99.94000
11    -63.59000    -70.74000     99.54000
11    -44.66000    -53.12000     99.37000
11    -54.13000    -49.54000     99.37000
11    -53.48000    -56.71000     98.98000
11     24.84000    -66.50000     99.20000
11     13.75000    -65.19000     99.20000
11     31.37000    -39.75000     97.67000
11    -27.70000    -87.37000     96.30000
11    -61.96000    -56.38000     95.79000
11    -44.66000    -59.65000     95.85000
11    -76.64000    -25.40000     95.00000
11    -53.80000    -32.90000     94.71000
11    -53.48000    -13.00000     93.12000
11    -58.04000    -77.26000     92.10000
11    -60.00000     17.33000     90.68000
11    -63.59000      5.91000     89.94000
11    -83.50000      6.24000     90.28000
11    -41.73000     -0.61000     90.16000
11     48.66000    -71.71000     97.73000
11     63.02000    -39.75000     96.99000
11     60.41000    -28.99000     96.70000
11     36.92000    -35.51000     95.00000
11     33.33000    -50.84000     94.94000
11    -39.12000    -56.71000     94.26000
11    -21.17000    -73.02000     94.09000
11     17.66000    -66.82000     93.80000
11     26.47000     -4.85000     93.40000
11     33.65000     -2.89000     93.40000
11     55.84000     -6.15000     93.01000
11    -34.22000    -90.96000     92.61000
11    -21.17000   -101.72000     92.15000
11     -0.94000    -22.46000     92.44000
11     -4.53000    -15.29000     92.15000
11      8.20000    -18.55000     91.24000
11     16.03000    -53.78000     91.70000
11    -20.84000    -49.54000     91.70000
11    -26.06000    -39.10000     91.19000
11    -44.66000    -43.66000     90.73000
11    -37.81000     55.82000     90.51000
11     45.73000    -79.54000     90.51000
11     67.27000     -2.57000     90.51000
11    -37.81000    -29.96000     89.99000
11    -26.06000    -30.62000     89.99000
11    -88.07000    -33.88000     89.31000
11    -82.19000    -29.64000     89.31000
11    -51.19000    -56.71000     88.97000
11      4.61000    -80.52000     88.97000
11     13.75000    -74.65000     87.95000
11     10.48000    -60.62000     88.29000
11     48.66000    -59.65000     88.23000
11    -50.54000     39.18000     87.83000
11    -87.09000    -12.03000     87.83000
11    -40.42000    -70.41000     86.98000
11    -52.17000    -84.44000     86.98000
11     34.96000    -43.34000     86.53000
11     50.95000    -44.64000     86.53000
11     80.32000    -26.05000     86.53000
11     71.18000    -10.72000     86.53000
11     71.18000      9.50000     85.79000
11     40.51000     27.77000     86.18000
11     33.33000     47.34000     86.13000
11     13.10000     59.08000     86.07000
11     22.23000    -22.79000     86.07000
11     -2.24000    -58.67000     86.07000
11    -67.18000    -60.30000     85.62000
11    -58.04000    -52.14000     85.62000
11    -41.40000    -61.60000     85.62000
11     19.95000      6.24000     84.82000
11    -46.62000    -53.78000     83.63000
11    -38.14000    -49.21000     84.08000
11     57.15000      8.20000     82.89000
11     49.97000     -5.18000     82.89000
11     50.30000      9.18000     82.89000
11     47.36000     24.51000     82.89000
11     15.38000    -65.19000     82.89000
11    -35.20000    -37.14000     81.75000
11    -54.78000    -36.49000     81.75000
11    -55.11000    -27.03000     81.75000
11    -59.68000    -80.85000     81.75000
11    -55.11000     21.90000     81.75000
11    -64.57000     28.75000     81.24000
11     14.07000    -14.31000     81.41000
11     19.30000     -4.85000     81.41000
11     29.09000     -2.57000     81.41000
11     15.71000    -51.49000     81.41000
11     17.99000    -35.18000     80.16000
11    -77.95000     -4.85000     80.16000
11    -77.95000      3.30000     80.16000
11    -86.43000      3.30000     80.16000
11    -30.63000     53.21000     80.22000
11    -81.54000    -27.36000     78.06000
11    -91.33000    -28.66000     78.06000
11    -86.76000    -36.81000     78.06000
11    -50.54000    -60.62000     78.06000
11     60.41000    -67.47000     78.06000
11     50.62000    -58.99000     78.06000
11     69.55000     -1.91000     78.06000
11     49.64000     18.96000     77.88000
11      6.24000    -32.90000     77.26000
11      0.37000    -21.16000     77.26000
11     -8.44000      7.22000     77.26000
11    -44.66000    -69.76000     76.24000
11    -50.86000    -86.72000     76.18000
11    -45.97000    -77.91000     76.18000
11      2.98000    -81.17000     76.24000
11      5.26000    -66.17000     76.24000
11     46.05000    -75.63000     75.61000
11     61.39000    -33.23000     75.61000
11     51.28000    -23.77000     75.61000
11     50.95000    -45.29000     75.61000
11     31.04000    -14.31000     75.67000
11     12.77000    -26.70000     75.67000
11      2.65000    -43.66000     75.21000
11    -11.38000     26.79000     75.21000
11    -29.33000     29.72000     75.21000
11      4.94000     52.88000     74.42000
11     16.36000     49.62000     74.42000
11     23.54000     64.30000     74.42000
11     33.98000     39.84000     74.42000
11     49.97000     39.51000     74.42000
11     43.77000     48.64000     74.42000
11    -44.99000     11.13000     73.79000
11    -91.66000    -19.53000     73.79000
11    -56.74000    -54.75000     73.73000
11    -62.61000    -59.97000     73.51000
11    -39.77000    -46.27000     73.51000
11    -65.22000      4.61000     73.11000
11    -53.15000     55.82000     73.11000
11    -22.47000     11.79000     72.26000
11    -19.86000     36.57000     72.65000
11     50.62000      8.85000     72.65000
11     55.52000      8.85000     72.65000
11     65.31000      9.83000     72.65000
11     23.54000    -43.66000     72.26000
11      9.18000    -60.30000     72.26000
11      1.67000    -51.49000     72.26000
11    -10.07000     19.94000     71.52000
11    -29.33000     44.40000     71.52000
11    -47.93000     47.34000     71.52000
11    -34.55000    -38.77000     71.12000
11    -24.43000    -38.12000     71.18000
11    -40.10000    -29.31000     71.18000
11    -54.78000    -25.07000     71.18000
11    -59.02000    -33.88000     71.18000
11    -69.47000    -30.62000     71.18000
11    -34.22000    -54.10000     70.66000
11     15.38000    -72.04000     70.72000
11     38.87000    -65.52000     69.98000
11     42.14000    -53.12000     70.44000
11     21.25000    -27.36000     70.27000
11     22.88000    -12.03000     70.27000
11     12.44000    -15.29000     69.53000
11    -53.80000     18.96000     68.67000
11    -80.23000     -1.91000     68.67000
11    -47.28000    -54.10000     68.67000
11    -62.61000    -78.56000     68.67000
11     43.77000     17.00000     67.54000
11    -76.97000    -30.62000     67.59000
11    -85.46000    -35.51000     67.59000
11    -45.97000    -20.83000     66.91000
11    -70.44000    -37.47000     66.91000
11    -47.60000    -65.52000     66.97000
11      4.61000    -34.86000     66.06000
11    -33.57000      9.18000     66.12000
11    -36.83000     16.35000     66.12000
11    -49.56000    -84.11000     66.00000
11     55.19000    -51.49000     66.00000
11      6.89000    -25.72000     65.55000
11    -40.42000      3.30000     64.35000
11    -50.86000     33.64000     64.35000
11     48.66000    -81.50000     63.22000
11      2.65000    -78.24000     63.16000
11    -34.55000    -75.96000     63.16000
11    -57.39000    -67.15000     63.22000
11     31.04000    -18.87000     62.71000
11      5.26000      8.20000     62.71000
11    -12.68000      5.91000     62.71000
11    -21.17000     -6.48000     62.19000
11    -40.10000     -9.09000     62.65000
11    -33.90000     -8.11000     62.65000
11    -51.52000    -11.37000     62.59000
11     52.58000     12.44000     61.45000
11     -9.42000     25.81000     61.45000
11    -19.86000     11.79000     61.45000
11    -20.52000     24.18000     61.45000
11    -27.70000     17.00000     61.45000
11    -55.76000     52.23000     61.06000
11    -31.29000     44.40000     61.17000
11      5.26000     47.99000     61.17000
11     13.42000     39.18000     61.23000
11      3.63000     30.38000     61.23000
11     48.99000     39.84000     61.23000
11    -44.01000      9.83000     60.60000
11    -30.63000    -37.79000     60.60000
11    -41.40000    -34.53000     60.60000
11    -41.73000    -43.34000     60.60000
11     11.79000    -71.39000     60.60000
11     12.44000    -40.73000     60.60000
11      7.87000    -50.51000     60.60000
11     -0.94000    -40.08000     60.03000
11     -3.22000    -23.77000     59.86000
11     24.19000    -34.86000     59.86000
11     36.92000    -38.45000     59.92000
11     42.46000    -26.05000     59.86000
11     41.49000    -15.29000     58.67000
11    -34.22000     54.84000     58.90000
11    -39.12000    -56.71000     57.99000
11    -56.41000    -55.73000     57.99000
11     15.05000    -30.62000     57.53000
11     56.82000    -56.06000     57.76000
11     57.15000    -43.01000     57.76000
11    -59.02000     24.83000     57.53000
11    -64.57000     20.59000     57.48000
11     12.44000     85.17000     57.36000
11    -80.89000     -3.54000     55.71000
11    -47.60000    -66.17000     55.71000
11    -47.28000    -49.21000     55.71000
11    -70.44000    -38.12000     55.71000
11    -70.44000    -28.33000     55.71000
11    -48.58000    -85.74000     55.88000
11    -44.01000    -89.33000     55.88000
11      6.24000    -33.88000     55.60000
11    -45.64000    -25.07000     55.60000
11    -35.53000    -27.68000     55.60000
11    -30.63000     63.65000     55.60000
11    -32.92000     11.13000     55.03000
11    -48.25000      2.33000     54.80000
11    -62.94000    -42.69000     55.14000
11    -85.13000    -36.49000     54.86000
11    -71.75000    -50.51000     54.86000
11    -90.35000    -24.75000     54.75000
11    -71.10000     -1.91000     54.80000
11     14.73000     16.35000     54.58000
11     30.06000    -28.66000     54.58000
11     72.49000      1.02000     54.41000
11     40.51000     10.15000     53.78000
11    -38.14000    -69.11000     52.87000
11    -46.30000    -73.02000     52.87000
11     45.08000    -76.93000     52.87000
11    -37.16000     -4.85000     52.36000
11    -49.89000     -3.87000     52.36000
11    -60.33000     -3.87000     52.36000
11    -43.36000     57.45000     52.36000
11     35.61000     39.51000     52.36000
11     38.87000     47.99000     52.36000
11     58.13000     46.03000     52.42000
11     53.23000     -9.09000     51.79000
11      4.94000      1.02000     52.07000
11     -8.44000     10.15000     52.07000
11    -31.29000    -48.88000     51.28000
11    -31.94000    -56.71000     51.28000
11    -32.26000    -74.98000     51.28000
11    -54.45000    -72.04000     51.28000
11    -54.13000    -62.26000     51.28000
11    -22.47000     16.68000     51.28000
11    -15.95000     23.85000     51.28000
11     -5.83000     24.83000     51.28000
11     51.28000     11.46000     51.22000
11     63.35000     14.07000     51.22000
11     53.89000     17.66000     51.22000
11     34.31000    -24.42000     50.26000
11    -52.82000     55.17000     50.71000
11      6.57000     47.66000     50.82000
11      9.51000     60.71000     50.82000
11     31.70000     -5.83000     50.60000
11    -42.05000      2.98000     50.60000
11     49.64000    -21.81000     50.08000
11     66.29000    -44.64000     50.08000
11    -33.24000    -34.86000     50.08000
11    -23.45000    -70.41000     50.08000
11    -38.14000    -62.26000     50.08000
11     11.14000    -72.69000     50.08000
11     -1.59000    -75.63000     50.08000
11     13.10000    -10.72000     50.08000
11     45.73000     22.55000     50.08000
11     48.66000     39.84000     49.46000
11     73.79000     50.93000     49.46000
11     22.23000     22.22000     49.46000
11     13.75000     50.27000     49.35000
11     14.07000     38.86000     49.29000
11    -25.09000     22.87000     49.35000
11      0.04000    -26.70000     49.35000
11     38.87000    -35.18000     49.35000
11    -42.38000     14.07000     49.35000
11     -9.75000     34.94000     49.35000
11    -60.65000    -26.70000     49.35000
11     64.65000    -56.38000     49.18000
11    -24.76000     -2.24000     48.72000
11      2.33000     12.76000     48.72000
11     -1.59000     68.54000     48.04000
11     -2.89000     53.21000     48.04000
11    -15.95000     66.26000     48.04000
11     17.99000    -30.62000     47.07000
11    -41.40000    -53.12000     47.07000
11    -29.33000    -62.91000     47.07000
11    -62.94000     17.00000     47.07000
11    -57.72000     22.55000     47.07000
11    -62.94000     24.83000     47.07000
11     15.05000     83.54000     47.07000
11     39.20000    -11.37000     47.07000
11     34.31000     20.92000     47.07000
11     38.22000     28.75000     47.07000
11     24.52000     33.64000     47.07000
11     50.30000    -84.44000     46.33000
11     47.36000    -58.99000     46.33000
11     26.15000    -62.26000     46.33000
11     17.66000    -61.28000     46.33000
11      2.65000    -54.10000     46.33000
11     25.17000    -38.12000     46.33000
11    -49.23000    -57.36000     46.33000
11    -26.06000     42.12000     46.33000
11    -45.64000    -31.92000     45.82000
11     46.05000    -36.16000     44.68000
11    -51.52000    -47.90000     45.20000
11    -55.11000    -39.10000     45.20000
11    -74.69000    -15.94000     44.85000
11    -82.52000    -34.21000     44.85000
11     21.25000    -20.83000     44.12000
11    -62.61000    -38.77000     44.17000
11     10.16000    -26.38000     43.60000
11     -3.87000    -46.27000     43.60000
11     42.79000     14.39000     43.60000
11    -39.12000     -9.74000     42.18000
11    -49.56000     -4.20000     42.18000
11    -61.63000     -4.85000     42.18000
11    -59.02000    -44.64000     42.18000
11     -6.81000    -33.88000     41.73000
11    -19.54000    -33.23000     41.73000
11     59.76000    -21.16000     41.73000
11     59.43000    -40.40000     41.73000
11    -57.39000    -19.20000     41.73000
11     34.63000     35.60000     41.73000
11     32.35000      7.54000     41.73000
11    -46.95000     57.78000     41.73000
11    -42.38000      2.33000     40.59000
11    -54.13000     52.23000     40.59000
11    -24.76000     20.27000     39.45000
11     62.37000    -55.08000     38.26000
11    -28.02000      0.37000     38.26000
11    -66.85000     18.63000     37.07000
11    -62.61000     27.12000     37.07000
11     34.63000    -52.47000     37.07000
11     52.25000    -69.43000     37.07000
11    -38.14000    -57.04000     37.07000
11    -23.45000    -66.17000     37.07000
11     39.20000     -9.74000     36.67000
11     19.95000    -28.33000     36.67000
11    -39.12000    -35.18000     36.73000
11    -29.65000    -54.43000     36.73000
11    -10.07000     24.83000     36.73000
11      8.20000     12.11000     36.73000
11    -44.66000     20.59000     36.67000
11     28.11000    -60.95000     36.10000
11     25.50000    -49.54000     36.10000
11     43.44000    -56.06000     36.10000
11    -35.20000    -65.19000     36.10000
11    -30.96000    -46.93000     36.10000
11    -50.54000    -59.65000     36.10000
11    -71.42000    -26.05000     35.59000
11    -48.58000    -44.97000     35.13000
11    -56.09000    -52.80000     35.13000
11    -12.68000    -48.88000     35.13000
11    -65.88000    -21.48000     35.02000
11    -76.32000    -38.45000     34.56000
11    -87.74000    -30.94000     34.56000
11    -84.48000    -17.24000     34.56000
11    -84.15000     -3.54000     34.56000
11    -42.05000    -70.41000     34.62000
11    -45.64000    -52.14000     34.56000
11    -65.22000    -37.47000     33.54000
11     -6.48000    -30.94000     31.61000
11    -16.27000    -29.31000     31.61000
11    -29.00000    -18.22000     31.61000
11    -41.73000     -9.09000     31.61000
11    -51.52000     -2.89000     31.61000
11     11.14000    -23.12000     30.93000
11     30.72000    -29.64000     30.70000
11     -0.94000    -34.86000     29.96000
11    -42.71000      1.67000     29.39000
11     62.37000    -36.49000     29.39000
11     45.73000    -23.12000     29.22000
11     19.62000    -19.20000     28.71000
11    -28.02000     21.57000     28.08000
11      0.04000    -16.59000     28.25000
11    -55.43000     18.31000     27.40000
11     -3.55000    -42.69000     26.72000
11    -41.73000    -35.84000     26.09000
11    -32.59000    -46.93000     26.09000
11    -36.18000    -39.75000     26.09000
11     27.45000    -48.56000     26.09000
11     45.08000    -52.47000     25.75000
11     29.74000    -58.34000     25.81000
11     30.06000    -21.16000     25.81000
11    -20.84000    -41.38000     25.36000
11      8.85000    -29.64000     24.39000
11     -3.87000    -25.72000     24.39000
11     20.60000    -26.70000     24.39000
11    -43.03000    -17.57000     23.88000
11     17.99000    -34.21000     23.88000
11    -37.81000      8.85000     23.88000
11    -14.32000    -48.56000     23.88000
11    -43.69000    -26.70000     23.88000
11     25.50000    -36.81000     23.65000
11     34.31000    -44.32000     23.65000
11     39.85000    -38.45000     23.59000
11     74.44000    -36.16000     22.34000
11    -16.93000    -32.57000     21.03000
11     -3.87000     -8.11000     21.03000
11     57.80000    -56.06000     20.12000
11     52.58000    -30.62000     19.39000
11     65.63000    -31.92000     19.39000
11     58.78000    -16.59000     19.39000
11     31.04000    -29.64000     19.39000
11    -14.32000     -2.24000     18.59000
11     -7.79000    -34.86000     18.42000
11    -44.66000      0.04000     18.25000
11     -2.24000    -15.94000     18.19000
11      6.24000    -15.94000     18.19000
11     14.07000    -15.94000     18.19000
11     43.77000    -27.68000     18.19000
11     13.42000    -30.62000     14.04000
11    -27.37000      1.35000     14.10000
11     31.70000    -21.81000     14.10000
11     52.91000    -21.81000     11.37000
11     41.16000    -21.48000     11.37000
