# Supplementary material for: Design Principles of Pancreatic Islets: Glucose-Dependent Coordination of Hormone Pulses
Source: PLoS One. 2016 Apr 1;11(4):e0152446. doi: 10.1371/journal.pone.0152446 (PMC4818077; doi:10.1371/journal.pone.0152446)
Supplement: S2 Dataset — Three-dimensional coordinates of α and β cells within human islets (n = 28). Columns represent types, x, y, and z coordinates (μm) of cells (rows) within an islet. The numbers of the first column are 11 (α cell) and 12 (β cell). (ZIP) [file pone.0152446.s010.zip › Human/H20.txt]

12      0.65000      0.98000      0.17000
12    -31.98000    -42.73000    189.77000
12    -53.84000    -51.21000    190.62000
12    -47.32000    -67.84000    189.03000
12    -26.76000    -25.44000    188.51000
12    -28.06000    -16.31000    184.08000
12    -28.06000     -7.18000    183.00000
12    -13.71000     -3.91000    181.29000
12    -12.40000    -18.59000    181.52000
12    -12.07000    -26.09000    180.27000
12     -7.51000    -31.31000    179.59000
12    -43.40000    -58.06000    179.82000
12    -42.42000    -73.71000    177.77000
12    -27.41000    -73.71000    177.49000
12    -31.00000    -62.95000    177.54000
12    -40.46000    -80.89000    176.35000
12    -80.28000     20.87000    175.95000
12    -77.34000     26.75000    175.15000
12    -17.62000      9.13000    175.15000
12    -32.31000     23.48000    174.81000
12    -46.66000     32.29000    173.96000
12    -57.43000     32.29000    172.88000
12    -39.49000     35.55000    171.63000
12    -27.74000      1.30000    171.69000
12    -37.85000     -0.00000    170.95000
12     -8.48000    -17.29000    170.66000
12     -3.26000     -0.98000    170.15000
12      0.33000    -23.81000    169.58000
12     -4.57000    -39.14000    169.64000
12    -14.03000    -39.47000    168.62000
12     -9.14000    -30.33000    168.62000
12     -0.00000    -10.44000    168.45000
12    -24.80000     26.75000    168.11000
12    -10.44000      6.85000    167.71000
12    -20.56000    -75.67000    166.91000
12    -10.77000    -54.80000    166.51000
12      2.94000    -33.27000    165.77000
12    -45.36000     21.85000    165.49000
12     14.36000     -9.79000    165.32000
12    -18.27000    -68.17000    165.60000
12    -25.78000    -90.35000    165.09000
12    -18.60000    -85.13000    163.90000
12    -23.50000     10.11000    163.73000
12    -34.59000     23.48000    163.05000
12      7.51000     -2.61000    162.59000
12    -46.99000     33.27000    160.54000
12    -37.53000     35.88000    160.94000
12    -60.04000     33.60000    159.41000
12      2.28000    -45.99000    159.58000
12     -3.26000    -40.12000    159.58000
12      0.98000    -21.85000    159.58000
12     14.36000    -21.53000    159.58000
12      9.46000    -15.98000    157.99000
12     -5.87000     -3.26000    158.33000
12    -34.26000    -83.17000    157.30000
12    -28.72000    -79.91000    157.30000
12     -7.83000    -71.43000    156.85000
12    -13.71000    -64.26000    157.25000
12      3.26000    -72.08000    156.34000
12      5.55000    -65.89000    156.34000
12     -6.85000    -57.73000    156.39000
12    -25.78000     28.05000    156.39000
12     -9.79000      1.63000    156.17000
12     -0.98000      4.24000    155.60000
12     -6.53000     11.74000    155.94000
12     10.12000    -35.88000    155.43000
12    -15.01000    -55.78000    155.43000
12    -15.99000    -74.69000    155.09000
12     -6.85000    -81.22000    154.97000
12     18.60000    -10.11000    154.75000
12     -0.33000    -31.64000    154.58000
12     -9.14000    -11.74000    153.89000
12     -9.14000    -25.12000    154.23000
12    -25.45000    -92.63000    154.23000
12      7.18000      0.65000    150.20000
12    -38.83000     34.57000    150.20000
12    -48.30000     36.21000    149.74000
12    -69.83000     35.23000    149.29000
12    -62.00000     39.14000    148.55000
12    -60.70000     32.29000    148.83000
12     18.93000    -21.53000    148.49000
12      1.31000    -44.69000    147.98000
12     -8.16000    -34.25000    147.53000
12     -0.98000    -20.87000    147.41000
12     11.42000     -5.54000    147.47000
12     23.50000    -15.66000    146.28000
12      9.46000      7.50000    146.05000
12    -28.72000     30.01000    145.93000
12    -76.36000     41.75000    145.54000
12    -83.87000     34.90000    144.06000
12     -7.83000    -68.17000    146.45000
12     -3.59000    -73.39000    144.57000
12      2.28000    -73.06000    144.17000
12    -12.73000    -80.89000    144.46000
12    -20.56000    -73.71000    144.34000
12    -12.40000    -57.08000    143.77000
12     -0.33000    -54.47000    144.06000
12      2.61000    -34.90000    143.94000
12     -9.79000      6.20000    143.89000
12     24.80000     -0.00000    143.32000
12     -5.22000     20.55000    143.55000
12    -16.97000     -2.61000    143.60000
12     -5.22000     -1.30000    143.60000
12      0.65000      6.52000    143.60000
12     10.12000    -26.75000    142.52000
12     11.42000    -15.00000    142.69000
12     -9.14000    -21.20000    142.47000
12    -24.47000    -91.65000    141.50000
12    -29.37000    -83.50000    141.61000
12    -20.23000     43.38000    141.27000
12    -46.01000     32.94000    138.88000
12    -50.91000     40.45000    138.94000
12    -71.14000     37.51000    138.88000
12     18.27000    -40.77000    138.43000
12     19.91000    -27.40000    138.43000
12     20.88000      5.54000    138.43000
12    -59.72000     39.47000    138.03000
12    -68.20000     43.38000    138.09000
12    -67.22000     29.68000    137.80000
12    -58.09000     30.99000    137.80000
12      4.89000     16.63000    137.52000
12    -20.23000     20.22000    137.35000
12    -12.40000     44.69000    137.24000
12    -38.18000     34.57000    136.61000
12     -4.57000    -45.34000    136.89000
12     12.40000     -4.57000    136.16000
12     27.41000    -15.33000    136.33000
12    -11.75000    -65.89000    135.08000
12      6.85000    -43.05000    134.79000
12     -1.96000    -25.77000    134.17000
12     10.44000      9.13000    134.11000
12     31.33000     13.70000    133.54000
12    -85.17000     34.90000    133.60000
12    -77.99000     42.08000    133.43000
12    -91.05000     18.27000    133.03000
12    -15.34000     -5.54000    132.80000
12     23.50000     -4.89000    132.57000
12    -15.01000    -82.52000    132.57000
12     -5.87000    -73.06000    131.89000
12    -97.90000     14.35000    131.61000
12   -105.08000      4.57000    131.27000
12     12.40000     29.68000    130.81000
12     -0.33000     39.14000    131.10000
12     37.53000      6.85000    130.24000
12    -24.47000     35.23000    129.22000
12    -38.83000     50.23000    128.99000
12    -20.56000     58.38000    127.63000
12    -49.28000     31.96000    127.97000
12    -50.25000     43.05000    127.91000
12    -59.07000     40.77000    127.97000
12    -68.86000     40.45000    127.29000
12    -26.43000    -73.71000    126.95000
12    -36.55000    -81.87000    126.95000
12    -18.93000    -93.61000    126.55000
12      0.98000    -60.02000    126.66000
12     21.54000    -35.55000    125.87000
12      8.16000    -26.42000    125.70000
12    -16.64000     42.73000    125.87000
12    -39.16000     35.88000    125.58000
12    -67.55000     32.29000    125.07000
12     15.01000     40.77000    124.05000
12      6.20000      9.13000    123.93000
12    -14.36000    -57.73000    123.93000
12     40.14000    -10.44000    123.08000
12     34.26000     15.33000    123.08000
12    -78.32000     42.08000    123.08000
12    -91.37000     35.23000    122.85000
12    -59.39000     32.62000    122.85000
12   -111.28000    -11.09000    122.23000
12    -65.92000     55.12000    122.17000
12    -18.93000     53.17000    121.60000
12     -8.48000     47.95000    121.77000
12     26.11000     15.98000    121.55000
12     14.68000     15.66000    121.55000
12     17.62000      0.65000    121.55000
12      9.46000    -44.36000    121.49000
12     -5.87000    -13.05000    120.75000
12    -14.36000     -6.52000    120.75000
12     13.05000     28.70000    120.75000
12      4.24000     36.53000    120.75000
12    -31.98000     56.43000    120.75000
12    -19.25000     29.03000    119.38000
12    -26.11000     20.55000    119.38000
12     38.51000      5.87000    119.38000
12    -24.47000    -80.24000    119.21000
12      0.65000    -71.11000    118.02000
12     -5.87000    -50.56000    118.13000
12     22.52000    -44.69000    117.57000
12     30.35000    -38.16000    119.84000
12     30.35000    -28.05000    119.84000
12    -53.84000     49.58000    115.58000
12    -43.40000     55.12000    115.29000
12    -42.42000     45.99000    114.89000
12    -18.60000     44.03000    115.12000
12    -21.86000     35.55000    114.61000
12      0.65000     46.97000    115.01000
12      3.92000    -17.61000    114.89000
12     21.54000     -7.83000    114.72000
12   -113.89000     -2.28000    114.72000
12   -128.90000    -30.01000    114.72000
12    -94.63000     -0.00000    114.72000
12    -77.99000     33.60000    114.44000
12    -60.37000     35.88000    114.33000
12    -50.25000     37.51000    114.33000
12    -49.60000     28.05000    114.33000
12      5.87000     21.20000    114.10000
12     -2.28000     21.53000    113.76000
12     -1.96000    -60.99000    113.81000
12      4.89000    -51.54000    113.81000
12     -5.55000    -21.53000    113.13000
12      1.96000    -25.77000    113.13000
12      6.53000      9.46000    113.13000
12      8.48000    -10.76000    112.73000
12    -72.44000     41.42000    112.85000
12    -64.94000     46.97000    112.17000
12    -64.29000     55.45000    112.17000
12    -82.89000     40.45000    112.17000
12     10.12000     42.73000    112.17000
12     38.51000    -13.70000    112.17000
12   -108.99000    -13.05000    111.88000
12    -78.64000      0.98000    111.94000
12    -83.54000     12.07000    111.94000
12    -97.57000     12.39000    111.94000
12    -14.03000    -83.17000    111.48000
12    -39.16000    -84.48000    111.48000
12    -30.02000    -93.29000    111.48000
12    -23.17000    -66.54000    111.48000
12    -14.03000    -51.86000    111.48000
12     10.12000    -40.12000    110.86000
12     -0.98000    -33.27000    111.31000
12     12.40000      4.57000    111.20000
12     26.43000     17.29000    111.20000
12     18.93000     37.18000    111.20000
12    -10.12000     46.64000    111.20000
12    -12.40000     36.86000    111.20000
12    -22.19000     55.45000    110.86000
12    -59.07000     24.46000    110.86000
12    -49.28000     17.94000    110.86000
12     15.01000     15.98000    110.86000
12     20.56000      3.91000    110.86000
12     20.88000    -34.90000    110.52000
12    -17.30000    -60.99000    110.52000
12    -33.29000    -73.71000    110.52000
12     10.77000     28.38000    110.00000
12     25.13000     27.40000    110.00000
12    -28.06000     52.51000    110.00000
12    -34.59000     58.38000    110.00000
12    -42.42000   -101.44000    109.15000
12    -41.77000    -93.29000    108.36000
12     34.26000    -23.81000    108.81000
12     37.85000      4.89000    108.81000
12     35.90000     22.83000    107.90000
12     42.10000     13.05000    108.30000
12    -28.06000     28.70000    108.13000
12    -21.54000     20.87000    107.50000
12   -106.71000    -38.81000    107.90000
12   -110.30000    -28.05000    107.90000
12   -113.24000    -52.19000    107.73000
12   -105.08000    -59.36000    107.67000
12   -117.15000    -35.23000    107.67000
12   -116.83000    -16.96000    107.16000
12   -101.81000     -1.96000    107.56000
12   -106.71000      6.85000    107.56000
12    -85.50000      2.61000    107.56000
12    -76.36000     19.24000    107.56000
12    -89.09000     26.09000    107.22000
12     36.55000    -34.90000    107.22000
12     31.00000     -4.24000    107.22000
12   -127.92000    -27.07000    104.43000
12    -25.13000     39.79000    104.43000
12      5.22000     48.60000    104.09000
12    -47.32000     45.34000    103.58000
12    -63.31000     37.18000    103.58000
12    -53.19000     30.33000    103.13000
12    -77.34000     33.27000    103.30000
12    -47.32000     36.53000    103.18000
12     21.86000    -10.11000    104.43000
12      7.18000    -20.87000    103.30000
12     -1.31000    -18.27000    103.13000
12     -4.57000    -47.29000    102.90000
12      7.51000    -48.93000    103.24000
12      4.24000    -69.80000    103.24000
12     -1.96000    -59.36000    103.24000
12      6.85000     20.87000    102.90000
12      5.87000      6.85000    102.90000
12    -95.61000     -0.00000    102.50000
12   -107.69000     -7.50000    101.65000
12   -106.38000     18.92000    101.53000
12    -70.49000     41.42000    101.53000
12    -67.88000     50.23000    101.53000
12    -78.64000     -6.52000    100.17000
12     19.58000     35.23000    100.17000
12    -15.01000     47.29000    100.17000
12    -15.01000     33.92000    100.17000
12    -62.65000     54.47000     99.32000
12    -48.30000    -87.74000     99.32000
12    -12.40000    -86.76000     98.75000
12    -24.47000    -71.11000     99.03000
12      9.79000    -34.90000     98.81000
12      0.65000    -34.25000     98.81000
12     15.99000    -25.77000     98.81000
12     37.53000    -19.90000     98.81000
12     25.13000    -16.63000     98.81000
12     30.35000     18.59000     98.81000
12      9.79000     39.79000     98.41000
12    -53.52000      9.46000     98.41000
12    -33.29000    -95.89000     98.07000
12    -90.07000     -6.85000     98.07000
12   -112.58000    -54.14000     97.04000
12   -103.45000    -33.60000     97.04000
12   -112.26000    -32.29000     97.04000
12    -28.06000     49.90000     96.70000
12     15.34000     -2.61000     96.76000
12     40.46000     18.92000     96.76000
12     37.20000    -32.29000     96.76000
12    -40.14000     27.07000     96.30000
12    -82.56000     20.87000     96.02000
12    -90.39000     16.31000     95.34000
12    -82.56000      7.83000     95.79000
12    -56.13000     21.20000     95.79000
12   -102.47000    -60.67000     94.20000
12    -43.08000   -103.07000     94.31000
12     -6.53000    -76.98000     94.31000
12   -103.45000    -43.05000     93.80000
12    -46.01000     15.66000     94.14000
12    -21.86000     54.47000     93.63000
12     -0.00000     46.97000     92.89000
12     15.01000     -9.13000     92.89000
12      3.59000    -14.68000     92.44000
12     -6.85000    -19.90000     91.59000
12     -3.26000    -47.62000     91.64000
12      7.18000    -50.88000     91.87000
12    -78.97000     30.99000     91.87000
12      8.81000     16.31000     91.87000
12      4.89000     27.72000     91.87000
12   -109.32000     -0.98000     91.19000
12    -97.57000      1.96000     91.19000
12   -104.42000     11.09000     90.56000
12   -117.15000    -43.38000     91.02000
12   -116.50000    -23.81000     91.02000
12   -112.58000    -65.56000     90.28000
12    -51.23000    -80.56000     90.73000
12    -48.30000   -116.12000     90.73000
12    -77.99000     -3.91000     89.94000
12   -108.99000     -8.15000     89.94000
12     17.30000     35.88000     89.71000
12     20.23000     45.01000     89.20000
12    -16.97000     45.01000     89.65000
12    -60.37000     31.31000     89.48000
12    -60.37000     41.42000     89.48000
12    -69.51000     44.36000     89.48000
12      8.16000    -35.55000     88.40000
12    -13.05000    -90.02000     88.40000
12    -71.47000     29.36000     86.70000
12     39.16000     15.33000     86.70000
12     29.04000     28.05000     86.70000
12     25.78000     15.66000     86.70000
12     17.30000     11.42000     86.70000
12     15.01000      2.61000     86.70000
12      6.85000     -0.65000     86.70000
12     -1.96000     11.42000     86.70000
12    -79.62000     22.18000     85.62000
12    -90.07000     -0.65000     85.62000
12   -105.08000    -30.66000     85.62000
12   -111.93000    -35.23000     85.62000
12   -102.47000    -15.00000     85.62000
12     -4.24000    -35.23000     85.62000
12    -31.65000   -102.42000     85.45000
12    -45.03000    -91.00000     85.45000
12    -57.43000    -90.35000     85.45000
12    -22.84000    -87.41000     85.33000
12    -33.94000    -89.04000     84.37000
12    -85.50000    -62.62000     84.42000
12   -110.95000    -54.14000     84.42000
12    -27.09000    -35.23000     84.42000
12    -90.07000     18.27000     84.42000
12    -62.00000     48.60000     84.42000
12    -50.58000     48.93000     84.42000
12    -45.36000     55.45000     83.34000
12    -25.45000     58.71000     83.57000
12    -25.45000     46.97000     82.77000
12      7.51000     38.49000     82.77000
12      7.51000     47.29000     82.43000
12     -0.65000     54.47000     82.49000
12     16.64000     28.05000     80.90000
12      8.81000    -45.99000     80.39000
12    -99.86000      8.81000     80.44000
12   -101.49000     -2.28000     80.44000
12    -81.91000     13.05000     79.65000
12   -110.30000    -23.16000     79.99000
12   -115.19000    -44.36000     79.99000
12   -105.40000    -64.58000     80.04000
12   -103.12000    -45.34000     80.04000
12     44.05000     -4.89000     79.48000
12     43.73000    -14.03000     79.48000
12      6.53000     28.70000     78.06000
12    -60.37000     26.09000     78.06000
12    -63.96000     38.16000     77.88000
12    -38.18000    -74.69000     77.88000
12     23.50000    -56.75000     77.37000
12      9.14000    -36.21000     77.32000
12      1.63000    -26.09000     76.58000
12     11.42000     -6.20000     76.07000
12     18.27000     -3.26000     75.84000
12     11.42000     -0.65000     75.72000
12     24.80000      5.87000     76.01000
12     16.64000      7.18000     75.95000
12      6.85000      8.48000     75.72000
12      1.31000      7.83000     75.72000
12     -3.92000      9.13000     74.53000
12     24.15000     18.92000     74.99000
12     32.63000     20.22000     74.99000
12     24.47000     31.31000     76.52000
12     12.73000     38.49000     77.20000
12     -6.85000     25.44000     76.75000
12     -2.61000     20.87000     75.84000
12    -45.03000     12.72000     74.87000
12    -57.43000      9.46000     74.76000
12    -79.62000     -1.30000     74.59000
12    -73.75000     26.42000     73.90000
12    -70.49000     40.12000     74.25000
12    -62.65000     47.95000     74.19000
12    -56.78000     57.41000     74.19000
12   -110.62000    -33.92000     74.19000
12   -100.84000    -28.05000     73.68000
12    -95.61000    -20.87000     74.13000
12   -105.40000    -11.09000     73.45000
12   -106.38000    -15.98000     73.17000
12    -91.05000     20.87000     73.51000
12    -80.93000     28.05000     73.51000
12    -68.20000    -12.39000     73.51000
12    -88.43000      2.94000     72.65000
12    -27.41000    -35.55000     72.94000
12     -5.87000    -81.22000     72.77000
12    -37.20000   -113.83000     72.71000
12    -50.58000   -114.49000     72.71000
12    -36.55000   -103.72000     72.71000
12    -67.22000   -104.70000     72.20000
12   -118.78000    -66.21000     71.46000
12   -103.77000    -53.82000     71.46000
12    -93.00000    -59.36000     71.52000
12    -21.21000    -49.90000     71.52000
12     10.12000     52.84000     70.84000
12      2.94000     49.58000     70.84000
12    -18.27000     60.02000     70.89000
12    -25.78000     60.02000     70.89000
12    -48.62000     55.12000     70.89000
12     34.26000      9.46000     70.89000
12     41.44000     15.66000     70.89000
12     48.95000    -23.48000     70.89000
12    -66.57000     18.92000     70.49000
12    -96.92000      5.87000     69.75000
12   -103.77000     -0.98000     69.93000
12     29.04000    -53.17000     69.75000
12    -15.34000    -91.98000     69.75000
12    -25.45000    -93.94000     69.81000
12   -102.14000    -47.29000     69.75000
12   -117.48000    -48.27000     69.75000
12   -108.34000    -62.30000     69.70000
12   -102.79000    -73.71000     69.70000
12    -95.61000    -76.98000     69.70000
12    -81.91000    -94.26000     69.70000
12    -80.93000    -82.20000     69.70000
12    -50.58000    -95.24000     69.02000
12    -35.90000    -83.50000     69.02000
12    -46.99000    -83.17000     69.02000
12      3.92000    -62.95000     68.96000
12     48.30000     -6.52000     68.28000
12    -80.60000      9.13000     68.16000
12    -72.12000      8.48000     68.16000
12    -56.78000     -3.59000     68.16000
12    -96.59000    -38.81000     68.16000
12    -46.01000     36.21000     67.20000
12    -63.63000     27.40000     67.48000
12     -1.31000     -2.94000     67.48000
12     41.44000      2.61000     67.48000
12    -31.98000    -61.97000     65.55000
12     19.58000    -63.60000     65.55000
12     12.07000    -71.76000     65.55000
12     11.42000     39.47000     64.81000
12     22.19000     24.79000     64.87000
12     18.60000     29.03000     64.81000
12    -22.19000     48.27000     64.87000
12    -31.00000     50.23000     64.87000
12    -33.29000     35.55000     64.35000
12      6.53000     10.44000     64.18000
12      9.46000     -1.63000     64.18000
12     28.06000      1.96000     64.18000
12     33.61000     24.14000     64.18000
12     29.70000     20.55000     64.18000
12    -15.66000     25.12000     64.18000
12    -87.13000    -11.42000     64.98000
12    -88.43000     11.42000     64.98000
12     19.91000     -6.52000     64.58000
12    -72.77000    -16.96000     63.05000
12   -110.95000    -23.48000     63.05000
12   -107.69000    -31.64000     63.05000
12   -109.32000    -43.05000     63.05000
12   -105.73000    -17.29000     63.05000
12    -99.20000     -8.81000     63.05000
12    -84.52000     -2.94000     63.05000
12    -85.50000     18.59000     63.05000
12    -80.28000     26.09000     63.05000
12    -70.49000     32.62000     63.05000
12    -59.07000     42.73000     62.59000
12    -57.76000     50.88000     62.48000
12    -39.81000     44.36000     62.76000
12    -16.97000     41.75000     62.02000
12    -24.80000    -38.49000     62.36000
12     -6.53000    -45.99000     62.36000
12      2.28000    -44.36000     62.36000
12     -2.61000    -84.48000     62.36000
12    -33.94000   -106.98000     62.42000
12    -40.46000   -112.86000     62.42000
12    -67.88000    -91.98000     62.42000
12    -79.30000   -103.40000     62.42000
12    -82.23000    -66.87000     62.42000
12    -93.33000    -66.87000     62.42000
12    -29.04000      5.87000     61.68000
12     24.80000     12.07000     61.74000
12     18.27000      5.54000     61.74000
12     -5.22000     19.24000     61.74000
12     36.55000    -13.05000     61.74000
12     28.39000    -12.39000     61.74000
12    -11.75000      5.54000     61.74000
12    -24.80000     22.51000     61.74000
12     15.01000    -27.72000     61.74000
12     10.12000    -38.81000     61.74000
12    -15.34000     -6.85000     61.74000
12    -12.40000    -25.12000     61.74000
12    -29.70000    -12.07000     61.74000
12    -37.85000     -1.30000     61.74000
12    -43.40000    -67.52000     61.11000
12    -27.41000    -50.56000     61.11000
12    -55.48000    -60.99000     61.11000
12    -62.65000    -57.41000     61.11000
12    -75.38000    -70.13000     61.11000
12    -88.43000    -59.04000     61.11000
12   -100.51000    -58.71000     61.11000
12    -66.57000   -103.72000     61.11000
12    -70.16000   -111.88000     61.11000
12    -59.39000   -111.22000     61.11000
12      5.22000    -11.74000     61.11000
12     28.72000     29.03000     61.11000
12    -92.35000    -19.90000     61.11000
12    -93.66000     -0.33000     61.11000
12    -79.95000    -38.16000     61.11000
12    -95.61000    -30.01000     61.11000
12   -110.30000    -54.47000     61.11000
12     15.01000    -16.96000     61.11000
12    -10.12000     -8.81000     60.77000
12     38.18000     17.61000     60.77000
12    -24.80000     56.75000     60.77000
12    -59.07000     16.96000     60.20000
12    -67.55000     15.98000     60.20000
12    -72.12000     -4.89000     60.20000
12    -15.66000    -89.04000     59.52000
12    -24.47000    -96.87000     59.52000
12     32.96000    -58.71000     59.52000
12     51.23000    -24.79000     59.52000
12    -31.65000    -29.03000     59.52000
12    -79.95000    -84.15000     59.52000
12    -93.00000    -81.54000     59.52000
12    -99.86000    -71.11000     59.52000
12    -99.20000    -47.95000     59.52000
12    -47.97000   -105.68000     58.95000
12    -34.26000    -83.50000     58.95000
12      3.26000    -59.36000     58.95000
12     10.12000    -51.54000     58.95000
12     33.61000      8.48000     57.59000
12    -19.25000     13.70000     57.82000
12     -1.96000      7.18000     57.82000
12      4.57000     19.57000     57.87000
12    -62.00000     25.12000     55.20000
12     37.53000      3.59000     55.14000
12     34.59000     -4.24000     55.14000
12     14.36000     16.96000     55.14000
12    -51.89000     30.66000     54.69000
12    -58.41000     32.29000     54.69000
12     -0.65000     -4.89000     54.69000
12     12.73000     41.42000     54.69000
12     19.25000     28.70000     54.69000
12    -90.72000      9.13000     54.69000
12     12.73000    -73.71000     53.67000
12     21.21000    -63.60000     53.67000
12      9.46000     -1.63000     53.67000
12      7.83000      8.81000     53.67000
12     23.17000     -3.91000     53.67000
12     24.47000     20.55000     53.67000
12    -36.22000    -40.45000     53.67000
12     -0.65000    -34.25000     53.67000
12    -34.26000    -63.28000     53.10000
12   -104.75000    -43.38000     52.70000
12   -104.75000    -35.23000     52.76000
12   -104.42000    -22.51000     52.76000
12    -86.15000     -7.83000     52.64000
12    -77.01000    -14.68000     52.36000
12    -33.94000     42.73000     51.22000
12     -5.87000     23.81000     51.05000
12    -11.10000     21.53000     51.11000
12     21.54000      8.48000     51.11000
12     29.70000    -18.27000     51.11000
12     42.42000     -8.15000     51.11000
12    -74.40000   -105.68000     51.11000
12    -68.53000    -90.35000     51.11000
12    -83.54000    -64.91000     50.65000
12    -95.61000    -62.30000     50.65000
12    -38.51000   -101.44000     49.69000
12     -9.46000    -45.99000     49.18000
12    -44.38000    -75.02000     48.78000
12     29.37000    -55.45000     48.21000
12      0.65000    -43.38000     51.28000
12    -21.86000    -39.79000     51.56000
12    -15.01000    -29.03000     51.56000
12    -27.09000     -2.61000     51.56000
12    -25.78000      7.83000     51.22000
12    -92.68000    -37.84000     50.99000
12    -84.85000      0.98000     50.99000
12     36.55000     18.59000     50.60000
12    -25.78000    -98.50000     49.35000
12    -14.36000    -93.29000     49.35000
12    -87.46000    -80.56000     49.35000
12    -95.29000    -72.74000     49.35000
12     55.15000    -25.44000     48.38000
12     -1.31000    -53.17000     48.38000
12    -31.65000    -87.74000     48.38000
12    -57.11000     13.70000     48.38000
12    -29.70000    -28.05000     47.58000
12    -29.04000    -15.00000     47.58000
12     -7.51000      5.22000     47.58000
12     28.06000     13.05000     47.58000
12    -58.09000    -91.65000     47.58000
12    -52.86000   -110.57000     47.58000
12    -68.20000    -68.17000     47.58000
12    -79.95000    -92.96000     47.41000
12    -93.00000    -50.23000     47.41000
12    -20.23000     16.31000     45.88000
12     44.71000     10.76000     45.20000
12     31.00000     28.05000     45.20000
12    -87.13000      9.46000     43.95000
12     18.27000     22.51000     43.95000
12     13.05000     34.25000     43.95000
12      4.89000     35.55000     43.95000
12    -45.69000     12.72000     43.95000
12     -0.00000     -0.98000     43.95000
12     32.31000     -9.13000     43.38000
12      2.28000    -10.11000     43.72000
12    -37.53000    -70.45000     40.53000
12    -32.96000    -36.86000     40.53000
12     10.44000    -81.22000     40.53000
12    -70.49000   -108.29000     40.53000
12    -80.60000   -106.01000     38.89000
12    -72.12000    -91.65000     39.17000
12    -89.09000    -80.56000     39.17000
12    -95.61000    -71.76000     39.23000
12    -94.63000    -64.91000     39.17000
12    -84.19000    -64.26000     39.23000
12    -93.00000    -40.12000     39.11000
12    -79.95000    -18.59000     38.54000
12    -83.87000     -4.57000     38.54000
12     -6.20000     21.85000     38.43000
12      2.94000      5.54000     38.26000
12     16.64000     -9.13000     38.15000
12     18.60000     10.11000     37.98000
12     39.81000     -9.79000     37.46000
12     18.93000    -60.34000     37.46000
12     -0.33000    -54.80000     37.01000
12    -35.57000    -92.31000     36.84000
12    -49.28000   -107.64000     36.21000
12    -60.37000    -93.61000     36.10000
12    -83.54000    -92.31000     35.47000
12    -31.65000    -25.44000     35.82000
12    -30.35000    -15.33000     35.82000
12    -31.00000     -0.65000     35.42000
12    -16.97000     -0.65000     35.02000
12    -16.97000      9.13000     35.30000
12     -7.83000     30.01000     35.30000
12    -54.50000     16.96000     35.30000
12    -15.99000     15.33000     35.30000
12     29.04000      6.52000     35.13000
12     23.82000     31.96000     35.13000
12    -98.22000    -47.62000     35.13000
12    -25.45000    -43.05000     34.17000
12    -25.78000    -34.25000     34.28000
12    -43.40000    -54.80000     34.28000
12    -61.68000    -48.60000     33.54000
12    -85.17000    -48.93000     33.31000
12    -94.31000    -55.45000     32.75000
12    -66.90000    -72.74000     32.75000
12    -57.43000    -10.44000     32.12000
12     10.44000     33.92000     31.89000
12     19.91000     18.92000     31.89000
12    -43.73000     22.51000     31.55000
12    -92.02000      5.87000     30.93000
12      3.59000    -43.71000     31.04000
12     -2.28000    -30.33000     30.13000
12    -57.76000    -30.01000     29.68000
12     -4.57000     -6.52000     29.39000
12     32.31000    -16.96000     29.39000
12     27.41000     -7.83000     29.45000
12     34.92000     -2.61000     28.48000
12     30.67000    -60.67000     28.94000
12     30.35000    -45.99000     28.03000
12     19.25000    -46.97000     28.25000
12     20.88000    -54.80000     28.25000
12    -73.75000    -42.40000     28.03000
12    -80.28000    -21.53000     27.63000
12    -73.10000     -8.81000     27.63000
12    -67.88000    -64.26000     27.63000
12    -82.56000    -83.50000     27.63000
12    -87.46000    -74.04000     27.63000
12    -94.96000    -66.54000     27.63000
12    -71.47000   -109.59000     27.34000
12    -43.73000    -99.81000     27.34000
12    -47.64000    -87.74000     26.66000
12    -37.53000    -76.65000     27.06000
12    -28.39000    -82.85000     27.06000
12    -27.41000    -90.02000     26.44000
12     15.01000    -62.95000     26.83000
12     -8.48000    -44.36000     26.26000
12     -3.59000    -55.45000     26.49000
12      9.46000     -0.98000     26.49000
12      2.94000      1.30000     26.49000
12     16.32000      7.50000     26.44000
12     13.71000    -11.74000     26.44000
12    -27.41000    -19.24000     25.53000
12    -27.41000    -10.44000     25.53000
12     40.14000    -11.09000     25.13000
12    -95.61000    -41.75000     25.13000
12    -59.72000    -91.65000     25.13000
12    -85.17000    -95.57000     24.62000
12    -78.97000    -98.18000     24.67000
12    -53.19000   -102.09000     24.67000
12    -39.16000    -33.60000     24.10000
12     -8.81000    -18.59000     24.10000
12     25.13000    -21.20000     24.10000
12    -13.71000     -0.00000     24.10000
12     -6.85000     22.51000     24.10000
12    -12.40000     29.03000     23.48000
12     17.95000     26.42000     23.93000
12    -49.60000     13.70000     23.37000
12    -25.78000    -37.84000     23.42000
12    -29.70000    -27.40000     23.19000
12    -40.79000    -59.69000     23.14000
12    -60.04000    -51.21000     22.68000
12    -95.61000    -52.19000     22.68000
12    -85.82000    -40.45000     22.46000
12    -62.98000    -76.00000     21.83000
12    -86.48000    -62.95000     21.26000
12    -66.90000    -99.81000     21.09000
12    -65.27000   -105.03000     20.47000
12    -21.54000    -66.54000     20.92000
12    -26.43000    -55.12000     20.92000
12      2.61000    -45.34000     20.24000
12     29.37000    -34.57000     20.24000
12     12.73000     19.24000     19.90000
12    -46.01000    -20.22000     19.61000
12    -52.54000    -13.70000     18.99000
12    -47.32000      3.91000     19.39000
12    -65.27000    -27.07000     19.22000
12    -60.04000    -32.62000     18.65000
12    -48.30000    -64.91000     19.16000
12    -58.09000    -58.38000     18.25000
12     -3.26000    -28.05000     18.25000
12      3.26000    -28.05000     18.25000
12     21.21000    -27.72000     18.25000
12     28.06000     -9.46000     17.51000
12     26.76000     15.33000     18.02000
12    -71.14000    -43.05000     17.96000
12    -83.87000    -87.09000     16.94000
12    -84.85000    -78.28000     16.94000
12    -69.51000    -61.97000     16.94000
12    -70.49000    -88.39000     16.94000
12     28.39000    -44.36000     16.94000
12      6.85000    -54.80000     16.37000
12      9.46000    -64.58000     16.37000
12     22.52000    -57.08000     16.37000
12    -33.61000    -92.63000     16.03000
12    -43.08000    -94.92000     16.03000
12    -33.61000    -78.61000     15.18000
12     12.73000     -4.24000     15.63000
12     -4.89000     -4.57000     15.63000
12    -39.49000      4.24000     15.18000
12    -28.06000    -13.70000     15.18000
12    -37.20000    -19.90000     15.18000
12      3.59000      2.94000     14.89000
12     20.23000      9.46000     14.72000
12    -12.73000    -40.12000     14.44000
12     -6.85000    -51.21000     13.59000
12     -2.61000    -62.62000     13.42000
12    -27.41000    -44.36000     12.79000
12    -46.66000    -34.25000     12.56000
12    -45.03000    -54.14000     12.17000
12    -31.98000    -35.88000     11.54000
12     28.06000    -17.61000     11.20000
12     -9.79000     20.22000     10.80000
12    -12.73000     -3.26000     10.18000
12    -49.60000     12.39000     10.57000
12    -24.15000    -62.62000     10.57000
12    -62.00000    -75.67000     10.57000
12    -55.48000    -97.53000     10.18000
12    -14.03000    -68.82000      9.89000
12    -15.66000    -49.90000      9.89000
12     11.75000    -41.75000      9.49000
12     12.40000     15.66000      9.61000
12     -4.57000     10.44000      9.61000
12    -29.70000     18.92000      9.21000
12    -41.44000     -9.46000      8.81000
12    -52.86000    -17.29000      8.81000
12    -49.60000     -0.65000      8.81000
12    -40.14000    -39.79000      8.81000
12    -54.17000    -46.64000      8.81000
12    -39.81000    -69.15000      8.81000
12    -42.75000    -77.96000      8.81000
12     31.00000    -33.92000      8.58000
12     18.27000    -11.42000      8.58000
12     20.88000    -29.36000      8.13000
12    -57.76000    -30.33000      8.13000
12    -68.53000    -42.73000      7.39000
12    -75.38000    -47.62000      7.39000
12     -6.85000    -17.61000      6.82000
12      0.98000    -37.51000      6.59000
12      1.96000    -24.46000      6.59000
12      4.89000    -11.09000      6.59000
12     27.41000    -45.34000      6.59000
12    -41.77000    -96.22000      5.06000
12    -30.67000    -88.07000      3.98000
12      4.89000    -50.88000      4.55000
12    -28.39000    -13.37000      4.55000
12    -37.85000    -21.85000      4.55000
12    -39.49000      6.52000      4.60000
12    -16.32000     15.66000      4.55000
12    -13.05000    -37.84000      4.15000
12     -3.59000    -60.99000      2.62000
12    -33.94000    -47.62000      2.62000
12    -28.06000    -72.41000      2.16000
12    -44.05000    -29.68000      2.22000
12    -51.56000    -37.18000      2.22000
12    -16.32000    -11.09000      2.22000
12     13.71000      3.59000      2.22000
12     -6.85000    -46.32000      1.93000
12     26.43000    -16.31000      0.40000
12    -29.04000    -42.40000      0.45000
12    -42.75000    -52.51000      0.45000
12    -20.56000    -21.53000      0.45000
12    -31.98000    -28.70000      0.45000
12    -59.72000    -81.87000      0.45000
12    -59.39000    -64.91000      0.45000
12    -64.29000    -55.78000      0.45000
12    -26.43000    -59.04000      0.45000
12     25.78000     -1.96000      0.45000
12      1.31000     26.09000      5.34000
12    -14.36000     28.38000      6.99000
12    -52.86000    -84.80000     13.08000
12    -17.95000    -25.44000     14.78000
12    -81.91000    -52.19000     19.04000
12    -63.63000      1.96000     19.61000
12    -23.17000     18.27000     19.95000
12    -46.66000     28.05000     20.75000
12    -42.10000     43.71000     20.75000
12     -0.33000     41.75000     20.92000
12    -13.05000    -80.24000     22.23000
12      6.20000    -75.67000     22.23000
12    -87.13000     -5.54000     23.99000
12    -90.07000    -21.53000     24.22000
12    -73.10000     14.68000     24.45000
12    -31.65000     39.14000     24.79000
12      2.28000    -16.31000     25.53000
12     11.75000    -34.25000     25.53000
12    -49.28000    -41.75000     25.58000
12    -50.91000    -74.37000     30.24000
12    -41.44000      4.24000     30.24000
12      5.22000     23.48000     30.41000
12     28.72000    -31.96000     30.76000
12    -26.43000    -62.62000     31.10000
12    -12.40000    -68.50000     31.10000
12    -68.20000      4.24000     31.10000
12    -23.82000     22.18000     31.27000
12      9.79000     14.68000     31.27000
12    -15.66000     42.08000     31.27000
12     -2.61000     40.77000     31.27000
12    -16.32000    -83.83000     33.83000
12     -5.55000    -71.43000     33.83000
12     13.71000    -21.85000     33.83000
12    -15.01000    -19.24000     34.96000
12    -46.34000    -45.01000     37.86000
12    -38.18000    -81.87000     37.86000
12    -25.78000    -94.59000     37.86000
12     22.19000    -69.80000     37.86000
12     41.77000    -19.57000     37.86000
12      9.79000    -35.88000     37.86000
12    -68.20000     -7.83000     38.09000
12    -93.00000    -20.55000     38.94000
12   -103.45000    -29.68000     38.94000
12     35.57000    -42.40000     39.45000
12     -0.33000    -88.72000     39.45000
12    -26.76000    -74.04000     39.51000
12    -37.85000   -104.70000     39.74000
12    -48.95000    -87.09000     39.91000
12    -12.07000    -10.76000     41.56000
12     22.84000    -33.27000     41.73000
12    -24.80000    -63.28000     43.72000
12      9.46000    -64.58000     43.66000
12     36.55000      0.98000     44.51000
12     -4.57000    -62.95000     44.51000
12     -8.81000    -73.71000     44.51000
12    -22.52000    -81.22000     44.51000
12    -28.39000    -49.90000     44.51000
12    -60.04000    -66.21000     44.51000
12    -61.02000    -79.91000     44.51000
12     14.03000    -21.85000     45.65000
12    -57.76000    -36.86000     46.84000
12     32.31000    -28.70000     48.04000
12      8.16000    -53.82000     48.04000
12      9.79000    -36.86000     48.04000
12     54.17000    -35.23000     47.98000
12     33.29000    -64.58000     47.92000
12     24.80000    -70.78000     47.92000
12     42.10000    -24.46000     47.92000
12     45.36000     -1.96000     47.92000
12    -38.18000      7.83000     47.92000
12    -36.55000     20.55000     47.92000
12    -14.68000     -0.00000     47.92000
12    -10.77000    -22.51000     47.92000
12    -46.66000    -41.75000     47.92000
12     13.38000     -9.13000     50.20000
12     42.42000    -15.66000     50.20000
12     32.63000    -38.81000     50.20000
12     32.96000    -48.60000     50.20000
12    -36.87000   -110.57000     50.20000
12    -47.64000   -114.81000     50.20000
12    -58.41000   -102.42000     50.20000
12    -46.01000    -89.37000     50.20000
12    -81.58000    -47.62000     50.94000
12    -91.70000    -24.14000     50.99000
12    -97.25000    -12.07000     51.05000
12      0.65000    -72.74000     52.02000
12     -0.65000    -83.83000     52.02000
12    -17.30000    -15.66000     52.36000
12    -60.04000     -4.24000     52.36000
12    -47.32000     45.34000     52.42000
12     -6.85000    -65.56000     54.97000
12    -17.95000    -73.39000     54.97000
12    -30.67000    -73.39000     54.97000
12     22.19000    -35.55000     54.97000
12    -66.90000      3.59000     54.97000
12    -60.37000    -79.26000     54.97000
12    -23.50000    -61.32000     55.83000
12    -53.84000    -39.14000     58.78000
12    -13.38000    -56.75000     58.78000
12     36.22000    -26.42000     58.78000
12     32.63000    -67.19000     58.84000
12     18.93000    -80.89000     58.90000
12     -5.22000    -93.94000     58.95000
12    -24.15000   -108.62000     58.95000
12    -74.73000   -118.73000     58.95000
12    -82.23000   -110.90000     58.95000
12    -83.21000    -92.63000     59.12000
12    -64.61000    -66.87000     59.12000
12    -41.12000    -50.56000     59.69000
12     52.86000    -35.88000     59.69000
12    -35.90000     10.76000     59.69000
12     33.61000    -40.45000     61.63000
12    -76.36000    -57.73000     63.05000
12    -68.53000    -40.77000     63.16000
12    -39.16000    -21.53000     63.16000
12     -2.28000    -18.59000     63.44000
12     24.15000    -27.07000     67.42000
12     19.58000    -44.36000     67.42000
12    -21.86000    -76.98000     67.65000
12    -35.24000    -72.74000     67.65000
12    -40.14000    -38.81000     68.50000
12    -19.91000     10.76000     68.50000
12    -60.04000    -14.03000     69.30000
12      8.81000    -53.82000     69.30000
12     -9.46000    -62.30000     69.30000
12    -15.99000    -36.21000     69.41000
12     -7.83000    -99.81000     69.47000
12    -16.64000   -108.94000     69.47000
12    -31.98000   -119.05000     69.47000
12    -40.46000   -124.27000     69.58000
12     -3.59000    -93.29000     69.58000
12     15.99000    -82.85000     69.58000
12     31.98000    -67.52000     69.58000
12     37.53000    -24.79000     69.58000
12    -52.86000    -38.16000     69.58000
12    -51.89000    -46.97000     69.58000
12    -93.33000    -86.11000     69.75000
12   -114.54000    -74.69000     70.04000
12    -56.78000    -80.24000     70.21000
12    -40.46000    -53.17000     71.35000
12    -56.45000   -122.31000     72.71000
12    -68.53000   -117.10000     72.71000
12    -80.28000   -111.22000     72.71000
12    -65.27000    -90.02000     72.71000
12     33.61000    -37.84000     72.71000
12     26.76000    -13.37000     72.71000
12      8.81000    -17.94000     72.71000
12    -13.71000    -12.72000     72.71000
12    -23.17000     -2.28000     72.71000
12    -32.64000     11.68000     72.71000
12    -35.58000     -1.04000     73.62000
12    -85.18000    -20.28000     74.02000
12    -88.44000    -67.90000     74.13000
12    -84.85000    -55.83000     74.13000
12    -19.92000    -25.83000     74.08000
12     -1.97000    -13.43000     75.10000
12    -20.24000     26.69000     75.10000
12    -36.56000     32.56000     76.58000
12    -29.38000    -63.01000     76.58000
12      6.52000    -72.79000     76.58000
12      6.84000     18.53000     78.62000
12     17.94000    -41.16000     78.68000
12     17.94000    -25.50000     78.68000
12     15.98000    -15.39000     78.68000
12     31.32000      0.59000     78.68000
12    -19.26000     12.99000     78.68000
12     -9.80000     -0.38000     78.68000
12    -51.90000     36.15000     78.68000
12    -38.19000    -39.20000     78.68000
12    -49.61000    -63.01000     78.68000
12    -25.46000    -73.12000     78.68000
12    -69.84000    -60.40000     79.31000
12    -52.55000      0.27000     79.42000
12    -62.99000     -1.36000     79.42000
12    -78.00000     10.05000     79.48000
12      7.50000    -59.75000     79.87000
12     -7.84000    -50.61000     79.87000
12     32.95000    -24.52000     79.87000
12     20.22000    -68.23000     79.87000
12    -16.98000   -101.82000     79.87000
12    -77.67000    -98.89000     79.87000
12    -79.31000    -83.88000     79.87000
12    -91.38000    -91.71000     79.87000
12   -102.80000    -76.06000     79.87000
12    -57.12000    -46.05000     79.93000
12    -53.53000    -34.31000     80.04000
12    -62.66000    -22.89000     80.10000
12    -36.56000    -16.04000     81.58000
12    -73.76000     19.19000     81.64000
12    -16.00000     37.45000     81.69000
12      1.30000     32.89000     81.69000
12     39.80000      3.53000     81.69000
12    -42.43000    -51.59000     83.00000
12    -61.03000   -107.37000     83.06000
12    -31.99000   -115.52000     83.46000
12     37.19000    -40.18000     83.80000
12    -87.14000    -74.42000     86.92000
12    -75.39000    -44.74000     86.70000
12    -89.75000    -45.72000     87.26000
12    -84.85000    -21.91000     87.49000
12    -72.13000    -16.37000     87.55000
12    -54.51000     -7.56000     87.83000
12    -22.53000    -19.63000     87.55000
12    -26.12000     -3.65000     87.72000
12    -10.45000     27.99000     88.12000
12    -64.30000     13.32000     88.46000
12    -31.34000    -61.05000     88.52000
12      8.80000    -78.34000     88.57000
12      4.56000    -94.32000     88.74000
12     21.85000    -48.98000     89.03000
12     27.40000      4.51000     89.14000
12     30.34000     -3.97000     89.20000
12    -21.55000     15.92000     89.25000
12    -45.04000     43.98000     89.25000
12    -13.06000     -8.21000     89.25000
12    -41.78000    -34.31000     89.77000
12    -32.32000     15.92000     89.77000
12    -50.92000     29.30000     90.05000
12     11.41000    -63.34000     90.05000
12   -101.17000    -73.12000     90.11000
12   -101.82000    -51.27000     90.11000
12    -20.57000   -102.15000     90.11000
12     -9.47000    -99.54000     90.11000
12     -0.34000    -62.36000     90.11000
12    -21.22000    -59.42000     90.68000
12     22.83000    -63.34000     91.24000
12     24.47000    -33.65000     91.53000
12     42.09000     -6.91000     92.04000
12    -38.19000     -1.69000     92.38000
12    -68.21000     21.14000     92.55000
12     19.90000     26.04000     92.55000
12     39.15000      7.12000     92.55000
12     -4.25000     33.54000     92.55000
12    -16.33000     25.06000     92.84000
12    -22.85000    -83.56000     95.62000
12    -35.58000    -81.60000     95.68000
12     37.84000    -42.46000     95.68000
12   -100.84000    -23.54000     97.78000
12    -83.22000    -18.98000     97.78000
12    -72.13000    -17.34000     97.78000
12    -94.97000    -14.74000     97.78000
12     16.31000     15.27000     97.90000
12     10.11000      7.77000     98.07000
12      3.58000     -5.60000     98.12000
12    -38.84000   -116.17000    100.85000
12    -32.32000   -103.78000    100.85000
12    -13.39000    -97.91000    100.85000
12     -0.01000    -96.60000    100.85000
12     11.41000    -77.36000    100.85000
12   -102.48000    -49.31000    107.56000
12   -103.78000    -72.47000    110.63000
12   -114.88000    -64.31000    110.63000
12   -101.82000    -22.24000    113.25000
12    -90.40000    -14.08000    113.25000
12    -84.85000    -18.65000    113.25000
12    -78.00000     -6.91000    113.25000
12    -12.08000    -97.91000    113.25000
12    -37.21000    -15.39000     93.35000
12    -39.17000    -57.14000     94.31000
12    -54.51000    -39.85000     94.88000
12    -64.30000    -26.48000     96.30000
12    -58.75000    -60.07000     98.58000
12    -73.11000    -49.64000    101.14000
12    -32.32000    -38.55000    101.14000
12    -60.38000    -15.39000    101.14000
12    -21.87000    -16.04000    101.25000
12    -84.85000    -30.39000    101.99000
12    -47.65000    -48.66000    105.06000
12    -31.99000    -47.35000    105.06000
12    -42.11000    -17.02000    105.06000
12    -40.80000      0.92000    105.06000
12    -52.22000    -33.65000    105.91000
12    -70.17000      6.47000    107.50000
12    -44.72000    -58.12000    108.92000
12    -68.54000    -36.26000    109.21000
12    -16.98000    -30.07000    109.55000
12    -68.21000    -18.32000    110.06000
12    -59.73000    -62.36000    110.06000
12    -90.08000    -40.18000    110.06000
12    -38.84000    -31.04000    113.25000
12    -59.73000    -11.80000    113.25000
12    -27.42000    -15.71000    113.25000
12     -3.60000      1.90000    117.51000
12    -47.00000      4.83000    117.51000
12    -47.33000    -11.47000    117.51000
12    -64.30000      3.20000    117.51000
12    -54.51000    -29.09000    117.57000
12    -27.09000    -40.83000    118.25000
12    -51.24000    -41.48000    118.70000
12    -32.32000    -50.29000    118.93000
12    -72.45000     19.19000    119.90000
12    -15.35000    -35.28000    120.92000
12    -20.57000    -25.50000    120.92000
12    -75.06000    -26.15000    120.92000
12    -60.05000     15.60000    120.92000
12    -40.47000    -61.38000    122.57000
12    -68.21000    -13.10000    124.84000
12    -82.57000     -5.28000    124.96000
12    -93.99000     -0.38000    125.98000
12    -42.76000    -29.74000    126.04000
12    -37.86000    -14.41000    126.15000
12      0.97000     20.49000    126.78000
12    -29.38000    -44.74000    130.93000
12    -16.98000    -31.37000    130.93000
12     -2.29000     -1.69000    130.93000
12    -36.56000      2.88000    130.93000
12    -63.32000      9.73000    130.93000
12    -81.92000      9.73000    130.93000
12    -51.24000      7.12000    130.93000
12    -55.16000     -6.91000    130.93000
12    -13.06000    -15.71000    130.93000
12    -25.46000    -15.39000    132.23000
12    -24.81000      2.23000    132.23000
12    -72.13000     -1.36000    132.23000
12    -72.78000     19.19000    132.23000
12    -31.01000    -30.07000    132.35000
12    -16.98000    -44.09000    132.86000
12    -54.83000    -17.02000    133.26000
12    -42.76000     -8.21000    140.36000
12    -45.37000    -19.95000    140.31000
12    -31.01000    -19.63000    142.41000
12     -5.88000    -12.78000    142.47000
12    -26.44000    -10.82000    142.47000
12    -31.34000     -2.67000    142.47000
12    -25.79000      7.12000    142.47000
12    -44.06000      7.77000    142.47000
12    -56.46000     18.86000    142.47000
12    -72.13000     18.86000    142.47000
12    -71.15000     20.16000    165.60000
12    -61.36000     19.19000    165.83000
12    -50.26000     12.34000    171.80000
12    -39.17000     12.34000    172.71000
12    -65.60000     19.84000    178.68000
12    -49.94000     21.47000    178.68000
11    -27.74000    -36.53000    178.85000
11    -28.72000    -46.97000    178.85000
11    -37.20000    -47.95000    177.37000
11    -37.20000    -36.53000    175.55000
11    -30.35000    -11.42000    172.54000
11    -22.19000     -5.54000    166.40000
11    -27.09000    -42.08000    164.81000
11    -26.76000     18.59000    162.53000
11    -27.09000    -59.36000    162.53000
11    -20.56000    -61.65000    161.74000
11    -30.35000     -9.79000    160.20000
11    -13.38000     13.70000    160.09000
11    -31.65000    -40.12000    154.46000
11    -12.73000     13.05000    149.69000
11    -14.36000    -28.05000    149.17000
11    -28.72000    -66.21000    149.17000
11    -21.54000    -65.89000    149.17000
11    -31.98000     18.27000    148.55000
11    -22.84000     18.92000    147.75000
11      4.57000    -12.39000    144.63000
11     -5.22000     35.23000    142.58000
11    -12.40000     33.27000    141.44000
11    -14.03000     22.18000    141.90000
11    -51.56000     28.38000    141.04000
11    -29.70000    -66.21000    138.66000
11    -18.93000    -24.46000    138.66000
11    -15.99000     13.70000    138.49000
11    -39.16000     21.53000    138.26000
11     -4.57000     12.72000    138.26000
11    -90.72000     27.07000    135.13000
11    -79.62000     28.05000    135.13000
11    -31.98000     16.31000    134.22000
11      5.87000    -11.09000    134.22000
11    -44.38000     41.75000    134.22000
11    -13.05000     34.90000    130.75000
11    -12.07000     23.48000    130.70000
11    -19.25000     28.05000    130.70000
11     -7.18000     31.31000    130.75000
11    -29.70000     43.38000    130.75000
11     16.32000    -22.51000    130.75000
11     18.60000     -9.79000    130.75000
11    -28.39000     23.16000    130.75000
11    -53.19000     24.79000    130.53000
11     23.82000     23.81000    127.86000
11     -1.96000      8.81000    127.86000
11    -60.70000     50.56000    127.74000
11    -26.43000     12.39000    121.20000
11     19.25000     37.51000    121.20000
11     31.00000     24.79000    120.12000
11    -26.43000     -2.28000    120.24000
11    -10.12000     28.70000    120.24000
11    -37.20000     28.05000    122.06000
11    -31.98000     19.57000    119.10000
11    -69.51000    -42.40000    119.56000
11     16.97000    -24.14000    120.35000
11     29.70000     -5.22000    119.61000
11    -79.30000     28.05000    118.42000
11     -2.61000     10.76000    114.72000
11     -8.48000     15.98000    115.97000
11     17.95000    -16.96000    113.25000
11     27.09000    -16.96000    112.17000
11     33.94000     13.05000    111.94000
11    -54.82000     61.32000    112.34000
11    -68.53000     29.03000    112.22000
11     24.80000     47.29000    111.65000
11    -12.40000    -73.71000    111.82000
11    -39.16000     26.75000    111.54000
11    -38.51000     34.90000    110.97000
11     -2.28000     44.03000    111.31000
11     -5.55000     38.49000    111.31000
11      7.83000    -29.03000    109.44000
11     14.36000    -25.77000    109.44000
11    -24.15000     -5.22000    109.44000
11    -23.17000      8.48000    109.44000
11     -9.14000    -41.42000    106.99000
11    -82.56000     23.81000    106.99000
11    -95.61000     22.83000    106.99000
11    -35.57000     40.12000    106.08000
11    -12.40000     25.44000    106.03000
11    -59.72000      1.63000    106.03000
11    -62.65000     16.96000    106.03000
11    -41.12000     14.03000    106.03000
11    -29.70000    -81.87000    105.97000
11      3.92000    -41.42000    102.67000
11    -11.42000      3.91000    102.67000
11     -8.16000     15.00000    102.67000
11      5.55000    -27.07000     99.43000
11    -14.36000    -72.08000     99.43000
11    -43.40000    -78.93000     99.43000
11    -64.94000    -79.91000     99.43000
11     -5.22000     42.08000     99.43000
11    -55.15000     51.86000     97.78000
11    -45.69000     58.38000     97.78000
11    -41.77000     51.54000     97.78000
11    -68.86000     28.38000     99.20000
11    -11.75000    -27.72000     98.46000
11     -4.24000     24.79000     98.46000
11    -96.59000     22.51000     96.13000
11   -110.62000    -15.98000     95.79000
11    -12.07000    -43.38000     95.79000
11    -19.91000    -34.57000     94.88000
11    -37.20000     36.53000     90.56000
11    -22.52000     36.53000     90.96000
11    -25.13000     25.44000     90.39000
11    -31.00000     57.73000     90.39000
11    -83.21000    -36.86000     90.39000
11    -73.10000    -28.38000     90.39000
11    -46.99000     -4.24000     90.39000
11    -62.65000     -2.61000     90.39000
11    -38.51000      8.81000     89.65000
11     -4.24000      0.65000     88.80000
11    -11.42000     10.44000     89.31000
11     -4.57000     42.08000     89.31000
11      6.53000    -29.03000     89.31000
11    -44.38000    -78.93000     87.55000
11    -69.18000    -80.24000     87.78000
11    -81.26000    -13.37000     87.55000
11    -39.49000     51.21000     87.55000
11    -48.62000     61.32000     87.55000
11     -9.14000    -62.62000     86.87000
11    -50.58000    -20.87000     86.87000
11    -46.01000    -24.79000     86.87000
11    -24.15000    -51.21000     86.87000
11     -8.16000     49.90000     85.96000
11    -50.91000     25.12000     78.74000
11    -23.17000     34.90000     78.68000
11    -32.63000     43.05000     74.30000
11    -43.73000     21.53000     74.30000
11    -33.94000     22.83000     74.30000
11    -77.34000    -10.11000     74.30000
11    -86.80000    -44.36000     74.30000
11    -64.94000    -37.51000     74.30000
11    -43.40000    -23.81000     74.30000
11    -42.75000     -5.87000     74.30000
11    -77.99000    -25.12000     74.30000
11    -71.79000    -29.03000     74.30000
11    -91.70000     28.05000     74.30000
11     -2.28000     44.03000     74.30000
11    -15.01000     42.40000     74.30000
11    -12.07000     52.19000     74.30000
11     27.74000     41.42000     74.36000
11     35.24000     31.31000     74.36000
11    -15.01000    -68.17000     74.36000
11     -0.00000    -47.62000     74.13000
11     -7.83000    -27.07000     74.13000
11    -84.52000    -34.25000     74.13000
11    -58.74000    -67.84000     74.13000
11    -76.36000    -70.13000     74.08000
11    -70.49000    -50.88000     73.96000
11    -28.06000    -16.96000     73.79000
11    -43.08000     47.95000     73.68000
11    -37.20000     59.04000     73.73000
11     -7.51000    -43.05000     73.22000
11    -46.34000    -14.35000     67.20000
11    -38.18000    -98.18000     67.25000
11    -90.39000     -9.13000     79.87000
11    -56.13000     17.61000     76.41000
11    -67.22000    -81.87000     76.41000
11    -57.76000    -27.40000     67.59000
11    -50.25000    -68.82000     67.14000
11    -52.86000     24.46000     65.26000
11    -57.43000     34.57000     65.26000
11     15.01000     17.29000     65.26000
11     11.42000     28.70000     64.64000
11      1.31000     37.18000     64.70000
11    -21.21000     30.99000     64.70000
11    -58.09000      7.50000     64.24000
11    -45.03000      8.48000     64.24000
11    -43.73000    -30.01000     64.24000
11    -67.22000    -30.33000     64.24000
11    -79.30000    -29.03000     64.24000
11     -9.46000     43.71000     64.24000
11     23.17000     35.55000     64.24000
11    -25.78000     46.32000     64.24000
11    -22.19000    -26.75000     63.67000
11    -53.84000    -20.55000     64.01000
11     -0.98000    -49.25000     64.01000
11      0.33000    -37.84000     64.01000
11     -0.33000    -26.75000     64.01000
11    -36.55000     21.53000     63.79000
11    -42.10000     -9.79000     63.62000
11    -63.31000    -49.90000     63.67000
11    -47.64000    -52.84000     58.61000
11    -55.15000    -91.00000     58.61000
11     18.60000    -45.66000     56.74000
11    -51.23000    -69.80000     56.85000
11    -73.42000      9.46000     56.85000
11    -81.91000     11.09000     56.57000
11    -73.42000     22.18000     56.57000
11    -78.97000     -6.20000     56.28000
11    -43.73000     26.42000     57.76000
11    -48.30000     37.18000     53.95000
11    -85.82000    -72.08000     62.14000
11     -8.48000     33.27000     59.58000
11      3.92000     45.66000     58.84000
11     -9.46000    -37.51000     58.50000
11    -52.86000     16.31000     58.50000
11    -65.27000    -24.14000     58.50000
11    -61.35000    -16.31000     58.50000
11    -89.74000    -49.58000     58.04000
11    -70.81000    -80.89000     57.02000
11    -25.13000     38.16000     55.20000
11      3.26000     30.99000     54.86000
11     11.75000     27.07000     54.46000
11      9.14000     34.25000     54.01000
11    -47.64000     -8.48000     54.29000
11    -55.80000      3.26000     53.44000
11    -69.18000    -32.62000     53.50000
11    -79.30000    -28.38000     52.93000
11    -87.13000    -31.64000     53.10000
11    -41.44000    -17.61000     52.98000
11      7.18000    -29.68000     52.93000
11     -0.00000    -20.55000     52.93000
11    -65.92000    -42.73000     52.87000
11    -17.95000     29.68000     52.59000
11    -20.56000     49.90000     52.59000
11     -6.20000     43.05000     52.59000
11    -42.75000     19.24000     52.30000
11    -27.74000     13.37000     52.30000
11    -38.51000     -3.59000     51.68000
11    -58.41000    -50.23000     52.07000
11    -77.01000    -70.45000     50.08000
11    -54.82000    -24.46000     53.15000
11    -67.88000     -5.54000     49.12000
11    -73.42000    -50.88000     49.12000
11    -65.27000    -57.73000     49.12000
11     -8.16000     30.99000     48.04000
11    -45.69000    -53.17000     48.04000
11     -9.14000    -35.88000     47.81000
11    -37.85000    -12.72000     47.19000
11    -62.65000    -17.29000     47.24000
11    -53.84000     20.22000     46.33000
11    -70.49000     15.98000     46.22000
11    -79.30000     16.63000     46.22000
11    -79.95000      5.54000     45.93000
11     16.64000    -46.64000     45.82000
11    -16.32000    -53.82000     45.82000
11    -35.57000     28.70000     45.03000
11    -39.16000     35.88000     45.37000
11    -42.10000    -28.38000     45.37000
11    -66.57000     25.12000     44.91000
11    -25.45000     37.18000     44.85000
11      1.63000     45.34000     44.68000
11    -44.38000    -61.32000     44.51000
11    -51.56000    -59.04000     44.51000
11    -55.48000    -12.39000     44.17000
11      8.16000     24.46000     43.60000
11    -15.66000     37.18000     43.21000
11    -68.20000    -35.88000     43.26000
11    -64.29000      6.20000     43.26000
11    -51.23000      6.85000     43.26000
11    -57.76000    -29.36000     43.09000
11    -80.93000    -38.81000     42.92000
11    -72.12000    -26.42000     42.92000
11    -83.87000    -26.42000     42.92000
11    -47.64000     -7.18000     42.92000
11      0.98000    -26.09000     42.75000
11    -51.23000    -74.69000     42.75000
11    -52.21000    -18.59000     42.58000
11    -18.60000     24.14000     42.30000
11    -30.35000     11.74000     42.30000
11    -43.73000     20.22000     42.30000
11    -46.34000     30.33000     42.30000
11    -76.36000    -77.63000     39.62000
11    -75.06000    -33.27000     39.51000
11    -53.19000      0.98000     38.66000
11    -66.90000    -59.36000     38.43000
11    -12.73000    -38.81000     37.46000
11    -37.85000    -13.70000     36.95000
11    -60.37000    -21.53000     36.38000
11     15.99000      0.98000     36.55000
11    -69.18000     13.37000     35.13000
11    -25.78000     52.19000     34.62000
11    -68.20000     22.83000     33.48000
11    -80.28000      5.22000     33.88000
11    -41.12000    -27.72000     33.83000
11    -52.86000    -60.67000     33.37000
11    -15.66000    -56.75000     33.37000
11    -19.58000     34.25000     31.67000
11    -33.61000     24.46000     31.67000
11    -29.37000      7.83000     30.98000
11    -48.95000    -12.72000     31.38000
11    -77.99000    -74.04000     25.58000
11    -60.70000    -18.59000     25.36000
11     16.32000     -1.63000     26.04000
11     -9.46000    -33.92000     26.32000
11    -41.77000    -47.62000     20.75000
11    -22.52000      1.63000     20.01000
11    -20.23000     32.29000     20.41000
11    -16.64000     41.10000     20.41000
11     -5.87000      9.13000     20.07000
11      7.18000     12.07000     20.58000
11      1.63000     24.79000     20.01000
11    -19.91000    -37.18000     19.73000
11    -32.96000    -66.54000     20.30000
11    -45.36000    -75.35000     19.44000
11    -42.10000    -11.74000     19.73000
11    -48.62000     -3.59000     19.10000
11    -38.18000     15.98000     19.56000
11    -33.94000     27.07000     19.33000
11    -29.37000      4.57000     19.10000
11    -29.37000     50.88000     18.25000
11    -10.12000    -29.68000     15.63000
11     14.68000      3.26000     14.44000
11    -57.43000    -20.87000     14.21000
11    -28.06000     -6.52000     11.65000
11    -28.39000     33.60000     10.69000
11    -45.03000    -47.29000     10.52000
11    -21.86000    -37.51000      8.41000
11      5.55000      9.46000      8.13000
11    -38.18000     16.31000      8.13000
11    -12.73000     38.16000      7.50000
11    -21.54000      3.26000      7.11000
11    -52.86000     -6.52000      4.72000
11     -8.16000    -30.33000      0.51000
11      4.24000    -34.90000    128.14000
11    -16.64000      5.54000    128.71000
11      6.85000    -18.92000    129.28000
