# Supplementary material for: Design Principles of Pancreatic Islets: Glucose-Dependent Coordination of Hormone Pulses
Source: PLoS One. 2016 Apr 1;11(4):e0152446. doi: 10.1371/journal.pone.0152446 (PMC4818077; doi:10.1371/journal.pone.0152446)
Supplement: S2 Dataset — Three-dimensional coordinates of α and β cells within human islets (n = 28). Columns represent types, x, y, and z coordinates (μm) of cells (rows) within an islet. The numbers of the first column are 11 (α cell) and 12 (β cell). (ZIP) [file pone.0152446.s010.zip › Human/H21.txt]

12    -91.37000     37.51000     -6.00000
12   -174.91000    101.77000   -172.00000
12   -155.33000     89.37000   -172.00000
12   -133.47000     90.35000   -171.00000
12   -191.23000     81.22000   -171.00000
12   -193.51000     41.42000   -166.00000
12    -74.73000    144.17000   -164.00000
12    -90.07000    142.21000   -164.00000
12   -123.35000    113.51000   -166.00000
12   -123.03000    123.29000   -166.00000
12   -101.16000    110.25000   -166.00000
12    -91.37000    123.29000   -166.00000
12    -85.17000    111.22000   -166.00000
12    -75.06000    122.97000   -166.00000
12    -61.02000    123.95000   -166.00000
12    -82.23000    134.06000   -166.00000
12   -115.19000     40.12000   -166.00000
12    -71.47000     74.04000   -163.00000
12   -155.98000     27.40000   -163.00000
12   -167.08000     28.70000   -163.00000
12   -150.11000     36.21000   -163.00000
12   -156.64000     47.62000   -163.00000
12   -144.24000     45.01000   -163.00000
12   -137.06000    105.03000   -163.00000
12   -150.11000    110.25000   -163.00000
12   -159.25000    122.64000   -163.00000
12   -176.54000    111.22000   -163.00000
12   -208.52000     86.76000   -163.00000
12   -210.48000     78.28000   -163.00000
12   -204.61000     38.81000   -159.00000
12   -127.92000     18.27000   -159.00000
12   -121.72000     29.36000   -159.00000
12    -87.78000     37.51000   -159.00000
12    -95.29000     45.99000   -159.00000
12    -64.61000     36.21000   -159.00000
12    -44.71000     88.07000   -158.00000
12    -42.42000     78.61000   -158.00000
12    -58.41000     76.32000   -158.00000
12    -60.70000     83.50000   -158.00000
12    -46.01000     96.87000   -158.00000
12   -149.78000     95.89000   -158.00000
12   -183.07000     96.55000   -158.00000
12   -171.65000     97.85000   -158.00000
12   -128.25000    130.47000   -156.00000
12   -139.99000    138.95000   -155.00000
12   -155.01000     -3.91000   -155.00000
12   -144.24000      4.24000   -155.00000
12   -156.31000      5.87000   -155.00000
12   -199.06000     44.03000   -155.00000
12   -206.89000     64.26000   -155.00000
12   -173.93000     77.96000   -167.00000
12   -102.47000     23.81000   -165.00000
12   -106.71000     41.75000   -165.00000
12   -164.80000    126.55000   -161.00000
12   -185.03000     31.64000   -161.00000
12   -183.07000     38.81000   -161.00000
12   -194.16000     74.04000   -160.00000
12   -195.14000     89.70000   -160.00000
12   -147.83000     78.28000   -160.00000
12   -155.98000     77.63000   -160.00000
12   -157.94000     88.72000   -160.00000
12   -148.15000     87.41000   -159.00000
12    -81.91000    145.80000   -159.00000
12    -58.74000    131.77000   -158.00000
12   -134.77000    112.53000   -155.00000
12   -121.39000    116.44000   -154.00000
12    -97.57000    137.64000   -153.00000
12    -66.90000    118.07000   -154.00000
12    -82.56000    137.32000   -154.00000
12   -139.02000     69.47000   -155.00000
12   -103.12000     47.62000   -154.00000
12    -96.92000     20.87000   -154.00000
12    -87.13000     28.05000   -153.00000
12   -207.87000     46.64000   -153.00000
12   -171.00000    104.37000   -152.00000
12   -178.50000    104.05000   -152.00000
12   -173.93000    111.88000   -152.00000
12   -155.98000    114.81000   -152.00000
12   -139.02000    106.33000   -152.00000
12   -149.46000     35.55000   -152.00000
12   -167.73000     25.12000   -152.00000
12   -168.06000     34.57000   -152.00000
12   -186.99000     90.02000   -151.00000
12    -72.77000    152.97000   -151.00000
12   -207.54000     86.76000   -150.00000
12    -66.24000     15.66000   -150.00000
12    -52.54000     39.79000   -149.00000
12   -153.37000    133.08000   -149.00000
12   -106.71000    149.39000   -149.00000
12   -186.33000     31.96000   -149.00000
12   -161.86000     76.32000   -149.00000
12   -119.11000     13.37000   -149.00000
12   -149.13000     15.98000   -149.00000
12   -214.72000     76.00000   -149.00000
12   -191.55000     11.42000   -148.00000
12   -187.31000     22.51000   -148.00000
12   -216.35000     65.23000   -148.00000
12    -68.53000     54.80000   -147.00000
12    -45.03000     55.12000   -147.00000
12    -43.73000     67.52000   -147.00000
12    -39.16000     78.28000   -147.00000
12    -42.10000     89.70000   -147.00000
12    -48.30000    100.46000   -147.00000
12    -84.85000    151.34000   -146.00000
12   -177.52000    127.86000   -144.00000
12   -143.58000    143.52000   -144.00000
12   -132.16000    142.54000   -144.00000
12   -149.46000     -0.98000   -144.00000
12   -141.63000      5.87000   -144.00000
12   -209.50000     34.25000   -144.00000
12   -197.43000     42.73000   -144.00000
12   -203.63000     21.53000   -144.00000
12   -183.72000    114.49000   -144.00000
12   -212.77000     59.36000   -144.00000
12   -215.38000     88.39000   -144.00000
12   -120.41000    139.28000   -144.00000
12    -88.11000     48.93000   -144.00000
12    -68.85000     76.98000   -144.00000
12    -58.74000    101.77000   -144.00000
12   -156.31000     93.29000   -144.00000
12   -177.85000     88.72000   -144.00000
12   -152.72000     82.85000   -144.00000
12   -169.36000     70.78000   -144.00000
12   -178.83000     73.71000   -144.00000
12   -188.29000     73.39000   -144.00000
12   -120.74000     22.83000   -144.00000
12    -62.98000     31.64000   -144.00000
12    -68.20000     22.83000   -144.00000
12    -61.02000    152.00000   -144.00000
12    -84.52000    160.80000   -144.00000
12    -98.88000    157.54000   -144.00000
12    -64.94000    121.01000   -143.00000
12    -61.02000    135.36000   -143.00000
12   -131.51000    134.06000   -143.00000
12   -125.96000    150.69000   -143.00000
12   -215.05000     45.01000   -143.00000
12   -168.38000    126.55000   -143.00000
12   -199.39000     52.51000   -142.00000
12   -201.02000     68.17000   -142.00000
12    -65.27000     89.70000   -141.00000
12    -72.77000     94.59000   -141.00000
12   -148.81000    110.90000   -141.00000
12   -154.35000    107.31000   -141.00000
12   -155.33000    115.14000   -141.00000
12   -142.93000    103.40000   -141.00000
12   -135.10000    113.51000   -141.00000
12   -174.91000    109.92000   -140.00000
12   -165.77000    140.91000   -140.00000
12   -168.71000     24.46000   -140.00000
12   -158.92000      9.79000   -140.00000
12   -209.18000     94.92000   -140.00000
12   -188.62000    106.98000   -139.00000
12    -84.52000      2.28000   -139.00000
12   -108.67000     54.14000   -139.00000
12   -109.97000      0.00000   -138.00000
12   -119.76000     -7.50000   -138.00000
12   -127.27000     10.44000   -138.00000
12   -136.73000     11.74000   -138.00000
12   -119.76000     13.05000   -137.00000
12   -154.03000     62.95000   -137.00000
12    -95.29000     42.40000   -137.00000
12   -101.81000    146.12000   -137.00000
12   -215.70000     68.17000   -137.00000
12   -216.35000     79.59000   -137.00000
12   -114.21000    150.04000   -136.00000
12    -43.08000     69.80000   -136.00000
12    -43.73000     49.25000   -136.00000
12   -147.83000     15.98000   -136.00000
12    -37.53000     79.59000   -136.00000
12    -38.83000    110.25000   -136.00000
12   -155.98000    146.45000   -136.00000
12   -161.21000      0.33000   -136.00000
12    -75.71000     13.37000   -136.00000
12   -121.72000     22.51000   -132.00000
12    -81.26000     -2.61000   -122.00000
12   -205.91000     46.32000   -138.00000
12   -201.34000     30.99000   -138.00000
12    -53.52000     14.68000   -138.00000
12   -203.30000     97.85000   -138.00000
12   -202.00000     77.30000   -138.00000
12   -220.60000     56.43000   -138.00000
12   -166.75000      6.20000   -137.00000
12   -192.21000     10.44000   -137.00000
12    -47.32000     86.11000   -136.00000
12    -45.69000     95.57000   -136.00000
12    -79.95000     -3.26000   -136.00000
12   -226.14000     73.06000   -136.00000
12    -94.96000      1.63000   -135.00000
12   -139.67000     -6.52000   -135.00000
12   -185.35000    112.20000   -133.00000
12   -180.46000    128.84000   -133.00000
12   -208.52000     22.18000   -133.00000
12    -65.27000     27.07000   -133.00000
12   -144.56000    143.84000   -133.00000
12   -132.82000    143.52000   -133.00000
12    -98.22000    158.19000   -133.00000
12    -93.00000    147.76000   -133.00000
12    -60.70000    152.00000   -133.00000
12   -208.20000     62.62000   -133.00000
12   -169.69000     69.15000   -133.00000
12   -151.74000     81.87000   -133.00000
12   -150.44000     -6.20000   -133.00000
12    -70.49000    153.95000   -133.00000
12    -83.87000    159.50000   -133.00000
12    -49.28000     64.58000   -133.00000
12   -120.41000    140.58000   -133.00000
12    -53.52000    103.07000   -133.00000
12    -86.15000    151.02000   -133.00000
12   -197.10000     38.16000   -133.00000
12   -181.44000     64.91000   -133.00000
12   -214.72000     35.23000   -132.00000
12    -78.64000    140.91000   -131.00000
12   -215.05000     87.09000   -131.00000
12   -146.85000    120.03000   -130.00000
12   -217.99000     43.71000   -130.00000
12   -170.34000    129.82000   -130.00000
12   -170.34000    140.25000   -129.00000
12   -158.92000     21.85000   -129.00000
12   -155.98000    110.57000   -129.00000
12   -156.96000    119.71000   -129.00000
12    -81.26000    124.92000   -129.00000
12    -81.58000    110.57000   -129.00000
12    -76.69000     90.02000   -129.00000
12    -72.44000     67.52000   -129.00000
12   -209.83000     46.97000   -127.00000
12   -204.28000     96.22000   -127.00000
12    -53.52000     15.66000   -127.00000
12   -103.77000     -0.33000   -127.00000
12   -127.27000     -0.98000   -127.00000
12   -118.46000     -7.83000   -127.00000
12   -202.98000     31.64000   -127.00000
12   -203.95000     37.84000   -127.00000
12   -126.29000     81.22000   -127.00000
12   -108.67000     51.54000   -127.00000
12   -201.34000     81.22000   -127.00000
12   -220.60000     58.06000   -127.00000
12   -212.44000     57.73000   -127.00000
12   -138.36000     51.86000   -127.00000
12   -147.17000     51.86000   -127.00000
12    -62.98000    141.23000   -127.00000
12   -159.57000    139.28000   -126.00000
12    -28.72000     97.20000   -126.00000
12    -16.32000     98.18000   -126.00000
12    -27.09000    117.42000   -126.00000
12    -53.84000     35.55000   -126.00000
12    -53.84000     23.81000   -126.00000
12   -190.90000      8.15000   -126.00000
12   -201.02000     17.61000   -126.00000
12   -155.33000     60.02000   -126.00000
12   -162.51000     84.48000   -126.00000
12   -101.16000    142.21000   -126.00000
12   -102.14000    148.41000   -126.00000
12    -95.29000     42.73000   -126.00000
12    -70.16000     21.20000   -126.00000
12   -108.99000      7.50000   -126.00000
12    -92.68000     17.61000   -126.00000
12    -55.80000     57.73000   -126.00000
12   -215.70000     67.84000   -126.00000
12    -88.76000    141.88000   -126.00000
12   -193.19000    106.66000   -126.00000
12   -141.95000    133.40000   -126.00000
12   -133.14000    133.08000   -126.00000
12   -140.32000     22.83000   -126.00000
12    -37.20000     66.54000   -125.00000
12    -40.14000     55.78000   -125.00000
12    -47.64000     47.29000   -125.00000
12    -32.31000     78.28000   -125.00000
12   -115.19000    151.34000   -125.00000
12   -222.23000     73.71000   -125.00000
12   -162.18000     -1.96000   -125.00000
12   -168.06000      4.89000   -125.00000
12    -78.97000      7.83000   -125.00000
12    -72.12000     10.11000   -125.00000
12   -159.57000    147.10000   -125.00000
12   -153.05000    147.10000   -125.00000
12   -132.82000    -11.74000   -124.00000
12   -140.97000     -8.15000   -124.00000
12   -182.42000      2.61000   -124.00000
12   -108.01000    -10.11000   -124.00000
12    -97.25000     -3.91000   -124.00000
12    -93.33000      5.54000   -124.00000
12    -41.12000    113.18000   -124.00000
12    -45.69000     91.65000   -124.00000
12    -39.81000     86.44000   -124.00000
12    -43.08000     73.06000   -124.00000
12   -117.80000     11.42000   -123.00000
12   -181.11000    116.12000   -122.00000
12   -135.10000    144.17000   -122.00000
12   -123.35000    144.82000   -121.00000
12   -182.42000    123.29000   -121.00000
12   -150.76000     -8.48000   -121.00000
12   -212.44000     25.12000   -120.00000
12   -211.46000     91.98000   -120.00000
12   -217.01000     82.20000   -120.00000
12    -73.10000    147.10000   -120.00000
12   -112.26000    140.91000   -120.00000
12   -144.24000    142.21000   -120.00000
12   -152.39000    134.71000   -120.00000
12   -188.62000    112.86000   -120.00000
12   -197.43000     39.79000   -120.00000
12    -23.82000     86.11000   -120.00000
12    -91.70000    161.78000   -120.00000
12    -67.22000    154.61000   -120.00000
12   -211.13000     73.71000   -120.00000
12    -37.53000    102.74000   -120.00000
12    -19.58000    109.92000   -120.00000
12   -122.37000     17.61000   -120.00000
12   -132.49000     10.11000   -120.00000
12   -139.34000     -0.33000   -120.00000
12   -198.41000     71.43000   -120.00000
12   -196.12000     28.05000   -120.00000
12   -126.94000    136.67000   -120.00000
12   -127.92000     31.31000   -120.00000
12   -135.75000     66.54000   -120.00000
12   -148.15000     78.28000   -120.00000
12   -150.76000     83.50000   -120.00000
12   -218.97000     48.93000   -119.00000
12   -166.75000    131.12000   -119.00000
12    -82.23000    158.52000   -119.00000
12   -183.07000     23.48000   -119.00000
12    -62.00000     11.09000   -119.00000
12   -152.72000    109.59000   -118.00000
12   -149.46000     30.33000   -118.00000
12   -157.62000     22.51000   -118.00000
12   -157.94000     10.44000   -118.00000
12   -154.68000      4.57000   -118.00000
12    -88.11000     51.54000   -118.00000
12    -88.11000     61.65000   -118.00000
12    -84.19000    108.62000   -118.00000
12    -66.24000     67.19000   -118.00000
12   -161.21000    119.71000   -118.00000
12   -133.47000     31.64000   -175.00000
12   -143.58000     31.96000   -175.00000
12   -149.78000     56.75000   -173.00000
12   -138.04000     82.52000   -173.00000
12    -77.99000     91.33000   -172.00000
12    -87.13000    100.46000   -172.00000
12   -111.93000    110.57000   -172.00000
12   -196.45000     92.96000   -171.00000
12   -168.06000     41.10000   -170.00000
12   -125.96000     23.48000   -170.00000
12   -147.50000     -1.30000   -168.00000
12   -141.63000      8.15000   -168.00000
12   -156.96000      7.50000   -168.00000
12   -157.94000     18.27000   -168.00000
12   -178.17000     55.45000   -166.00000
12   -192.21000     48.27000   -166.00000
12   -211.79000     59.04000   -166.00000
12   -214.40000     67.19000   -166.00000
12   -211.13000     48.60000   -166.00000
12   -196.78000     61.97000   -158.00000
12   -103.45000    132.75000   -158.00000
12    -83.54000    155.26000   -158.00000
12   -172.30000     77.63000   -155.00000
12   -160.88000     66.21000   -155.00000
12   -198.73000     50.88000   -155.00000
12   -103.77000     57.08000   -155.00000
12    -91.05000    117.42000   -155.00000
12    -99.86000    121.01000   -155.00000
12   -211.46000     55.45000   -155.00000
12   -173.61000    128.19000   -155.00000
12   -119.76000     53.17000   -152.00000
12   -155.98000     48.93000   -152.00000
12   -139.34000     14.03000   -149.00000
12    -51.56000    118.07000   -149.00000
12    -78.32000    142.54000   -147.00000
12   -158.27000    124.92000   -147.00000
12   -130.20000     17.94000   -147.00000
12    -79.95000    127.53000   -143.00000
12    -58.74000     62.62000   -142.00000
12   -184.05000     35.55000   -138.00000
12   -147.83000     39.79000   -137.00000
12   -164.47000    106.01000   -135.00000
12    -82.89000     59.69000   -130.00000
12    -93.33000     49.90000   -130.00000
12    -93.98000     58.06000   -130.00000
12   -143.58000    104.70000   -130.00000
12   -139.67000    120.36000   -130.00000
12   -174.26000     29.68000   -126.00000
12   -164.80000    106.98000   -124.00000
12    -62.98000    124.92000   -124.00000
12    -58.09000    134.06000   -124.00000
12    -55.80000     99.48000   -122.00000
12    -46.66000    102.74000   -122.00000
12   -170.67000     -2.94000   -121.00000
12   -185.03000    104.05000   -121.00000
12    -60.37000     21.53000   -121.00000
12   -145.87000     39.14000   -120.00000
12   -175.24000    125.58000   -118.00000
12   -172.30000    137.64000   -118.00000
12   -163.82000     56.43000   -117.00000
12   -170.34000     36.21000   -117.00000
12   -161.21000     34.25000   -117.00000
12   -211.79000     58.38000   -116.00000
12   -202.32000     83.50000   -116.00000
12   -202.32000     93.94000   -116.00000
12   -202.98000     41.42000   -116.00000
12   -206.24000     28.05000   -116.00000
12   -119.76000     -6.85000   -116.00000
12    -51.89000     14.68000   -116.00000
12   -140.65000     51.86000   -116.00000
12   -125.31000     83.83000   -116.00000
12    -62.00000    142.21000   -116.00000
12   -222.56000     59.69000   -116.00000
12   -190.57000     13.05000   -115.00000
12   -200.36000     21.53000   -115.00000
12   -100.18000    137.97000   -115.00000
12    -99.86000    148.73000   -115.00000
12    -87.78000    139.93000   -115.00000
12    -86.48000    147.76000   -115.00000
12   -163.16000     87.74000   -115.00000
12   -158.92000     80.24000   -115.00000
12   -143.91000    131.77000   -115.00000
12   -159.90000    138.62000   -115.00000
12   -135.75000    136.99000   -115.00000
12    -82.89000      6.85000   -114.00000
12    -72.44000      5.87000   -114.00000
12   -190.57000    123.95000   -114.00000
12   -221.25000     67.84000   -114.00000
12   -221.25000     75.35000   -114.00000
12   -164.47000     -0.98000   -114.00000
12   -170.34000      7.18000   -114.00000
12   -193.19000    107.96000   -114.00000
12   -109.32000    151.02000   -114.00000
12    -91.05000     16.63000   -114.00000
12   -185.03000     31.31000   -114.00000
12     -8.16000     95.57000   -114.00000
12    -23.50000    118.07000   -114.00000
12    -42.42000     56.75000   -114.00000
12   -153.05000    145.80000   -114.00000
12    -99.20000     -7.83000   -113.00000
12    -95.94000     -3.59000   -113.00000
12   -110.62000    -10.76000   -113.00000
12   -134.12000    -13.70000   -113.00000
12   -161.53000    107.64000   -113.00000
12   -170.34000    112.53000   -113.00000
12    -34.26000     76.65000   -112.00000
12   -110.30000      1.30000   -112.00000
12   -115.85000      8.48000   -112.00000
12    -95.94000      9.46000   -112.00000
12    -99.86000     47.62000   -112.00000
12   -102.47000     62.30000   -112.00000
12   -207.22000     48.93000   -112.00000
12   -154.35000     99.16000   -112.00000
12    -47.97000     46.64000   -112.00000
12    -31.33000     62.95000   -112.00000
12    -43.08000     75.02000   -112.00000
12   -128.57000     -2.61000   -112.00000
12   -176.54000      3.91000   -112.00000
12   -175.89000     65.23000   -112.00000
12   -133.14000    145.47000   -111.00000
12   -173.28000     16.96000   -111.00000
12    -56.13000    102.09000   -111.00000
12    -59.07000    130.14000   -111.00000
12   -200.36000     12.39000   -111.00000
12    -84.19000     -4.89000   -111.00000
12   -141.95000     20.55000   -111.00000
12   -186.66000     97.20000   -111.00000
12    -93.00000     40.77000   -111.00000
12   -122.05000     92.63000   -111.00000
12   -178.83000     38.49000   -111.00000
12   -159.90000     47.29000   -111.00000
12   -151.09000     47.62000   -111.00000
12   -189.60000     40.12000   -111.00000
12   -209.18000     65.56000   -111.00000
12   -116.17000    145.80000   -110.00000
12    -58.41000     20.87000   -110.00000
12    -49.93000      7.50000   -110.00000
12   -147.50000     -6.20000   -110.00000
12    -30.35000    112.20000   -110.00000
12   -182.74000    128.19000   -110.00000
12   -178.83000     56.10000   -110.00000
12   -127.27000    140.25000   -109.00000
12    -70.81000    147.76000   -109.00000
12   -211.79000     88.72000   -109.00000
12   -211.79000     75.35000   -109.00000
12   -194.82000     30.66000   -109.00000
12   -144.56000     37.84000   -109.00000
12   -148.15000     79.26000   -109.00000
12   -142.28000     98.18000   -109.00000
12   -184.37000    108.94000   -109.00000
12    -94.63000    160.48000   -109.00000
12    -87.13000    167.33000   -109.00000
12   -164.47000    131.77000   -108.00000
12   -114.54000    -19.57000   -108.00000
12   -217.99000     52.19000   -108.00000
12   -219.94000     84.80000   -108.00000
12    -65.27000     13.70000   -108.00000
12    -48.95000     32.62000   -108.00000
12    -24.47000     78.28000   -108.00000
12    -23.82000     91.98000   -108.00000
12    -34.59000    103.07000   -108.00000
12    -43.73000    103.07000   -108.00000
12    -91.05000    -13.37000   -108.00000
12   -105.73000    159.82000   -108.00000
12   -152.07000    133.73000   -108.00000
12   -138.04000     -1.30000   -108.00000
12   -140.97000    142.21000   -108.00000
12   -124.00000    149.39000   -108.00000
12   -161.21000      7.83000   -107.00000
12    -89.74000     53.49000   -107.00000
12   -161.53000    118.40000   -107.00000
12   -131.18000    129.49000   -107.00000
12   -173.61000    128.19000   -107.00000
12   -149.78000     28.38000   -107.00000
12   -161.21000     39.14000   -106.00000
12   -159.25000     27.07000   -106.00000
12   -218.31000     43.38000   -106.00000
12    -18.27000    107.31000   -106.00000
12   -164.47000     54.14000   -106.00000
12   -204.93000     81.22000   -105.00000
12   -204.61000     93.61000   -105.00000
12   -208.20000     26.09000   -105.00000
12    -57.43000    142.54000   -105.00000
12    -67.55000    139.28000   -105.00000
12    -76.69000    155.26000   -105.00000
12     -0.65000     89.37000   -105.00000
12   -204.61000     35.23000   -105.00000
12   -213.74000     58.71000   -105.00000
12   -134.77000     86.11000   -105.00000
12   -147.83000     86.76000   -105.00000
12   -171.65000     97.85000   -105.00000
12   -184.05000    115.14000   -105.00000
12   -107.36000    138.62000   -105.00000
12   -149.13000      3.26000   -105.00000
12   -157.62000     16.31000   -105.00000
12   -202.32000     70.13000   -105.00000
12    -49.28000     15.33000   -105.00000
12   -138.04000    120.36000   -105.00000
12   -184.05000      8.15000   -105.00000
12   -122.70000    -11.74000   -105.00000
12   -117.48000     -4.89000   -105.00000
12   -158.27000     81.54000   -104.00000
12   -162.51000     72.74000   -104.00000
12   -195.14000     17.94000   -104.00000
12   -101.81000    145.47000   -104.00000
12    -94.96000    137.32000   -104.00000
12    -86.15000    138.30000   -104.00000
12   -143.58000    133.40000   -103.00000
12   -187.96000    124.60000   -103.00000
12    -76.69000      0.33000   -103.00000
12    -83.87000      8.81000   -103.00000
12    -58.09000      8.48000   -103.00000
12   -166.43000     -3.26000   -103.00000
12   -161.86000     -0.65000   -103.00000
12   -183.40000     31.64000   -103.00000
12   -205.26000     21.85000   -103.00000
12   -219.62000     67.84000   -103.00000
12   -221.58000     75.02000   -103.00000
12   -193.19000    104.70000   -103.00000
12   -192.21000    111.22000   -103.00000
12   -156.96000    140.25000   -103.00000
12   -110.95000    152.32000   -102.00000
12   -115.52000    156.56000   -102.00000
12   -134.77000    -18.27000   -102.00000
12    -37.85000     58.06000   -102.00000
12   -161.21000    107.64000   -101.00000
12   -154.68000    105.35000   -101.00000
12   -155.33000     92.31000   -101.00000
12   -208.52000     51.54000   -101.00000
12   -171.32000      7.83000   -101.00000
12   -128.25000     -1.96000   -101.00000
12   -121.39000      4.24000   -101.00000
12    -92.35000     -5.54000   -101.00000
12    -28.39000     61.65000   -101.00000
12    -13.38000     64.58000   -101.00000
12   -175.89000      0.65000   -101.00000
12   -193.51000     88.39000   -101.00000
12    -36.87000     88.72000   -101.00000
12    -20.88000    126.23000   -101.00000
12     -8.81000     96.87000   -101.00000
12    -83.54000    149.06000   -101.00000
12    -43.40000     51.86000   -101.00000
12    -74.40000    108.62000   -101.00000
12   -124.00000     78.28000   -101.00000
12   -131.18000     96.55000   -101.00000
12   -172.95000     64.91000   -101.00000
12   -111.28000     89.37000   -101.00000
12    -99.53000    -14.68000   -101.00000
12    -36.22000     70.78000   -101.00000
12   -161.53000     98.18000   -101.00000
12   -172.30000     37.51000   -100.00000
12   -148.15000     49.90000   -100.00000
12    -60.70000    132.10000   -100.00000
12    -54.82000     99.48000   -100.00000
12    -78.97000    161.13000   -100.00000
12    -98.88000    153.30000   -100.00000
12    -95.29000     44.69000   -100.00000
12    -96.92000     28.05000   -100.00000
12   -141.63000     21.53000   -100.00000
12   -104.75000     65.23000   -100.00000
12   -206.89000     62.62000   -100.00000
12   -216.35000     34.90000   -100.00000
12    -80.93000    -11.09000   -100.00000
12    -72.44000     -3.26000   -100.00000
12   -133.47000    146.45000   -100.00000
12   -167.41000     16.63000   -100.00000
12   -105.40000     -5.54000   -100.00000
12   -138.69000     59.36000    -99.00000
12    -58.09000     22.18000    -99.00000
12    -27.41000     34.25000    -99.00000
12    -27.09000     49.90000    -99.00000
12   -146.19000     -9.13000    -99.00000
12   -172.63000    114.81000    -99.00000
12   -178.83000    122.97000    -99.00000
12   -182.09000    131.12000    -99.00000
12   -117.80000    140.25000    -99.00000
12   -213.74000     84.15000    -98.00000
12   -190.90000     28.05000    -98.00000
12    -90.07000    162.43000    -98.00000
12    -64.61000    151.34000    -98.00000
12   -145.54000     38.49000    -98.00000
12   -141.63000     94.92000    -98.00000
12   -112.58000    -20.55000    -97.00000
12    -89.09000    -16.31000    -97.00000
12    -44.38000     33.27000    -97.00000
12   -127.59000    149.71000    -97.00000
12   -128.25000    136.99000    -97.00000
12   -153.37000    130.47000    -97.00000
12   -165.45000    132.10000    -97.00000
12   -147.17000    126.55000    -97.00000
12   -104.10000    162.11000    -97.00000
12   -179.48000    104.05000    -97.00000
12   -213.09000     75.02000    -97.00000
12   -219.94000     54.47000    -97.00000
12    -22.84000     75.02000    -97.00000
12    -20.23000     86.44000    -97.00000
12    -45.36000    102.42000    -97.00000
12   -164.47000    122.31000    -96.00000
12   -158.27000    113.83000    -96.00000
12   -140.65000    143.52000    -96.00000
12   -122.70000    -22.83000    -96.00000
12    -44.71000     24.14000    -96.00000
12     -5.22000     77.96000    -96.00000
12   -194.82000     37.84000    -96.00000
12   -160.23000      3.59000    -96.00000
12   -155.01000     -5.87000    -96.00000
12    -70.16000      8.15000    -96.00000
12   -216.35000     42.40000    -95.00000
12   -195.14000      8.15000    -95.00000
12   -137.06000     -8.81000    -95.00000
12    -55.48000    158.52000    -95.00000
12   -132.82000    131.12000    -95.00000
12   -122.37000     41.10000    -95.00000
12   -165.45000     61.32000    -95.00000
12   -154.68000     33.27000    -95.00000
12   -147.50000     76.65000    -95.00000
12   -162.18000     51.21000    -95.00000
12   -125.64000    -12.07000    -94.00000
12   -115.52000     -7.83000    -94.00000
12   -182.09000      8.15000    -94.00000
12   -202.00000     35.55000    -94.00000
12   -202.32000     74.69000    -94.00000
12    -56.78000    142.21000    -94.00000
12    -47.64000      7.18000    -93.00000
12   -207.54000     83.83000    -93.00000
12   -189.27000     56.75000    -93.00000
12   -194.16000     67.84000    -93.00000
12   -139.99000    117.42000    -93.00000
12   -100.84000    143.19000    -93.00000
12    -93.66000    140.91000    -93.00000
12   -180.13000    110.90000    -93.00000
12   -146.85000      5.22000    -93.00000
12   -133.14000      2.61000    -93.00000
12   -157.29000     16.31000    -93.00000
12   -195.80000     17.94000    -93.00000
12    -64.94000     -2.61000    -93.00000
12    -39.81000     13.37000    -93.00000
12    -70.49000    139.93000    -93.00000
12   -127.27000     86.11000    -93.00000
12   -198.08000     47.62000    -93.00000
12   -187.96000    119.05000    -92.00000
12   -206.56000     23.81000    -92.00000
12   -164.80000     -4.57000    -92.00000
12    -84.19000     10.76000    -92.00000
12    -56.78000      2.61000    -92.00000
12    -55.80000     13.37000    -92.00000
12   -111.93000    152.97000    -91.00000
12   -116.17000    158.19000    -91.00000
12   -184.70000     95.57000    -91.00000
12   -180.79000     34.25000    -91.00000
12   -135.43000    -16.31000    -91.00000
12    -78.97000      2.94000    -91.00000
12   -194.16000    107.64000    -91.00000
12   -220.92000     68.82000    -91.00000
12    -36.55000     59.36000    -91.00000
12   -174.58000      5.87000    -90.00000
12    -10.77000     63.60000    -90.00000
12    -31.00000     79.26000    -90.00000
12    -38.18000     79.26000    -90.00000
12    -72.77000    108.29000    -90.00000
12    -17.95000     95.89000    -90.00000
12    -14.36000    101.44000    -90.00000
12    -19.58000    125.25000    -90.00000
12    -27.09000    120.68000    -90.00000
12   -154.68000     94.92000    -90.00000
12   -162.84000    105.68000    -90.00000
12   -113.89000     91.00000    -90.00000
12   -119.76000    101.44000    -90.00000
12   -130.86000     96.22000    -90.00000
12   -205.91000     88.07000    -90.00000
12   -208.52000     54.80000    -89.00000
12   -207.87000     67.84000    -89.00000
12   -166.75000    104.70000    -89.00000
12    -76.03000    154.28000    -89.00000
12    -87.78000    148.73000    -89.00000
12    -78.32000     -6.52000    -89.00000
12   -103.12000     -7.18000    -89.00000
12   -123.03000      1.63000    -89.00000
12   -112.58000    141.23000    -88.00000
12    -24.80000     33.92000    -88.00000
12    -25.45000     53.82000    -88.00000
12    -24.47000     68.17000    -88.00000
12    -53.19000     27.07000    -88.00000
12   -141.95000    131.45000    -87.00000
12    -64.94000    150.69000    -87.00000
12   -164.14000     10.11000    -87.00000
12   -185.03000     24.79000    -87.00000
12   -208.20000     46.32000    -87.00000
12   -102.79000    -17.94000    -87.00000
12    -83.21000    -23.81000    -87.00000
12    -64.94000    -20.55000    -87.00000
12    -87.13000     -3.26000    -86.00000
12    -88.76000    -12.72000    -86.00000
12    -81.26000    -19.90000    -86.00000
12    -68.53000    -12.07000    -86.00000
12   -131.84000    139.93000    -86.00000
12   -122.70000    139.60000    -86.00000
12   -127.27000    146.45000    -86.00000
12   -122.37000    150.04000    -86.00000
12   -158.59000    131.45000    -86.00000
12   -165.77000    130.14000    -86.00000
12   -172.63000     99.81000    -86.00000
12   -183.07000    104.05000    -86.00000
12    -75.06000     60.99000    -86.00000
12    -52.54000     66.87000    -86.00000
12    -44.38000     84.48000    -86.00000
12    -40.14000     47.62000    -86.00000
12    -39.81000     28.70000    -86.00000
12    -31.00000     38.49000    -86.00000
12    -41.12000     95.57000    -86.00000
12    -52.86000    106.33000    -86.00000
12   -179.81000     -0.98000    -86.00000
12   -109.65000    -22.83000    -86.00000
12   -211.13000     34.90000    -86.00000
12   -144.56000     34.25000    -86.00000
12   -151.42000     41.42000    -86.00000
12   -157.29000     49.58000    -86.00000
12   -195.80000     91.65000    -86.00000
12   -152.07000    121.99000    -86.00000
12   -198.73000     29.36000    -86.00000
12    -92.68000    -22.51000    -86.00000
12   -215.38000     75.35000    -85.00000
12   -143.26000    140.25000    -85.00000
12   -167.08000    122.31000    -85.00000
12   -155.98000     -0.33000    -85.00000
12   -121.72000    -23.81000    -85.00000
12     -4.57000     80.56000    -85.00000
12     -9.14000     74.69000    -85.00000
12    -48.95000     35.88000    -85.00000
12    -64.94000     10.76000    -85.00000
12    -76.36000     69.47000    -85.00000
12   -191.88000     36.53000    -85.00000
12   -164.80000     17.61000    -84.00000
12   -104.75000    135.04000    -84.00000
12    -57.11000    160.80000    -84.00000
12    -10.44000    117.75000    -84.00000
12   -135.10000    126.23000    -84.00000
12   -159.90000    119.05000    -84.00000
12   -154.03000      8.15000    -84.00000
12   -119.11000     38.16000    -84.00000
12   -127.27000     76.32000    -84.00000
12   -146.19000     -7.18000    -84.00000
12   -182.74000     50.88000    -84.00000
12   -177.20000     57.08000    -84.00000
12   -186.99000     42.73000    -83.00000
12   -202.65000     77.96000    -83.00000
12   -183.40000     14.03000    -83.00000
12   -192.53000      7.18000    -83.00000
12   -121.72000    -11.74000    -83.00000
12   -138.36000     -5.87000    -83.00000
12    -57.76000    142.21000    -83.00000
12    -35.24000     10.11000    -82.00000
12    -64.29000     -1.96000    -82.00000
12    -69.83000      4.89000    -82.00000
12   -147.17000      5.87000    -82.00000
12   -195.47000     46.32000    -82.00000
12   -188.94000     56.43000    -82.00000
12   -197.75000     67.84000    -82.00000
12   -192.21000     22.18000    -82.00000
12   -217.01000     59.04000    -82.00000
12   -143.26000    118.40000    -82.00000
12   -102.14000    147.76000    -82.00000
12    -90.39000    139.93000    -82.00000
12   -151.42000     70.78000    -82.00000
12   -101.81000     64.58000    -82.00000
12   -114.21000     -3.59000    -81.00000
12    -56.45000      6.52000    -81.00000
12    -46.66000     17.94000    -81.00000
12   -133.47000    113.83000    -81.00000
12   -161.21000     -5.54000    -80.00000
12   -133.14000    -16.31000    -80.00000
12    -44.71000     61.32000    -80.00000
12    -57.43000     76.65000    -80.00000
12    -73.75000    141.88000    -80.00000
12   -113.24000    151.34000    -80.00000
12   -182.74000     33.92000    -80.00000
12   -106.38000     88.39000    -79.00000
12    -72.44000    107.64000    -79.00000
12   -125.64000     92.96000    -79.00000
12   -131.51000     85.46000    -79.00000
12   -159.57000    109.92000    -79.00000
12   -206.56000     85.13000    -79.00000
12   -203.63000     90.68000    -79.00000
12   -187.96000     94.59000    -79.00000
12   -176.22000      7.83000    -79.00000
12    -80.28000      7.18000    -79.00000
12     -2.28000     68.82000    -79.00000
12    -13.38000     63.60000    -79.00000
12    -24.15000     91.33000    -79.00000
12    -96.59000     49.58000    -79.00000
12    -96.92000     41.75000    -79.00000
12    -62.00000     33.27000    -79.00000
12   -175.56000     40.45000    -79.00000
12   -175.56000     27.72000    -79.00000
12   -156.96000     96.22000    -79.00000
12    -97.57000     -9.79000    -78.00000
12    -78.64000     -2.28000    -78.00000
12   -107.69000     97.53000    -78.00000
12   -155.98000     26.75000    -78.00000
12   -160.23000     37.51000    -78.00000
12   -164.80000     49.58000    -78.00000
12   -152.72000     59.36000    -78.00000
12    -78.64000    121.34000    -78.00000
12    -76.69000    151.67000    -78.00000
12    -90.07000    151.02000    -78.00000
12    -40.46000     72.41000    -78.00000
12    -22.19000     43.05000    -78.00000
12    -56.45000     13.37000    -78.00000
12    -47.97000     -0.98000    -78.00000
12    -32.31000     21.20000    -78.00000
12   -154.68000    -15.33000    -78.00000
12   -189.27000     81.22000    -78.00000
12    -31.00000     49.90000    -77.00000
12    -23.17000     56.10000    -77.00000
12   -107.36000    -10.76000    -77.00000
12   -114.87000    139.28000    -77.00000
12    -44.38000      8.48000    -77.00000
12    -73.75000     11.74000    -77.00000
12   -212.44000     45.66000    -76.00000
12   -161.86000      4.57000    -76.00000
12    -59.39000    -19.90000    -76.00000
12   -114.54000     90.68000    -76.00000
12    -69.51000    148.41000    -76.00000
12    -63.63000    154.28000    -76.00000
12   -145.87000    127.86000    -76.00000
12    -46.99000     53.49000    -76.00000
12    -19.91000     69.80000    -76.00000
12   -205.26000     55.12000    -76.00000
12    -86.48000    -22.51000    -75.00000
12   -106.38000    -22.18000    -75.00000
12   -182.09000      1.30000    -75.00000
12   -181.44000     98.18000    -75.00000
12   -179.48000    107.31000    -75.00000
12   -156.31000    123.62000    -75.00000
12   -130.20000    140.91000    -75.00000
12   -127.92000    134.38000    -75.00000
12   -122.37000    146.45000    -75.00000
12   -196.78000     89.37000    -75.00000
12   -199.71000     30.66000    -75.00000
12    -69.83000    -10.44000    -74.00000
12    -90.07000     -6.20000    -74.00000
12   -122.70000    -21.85000    -74.00000
12   -148.48000    137.64000    -74.00000
12   -137.38000    135.04000    -74.00000
12     -4.24000     86.44000    -74.00000
12   -215.38000     77.96000    -74.00000
12   -198.73000     38.16000    -74.00000
12   -186.99000     27.72000    -74.00000
12   -144.56000     35.88000    -74.00000
12   -156.64000     45.34000    -74.00000
12    -73.42000     69.15000    -74.00000
12   -111.93000    126.88000    -74.00000
12    -50.25000     31.64000    -74.00000
12    -49.93000     39.14000    -74.00000
12   -121.39000     72.74000    -73.00000
12   -122.37000     80.89000    -73.00000
12    -75.38000     60.67000    -73.00000
12   -160.88000     17.29000    -73.00000
12   -169.04000     17.94000    -73.00000
12   -152.39000     -2.61000    -73.00000
12   -162.84000    118.40000    -73.00000
12   -130.20000     55.78000    -72.00000
12   -121.72000     56.10000    -72.00000
12   -183.40000     50.88000    -72.00000
12   -186.01000     39.79000    -72.00000
12    -89.41000      3.91000    -72.00000
12    -77.67000    -16.63000    -72.00000
12    -77.67000    -21.53000    -72.00000
12   -144.89000    -10.76000    -72.00000
12   -127.59000     -9.46000    -72.00000
12    -61.35000    141.23000    -72.00000
12    -58.09000     47.29000    -72.00000
12    -78.97000     72.74000    -72.00000
12   -202.98000     77.63000    -72.00000
12   -186.99000     15.33000    -72.00000
12   -190.25000      2.94000    -72.00000
12   -153.70000     70.13000    -71.00000
12   -146.19000    115.79000    -71.00000
12   -105.40000    135.36000    -71.00000
12    -91.05000    135.36000    -71.00000
12    -99.20000    145.47000    -71.00000
12   -152.07000      8.81000    -71.00000
12    -63.63000     -6.52000    -71.00000
12    -69.51000      2.28000    -71.00000
12   -117.48000    -11.74000    -71.00000
12   -132.16000    116.44000    -70.00000
12   -138.36000    121.99000    -70.00000
12   -163.49000     78.61000    -70.00000
12    -57.76000      4.24000    -70.00000
12    -95.29000     10.11000    -70.00000
12   -146.52000     83.50000    -70.00000
12   -147.83000     70.45000    -70.00000
12   -117.80000     -0.65000    -70.00000
12    -55.15000     76.00000    -69.00000
12    -55.48000     67.52000    -69.00000
12   -112.26000    150.37000    -68.00000
12   -159.90000    107.96000    -68.00000
12   -189.92000     94.92000    -68.00000
12   -185.35000     87.74000    -68.00000
12   -180.13000     24.14000    -68.00000
12   -177.52000     33.60000    -68.00000
12   -174.58000      4.57000    -68.00000
12   -134.12000    -15.00000    -68.00000
12    -15.66000     60.02000    -68.00000
12     -4.24000     69.80000    -68.00000
12   -168.06000     52.51000    -67.00000
12   -156.64000     58.71000    -67.00000
12    -81.26000     -6.52000    -67.00000
12    -81.58000      2.94000    -67.00000
12    -62.65000     15.00000    -67.00000
12    -81.26000    145.80000    -67.00000
12    -90.07000    146.45000    -67.00000
12   -117.15000     99.16000    -67.00000
12   -109.32000    104.05000    -67.00000
12   -203.63000     89.70000    -67.00000
12   -191.88000     42.08000    -67.00000
12   -157.62000    -15.00000    -67.00000
12   -164.80000     -6.20000    -67.00000
12    -42.42000      8.81000    -66.00000
12   -207.22000     42.40000    -65.00000
12   -171.65000     82.20000    -65.00000
12   -131.84000     69.80000    -65.00000
12    -79.30000     10.44000    -65.00000
12    -54.82000     -5.54000    -65.00000
12   -164.80000      4.89000    -65.00000
12   -170.34000     29.68000    -65.00000
12   -114.87000    140.91000    -65.00000
12   -175.56000     42.08000    -64.00000
12    -46.01000     50.88000    -64.00000
12    -41.44000     72.41000    -64.00000
12   -198.73000     71.76000    -64.00000
12   -132.49000    107.64000    -63.00000
12   -138.69000    110.25000    -63.00000
12   -117.48000    128.51000    -63.00000
12   -124.00000    135.04000    -63.00000
12   -194.16000     31.96000    -63.00000
12   -183.40000     31.96000    -63.00000
12   -208.52000     65.89000    -63.00000
12   -196.78000     50.56000    -63.00000
12   -139.67000     34.25000    -63.00000
12   -157.29000     50.56000    -63.00000
12   -127.27000     48.60000    -63.00000
12   -110.95000    -17.29000    -63.00000
12   -120.74000    -23.16000    -63.00000
12   -148.81000    -22.83000    -63.00000
12    -69.18000    -14.68000    -63.00000
12    -85.50000    -15.33000    -63.00000
12    -92.68000    -10.76000    -63.00000
12    -41.77000     21.85000    -63.00000
12     -3.59000     83.83000    -63.00000
12    -11.42000    111.55000    -63.00000
12    -73.42000    121.01000    -63.00000
12    -72.44000    140.25000    -63.00000
12   -163.49000     97.20000    -63.00000
12   -166.43000     18.59000    -62.00000
12   -159.90000     19.57000    -62.00000
12   -151.74000     -0.98000    -62.00000
12    -92.02000    123.62000    -62.00000
12   -178.17000     15.00000    -62.00000
12   -117.80000     87.09000    -62.00000
12   -133.14000     81.87000    -62.00000
12   -134.77000     60.99000    -61.00000
12   -121.07000     60.34000    -61.00000
12    -57.76000     47.62000    -61.00000
12    -62.00000    141.56000    -61.00000
12   -195.14000     86.44000    -61.00000
12   -148.15000    -10.44000    -61.00000
12    -77.99000    -20.87000    -61.00000
12    -67.22000     66.21000    -61.00000
12   -184.70000     48.60000    -61.00000
12    -79.62000     70.13000    -61.00000
12    -94.31000    135.04000    -60.00000
12   -103.77000    134.38000    -60.00000
12   -109.97000    135.04000    -60.00000
12   -177.20000     95.24000    -60.00000
12   -204.28000     57.08000    -60.00000
12   -139.99000     -1.63000    -60.00000
12    -72.12000      2.61000    -60.00000
12    -64.29000     -6.52000    -60.00000
12   -154.35000      6.20000    -60.00000
12   -160.88000     12.39000    -60.00000
12   -143.91000     70.45000    -59.00000
12   -143.26000     83.17000    -59.00000
12   -181.44000     79.59000    -59.00000
12   -190.90000     79.91000    -59.00000
12   -125.31000    -14.68000    -59.00000
12    -63.63000      7.50000    -59.00000
12    -56.78000      5.22000    -59.00000
12   -153.70000     69.15000    -59.00000
12    -94.63000    112.53000    -59.00000
12   -151.42000     98.18000    -57.00000
12   -142.28000     93.29000    -57.00000
12   -134.77000     -5.87000    -57.00000
12   -137.38000    -16.96000    -57.00000
12   -187.31000     90.35000    -57.00000
12    -58.09000     15.98000    -56.00000
12    -81.26000     -3.59000    -56.00000
12    -78.97000    -11.09000    -56.00000
12   -127.92000     26.42000    -56.00000
12   -176.87000     11.09000    -56.00000
12   -161.86000      0.00000    -56.00000
12   -185.68000     39.14000    -56.00000
12    -86.48000    140.91000    -56.00000
12    -17.62000     65.56000    -56.00000
12    -50.58000      3.91000    -55.00000
12    -49.93000     13.70000    -55.00000
12    -91.37000     -2.28000    -55.00000
12   -123.03000    111.88000    -55.00000
12    -54.82000    125.90000    -55.00000
12   -167.41000     86.44000    -54.00000
12   -174.26000     31.64000    -54.00000
12    -69.51000     15.33000    -54.00000
12    -56.45000     26.75000    -54.00000
12    -81.26000     20.87000    -54.00000
12    -80.93000      4.57000    -54.00000
12   -119.44000     22.83000    -54.00000
12   -148.81000     15.00000    -54.00000
12   -161.21000     67.19000    -54.00000
12   -134.45000     70.78000    -54.00000
12   -149.78000     76.00000    -54.00000
12   -127.27000    119.05000    -54.00000
12    -54.17000     68.17000    -54.00000
12    -61.35000     75.67000    -54.00000
12    -42.10000     57.41000    -54.00000
12   -195.80000     73.06000    -53.00000
12   -203.95000     74.37000    -53.00000
12    -45.36000     78.28000    -53.00000
12    -99.53000     97.85000    -53.00000
12   -108.67000    125.25000    -53.00000
12   -200.36000     63.93000    -53.00000
12   -167.73000      8.48000    -53.00000
12    -40.46000     19.90000    -52.00000
12    -70.49000    -13.37000    -52.00000
12   -109.65000    -16.31000    -52.00000
12   -185.03000     27.40000    -52.00000
12   -133.47000     33.27000    -52.00000
12   -127.92000     43.71000    -52.00000
12   -140.32000    107.96000    -52.00000
12   -162.51000     96.55000    -52.00000
12   -119.11000    125.25000    -52.00000
12    -78.32000    128.19000    -52.00000
12   -195.80000     53.49000    -52.00000
12    -68.20000    121.34000    -52.00000
12    -73.75000    139.28000    -52.00000
12    -51.23000     53.17000    -52.00000
12   -119.44000    -22.83000    -52.00000
12   -117.15000    -14.35000    -52.00000
12    -88.11000    -13.05000    -52.00000
12   -175.56000     84.15000    -52.00000
12   -146.85000     59.04000    -52.00000
12    -57.76000     56.10000    -52.00000
12    -86.48000     86.44000    -51.00000
12   -171.32000     18.27000    -51.00000
12   -154.35000     -2.61000    -51.00000
12   -123.35000      9.13000    -51.00000
12   -121.39000     15.98000    -51.00000
12    -88.76000     69.80000    -51.00000
12    -56.78000     48.93000    -50.00000
12    -65.59000     56.10000    -50.00000
12    -66.24000     65.23000    -50.00000
12    -74.40000     63.28000    -50.00000
12   -130.20000    107.96000    -50.00000
12    -68.85000    112.53000    -50.00000
12   -124.00000     65.23000    -50.00000
12   -148.15000    -10.76000    -50.00000
12   -143.58000      0.00000    -49.00000
12    -60.04000     -4.89000    -49.00000
12    -71.14000      4.24000    -49.00000
12    -95.61000    128.84000    -49.00000
12   -103.77000    136.67000    -49.00000
12   -114.21000    134.06000    -49.00000
12   -119.44000     86.11000    -49.00000
12   -128.90000     86.44000    -49.00000
12    -39.49000     32.29000    -49.00000
12   -138.69000     22.18000    -48.00000
12   -123.03000     49.90000    -48.00000
12   -145.22000     69.15000    -48.00000
12    -96.59000    114.81000    -48.00000
12   -126.29000    -13.05000    -48.00000
12    -66.24000      8.81000    -48.00000
12   -157.62000     11.09000    -48.00000
12    -31.33000     43.38000    -48.00000
12   -158.92000     79.59000    -48.00000
12   -144.24000    101.44000    -46.00000
12   -136.40000     -3.91000    -46.00000
12   -137.38000    -17.94000    -46.00000
12   -117.80000    108.29000    -46.00000
12   -186.66000     50.88000    -46.00000
12    -79.95000    -11.42000    -45.00000
12    -41.12000     47.29000    -45.00000
12    -30.02000     53.49000    -45.00000
12   -137.06000     91.33000    -45.00000
12   -189.60000     63.93000    -45.00000
12    -92.35000     10.44000    -44.00000
12    -92.35000     -2.61000    -44.00000
12    -56.13000     16.96000    -44.00000
12    -69.51000     16.96000    -43.00000
12    -58.09000     28.70000    -43.00000
12    -79.95000     22.83000    -43.00000
12    -81.26000      0.65000    -43.00000
12   -136.40000     67.84000    -43.00000
12   -149.13000     75.35000    -43.00000
12   -166.43000     85.13000    -43.00000
12   -117.80000     24.46000    -43.00000
12   -148.48000     15.33000    -43.00000
12   -138.36000      7.50000    -43.00000
12   -176.87000     34.57000    -43.00000
12   -155.01000     33.92000    -43.00000
12   -188.29000     36.21000    -43.00000
12   -122.37000    114.81000    -43.00000
12   -199.06000     64.26000    -42.00000
12    -46.34000     73.39000    -42.00000
12   -183.72000     68.17000    -42.00000
12   -107.04000    122.97000    -42.00000
12   -154.68000     67.19000    -42.00000
12   -115.19000    -14.03000    -41.00000
12   -122.37000    -18.92000    -41.00000
12    -67.88000     -8.15000    -41.00000
12    -45.03000     20.87000    -41.00000
12   -117.15000    119.38000    -41.00000
12    -65.27000     44.69000    -41.00000
12    -49.60000     37.18000    -41.00000
12   -147.50000     60.67000    -41.00000
12   -123.68000      6.85000    -40.00000
12   -119.76000     15.98000    -40.00000
12   -131.51000     29.68000    -40.00000
12   -127.92000     40.77000    -40.00000
12   -170.02000     13.37000    -40.00000
12   -162.84000     96.87000    -40.00000
12    -75.71000    126.55000    -40.00000
12   -134.45000    103.07000    -39.00000
12   -113.24000    101.44000    -39.00000
12   -104.75000    100.79000    -39.00000
12    -62.00000     67.19000    -39.00000
12    -23.17000     62.95000    -39.00000
12    -67.22000    112.20000    -39.00000
12    -57.76000    111.55000    -39.00000
12   -123.35000     66.54000    -39.00000
12   -116.50000     74.69000    -39.00000
12    -72.12000     55.12000    -39.00000
12    -69.83000     61.65000    -39.00000
12    -49.28000     52.51000    -39.00000
12    -75.38000     11.42000    -39.00000
12    -58.41000      3.26000    -39.00000
12    -39.81000     34.25000    -38.00000
12   -140.32000     17.94000    -37.00000
12   -124.66000    -10.76000    -37.00000
12    -65.27000      5.54000    -37.00000
12    -96.92000    112.86000    -37.00000
12   -123.35000     82.20000    -37.00000
12   -131.18000     82.20000    -37.00000
12   -160.88000     79.59000    -37.00000
12   -133.47000      4.24000    -37.00000
12   -132.16000     12.07000    -37.00000
12   -112.26000     83.17000    -37.00000
12   -117.80000     85.78000    -37.00000
12   -170.34000     73.39000    -36.00000
12    -80.28000     32.62000    -36.00000
12   -135.10000    -10.11000    -35.00000
12   -141.30000     -2.61000    -35.00000
12   -144.24000     87.74000    -34.00000
12   -134.45000     94.26000    -34.00000
12    -44.38000     45.66000    -34.00000
12    -39.49000     50.88000    -34.00000
12    -75.71000    -13.37000    -34.00000
12    -62.00000     -3.91000    -34.00000
12    -78.64000      8.15000    -34.00000
12   -144.89000     68.17000    -34.00000
12   -193.19000     53.17000    -34.00000
12    -87.46000      5.87000    -33.00000
12    -88.76000     13.05000    -33.00000
12    -62.33000     21.53000    -33.00000
12    -60.70000     15.33000    -33.00000
12    -27.41000     68.17000    -33.00000
12    -33.94000     58.71000    -33.00000
12    -36.55000     69.15000    -33.00000
12    -79.95000     59.36000    -33.00000
12    -86.80000     68.82000    -33.00000
12   -149.78000      7.83000    -32.00000
12   -109.97000     16.31000    -32.00000
12   -114.54000     25.12000    -32.00000
12   -106.38000      1.30000    -32.00000
12   -122.05000      0.00000    -32.00000
12   -129.88000     -0.98000    -32.00000
12    -92.02000     49.90000    -32.00000
12   -155.98000     30.33000    -32.00000
12   -153.70000     73.71000    -31.00000
12   -120.41000     56.43000    -31.00000
12   -135.43000     65.56000    -31.00000
12    -52.86000     71.11000    -31.00000
12    -52.86000     62.30000    -31.00000
12   -145.54000     32.62000    -30.00000
12   -152.39000     36.53000    -30.00000
12   -147.83000     16.31000    -30.00000
12    -80.28000     22.18000    -30.00000
12    -72.77000     21.53000    -30.00000
12    -70.81000     40.77000    -30.00000
12    -61.68000     33.60000    -30.00000
12    -55.80000     41.42000    -30.00000
12    -63.63000     48.93000    -30.00000
12    -79.62000    101.11000    -30.00000
12   -152.07000     61.65000    -30.00000
12   -182.09000     68.17000    -30.00000
12   -118.78000     15.66000    -29.00000
12   -131.18000     19.57000    -29.00000
12   -132.49000     32.29000    -29.00000
12    -67.55000     64.58000    -28.00000
12   -117.15000     99.48000    -28.00000
12   -116.83000    108.29000    -28.00000
12   -107.69000    119.38000    -28.00000
12    -67.22000    110.90000    -28.00000
12    -53.19000     92.31000    -28.00000
12   -119.76000     70.78000    -28.00000
12   -129.23000     38.49000    -27.00000
12    -68.53000      8.48000    -26.00000
12   -124.98000     -7.18000    -26.00000
12   -137.06000     10.76000    -26.00000
12   -138.69000     19.24000    -26.00000
12   -112.26000     75.35000    -26.00000
12   -118.78000     80.24000    -26.00000
12   -100.84000     45.01000    -26.00000
12   -100.84000     58.06000    -26.00000
12    -93.98000    106.01000    -26.00000
12   -100.18000    115.79000    -26.00000
12    -43.40000     98.83000    -26.00000
12   -165.12000     70.45000    -26.00000
12   -111.60000     92.63000    -26.00000
12    -86.15000     31.64000    -24.00000
12   -100.18000     87.41000    -24.00000
12    -98.88000     77.30000    -24.00000
12   -111.93000     54.47000    -24.00000
12   -132.16000     49.90000    -24.00000
12    -89.09000     22.83000    -24.00000
12    -77.99000      7.18000    -23.00000
12    -73.42000     10.76000    -23.00000
12   -139.99000     38.81000    -23.00000
12   -121.72000     28.05000    -23.00000
12    -80.93000     39.47000    -23.00000
12    -91.37000     37.51000    -23.00000
12   -144.56000     84.15000    -23.00000
12   -171.32000     70.13000    -23.00000
12   -143.58000     65.89000    -23.00000
12    -86.80000     14.03000    -22.00000
12    -66.57000     13.70000    -22.00000
12    -58.41000     22.51000    -22.00000
12    -62.98000     22.51000    -22.00000
12    -80.93000     54.14000    -22.00000
12    -89.74000     61.97000    -22.00000
12    -89.74000     75.35000    -22.00000
12   -158.92000     58.71000    -21.00000
12   -104.42000     15.00000    -21.00000
12    -54.82000     69.80000    -19.00000
12   -154.35000     67.84000    -19.00000
12    -77.34000     21.20000    -19.00000
12    -73.10000     39.79000    -19.00000
12    -72.44000     29.03000    -19.00000
12   -144.89000     29.36000    -19.00000
12   -146.52000     37.51000    -19.00000
12   -103.12000     66.21000    -19.00000
12    -73.42000     72.74000    -19.00000
12    -77.01000    102.74000    -19.00000
12   -117.80000     61.32000    -18.00000
12   -119.11000     45.99000    -18.00000
12   -103.12000     36.53000    -18.00000
12   -120.41000     13.70000    -18.00000
12   -110.95000     18.92000    -16.00000
12   -129.23000     17.29000    -16.00000
12   -134.12000     28.38000    -16.00000
12   -125.96000     37.18000    -16.00000
12   -142.93000     16.31000    -15.00000
12   -105.40000     73.39000    -15.00000
12   -138.69000     51.86000    -13.00000
12    -58.74000     81.22000    -13.00000
12   -127.92000     53.17000    -12.00000
12   -139.99000     60.99000    -12.00000
12    -83.21000     46.32000    -11.00000
12    -88.43000     53.82000    -11.00000
12    -82.56000     56.75000    -11.00000
12    -96.59000     52.51000    -11.00000
12    -90.72000     68.17000    -11.00000
12    -84.52000     70.78000    -11.00000
12    -96.27000     74.04000    -11.00000
12    -95.29000     82.85000    -11.00000
12   -143.26000     67.52000     -8.00000
12   -113.89000     57.08000     -6.00000
12    -96.59000     62.30000     -6.00000
11   -104.42000     81.22000   -179.00000
11   -110.62000     91.98000   -179.00000
11   -123.68000     79.59000   -170.00000
11   -129.23000     57.08000   -170.00000
11   -108.34000     69.15000   -170.00000
11    -91.70000     77.63000   -170.00000
11   -159.57000    102.74000   -164.00000
11   -110.62000     95.24000   -164.00000
11   -101.16000     83.17000   -164.00000
11    -97.90000     68.50000   -164.00000
11    -93.00000     90.68000   -164.00000
11    -78.97000     46.32000   -160.00000
11   -117.80000     69.47000   -160.00000
11   -116.17000     84.80000   -160.00000
11   -122.37000     96.22000   -160.00000
11    -82.23000     86.44000   -157.00000
11    -94.63000     79.91000   -157.00000
11    -94.63000    106.98000   -157.00000
11   -108.34000    115.46000   -157.00000
11    -74.73000    105.68000   -157.00000
11   -132.49000     58.06000   -157.00000
11   -131.51000     38.49000   -157.00000
11   -110.62000     30.99000   -157.00000
11   -172.63000     17.29000   -157.00000
11   -178.83000      9.79000   -157.00000
11   -171.32000     57.41000   -157.00000
11   -136.73000     48.27000   -157.00000
11   -124.00000     90.02000   -157.00000
11   -123.68000     77.63000   -154.00000
11   -107.36000     71.11000   -154.00000
11    -75.71000     30.99000   -154.00000
11   -107.69000     97.85000   -153.00000
11   -100.51000     70.45000   -153.00000
11   -105.40000     87.09000   -153.00000
11    -93.66000     91.98000   -153.00000
11   -174.26000     40.12000   -152.00000
11   -185.68000     54.14000   -152.00000
11   -176.87000     60.02000   -152.00000
11   -115.52000     45.01000   -152.00000
11    -80.28000     64.26000   -152.00000
11    -73.42000     94.59000   -152.00000
11   -135.43000     85.46000   -151.00000
11   -120.09000    105.68000   -150.00000
11   -122.37000     61.65000   -150.00000
11   -153.05000     56.43000   -149.00000
11   -166.43000     53.49000   -149.00000
11   -154.03000     28.05000   -149.00000
11   -131.51000     29.68000   -149.00000
11   -118.46000     66.21000   -148.00000
11   -118.78000     81.87000   -148.00000
11   -122.37000     96.22000   -147.00000
11   -129.23000    100.13000   -147.00000
11   -113.24000    127.53000   -147.00000
11   -145.54000    128.51000   -147.00000
11   -169.04000     92.63000   -147.00000
11   -163.16000     99.16000   -147.00000
11   -181.44000     96.55000   -147.00000
11   -186.66000     82.85000   -146.00000
11   -188.29000     62.30000   -146.00000
11    -90.72000     69.15000   -146.00000
11    -91.37000     83.50000   -146.00000
11   -132.16000     43.71000   -146.00000
11   -106.06000     30.66000   -146.00000
11   -113.89000     39.47000   -146.00000
11   -124.33000     39.14000   -146.00000
11   -174.91000      8.81000   -146.00000
11   -173.28000     16.31000   -146.00000
11    -75.06000     42.73000   -146.00000
11    -62.33000     47.29000   -146.00000
11    -75.38000    103.07000   -146.00000
11    -98.55000    106.01000   -145.00000
11   -108.01000    116.77000   -145.00000
11   -135.10000     49.25000   -145.00000
11   -139.02000     59.36000   -145.00000
11    -79.95000     84.15000   -145.00000
11   -140.32000     71.43000   -144.00000
11   -132.49000     77.30000   -144.00000
11    -93.66000     24.46000   -143.00000
11    -79.30000     35.55000   -143.00000
11   -125.96000    121.01000   -143.00000
11    -86.48000    111.88000   -143.00000
11   -119.76000     71.11000   -142.00000
11   -101.49000     71.11000   -142.00000
11   -108.34000     81.22000   -142.00000
11   -102.47000     91.33000   -142.00000
11   -109.32000     98.83000   -142.00000
11    -92.02000     95.24000   -141.00000
11   -163.49000     41.10000   -141.00000
11   -169.36000     32.94000   -141.00000
11   -171.32000     42.73000   -141.00000
11   -184.37000     55.12000   -141.00000
11   -162.51000     67.19000   -141.00000
11   -148.48000     69.80000   -141.00000
11   -145.22000     80.89000   -141.00000
11   -144.89000     89.70000   -141.00000
11   -125.31000     49.90000   -140.00000
11   -189.27000     94.59000   -140.00000
11   -119.11000    112.20000   -139.00000
11    -90.39000    141.23000   -139.00000
11   -136.73000     84.15000   -139.00000
11   -134.77000     93.61000   -139.00000
11   -132.16000     28.70000   -138.00000
11   -161.21000     51.21000   -138.00000
11   -169.36000     57.08000   -138.00000
11   -128.90000     63.60000   -138.00000
11   -110.30000     70.78000   -138.00000
11    -94.31000    122.64000   -138.00000
11    -85.50000     27.40000   -137.00000
11   -124.00000     30.33000   -137.00000
11   -114.54000     61.65000   -137.00000
11   -110.62000    126.88000   -136.00000
11   -119.11000    126.88000   -136.00000
11   -128.25000    103.40000   -136.00000
11   -169.36000     96.87000   -136.00000
11   -121.72000     96.55000   -136.00000
11    -93.33000     82.85000   -135.00000
11   -112.58000     30.01000   -135.00000
11   -120.74000     36.53000   -135.00000
11   -151.74000     30.01000   -135.00000
11   -173.93000     13.05000   -135.00000
11   -187.64000     23.48000   -135.00000
11   -118.46000     83.83000   -135.00000
11   -170.02000     81.54000   -135.00000
11   -189.60000     82.20000   -135.00000
11    -88.76000     68.82000   -134.00000
11    -84.85000     79.59000   -134.00000
11    -97.90000    104.37000   -134.00000
11   -111.60000    118.40000   -134.00000
11    -71.47000    104.70000   -134.00000
11    -65.27000     46.64000   -134.00000
11    -74.08000     52.84000   -134.00000
11   -132.82000     37.51000   -133.00000
11   -157.29000     95.89000   -133.00000
11   -141.95000     70.13000   -133.00000
11   -141.95000     60.02000   -133.00000
11   -179.15000     80.89000   -133.00000
11   -179.15000     91.65000   -132.00000
11   -108.67000     18.92000   -132.00000
11    -82.23000     39.79000   -132.00000
11    -76.69000     29.03000   -132.00000
11   -145.87000      4.57000   -132.00000
11    -62.33000    110.57000   -131.00000
11   -103.12000    115.14000   -131.00000
11   -112.91000    103.07000   -131.00000
11   -109.32000     96.22000   -131.00000
11   -107.04000     79.59000   -131.00000
11   -108.01000     66.87000   -131.00000
11   -127.92000     69.80000   -131.00000
11   -120.09000     71.11000   -131.00000
11    -98.55000     28.70000   -131.00000
11    -62.98000     78.93000   -131.00000
11    -59.07000     74.37000   -130.00000
11    -72.12000    118.73000   -130.00000
11    -92.35000    130.79000   -130.00000
11   -165.45000     39.14000   -130.00000
11   -194.16000     59.69000   -130.00000
11   -188.29000     73.39000   -130.00000
11   -192.86000     94.92000   -129.00000
11   -178.83000     47.62000   -129.00000
11   -187.64000     50.88000   -129.00000
11    -90.07000     96.22000   -128.00000
11   -136.40000     90.02000   -128.00000
11   -123.03000     54.14000   -127.00000
11    -95.94000     69.80000   -127.00000
11   -184.70000     35.23000   -127.00000
11   -115.52000     42.73000   -127.00000
11    -67.88000     95.89000   -126.00000
11   -173.28000    104.37000   -126.00000
11   -120.09000    121.99000   -125.00000
11   -114.21000    126.88000   -125.00000
11   -113.56000    134.38000   -125.00000
11   -131.84000    102.09000   -125.00000
11   -121.39000     91.65000   -125.00000
11    -99.20000     95.24000   -125.00000
11   -152.07000     67.52000   -124.00000
11   -162.18000     67.19000   -124.00000
11   -172.30000     77.96000   -124.00000
11   -172.95000     91.65000   -124.00000
11   -165.12000     97.53000   -124.00000
11    -87.78000     26.42000   -124.00000
11   -113.24000     29.36000   -124.00000
11   -123.03000     38.16000   -124.00000
11   -125.64000     46.64000   -124.00000
11    -62.00000     40.45000   -124.00000
11    -93.00000     82.52000   -124.00000
11    -93.00000    117.10000   -124.00000
11    -98.22000    125.58000   -124.00000
11   -128.25000     94.92000   -123.00000
11   -124.00000    110.57000   -123.00000
11    -83.21000     70.78000   -123.00000
11    -83.54000     81.54000   -123.00000
11    -74.08000     47.62000   -123.00000
11   -120.74000     63.60000   -123.00000
11   -165.12000     46.64000   -123.00000
11   -172.95000     49.90000   -123.00000
11   -179.48000     14.68000   -123.00000
11   -168.71000     27.07000   -123.00000
11   -145.87000     15.33000   -123.00000
11    -98.22000    107.31000   -122.00000
11   -111.60000    116.77000   -122.00000
11   -184.37000     81.87000   -122.00000
11    -54.17000     81.87000   -121.00000
11    -73.10000    107.31000   -121.00000
11    -77.99000     31.64000   -121.00000
11    -80.93000     40.12000   -121.00000
11   -133.47000     41.42000   -121.00000
11   -112.91000     91.65000   -120.00000
11   -112.91000     79.59000   -120.00000
11   -124.33000     71.76000   -120.00000
11    -67.22000     76.98000   -120.00000
11    -99.20000     30.33000   -120.00000
11   -112.26000     17.61000   -120.00000
11   -104.10000     38.16000   -120.00000
11   -139.02000     31.96000   -120.00000
11   -177.20000     97.85000   -119.00000
11   -147.50000    116.77000   -119.00000
11   -133.47000    120.68000   -119.00000
11   -185.35000     71.43000   -119.00000
11   -197.10000     59.69000   -119.00000
11   -104.75000     74.04000   -119.00000
11    -84.85000    121.66000   -118.00000
11    -60.04000    112.53000   -118.00000
11    -75.06000    134.38000   -118.00000
11   -110.30000    107.31000   -117.00000
11    -80.28000     95.89000   -117.00000
11   -113.89000     46.64000   -116.00000
11   -132.82000     55.78000   -116.00000
11    -88.11000     88.07000   -115.00000
11    -56.45000     56.75000   -114.00000
11    -55.15000     67.84000   -114.00000
11    -69.18000     96.87000   -114.00000
11   -117.48000    129.16000   -114.00000
11   -119.76000     27.72000   -113.00000
11   -105.40000     23.16000   -113.00000
11   -125.31000     45.01000   -113.00000
11   -170.02000     78.61000   -113.00000
11   -178.83000     89.37000   -113.00000
11   -144.89000     66.21000   -112.00000
11   -153.70000     64.91000   -112.00000
11    -86.80000     71.76000   -112.00000
11   -101.16000     93.61000   -112.00000
11    -61.02000     43.38000   -112.00000
11    -71.79000     48.60000   -112.00000
11    -74.08000     63.60000   -112.00000
11    -74.40000     77.63000   -112.00000
11    -67.55000     89.70000   -112.00000
11   -118.78000    116.12000   -111.00000
11   -110.30000    117.42000   -111.00000
11    -99.53000    117.10000   -111.00000
11    -94.63000    110.25000   -111.00000
11    -68.20000    119.71000   -111.00000
11   -145.22000      7.83000   -110.00000
11   -150.11000     15.33000   -110.00000
11    -78.32000     19.90000   -110.00000
11    -80.93000     38.16000   -110.00000
11    -74.73000     29.68000   -110.00000
11   -112.58000     58.38000   -110.00000
11   -111.28000     18.27000   -109.00000
11   -134.77000     28.38000   -109.00000
11   -130.53000     10.76000   -109.00000
11   -184.05000     80.24000   -109.00000
11   -121.39000    103.07000   -109.00000
11   -112.26000     98.50000   -109.00000
11   -120.74000     66.21000   -109.00000
11    -60.70000     86.44000   -108.00000
11   -191.23000     59.36000   -108.00000
11   -184.70000     74.69000   -108.00000
11   -109.32000     76.00000   -108.00000
11    -99.20000     83.17000   -108.00000
11   -147.83000    113.83000   -107.00000
11    -92.02000    122.64000   -107.00000
11    -87.78000    110.25000   -107.00000
11    -97.90000    101.44000   -107.00000
11   -131.51000     70.13000   -107.00000
11   -133.14000    112.20000   -105.00000
11   -123.03000     15.00000   -105.00000
11   -107.69000     42.40000   -105.00000
11   -136.40000     48.60000   -105.00000
11   -126.29000     59.04000   -105.00000
11    -93.00000     91.65000   -104.00000
11    -80.28000     99.81000   -104.00000
11    -60.04000     65.89000   -103.00000
11    -67.88000     72.41000   -103.00000
11   -116.17000    126.88000   -103.00000
11    -96.27000     69.80000   -103.00000
11    -89.09000     64.91000   -103.00000
11   -123.35000     28.70000   -102.00000
11   -171.97000     80.89000   -102.00000
11   -183.40000     89.37000   -102.00000
11    -90.07000     82.20000   -102.00000
11    -72.12000     99.81000   -102.00000
11    -86.48000    103.72000   -102.00000
11    -77.99000    124.60000   -102.00000
11    -64.61000     49.58000   -101.00000
11    -69.51000     59.04000   -101.00000
11    -86.48000     73.06000   -101.00000
11   -150.76000     63.28000   -101.00000
11    -91.37000     14.68000   -101.00000
11   -131.51000     21.20000   -101.00000
11    -98.55000    113.51000   -100.00000
11   -121.39000    117.42000   -100.00000
11    -69.51000    122.97000   -100.00000
11    -62.65000    108.29000   -100.00000
11   -100.84000     52.19000   -100.00000
11   -114.21000     51.86000   -100.00000
11   -109.32000     23.81000   -100.00000
11   -108.99000      6.85000   -100.00000
11    -80.28000     57.73000   -100.00000
11    -76.36000     76.65000   -100.00000
11    -68.53000     46.97000   -100.00000
11    -51.89000     61.97000   -100.00000
11    -85.17000     23.16000    -99.00000
11    -72.44000     31.64000    -99.00000
11    -85.50000     36.86000    -99.00000
11    -77.99000     41.42000    -99.00000
11   -143.91000     12.72000    -99.00000
11   -170.02000     22.83000    -99.00000
11   -112.26000    114.16000    -99.00000
11   -185.35000     74.69000    -97.00000
11   -184.70000     62.95000    -97.00000
11   -198.73000     62.30000    -97.00000
11   -104.75000    120.68000    -97.00000
11   -104.75000    129.16000    -97.00000
11   -108.99000    101.44000    -97.00000
11   -106.38000     78.28000    -97.00000
11   -112.26000     72.08000    -97.00000
11   -116.50000     61.97000    -97.00000
11    -62.00000     90.02000    -97.00000
11    -77.34000     88.72000    -97.00000
11   -175.24000     44.69000    -96.00000
11    -89.41000     52.19000    -96.00000
11   -129.55000     67.84000    -95.00000
11    -94.31000      4.57000    -95.00000
11    -76.69000     21.20000    -95.00000
11    -86.48000    121.34000    -95.00000
11    -95.61000    121.99000    -95.00000
11    -94.31000    109.27000    -95.00000
11   -110.95000     18.59000    -94.00000
11   -122.70000     11.74000    -94.00000
11   -128.57000     18.27000    -94.00000
11   -132.16000     61.65000    -94.00000
11   -127.59000     46.64000    -94.00000
11   -139.67000     46.97000    -94.00000
11   -132.82000    108.29000    -93.00000
11   -167.73000     88.39000    -93.00000
11    -54.82000     46.97000    -92.00000
11    -97.57000     90.02000    -92.00000
11   -108.34000     43.38000    -91.00000
11   -121.07000     26.09000    -91.00000
11   -130.53000     30.66000    -91.00000
11    -87.78000    102.74000    -91.00000
11   -113.89000    124.27000    -91.00000
11    -79.62000    132.75000    -91.00000
11   -173.61000     79.59000    -91.00000
11   -161.86000     68.82000    -91.00000
11   -182.42000     86.44000    -91.00000
11   -138.04000     71.43000    -90.00000
11   -138.36000     79.59000    -90.00000
11   -155.98000     61.97000    -90.00000
11    -95.61000     62.30000    -90.00000
11    -91.37000     70.45000    -90.00000
11   -100.84000     76.00000    -90.00000
11    -74.08000     51.54000    -89.00000
11   -111.60000      6.85000    -89.00000
11   -147.17000     21.20000    -89.00000
11   -124.33000    118.07000    -89.00000
11   -150.44000    112.53000    -89.00000
11   -111.93000     54.47000    -89.00000
11   -119.44000     54.47000    -89.00000
11   -158.92000     78.61000    -89.00000
11   -152.07000     88.39000    -89.00000
11   -174.26000     67.52000    -89.00000
11    -66.90000    117.10000    -88.00000
11    -89.74000     22.51000    -88.00000
11    -80.28000     29.03000    -88.00000
11    -69.83000     30.33000    -88.00000
11    -93.66000     15.98000    -88.00000
11   -136.73000     12.07000    -88.00000
11   -140.97000     63.60000    -88.00000
11    -83.54000     81.54000    -88.00000
11   -112.26000    114.16000    -88.00000
11   -174.58000     19.57000    -87.00000
11    -58.41000     58.71000    -87.00000
11    -66.90000     68.17000    -87.00000
11    -67.22000     79.26000    -87.00000
11    -74.73000     79.26000    -87.00000
11   -135.43000    102.09000    -86.00000
11   -125.31000    109.59000    -86.00000
11   -103.12000    123.29000    -86.00000
11   -103.45000     24.46000    -86.00000
11   -110.62000     36.86000    -86.00000
11   -186.33000     70.45000    -86.00000
11    -70.16000     93.29000    -86.00000
11   -111.28000     76.00000    -85.00000
11   -144.56000    103.40000    -85.00000
11    -53.84000     92.63000    -85.00000
11    -82.56000     92.96000    -85.00000
11    -82.23000     45.66000    -84.00000
11    -89.09000     54.14000    -84.00000
11   -135.10000     36.53000    -84.00000
11    -96.27000      4.57000    -84.00000
11   -167.08000     60.99000    -84.00000
11    -97.57000    111.22000    -84.00000
11    -87.78000    120.36000    -84.00000
11   -129.55000     60.99000    -83.00000
11   -126.94000     43.05000    -83.00000
11   -142.28000     45.34000    -83.00000
11   -115.85000     17.94000    -83.00000
11   -126.29000     12.72000    -83.00000
11   -107.04000     14.35000    -82.00000
11   -167.08000     86.44000    -82.00000
11    -96.59000     92.96000    -81.00000
11   -129.23000     22.18000    -81.00000
11   -177.52000     81.87000    -80.00000
11   -126.61000     32.29000    -80.00000
11    -91.05000     96.22000    -80.00000
11   -123.03000    101.11000    -79.00000
11    -99.53000     57.73000    -78.00000
11    -89.41000     63.60000    -78.00000
11    -97.57000     81.87000    -78.00000
11   -139.02000     76.32000    -78.00000
11   -135.75000     68.17000    -78.00000
11   -159.25000     79.59000    -78.00000
11   -170.34000     69.47000    -78.00000
11   -176.54000     73.71000    -78.00000
11   -114.87000      9.13000    -77.00000
11    -87.78000     21.85000    -77.00000
11    -78.64000     28.05000    -77.00000
11    -71.14000     40.12000    -77.00000
11    -88.11000    105.03000    -77.00000
11    -86.80000    111.22000    -77.00000
11    -72.12000    115.79000    -77.00000
11    -79.30000    129.82000    -77.00000
11   -113.24000    112.20000    -77.00000
11   -124.33000    120.68000    -77.00000
11   -139.34000      9.13000    -76.00000
11    -77.34000     55.45000    -76.00000
11    -73.75000     84.15000    -76.00000
11   -103.77000     77.30000    -76.00000
11   -152.72000     80.56000    -75.00000
11   -132.82000    103.72000    -75.00000
11   -104.42000    118.40000    -75.00000
11    -99.53000    127.53000    -75.00000
11   -181.76000     66.21000    -75.00000
11   -190.90000     72.41000    -75.00000
11   -101.16000     29.03000    -75.00000
11   -107.69000     35.23000    -75.00000
11   -106.71000     42.40000    -75.00000
11   -113.24000     49.25000    -75.00000
11   -127.59000      6.20000    -75.00000
11    -60.70000     59.69000    -75.00000
11    -64.94000     86.76000    -75.00000
11   -145.22000    103.72000    -74.00000
11   -150.76000    107.64000    -74.00000
11   -139.67000     60.67000    -73.00000
11   -171.32000     61.97000    -73.00000
11    -97.57000    107.96000    -73.00000
11   -121.07000     33.92000    -72.00000
11   -120.09000     46.64000    -72.00000
11    -80.93000     46.32000    -72.00000
11    -89.74000     56.10000    -72.00000
11   -138.36000     44.69000    -71.00000
11   -111.28000     12.72000    -71.00000
11   -119.76000     14.35000    -71.00000
11   -130.53000     12.72000    -71.00000
11   -113.24000     77.30000    -70.00000
11    -99.53000     68.17000    -70.00000
11    -94.96000     89.37000    -69.00000
11   -136.08000     24.46000    -69.00000
11   -131.84000     36.53000    -69.00000
11   -145.22000     22.18000    -69.00000
11    -99.20000     17.61000    -69.00000
11   -190.25000     60.34000    -68.00000
11   -150.11000     97.85000    -68.00000
11   -122.37000    102.74000    -68.00000
11   -169.04000     87.74000    -67.00000
11   -106.71000     84.15000    -67.00000
11    -69.18000     30.99000    -66.00000
11    -71.79000     37.84000    -66.00000
11    -76.36000     29.03000    -66.00000
11    -88.11000     14.35000    -66.00000
11    -89.09000    104.37000    -66.00000
11   -177.20000     71.11000    -66.00000
11   -119.11000      7.83000    -66.00000
11    -98.22000     55.78000    -66.00000
11    -69.18000    109.92000    -66.00000
11   -140.97000      9.79000    -65.00000
11   -167.41000     67.84000    -65.00000
11    -74.40000     80.24000    -65.00000
11    -80.93000     87.74000    -65.00000
11    -63.31000     36.21000    -65.00000
11   -103.77000     73.39000    -65.00000
11    -97.25000     83.50000    -65.00000
11   -112.58000     42.73000    -64.00000
11   -112.91000     50.56000    -64.00000
11    -71.47000     89.04000    -64.00000
11   -102.47000    119.05000    -64.00000
11   -113.24000    115.14000    -64.00000
11   -155.33000     81.54000    -64.00000
11   -102.14000     26.42000    -63.00000
11   -103.77000     41.75000    -63.00000
11   -149.13000     38.49000    -63.00000
11   -162.18000     41.42000    -63.00000
11   -135.10000      4.57000    -63.00000
11   -126.61000     -1.30000    -63.00000
11   -127.27000      8.15000    -62.00000
11   -173.93000     58.38000    -62.00000
11   -184.05000     63.28000    -62.00000
11    -79.62000    105.35000    -60.00000
11    -89.09000     54.80000    -59.00000
11    -82.23000     47.95000    -59.00000
11   -105.40000      7.18000    -59.00000
11   -113.24000     13.70000    -59.00000
11   -138.69000     53.49000    -59.00000
11   -139.02000     43.38000    -59.00000
11   -105.73000     62.95000    -59.00000
11   -113.89000     78.61000    -59.00000
11    -99.53000     13.37000    -58.00000
11    -92.35000     21.53000    -58.00000
11   -150.44000     22.83000    -58.00000
11   -130.20000     15.66000    -58.00000
11    -65.59000    104.05000    -57.00000
11    -65.59000     91.65000    -57.00000
11   -127.59000     97.53000    -57.00000
11   -133.14000     99.48000    -57.00000
11   -124.00000    102.74000    -57.00000
11   -111.28000     33.92000    -57.00000
11   -119.44000     36.21000    -57.00000
11    -82.56000     59.69000    -57.00000
11   -118.13000      0.00000    -57.00000
11   -155.01000     32.62000    -56.00000
11   -164.14000     33.92000    -56.00000
11   -165.12000     58.06000    -56.00000
11   -171.97000     50.23000    -56.00000
11    -71.14000     48.27000    -55.00000
11    -81.91000     28.38000    -55.00000
11   -172.95000     65.23000    -54.00000
11   -177.85000     71.43000    -54.00000
11   -166.10000     74.69000    -54.00000
11    -64.94000     38.16000    -54.00000
11    -48.30000     40.12000    -54.00000
11   -137.06000     14.03000    -54.00000
11   -101.16000     83.50000    -54.00000
11   -115.19000     70.13000    -54.00000
11    -92.68000     43.71000    -54.00000
11    -71.79000     79.59000    -54.00000
11   -110.62000     43.05000    -52.00000
11   -114.87000     52.51000    -52.00000
11   -147.83000     38.49000    -52.00000
11   -106.38000     20.87000    -52.00000
11   -101.16000     30.99000    -52.00000
11   -176.54000     58.38000    -51.00000
11    -83.87000    106.01000    -48.00000
11    -51.89000     94.92000    -48.00000
11    -85.17000     53.17000    -48.00000
11   -105.08000     65.23000    -48.00000
11   -139.67000     44.36000    -48.00000
11   -111.28000     10.11000    -48.00000
11   -115.19000     -1.96000    -46.00000
11    -64.94000     92.31000    -46.00000
11   -126.29000     98.50000    -46.00000
11   -147.17000     91.98000    -46.00000
11   -112.91000     35.88000    -45.00000
11    -67.88000     33.92000    -44.00000
11    -72.44000     75.02000    -43.00000
11    -70.81000     85.78000    -43.00000
11   -102.79000     81.87000    -43.00000
11    -93.33000     48.27000    -43.00000
11   -167.41000     60.67000    -42.00000
11   -161.21000     62.30000    -42.00000
11   -179.81000     75.02000    -42.00000
11    -97.25000     75.02000    -42.00000
11   -145.87000     34.57000    -41.00000
11   -143.26000     36.86000    -40.00000
11   -103.77000     16.63000    -40.00000
11    -65.59000     79.91000    -39.00000
11   -180.79000     57.08000    -39.00000
11   -111.28000     53.82000    -39.00000
11    -89.41000     22.18000    -38.00000
11   -105.73000     62.30000    -37.00000
11   -136.08000     44.69000    -37.00000
11   -141.95000     44.36000    -37.00000
11   -103.12000     29.03000    -37.00000
11   -110.30000     41.10000    -37.00000
11   -102.47000     53.82000    -37.00000
11    -80.93000     47.95000    -37.00000
11    -93.33000     61.65000    -37.00000
11   -131.51000     51.86000    -37.00000
11    -87.78000     85.78000    -36.00000
11    -88.43000     99.48000    -36.00000
11    -72.77000    104.70000    -36.00000
11    -87.78000     42.08000    -35.00000
11   -112.58000      7.50000    -35.00000
11   -113.24000     -4.57000    -35.00000
11    -62.98000     88.07000    -33.00000
11    -77.67000     86.76000    -32.00000
11    -69.51000     86.76000    -31.00000
11   -120.41000     43.38000    -31.00000
11   -128.57000     60.67000    -30.00000
11   -103.77000     22.83000    -29.00000
