# Supplementary material for: Design Principles of Pancreatic Islets: Glucose-Dependent Coordination of Hormone Pulses
Source: PLoS One. 2016 Apr 1;11(4):e0152446. doi: 10.1371/journal.pone.0152446 (PMC4818077; doi:10.1371/journal.pone.0152446)
Supplement: S2 Dataset — Three-dimensional coordinates of α and β cells within human islets (n = 28). Columns represent types, x, y, and z coordinates (μm) of cells (rows) within an islet. The numbers of the first column are 11 (α cell) and 12 (β cell). (ZIP) [file pone.0152446.s010.zip › Human/H22.txt]

12     39.16000    -59.04000   -129.00000
12     31.98000   -149.39000   -126.00000
12     56.45000    -64.26000   -119.00000
12     41.77000    -57.73000   -118.00000
12     38.83000    -70.78000   -117.00000
12     29.70000   -106.66000   -117.00000
12     -9.46000   -104.70000   -117.00000
12     53.52000    -76.65000   -117.00000
12     53.84000   -117.10000   -116.00000
12     30.02000   -126.88000   -115.00000
12     17.30000   -134.06000   -115.00000
12     37.53000   -145.15000   -115.00000
12    -44.38000    -69.15000   -114.00000
12     68.20000    -90.68000   -113.00000
12     64.29000    -69.80000   -113.00000
12     17.95000   -122.31000   -112.00000
12    -31.98000    -81.54000   -111.00000
12    -16.97000    -59.04000   -111.00000
12     27.41000    -56.75000   -110.00000
12     21.54000    -54.47000   -110.00000
12     82.23000   -114.16000   -107.00000
12     71.14000   -117.10000   -107.00000
12     59.39000    -57.73000   -107.00000
12     41.12000    -45.01000   -107.00000
12     57.43000    -45.34000   -107.00000
12    -11.75000   -105.03000   -106.00000
12     62.00000   -100.46000   -106.00000
12     51.89000   -106.33000   -106.00000
12     53.19000   -143.19000   -106.00000
12     11.42000   -147.76000   -106.00000
12    -29.37000   -114.81000   -106.00000
12     57.76000   -158.52000   -105.00000
12     49.93000   -164.72000   -105.00000
12    -15.66000   -149.39000   -105.00000
12    -24.15000   -141.23000   -105.00000
12     27.74000   -129.16000   -104.00000
12     20.23000   -136.34000   -104.00000
12     39.16000   -151.02000   -104.00000
12     32.96000    -69.15000   -104.00000
12     40.46000    -60.02000   -104.00000
12    -36.87000    -71.43000   -103.00000
12    -46.01000    -70.13000   -103.00000
12     67.55000    -66.87000   -102.00000
12    -23.82000    -48.27000   -102.00000
12     18.60000    -42.73000   -102.00000
12     80.60000   -123.62000   -102.00000
12     70.81000   -166.67000    -99.00000
12    -25.78000    -61.65000    -99.00000
12     86.80000   -112.53000    -96.00000
12     76.69000   -109.92000    -96.00000
12    -44.05000    -81.22000    -96.00000
12    -55.80000    -78.93000    -96.00000
12     24.80000   -117.10000    -95.00000
12    -34.26000   -116.77000    -95.00000
12     15.99000    -93.61000    -95.00000
12     59.07000   -100.79000    -95.00000
12     66.24000   -147.43000    -95.00000
12     52.21000   -147.43000    -95.00000
12     14.68000   -152.32000    -94.00000
12     56.78000   -161.13000    -94.00000
12    -20.88000   -144.17000    -94.00000
12    -12.07000   -150.69000    -94.00000
12     45.03000    -37.18000    -94.00000
12     54.50000    -60.02000    -93.00000
12     41.77000    -51.54000    -93.00000
12     89.41000   -135.69000    -93.00000
12     40.46000   -153.63000    -93.00000
12    -47.97000    -71.43000    -92.00000
12    -57.43000   -115.46000    -92.00000
12     24.80000   -132.10000    -92.00000
12     66.90000    -67.19000    -91.00000
12     57.43000    -39.14000    -91.00000
12     66.24000    -50.23000    -91.00000
12    -24.15000    -48.93000    -91.00000
12     77.34000   -123.62000    -91.00000
12     54.17000   -114.16000    -90.00000
12     33.29000   -147.43000    -90.00000
12    -26.11000    -77.96000    -90.00000
12    -33.94000    -36.53000    -88.00000
12    -23.50000    -60.99000    -88.00000
12     69.51000   -167.98000    -88.00000
12    -55.80000    -48.93000    -87.00000
12     84.52000   -113.18000    -85.00000
12     36.87000   -163.41000    -85.00000
12     50.25000   -150.37000    -84.00000
12     78.32000    -61.65000    -84.00000
12     18.93000    -42.73000    -84.00000
12     23.17000   -119.05000    -83.00000
12     -9.46000   -154.61000    -83.00000
12    -20.88000   -147.10000    -83.00000
12     13.05000   -148.73000    -83.00000
12     67.55000   -145.47000    -83.00000
12     89.09000   -136.01000    -82.00000
12     57.76000   -164.06000    -82.00000
12     55.80000   -175.48000    -82.00000
12     41.77000    -38.81000    -82.00000
12    -18.27000    -29.68000    -81.00000
12    -50.58000    -76.32000    -81.00000
12    -39.16000    -76.98000    -81.00000
12    -30.67000   -104.37000    -81.00000
12    -30.35000   -117.42000    -81.00000
12    -58.41000   -111.88000    -81.00000
12    -58.41000   -121.99000    -81.00000
12     42.42000   -156.24000    -81.00000
12     69.83000    -71.76000    -80.00000
12     61.35000    -70.78000    -80.00000
12     68.85000    -50.23000    -80.00000
12     54.82000    -40.45000    -80.00000
12     80.93000   -161.78000    -80.00000
12     74.73000   -111.22000    -80.00000
12    -10.12000   -101.77000    -80.00000
12     32.31000   -132.10000    -79.00000
12     33.29000   -147.43000    -79.00000
12     76.03000   -128.19000    -79.00000
12    -34.59000    -39.79000    -77.00000
12     50.25000   -114.16000    -78.00000
12    -71.79000   -114.16000    -76.00000
12    -54.17000    -47.29000    -76.00000
12    -67.55000    -47.62000    -76.00000
12      2.28000   -151.02000    -76.00000
12     83.54000    -71.11000    -76.00000
12     69.83000   -167.00000    -76.00000
12    -73.10000    -74.37000    -75.00000
12    -87.13000    -65.56000    -75.00000
12    -84.52000    -82.52000    -75.00000
12    -38.18000   -138.30000    -75.00000
12    -29.70000    -59.36000    -75.00000
12     47.97000    -78.28000    -75.00000
12     41.12000    -69.80000    -75.00000
12     16.32000    -87.41000    -75.00000
12      9.79000    -91.98000    -75.00000
12    -50.25000   -126.23000    -75.00000
12    -62.00000   -128.84000    -75.00000
12     36.22000   -162.76000    -74.00000
12     89.74000   -111.55000    -74.00000
12      2.61000   -139.93000    -74.00000
12     -0.65000   -131.77000    -74.00000
12     62.98000    -44.03000    -74.00000
12     19.58000    -45.34000    -73.00000
12     16.32000    -39.47000    -73.00000
12     78.64000    -60.02000    -73.00000
12     73.10000    -56.10000    -72.00000
12    -13.05000   -152.97000    -72.00000
12    -24.15000   -148.73000    -72.00000
12     29.37000   -119.71000    -72.00000
12    -41.44000    -88.39000    -72.00000
12     -5.87000   -152.97000    -72.00000
12     49.60000   -148.08000    -72.00000
12     75.71000   -146.12000    -72.00000
12    -57.76000    -91.65000    -72.00000
12    -60.04000    -98.50000    -72.00000
12    -31.65000    -68.17000    -72.00000
12    -31.00000    -83.17000    -72.00000
12     57.11000    -31.96000    -72.00000
12     54.50000   -125.25000    -72.00000
12     69.83000   -155.91000    -72.00000
12     16.97000   -144.17000    -72.00000
12     57.11000   -106.33000    -72.00000
12     91.37000   -135.36000    -71.00000
12     40.14000   -144.17000    -71.00000
12     59.07000   -165.37000    -71.00000
12     50.58000   -178.42000    -71.00000
12    -23.50000    -37.84000    -71.00000
12    -22.19000   -110.90000    -70.00000
12    -30.02000   -102.74000    -70.00000
12    -58.74000   -109.92000    -70.00000
12    -17.62000    -29.68000    -70.00000
12     40.46000    -27.72000    -70.00000
12     54.82000    -51.54000    -70.00000
12     91.70000   -125.90000    -70.00000
12    -46.34000    -73.06000    -70.00000
12     65.27000    -73.71000    -69.00000
12     87.78000   -160.80000    -69.00000
12     -9.79000   -106.66000    -68.00000
12     32.31000   -128.84000    -68.00000
12     80.60000   -126.23000    -68.00000
12     79.95000   -136.67000    -68.00000
12     67.55000    -61.32000    -67.00000
12    -31.65000   -126.23000    -67.00000
12    -29.70000    -41.75000    -66.00000
12    -38.18000    -46.32000    -66.00000
12    -37.53000    -34.25000    -66.00000
12     77.01000   -114.16000    -66.00000
12    -73.75000   -119.05000    -65.00000
12    -69.83000    -46.97000    -65.00000
12    -48.30000    -47.29000    -65.00000
12    -48.30000    -38.16000    -65.00000
12     -2.28000    -26.09000    -65.00000
12     32.63000    -31.96000    -65.00000
12      7.18000   -149.71000    -65.00000
12    -47.97000    -60.67000    -65.00000
12    -77.99000    -73.06000    -64.00000
12    -87.78000    -65.56000    -64.00000
12    -85.17000    -83.17000    -64.00000
12    -69.18000   -110.90000    -64.00000
12    -64.29000   -131.12000    -64.00000
12    -55.80000   -128.51000    -63.00000
12    -36.22000   -134.06000    -63.00000
12     64.61000   -128.84000    -63.00000
12     48.62000   -114.16000    -63.00000
12     70.49000   -166.02000    -63.00000
12     43.73000   -157.87000    -63.00000
12     42.42000   -173.85000    -63.00000
12     61.68000   -176.46000    -63.00000
12     66.57000    -47.62000    -63.00000
12     88.76000   -114.49000    -63.00000
12      9.14000   -136.34000    -63.00000
12    -53.19000   -142.54000    -63.00000
12      4.89000    -93.94000    -63.00000
12     13.05000    -90.02000    -63.00000
12     -1.96000   -135.69000    -63.00000
12     81.91000    -70.45000    -63.00000
12    -32.96000    -24.46000    -63.00000
12    -27.74000    -28.38000    -63.00000
12     25.13000    -25.12000    -63.00000
12     81.58000    -63.93000    -62.00000
12     80.93000    -55.78000    -62.00000
12     15.99000    -33.92000    -62.00000
12     82.23000    -83.17000    -61.00000
12     59.39000    -37.51000    -61.00000
12     73.42000    -53.17000    -61.00000
12     55.48000   -125.25000    -61.00000
12    -32.96000    -89.70000    -61.00000
12    -32.96000    -77.30000    -61.00000
12    -21.54000   -152.97000    -61.00000
12     50.91000   -148.08000    -61.00000
12     66.90000   -147.10000    -61.00000
12    -58.74000    -91.98000    -61.00000
12     16.32000   -142.21000    -61.00000
12     20.88000    -53.17000    -61.00000
12     22.19000    -45.66000    -61.00000
12     68.20000    -95.24000    -61.00000
12     79.95000   -153.63000    -60.00000
12    -79.30000    -50.88000    -60.00000
12     50.58000    -31.31000    -60.00000
12     89.74000   -131.45000    -59.00000
12     34.26000   -141.23000    -59.00000
12     59.72000    -52.84000    -59.00000
12    -12.07000    -28.05000    -59.00000
12     85.17000   -163.74000    -58.00000
12     51.89000    -52.51000    -58.00000
12    -32.96000    -99.81000    -58.00000
12    -31.65000   -139.93000    -57.00000
12    -13.38000   -136.67000    -57.00000
12     70.16000    -74.04000    -57.00000
12     41.44000   -140.58000    -56.00000
12     33.29000   -130.14000    -56.00000
12     86.80000   -141.56000    -56.00000
12     70.49000    -61.65000    -56.00000
12     50.58000   -179.39000    -56.00000
12     30.35000   -165.37000    -56.00000
12    -33.94000    -36.86000    -55.00000
12    -15.99000   -106.98000    -55.00000
12     74.73000   -114.49000    -55.00000
12     62.65000   -106.01000    -55.00000
12     38.51000   -152.32000    -55.00000
12     75.71000   -143.19000    -55.00000
12     -5.55000   -106.01000    -55.00000
12     55.80000    -78.93000    -55.00000
12     56.45000   -153.63000    -55.00000
12     84.85000   -100.46000    -55.00000
12     28.72000    -76.65000    -54.00000
12      6.53000   -151.34000    -54.00000
12    -66.24000    -50.23000    -54.00000
12    -47.64000    -46.32000    -54.00000
12     -2.61000    -22.18000    -54.00000
12    -72.12000   -121.99000    -54.00000
12     39.81000    -29.03000    -54.00000
12    -37.85000   -124.60000    -54.00000
12    -33.94000    -65.89000    -54.00000
12     83.87000   -122.64000    -54.00000
12    -51.56000    -65.56000    -54.00000
12    -84.85000    -78.93000    -53.00000
12    -74.08000    -72.08000    -53.00000
12    -87.78000    -66.87000    -53.00000
12    -69.18000   -108.94000    -52.00000
12     50.58000   -113.18000    -53.00000
12     71.79000   -166.67000    -52.00000
12     40.14000   -174.18000    -52.00000
12      3.92000   -136.99000    -52.00000
12    -35.24000   -132.43000    -52.00000
12    -54.17000   -128.51000    -51.00000
12    -64.29000   -128.84000    -51.00000
12    -79.95000   -107.64000    -51.00000
12     18.27000    -32.94000    -51.00000
12     29.37000    -24.79000    -51.00000
12     82.23000    -69.47000    -52.00000
12     80.60000    -53.82000    -51.00000
12    -37.85000    -25.44000    -51.00000
12    -29.04000    -26.42000    -51.00000
12    -71.14000    -37.84000    -51.00000
12      0.98000   -100.46000    -51.00000
12     55.48000   -170.91000    -51.00000
12     -4.89000    -92.63000    -51.00000
12     46.66000   -159.82000    -51.00000
12    -35.57000    -47.29000    -51.00000
12    -57.11000    -38.81000    -51.00000
12    -41.77000    -87.41000    -51.00000
12     60.70000    -38.49000    -50.00000
12     58.74000   -129.16000    -50.00000
12     58.09000   -123.29000    -50.00000
12    -20.88000   -145.47000    -50.00000
12    -30.02000    -86.76000    -50.00000
12     73.42000    -42.40000    -50.00000
12     68.53000   -153.30000    -50.00000
12     18.27000   -144.82000    -50.00000
12     -3.92000   -131.12000    -49.00000
12    -79.30000    -50.88000    -49.00000
12     52.54000    -30.66000    -49.00000
12     87.46000   -112.86000    -49.00000
12     80.93000   -150.37000    -49.00000
12    -78.32000    -85.78000    -49.00000
12     72.12000    -85.78000    -48.00000
12     82.56000    -83.50000    -48.00000
12     75.71000   -160.80000    -48.00000
12     62.65000    -52.51000    -48.00000
12    -36.22000    -95.89000    -47.00000
12     52.86000    -47.29000    -47.00000
12    -21.86000    -33.27000    -47.00000
12     84.85000   -131.12000    -47.00000
12     45.36000   -148.08000    -47.00000
12    -52.86000    -85.13000    -47.00000
12     40.14000   -111.88000    -47.00000
12     49.93000    -57.08000    -47.00000
12     69.51000    -66.21000    -45.00000
12     37.53000   -137.32000    -45.00000
12     33.29000   -162.43000    -45.00000
12     24.15000   -135.04000    -45.00000
12     42.10000   -127.21000    -45.00000
12    -13.05000    -44.69000    -45.00000
12    -13.05000   -108.62000    -44.00000
12    -24.15000   -108.62000    -44.00000
12     47.97000   -178.74000    -44.00000
12     56.78000   -155.26000    -44.00000
12    -26.76000    -94.92000    -44.00000
12     -4.57000    -20.55000    -43.00000
12    -37.20000    -37.18000    -43.00000
12    -66.57000    -53.17000    -43.00000
12    -70.16000   -120.68000    -43.00000
12      4.89000   -150.69000    -43.00000
12    -80.60000    -69.80000    -42.00000
12     47.64000   -115.79000    -42.00000
12     39.16000    -76.32000    -42.00000
12     33.61000    -67.84000    -42.00000
12    -45.03000   -122.31000    -42.00000
12    -68.85000    -74.69000    -42.00000
12    -82.23000    -77.63000    -42.00000
12    -29.04000    -58.71000    -42.00000
12     20.56000   -100.13000    -42.00000
12    -10.77000   -136.67000    -42.00000
12     68.20000   -133.08000    -42.00000
12     63.96000   -143.84000    -42.00000
12     76.69000   -124.92000    -42.00000
12     67.22000   -109.92000    -42.00000
12    -11.42000    -34.90000    -42.00000
12     90.39000   -123.29000    -41.00000
12     81.26000    -67.84000    -41.00000
12    -39.81000   -132.75000    -41.00000
12     68.53000   -167.98000    -41.00000
12     41.12000   -171.89000    -41.00000
12     79.95000   -138.30000    -41.00000
12     27.41000    -25.77000    -40.00000
12     18.60000    -33.60000    -40.00000
12    -37.20000    -26.09000    -40.00000
12    -25.78000    -28.70000    -40.00000
12    -76.69000   -105.35000    -40.00000
12    -62.00000   -126.88000    -40.00000
12     -0.33000    -96.87000    -40.00000
12     77.67000    -52.84000    -40.00000
12    -37.53000    -47.29000    -39.00000
12     58.41000    -40.77000    -39.00000
12     71.14000    -45.66000    -39.00000
12     59.07000   -137.32000    -39.00000
12     -5.22000    -86.76000    -39.00000
12    -13.05000    -99.81000    -39.00000
12    -19.91000    -93.94000    -39.00000
12    -22.19000   -146.12000    -39.00000
12    -20.23000   -131.45000    -39.00000
12    -56.13000    -38.16000    -39.00000
12     36.55000    -23.16000    -39.00000
12     68.85000    -57.41000    -39.00000
12     56.45000   -116.77000    -39.00000
12     43.08000   -159.17000    -39.00000
12     54.50000   -172.22000    -39.00000
12     16.32000   -149.06000    -39.00000
12    -53.19000   -126.88000    -39.00000
12    -58.74000   -112.86000    -39.00000
12    -29.37000    -87.41000    -39.00000
12    -70.16000    -34.90000    -39.00000
12     67.55000   -152.97000    -39.00000
12     17.30000   -141.56000    -39.00000
12     11.10000   -128.51000    -39.00000
12    -78.32000    -52.19000    -38.00000
12     51.89000    -33.27000    -38.00000
12     83.54000   -113.18000    -38.00000
12      0.00000   -132.10000    -38.00000
12     -6.20000   -123.95000    -38.00000
12    -74.08000    -84.80000    -38.00000
12     54.17000   -126.88000    -38.00000
12     77.99000   -149.06000    -38.00000
12     70.16000   -118.73000    -38.00000
12     47.64000   -136.34000    -38.00000
12     78.64000    -85.46000    -37.00000
12     69.83000    -84.80000    -37.00000
12     75.71000   -157.87000    -37.00000
12    -53.84000    -76.98000    -37.00000
12    -60.70000    -71.76000    -37.00000
12     38.83000   -104.05000    -37.00000
12     34.92000    -33.27000    -37.00000
12     51.56000    -56.43000    -36.00000
12    -21.21000    -36.86000    -36.00000
12     41.44000   -149.39000    -36.00000
12     12.40000   -110.25000    -36.00000
12     -0.33000   -110.57000    -36.00000
12      8.16000    -98.18000    -36.00000
12    -41.12000    -70.13000    -36.00000
12    -37.53000    -96.22000    -36.00000
12     37.20000   -133.08000    -34.00000
12     38.83000   -112.86000    -33.00000
12     18.93000   -131.12000    -33.00000
12     73.10000    -73.06000    -33.00000
12     -8.16000    -44.36000    -33.00000
12    -12.73000   -110.25000    -33.00000
12    -22.19000   -110.90000    -33.00000
12    -27.41000    -97.20000    -33.00000
12     41.12000    -47.29000    -33.00000
12     28.39000    -54.14000    -33.00000
12    -27.74000   -125.90000    -33.00000
12    -36.87000    -81.87000    -33.00000
12     60.37000    -50.23000    -33.00000
12     10.12000    -38.81000    -33.00000
12     52.54000   -163.09000    -33.00000
12     31.98000   -145.47000    -33.00000
12    -30.67000    -69.15000    -33.00000
12    -69.51000    -58.06000    -32.00000
12    -65.92000    -50.23000    -32.00000
12     -3.92000    -21.85000    -32.00000
12      2.28000    -16.63000    -32.00000
12    -36.87000    -35.55000    -32.00000
12      1.63000   -146.45000    -32.00000
12     46.34000   -179.07000    -32.00000
12     81.91000    -60.67000    -31.00000
12    -81.91000    -76.32000    -31.00000
12    -71.14000    -75.02000    -31.00000
12    -15.66000    -33.60000    -31.00000
12     -6.53000    -34.90000    -31.00000
12     35.90000    -63.93000    -31.00000
12     74.08000   -128.19000    -31.00000
12     71.14000   -134.71000    -31.00000
12     65.27000   -110.57000    -31.00000
12     80.93000   -126.55000    -31.00000
12     19.25000    -98.50000    -31.00000
12     46.34000   -120.68000    -31.00000
12     -7.83000   -137.97000    -31.00000
12     66.90000   -143.19000    -31.00000
12     80.93000   -103.72000    -30.00000
12     79.30000    -95.57000    -30.00000
12     79.30000   -136.34000    -30.00000
12     33.94000    -75.35000    -30.00000
12     44.38000    -71.43000    -30.00000
12    -29.37000    -46.97000    -30.00000
12    -45.36000   -130.14000    -30.00000
12     49.60000   -112.20000    -30.00000
12     31.33000   -127.21000    -30.00000
12     41.12000   -170.91000    -30.00000
12     18.27000    -33.60000    -29.00000
12     25.78000    -26.75000    -29.00000
12     -2.28000    -98.18000    -29.00000
12     62.33000   -129.82000    -29.00000
12    -63.63000   -124.27000    -29.00000
12     -6.20000    -87.41000    -28.00000
12    -60.37000    -37.18000    -28.00000
12     73.10000    -49.25000    -28.00000
12     67.88000    -57.08000    -28.00000
12     36.22000    -25.12000    -28.00000
12    -17.62000   -133.40000    -28.00000
12    -73.10000    -84.80000    -27.00000
12    -58.74000   -115.14000    -27.00000
12    -54.50000   -125.90000    -27.00000
12    -49.93000    -35.23000    -27.00000
12    -79.95000    -48.27000    -27.00000
12    -79.95000    -58.06000    -27.00000
12     50.25000    -33.27000    -27.00000
12     59.39000    -37.18000    -27.00000
12     65.92000   -155.91000    -27.00000
12     52.86000   -134.06000    -27.00000
12     45.36000   -136.99000    -27.00000
12     77.34000   -117.10000    -27.00000
12     38.51000   -102.74000    -26.00000
12     55.48000   -122.97000    -26.00000
12     -2.28000   -129.82000    -26.00000
12     -5.22000   -119.71000    -26.00000
12    -59.72000    -73.06000    -26.00000
12     31.65000    -37.51000    -25.00000
12     53.19000    -62.62000    -25.00000
12      8.16000    -99.81000    -23.00000
12    -21.21000   -123.95000    -23.00000
12     36.55000    -56.43000    -23.00000
12     35.57000    -93.94000    -23.00000
12     76.36000   -152.97000    -23.00000
12    -18.60000    -45.01000    -22.00000
12    -26.11000    -37.51000    -22.00000
12    -25.13000    -95.89000    -22.00000
12    -33.29000    -83.50000    -22.00000
12    -17.62000   -111.22000    -22.00000
12     -7.51000   -109.27000    -22.00000
12    -29.37000   -124.60000    -22.00000
12     21.54000   -129.49000    -22.00000
12     62.65000    -49.25000    -22.00000
12     10.77000    -40.77000    -22.00000
12     -3.59000    -46.97000    -22.00000
12     57.11000    -55.78000    -22.00000
12     -4.89000    -58.06000    -22.00000
12    -26.43000    -67.19000    -22.00000
12    -20.23000    -83.83000    -22.00000
12    -54.82000    -56.75000    -22.00000
12    -68.20000   -107.96000    -22.00000
12     53.84000   -166.67000    -22.00000
12     45.69000   -155.58000    -22.00000
12     40.46000   -160.15000    -22.00000
12    -64.94000    -59.69000    -21.00000
12    -64.61000    -48.27000    -21.00000
12     -6.53000    -20.87000    -21.00000
12     35.24000   -115.14000    -21.00000
12     23.17000    -91.00000    -21.00000
12     15.34000    -90.68000    -21.00000
12    -14.03000    -99.16000    -21.00000
12     62.98000   -109.27000    -20.00000
12     68.20000   -116.12000    -20.00000
12     70.49000   -127.21000    -20.00000
12     82.23000   -124.92000    -20.00000
12     70.81000   -137.64000    -20.00000
12     65.27000   -141.88000    -20.00000
12     -2.94000    -38.16000    -20.00000
12    -12.40000    -38.16000    -20.00000
12     43.08000    -63.93000    -20.00000
12    -41.77000   -110.25000    -20.00000
12    -35.57000   -105.03000    -20.00000
12     46.34000   -123.62000    -19.00000
12     47.32000   -114.81000    -19.00000
12     31.65000    -66.87000    -19.00000
12     38.83000    -70.13000    -19.00000
12     25.78000    -52.84000    -19.00000
12     49.28000    -47.62000    -19.00000
12    -40.46000   -127.86000    -19.00000
12     37.85000   -147.10000    -19.00000
12     34.92000   -135.69000    -19.00000
12    -30.67000    -45.99000    -18.00000
12     15.34000    -27.07000    -18.00000
12     20.23000    -39.79000    -18.00000
12    -57.43000   -101.11000    -18.00000
12      0.33000    -95.89000    -18.00000
12     -4.57000   -102.74000    -18.00000
12     79.95000   -133.40000    -18.00000
12     54.17000   -145.80000    -18.00000
12     35.24000    -29.03000    -17.00000
12     -6.20000    -87.09000    -17.00000
12    -50.58000   -120.36000    -16.00000
12    -58.09000   -113.18000    -16.00000
12    -52.86000    -39.14000    -16.00000
12     58.74000   -129.82000    -16.00000
12     49.28000   -133.73000    -16.00000
12     78.64000   -118.07000    -16.00000
12     69.18000   -156.56000    -16.00000
12     62.33000   -158.52000    -16.00000
12     37.85000   -104.37000    -15.00000
12     44.38000   -101.11000    -15.00000
12     -2.94000    -75.67000    -15.00000
12    -56.78000    -74.69000    -15.00000
12    -56.78000    -68.50000    -15.00000
12    -72.77000    -84.48000    -14.00000
12     73.10000    -61.32000    -13.00000
12     10.77000   -100.79000    -12.00000
12    -20.23000   -128.84000    -12.00000
12    -18.60000    -69.15000    -12.00000
12    -31.65000    -60.34000    -12.00000
12    -24.80000    -89.70000    -11.00000
12    -33.61000    -84.15000    -11.00000
12    -24.80000    -81.87000    -11.00000
12     -5.22000    -59.69000    -11.00000
12    -16.32000   -108.94000    -11.00000
12     36.87000    -94.59000    -10.00000
12     44.05000    -91.65000    -10.00000
12     37.85000   -119.71000    -10.00000
12    -25.78000    -65.23000    -10.00000
12     -5.22000    -45.99000    -10.00000
12    -13.71000    -47.62000    -10.00000
12     19.25000   -128.51000    -10.00000
12    -15.01000    -86.11000    -10.00000
12     75.38000   -125.58000     -9.00000
12     67.22000   -134.71000     -9.00000
12     -5.55000   -112.20000     -9.00000
12     41.12000    -58.38000     -9.00000
12     64.29000    -47.62000     -9.00000
12     -1.63000    -39.14000     -9.00000
12    -18.60000    -37.84000     -9.00000
12    -33.61000    -77.96000     -9.00000
12    -21.21000    -55.78000     -9.00000
12    -30.02000   -123.95000     -9.00000
12     65.27000   -146.45000     -9.00000
12     37.53000    -65.89000     -8.00000
12     53.84000   -110.90000     -8.00000
12     67.88000   -114.16000     -8.00000
12     50.58000   -123.95000     -8.00000
12     -6.53000   -103.07000     -7.00000
12    -16.32000    -97.85000     -7.00000
12     20.23000    -41.10000     -7.00000
12     16.64000    -29.68000     -7.00000
12    -56.45000    -54.47000     -7.00000
12    -58.09000    -95.89000     -7.00000
12     34.92000    -30.01000     -5.00000
12    -53.19000   -119.05000     -5.00000
12     52.54000   -134.38000     -4.00000
12    -55.48000    -68.50000     -4.00000
12    -57.43000    -76.65000     -4.00000
12     54.82000    -46.32000     -3.00000
12      3.26000    -80.24000     -3.00000
12     -6.20000    -93.94000     -3.00000
12      8.48000    -99.16000     -1.00000
12     46.34000   -104.05000     -1.00000
12    -23.50000    -91.33000      0.00000
12     61.68000   -124.60000      0.00000
12      1.96000   -149.71000    -93.00000
11      2.61000   -107.31000   -116.00000
11     46.99000    -82.85000   -114.00000
11    -50.58000    -86.44000   -106.00000
11     41.44000    -92.96000   -113.00000
11     42.42000   -114.49000   -113.00000
11      0.65000   -124.27000   -113.00000
11    -15.66000   -122.31000   -113.00000
11     76.03000    -83.17000   -107.00000
11     53.52000   -136.34000   -107.00000
11     49.93000   -126.55000   -107.00000
11     41.44000   -132.75000   -107.00000
11     -0.65000   -113.18000   -106.00000
11      5.22000   -102.09000   -107.00000
11    -21.21000    -91.33000   -104.00000
11    -47.97000   -100.46000   -104.00000
11    -65.59000    -95.57000    -93.00000
11    -45.36000   -137.32000    -83.00000
11     29.37000   -101.11000    -85.00000
11     38.18000    -85.13000    -85.00000
11     45.69000   -101.11000    -86.00000
11     49.60000    -95.24000    -87.00000
11     57.76000   -136.67000    -86.00000
11     50.25000   -129.16000    -86.00000
11    -21.86000   -106.33000   -108.00000
11    -13.38000   -134.71000   -108.00000
11     16.32000    -78.28000   -108.00000
11    -17.30000    -83.17000   -108.00000
11     43.73000    -82.52000   -103.00000
11     33.94000    -96.55000   -102.00000
11     42.75000    -90.02000   -102.00000
11     40.14000   -113.18000   -102.00000
11     -0.98000   -120.68000   -102.00000
11    -14.36000   -123.95000   -102.00000
11     49.93000    -94.59000   -102.00000
11     44.05000   -101.11000   -101.00000
11     34.26000    -87.09000   -101.00000
11     40.79000   -139.93000   -100.00000
11     75.38000    -89.37000   -100.00000
11     -7.83000    -84.48000    -99.00000
11    -32.96000    -91.65000    -99.00000
11     12.40000   -129.82000    -99.00000
11     32.63000   -102.09000    -98.00000
11     70.81000   -136.99000    -98.00000
11    -12.73000   -132.43000    -97.00000
11     56.45000    -86.44000    -97.00000
11    -19.91000   -103.07000    -96.00000
11    -45.36000   -131.77000    -96.00000
11      1.96000   -111.22000    -95.00000
11      0.98000   -100.79000    -95.00000
11    -48.30000    -91.65000    -95.00000
11     14.36000   -114.16000    -95.00000
11     21.86000   -106.66000    -95.00000
11     -6.53000   -116.12000    -95.00000
11    -20.56000   -114.16000    -95.00000
11     41.77000   -121.01000    -94.00000
11     21.54000    -81.87000    -94.00000
11     37.20000    -73.06000    -93.00000
11    -20.56000    -92.31000    -93.00000
11    -45.69000   -103.07000    -92.00000
11    -19.91000   -132.75000    -92.00000
11     44.71000    -79.91000    -92.00000
11     -7.83000    -93.94000    -91.00000
11    -15.01000    -77.30000    -91.00000
11     40.14000    -93.29000    -90.00000
11     30.67000    -93.61000    -90.00000
11    -13.05000   -122.64000    -89.00000
11      0.33000   -122.31000    -89.00000
11     75.06000    -90.02000    -89.00000
11      9.14000   -135.69000    -89.00000
11    -15.01000    -88.07000    -89.00000
11     17.30000   -127.86000    -88.00000
11     31.33000    -82.20000    -87.00000
11    -12.40000   -140.58000    -87.00000
11    -43.08000   -113.51000    -86.00000
11    -12.73000   -130.14000    -86.00000
11     70.81000   -136.99000    -86.00000
11      8.81000   -119.38000    -85.00000
11     56.45000    -81.87000    -85.00000
11     56.45000    -91.33000    -85.00000
11     -3.92000   -114.49000    -84.00000
11    -22.19000   -114.16000    -84.00000
11    -51.56000    -93.29000    -83.00000
11    -57.11000    -85.78000    -83.00000
11      7.51000   -108.29000    -83.00000
11     47.97000   -136.67000    -82.00000
11     51.23000    -64.26000    -82.00000
11    -70.16000    -97.53000    -82.00000
11    -21.54000    -92.96000    -82.00000
11    -20.23000   -134.38000    -81.00000
11    -49.60000   -105.03000    -81.00000
11    -21.86000   -121.01000    -81.00000
11    -45.03000   -129.82000    -80.00000
11     83.54000   -150.37000    -80.00000
11     -6.53000    -91.00000    -80.00000
11    -16.97000    -78.28000    -80.00000
11    -61.02000    -62.30000    -79.00000
11     16.64000   -111.22000    -78.00000
11     38.51000    -93.94000    -78.00000
11     13.05000   -132.75000    -77.00000
11    -15.01000    -85.46000    -77.00000
11     25.45000   -133.73000    -76.00000
11    -12.40000   -142.54000    -76.00000
11     47.64000    -94.26000    -76.00000
11     29.37000    -89.04000    -76.00000
11    -41.77000   -110.57000    -75.00000
11    -45.36000    -99.48000    -75.00000
11    -12.40000   -116.12000    -75.00000
11    -13.05000   -126.88000    -75.00000
11     56.13000   -137.97000    -74.00000
11     69.18000   -136.67000    -74.00000
11     46.99000   -121.66000    -74.00000
11     61.02000   -152.00000    -74.00000
11     58.09000    -85.13000    -74.00000
11     35.90000    -84.48000    -74.00000
11     38.51000    -49.90000    -74.00000
11      2.94000   -117.10000    -74.00000
11     43.40000   -103.72000    -73.00000
11     28.06000   -101.44000    -73.00000
11     44.38000    -85.78000    -73.00000
11     12.73000   -121.66000    -72.00000
11    -49.28000   -136.34000    -72.00000
11     50.58000    -61.97000    -71.00000
11    -70.49000   -101.11000    -71.00000
11    -19.58000    -94.92000    -71.00000
11    -54.17000    -85.13000    -71.00000
11    -18.27000   -135.69000    -70.00000
11    -22.52000   -121.34000    -70.00000
11    -60.04000    -60.67000    -68.00000
11     34.92000    -42.73000    -67.00000
11    -13.71000    -88.72000    -66.00000
11     20.56000   -133.73000    -65.00000
11     -7.18000   -143.19000    -65.00000
11     36.55000    -97.53000    -65.00000
11     29.70000    -90.68000    -65.00000
11     51.56000    -68.82000    -64.00000
11     44.05000    -59.69000    -64.00000
11    -15.66000   -120.03000    -64.00000
11    -10.44000   -117.75000    -64.00000
11    -21.54000   -128.19000    -64.00000
11    -41.44000   -104.70000    -64.00000
11    -46.34000    -97.85000    -64.00000
11    -21.86000    -77.30000    -63.00000
11     -5.87000    -36.53000    -63.00000
11     57.76000   -140.58000    -63.00000
11      1.63000   -120.68000    -63.00000
11     -7.51000   -123.95000    -62.00000
11     43.40000    -91.98000    -62.00000
11     36.22000    -85.78000    -62.00000
11     15.66000   -121.01000    -61.00000
11     46.34000   -100.46000    -61.00000
11    -47.97000   -138.62000    -61.00000
11     30.35000    -66.21000    -61.00000
11     54.82000    -88.39000    -61.00000
11     24.15000    -99.81000    -60.00000
11    -75.06000    -98.50000    -59.00000
11    -53.19000    -79.26000    -59.00000
11    -18.93000    -96.87000    -59.00000
11     46.66000    -82.52000    -59.00000
11     40.79000    -71.11000    -59.00000
11     19.58000   -110.57000    -58.00000
11    -59.39000   -105.03000    -58.00000
11    -47.32000   -117.75000    -58.00000
11    -65.59000    -80.56000    -58.00000
11    -66.57000    -91.98000    -58.00000
11    -22.19000    -62.30000    -57.00000
11    -22.84000    -50.23000    -57.00000
11    -69.51000    -61.65000    -57.00000
11     20.23000    -87.09000    -57.00000
11      9.46000    -98.83000    -57.00000
11     69.51000   -135.69000    -57.00000
11     35.90000    -43.05000    -56.00000
11     36.22000    -54.14000    -56.00000
11    -58.09000    -57.73000    -56.00000
11    -39.81000   -113.83000    -56.00000
11    -56.78000   -112.86000    -56.00000
11     27.41000   -118.07000    -56.00000
11      8.48000   -113.51000    -55.00000
11     57.43000   -163.74000    -55.00000
11    -16.64000    -85.46000    -55.00000
11     18.27000   -129.82000    -54.00000
11     -8.16000   -145.47000    -54.00000
11    -20.56000   -126.23000    -53.00000
11    -16.64000   -117.42000    -53.00000
11     50.25000    -68.17000    -53.00000
11    -45.03000   -106.33000    -52.00000
11    -53.84000    -99.81000    -52.00000
11      5.87000   -122.31000    -52.00000
11     -2.94000   -114.81000    -52.00000
11     34.59000    -96.22000    -52.00000
11     55.80000   -142.21000    -52.00000
11    -21.54000    -74.37000    -51.00000
11     -2.94000    -36.53000    -51.00000
11     35.90000    -86.11000    -51.00000
11    -43.73000   -143.19000    -50.00000
11     11.75000   -136.01000    -50.00000
11     -6.85000   -125.90000    -50.00000
11     43.40000    -97.20000    -50.00000
11    -57.76000    -91.65000    -50.00000
11     15.34000    -93.61000    -50.00000
11     43.08000    -61.65000    -49.00000
11     20.56000    -47.95000    -49.00000
11     34.59000   -121.01000    -48.00000
11     45.36000    -77.30000    -48.00000
11    -14.36000    -60.67000    -48.00000
11     28.06000    -44.36000    -48.00000
11    -67.88000    -98.18000    -48.00000
11     21.54000   -112.20000    -47.00000
11     21.86000    -89.70000    -46.00000
11    -67.88000    -87.74000    -46.00000
11     51.89000    -88.39000    -45.00000
11    -64.29000    -63.93000    -45.00000
11    -23.82000    -47.62000    -45.00000
11    -46.01000    -35.88000    -45.00000
11    -51.89000   -116.12000    -45.00000
11    -32.63000   -116.44000    -45.00000
11     20.88000   -121.34000    -45.00000
11     13.05000   -119.05000    -45.00000
11     36.55000    -55.45000    -44.00000
11     56.13000    -75.67000    -44.00000
11    -31.65000    -75.35000    -44.00000
11    -15.34000    -85.46000    -44.00000
11     36.55000    -46.64000    -44.00000
11     75.38000   -107.64000    -44.00000
11     60.70000   -166.35000    -44.00000
11    -49.93000    -53.49000    -43.00000
11     -1.63000   -143.19000    -43.00000
11    -16.97000   -121.66000    -42.00000
11     32.96000    -94.59000    -41.00000
11    -52.86000    -99.48000    -41.00000
11      3.26000   -120.03000    -41.00000
11    -32.63000   -103.40000    -41.00000
11    -46.66000    -45.66000    -41.00000
11    -34.59000   -141.56000    -40.00000
11    -21.54000    -75.02000    -40.00000
11     56.78000    -69.47000    -38.00000
11     19.25000    -45.99000    -38.00000
11    -45.69000   -141.88000    -38.00000
11     37.85000    -88.39000    -38.00000
11     48.62000    -98.18000    -38.00000
11    -54.50000    -92.31000    -37.00000
11    -65.92000    -95.57000    -37.00000
11     35.57000   -120.36000    -37.00000
11      0.98000    -35.23000    -37.00000
11    -17.62000    -57.73000    -37.00000
11    -17.30000    -67.84000    -37.00000
11     24.80000   -114.49000    -36.00000
11      0.65000    -61.97000    -35.00000
11     19.58000    -57.08000    -35.00000
11    -62.33000    -85.46000    -35.00000
11     21.21000   -121.66000    -34.00000
11     49.28000    -76.00000    -34.00000
11    -21.86000    -49.25000    -34.00000
11    -52.21000   -116.12000    -34.00000
11    -50.58000    -49.25000    -32.00000
11    -14.03000   -119.05000    -31.00000
11    -45.69000    -41.75000    -29.00000
11    -52.86000   -102.42000    -29.00000
11    -35.90000   -140.91000    -28.00000
11     62.98000   -122.31000    -28.00000
11     72.12000   -108.62000    -28.00000
11     56.78000    -70.78000    -27.00000
11     17.95000    -47.29000    -27.00000
11    -45.69000    -89.37000    -27.00000
11     41.12000    -83.50000    -26.00000
11    -56.45000    -91.98000    -26.00000
11    -17.30000    -61.97000    -26.00000
11     27.41000   -115.46000    -25.00000
11    -53.84000    -84.15000    -23.00000
11     19.58000   -119.05000    -23.00000
11     52.21000    -76.65000    -22.00000
11     28.39000   -101.44000    -20.00000
11      5.22000    -60.34000    -20.00000
11    -50.91000    -49.58000    -19.00000
11      6.20000   -119.38000    -19.00000
11     18.27000   -110.25000    -18.00000
11    -45.03000    -89.70000    -16.00000
11     58.41000    -71.11000    -16.00000
11     61.02000   -122.97000    -15.00000
11     17.95000    -49.90000    -15.00000
11    -39.49000    -40.12000    -15.00000
11    -54.17000    -85.46000    -11.00000
11     23.50000   -119.38000    -11.00000
11     50.58000    -80.24000     -8.00000
11    -45.03000    -51.21000     -6.00000
11     55.15000    -66.87000     -1.00000
11     16.32000   -114.81000     -1.00000
11    -43.40000   -106.33000     -1.00000
11     -8.16000    -85.78000    -54.00000
11     26.43000    -86.44000    -54.00000
11     -7.51000   -121.66000    -85.00000
11     -7.83000   -126.23000    -85.00000
11     50.91000   -118.07000   -105.00000
