# Supplementary material for: Design Principles of Pancreatic Islets: Glucose-Dependent Coordination of Hormone Pulses
Source: PLoS One. 2016 Apr 1;11(4):e0152446. doi: 10.1371/journal.pone.0152446 (PMC4818077; doi:10.1371/journal.pone.0152446)
Supplement: S2 Dataset — Three-dimensional coordinates of α and β cells within human islets (n = 28). Columns represent types, x, y, and z coordinates (μm) of cells (rows) within an islet. The numbers of the first column are 11 (α cell) and 12 (β cell). (ZIP) [file pone.0152446.s010.zip › Human/H23.txt]

12    266.28000   -151.02000    -63.00000
12    244.75000   -180.37000    -63.00000
12    279.66000   -168.30000    -63.00000
12    232.02000   -127.53000    -63.00000
12    256.82000   -179.39000    -61.00000
12    265.96000   -167.33000    -59.00000
12    282.60000   -157.21000    -59.00000
12    293.04000   -150.04000    -59.00000
12    296.30000   -160.15000    -59.00000
12    248.66000   -125.90000    -59.00000
12    219.94000   -132.43000    -59.00000
12    244.42000   -139.93000    -59.00000
12    237.57000   -119.71000    -59.00000
12    204.28000   -130.14000    -59.00000
12    249.97000   -116.44000    -59.00000
12    278.68000   -184.29000    -58.00000
12    297.61000   -184.61000    -58.00000
12    193.51000   -152.97000    -58.00000
12    222.56000   -145.15000    -58.00000
12    232.34000   -163.09000    -58.00000
12    234.96000   -153.63000    -58.00000
12    239.85000   -111.55000    -57.00000
12    283.25000   -146.78000    -57.00000
12    275.75000   -176.79000    -57.00000
12    207.87000   -119.38000    -57.00000
12    193.51000   -120.03000    -57.00000
12    193.19000   -131.12000    -57.00000
12    187.64000   -144.49000    -57.00000
12    238.22000   -174.18000    -55.00000
12    274.77000   -139.93000    -55.00000
12    263.67000   -124.60000    -55.00000
12    215.70000   -101.44000    -54.00000
12    247.03000   -100.79000    -54.00000
12    239.52000   -103.07000    -54.00000
12    204.28000   -145.47000    -54.00000
12    270.20000   -113.83000    -54.00000
12    279.99000   -112.86000    -54.00000
12    285.21000   -117.10000    -54.00000
12    308.38000   -148.41000    -54.00000
12    308.71000   -167.00000    -54.00000
12    316.54000   -162.11000    -54.00000
12    296.63000   -137.32000    -53.00000
12    215.38000   -193.09000    -53.00000
12    266.94000   -188.53000    -52.00000
12    305.44000   -122.31000    -52.00000
12    313.93000   -141.56000    -52.00000
12    219.94000   -108.62000    -53.00000
12    302.83000   -159.17000    -52.00000
12    316.54000   -153.95000    -52.00000
12    308.38000   -174.18000    -52.00000
12    296.96000   -171.24000    -53.00000
12    295.00000   -126.88000    -53.00000
12    308.38000   -132.43000    -53.00000
12    261.39000   -109.27000    -51.00000
12    237.89000    -93.94000    -51.00000
12    182.09000   -178.09000    -51.00000
12    170.02000   -167.98000    -51.00000
12    260.08000   -199.29000    -51.00000
12    286.84000   -136.99000    -50.00000
12    281.29000   -122.64000    -50.00000
12    225.49000   -101.11000    -51.00000
12    213.74000    -91.00000    -48.00000
12    229.41000    -90.02000    -48.00000
12    282.93000    -97.85000    -48.00000
12    314.25000   -123.29000    -48.00000
12    317.19000   -132.75000    -47.00000
12    278.36000   -195.38000    -47.00000
12    204.93000   -107.96000    -47.00000
12    176.22000   -185.92000    -46.00000
12    173.28000   -178.09000    -46.00000
12    243.11000   -204.51000    -46.00000
12    257.15000    -88.72000    -46.00000
12    280.97000   -131.77000    -46.00000
12    284.56000   -177.44000    -47.00000
12    301.85000   -144.17000    -47.00000
12    173.28000   -205.81000    -47.00000
12    162.18000   -165.70000    -46.00000
12    205.91000    -98.18000    -46.00000
12    213.09000   -201.90000    -45.00000
12    198.73000   -173.52000    -45.00000
12    300.55000   -193.75000    -45.00000
12    302.18000   -112.86000    -45.00000
12    193.84000   -160.80000    -45.00000
12    173.93000   -193.75000    -45.00000
12    284.56000   -188.85000    -44.00000
12    291.41000   -189.83000    -44.00000
12    268.89000   -198.96000    -44.00000
12    191.88000   -179.07000    -44.00000
12    187.96000   -112.53000    -42.00000
12    212.11000   -214.62000    -42.00000
12    249.64000   -210.71000    -41.00000
12    310.01000   -189.18000    -41.00000
12    327.31000   -153.30000    -41.00000
12    266.61000   -103.40000    -40.00000
12    240.18000    -87.41000    -40.00000
12    143.58000   -152.32000    -40.00000
12    155.98000   -175.15000    -40.00000
12    156.64000   -182.98000    -40.00000
12    195.47000   -191.79000    -41.00000
12    232.67000   -213.64000    -41.00000
12    221.58000   -205.81000    -41.00000
12    276.07000   -212.34000    -41.00000
12    288.47000   -208.75000    -42.00000
12    324.70000   -179.72000    -42.00000
12    316.21000   -175.15000    -42.00000
12    323.06000   -141.23000    -42.00000
12    252.58000    -99.48000    -41.00000
12    246.70000   -167.65000    -41.00000
12    250.29000   -193.09000    -40.00000
12    192.86000   -204.84000    -40.00000
12    301.20000   -204.51000    -40.00000
12    332.85000   -162.76000    -40.00000
12    329.59000   -172.22000    -40.00000
12    310.01000   -202.88000    -39.00000
12    190.57000   -219.19000    -39.00000
12    177.20000   -211.69000    -39.00000
12    221.90000   -217.88000    -38.00000
12    232.67000   -192.44000    -38.00000
12    234.30000    -80.24000    -37.00000
12    251.27000    -89.37000    -37.00000
12    265.63000    -88.07000    -39.00000
12    195.80000   -100.46000    -39.00000
12    278.03000   -203.86000    -38.00000
12    265.63000   -175.48000    -39.00000
12    311.32000   -110.57000    -36.00000
12    185.35000   -206.14000    -36.00000
12    204.61000   -206.14000    -35.00000
12    179.81000   -118.40000    -34.00000
12    180.46000   -107.31000    -34.00000
12    291.41000   -198.64000    -35.00000
12    318.50000   -185.27000    -36.00000
12    276.40000   -104.70000    -36.00000
12    276.40000    -94.26000    -35.00000
12    184.70000   -165.70000    -34.00000
12    166.75000   -198.31000    -34.00000
12    151.42000   -166.35000    -35.00000
12    288.15000   -103.07000    -36.00000
12    252.90000   -106.01000    -36.00000
12    310.34000    -92.31000    -33.00000
12    294.67000    -88.39000    -33.00000
12    159.90000   -194.07000    -32.00000
12    283.90000    -90.02000    -31.00000
12    204.93000    -89.37000    -31.00000
12    323.72000   -203.86000    -30.00000
12    336.44000   -155.26000    -30.00000
12    334.16000   -149.06000    -29.00000
12    315.88000   -199.94000    -28.00000
12    265.96000    -80.24000    -28.00000
12    323.39000   -193.42000    -29.00000
12    286.52000   -218.54000    -30.00000
12    203.63000   -219.51000    -30.00000
12    183.07000   -196.68000    -29.00000
12    203.30000   -160.80000    -28.00000
12    269.55000   -219.51000    -28.00000
12    167.73000   -135.69000    -29.00000
12    325.02000   -114.49000    -30.00000
12    221.90000    -92.31000    -30.00000
12    295.98000   -212.99000    -29.00000
12    338.40000   -172.54000    -27.00000
12    259.76000   -223.75000    -27.00000
12    221.58000    -83.83000    -26.00000
12    330.57000   -136.34000    -25.00000
12    293.04000   -113.18000    -25.00000
12    294.02000   -104.37000    -26.00000
12    176.87000   -154.61000    -27.00000
12    164.47000   -144.82000    -27.00000
12    235.28000   -181.68000    -26.00000
12    217.66000   -226.36000    -25.00000
12    251.27000   -202.23000    -25.00000
12    287.82000   -163.74000    -26.00000
12    229.73000   -107.96000    -27.00000
12    226.80000   -197.66000    -27.00000
12    155.33000   -135.69000    -24.00000
12    152.07000   -147.10000    -24.00000
12    173.93000   -113.18000    -23.00000
12    272.81000    -83.83000    -22.00000
12    320.13000   -105.03000    -22.00000
12    246.38000    -79.91000    -23.00000
12    186.33000   -125.58000    -24.00000
12    241.16000   -195.38000    -24.00000
12    248.01000   -154.61000    -21.00000
12    258.78000   -148.73000    -21.00000
12    155.33000   -156.24000    -21.00000
12    325.67000   -128.84000    -21.00000
12    309.03000   -100.46000    -20.00000
12    284.88000    -80.89000    -20.00000
12    257.47000   -117.75000    -19.00000
12    200.04000   -114.16000    -19.00000
12    233.65000   -204.18000    -19.00000
12    225.49000   -184.61000    -18.00000
12    166.10000   -158.85000    -18.00000
12    174.26000   -126.23000    -17.00000
12    219.29000   -124.60000    -16.00000
12    268.57000   -133.40000    -16.00000
12    272.16000   -159.50000    -17.00000
12    213.42000   -162.11000    -15.00000
12    262.04000   -190.48000    -14.00000
12    289.78000   -179.39000    -14.00000
12    215.05000   -175.48000    -13.00000
12    258.45000   -159.50000    -12.00000
12    194.16000   -140.25000    -11.00000
12    275.75000   -148.08000    -11.00000
12    321.11000   -169.94000    -10.00000
12    185.35000   -153.30000     -9.00000
12    203.63000   -194.40000     -8.00000
12    196.45000   -184.61000     -7.00000
12    291.08000   -121.34000     -7.00000
12    224.84000   -155.58000     -6.00000
12    242.13000   -131.77000     -6.00000
12    205.26000   -172.54000     -5.00000
12    278.03000   -165.70000    -51.00000
12    233.65000   -127.53000    -51.00000
12    254.21000   -177.11000    -50.00000
12    240.83000   -182.98000    -50.00000
12    257.15000   -186.90000    -50.00000
12    224.19000   -122.64000    -50.00000
12    266.61000   -153.63000    -49.00000
12    206.56000   -130.79000    -48.00000
12    242.46000   -124.27000    -48.00000
12    254.86000   -115.46000    -48.00000
12    294.67000   -164.39000    -48.00000
12    288.47000   -159.50000    -48.00000
12    298.59000   -152.32000    -48.00000
12    267.59000   -163.74000    -47.00000
12    275.09000   -185.27000    -47.00000
12    298.26000   -186.24000    -47.00000
12    293.69000   -182.00000    -46.00000
12    196.78000   -120.03000    -46.00000
12    187.31000   -147.10000    -46.00000
12    194.82000   -129.49000    -46.00000
12    242.79000   -113.83000    -46.00000
12    276.07000   -177.44000    -46.00000
12    245.07000   -133.40000    -45.00000
12    288.47000   -148.08000    -45.00000
12    279.34000   -155.91000    -45.00000
12    164.47000   -119.71000    -44.00000
12    260.41000   -121.34000    -44.00000
12    217.33000    -99.81000    -43.00000
12    221.25000    -89.04000    -43.00000
12    198.08000   -147.76000    -43.00000
12    320.13000   -168.30000    -42.00000
12    293.69000   -121.99000    -42.00000
12    306.42000   -134.38000    -42.00000
12    239.52000   -104.70000    -42.00000
12    220.92000   -191.14000    -42.00000
12    268.89000   -217.56000    -42.00000
12    306.42000   -172.54000    -41.00000
12    303.16000   -161.13000    -41.00000
12    316.54000   -149.71000    -41.00000
12    313.27000   -140.91000    -41.00000
12    303.81000   -123.95000    -41.00000
12    279.66000   -169.94000    -40.00000
12    315.88000   -160.80000    -40.00000
12    266.61000   -114.49000    -40.00000
12    234.63000    -97.53000    -40.00000
12    265.63000   -187.87000    -40.00000
12    225.82000   -106.01000    -40.00000
12    296.30000   -134.06000    -39.00000
12    209.50000   -115.79000    -39.00000
12    181.76000   -176.13000    -39.00000
12    281.29000   -141.88000    -38.00000
12    238.87000   -179.07000    -38.00000
12    293.69000   -160.80000    -37.00000
12    204.61000   -126.55000    -37.00000
12    274.44000   -185.59000    -36.00000
12    316.86000   -130.79000    -36.00000
12    281.29000   -179.72000    -35.00000
12    298.26000   -180.05000    -34.00000
12    301.20000   -191.14000    -34.00000
12    193.84000   -121.66000    -34.00000
12    207.87000   -100.79000    -34.00000
12    172.30000   -177.44000    -34.00000
12    177.20000   -188.20000    -34.00000
12    169.36000   -208.10000    -34.00000
12    239.20000   -205.49000    -34.00000
12    277.38000   -197.33000    -33.00000
12    287.82000   -173.85000    -33.00000
12    282.93000   -189.51000    -33.00000
12    193.84000   -168.30000    -33.00000
12    213.42000   -106.01000    -32.00000
12    292.39000   -186.57000    -32.00000
12    320.45000   -176.13000    -31.00000
12    326.65000   -182.00000    -31.00000
12    291.08000   -122.64000    -30.00000
12    305.44000   -124.60000    -30.00000
12    313.93000   -143.84000    -30.00000
12    308.71000   -190.16000    -30.00000
12    307.73000   -173.20000    -30.00000
12    300.55000   -164.39000    -30.00000
12    273.79000   -213.32000    -30.00000
12    224.84000   -207.45000    -30.00000
12    216.35000   -209.08000    -30.00000
12    218.64000   -196.03000    -30.00000
12    236.59000   -215.60000    -30.00000
12    194.16000   -142.54000    -30.00000
12    213.74000   -130.79000    -30.00000
12    254.54000   -116.44000    -30.00000
12    257.47000    -94.26000    -30.00000
12    289.13000   -134.06000    -30.00000
12    288.15000   -149.71000    -30.00000
12    283.25000   -158.52000    -30.00000
12    256.82000   -189.83000    -29.00000
12    266.28000   -193.75000    -29.00000
12    299.89000   -200.92000    -29.00000
12    284.56000   -208.42000    -29.00000
12    192.86000   -200.27000    -29.00000
12    192.86000   -208.42000    -29.00000
12    145.22000   -156.89000    -29.00000
12    230.71000    -95.89000    -29.00000
12    237.24000    -90.35000    -29.00000
12    262.69000   -109.27000    -29.00000
12    314.58000   -159.82000    -29.00000
12    324.04000   -144.49000    -29.00000
12    280.31000   -170.59000    -29.00000
12    245.07000    -95.57000    -29.00000
12    155.66000   -174.83000    -29.00000
12    138.36000   -145.47000    -28.00000
12    192.53000   -218.86000    -28.00000
12    177.85000   -214.29000    -28.00000
12    265.30000    -88.39000    -28.00000
12    195.14000   -101.11000    -28.00000
12    270.53000   -172.87000    -28.00000
12    257.47000   -168.30000    -28.00000
12    189.92000   -157.21000    -28.00000
12    161.21000   -185.27000    -28.00000
12    267.59000   -100.13000    -28.00000
12    192.53000   -130.14000    -28.00000
12    255.51000   -128.51000    -27.00000
12    263.67000   -126.55000    -27.00000
12    260.08000   -180.05000    -27.00000
12    244.42000   -175.15000    -27.00000
12    267.59000   -203.86000    -27.00000
12    184.70000   -141.23000    -27.00000
12    319.47000   -152.32000    -27.00000
12    327.31000   -175.15000    -27.00000
12    297.94000   -132.10000    -27.00000
12    301.85000   -115.46000    -27.00000
12    223.21000   -101.11000    -26.00000
12    232.02000    -80.89000    -26.00000
12    204.28000   -122.97000    -26.00000
12    296.96000   -141.56000    -26.00000
12    294.35000   -155.91000    -26.00000
12    336.12000   -164.39000    -26.00000
12    282.93000   -117.75000    -26.00000
12    245.40000   -184.29000    -26.00000
12    225.82000   -131.77000    -26.00000
12    248.33000    -88.39000    -26.00000
12    214.07000    -96.55000    -26.00000
12    283.25000   -108.94000    -25.00000
12    274.77000   -104.05000    -25.00000
12    311.97000   -126.88000    -25.00000
12    313.93000   -134.06000    -25.00000
12    315.88000   -186.24000    -25.00000
12    177.85000   -204.84000    -25.00000
12    211.46000   -214.95000    -25.00000
12    272.81000   -187.22000    -25.00000
12    253.88000   -104.70000    -25.00000
12    286.19000   -102.74000    -25.00000
12    310.99000   -107.96000    -25.00000
12    247.36000   -167.33000    -25.00000
12    272.81000   -112.53000    -25.00000
12    316.54000   -165.70000    -25.00000
12    208.52000   -115.14000    -25.00000
12    177.85000   -170.91000    -25.00000
12    200.36000   -132.43000    -25.00000
12    164.80000   -174.83000    -25.00000
12    206.56000   -207.12000    -24.00000
12    202.65000   -199.29000    -24.00000
12    289.78000   -196.03000    -24.00000
12    314.91000   -116.77000    -24.00000
12    276.40000    -95.24000    -24.00000
12    291.41000    -95.24000    -24.00000
12    303.16000    -93.61000    -24.00000
12    188.94000   -110.57000    -24.00000
12    277.70000   -178.74000    -24.00000
12    291.08000   -204.84000    -24.00000
12    226.47000   -144.17000    -24.00000
12    237.24000   -170.26000    -24.00000
12    297.94000   -124.92000    -24.00000
12    195.14000   -148.08000    -24.00000
12    237.57000   -100.79000    -24.00000
12    179.48000   -189.51000    -23.00000
12    169.69000   -192.44000    -23.00000
12    170.02000   -201.57000    -23.00000
12    170.02000   -210.71000    -23.00000
12    299.24000   -179.07000    -23.00000
12    245.40000   -145.80000    -23.00000
12    242.46000   -207.77000    -23.00000
12    298.92000   -191.46000    -23.00000
12    205.26000   -104.37000    -23.00000
12    183.07000   -105.03000    -23.00000
12    193.19000   -121.66000    -23.00000
12    182.42000   -164.06000    -23.00000
12    192.53000   -166.02000    -22.00000
12    280.64000   -200.92000    -21.00000
12    283.58000   -182.33000    -21.00000
12    214.72000   -107.31000    -20.00000
12    294.67000    -85.13000    -20.00000
12    305.44000   -198.96000    -20.00000
12    305.12000   -206.47000    -20.00000
12    327.31000   -182.00000    -20.00000
12    278.68000   -220.49000    -19.00000
12    278.03000   -212.99000    -19.00000
12    233.65000   -214.62000    -19.00000
12    226.14000   -212.34000    -19.00000
12    218.64000   -209.08000    -19.00000
12    308.05000   -171.57000    -19.00000
12    302.51000   -167.65000    -19.00000
12    300.22000   -162.76000    -19.00000
12    316.86000   -144.17000    -19.00000
12    327.31000   -115.79000    -19.00000
12    311.64000    -96.55000    -19.00000
12    257.47000    -96.55000    -19.00000
12    221.58000   -134.71000    -19.00000
12    289.13000   -144.49000    -19.00000
12    187.96000   -214.95000    -19.00000
12    168.71000   -183.63000    -18.00000
12    189.60000   -206.79000    -18.00000
12    197.43000   -210.05000    -18.00000
12    202.00000   -220.49000    -18.00000
12    225.82000   -223.43000    -18.00000
12    291.08000   -216.90000    -18.00000
12    310.66000   -188.85000    -18.00000
12    246.05000   -108.94000    -18.00000
12    247.36000   -100.13000    -18.00000
12    194.16000   -172.54000    -18.00000
12    189.60000   -197.99000    -18.00000
12    267.91000   -195.38000    -18.00000
12    266.28000    -88.72000    -17.00000
12    232.67000    -96.22000    -17.00000
12    241.16000    -94.59000    -17.00000
12    219.29000   -150.37000    -17.00000
12    217.99000   -142.86000    -17.00000
12    285.54000   -172.87000    -17.00000
12    331.22000   -154.93000    -17.00000
12    254.86000   -193.75000    -17.00000
12    269.55000   -220.82000    -17.00000
12    187.96000   -223.43000    -17.00000
12    264.00000   -108.94000    -17.00000
12    267.26000    -98.83000    -17.00000
12    222.23000    -91.65000    -17.00000
12    273.79000   -124.27000    -17.00000
12    270.85000   -172.22000    -17.00000
12    201.67000   -158.19000    -17.00000
12    199.71000   -164.72000    -17.00000
12    299.24000   -203.86000    -17.00000
12    292.39000   -186.90000    -17.00000
12    297.61000   -185.92000    -17.00000
12    325.35000   -142.54000    -17.00000
12    231.37000   -115.14000    -17.00000
12    331.55000   -175.81000    -16.00000
12    317.19000   -175.15000    -16.00000
12    184.05000   -142.86000    -16.00000
12    263.35000   -179.72000    -16.00000
12    270.53000   -204.84000    -16.00000
12    290.76000   -132.43000    -16.00000
12    256.17000   -179.07000    -16.00000
12    255.84000   -227.02000    -16.00000
12    312.95000   -196.03000    -16.00000
12    263.35000   -124.92000    -16.00000
12    301.85000   -115.46000    -16.00000
12    176.22000   -153.95000    -16.00000
12    196.78000   -103.07000    -16.00000
12    163.82000   -146.12000    -16.00000
12    229.08000   -193.42000    -16.00000
12    315.56000   -154.28000    -16.00000
12    301.20000   -134.06000    -16.00000
12    284.88000   -207.45000    -16.00000
12    278.68000   -194.72000    -16.00000
12    331.55000   -142.54000    -15.00000
12    318.50000   -127.21000    -15.00000
12    242.46000   -219.51000    -15.00000
12    224.51000   -202.55000    -15.00000
12    218.31000   -218.54000    -15.00000
12    210.48000   -225.38000    -15.00000
12    183.07000   -173.85000    -15.00000
12    213.09000    -98.83000    -15.00000
12    292.72000   -156.89000    -14.00000
12    295.65000   -170.91000    -14.00000
12    312.95000   -181.35000    -14.00000
12    327.31000   -134.71000    -14.00000
12    292.06000   -114.16000    -14.00000
12    286.84000   -110.25000    -14.00000
12    284.56000   -101.77000    -14.00000
12    271.50000   -115.14000    -14.00000
12    177.20000   -201.25000    -14.00000
12    177.52000   -211.36000    -14.00000
12    248.01000   -196.68000    -14.00000
12    272.81000   -184.29000    -14.00000
12    209.18000   -132.75000    -14.00000
12    202.98000   -125.90000    -14.00000
12    205.91000   -117.42000    -14.00000
12    226.14000   -106.66000    -14.00000
12    250.62000    -89.37000    -13.00000
12    261.39000    -85.46000    -13.00000
12    295.00000   -104.70000    -13.00000
12    292.06000    -97.53000    -13.00000
12    274.77000    -94.26000    -13.00000
12    278.68000   -115.79000    -13.00000
12    210.81000   -212.34000    -13.00000
12    201.02000   -203.20000    -13.00000
12    292.06000   -207.45000    -13.00000
12    289.78000   -199.94000    -13.00000
12    299.89000   -126.55000    -13.00000
12    256.17000   -125.25000    -13.00000
12    237.89000   -172.87000    -13.00000
12    251.92000   -184.94000    -13.00000
12    238.87000   -195.38000    -13.00000
12    236.91000   -186.24000    -13.00000
12    305.77000   -142.54000    -13.00000
12    193.51000   -149.71000    -13.00000
12    190.25000   -110.57000    -13.00000
12    271.83000   -138.30000    -13.00000
12    319.80000   -185.59000    -13.00000
12    243.44000   -207.77000    -12.00000
12    184.05000   -160.15000    -12.00000
12    267.91000   -152.00000    -12.00000
12    300.55000   -178.09000    -11.00000
12    298.92000   -194.07000    -11.00000
12    303.16000   -152.32000    -11.00000
12    309.03000   -119.71000    -10.00000
12    285.54000   -189.18000    -10.00000
12    235.93000   -109.92000     -9.00000
12    247.68000   -119.05000     -9.00000
12    314.91000   -165.37000     -9.00000
12    329.92000   -166.02000     -9.00000
12    327.96000   -182.66000     -9.00000
12    176.54000   -189.83000     -9.00000
12    254.86000   -105.68000     -9.00000
12    275.42000   -178.09000     -9.00000
12    228.43000   -175.48000     -9.00000
12    220.92000   -194.40000     -9.00000
12    325.35000   -160.15000     -9.00000
12    191.23000   -158.85000     -9.00000
12    180.13000   -182.66000     -9.00000
12    286.52000   -142.86000     -8.00000
12    255.51000   -113.83000     -8.00000
12    233.00000   -207.45000     -8.00000
12    223.21000   -212.01000     -8.00000
12    277.70000   -210.05000     -8.00000
12    218.97000   -134.38000     -8.00000
12    269.55000   -192.44000     -7.00000
12    245.07000   -107.96000     -7.00000
12    249.64000   -100.46000     -7.00000
12    201.34000   -110.57000     -7.00000
12    214.07000   -107.64000     -7.00000
12    298.92000   -158.52000     -7.00000
12    278.03000   -172.87000     -6.00000
12    285.54000   -163.09000     -6.00000
12    241.81000   -149.06000     -6.00000
12    253.23000   -149.06000     -6.00000
12    190.25000   -197.99000     -5.00000
12    189.60000   -179.07000     -5.00000
12    265.30000   -175.81000     -5.00000
12    272.81000   -169.61000     -5.00000
12    230.39000   -194.07000     -5.00000
12    268.57000   -106.98000     -4.00000
12    276.73000   -107.96000     -4.00000
12    224.51000   -203.20000     -4.00000
12    309.03000   -159.17000     -4.00000
12    267.59000   -124.27000     -4.00000
12    235.28000   -157.21000     -3.00000
12    250.95000   -161.13000     -3.00000
12    221.58000   -183.63000     -2.00000
12    213.42000   -182.33000     -2.00000
12    213.74000   -171.57000     -2.00000
12    269.55000   -144.17000     -2.00000
12    267.91000   -136.01000     -2.00000
12    258.78000   -132.75000     -2.00000
12    238.55000   -123.62000     -2.00000
12    246.05000   -173.52000     -2.00000
12    234.96000   -171.89000     -2.00000
12    258.45000   -193.09000     -2.00000
12    252.90000   -182.33000     -1.00000
12    272.48000   -152.65000     -1.00000
12    307.07000   -141.88000     -1.00000
11    255.19000   -142.54000    -63.00000
11    217.01000   -152.97000    -63.00000
11    260.41000   -132.10000    -62.00000
11    249.97000   -152.00000    -61.00000
11    266.28000   -137.32000    -61.00000
11    216.68000   -176.46000    -40.00000
11    211.46000   -163.74000    -40.00000
11    210.81000   -142.54000    -40.00000
11    220.60000   -146.12000    -36.00000
11    265.30000   -157.87000    -36.00000
11    256.82000   -136.34000    -53.00000
11    264.65000   -137.64000    -49.00000
11    256.17000   -160.48000    -47.00000
11    248.33000   -154.28000    -45.00000
11    265.30000   -146.78000    -45.00000
11    233.32000   -145.15000    -45.00000
11    215.05000   -183.63000    -44.00000
11    217.99000   -152.65000    -44.00000
11    262.04000   -129.16000    -44.00000
11    225.49000   -152.97000    -43.00000
11    208.52000   -151.67000    -43.00000
11    257.47000   -152.65000    -43.00000
11    207.54000   -183.63000    -43.00000
11    225.49000   -138.30000    -43.00000
11    206.56000   -172.87000    -42.00000
11    252.25000   -145.80000    -42.00000
11    258.12000   -135.69000    -42.00000
11    234.30000   -130.79000    -39.00000
11    239.85000   -151.34000    -39.00000
11    158.27000   -154.93000    -39.00000
11    168.06000   -171.57000    -38.00000
11    249.97000   -219.19000    -38.00000
11    229.41000   -176.79000    -37.00000
11    271.50000   -131.77000    -37.00000
11    238.55000   -126.23000    -36.00000
11    224.84000   -124.92000    -36.00000
11    303.16000   -152.65000    -36.00000
11    198.08000   -184.94000    -35.00000
11    267.59000   -147.10000    -34.00000
11    258.45000   -197.33000    -34.00000
11    257.80000   -215.93000    -34.00000
11    247.03000   -156.24000    -34.00000
11    234.30000   -143.84000    -33.00000
11    234.96000   -159.82000    -33.00000
11    239.20000   -114.81000    -33.00000
11    274.44000   -144.82000    -33.00000
11    213.09000   -189.18000    -33.00000
11    190.90000   -176.46000    -33.00000
11    187.31000   -179.39000    -33.00000
11    249.64000   -139.93000    -32.00000
11    240.83000   -135.69000    -32.00000
11    258.12000   -153.63000    -32.00000
11    215.38000   -152.97000    -32.00000
11    222.56000   -159.82000    -32.00000
11    209.83000   -183.31000    -31.00000
11    225.82000   -151.34000    -31.00000
11    214.07000   -156.56000    -31.00000
11    208.20000   -150.04000    -30.00000
11    306.42000   -146.78000    -29.00000
11    246.38000   -132.43000    -29.00000
11    215.05000   -142.86000    -29.00000
11    217.33000   -173.85000    -29.00000
11    205.26000   -176.79000    -29.00000
11    238.87000   -152.65000    -28.00000
11    258.45000   -137.97000    -28.00000
11    325.35000   -164.06000    -27.00000
11    209.83000   -170.59000    -27.00000
11    202.65000   -192.12000    -27.00000
11    250.95000   -219.19000    -27.00000
11    218.64000   -115.46000    -26.00000
11    277.38000   -132.10000    -26.00000
11    233.00000   -121.34000    -26.00000
11    233.00000   -135.04000    -26.00000
11    261.71000   -158.85000    -25.00000
11    204.93000   -186.90000    -25.00000
11    305.77000   -154.93000    -24.00000
11    240.83000   -121.99000    -24.00000
11    235.28000   -127.53000    -24.00000
11    229.08000   -155.91000    -23.00000
11    254.54000   -210.71000    -23.00000
11    197.43000   -184.61000    -23.00000
11    279.34000   -145.15000    -22.00000
11    236.26000   -158.19000    -22.00000
11    234.30000   -146.12000    -22.00000
11    192.21000   -178.09000    -22.00000
11    239.52000   -111.22000    -22.00000
11    247.03000   -139.60000    -21.00000
11    225.49000   -164.06000    -21.00000
11    244.42000   -116.44000    -20.00000
11    212.77000   -187.87000    -20.00000
11    211.79000   -152.00000    -19.00000
11    206.56000   -144.17000    -19.00000
11    210.15000   -194.40000    -19.00000
11    240.83000   -134.06000    -18.00000
11    202.98000   -176.46000    -18.00000
11    254.21000   -137.32000    -17.00000
11    188.94000   -189.51000    -16.00000
11    214.72000   -118.07000    -15.00000
11    226.47000   -130.14000    -15.00000
11    232.34000   -152.00000    -14.00000
11    234.96000   -165.04000    -13.00000
11    221.58000   -170.59000    -13.00000
11    242.46000   -126.23000    -13.00000
11    236.59000   -123.29000    -13.00000
11    234.30000   -138.95000    -11.00000
11    245.72000   -142.54000    -10.00000
11    205.59000   -145.80000     -8.00000
11    202.00000   -138.95000     -8.00000
11    251.27000   -138.95000     -6.00000
11    187.96000   -189.83000     -5.00000
11    231.04000   -147.10000     -3.00000
11    214.72000   -160.15000     -2.00000
11    221.90000   -169.61000     -2.00000
11    248.01000   -154.93000     -2.00000
11    203.30000   -157.21000     -1.00000
11    249.64000   -131.45000     -1.00000
11    229.08000   -165.04000     -1.00000
11    242.46000   -163.09000     -1.00000
11    229.41000   -130.47000     -1.00000
