# Supplementary material for: Design Principles of Pancreatic Islets: Glucose-Dependent Coordination of Hormone Pulses
Source: PLoS One. 2016 Apr 1;11(4):e0152446. doi: 10.1371/journal.pone.0152446 (PMC4818077; doi:10.1371/journal.pone.0152446)
Supplement: S2 Dataset — Three-dimensional coordinates of α and β cells within human islets (n = 28). Columns represent types, x, y, and z coordinates (μm) of cells (rows) within an islet. The numbers of the first column are 11 (α cell) and 12 (β cell). (ZIP) [file pone.0152446.s010.zip › Human/H24.txt]

12    217.99000   -126.88000      0.00000
12    186.99000   -121.99000   -143.00000
12    281.62000   -157.54000   -143.00000
12    173.93000   -162.43000   -143.00000
12    253.88000   -201.90000   -142.00000
12    223.21000   -174.50000   -141.00000
12    277.38000   -184.29000   -141.00000
12    229.73000   -124.60000   -141.00000
12    211.79000   -149.39000   -140.00000
12    220.27000   -145.15000   -140.00000
12    208.20000   -141.88000   -140.00000
12    199.39000   -148.08000   -140.00000
12    177.52000   -121.99000   -139.00000
12    179.81000   -136.99000   -139.00000
12    166.43000   -186.57000   -139.00000
12    196.78000   -221.47000   -139.00000
12    280.31000   -206.14000   -139.00000
12    267.59000   -206.79000   -139.00000
12    279.99000   -131.12000   -139.00000
12    214.72000    -92.31000   -138.00000
12    233.98000   -233.87000   -138.00000
12    217.01000   -210.71000   -138.00000
12    233.98000   -192.77000   -138.00000
12    229.73000   -181.03000   -138.00000
12    170.67000   -202.23000   -137.00000
12    149.78000   -181.03000   -137.00000
12    159.25000   -133.73000   -137.00000
12    266.61000   -146.12000   -136.00000
12    264.00000   -193.09000   -136.00000
12    265.63000   -232.89000   -136.00000
12    291.74000   -131.77000   -135.00000
12    222.23000    -83.17000   -135.00000
12    204.28000   -237.78000   -135.00000
12    238.87000   -112.86000   -135.00000
12    233.65000   -170.59000   -134.00000
12    234.63000   -143.84000   -134.00000
12    248.01000   -145.80000   -134.00000
12    274.11000   -222.78000   -133.00000
12    293.37000   -149.39000   -133.00000
12    177.20000    -86.44000   -133.00000
12    151.74000   -151.34000   -133.00000
12    280.97000   -116.44000   -133.00000
12    288.80000   -108.94000   -133.00000
12    286.19000   -156.89000   -132.00000
12    278.03000   -158.52000   -132.00000
12    171.97000   -162.11000   -132.00000
12    145.87000   -168.63000   -132.00000
12    159.57000   -177.44000   -132.00000
12    260.08000   -223.75000   -131.00000
12    262.37000    -94.26000   -131.00000
12    196.45000    -82.52000   -131.00000
12    274.11000   -180.70000   -130.00000
12    223.21000   -175.15000   -130.00000
12    284.56000   -164.06000   -130.00000
12    229.73000   -123.62000   -130.00000
12    188.62000   -121.34000   -130.00000
12    186.01000   -219.51000   -130.00000
12    248.99000   -203.53000   -130.00000
12    283.58000   -190.16000   -130.00000
12    255.19000   -240.71000   -129.00000
12    154.03000   -109.27000   -129.00000
12    231.69000    -91.65000   -129.00000
12    239.20000    -84.15000   -129.00000
12    280.97000   -207.77000   -128.00000
12    241.81000   -241.37000   -128.00000
12    148.15000   -140.58000   -128.00000
12    159.25000   -189.18000   -128.00000
12    169.69000   -184.94000   -128.00000
12    170.34000   -174.83000   -128.00000
12    279.66000   -132.43000   -128.00000
12    287.49000   -141.88000   -128.00000
12    172.63000   -124.92000   -128.00000
12    222.56000    -98.50000   -127.00000
12    215.05000    -94.59000   -127.00000
12    193.51000    -71.76000   -127.00000
12    184.37000    -77.96000   -127.00000
12    216.03000   -212.34000   -127.00000
12    191.55000   -227.67000   -127.00000
12    198.73000   -224.73000   -127.00000
12    268.24000   -210.38000   -127.00000
12    239.20000   -233.54000   -127.00000
12    251.27000   -230.93000   -127.00000
12    170.34000   -202.88000   -126.00000
12    146.85000   -180.37000   -126.00000
12    158.92000   -128.84000   -126.00000
12    143.58000   -149.39000   -126.00000
12    292.39000   -203.53000   -126.00000
12    207.87000    -74.37000   -126.00000
12    225.49000   -216.90000   -126.00000
12    268.57000   -231.58000   -125.00000
12    269.55000   -241.04000   -125.00000
12    289.13000   -179.39000   -125.00000
12    276.07000   -167.65000   -125.00000
12    288.80000   -128.84000   -124.00000
12    238.87000   -110.25000   -124.00000
12    202.00000   -237.45000   -124.00000
12    193.19000   -237.13000   -124.00000
12    220.92000    -84.80000   -124.00000
12    248.66000   -148.08000   -123.00000
12    219.62000   -152.00000   -123.00000
12    159.25000   -148.08000   -123.00000
12    292.72000   -148.41000   -122.00000
12    290.76000   -106.33000   -122.00000
12    173.61000    -82.85000   -122.00000
12    291.08000   -222.45000   -122.00000
12    277.05000   -222.45000   -122.00000
12    285.54000   -154.28000   -121.00000
12    148.48000   -166.35000   -121.00000
12    170.67000   -159.50000   -121.00000
12    279.34000   -157.21000   -121.00000
12    251.27000    -88.07000   -121.00000
12    261.06000   -132.43000   -121.00000
12    273.79000   -140.58000   -121.00000
12    263.67000    -92.31000   -120.00000
12    179.48000   -211.69000   -120.00000
12    283.25000   -122.31000   -120.00000
12    195.14000    -82.52000   -120.00000
12    225.49000    -75.35000   -120.00000
12    274.44000   -180.70000   -119.00000
12    265.63000   -192.77000   -119.00000
12    144.56000   -158.52000   -119.00000
12    226.80000   -178.09000   -118.00000
12    226.14000   -170.91000   -118.00000
12    244.09000   -200.60000   -118.00000
12    158.27000   -195.38000   -117.00000
12    154.68000   -106.33000   -117.00000
12    253.56000   -242.67000   -117.00000
12    297.28000   -131.77000   -117.00000
12    238.87000    -84.80000   -117.00000
12    185.35000   -129.49000   -117.00000
12    175.24000   -120.36000   -117.00000
12    166.75000   -185.92000   -116.00000
12    173.61000   -173.20000   -116.00000
12    238.55000   -235.82000   -116.00000
12    232.67000   -244.30000   -116.00000
12    248.99000   -228.32000   -116.00000
12    309.36000   -163.09000   -116.00000
12    296.96000   -166.02000   -116.00000
12    293.04000   -157.54000   -116.00000
12    214.72000    -96.22000   -116.00000
12    186.99000    -76.65000   -116.00000
12    189.60000   -223.75000   -116.00000
12    212.77000   -224.08000   -116.00000
12    296.63000   -195.38000   -116.00000
12    218.97000   -247.89000   -116.00000
12    146.19000   -114.81000   -116.00000
12    146.85000   -141.56000   -116.00000
12    163.82000   -168.30000   -116.00000
12    239.52000   -151.02000   -116.00000
12    160.23000   -128.84000   -115.00000
12    146.19000   -182.00000   -115.00000
12    167.41000   -200.60000   -115.00000
12    222.56000   -217.23000   -115.00000
12    297.28000   -209.08000   -115.00000
12    211.79000    -76.32000   -115.00000
12    143.58000   -150.04000   -115.00000
12    241.81000   -245.93000   -115.00000
12    285.21000   -138.62000   -115.00000
12    266.28000   -228.97000   -114.00000
12    281.95000   -164.06000   -114.00000
12    270.85000   -240.39000   -114.00000
12    239.85000   -165.37000   -114.00000
12    209.83000   -163.09000   -114.00000
12    240.83000   -112.20000   -113.00000
12    203.95000   -242.35000   -113.00000
12    193.19000   -238.11000   -113.00000
12    221.58000    -86.11000   -113.00000
12    213.09000    -85.78000   -113.00000
12    220.60000   -155.58000   -112.00000
12    155.01000   -147.10000   -112.00000
12    250.62000   -151.02000   -112.00000
12    290.10000   -131.12000   -112.00000
12    293.37000   -119.05000   -112.00000
12    306.09000   -179.72000   -112.00000
12    294.67000   -107.64000   -111.00000
12    285.86000   -106.66000   -111.00000
12    177.20000    -81.87000   -111.00000
12    166.75000    -85.46000   -111.00000
12    290.10000   -220.49000   -111.00000
12    277.70000   -233.87000   -111.00000
12    296.96000   -142.21000   -111.00000
12    275.75000   -224.08000   -111.00000
12    289.78000   -186.90000   -111.00000
12    295.33000   -180.05000   -111.00000
12    254.21000    -85.13000   -110.00000
12    272.81000   -134.71000   -110.00000
12    263.02000   -137.32000   -110.00000
12    284.88000   -154.93000   -110.00000
12    276.07000   -150.37000   -110.00000
12    229.08000    -81.54000   -110.00000
12    263.35000    -95.24000   -109.00000
12    201.02000    -78.61000   -109.00000
12    176.87000   -206.47000   -109.00000
12    176.87000   -216.58000   -109.00000
12    306.09000   -191.79000   -109.00000
12    281.95000   -125.90000   -109.00000
12    288.15000   -145.80000   -109.00000
12    145.54000   -162.11000   -108.00000
12    139.34000   -170.91000   -108.00000
12    227.45000   -174.50000   -107.00000
12    227.78000   -185.27000   -107.00000
12    216.35000   -199.94000   -107.00000
12    274.44000   -158.52000   -107.00000
12    253.88000   -233.87000   -106.00000
12    253.88000   -245.28000   -106.00000
12    159.25000   -198.31000   -106.00000
12    151.09000   -190.16000   -106.00000
12    187.96000   -129.16000   -106.00000
12    145.54000   -130.79000   -106.00000
12    236.91000    -84.15000   -106.00000
12    150.76000   -107.96000   -106.00000
12    311.64000   -166.02000   -105.00000
12    299.89000   -164.39000   -105.00000
12    294.02000   -163.74000   -105.00000
12    295.65000   -152.32000   -105.00000
12    304.46000   -144.49000   -105.00000
12    233.65000   -248.87000   -105.00000
12    206.89000   -248.54000   -105.00000
12    218.64000   -249.20000   -105.00000
12    186.99000   -228.97000   -105.00000
12    189.92000    -82.52000   -105.00000
12    189.27000    -74.04000   -105.00000
12    138.69000   -138.62000   -105.00000
12    241.16000   -232.56000   -105.00000
12    271.18000   -211.69000   -105.00000
12    254.21000   -221.47000   -105.00000
12    158.92000   -155.26000   -105.00000
12    165.45000   -172.54000   -105.00000
12    171.32000   -166.67000   -105.00000
12    215.38000    -77.96000   -104.00000
12    150.44000   -151.34000   -104.00000
12    140.97000   -149.71000   -104.00000
12    292.06000   -203.20000   -104.00000
12    221.25000   -212.34000   -104.00000
12    280.97000   -164.39000   -103.00000
12    268.57000   -241.04000   -103.00000
12    267.26000   -232.56000   -103.00000
12    243.77000   -241.04000   -103.00000
12    202.98000   -163.74000   -103.00000
12    229.41000   -167.98000   -102.00000
12    135.43000   -155.26000   -102.00000
12    207.54000   -236.80000   -102.00000
12    280.64000   -116.12000   -102.00000
12    264.65000    -87.74000   -102.00000
12    241.81000    -92.31000   -102.00000
12    215.38000    -90.68000   -102.00000
12    205.26000    -86.76000   -102.00000
12    168.38000    -78.28000   -102.00000
12    181.11000    -75.35000   -102.00000
12    155.33000    -89.70000   -102.00000
12    147.17000   -115.14000   -102.00000
12    246.38000   -113.51000   -102.00000
12    251.60000    -93.61000   -102.00000
12    197.43000   -238.11000   -102.00000
12    141.95000   -184.29000   -102.00000
12    233.00000   -149.06000   -101.00000
12    239.52000   -153.95000   -101.00000
12    293.69000   -134.38000   -101.00000
12    295.00000   -124.92000   -101.00000
12    298.92000   -116.77000   -101.00000
12    310.34000   -181.35000   -101.00000
12    169.69000   -200.60000   -101.00000
12    215.70000   -162.11000   -101.00000
12    176.22000    -85.46000   -100.00000
12    289.78000   -105.68000   -100.00000
12    301.20000   -105.35000   -100.00000
12    281.29000   -105.68000   -100.00000
12    291.74000   -222.45000   -100.00000
12    278.36000   -232.89000   -100.00000
12    278.36000   -241.04000   -100.00000
12    275.42000   -225.38000   -100.00000
12    183.07000   -224.41000   -100.00000
12    230.06000    -76.98000    -99.00000
12    252.25000    -84.80000    -99.00000
12    207.54000    -72.08000    -99.00000
12    298.26000   -210.71000    -99.00000
12    272.48000   -131.77000    -99.00000
12    262.04000   -131.45000    -99.00000
12    284.88000   -155.26000    -99.00000
12    301.20000   -175.48000    -99.00000
12    299.89000   -184.61000    -99.00000
12    197.10000    -76.00000    -98.00000
12    288.80000   -143.84000    -98.00000
12    286.84000   -132.43000    -98.00000
12    169.36000   -212.34000    -98.00000
12    172.95000   -217.88000    -98.00000
12    309.36000   -193.75000    -98.00000
12    284.23000   -215.60000    -98.00000
12    264.32000   -220.17000    -98.00000
12    138.04000   -173.20000    -97.00000
12    269.87000    -95.24000    -97.00000
12    242.79000   -249.85000    -96.00000
12    139.34000   -163.41000    -96.00000
12    149.78000    -99.16000    -96.00000
12    161.86000    -81.54000    -96.00000
12    273.79000   -157.21000    -96.00000
12    213.42000   -197.66000    -96.00000
12    157.62000   -202.55000    -95.00000
12    155.33000   -193.09000    -95.00000
12    256.82000   -248.87000    -95.00000
12    235.93000    -81.87000    -95.00000
12    140.97000   -129.82000    -95.00000
12    146.52000   -192.77000    -95.00000
12    254.86000   -236.47000    -95.00000
12    230.71000   -254.09000    -94.00000
12    218.31000   -254.41000    -94.00000
12    209.50000   -252.46000    -94.00000
12    201.02000   -247.24000    -94.00000
12    187.64000   -232.23000    -94.00000
12    220.60000   -239.74000    -94.00000
12    245.40000   -228.65000    -94.00000
12    232.02000   -239.74000    -94.00000
12    303.81000   -163.74000    -94.00000
12    311.32000   -170.91000    -94.00000
12    293.04000   -162.43000    -94.00000
12    295.33000   -152.97000    -94.00000
12    303.48000   -144.82000    -94.00000
12    298.26000   -141.88000    -94.00000
12    292.72000   -113.18000    -94.00000
12    286.52000   -122.64000    -94.00000
12    188.62000    -80.56000    -94.00000
12    136.40000   -139.93000    -94.00000
12    249.97000   -218.86000    -94.00000
12    291.08000   -193.09000    -94.00000
12    144.89000   -152.32000    -93.00000
12    143.91000   -143.19000    -93.00000
12    220.27000    -76.98000    -93.00000
12    215.38000    -71.11000    -93.00000
12    188.94000    -72.41000    -93.00000
12    298.59000   -200.92000    -93.00000
12    287.49000   -228.65000    -93.00000
12    287.17000   -169.61000    -92.00000
12    265.96000   -233.21000    -92.00000
12    264.65000   -242.35000    -92.00000
12    245.07000   -240.06000    -92.00000
12    201.67000   -166.02000    -92.00000
12    278.03000   -137.32000    -92.00000
12    278.68000   -163.41000    -92.00000
12    143.26000   -106.66000    -92.00000
12    228.43000   -167.33000    -91.00000
12    245.72000    -92.96000    -91.00000
12    208.20000    -84.80000    -91.00000
12    202.32000    -82.85000    -91.00000
12    181.76000    -72.74000    -91.00000
12    167.73000    -77.63000    -91.00000
12    160.55000    -90.68000    -91.00000
12    131.18000   -150.69000    -91.00000
12    143.58000   -116.12000    -91.00000
12    142.28000   -185.92000    -91.00000
12    190.57000   -243.00000    -91.00000
12    259.10000    -89.37000    -91.00000
12    245.07000    -80.89000    -91.00000
12    311.64000   -183.31000    -90.00000
12    313.27000   -145.15000    -90.00000
12    309.36000   -153.95000    -90.00000
12    310.34000   -161.78000    -90.00000
12    302.51000   -122.31000    -90.00000
12    295.98000   -131.12000    -90.00000
12    218.31000    -94.92000    -90.00000
12    193.51000   -106.01000    -90.00000
12    188.62000   -116.77000    -90.00000
12    288.15000   -109.92000    -89.00000
12    281.29000   -103.07000    -89.00000
12    297.61000   -103.07000    -89.00000
12    278.03000   -211.03000    -89.00000
12    273.46000   -221.14000    -89.00000
12    276.73000   -231.91000    -89.00000
12    279.99000   -245.61000    -89.00000
12    198.73000   -235.50000    -89.00000
12    244.09000   -114.81000    -89.00000
12    274.44000   -119.71000    -88.00000
12    296.96000   -170.59000    -88.00000
12    297.94000   -184.61000    -88.00000
12    176.87000    -79.59000    -88.00000
12    180.46000   -224.08000    -88.00000
12    253.88000    -81.22000    -88.00000
12    244.75000   -152.97000    -88.00000
12    234.30000   -146.78000    -88.00000
12    204.28000    -73.71000    -87.00000
12    168.71000   -216.25000    -87.00000
12    164.47000   -205.81000    -87.00000
12    264.65000    -96.87000    -86.00000
12    270.20000    -93.29000    -86.00000
12    215.70000   -195.05000    -85.00000
12    221.58000   -204.51000    -85.00000
12    211.46000   -208.75000    -85.00000
12    180.79000   -189.83000    -85.00000
12    184.05000   -210.05000    -85.00000
12    188.29000   -222.45000    -85.00000
12    134.12000   -166.02000    -85.00000
12    139.99000   -158.19000    -85.00000
12    155.98000    -79.26000    -85.00000
12    167.73000    -85.13000    -85.00000
12    239.85000   -249.20000    -85.00000
12    294.02000   -223.75000    -85.00000
12    206.56000   -131.45000    -85.00000
12    266.61000   -143.84000    -85.00000
12    275.75000   -155.26000    -85.00000
12    285.86000   -157.21000    -85.00000
12    287.17000   -147.10000    -85.00000
12    284.56000   -133.73000    -85.00000
12    146.19000    -96.87000    -85.00000
12    152.07000   -148.41000    -85.00000
12    158.59000   -202.23000    -84.00000
12    151.42000   -193.42000    -84.00000
12    135.75000   -132.75000    -84.00000
12    232.67000    -79.91000    -84.00000
12    258.12000   -250.17000    -84.00000
12    136.73000   -176.79000    -84.00000
12    143.91000   -128.84000    -84.00000
12    255.51000   -177.11000    -84.00000
12    256.82000   -155.26000    -84.00000
12    217.01000   -161.46000    -84.00000
12    175.56000   -139.28000    -84.00000
12    156.96000   -173.85000    -84.00000
12    288.80000   -178.09000    -84.00000
12    252.90000   -241.69000    -84.00000
12    259.10000   -225.06000    -84.00000
12    235.61000   -202.23000    -84.00000
12    227.45000   -139.93000    -84.00000
12    234.96000   -163.09000    -84.00000
12    224.84000   -157.21000    -84.00000
12    264.32000   -126.55000    -84.00000
12    206.56000   -244.30000    -83.00000
12    217.33000   -253.76000    -83.00000
12    200.04000   -255.07000    -83.00000
12    207.22000   -258.00000    -83.00000
12    183.72000   -231.91000    -83.00000
12    226.47000   -253.11000    -83.00000
12    224.84000   -245.93000    -83.00000
12    217.66000   -240.06000    -83.00000
12    249.97000   -221.14000    -83.00000
12    245.40000   -227.34000    -83.00000
12    303.81000   -175.15000    -83.00000
12    296.30000   -160.15000    -83.00000
12    300.55000   -153.30000    -83.00000
12    294.67000   -144.49000    -83.00000
12    302.83000   -142.86000    -83.00000
12    313.27000   -171.24000    -83.00000
12    193.51000    -78.93000    -83.00000
12    186.01000    -83.83000    -82.00000
12    187.64000    -71.76000    -82.00000
12    215.38000    -78.93000    -82.00000
12    218.64000    -70.45000    -82.00000
12    297.94000   -204.84000    -82.00000
12    283.90000   -235.50000    -82.00000
12    282.93000   -225.38000    -82.00000
12    284.56000   -125.90000    -82.00000
12    265.96000   -238.11000    -81.00000
12    300.22000    -95.57000    -81.00000
12    141.95000   -112.20000    -80.00000
12    131.84000   -150.69000    -80.00000
12    140.65000   -184.61000    -80.00000
12    224.84000   -169.94000    -80.00000
12    286.84000   -166.67000    -80.00000
12    247.68000    -91.00000    -80.00000
12    243.44000    -79.26000    -80.00000
12    206.56000    -83.83000    -80.00000
12    189.92000   -241.69000    -80.00000
12    274.44000   -179.07000    -80.00000
12    297.28000   -135.04000    -79.00000
12    297.61000   -121.99000    -79.00000
12    310.99000   -144.17000    -79.00000
12    208.52000   -168.30000    -79.00000
12    186.66000   -112.53000    -79.00000
12    187.96000   -127.53000    -79.00000
12    196.45000   -133.73000    -79.00000
12    237.24000   -238.76000    -79.00000
12    139.34000   -141.88000    -79.00000
12    267.59000   -246.59000    -79.00000
12    256.49000   -108.29000    -79.00000
12    175.89000    -72.41000    -79.00000
12    258.78000    -86.44000    -79.00000
12    288.15000   -114.49000    -78.00000
12    280.97000   -104.37000    -78.00000
12    290.43000   -103.72000    -78.00000
12    295.65000   -108.29000    -78.00000
12    309.03000   -162.11000    -78.00000
12    308.71000   -154.28000    -78.00000
12    270.53000   -223.43000    -78.00000
12    275.75000   -234.84000    -78.00000
12    305.12000   -196.36000    -78.00000
12    199.71000   -237.78000    -78.00000
12    167.41000    -75.67000    -78.00000
12    146.52000   -173.52000    -78.00000
12    277.05000   -213.97000    -78.00000
12    284.56000   -188.85000    -78.00000
12    252.58000   -209.73000    -78.00000
12    282.27000   -244.95000    -78.00000
12    305.12000   -186.90000    -77.00000
12    298.92000   -167.33000    -77.00000
12    237.24000   -154.61000    -77.00000
12    181.44000   -154.93000    -77.00000
12    197.75000   -184.29000    -77.00000
12    198.41000   -164.06000    -77.00000
12    274.44000   -135.69000    -77.00000
12    238.55000    -86.76000    -77.00000
12    294.67000   -185.92000    -77.00000
12    131.51000   -141.23000    -77.00000
12    179.81000   -219.84000    -77.00000
12    167.41000   -203.86000    -76.00000
12    167.41000   -212.34000    -76.00000
12    203.95000    -76.00000    -76.00000
12    248.66000   -126.23000    -76.00000
12    245.72000   -158.52000    -76.00000
12    243.77000   -139.28000    -76.00000
12    247.68000   -147.43000    -76.00000
12    190.90000   -103.40000    -76.00000
12    165.45000   -154.61000    -76.00000
12    157.94000   -137.32000    -76.00000
12    265.63000   -113.51000    -75.00000
12    265.96000    -93.29000    -75.00000
12    158.92000    -90.35000    -75.00000
12    226.80000   -191.14000    -75.00000
12    207.22000   -190.81000    -75.00000
12    195.14000   -171.89000    -75.00000
12    194.49000   -210.38000    -75.00000
12    130.86000   -163.41000    -74.00000
12    143.26000   -163.74000    -74.00000
12    140.97000   -154.93000    -74.00000
12    146.85000   -150.37000    -74.00000
12    150.44000   -103.40000    -74.00000
12    166.75000    -84.80000    -74.00000
12    285.54000   -153.95000    -74.00000
12    295.65000   -220.17000    -74.00000
12    243.44000   -249.85000    -74.00000
12    233.00000   -245.28000    -74.00000
12    273.46000   -152.32000    -74.00000
12    220.27000   -206.79000    -74.00000
12    218.97000   -197.01000    -74.00000
12    189.60000   -196.03000    -74.00000
12    190.25000   -223.75000    -74.00000
12    259.76000   -158.85000    -73.00000
12    292.06000   -175.81000    -73.00000
12    154.03000   -204.18000    -73.00000
12    148.48000   -192.12000    -73.00000
12    252.58000   -249.52000    -73.00000
12    255.19000   -242.02000    -73.00000
12    256.82000   -228.97000    -73.00000
12    143.91000   -124.60000    -73.00000
12    136.73000   -132.43000    -73.00000
12    277.05000    -93.29000    -73.00000
12    267.59000   -142.86000    -73.00000
12    260.08000   -126.23000    -73.00000
12    257.15000   -177.76000    -73.00000
12    235.93000   -204.84000    -73.00000
12    245.72000   -184.61000    -73.00000
12    244.75000   -197.01000    -73.00000
12    236.91000   -165.04000    -73.00000
12    208.85000   -104.70000    -73.00000
12    237.57000   -119.05000    -73.00000
12    202.32000   -126.55000    -73.00000
12    217.99000   -256.37000    -72.00000
12    216.68000   -249.20000    -72.00000
12    208.52000   -256.04000    -72.00000
12    200.69000   -248.22000    -72.00000
12    135.43000   -170.91000    -72.00000
12    194.16000    -66.21000    -72.00000
12    308.05000   -111.55000    -72.00000
12    304.46000   -104.37000    -72.00000
12    297.61000   -156.24000    -72.00000
12    294.35000   -147.76000    -72.00000
12    226.80000   -250.17000    -71.00000
12    211.79000   -243.65000    -71.00000
12    218.31000   -239.08000    -71.00000
12    249.97000   -219.51000    -71.00000
12    287.49000   -234.52000    -71.00000
12    287.17000   -225.71000    -71.00000
12    295.33000   -205.81000    -71.00000
12    299.89000   -174.50000    -71.00000
12    282.27000   -126.88000    -71.00000
12    215.05000    -73.71000    -71.00000
12    193.19000    -76.32000    -71.00000
12    192.21000    -84.48000    -71.00000
12    186.01000    -73.06000    -71.00000
12    157.62000   -176.46000    -71.00000
12    244.42000   -227.34000    -71.00000
12    184.70000   -231.26000    -71.00000
12    229.41000   -133.08000    -71.00000
12    180.79000   -104.70000    -71.00000
12    182.74000   -189.51000    -71.00000
12    297.28000    -96.22000    -70.00000
12    246.38000   -238.11000    -70.00000
12    158.92000   -196.36000    -70.00000
12    254.21000    -96.55000    -70.00000
12    302.18000   -140.91000    -70.00000
12    142.28000   -115.14000    -69.00000
12    133.47000   -115.14000    -69.00000
12    134.12000   -107.96000    -69.00000
12    206.89000    -87.09000    -69.00000
12    242.79000    -78.93000    -69.00000
12    303.48000    -87.74000    -69.00000
12    289.78000   -161.46000    -69.00000
12    280.64000   -169.94000    -69.00000
12    278.36000   -180.37000    -69.00000
12    142.60000   -183.96000    -69.00000
12    131.84000   -152.97000    -69.00000
12    248.01000    -92.31000    -69.00000
12    249.31000    -82.52000    -69.00000
12    300.22000   -119.71000    -68.00000
12    292.39000   -124.27000    -68.00000
12    309.36000    -97.53000    -68.00000
12    270.20000   -249.85000    -68.00000
12    261.71000   -249.52000    -68.00000
12    262.37000   -234.84000    -68.00000
12    191.23000   -241.04000    -68.00000
12    186.99000   -116.12000    -68.00000
12    175.24000    -72.41000    -68.00000
12    143.91000   -139.60000    -68.00000
12    283.58000   -102.09000    -67.00000
12    285.86000   -117.75000    -67.00000
12    304.79000   -151.02000    -67.00000
12    306.42000   -162.43000    -67.00000
12    291.08000   -243.00000    -67.00000
12    280.64000   -237.78000    -67.00000
12    279.01000   -221.80000    -67.00000
12    268.57000   -227.99000    -67.00000
12    268.89000   -220.49000    -67.00000
12    284.88000   -186.24000    -67.00000
12    178.17000   -113.51000    -67.00000
12    256.17000    -85.46000    -67.00000
12    225.49000   -160.80000    -67.00000
12    228.76000    -77.96000    -67.00000
12    307.07000   -132.75000    -66.00000
12    319.80000   -123.95000    -66.00000
12    317.19000   -118.73000    -66.00000
12    177.85000   -216.25000    -66.00000
12    294.67000   -188.20000    -66.00000
12    302.51000   -180.05000    -66.00000
12    186.99000    -96.22000    -66.00000
12    166.43000   -141.23000    -66.00000
12    221.25000   -130.79000    -66.00000
12    206.89000   -136.34000    -66.00000
12    183.40000   -159.50000    -66.00000
12    175.89000   -160.15000    -66.00000
12    239.20000   -155.91000    -66.00000
12    300.55000   -196.03000    -66.00000
12    201.34000    -75.67000    -65.00000
12    176.22000    -84.15000    -65.00000
12    190.90000   -106.66000    -65.00000
12    161.53000   -208.10000    -65.00000
12    171.97000   -211.03000    -65.00000
12    270.85000   -101.77000    -64.00000
12    266.28000    -88.72000    -64.00000
12    194.82000   -169.28000    -64.00000
12    201.34000   -185.59000    -64.00000
12    201.34000   -212.01000    -64.00000
12    277.70000   -159.82000    -64.00000
12    270.85000   -114.81000    -64.00000
12    262.37000   -118.07000    -64.00000
12    142.28000   -149.71000    -63.00000
12    139.67000   -162.43000    -63.00000
12    132.16000   -140.25000    -63.00000
12    167.73000    -98.18000    -63.00000
12    165.77000    -82.52000    -63.00000
12    285.21000   -153.95000    -63.00000
12    296.63000   -226.36000    -63.00000
12    238.22000   -247.24000    -63.00000
12    239.52000   -127.21000    -62.00000
12    241.81000   -142.86000    -62.00000
12    257.15000   -141.88000    -62.00000
12    268.89000   -141.88000    -62.00000
12    261.71000   -160.48000    -62.00000
12    239.85000   -118.40000    -62.00000
12    240.83000    -87.74000    -62.00000
12    148.48000   -107.64000    -62.00000
12    160.88000   -131.77000    -62.00000
12    145.87000   -172.54000    -62.00000
12    153.37000   -187.87000    -62.00000
12    153.37000   -203.53000    -62.00000
12    217.99000   -194.07000    -62.00000
12    223.53000   -201.25000    -62.00000
12    238.55000   -206.79000    -62.00000
12    245.72000   -169.61000    -62.00000
12    252.58000   -154.28000    -62.00000
12    257.15000   -230.60000    -62.00000
12    188.94000   -211.03000    -62.00000
12    251.92000   -247.89000    -62.00000
12    297.61000   -218.21000    -62.00000
12    144.56000   -125.58000    -61.00000
12    160.23000    -92.63000    -61.00000
12    191.55000    -64.26000    -61.00000
12    291.08000   -178.09000    -61.00000
12    295.65000   -146.78000    -61.00000
12    310.34000   -112.20000    -61.00000
12    312.62000   -105.68000    -61.00000
12    305.44000   -104.05000    -61.00000
12    214.72000   -252.46000    -61.00000
12    200.36000   -246.26000    -61.00000
12    147.50000   -195.38000    -61.00000
12    297.28000   -165.37000    -61.00000
12    152.39000    -99.48000    -61.00000
12    286.52000   -215.93000    -61.00000
12    237.57000   -238.43000    -61.00000
12    151.42000   -147.76000    -61.00000
12    231.69000   -123.62000    -61.00000
12    258.78000   -125.25000    -61.00000
12    294.67000   -136.01000    -61.00000
12    204.93000   -116.12000    -60.00000
12    198.73000    -89.04000    -60.00000
12    210.48000    -77.30000    -60.00000
12    215.70000    -73.71000    -60.00000
12    189.60000    -75.02000    -60.00000
12    250.62000   -224.08000    -60.00000
12    277.38000   -199.62000    -60.00000
12    296.30000   -205.81000    -60.00000
12    224.51000   -246.26000    -60.00000
12    184.70000   -231.91000    -60.00000
12    263.35000    -98.83000    -60.00000
12    281.62000   -129.16000    -60.00000
12    134.77000   -132.43000    -60.00000
12    246.70000   -214.29000    -60.00000
12    241.81000   -229.30000    -60.00000
12    227.12000   -192.44000    -60.00000
12    245.40000   -178.74000    -60.00000
12    159.25000   -152.65000    -60.00000
12    174.58000    -93.61000    -60.00000
12    182.09000   -105.03000    -60.00000
12    271.83000   -170.59000    -59.00000
12    295.00000    -99.48000    -59.00000
12    238.22000    -96.87000    -59.00000
12    227.78000    -89.37000    -59.00000
12    254.86000    -94.59000    -58.00000
12    246.38000    -86.11000    -58.00000
12    237.89000    -78.93000    -58.00000
12    301.53000    -89.37000    -58.00000
12    134.12000   -153.95000    -58.00000
12    141.30000   -191.14000    -58.00000
12    147.17000   -178.74000    -58.00000
12    283.58000   -175.15000    -58.00000
12    288.80000   -165.70000    -58.00000
12    208.20000    -85.78000    -58.00000
12    143.91000   -116.44000    -58.00000
12    227.78000   -168.96000    -57.00000
12    259.76000   -244.30000    -57.00000
12    259.76000   -231.58000    -57.00000
12    140.97000   -139.60000    -57.00000
12    207.22000   -164.72000    -57.00000
12    168.71000    -75.67000    -57.00000
12    294.35000   -117.75000    -57.00000
12    299.24000   -140.25000    -57.00000
12    291.74000   -155.58000    -57.00000
12    290.10000   -240.71000    -56.00000
12    284.56000   -233.87000    -56.00000
12    276.73000   -227.02000    -56.00000
12    270.85000   -230.60000    -56.00000
12    185.35000   -115.79000    -56.00000
12    175.24000   -110.90000    -56.00000
12    231.04000   -158.19000    -56.00000
12    230.71000   -133.40000    -56.00000
12    265.30000   -181.68000    -56.00000
12    283.25000   -184.94000    -56.00000
12    192.21000   -239.74000    -56.00000
12    195.14000   -206.79000    -56.00000
12    299.89000   -124.27000    -56.00000
12    286.84000   -121.34000    -56.00000
12    157.62000   -177.44000    -56.00000
12    156.31000   -195.05000    -56.00000
12    299.89000   -155.26000    -56.00000
12    272.16000   -242.02000    -56.00000
12    293.69000   -194.72000    -55.00000
12    294.02000   -182.98000    -55.00000
12    314.58000   -122.97000    -55.00000
12    305.12000   -132.43000    -55.00000
12    178.50000   -216.90000    -55.00000
12    132.49000   -109.27000    -55.00000
12    255.84000   -115.14000    -54.00000
12    250.29000   -103.07000    -54.00000
12    322.08000   -124.92000    -54.00000
12    162.18000   -204.84000    -54.00000
12    162.18000   -214.62000    -54.00000
12    204.61000    -73.39000    -54.00000
12    182.09000    -94.92000    -54.00000
12    174.91000    -83.50000    -54.00000
12    193.51000   -103.72000    -54.00000
12    161.21000   -144.49000    -54.00000
12    244.75000   -160.15000    -53.00000
12    264.65000   -115.79000    -53.00000
12    272.48000   -108.94000    -53.00000
12    273.46000   -161.46000    -53.00000
12    273.79000   -100.46000    -53.00000
12    262.37000    -87.41000    -53.00000
12    137.71000   -157.87000    -52.00000
12    135.75000   -167.33000    -52.00000
12    170.34000    -98.18000    -52.00000
12    283.90000   -152.00000    -52.00000
12    195.47000   -185.92000    -52.00000
12    198.41000   -168.30000    -52.00000
12    221.58000   -134.38000    -52.00000
12    212.11000   -136.67000    -52.00000
12    211.46000   -123.62000    -52.00000
12    201.34000    -97.53000    -52.00000
12    242.46000   -243.32000    -52.00000
12    217.66000   -239.08000    -52.00000
12    134.45000   -142.21000    -52.00000
12    276.73000   -134.71000    -52.00000
12    160.88000   -135.36000    -51.00000
12    149.78000   -108.62000    -51.00000
12    152.07000   -128.84000    -51.00000
12    179.15000    -79.91000    -51.00000
12    162.18000    -81.87000    -51.00000
12    264.00000   -163.41000    -51.00000
12    281.62000   -161.13000    -51.00000
12    187.96000   -215.93000    -51.00000
12    207.54000   -211.69000    -51.00000
12    221.58000   -202.88000    -51.00000
12    154.68000   -187.22000    -51.00000
12    152.72000   -203.86000    -51.00000
12    234.63000   -148.41000    -51.00000
12    279.34000   -145.15000    -50.00000
12    308.71000   -106.98000    -50.00000
12    304.14000    -96.55000    -50.00000
12    290.10000   -214.95000    -50.00000
12    248.01000   -239.74000    -50.00000
12    203.63000   -242.67000    -50.00000
12    143.91000   -148.73000    -50.00000
12    152.72000   -143.84000    -50.00000
12    142.28000   -127.53000    -50.00000
12    172.30000   -151.67000    -50.00000
12    236.91000   -124.27000    -50.00000
12    243.77000   -137.32000    -50.00000
12    258.78000   -138.95000    -50.00000
12    248.33000   -225.71000    -49.00000
12    295.65000   -172.22000    -49.00000
12    297.28000   -206.47000    -49.00000
12    263.35000    -98.83000    -49.00000
12    135.43000   -132.10000    -49.00000
12    223.21000   -244.30000    -49.00000
12    191.23000    -74.37000    -49.00000
12    230.06000   -190.81000    -49.00000
12    205.26000   -115.79000    -49.00000
12    194.82000    -91.65000    -49.00000
12    251.92000   -248.54000    -49.00000
12    225.49000   -124.60000    -49.00000
12    159.57000   -104.70000    -49.00000
12    212.44000    -78.28000    -49.00000
12    183.07000   -209.73000    -49.00000
12    240.50000   -231.26000    -49.00000
12    153.70000   -100.46000    -49.00000
12    160.23000    -95.89000    -49.00000
12    141.95000   -170.59000    -49.00000
12    187.31000   -196.03000    -49.00000
12    274.44000   -179.07000    -49.00000
12    256.49000   -165.70000    -49.00000
12    300.22000   -108.29000    -49.00000
12    254.54000    -85.46000    -49.00000
12    242.13000    -95.24000    -48.00000
12    234.63000    -85.78000    -48.00000
12    199.39000    -79.26000    -48.00000
12    152.07000   -151.02000    -48.00000
12    171.00000   -215.60000    -48.00000
12    279.66000   -200.60000    -48.00000
12    288.15000   -145.15000    -48.00000
12    291.41000   -132.43000    -48.00000
12    197.43000    -68.50000    -48.00000
12    244.42000   -193.42000    -48.00000
12    257.47000   -153.63000    -48.00000
12    221.58000   -146.12000    -48.00000
12    209.83000   -152.97000    -48.00000
12    278.36000   -167.98000    -48.00000
12    296.63000   -164.72000    -48.00000
12    259.10000   -221.14000    -48.00000
12    277.70000    -95.57000    -48.00000
12    146.19000   -183.96000    -47.00000
12    145.87000   -193.42000    -47.00000
12    127.92000   -158.52000    -47.00000
12    144.24000   -117.42000    -47.00000
12    205.91000    -88.72000    -47.00000
12    246.05000    -82.20000    -47.00000
12    255.51000    -93.61000    -47.00000
12    262.04000   -105.35000    -47.00000
12    285.54000   -174.50000    -47.00000
12    279.34000   -216.25000    -47.00000
12    229.41000   -117.42000    -47.00000
12    202.00000   -194.07000    -46.00000
12    165.12000   -187.55000    -46.00000
12    299.89000   -141.88000    -46.00000
12    288.47000   -156.56000    -46.00000
12    257.47000   -232.89000    -46.00000
12    258.78000   -243.65000    -46.00000
12    211.46000   -167.33000    -46.00000
12    143.91000   -136.34000    -46.00000
12    171.00000    -75.67000    -46.00000
12    230.39000   -168.30000    -46.00000
12    251.92000   -174.83000    -46.00000
12    294.02000    -97.53000    -46.00000
12    292.06000   -115.14000    -46.00000
12    283.58000   -227.99000    -45.00000
12    271.83000   -228.97000    -45.00000
12    272.48000   -240.06000    -45.00000
12    290.43000   -123.29000    -45.00000
12    171.32000   -140.91000    -45.00000
12    230.71000   -160.80000    -45.00000
12    264.98000   -178.42000    -45.00000
12    278.68000   -186.24000    -45.00000
12    162.51000   -155.91000    -45.00000
12    155.01000   -167.33000    -45.00000
12    157.29000   -177.44000    -45.00000
12    165.12000   -194.40000    -45.00000
12    135.43000   -182.66000    -45.00000
12    193.51000   -204.84000    -45.00000
12    294.67000   -153.95000    -44.00000
12    309.36000   -122.31000    -44.00000
12    298.92000   -129.49000    -44.00000
12    291.74000   -189.83000    -44.00000
12    154.68000   -120.36000    -44.00000
12    185.68000    -84.80000    -44.00000
12    145.87000   -161.13000    -44.00000
12    295.65000   -198.31000    -44.00000
12    288.15000   -183.63000    -44.00000
12    295.98000   -183.31000    -44.00000
12    287.82000   -167.65000    -44.00000
12    177.85000   -120.68000    -44.00000
12    185.68000   -108.29000    -44.00000
12    220.60000   -190.16000    -44.00000
12    180.46000   -220.17000    -44.00000
12    230.71000    -94.26000    -44.00000
12    231.69000   -132.10000    -44.00000
12    247.68000   -151.02000    -44.00000
12    188.29000    -96.87000    -43.00000
12    177.85000    -93.94000    -43.00000
12    256.17000   -120.68000    -43.00000
12    163.16000   -213.32000    -43.00000
12    234.96000   -241.69000    -43.00000
12    163.49000   -145.80000    -43.00000
12    204.28000    -76.00000    -43.00000
12    174.58000    -84.80000    -43.00000
12    271.18000   -102.42000    -42.00000
12    243.44000   -160.80000    -42.00000
12    263.67000   -118.40000    -42.00000
12    273.14000   -112.86000    -42.00000
12    156.96000   -198.96000    -42.00000
12    231.04000   -250.83000    -42.00000
12    271.50000   -164.72000    -42.00000
12    214.07000    -89.37000    -42.00000
12    220.60000   -135.04000    -41.00000
12    209.50000   -140.91000    -41.00000
12    211.46000   -120.68000    -41.00000
12    169.69000   -100.13000    -41.00000
12    197.75000   -186.57000    -41.00000
12    201.02000   -166.67000    -41.00000
12    136.40000   -141.56000    -41.00000
12    135.10000   -152.32000    -41.00000
12    216.35000   -233.87000    -41.00000
12    204.28000   -174.18000    -41.00000
12    197.75000    -99.16000    -41.00000
12    155.01000   -132.10000    -40.00000
12    150.44000   -107.64000    -40.00000
12    166.75000   -114.81000    -40.00000
12    156.64000   -207.77000    -40.00000
12    208.85000   -213.64000    -40.00000
12    191.88000   -213.64000    -40.00000
12    182.09000   -202.23000    -40.00000
12    232.67000   -149.06000    -40.00000
12    220.27000   -202.23000    -40.00000
12    225.82000   -237.13000    -40.00000
12    214.40000   -243.32000    -40.00000
12    270.85000   -186.57000    -39.00000
12    288.80000   -209.40000    -39.00000
12    201.02000   -227.99000    -39.00000
12    154.03000   -144.49000    -39.00000
12    142.93000   -151.02000    -39.00000
12    161.21000   -137.64000    -39.00000
12    145.87000   -127.21000    -39.00000
12    237.57000   -115.14000    -39.00000
12    280.64000   -151.34000    -39.00000
12    207.22000   -127.21000    -39.00000
12    238.22000   -229.95000    -38.00000
12    184.37000   -211.69000    -38.00000
12    142.60000   -172.54000    -38.00000
12    133.79000   -169.28000    -38.00000
12    274.11000   -177.44000    -38.00000
12    281.95000   -161.46000    -38.00000
12    160.23000   -110.57000    -38.00000
12    156.31000   -101.11000    -38.00000
12    248.99000   -241.69000    -38.00000
12    248.66000   -227.67000    -38.00000
12    262.69000   -163.09000    -38.00000
12    232.34000    -87.09000    -37.00000
12    243.11000   -190.48000    -37.00000
12    226.80000   -206.14000    -37.00000
12    226.80000   -217.23000    -37.00000
12    190.90000   -194.07000    -37.00000
12    173.28000   -215.27000    -37.00000
12    286.19000   -145.80000    -37.00000
12    210.15000    -79.26000    -37.00000
12    254.86000    -93.61000    -36.00000
12    244.42000    -85.13000    -36.00000
12    200.36000    -88.07000    -36.00000
12    148.48000   -184.29000    -36.00000
12    148.48000   -193.75000    -36.00000
12    218.64000   -143.19000    -36.00000
12    235.61000   -124.92000    -36.00000
12    228.10000   -124.60000    -36.00000
12    259.43000    -98.83000    -36.00000
12    255.84000    -83.50000    -36.00000
12    227.78000   -184.94000    -35.00000
12    207.87000   -163.09000    -35.00000
12    245.07000    -95.89000    -35.00000
12    210.81000   -154.93000    -35.00000
12    287.82000   -161.13000    -35.00000
12    155.33000   -167.65000    -34.00000
12    159.25000   -186.57000    -34.00000
12    140.32000   -132.10000    -34.00000
12    130.86000   -157.21000    -34.00000
12    218.97000   -194.72000    -33.00000
12    163.49000   -153.30000    -33.00000
12    175.56000   -155.91000    -33.00000
12    144.24000   -158.19000    -33.00000
12    187.64000   -109.92000    -33.00000
12    178.83000    -94.59000    -32.00000
12    212.11000    -88.39000    -31.00000
12    162.51000   -214.62000    -31.00000
12    140.65000   -188.53000    -31.00000
12    271.50000   -164.06000    -31.00000
12    269.22000   -104.05000    -31.00000
12    240.18000   -157.54000    -30.00000
12    223.86000   -135.04000    -30.00000
12    216.03000   -127.86000    -30.00000
12    189.27000   -205.16000    -29.00000
12    206.89000   -221.80000    -29.00000
12    215.05000   -235.50000    -29.00000
12    227.45000   -237.13000    -29.00000
12    200.69000   -189.51000    -29.00000
12    201.02000   -182.98000    -29.00000
12    207.54000   -171.89000    -29.00000
12    221.90000   -156.89000    -29.00000
12    176.22000   -118.73000    -29.00000
12    169.04000   -113.18000    -29.00000
12    144.24000   -109.59000    -29.00000
12    148.81000   -120.68000    -29.00000
12    154.68000   -131.12000    -29.00000
12    158.59000   -119.38000    -29.00000
12    268.89000   -150.37000    -29.00000
12    285.86000   -182.33000    -29.00000
12    286.52000   -171.89000    -29.00000
12    246.70000   -104.05000    -29.00000
12    181.44000   -203.86000    -29.00000
12    154.68000   -208.75000    -29.00000
12    156.64000   -196.03000    -29.00000
12    215.38000   -212.01000    -28.00000
12    199.06000   -226.36000    -28.00000
12    191.23000   -221.14000    -28.00000
12    271.50000   -183.31000    -28.00000
12    280.64000   -193.75000    -28.00000
12    283.58000   -206.79000    -28.00000
12    261.06000   -117.75000    -28.00000
12    207.87000   -126.23000    -28.00000
12    151.74000   -149.06000    -28.00000
12    160.88000   -137.32000    -28.00000
12    159.25000   -106.98000    -27.00000
12    237.24000   -106.98000    -27.00000
12    232.34000   -101.44000    -27.00000
12    231.69000    -96.22000    -27.00000
12    263.02000   -170.91000    -27.00000
12    165.45000   -197.66000    -27.00000
12    145.87000   -174.50000    -27.00000
12    155.66000   -156.24000    -27.00000
12    162.18000   -141.88000    -27.00000
12    198.08000   -213.97000    -27.00000
12    180.13000   -213.64000    -27.00000
12    277.38000   -153.30000    -27.00000
12    223.21000   -205.16000    -26.00000
12    191.88000   -197.66000    -26.00000
12    230.06000    -88.39000    -26.00000
12    225.82000   -215.27000    -25.00000
12    168.06000   -192.12000    -25.00000
12    147.83000   -191.46000    -25.00000
12    155.98000   -177.11000    -25.00000
12    234.96000   -137.97000    -25.00000
12    229.41000   -128.84000    -25.00000
12    233.00000   -119.38000    -25.00000
12    251.92000    -93.94000    -25.00000
12    206.24000   -231.26000    -25.00000
12    217.66000   -142.86000    -25.00000
12    242.79000   -189.83000    -25.00000
12    222.56000   -184.61000    -24.00000
12    203.95000   -163.09000    -24.00000
12    214.72000   -153.30000    -24.00000
12    202.98000   -204.18000    -24.00000
12    209.50000   -117.42000    -24.00000
12    158.59000   -165.37000    -23.00000
12    167.73000   -156.89000    -22.00000
12    183.72000   -156.89000    -22.00000
12    161.53000   -186.90000    -22.00000
12    226.80000   -114.81000    -21.00000
12    240.18000   -145.80000    -21.00000
12    211.13000   -166.02000    -21.00000
12    216.35000   -190.81000    -21.00000
12    237.24000   -115.79000    -20.00000
12    223.53000   -105.03000    -20.00000
12    288.80000   -163.09000    -20.00000
12    187.64000   -191.14000    -20.00000
12    251.27000   -146.78000    -20.00000
12    215.70000   -125.58000    -19.00000
12    221.90000   -134.71000    -19.00000
12    242.79000   -157.54000    -19.00000
12    257.15000   -158.19000    -19.00000
12    230.39000   -165.70000    -19.00000
12    267.59000   -191.46000    -19.00000
12    186.66000   -208.42000    -18.00000
12    181.11000   -200.60000    -18.00000
12    202.00000   -192.44000    -18.00000
12    202.32000   -179.07000    -18.00000
12    222.23000   -177.11000    -18.00000
12    263.35000   -150.69000    -18.00000
12    246.70000   -100.79000    -18.00000
12    203.63000   -170.59000    -17.00000
12    271.83000   -180.05000    -17.00000
12    263.02000   -119.05000    -17.00000
12    258.45000   -108.29000    -17.00000
12    205.59000   -126.55000    -17.00000
12    198.41000   -221.14000    -17.00000
12    191.88000   -217.88000    -17.00000
12    213.09000   -208.10000    -17.00000
12    209.18000   -218.54000    -17.00000
12    160.55000   -140.25000    -16.00000
12    157.94000   -129.82000    -16.00000
12    207.22000   -107.64000    -16.00000
12    233.00000    -98.18000    -16.00000
12    234.63000   -109.27000    -16.00000
12    262.69000   -171.24000    -16.00000
12    227.78000   -197.01000    -15.00000
12    191.23000   -200.27000    -15.00000
12    223.86000   -209.08000    -15.00000
12    286.19000   -154.93000    -15.00000
12    233.32000   -129.82000    -14.00000
12    219.62000   -150.69000    -13.00000
12    215.05000   -118.40000    -13.00000
12    250.29000   -188.20000    -12.00000
12    260.41000   -178.74000    -12.00000
12    167.41000   -136.01000    -12.00000
12    169.36000   -157.54000    -11.00000
12    169.36000   -165.70000    -11.00000
12    188.94000   -156.56000    -11.00000
12    187.96000   -150.37000    -11.00000
12    187.64000   -168.96000    -11.00000
12    213.09000   -133.40000    -11.00000
12    212.44000   -159.17000    -10.00000
12    237.89000   -145.80000    -10.00000
12    179.15000   -130.79000    -10.00000
12    237.24000   -120.36000     -9.00000
12    213.42000   -187.87000     -9.00000
12    217.66000   -182.33000     -9.00000
12    247.03000   -178.42000     -9.00000
12    193.51000   -191.14000     -9.00000
12    221.58000   -141.23000     -9.00000
12    286.52000   -165.04000     -9.00000
12    240.83000   -160.80000     -8.00000
12    221.25000   -161.78000     -8.00000
12    200.69000   -214.62000     -6.00000
12    168.71000   -147.43000     -5.00000
12    162.18000   -140.91000     -5.00000
12    246.05000   -107.96000     -5.00000
12    210.15000   -115.46000     -5.00000
12    230.06000   -115.79000     -5.00000
12    218.31000   -149.06000     -2.00000
12    146.52000   -166.02000     -9.00000
12    168.38000   -125.90000    -14.00000
12    172.95000   -115.14000    -14.00000
12    176.87000   -102.74000    -14.00000
11    189.60000   -136.67000   -138.00000
11    170.34000   -147.76000   -133.00000
11    188.62000   -146.45000   -133.00000
11    205.91000   -183.96000   -133.00000
11    190.90000   -178.42000   -133.00000
11    186.66000   -202.55000   -133.00000
11    199.06000   -109.92000   -133.00000
11    170.67000   -113.18000   -133.00000
11    223.21000   -129.82000   -133.00000
11    230.71000   -133.08000   -133.00000
11    249.64000   -187.22000   -133.00000
11    199.39000   -202.55000   -133.00000
11    214.07000   -223.43000   -133.00000
11    201.34000   -166.67000   -132.00000
11    216.03000   -184.61000   -132.00000
11    214.40000   -195.38000   -132.00000
11    189.60000   -192.12000   -132.00000
11    199.71000   -174.50000   -132.00000
11    202.00000   -126.55000   -132.00000
11    252.25000   -119.05000   -132.00000
11    261.06000   -156.24000   -132.00000
11    249.97000   -156.89000   -132.00000
11    209.50000   -120.36000   -131.00000
11    257.80000   -179.39000   -131.00000
11    229.73000   -210.38000   -131.00000
11    208.20000   -219.19000   -131.00000
11    271.83000   -198.31000   -131.00000
11    191.88000   -155.26000   -129.00000
11    202.65000   -144.17000   -129.00000
11    204.93000   -134.71000   -129.00000
11    185.03000   -104.05000   -129.00000
11    182.42000   -128.84000   -129.00000
11    250.29000   -178.09000   -129.00000
11    250.62000   -167.00000   -129.00000
11    239.20000   -129.82000   -129.00000
11    224.51000   -115.14000   -129.00000
11    218.31000   -126.23000   -129.00000
11    223.21000   -137.64000   -128.00000
11    187.31000   -162.76000   -128.00000
11    212.77000   -174.83000   -128.00000
11    205.26000   -108.29000   -128.00000
11    177.52000   -144.82000   -128.00000
11    196.78000   -183.63000   -128.00000
11    238.22000   -215.27000   -128.00000
11    180.46000   -191.14000   -128.00000
11    186.01000   -170.59000   -128.00000
11    189.92000   -110.57000   -127.00000
11    200.36000   -102.42000   -127.00000
11    183.72000   -179.07000   -127.00000
11    219.62000   -142.54000   -127.00000
11    202.32000   -119.05000   -127.00000
11    201.34000   -155.91000   -126.00000
11    196.78000   -142.86000   -126.00000
11    185.03000   -141.23000   -126.00000
11    204.28000   -193.09000   -126.00000
11    247.36000   -193.42000   -126.00000
11    271.83000   -130.14000   -125.00000
11    214.07000   -113.18000   -125.00000
11    163.82000   -117.10000   -125.00000
11    241.16000   -182.00000   -125.00000
11    218.64000   -203.53000   -125.00000
11    210.48000   -202.88000   -125.00000
11    204.61000   -213.97000   -125.00000
11    251.92000   -140.58000   -124.00000
11    190.90000   -137.97000   -124.00000
11    178.83000   -152.00000   -124.00000
11    259.10000   -115.79000   -123.00000
11    251.27000   -106.66000   -123.00000
11    224.51000   -161.78000   -123.00000
11    263.02000   -145.80000   -123.00000
11    196.45000   -211.03000   -123.00000
11    226.14000   -228.65000   -123.00000
11    222.88000   -191.79000   -123.00000
11    230.06000   -142.21000   -123.00000
11    192.53000   -102.74000   -123.00000
11    187.64000   -202.23000   -122.00000
11    200.69000   -200.60000   -122.00000
11    168.71000   -145.15000   -122.00000
11    252.58000   -186.24000   -122.00000
11    229.41000   -133.73000   -122.00000
11    186.33000   -148.73000   -122.00000
11    247.68000   -127.21000   -122.00000
11    207.54000   -183.31000   -122.00000
11    265.96000   -168.30000   -122.00000
11    251.92000   -215.60000   -122.00000
11    220.27000   -106.33000   -122.00000
11    174.58000   -112.53000   -122.00000
11    173.93000   -136.01000   -122.00000
11    202.32000   -170.91000   -121.00000
11    196.45000   -177.11000   -121.00000
11    252.90000   -160.15000   -121.00000
11    188.29000   -191.79000   -121.00000
11    263.35000   -157.87000   -121.00000
11    208.85000   -143.52000   -121.00000
11    204.93000   -128.19000   -121.00000
11    190.25000   -179.39000   -121.00000
11    193.84000   -168.63000   -121.00000
11    172.63000   -150.69000   -121.00000
11    168.06000   -109.59000   -121.00000
11    283.25000   -201.25000   -121.00000
11    175.24000   -182.66000   -121.00000
11    207.54000   -150.37000   -121.00000
11    235.61000   -119.05000   -120.00000
11    217.33000   -132.75000   -120.00000
11    157.29000   -137.97000   -120.00000
11    228.76000   -208.75000   -120.00000
11    260.74000   -179.72000   -120.00000
11    207.22000   -222.12000   -120.00000
11    232.34000   -161.13000   -120.00000
11    195.47000   -191.79000   -120.00000
11    183.07000   -158.52000   -120.00000
11    276.40000   -195.05000   -120.00000
11    214.40000   -189.51000   -120.00000
11    211.46000   -194.72000   -120.00000
11    196.45000   -132.10000   -118.00000
11    205.59000   -135.04000   -118.00000
11    228.76000   -122.97000   -118.00000
11    229.41000   -114.16000   -118.00000
11    234.63000   -128.51000   -118.00000
11    258.12000   -203.20000   -114.00000
11    249.64000   -195.05000   -114.00000
11    241.48000   -191.14000   -114.00000
11    211.79000   -116.77000   -114.00000
11    200.04000   -106.98000   -114.00000
11    199.39000   -114.81000   -114.00000
11    189.60000   -108.29000   -114.00000
11    163.49000   -119.38000   -114.00000
11    246.05000   -178.74000   -114.00000
11    201.34000   -146.12000   -113.00000
11    191.88000   -143.84000   -113.00000
11    253.88000   -176.13000   -113.00000
11    219.94000   -118.40000   -113.00000
11    205.91000   -107.31000   -113.00000
11    233.00000   -221.47000   -112.00000
11    240.83000   -212.99000   -112.00000
11    201.34000   -214.95000   -112.00000
11    220.27000   -232.56000   -112.00000
11    179.81000   -180.05000   -112.00000
11    183.40000   -172.87000   -112.00000
11    181.11000   -193.09000   -112.00000
11    202.00000    -94.26000   -112.00000
11    189.27000   -100.46000   -112.00000
11    256.17000   -116.77000   -112.00000
11    252.90000   -102.09000   -112.00000
11    254.86000   -138.30000   -112.00000
11    278.68000   -190.16000   -112.00000
11    217.66000   -178.74000   -112.00000
11    193.19000   -155.26000   -112.00000
11    192.53000   -122.97000   -112.00000
11    235.93000   -178.09000   -112.00000
11    180.13000   -105.03000   -112.00000
11    261.71000   -114.16000   -112.00000
11    261.39000   -100.79000   -112.00000
11    204.28000   -119.38000   -112.00000
11    205.91000   -111.22000   -112.00000
11    220.60000   -139.60000   -112.00000
11    211.13000   -216.58000   -112.00000
11    230.06000   -236.80000   -112.00000
11    223.21000   -128.19000   -112.00000
11    173.61000   -140.91000   -112.00000
11    184.37000   -141.23000   -111.00000
11    231.69000   -138.62000   -111.00000
11    208.20000   -181.03000   -111.00000
11    199.39000   -183.96000   -111.00000
11    194.82000   -206.79000   -111.00000
11    187.31000   -202.55000   -111.00000
11    183.40000   -146.78000   -111.00000
11    211.13000   -104.70000   -111.00000
11    283.58000   -174.18000   -111.00000
11    248.66000   -128.19000   -110.00000
11    257.80000   -120.36000   -110.00000
11    258.12000   -160.80000   -110.00000
11    172.30000   -112.20000   -110.00000
11    192.21000   -177.76000   -110.00000
11    190.57000   -193.42000   -110.00000
11    265.96000   -157.21000   -110.00000
11    208.20000   -143.19000   -110.00000
11    204.28000   -129.16000   -110.00000
11    174.26000   -152.32000   -110.00000
11    196.78000   -169.61000   -110.00000
11    176.54000   -188.85000   -110.00000
11    227.12000   -105.35000   -110.00000
11    192.86000    -95.57000   -110.00000
11    186.66000    -90.68000   -110.00000
11    163.16000   -107.31000   -110.00000
11    252.58000   -184.29000   -110.00000
11    206.24000   -200.27000   -109.00000
11    221.25000   -192.77000   -109.00000
11    213.74000   -185.27000   -109.00000
11    206.24000   -153.63000   -109.00000
11    214.72000   -133.73000   -109.00000
11    214.72000   -124.60000   -109.00000
11    167.73000   -127.53000   -109.00000
11    166.75000   -147.76000   -109.00000
11    157.62000   -136.99000   -109.00000
11    186.66000   -182.33000   -109.00000
11    229.73000   -208.42000   -109.00000
11    277.05000   -197.33000   -109.00000
11    260.74000   -173.85000   -109.00000
11    257.80000   -152.65000   -109.00000
11    189.27000   -160.80000   -109.00000
11    183.40000   -156.89000   -109.00000
11    224.51000   -116.77000   -107.00000
11    231.37000   -130.14000   -107.00000
11    177.85000   -123.95000   -106.00000
11    231.37000   -114.81000   -106.00000
11    199.71000   -175.81000   -106.00000
11    202.65000   -136.67000   -106.00000
11    247.68000   -160.48000   -105.00000
11    164.80000   -185.92000   -105.00000
11    195.47000   -221.47000   -105.00000
11    245.72000   -211.03000   -104.00000
11    235.28000   -130.79000   -104.00000
11    236.26000    -99.81000   -104.00000
11    227.78000    -91.65000   -104.00000
11    176.22000    -94.26000   -104.00000
11    170.67000   -183.96000   -104.00000
11    229.08000   -228.32000   -104.00000
11    224.19000   -221.14000   -104.00000
11    197.43000   -191.79000   -104.00000
11    204.28000   -191.14000   -104.00000
11    258.45000   -201.25000   -103.00000
11    248.33000   -195.70000   -103.00000
11    227.45000   -158.52000   -103.00000
11    190.57000   -109.59000   -103.00000
11    195.47000   -114.49000   -103.00000
11    160.23000   -117.10000   -103.00000
11    153.70000   -178.09000   -103.00000
11    154.03000   -165.37000   -103.00000
11    168.38000   -159.50000   -103.00000
11    268.24000   -182.98000   -102.00000
11    213.74000   -113.51000   -102.00000
11    236.59000   -117.75000   -101.00000
11    250.62000   -102.74000   -101.00000
11    262.04000   -102.09000   -101.00000
11    264.65000   -113.83000   -101.00000
11    268.89000   -101.77000   -101.00000
11    203.30000   -116.12000   -101.00000
11    202.65000   -107.64000   -101.00000
11    203.63000    -99.16000   -101.00000
11    223.21000   -123.29000   -101.00000
11    223.21000   -135.36000   -101.00000
11    233.65000   -220.49000   -101.00000
11    205.26000   -221.80000   -101.00000
11    199.71000   -211.36000   -101.00000
11    177.20000   -181.35000   -101.00000
11    189.27000   -153.30000   -101.00000
11    191.55000   -143.19000   -101.00000
11    217.99000   -177.11000   -101.00000
11    185.68000   -168.30000   -101.00000
11    197.43000    -92.96000   -101.00000
11    235.93000   -184.61000   -101.00000
11    235.93000   -174.50000   -101.00000
11    246.38000   -141.56000   -101.00000
11    208.85000   -120.36000   -100.00000
11    208.85000   -105.03000   -100.00000
11    192.86000   -202.55000   -100.00000
11    181.44000   -197.33000   -100.00000
11    206.24000   -176.13000   -100.00000
11    170.67000   -135.36000    -99.00000
11    180.46000   -143.52000    -99.00000
11    172.95000   -151.02000    -99.00000
11    231.04000   -138.62000    -99.00000
11    254.54000   -124.92000    -99.00000
11    253.56000   -119.38000    -99.00000
11    179.15000   -105.68000    -99.00000
11    165.77000   -112.86000    -99.00000
11    206.89000   -144.17000    -99.00000
11    205.26000   -129.82000    -99.00000
11    229.73000   -106.66000    -99.00000
11    215.70000   -108.29000    -99.00000
11    276.73000   -146.78000    -99.00000
11    250.62000   -128.84000    -99.00000
11    226.14000   -142.21000    -99.00000
11    213.74000   -140.58000    -99.00000
11    213.74000   -150.69000    -99.00000
11    258.78000   -164.72000    -99.00000
11    275.75000   -174.83000    -99.00000
11    287.82000   -181.68000    -99.00000
11    283.25000   -191.79000    -99.00000
11    250.95000   -185.27000    -99.00000
11    197.43000   -131.12000    -99.00000
11    183.72000   -136.99000    -99.00000
11    187.64000    -99.81000    -99.00000
11    197.43000   -182.33000    -99.00000
11    190.90000   -172.22000    -99.00000
11    155.33000   -136.99000    -98.00000
11    163.82000   -144.17000    -98.00000
11    168.06000   -127.53000    -98.00000
11    215.70000   -185.92000    -98.00000
11    186.99000   -183.31000    -98.00000
11    183.72000   -177.44000    -98.00000
11    170.34000   -189.51000    -98.00000
11    177.85000   -185.59000    -98.00000
11    262.04000   -176.46000    -98.00000
11    257.47000   -156.56000    -98.00000
11    230.06000   -122.31000    -98.00000
11    219.94000   -128.51000    -98.00000
11    211.79000   -121.34000    -98.00000
11    208.20000   -210.71000    -97.00000
11    204.61000   -199.62000    -97.00000
11    187.31000   -197.99000    -97.00000
11    256.49000   -148.73000    -97.00000
11    281.62000   -201.25000    -97.00000
11    237.89000   -215.93000    -97.00000
11    236.59000   -195.70000    -97.00000
11    205.59000   -152.97000    -97.00000
11    199.39000   -143.52000    -97.00000
11    192.53000   -149.39000    -97.00000
11    250.29000   -176.13000    -96.00000
11    222.23000   -184.29000    -96.00000
11    213.74000   -129.49000    -96.00000
11    220.60000   -114.49000    -96.00000
11    175.24000   -125.58000    -95.00000
11    187.96000   -125.58000    -95.00000
11    195.47000   -136.01000    -95.00000
11    229.73000   -113.51000    -95.00000
11    160.88000   -105.35000    -95.00000
11    171.97000   -115.14000    -95.00000
11    180.79000   -124.27000    -95.00000
11    164.14000   -138.62000    -95.00000
11    172.30000   -143.84000    -95.00000
11    204.93000   -182.98000    -95.00000
11    197.75000   -172.87000    -95.00000
11    228.43000   -181.03000    -95.00000
11    264.32000   -153.63000    -95.00000
11    268.24000   -166.02000    -95.00000
11    267.59000   -174.50000    -95.00000
11    255.19000   -170.91000    -95.00000
11    248.99000   -165.37000    -95.00000
11    187.31000   -160.80000    -95.00000
11    216.68000   -120.36000    -95.00000
11    226.80000   -131.12000    -95.00000
11    224.84000   -191.14000    -95.00000
11    228.76000   -207.77000    -95.00000
11    221.90000   -149.06000    -94.00000
11    222.23000   -106.98000    -94.00000
11    181.76000   -149.71000    -94.00000
11    165.45000   -150.37000    -94.00000
11    198.08000   -153.30000    -94.00000
11    191.88000   -177.76000    -94.00000
11    197.43000   -120.68000    -94.00000
11    206.89000    -95.24000    -94.00000
11    275.09000   -192.44000    -94.00000
11    176.22000   -157.54000    -94.00000
11    173.93000   -174.83000    -94.00000
11    167.73000   -166.35000    -94.00000
11    190.57000    -90.35000    -94.00000
11    265.96000   -204.51000    -94.00000
11    265.96000   -197.66000    -94.00000
11    255.84000   -194.07000    -94.00000
11    259.43000   -185.92000    -94.00000
11    221.58000   -173.20000    -94.00000
11    175.56000   -165.70000    -94.00000
11    182.09000   -112.20000    -93.00000
11    230.06000   -226.04000    -93.00000
11    222.23000   -229.30000    -93.00000
11    241.81000   -103.40000    -93.00000
11    264.00000   -108.29000    -93.00000
11    194.82000   -161.78000    -93.00000
11    203.63000   -189.83000    -93.00000
11    195.47000   -192.77000    -93.00000
11    183.40000    -95.89000    -93.00000
11    228.10000    -91.98000    -93.00000
11    221.25000    -87.09000    -93.00000
11    224.19000   -101.77000    -93.00000
11    162.18000   -185.59000    -93.00000
11    232.67000   -129.49000    -93.00000
11    163.16000   -162.11000    -92.00000
11    162.51000   -156.89000    -92.00000
11    204.93000   -160.48000    -92.00000
11    194.49000   -210.05000    -92.00000
11    193.84000   -217.88000    -92.00000
11    228.10000   -214.95000    -92.00000
11    216.35000   -216.58000    -92.00000
11    152.07000   -167.98000    -92.00000
11    155.33000   -182.00000    -92.00000
11    160.55000   -121.34000    -92.00000
11    154.03000   -116.12000    -92.00000
11    172.30000   -103.72000    -92.00000
11    195.14000   -112.86000    -92.00000
11    235.93000   -111.22000    -92.00000
11    257.47000   -200.92000    -92.00000
11    235.61000   -174.50000    -90.00000
11    204.61000   -220.17000    -90.00000
11    187.64000   -145.47000    -90.00000
11    191.23000   -141.23000    -90.00000
11    202.32000   -111.88000    -90.00000
11    202.32000   -104.70000    -90.00000
11    196.12000    -95.89000    -90.00000
11    248.99000   -101.44000    -90.00000
11    224.51000   -120.68000    -90.00000
11    214.07000   -178.09000    -90.00000
11    184.37000   -170.59000    -90.00000
11    257.15000   -102.74000    -90.00000
11    209.50000   -107.31000    -89.00000
11    212.11000   -114.49000    -89.00000
11    254.54000   -125.90000    -88.00000
11    254.54000   -119.71000    -88.00000
11    272.81000   -131.77000    -88.00000
11    254.54000   -132.43000    -88.00000
11    264.32000   -131.45000    -88.00000
11    265.30000   -117.10000    -88.00000
11    279.99000   -149.06000    -88.00000
11    214.07000   -139.28000    -88.00000
11    212.11000   -149.71000    -88.00000
11    202.65000   -138.95000    -88.00000
11    186.01000   -136.34000    -88.00000
11    201.67000   -119.71000    -88.00000
11    230.06000   -108.94000    -88.00000
11    177.20000   -201.90000    -88.00000
11    245.72000   -182.66000    -88.00000
11    171.32000   -181.03000    -88.00000
11    278.68000   -173.52000    -87.00000
11    186.33000   -183.96000    -87.00000
11    182.42000   -180.70000    -87.00000
11    170.67000   -190.48000    -87.00000
11    171.00000   -131.77000    -87.00000
11    170.34000   -121.66000    -87.00000
11    211.79000    -91.33000    -87.00000
11    212.44000   -186.57000    -87.00000
11    220.92000   -126.88000    -87.00000
11    199.39000   -201.90000    -86.00000
11    187.96000   -200.60000    -86.00000
11    201.02000   -145.15000    -86.00000
11    189.60000   -150.04000    -86.00000
11    209.18000   -155.58000    -86.00000
11    218.64000   -137.64000    -86.00000
11    200.36000    -92.96000    -86.00000
11    213.09000   -126.55000    -85.00000
11    221.25000   -178.42000    -85.00000
11    219.94000   -186.90000    -85.00000
11    221.25000   -116.12000    -85.00000
11    218.97000   -112.20000    -85.00000
11    235.28000   -209.40000    -85.00000
11    257.15000   -162.76000    -85.00000
11    263.35000   -179.72000    -85.00000
11    179.15000   -129.16000    -84.00000
11    180.79000   -121.34000    -84.00000
11    161.21000   -105.68000    -84.00000
11    175.24000    -98.83000    -84.00000
11    164.14000   -192.12000    -84.00000
11    226.80000   -182.98000    -84.00000
11    267.26000   -171.57000    -84.00000
11    264.98000   -160.48000    -84.00000
11    208.85000   -121.34000    -84.00000
11    186.01000   -161.13000    -84.00000
11    204.61000   -181.35000    -84.00000
11    199.39000   -175.15000    -84.00000
11    226.80000   -114.49000    -84.00000
11    226.47000   -131.45000    -84.00000
11    247.36000   -173.20000    -84.00000
11    173.93000   -171.24000    -83.00000
11    165.12000   -179.72000    -83.00000
11    260.08000   -193.75000    -83.00000
11    221.58000   -105.03000    -82.00000
11    239.85000   -103.40000    -82.00000
11    229.41000    -96.55000    -82.00000
11    222.56000    -87.09000    -82.00000
11    219.62000   -147.43000    -82.00000
11    232.34000   -181.03000    -82.00000
11    266.61000   -200.92000    -82.00000
11    229.41000   -224.41000    -82.00000
11    224.84000   -232.89000    -82.00000
11    206.56000   -228.32000    -82.00000
11    167.73000   -145.80000    -82.00000
11    193.84000   -156.89000    -82.00000
11    181.44000    -91.00000    -82.00000
11    160.55000   -123.62000    -81.00000
11    154.35000   -114.49000    -81.00000
11    229.73000   -214.62000    -81.00000
11    237.24000   -132.75000    -81.00000
11    165.77000   -117.42000    -81.00000
11    194.82000   -123.29000    -81.00000
11    195.80000   -116.12000    -81.00000
11    178.83000   -145.15000    -81.00000
11    264.65000   -185.92000    -81.00000
11    272.16000   -196.36000    -81.00000
11    257.15000   -201.90000    -81.00000
11    189.92000   -180.05000    -81.00000
11    154.68000   -121.01000    -81.00000
11    265.63000   -210.38000    -81.00000
11    235.28000   -195.05000    -81.00000
11    172.95000   -112.20000    -80.00000
11    164.14000   -167.65000    -80.00000
11    227.78000   -124.60000    -79.00000
11    234.96000   -173.52000    -79.00000
11    200.69000   -110.25000    -79.00000
11    191.88000   -141.88000    -79.00000
11    212.77000   -179.72000    -79.00000
11    218.31000   -229.95000    -79.00000
11    203.30000   -221.47000    -79.00000
11    270.53000   -165.70000    -79.00000
11    167.41000    -99.48000    -79.00000
11    183.40000   -142.54000    -79.00000
11    186.66000   -170.59000    -78.00000
11    246.70000   -118.73000    -78.00000
11    153.37000   -160.48000    -77.00000
11    161.53000   -148.73000    -77.00000
11    175.24000   -182.00000    -77.00000
11    282.27000   -209.73000    -77.00000
11    279.99000   -195.70000    -77.00000
11    212.11000   -117.75000    -77.00000
11    210.48000   -110.57000    -77.00000
11    199.39000   -118.73000    -77.00000
11    254.86000   -134.06000    -77.00000
11    252.25000   -117.75000    -77.00000
11    269.55000   -129.16000    -77.00000
11    211.13000   -140.91000    -77.00000
11    185.68000   -137.64000    -77.00000
11    211.13000    -90.68000    -76.00000
11    199.39000   -100.46000    -76.00000
11    171.32000   -127.21000    -76.00000
11    172.95000   -192.44000    -76.00000
11    180.79000   -178.09000    -76.00000
11    170.67000   -188.20000    -76.00000
11    246.70000   -109.27000    -75.00000
11    270.20000   -121.01000    -75.00000
11    272.16000   -106.01000    -75.00000
11    260.74000   -169.94000    -75.00000
11    202.98000   -157.54000    -75.00000
11    196.45000   -149.06000    -75.00000
11    201.34000   -143.19000    -75.00000
11    218.97000   -122.97000    -75.00000
11    217.33000    -98.50000    -75.00000
11    203.63000   -204.18000    -75.00000
11    202.98000   -196.68000    -75.00000
11    253.88000   -187.55000    -75.00000
11    219.29000   -223.43000    -75.00000
11    219.94000   -215.27000    -75.00000
11    189.27000   -151.67000    -75.00000
11    216.35000   -140.25000    -75.00000
11    210.48000   -153.95000    -75.00000
11    233.65000   -150.37000    -75.00000
11    207.54000    -97.85000    -74.00000
11    219.29000   -113.51000    -74.00000
11    218.97000   -177.11000    -74.00000
11    214.07000   -189.18000    -74.00000
11    185.35000   -206.47000    -74.00000
11    231.04000   -106.66000    -74.00000
11    211.13000   -129.82000    -74.00000
11    195.80000    -93.29000    -74.00000
11    161.53000   -130.47000    -74.00000
11    218.64000   -185.92000    -74.00000
11    237.89000   -213.32000    -74.00000
11    229.08000   -115.14000    -73.00000
11    178.17000   -124.92000    -73.00000
11    177.52000   -135.36000    -73.00000
11    246.38000   -174.50000    -73.00000
11    268.89000   -173.52000    -73.00000
11    203.95000   -177.76000    -73.00000
11    164.80000   -183.31000    -72.00000
11    167.08000   -175.48000    -72.00000
11    172.30000   -171.24000    -72.00000
11    260.08000   -196.68000    -71.00000
11    267.26000   -192.44000    -71.00000
11    209.50000   -231.58000    -71.00000
11    231.69000   -229.30000    -71.00000
11    217.99000   -108.29000    -71.00000
11    218.97000    -86.44000    -71.00000
11    225.49000    -91.98000    -71.00000
11    227.12000    -99.16000    -71.00000
11    157.94000   -107.96000    -71.00000
11    215.05000   -148.73000    -71.00000
11    189.27000   -162.43000    -71.00000
11    229.73000   -182.66000    -71.00000
11    190.57000   -187.55000    -71.00000
11    184.05000    -89.04000    -71.00000
11    224.51000   -147.76000    -70.00000
11    226.14000   -140.91000    -70.00000
11    168.71000   -117.42000    -70.00000
11    160.55000   -121.34000    -70.00000
11    155.33000   -120.03000    -70.00000
11    236.91000   -198.64000    -70.00000
11    233.98000   -189.51000    -70.00000
11    260.74000   -201.90000    -70.00000
11    268.89000   -157.87000    -70.00000
11    191.23000   -178.74000    -70.00000
11    227.78000   -176.79000    -70.00000
11    226.14000   -168.96000    -69.00000
11    268.57000   -210.71000    -69.00000
11    268.89000   -198.96000    -69.00000
11    232.02000   -212.99000    -69.00000
11    261.06000   -185.27000    -69.00000
11    236.26000   -181.35000    -69.00000
11    222.88000   -105.03000    -69.00000
11    192.86000   -144.17000    -68.00000
11    193.84000   -137.64000    -68.00000
11    188.94000   -131.45000    -68.00000
11    236.91000   -175.15000    -68.00000
11    211.79000   -182.98000    -68.00000
11    202.00000   -225.71000    -68.00000
11    200.36000   -107.64000    -68.00000
11    185.68000   -142.86000    -68.00000
11    210.48000   -174.50000    -68.00000
11    176.54000   -100.13000    -68.00000
11    191.88000   -122.64000    -68.00000
11    183.72000   -125.90000    -67.00000
11    185.03000   -172.54000    -67.00000
11    212.77000   -112.53000    -66.00000
11    180.13000   -148.41000    -66.00000
11    155.66000   -160.80000    -66.00000
11    218.64000   -161.13000    -66.00000
11    176.22000   -183.31000    -66.00000
11    196.12000   -117.10000    -66.00000
11    212.77000   -120.03000    -66.00000
11    260.41000   -133.08000    -66.00000
11    268.89000   -130.79000    -66.00000
11    279.66000   -137.32000    -66.00000
11    250.62000   -118.07000    -66.00000
11    182.74000   -132.43000    -66.00000
11    223.86000   -120.36000    -66.00000
11    257.15000   -212.01000    -66.00000
11    286.19000   -195.05000    -66.00000
11    170.67000   -191.46000    -65.00000
11    248.01000   -125.25000    -65.00000
11    282.93000   -207.77000    -65.00000
11    180.13000   -177.44000    -65.00000
11    264.00000   -169.61000    -64.00000
11    215.38000   -140.25000    -64.00000
11    201.02000   -141.88000    -64.00000
11    206.24000   -199.62000    -64.00000
11    221.90000   -224.73000    -64.00000
11    236.91000   -220.82000    -64.00000
11    247.36000   -111.88000    -64.00000
11    241.16000   -106.98000    -64.00000
11    216.68000    -99.81000    -64.00000
11    190.25000   -151.34000    -64.00000
11    233.00000   -150.04000    -64.00000
11    174.58000   -198.31000    -64.00000
11    174.26000   -141.23000    -64.00000
11    219.62000   -173.85000    -63.00000
11    218.97000   -182.00000    -63.00000
11    195.80000   -227.02000    -63.00000
11    197.75000   -217.88000    -63.00000
11    213.74000    -92.96000    -63.00000
11    273.14000   -123.62000    -63.00000
11    202.32000   -157.87000    -63.00000
11    193.84000   -159.17000    -63.00000
11    200.36000   -150.04000    -63.00000
11    253.88000   -187.55000    -63.00000
11    171.00000   -124.60000    -62.00000
11    162.84000   -113.83000    -62.00000
11    188.62000   -136.01000    -62.00000
11    217.01000   -117.42000    -62.00000
11    221.90000   -212.66000    -62.00000
11    256.17000   -176.46000    -62.00000
11    202.00000   -129.16000    -62.00000
11    214.72000   -188.20000    -62.00000
11    206.24000   -179.39000    -62.00000
11    214.72000   -206.47000    -62.00000
11    263.02000   -153.30000    -62.00000
11    171.32000   -175.15000    -61.00000
11    166.10000   -183.31000    -61.00000
11    226.80000   -114.16000    -61.00000
11    163.49000   -173.20000    -61.00000
11    214.07000   -227.99000    -61.00000
11    177.85000   -123.62000    -61.00000
11    187.31000   -186.24000    -60.00000
11    176.22000   -190.81000    -60.00000
11    270.85000   -191.46000    -60.00000
11    230.71000   -229.95000    -60.00000
11    208.20000   -225.38000    -60.00000
11    221.58000    -91.65000    -60.00000
11    232.67000    -99.81000    -60.00000
11    218.97000    -82.85000    -60.00000
11    238.22000   -164.06000    -60.00000
11    180.79000   -137.64000    -60.00000
11    217.66000   -110.90000    -60.00000
11    209.50000   -104.05000    -59.00000
11    161.21000   -123.95000    -59.00000
11    221.90000   -151.02000    -59.00000
11    226.14000   -141.88000    -59.00000
11    270.53000   -152.65000    -59.00000
11    238.22000   -197.99000    -59.00000
11    239.52000   -188.85000    -59.00000
11    226.14000   -179.07000    -59.00000
11    269.55000   -211.36000    -58.00000
11    267.26000   -199.62000    -58.00000
11    223.21000   -107.64000    -58.00000
11    155.66000   -121.66000    -58.00000
11    249.31000   -129.49000    -58.00000
11    195.14000   -129.49000    -58.00000
11    189.60000   -178.74000    -58.00000
11    172.63000   -133.40000    -58.00000
11    225.17000    -98.50000    -58.00000
11    189.92000   -144.49000    -57.00000
11    195.80000   -139.60000    -57.00000
11    234.30000   -178.09000    -57.00000
11    212.11000   -180.05000    -57.00000
11    245.07000   -150.37000    -57.00000
11    201.02000   -107.64000    -57.00000
11    184.70000   -167.65000    -56.00000
11    182.42000   -145.47000    -55.00000
11    180.13000   -183.63000    -55.00000
11    173.61000   -181.68000    -55.00000
11    261.39000   -130.79000    -55.00000
11    180.79000   -129.49000    -55.00000
11    182.74000   -174.83000    -54.00000
11    195.14000   -114.81000    -54.00000
11    218.97000   -158.85000    -54.00000
11    173.28000   -165.70000    -54.00000
11    247.36000   -115.14000    -53.00000
11    244.09000   -105.68000    -53.00000
11    238.22000   -215.93000    -53.00000
11    231.04000   -203.53000    -53.00000
11    174.26000   -199.94000    -53.00000
11    210.15000   -200.60000    -53.00000
11    204.93000   -187.87000    -53.00000
11    188.94000   -151.34000    -53.00000
11    202.65000   -135.36000    -53.00000
11    215.70000   -100.46000    -53.00000
11    206.24000   -142.54000    -53.00000
11    273.14000   -125.58000    -52.00000
11    253.56000   -185.59000    -52.00000
11    218.64000   -176.79000    -52.00000
11    218.31000   -169.94000    -52.00000
11    195.47000   -149.06000    -52.00000
11    193.84000   -155.26000    -52.00000
11    200.04000   -217.56000    -52.00000
11    192.53000   -226.36000    -52.00000
11    239.20000   -171.57000    -52.00000
11    187.96000   -135.69000    -51.00000
11    163.16000   -115.79000    -51.00000
11    219.94000   -116.77000    -50.00000
11    212.11000   -110.90000    -50.00000
11    218.97000   -213.32000    -50.00000
11    229.41000   -220.82000    -50.00000
11    218.31000   -224.08000    -50.00000
11    242.13000   -204.51000    -50.00000
11    253.88000   -196.68000    -50.00000
11    262.04000   -206.14000    -50.00000
11    263.35000   -148.08000    -50.00000
11    243.77000   -123.29000    -50.00000
11    213.74000   -192.44000    -49.00000
11    177.85000   -192.12000    -49.00000
11    245.07000   -182.33000    -49.00000
11    261.71000   -193.09000    -49.00000
11    222.23000    -83.50000    -49.00000
11    209.18000   -225.71000    -49.00000
11    166.43000   -177.44000    -49.00000
11    174.58000   -171.24000    -49.00000
11    270.53000   -152.00000    -48.00000
11    192.21000   -174.83000    -47.00000
11    224.19000   -107.64000    -47.00000
11    247.36000   -131.45000    -47.00000
11    172.63000   -132.43000    -47.00000
11    164.80000   -126.88000    -47.00000
11    223.53000    -98.50000    -46.00000
11    207.22000   -104.70000    -46.00000
11    194.49000   -135.36000    -46.00000
11    193.19000   -142.86000    -46.00000
11    189.27000   -181.68000    -46.00000
11    172.95000   -186.24000    -46.00000
11    207.22000   -183.96000    -46.00000
11    210.48000   -176.13000    -46.00000
11    226.47000   -174.50000    -46.00000
11    232.02000   -178.42000    -46.00000
11    178.50000   -136.34000    -46.00000
11    199.06000   -122.97000    -46.00000
11    186.01000   -168.30000    -45.00000
11    189.27000   -127.21000    -45.00000
11    216.03000   -184.29000    -45.00000
11    237.89000   -185.27000    -45.00000
11    177.20000   -114.49000    -45.00000
11    177.85000   -108.29000    -45.00000
11    235.93000   -104.37000    -45.00000
11    225.17000   -153.63000    -45.00000
11    178.83000   -143.19000    -44.00000
11    174.58000   -126.23000    -44.00000
11    178.83000   -182.33000    -44.00000
11    182.74000   -175.81000    -43.00000
11    193.19000   -115.46000    -42.00000
11    200.36000   -128.84000    -42.00000
11    199.39000   -139.93000    -42.00000
11    248.99000   -105.68000    -42.00000
11    249.31000   -116.77000    -42.00000
11    214.72000    -99.81000    -42.00000
11    211.46000   -203.20000    -42.00000
11    171.32000   -203.86000    -42.00000
11    185.03000   -148.73000    -42.00000
11    237.24000   -217.56000    -42.00000
11    232.02000   -199.94000    -42.00000
11    185.03000   -188.53000    -42.00000
11    220.60000   -159.82000    -42.00000
11    164.80000   -169.28000    -41.00000
11    237.89000   -172.54000    -41.00000
11    217.33000   -174.18000    -41.00000
11    194.16000   -153.95000    -41.00000
11    272.81000   -204.51000    -41.00000
11    252.90000   -185.27000    -41.00000
11    270.20000   -134.71000    -41.00000
11    278.36000   -135.04000    -41.00000
11    259.43000   -182.98000    -40.00000
11    185.35000   -135.04000    -40.00000
11    263.02000   -145.80000    -39.00000
11    208.52000   -111.22000    -38.00000
11    219.94000   -119.38000    -38.00000
11    220.92000   -225.38000    -38.00000
11    212.44000   -224.41000    -38.00000
11    253.56000   -193.42000    -38.00000
11    276.40000   -143.19000    -38.00000
11    259.76000   -154.93000    -37.00000
11    246.70000   -165.70000    -37.00000
11    245.07000   -182.33000    -37.00000
11    250.62000   -129.82000    -36.00000
11    206.56000   -149.39000    -36.00000
11    171.00000   -170.26000    -35.00000
11    169.04000   -182.98000    -35.00000
11    258.78000   -130.47000    -35.00000
11    209.83000   -179.72000    -35.00000
11    210.81000   -193.09000    -35.00000
11    222.23000   -108.29000    -35.00000
11    239.52000   -147.10000    -35.00000
11    230.71000   -171.89000    -35.00000
11    194.16000   -142.21000    -34.00000
11    222.23000    -97.85000    -34.00000
11    235.61000   -181.68000    -34.00000
11    187.31000   -181.03000    -34.00000
11    174.91000   -188.20000    -34.00000
11    193.51000   -133.08000    -34.00000
11    186.99000   -124.92000    -34.00000
11    176.87000   -128.84000    -33.00000
11    167.08000   -126.88000    -33.00000
11    176.87000   -108.94000    -33.00000
11    199.06000   -109.59000    -33.00000
11    179.81000   -141.88000    -32.00000
11    186.33000   -169.28000    -31.00000
11    181.76000   -188.20000    -31.00000
11    174.91000   -205.81000    -31.00000
11    237.24000   -200.92000    -31.00000
11    236.59000   -187.87000    -31.00000
11    249.64000   -113.51000    -31.00000
11    192.21000   -115.46000    -31.00000
11    197.43000   -121.34000    -31.00000
11    194.16000   -147.76000    -31.00000
11    222.88000   -176.79000    -30.00000
11    208.52000   -210.71000    -29.00000
11    197.43000   -155.58000    -29.00000
11    231.04000   -152.65000    -29.00000
11    221.90000   -165.37000    -29.00000
11    216.03000   -101.44000    -29.00000
11    241.16000   -176.46000    -29.00000
11    260.41000   -180.37000    -28.00000
11    218.64000   -225.71000    -27.00000
11    205.91000   -146.12000    -25.00000
11    256.49000   -195.70000    -24.00000
11    256.82000   -188.85000    -24.00000
11    208.85000   -180.05000    -24.00000
11    250.95000   -126.88000    -23.00000
11    241.81000   -134.71000    -23.00000
11    252.25000   -137.32000    -23.00000
11    261.06000   -139.93000    -23.00000
11    196.78000   -139.60000    -23.00000
11    189.92000   -128.19000    -23.00000
11    199.39000   -131.77000    -23.00000
11    233.65000   -171.89000    -23.00000
11    185.35000   -181.35000    -23.00000
11    179.15000   -128.84000    -22.00000
11    240.83000   -182.33000    -22.00000
11    179.48000   -187.87000    -20.00000
11    193.19000   -145.80000    -20.00000
11    203.63000   -151.67000    -20.00000
11    243.11000   -200.92000    -18.00000
11    180.46000   -141.23000    -17.00000
11    199.71000   -151.02000     -9.00000
11    205.26000   -151.34000     -9.00000
11    205.59000   -143.19000     -9.00000
11    196.78000   -133.73000     -9.00000
11    234.96000   -135.36000     -9.00000
11    237.24000   -189.18000     -9.00000
11    235.61000   -177.11000     -9.00000
