# Supplementary material for: Design Principles of Pancreatic Islets: Glucose-Dependent Coordination of Hormone Pulses
Source: PLoS One. 2016 Apr 1;11(4):e0152446. doi: 10.1371/journal.pone.0152446 (PMC4818077; doi:10.1371/journal.pone.0152446)
Supplement: S2 Dataset — Three-dimensional coordinates of α and β cells within human islets (n = 28). Columns represent types, x, y, and z coordinates (μm) of cells (rows) within an islet. The numbers of the first column are 11 (α cell) and 12 (β cell). (ZIP) [file pone.0152446.s010.zip › Human/H25.txt]

12    234.30000   -222.78000      0.00000
12    228.76000   -182.98000   -111.00000
12    237.57000   -195.05000   -111.00000
12    231.04000   -242.35000   -111.00000
12    212.77000   -237.13000   -111.00000
12    187.96000   -196.36000   -111.00000
12    280.64000   -224.08000   -110.00000
12    190.90000   -206.47000   -110.00000
12    207.87000   -174.18000   -110.00000
12    246.70000   -207.77000   -109.00000
12    241.16000   -218.21000   -108.00000
12    248.66000   -187.22000   -108.00000
12    263.67000   -198.64000   -107.00000
12    201.34000   -227.67000   -107.00000
12    198.73000   -184.61000   -106.00000
12    270.53000   -238.11000   -106.00000
12    282.93000   -209.08000   -106.00000
12    179.81000   -217.23000   -105.00000
12    197.75000   -238.76000   -104.00000
12    230.71000   -254.41000   -104.00000
12    236.26000   -202.88000   -102.00000
12    231.69000   -207.77000   -101.00000
12    216.35000   -229.62000   -100.00000
12    213.09000   -238.76000   -100.00000
12    235.93000   -238.76000   -100.00000
12    227.45000   -182.33000   -100.00000
12    234.96000   -178.74000   -100.00000
12    247.36000   -199.29000   -100.00000
12    282.60000   -218.21000    -99.00000
12    281.62000   -227.34000    -99.00000
12    210.81000   -175.48000    -99.00000
12    187.96000   -197.99000    -99.00000
12    235.28000   -190.48000    -98.00000
12    273.46000   -209.08000    -98.00000
12    230.71000   -231.58000    -97.00000
12    240.83000   -213.32000    -97.00000
12    248.33000   -179.07000    -97.00000
12    264.32000   -205.49000    -97.00000
12    196.78000   -208.75000    -97.00000
12    206.24000   -232.89000    -96.00000
12    186.33000   -231.91000    -96.00000
12    243.77000   -186.57000    -96.00000
12    281.95000   -201.90000    -96.00000
12    266.61000   -246.26000    -96.00000
12    247.03000   -244.30000    -96.00000
12    249.97000   -257.68000    -96.00000
12    189.60000   -189.51000    -95.00000
12    198.41000   -191.14000    -95.00000
12    202.00000   -184.29000    -95.00000
12    263.02000   -196.36000    -95.00000
12    224.84000   -173.85000    -94.00000
12    249.31000   -167.98000    -94.00000
12    270.85000   -232.23000    -93.00000
12    288.47000   -191.79000    -93.00000
12    228.43000   -246.26000    -93.00000
12    221.25000   -240.39000    -93.00000
12    193.84000   -236.80000    -92.00000
12    238.22000   -199.94000    -91.00000
12    192.53000   -179.72000    -90.00000
12    179.81000   -183.96000    -90.00000
12    283.58000   -209.40000    -89.00000
12    213.74000   -233.54000    -89.00000
12    234.63000   -241.37000    -89.00000
12    231.04000   -179.72000    -89.00000
12    207.22000   -174.83000    -88.00000
12    186.01000   -198.64000    -87.00000
12    282.60000   -221.14000    -87.00000
12    272.81000   -209.73000    -86.00000
12    193.19000   -204.84000    -86.00000
12    238.22000   -177.44000    -86.00000
12    280.64000   -199.94000    -85.00000
12    204.28000   -230.60000    -85.00000
12    184.70000   -231.26000    -85.00000
12    242.46000   -188.85000    -85.00000
12    267.26000   -245.61000    -84.00000
12    266.28000   -206.14000    -84.00000
12    182.74000   -217.88000    -84.00000
12    193.19000   -190.16000    -84.00000
12    224.84000   -227.67000    -84.00000
12    256.82000   -248.54000    -84.00000
12    246.05000   -253.11000    -83.00000
12    225.82000   -172.87000    -83.00000
12    192.86000   -223.43000    -83.00000
12    201.34000   -181.03000    -83.00000
12    234.30000   -191.14000    -82.00000
12    288.80000   -194.07000    -82.00000
12    221.25000   -242.67000    -82.00000
12    227.45000   -249.85000    -82.00000
12    197.43000   -237.13000    -81.00000
12    188.29000   -241.04000    -81.00000
12    223.21000   -257.02000    -81.00000
12    210.15000   -243.32000    -81.00000
12    233.98000   -202.55000    -80.00000
12    232.67000   -261.92000    -80.00000
12    247.68000   -263.22000    -80.00000
12    192.86000   -182.98000    -79.00000
12    182.74000   -185.59000    -79.00000
12    283.58000   -176.79000    -79.00000
12    238.22000   -244.95000    -78.00000
12    281.95000   -211.03000    -78.00000
12    233.65000   -143.52000    -78.00000
12    287.17000   -230.28000    -77.00000
12    227.45000   -238.11000    -76.00000
12    283.25000   -222.78000    -76.00000
12    183.07000   -199.94000    -76.00000
12    291.74000   -184.61000    -75.00000
12    188.29000   -209.40000    -75.00000
12    257.47000   -257.02000    -75.00000
12    240.83000   -179.39000    -75.00000
12    193.19000   -201.25000    -75.00000
12    207.54000   -234.84000    -74.00000
12    244.09000   -188.85000    -74.00000
12    185.03000   -231.26000    -74.00000
12    194.82000   -231.26000    -74.00000
12    283.58000   -201.25000    -74.00000
12    293.69000   -223.75000    -74.00000
12    264.00000   -249.85000    -73.00000
12    286.52000   -239.74000    -73.00000
12    180.79000   -215.27000    -73.00000
12    189.92000   -191.46000    -72.00000
12    233.65000   -189.18000    -71.00000
12    258.78000   -173.85000    -71.00000
12    240.18000   -257.35000    -70.00000
12    209.18000   -242.67000    -70.00000
12    226.14000   -260.94000    -69.00000
12    258.78000   -148.73000    -69.00000
12    180.13000   -187.87000    -68.00000
12    283.58000   -172.87000    -68.00000
12    190.90000   -181.68000    -68.00000
12    201.34000   -180.70000    -68.00000
12    230.39000   -143.52000    -67.00000
12    278.36000   -209.08000    -67.00000
12    288.80000   -213.64000    -67.00000
12    293.04000   -199.62000    -67.00000
12    196.45000   -209.08000    -67.00000
12    189.27000   -222.12000    -67.00000
12    298.59000   -237.13000    -66.00000
12    209.50000   -255.39000    -66.00000
12    178.50000   -222.12000    -66.00000
12    279.01000   -183.63000    -65.00000
12    267.26000   -163.09000    -65.00000
12    283.58000   -220.82000    -65.00000
12    187.64000   -198.96000    -64.00000
12    183.40000   -208.75000    -64.00000
12    253.88000   -256.04000    -64.00000
12    295.98000   -184.94000    -64.00000
12    241.16000   -181.03000    -64.00000
12    206.24000   -232.56000    -63.00000
12    231.37000   -244.30000    -63.00000
12    230.39000   -231.58000    -63.00000
12    294.02000   -220.17000    -63.00000
12    259.76000   -248.87000    -62.00000
12    285.21000   -236.80000    -62.00000
12    294.02000   -227.67000    -62.00000
12    283.25000   -190.16000    -62.00000
12    240.50000   -191.14000    -60.00000
12    189.92000   -190.16000    -60.00000
12    225.82000   -133.08000    -60.00000
12    220.92000   -143.84000    -60.00000
12    237.89000   -260.94000    -59.00000
12    209.50000   -242.67000    -59.00000
12    262.69000   -173.85000    -58.00000
12    260.41000   -145.47000    -58.00000
12    259.76000   -152.65000    -58.00000
12    277.70000   -249.20000    -58.00000
12    178.83000   -198.64000    -58.00000
12    238.87000   -146.78000    -57.00000
12    228.10000   -150.04000    -57.00000
12    286.19000   -175.48000    -57.00000
12    269.22000   -257.02000    -57.00000
12    246.38000   -161.78000    -57.00000
12    271.50000   -154.28000    -57.00000
12    195.80000   -206.47000    -56.00000
12    183.72000   -227.67000    -56.00000
12    292.72000   -204.18000    -56.00000
12    295.00000   -193.75000    -56.00000
12    192.53000   -217.23000    -56.00000
12    281.95000   -211.69000    -56.00000
12    234.30000   -138.30000    -56.00000
12    208.52000   -254.41000    -55.00000
12    298.26000   -236.15000    -55.00000
12    297.61000   -178.42000    -54.00000
12    279.01000   -221.47000    -54.00000
12    279.01000   -164.06000    -54.00000
12    252.25000   -142.21000    -54.00000
12    181.11000   -210.05000    -53.00000
12    252.25000   -256.04000    -53.00000
12    269.55000   -146.12000    -53.00000
12    196.12000   -181.35000    -53.00000
12    203.30000   -232.89000    -52.00000
12    298.59000   -217.56000    -52.00000
12    269.55000   -161.78000    -52.00000
12    197.10000   -195.05000    -52.00000
12    189.27000   -198.96000    -52.00000
12    285.86000   -238.76000    -51.00000
12    261.06000   -253.44000    -51.00000
12    259.43000   -163.74000    -51.00000
12    187.31000   -189.51000    -49.00000
12    222.56000   -135.36000    -49.00000
12    246.70000   -263.22000    -49.00000
12    233.98000   -244.30000    -49.00000
12    213.74000   -230.28000    -49.00000
12    238.87000   -192.44000    -49.00000
12    203.95000   -171.24000    -49.00000
12    233.32000   -261.59000    -48.00000
12    178.83000   -196.36000    -47.00000
12    260.08000   -149.71000    -47.00000
12    229.41000   -133.08000    -47.00000
12    278.68000   -250.17000    -47.00000
12    300.55000   -198.64000    -47.00000
12    232.34000   -148.41000    -46.00000
12    285.21000   -180.37000    -46.00000
12    288.15000   -169.61000    -46.00000
12    269.87000   -258.00000    -46.00000
12    286.84000   -229.95000    -46.00000
12    196.12000   -207.45000    -45.00000
12    188.62000   -227.02000    -45.00000
12    295.98000   -206.79000    -45.00000
12    294.35000   -188.20000    -45.00000
12    274.77000   -175.48000    -45.00000
12    285.86000   -206.79000    -45.00000
12    238.55000   -139.93000    -45.00000
12    209.18000   -255.39000    -44.00000
12    272.48000   -228.32000    -44.00000
12    299.89000   -179.07000    -43.00000
12    292.06000   -195.70000    -43.00000
12    282.93000   -219.19000    -43.00000
12    253.23000   -141.88000    -43.00000
12    183.40000   -212.66000    -42.00000
12    254.21000   -261.26000    -42.00000
12    299.24000   -219.84000    -41.00000
12    192.21000   -195.38000    -41.00000
12    251.27000   -252.78000    -41.00000
12    196.12000   -182.98000    -41.00000
12    267.59000   -246.59000    -41.00000
12    263.02000   -158.85000    -40.00000
12    285.86000   -240.06000    -40.00000
12    261.39000   -255.39000    -40.00000
12    271.50000   -166.67000    -39.00000
12    204.28000   -199.62000    -39.00000
12    223.21000   -223.75000    -39.00000
12    203.95000   -160.48000    -39.00000
12    291.74000   -179.39000    -39.00000
12    266.94000   -218.21000    -39.00000
12    244.42000   -152.00000    -39.00000
12    236.91000   -241.37000    -38.00000
12    244.42000   -259.63000    -38.00000
12    226.14000   -142.54000    -38.00000
12    236.26000   -265.18000    -37.00000
12    222.23000   -150.04000    -37.00000
12    188.29000   -190.81000    -37.00000
12    203.95000   -173.20000    -36.00000
12    265.30000   -238.76000    -36.00000
12    258.78000   -150.37000    -36.00000
12    283.90000   -231.91000    -35.00000
12    255.19000   -159.17000    -35.00000
12    232.02000   -149.39000    -35.00000
12    276.07000   -245.61000    -35.00000
12    276.73000   -176.79000    -34.00000
12    288.80000   -210.05000    -34.00000
12    297.61000   -205.81000    -34.00000
12    213.42000   -235.17000    -34.00000
12    186.99000   -227.99000    -34.00000
12    299.24000   -190.16000    -34.00000
12    244.42000   -146.12000    -34.00000
12    237.57000   -145.15000    -34.00000
12    249.31000   -221.80000    -34.00000
12    252.58000   -190.16000    -34.00000
12    231.37000   -216.58000    -34.00000
12    189.60000   -203.86000    -33.00000
12    274.11000   -223.75000    -33.00000
12    291.41000   -187.55000    -33.00000
12    283.90000   -220.82000    -32.00000
12    269.22000   -174.18000    -32.00000
12    181.76000   -216.25000    -31.00000
12    179.48000   -205.49000    -31.00000
12    221.58000   -246.91000    -31.00000
12    252.58000   -262.24000    -31.00000
12    262.04000   -227.02000    -31.00000
12    294.02000   -198.31000    -30.00000
12    300.87000   -222.45000    -30.00000
12    267.26000   -249.20000    -30.00000
12    230.39000   -244.95000    -30.00000
12    199.39000   -183.31000    -30.00000
12    196.12000   -175.81000    -30.00000
12    224.51000   -164.06000    -30.00000
12    215.38000   -168.96000    -30.00000
12    264.98000   -157.21000    -29.00000
12    298.59000   -215.27000    -29.00000
12    286.84000   -240.71000    -29.00000
12    258.12000   -254.09000    -29.00000
12    294.35000   -180.70000    -28.00000
12    206.24000   -200.60000    -28.00000
12    220.27000   -225.06000    -28.00000
12    194.49000   -217.23000    -27.00000
12    195.14000   -207.77000    -27.00000
12    246.70000   -257.02000    -27.00000
12    238.87000   -241.69000    -27.00000
12    259.43000   -215.27000    -27.00000
12    235.93000   -209.08000    -27.00000
12    196.78000   -197.66000    -27.00000
12    221.25000   -146.78000    -26.00000
12    265.63000   -238.11000    -25.00000
12    273.14000   -234.52000    -25.00000
12    248.99000   -165.70000    -25.00000
12    207.54000   -173.52000    -25.00000
12    285.54000   -230.93000    -24.00000
12    253.56000   -190.81000    -23.00000
12    228.43000   -216.58000    -23.00000
12    231.37000   -152.65000    -23.00000
12    241.81000   -150.69000    -23.00000
12    250.62000   -150.69000    -23.00000
12    286.19000   -212.66000    -22.00000
12    217.66000   -235.50000    -22.00000
12    255.84000   -180.05000    -22.00000
12    231.37000   -233.87000    -22.00000
12    276.73000   -224.73000    -22.00000
12    203.30000   -162.43000    -21.00000
12    252.58000   -235.50000    -20.00000
12    213.42000   -179.07000    -20.00000
12    241.16000   -144.49000    -20.00000
12    273.46000   -172.54000    -20.00000
12    255.51000   -225.06000    -20.00000
12    269.55000   -220.82000    -20.00000
12    265.96000   -227.34000    -20.00000
12    232.02000   -224.41000    -20.00000
12    258.45000   -244.63000    -19.00000
12    226.80000   -244.95000    -19.00000
12    216.03000   -169.28000    -19.00000
12    224.19000   -162.76000    -19.00000
12    239.52000   -219.84000    -18.00000
12    208.20000   -199.62000    -17.00000
12    266.94000   -244.95000    -17.00000
12    233.00000   -193.75000    -17.00000
12    259.76000   -217.56000    -16.00000
12    241.81000   -241.04000    -16.00000
12    235.93000   -242.67000    -16.00000
12    221.58000   -226.36000    -16.00000
12    294.35000   -182.66000    -16.00000
12    238.22000   -212.34000    -15.00000
12    253.56000   -190.48000    -12.00000
12    232.67000   -234.84000    -11.00000
12    232.34000   -151.02000    -10.00000
12    253.88000   -232.89000     -9.00000
12    243.11000   -144.82000     -8.00000
12    215.05000   -172.54000     -7.00000
12    206.56000   -197.99000     -6.00000
12    295.33000   -186.24000     -5.00000
12    254.54000   -218.86000     -5.00000
12    267.91000   -251.15000     -5.00000
12    252.90000   -190.16000     -1.00000
12    237.24000   -172.22000    -74.00000
11    215.70000   -201.57000   -111.00000
11    256.17000   -165.37000   -111.00000
11    248.99000   -158.85000   -111.00000
11    254.54000   -219.19000   -111.00000
11    229.08000   -163.09000   -109.00000
11    224.51000   -196.03000   -109.00000
11    215.05000   -191.79000   -107.00000
11    217.99000   -211.69000   -105.00000
11    262.37000   -182.00000   -104.00000
11    244.42000   -227.99000   -104.00000
11    262.69000   -226.04000   -104.00000
11    238.55000   -162.43000   -103.00000
11    208.52000   -213.97000   -103.00000
11    273.14000   -198.31000   -102.00000
11    233.98000   -225.06000   -102.00000
11    224.51000   -217.88000   -100.00000
11    257.47000   -218.21000   -100.00000
11    268.24000   -218.86000   -100.00000
11    257.47000   -208.42000   -100.00000
11    259.43000   -234.52000   -100.00000
11    255.19000   -162.11000   -100.00000
11    247.36000   -157.54000   -100.00000
11    215.38000   -200.60000   -100.00000
11    224.19000   -197.66000    -98.00000
11    237.89000   -152.97000    -98.00000
11    214.72000   -193.09000    -96.00000
11    227.78000   -165.70000    -96.00000
11    262.37000   -182.66000    -93.00000
11    242.79000   -227.67000    -93.00000
11    267.59000   -224.41000    -92.00000
11    212.11000   -219.84000    -92.00000
11    202.32000   -220.17000    -92.00000
11    265.30000   -188.20000    -92.00000
11    237.24000   -162.43000    -92.00000
11    254.21000   -191.79000    -92.00000
11    238.22000   -223.75000    -91.00000
11    232.02000   -217.88000    -91.00000
11    271.50000   -197.01000    -91.00000
11    227.45000   -209.40000    -90.00000
11    217.99000   -211.69000    -90.00000
11    255.19000   -227.34000    -90.00000
11    258.45000   -160.80000    -89.00000
11    249.31000   -156.24000    -89.00000
11    217.99000   -202.23000    -89.00000
11    259.43000   -216.25000    -89.00000
11    251.92000   -203.86000    -89.00000
11    243.11000   -204.51000    -89.00000
11    261.39000   -233.87000    -89.00000
11    223.53000   -196.68000    -87.00000
11    215.05000   -170.91000    -87.00000
11    252.25000   -182.66000    -86.00000
11    246.38000   -217.88000    -86.00000
11    208.85000   -198.31000    -86.00000
11    267.91000   -174.83000    -85.00000
11    216.35000   -191.79000    -85.00000
11    239.52000   -155.26000    -84.00000
11    262.04000   -197.33000    -84.00000
11    247.03000   -165.37000    -83.00000
11    231.69000   -159.82000    -83.00000
11    260.41000   -167.65000    -82.00000
11    246.70000   -174.18000    -82.00000
11    261.06000   -183.31000    -82.00000
11    213.09000   -218.54000    -81.00000
11    202.65000   -217.23000    -81.00000
11    269.22000   -188.20000    -81.00000
11    241.16000   -232.23000    -81.00000
11    266.28000   -221.47000    -80.00000
11    239.20000   -224.41000    -80.00000
11    224.19000   -216.90000    -80.00000
11    272.48000   -236.80000    -79.00000
11    257.15000   -189.83000    -79.00000
11    220.60000   -189.18000    -79.00000
11    210.15000   -189.83000    -79.00000
11    224.84000   -205.81000    -79.00000
11    246.38000   -149.39000    -79.00000
11    239.85000   -163.41000    -79.00000
11    263.02000   -230.93000    -78.00000
11    251.92000   -200.60000    -78.00000
11    260.08000   -157.87000    -78.00000
11    250.29000   -157.21000    -78.00000
11    244.75000   -204.84000    -78.00000
11    226.47000   -182.98000    -78.00000
11    218.31000   -178.42000    -78.00000
11    215.38000   -200.27000    -77.00000
11    221.58000   -196.36000    -76.00000
11    216.35000   -169.61000    -76.00000
11    252.90000   -180.37000    -75.00000
11    206.56000   -198.64000    -75.00000
11    268.89000   -173.20000    -74.00000
11    247.03000   -230.28000    -74.00000
11    268.24000   -195.38000    -74.00000
11    237.24000   -153.95000    -73.00000
11    263.35000   -238.43000    -72.00000
11    228.43000   -163.74000    -72.00000
11    223.53000   -249.52000    -71.00000
11    255.19000   -229.62000    -71.00000
11    254.54000   -164.39000    -71.00000
11    201.34000   -219.19000    -70.00000
11    217.99000   -220.49000    -70.00000
11    217.01000   -212.01000    -70.00000
11    246.05000   -236.47000    -70.00000
11    240.18000   -221.80000    -69.00000
11    226.47000   -215.60000    -69.00000
11    267.59000   -221.47000    -69.00000
11    260.41000   -183.31000    -69.00000
11    248.99000   -217.23000    -69.00000
11    229.08000   -172.22000    -68.00000
11    237.57000   -163.41000    -68.00000
11    246.05000   -162.43000    -68.00000
11    245.40000   -150.37000    -68.00000
11    273.79000   -240.39000    -68.00000
11    210.48000   -188.85000    -67.00000
11    221.58000   -183.31000    -67.00000
11    272.48000   -189.18000    -67.00000
11    258.45000   -189.51000    -67.00000
11    249.31000   -200.60000    -67.00000
11    217.99000   -203.20000    -66.00000
11    279.01000   -230.60000    -66.00000
11    221.58000   -196.03000    -65.00000
11    219.94000   -239.74000    -65.00000
11    217.66000   -173.52000    -65.00000
11    209.18000   -197.66000    -64.00000
11    232.02000   -179.07000    -63.00000
11    271.50000   -201.25000    -63.00000
11    246.38000   -246.59000    -63.00000
11    263.35000   -199.62000    -63.00000
11    247.68000   -226.36000    -62.00000
11    222.88000   -168.96000    -62.00000
11    271.50000   -169.61000    -61.00000
11    270.53000   -179.72000    -61.00000
11    227.45000   -161.46000    -61.00000
11    227.78000   -201.90000    -61.00000
11    268.57000   -233.21000    -61.00000
11    249.97000   -178.09000    -61.00000
11    262.37000   -214.29000    -61.00000
11    264.32000   -240.06000    -61.00000
11    233.00000   -213.97000    -60.00000
11    222.56000   -251.80000    -60.00000
11    239.52000   -204.18000    -60.00000
11    237.24000   -169.28000    -60.00000
11    204.93000   -216.90000    -59.00000
11    247.68000   -237.13000    -59.00000
11    222.88000   -214.95000    -58.00000
11    246.70000   -217.88000    -58.00000
11    275.75000   -242.35000    -57.00000
11    244.42000   -153.63000    -57.00000
11    239.52000   -218.86000    -57.00000
11    263.35000   -225.06000    -56.00000
11    220.60000   -182.98000    -56.00000
11    251.27000   -200.27000    -56.00000
11    258.12000   -192.77000    -56.00000
11    269.22000   -192.12000    -56.00000
11    260.08000   -182.66000    -56.00000
11    215.70000   -189.83000    -56.00000
11    256.49000   -230.60000    -55.00000
11    217.99000   -203.86000    -55.00000
11    235.61000   -160.15000    -55.00000
11    275.09000   -189.18000    -54.00000
11    213.42000   -175.48000    -54.00000
11    221.58000   -240.39000    -54.00000
11    209.18000   -195.05000    -53.00000
11    228.10000   -175.15000    -52.00000
11    273.46000   -201.90000    -52.00000
11    217.01000   -210.71000    -52.00000
11    236.91000   -176.46000    -52.00000
11    221.90000   -171.89000    -51.00000
11    245.07000   -243.98000    -51.00000
11    263.02000   -200.60000    -51.00000
11    227.45000   -204.51000    -50.00000
11    254.86000   -177.76000    -50.00000
11    239.85000   -181.35000    -50.00000
11    229.41000   -165.04000    -50.00000
11    209.18000   -203.20000    -50.00000
11    260.74000   -215.60000    -50.00000
11    221.90000   -156.24000    -50.00000
11    232.34000   -209.08000    -49.00000
11    222.56000   -249.85000    -49.00000
11    237.24000   -166.67000    -49.00000
11    248.01000   -235.17000    -48.00000
11    226.47000   -195.05000    -48.00000
11    256.49000   -242.67000    -47.00000
11    225.17000   -214.29000    -47.00000
11    249.97000   -221.14000    -47.00000
11    246.38000   -161.46000    -46.00000
11    233.98000   -224.41000    -46.00000
11    276.40000   -239.74000    -46.00000
11    250.29000   -209.08000    -45.00000
11    252.90000   -199.29000    -45.00000
11    255.19000   -189.83000    -45.00000
11    264.32000   -192.77000    -45.00000
11    266.61000   -184.94000    -45.00000
11    218.97000   -183.63000    -45.00000
11    261.71000   -174.18000    -45.00000
11    238.22000   -209.73000    -44.00000
11    218.31000   -201.25000    -44.00000
11    248.01000   -180.70000    -44.00000
11    254.21000   -229.62000    -44.00000
11    209.83000   -184.29000    -43.00000
11    275.42000   -190.16000    -43.00000
11    228.43000   -233.87000    -43.00000
11    220.27000   -239.08000    -43.00000
11    242.79000   -251.48000    -43.00000
11    228.43000   -172.54000    -41.00000
11    225.17000   -178.42000    -41.00000
11    275.75000   -199.94000    -41.00000
11    217.66000   -207.12000    -41.00000
11    216.03000   -214.95000    -41.00000
11    255.19000   -167.98000    -40.00000
11    260.74000   -204.84000    -40.00000
11    234.63000   -158.52000    -40.00000
11    241.48000   -174.18000    -40.00000
11    255.51000   -179.39000    -39.00000
11    230.39000   -203.86000    -38.00000
11    242.46000   -189.18000    -38.00000
11    237.24000   -166.02000    -38.00000
11    223.86000   -197.33000    -37.00000
11    248.99000   -235.50000    -37.00000
11    251.92000   -240.06000    -36.00000
11    225.82000   -211.69000    -36.00000
11    239.20000   -180.70000    -36.00000
11    245.72000   -230.93000    -36.00000
11    239.52000   -222.12000    -35.00000
11    264.32000   -195.38000    -34.00000
11    265.30000   -184.61000    -34.00000
11    216.68000   -182.00000    -34.00000
11    232.34000   -225.71000    -34.00000
11    244.09000   -159.82000    -34.00000
11    253.56000   -202.23000    -34.00000
11    223.21000   -189.18000    -33.00000
11    254.54000   -230.93000    -33.00000
11    260.41000   -175.81000    -33.00000
11    246.38000   -179.07000    -33.00000
11    278.36000   -188.53000    -32.00000
11    278.03000   -196.36000    -30.00000
11    275.09000   -204.51000    -30.00000
11    230.71000   -173.20000    -30.00000
11    228.76000   -178.74000    -30.00000
11    219.94000   -204.51000    -30.00000
11    215.38000   -208.75000    -30.00000
11    263.35000   -205.81000    -29.00000
11    242.13000   -188.20000    -27.00000
11    248.99000   -208.42000    -27.00000
11    234.30000   -161.78000    -27.00000
11    227.45000   -205.16000    -27.00000
11    254.21000   -173.20000    -26.00000
11    222.23000   -197.33000    -25.00000
11    248.33000   -245.61000    -25.00000
11    266.94000   -194.07000    -23.00000
11    263.02000   -186.24000    -23.00000
11    223.21000   -174.50000    -22.00000
11    248.01000   -181.35000    -22.00000
11    223.21000   -187.87000    -20.00000
11    210.81000   -188.53000    -20.00000
11    238.55000   -172.22000    -20.00000
11    214.72000   -208.75000    -19.00000
11    277.05000   -200.27000    -19.00000
11    224.51000   -207.45000    -16.00000
11    219.29000   -202.88000    -16.00000
11    229.41000   -170.91000    -15.00000
11    248.33000   -205.49000    -15.00000
11    221.58000   -197.99000    -13.00000
