# Supplementary material for: Design Principles of Pancreatic Islets: Glucose-Dependent Coordination of Hormone Pulses
Source: PLoS One. 2016 Apr 1;11(4):e0152446. doi: 10.1371/journal.pone.0152446 (PMC4818077; doi:10.1371/journal.pone.0152446)
Supplement: S2 Dataset — Three-dimensional coordinates of α and β cells within human islets (n = 28). Columns represent types, x, y, and z coordinates (μm) of cells (rows) within an islet. The numbers of the first column are 11 (α cell) and 12 (β cell). (ZIP) [file pone.0152446.s010.zip › Human/H26.txt]

12     13.71000      6.85000      0.23000
12     27.41000     15.98000   -142.77000
12     12.07000     15.33000   -142.77000
12     32.31000      6.85000   -142.77000
12     48.62000     12.07000   -142.77000
12     -7.51000     36.21000   -140.77000
12     -5.22000     48.93000   -140.77000
12     -9.46000     49.25000   -140.77000
12      8.16000     51.21000   -140.77000
12     32.63000    -12.72000   -140.77000
12     57.76000    -10.11000   -137.77000
12      7.51000     -3.26000   -137.77000
12     19.91000     -2.28000   -140.77000
12    -12.07000     17.94000   -140.77000
12    -10.44000      6.20000   -140.77000
12     -4.24000     58.38000   -140.77000
12     28.72000    114.16000   -140.77000
12     15.66000    127.86000   -140.77000
12     73.42000     75.02000   -140.77000
12     63.96000     82.20000   -140.77000
12     82.56000    103.40000   -140.77000
12     35.57000     71.11000   -138.77000
12     24.15000     79.59000   -138.77000
12     28.39000     98.18000   -138.77000
12     80.93000     10.76000   -138.77000
12     75.38000      4.57000   -138.77000
12     79.62000     23.81000   -138.77000
12     50.91000     43.05000   -138.77000
12     41.77000     64.91000   -138.77000
12      6.85000     99.48000   -138.77000
12      0.98000    126.55000   -138.77000
12     -6.85000    115.14000   -137.77000
12     15.99000    -27.07000   -136.77000
12     59.07000    -29.03000   -135.77000
12    -23.17000     38.81000   -134.77000
12    -34.92000     48.27000   -134.77000
12     10.77000    -35.23000   -133.77000
12     60.37000    -40.45000   -133.77000
12     55.48000    -52.84000   -132.77000
12     50.25000    -41.42000   -132.77000
12     29.04000    -23.16000   -131.77000
12      7.51000    -24.79000   -131.77000
12     27.09000     16.63000   -131.77000
12     34.26000     10.76000   -131.77000
12     47.97000     13.05000   -131.77000
12      9.79000     12.72000   -131.77000
12      1.96000      6.85000   -131.77000
12      1.96000     72.41000   -130.77000
12    -10.44000     77.30000   -130.77000
12     -9.46000     90.68000   -129.77000
12    -16.32000     37.18000   -129.77000
12    -15.01000     15.98000   -129.77000
12    -17.95000      0.98000   -129.77000
12     -6.85000     52.51000   -129.77000
12      9.79000     55.45000   -129.77000
12     80.28000     75.02000   -129.77000
12     64.29000     79.26000   -128.77000
12     79.62000     96.87000   -128.77000
12     23.17000    113.83000   -128.77000
12     15.66000    126.23000   -128.77000
12     45.03000    129.16000   -127.77000
12     79.30000     23.48000   -127.77000
12     42.75000     46.32000   -128.77000
12     14.36000     82.20000   -128.77000
12      3.59000     84.80000   -128.77000
12    -17.95000     50.23000   -129.77000
12     26.43000      1.96000   -129.77000
12     41.44000    -12.72000   -129.77000
12     63.31000    -18.59000   -128.77000
12     86.80000     -1.96000   -128.77000
12     35.24000     71.43000   -127.77000
12     26.43000     82.20000   -127.77000
12      3.92000    120.36000   -127.77000
12     71.47000    107.31000   -127.77000
12     62.98000    115.46000   -127.77000
12     56.78000    107.64000   -127.77000
12     64.61000     92.31000   -127.77000
12     92.68000     69.15000   -127.77000
12     81.91000     10.11000   -126.77000
12     75.71000     -0.65000   -126.77000
12     11.10000     -3.59000   -126.77000
12     -0.33000     -3.91000   -126.77000
12    -10.44000      1.96000   -126.77000
12    -26.43000     30.33000   -126.77000
12    -21.21000     60.67000   -126.77000
12     -4.57000    115.14000   -126.77000
12     32.63000    104.37000   -126.77000
12     40.79000    115.14000   -126.77000
12     72.12000    -36.21000   -125.77000
12    -36.22000     22.18000   -125.77000
12    -33.61000     40.12000   -125.77000
12     -2.94000     59.69000   -125.77000
12     29.37000    117.75000   -125.77000
12     67.88000    -46.97000   -125.77000
12     29.04000    -42.73000   -125.77000
12     85.17000    -45.66000   -125.77000
12     79.95000    -33.92000   -125.77000
12     73.42000    -50.88000   -125.77000
12     -3.92000     35.23000   -125.77000
12     79.95000    -13.05000   -125.77000
12     70.49000    -26.09000   -125.77000
12     86.15000    -27.40000   -125.77000
12     96.27000    -18.92000   -125.77000
12    100.18000     -7.18000   -125.77000
12     91.70000     12.39000   -124.77000
12     58.41000    -28.38000   -124.77000
12     17.95000    -28.38000   -124.77000
12     67.22000     54.14000   -124.77000
12     72.44000     64.58000   -124.77000
12     19.25000     25.77000   -123.77000
12    -23.82000      8.81000   -123.77000
12    -31.00000     50.88000   -123.77000
12     -2.28000     96.55000   -123.77000
12     23.17000    106.66000   -122.77000
12     61.68000    -41.42000   -122.77000
12     -8.48000    -14.68000   -122.77000
12     10.12000    -15.66000   -122.77000
12     10.77000    -37.18000   -122.77000
12     46.01000    -42.08000   -121.77000
12     54.17000    -51.54000   -121.77000
12    -43.08000     50.56000   -121.77000
12    -44.38000     44.03000   -121.77000
12    -11.10000    105.68000   -121.77000
12     27.41000    -30.33000   -120.77000
12     38.18000      1.96000   -120.77000
12     24.80000     15.98000   -120.77000
12      8.48000      6.85000   -120.77000
12     -3.59000      8.48000   -120.77000
12      7.83000     16.96000   -120.77000
12     58.74000     39.79000   -119.77000
12    -15.01000     72.74000   -119.77000
12    -13.71000     28.05000   -119.77000
12    -41.12000     33.27000   -119.77000
12    -24.15000     42.08000   -119.77000
12     12.07000    -23.16000   -118.77000
12     53.19000    -18.59000   -118.77000
12     42.42000     -8.48000   -118.77000
12     27.74000      3.91000   -118.77000
12     -6.20000     50.56000   -118.77000
12    -10.44000     88.39000   -118.77000
12     75.71000     76.32000   -118.77000
12     16.64000    122.64000   -117.77000
12     11.10000    129.82000   -117.77000
12     78.97000     95.57000   -117.77000
12     82.89000    101.77000   -117.77000
12     62.00000     78.28000   -117.77000
12      8.16000     57.41000   -117.77000
12     44.38000     41.10000   -117.77000
12     88.43000     -5.22000   -117.77000
12     55.15000    -37.84000   -117.77000
12    -20.23000     51.86000   -117.77000
12    -15.34000     34.57000   -117.77000
12    -15.66000     13.70000   -117.77000
12    -17.62000    -12.39000   -116.77000
12     33.29000     73.39000   -116.77000
12     34.26000     80.24000   -116.77000
12     63.63000    117.10000   -116.77000
12     61.35000     89.37000   -116.77000
12     93.66000     73.06000   -116.77000
12     85.82000     92.31000   -116.77000
12     70.81000    106.33000   -116.77000
12     47.97000    127.21000   -116.77000
12     34.92000    134.38000   -116.77000
12      4.89000    124.92000   -116.77000
12     -9.79000    125.90000   -116.77000
12    -14.03000    116.12000   -116.77000
12     84.19000     19.24000   -116.77000
12     81.91000     27.07000   -116.77000
12    -28.72000    -11.74000   -116.77000
12     17.95000    -49.90000   -116.77000
12     37.20000    -40.45000   -116.77000
12     41.77000    -33.60000   -116.77000
12     93.98000     64.58000   -115.77000
12     -4.24000    116.77000   -115.77000
12    -21.21000    107.64000   -115.77000
12    -20.56000     56.75000   -115.77000
12    -31.65000     59.04000   -115.77000
12      6.53000     -4.57000   -115.77000
12     -4.24000     -3.26000   -115.77000
12    -13.71000     -0.33000   -115.77000
12      7.83000    -46.32000   -115.77000
12     84.85000      5.54000   -115.77000
12     17.95000     -2.61000   -115.77000
12     83.21000    -43.71000   -114.77000
12     76.03000    -52.84000   -114.77000
12     69.18000    -37.51000   -114.77000
12    -34.92000     15.33000   -114.77000
12    -40.14000     21.53000   -114.77000
12     29.70000    -45.01000   -114.77000
12     -0.65000     58.06000   -113.77000
12    -33.94000     37.51000   -113.77000
12    -35.90000     77.30000   -113.77000
12    -40.14000     67.84000   -113.77000
12     11.42000    112.86000   -113.77000
12     84.52000     61.32000   -113.77000
12     71.79000     63.60000   -113.77000
12     98.22000    -15.33000   -113.77000
12     73.75000    -30.01000   -113.77000
12     89.74000    -36.86000   -113.77000
12     70.16000    -60.67000   -113.77000
12     61.02000    -30.99000   -113.77000
12     17.30000    -31.96000   -113.77000
12    -13.38000    -25.44000   -113.77000
12      1.31000    -37.51000   -113.77000
12     62.98000     58.06000   -113.77000
12     -2.28000     39.79000   -113.77000
12    -21.54000      4.89000   -112.77000
12    -32.63000     49.90000   -112.77000
12     -9.14000     97.20000   -112.77000
12      6.53000     84.15000   -112.77000
12     94.31000    -26.75000   -112.77000
12     59.07000    106.98000   -112.77000
12     31.98000    116.44000   -112.77000
12     62.33000    -45.99000   -111.77000
12      1.96000    -12.72000   -110.77000
12     53.52000    -55.12000   -110.77000
12     47.64000    -45.01000   -110.77000
12     80.28000     84.48000   -110.77000
12     39.16000      5.54000   -109.77000
12     25.78000     13.37000   -109.77000
12     34.92000     34.57000   -109.77000
12     -1.96000      9.13000   -109.77000
12     -7.51000    -14.03000   -109.77000
12     12.07000    -38.81000   -108.77000
12    -14.03000     68.17000   -108.77000
12    -41.44000      8.15000   -108.77000
12     61.68000     39.14000   -108.77000
12     52.21000    -15.98000   -107.77000
12     29.04000    -36.21000   -107.77000
12     26.43000      2.28000   -107.77000
12    -40.14000     29.36000   -107.77000
12    -43.73000     55.78000   -107.77000
12     65.59000     81.54000   -106.77000
12     68.53000     73.06000   -106.77000
12     83.54000    103.07000   -106.77000
12     15.66000    123.29000   -106.77000
12     12.40000    134.06000   -106.77000
12    -34.92000     98.18000   -106.77000
12    -14.36000     28.05000   -106.77000
12    -15.66000     14.03000   -106.77000
12     12.73000     56.43000   -106.77000
12     31.98000     53.82000   -106.77000
12     -8.81000     84.80000   -105.77000
12    -16.64000    120.03000   -105.77000
12      1.31000    123.62000   -105.77000
12     63.31000    114.16000   -105.77000
12     96.92000     73.39000   -105.77000
12     88.76000     16.31000   -105.77000
12     13.38000    -51.86000   -105.77000
12    -20.56000    -14.03000   -105.77000
12    -33.29000    -11.09000   -105.77000
12     88.11000     -3.59000   -105.77000
12     33.29000     76.00000   -105.77000
12     36.22000     81.22000   -105.77000
12     78.32000     94.59000   -105.77000
12     90.07000     90.35000   -105.77000
12     14.68000    -23.81000   -105.77000
12    -45.36000     37.18000   -104.77000
12     42.42000    -38.49000   -104.77000
12      5.55000    -46.64000   -104.77000
12     79.95000      7.50000   -104.77000
12     68.20000    -11.42000   -104.77000
12      4.24000     76.00000   -104.77000
12    -19.58000    103.72000   -104.77000
12     -7.18000    121.66000   -104.77000
12     63.96000     90.68000   -104.77000
12     74.08000    111.22000   -104.77000
12     37.20000    -59.36000   -104.77000
12    -10.77000      0.98000   -104.77000
12     90.72000      6.85000   -104.77000
12    -20.56000     54.80000   -104.77000
12    -36.55000     21.53000   -103.77000
12    -45.36000     19.90000   -103.77000
12     82.89000    -46.97000   -103.77000
12     72.77000    -39.79000   -103.77000
12     71.79000    -50.56000   -103.77000
12     43.08000    -66.21000   -103.77000
12      3.26000     -2.61000   -103.77000
12     10.12000      6.52000   -103.77000
12    -10.12000     51.86000   -103.77000
12    -33.61000     60.67000   -103.77000
12     77.67000     24.46000   -103.77000
12     71.14000     13.37000   -103.77000
12     21.21000     28.05000   -103.77000
12    -33.61000     35.88000   -102.77000
12     74.73000     65.23000   -102.77000
12     90.72000     62.30000   -102.77000
12     77.99000    -35.23000   -102.77000
12     69.83000    -26.09000   -102.77000
12     91.70000    -37.18000   -102.77000
12     63.31000    -63.60000   -102.77000
12      1.63000    -36.86000   -102.77000
12    -14.36000    -22.18000   -102.77000
12     -0.33000     56.43000   -102.77000
12     13.05000    112.86000   -102.77000
12     36.22000    132.75000   -102.77000
12     98.88000    -12.72000   -102.77000
12    -38.18000     78.61000   -101.77000
12    -30.35000     74.37000   -101.77000
12     -4.57000    -42.08000   -101.77000
12     89.41000     75.02000   -101.77000
12     -8.48000     95.89000   -101.77000
12      6.20000     85.46000   -101.77000
12     21.21000    -43.05000   -101.77000
12     62.33000    -33.92000   -101.77000
12     90.39000    -27.40000   -101.77000
12     30.35000    -68.82000   -101.77000
12     -2.61000    -54.47000   -101.77000
12     82.23000     55.78000   -101.77000
12     66.57000     60.99000   -101.77000
12      1.96000    133.73000   -101.77000
12    -44.71000     66.21000   -101.77000
12    -12.40000    -31.64000   -101.77000
12     59.72000    -45.99000   -100.77000
12     67.55000    126.55000   -100.77000
12     54.50000    -57.41000    -99.77000
12    -34.92000     -0.98000    -99.77000
12     24.15000    -54.47000    -99.77000
12     80.93000     85.46000    -99.77000
12     -8.48000    -13.37000    -98.77000
12     53.52000     78.61000    -98.77000
12     38.18000     -0.33000    -98.77000
12     32.31000     34.90000    -98.77000
12     95.94000     31.96000    -97.77000
12     13.38000    -32.94000    -97.77000
12    -21.54000      4.89000    -97.77000
12     32.63000     10.76000    -97.77000
12     60.70000     23.81000    -97.77000
12     61.02000     42.40000    -97.77000
12     51.23000    107.31000    -97.77000
12     33.29000    -33.92000    -96.77000
12     25.78000    -20.22000    -96.77000
12     55.15000    -13.37000    -96.77000
12     23.17000      4.57000    -96.77000
12    -40.79000     28.70000    -96.77000
12    -39.81000     12.39000    -96.77000
12    -42.42000     59.04000    -96.77000
12    -19.91000    113.83000    -96.77000
12    -25.13000     67.19000    -96.77000
12    -32.63000     98.18000    -95.77000
12     10.44000    120.36000    -95.77000
12     11.42000    137.97000    -95.77000
12     80.28000    102.42000    -95.77000
12     10.12000     57.73000    -95.77000
12     26.11000     56.10000    -95.77000
12     13.38000     79.59000    -95.77000
12     70.81000     80.24000    -95.77000
12     33.29000    -43.38000    -95.77000
12      3.26000    -26.42000    -95.77000
12    -11.10000     21.20000    -95.77000
12    -15.01000     31.96000    -95.77000
12    -24.47000     19.57000    -95.77000
12     51.89000    -43.71000    -95.77000
12     90.07000     91.98000    -94.77000
12     12.40000    -52.51000    -94.77000
12    -30.35000    -13.70000    -94.77000
12     69.18000    -10.44000    -93.77000
12     89.41000      2.94000    -93.77000
12     94.63000      5.54000    -93.77000
12     80.60000      6.52000    -93.77000
12     42.42000    -37.18000    -93.77000
12      3.59000    -46.64000    -93.77000
12     36.55000    -61.97000    -93.77000
12    -45.03000     38.16000    -93.77000
12    -16.32000    122.31000    -93.77000
12      2.28000    123.62000    -93.77000
12     73.75000    113.51000    -93.77000
12     71.14000     91.65000    -93.77000
12    -14.03000     -7.18000    -93.77000
12    -18.93000    -16.31000    -93.77000
12      5.22000     76.32000    -93.77000
12    -18.93000     55.78000    -93.77000
12    -24.47000    103.40000    -93.77000
12     -3.59000     -8.81000    -93.77000
12    -10.77000      3.91000    -93.77000
12    -33.61000     49.58000    -93.77000
12     82.89000    -49.58000    -92.77000
12     74.08000    -45.01000    -92.77000
12     71.79000    -55.12000    -92.77000
12     49.28000    -67.84000    -92.77000
12     38.18000    -70.45000    -92.77000
12    -45.69000     22.83000    -92.77000
12     82.23000     15.98000    -92.77000
12     62.65000     71.76000    -92.77000
12     31.98000    119.05000    -92.77000
12     21.86000    127.53000    -92.77000
12    -18.27000     92.96000    -92.77000
12    -31.98000     23.16000    -92.77000
12     89.74000     -9.46000    -92.77000
12    -34.26000     62.95000    -92.77000
12     83.21000    -40.12000    -91.77000
12     74.73000    -33.27000    -91.77000
12     62.65000    -64.26000    -91.77000
12     -7.51000    -22.83000    -91.77000
12     -4.24000     55.12000    -91.77000
12    -35.90000     35.88000    -91.77000
12    -21.86000    -25.12000    -91.77000
12     21.86000    -29.36000    -91.77000
12     67.22000    -24.46000    -91.77000
12    102.79000    -15.33000    -91.77000
12     90.07000     66.54000    -91.77000
12     22.84000    -40.77000    -90.77000
12     67.55000    -38.49000    -90.77000
12     58.41000    -34.25000    -90.77000
12     91.05000    -30.66000    -90.77000
12    -34.92000     74.69000    -90.77000
12    -42.10000     75.67000    -90.77000
12    -14.36000    -28.38000    -90.77000
12     -4.24000     99.48000    -90.77000
12      1.96000    132.43000    -90.77000
12     90.39000     79.26000    -90.77000
12      5.22000    -38.49000    -89.77000
12     61.68000    -48.27000    -89.77000
12    -34.26000     -6.52000    -88.77000
12    -32.96000      5.54000    -88.77000
12      2.94000    -55.45000    -88.77000
12     28.72000    -64.91000    -87.77000
12     51.89000    -56.43000    -87.77000
12     91.70000     26.75000    -86.77000
12     40.46000      3.91000    -86.77000
12     30.67000      9.13000    -86.77000
12     22.52000    -53.82000    -86.77000
12     -6.53000    -53.82000    -86.77000
12    -14.36000    -46.64000    -86.77000
12     49.28000    106.98000    -86.77000
12    -33.61000    109.27000    -86.77000
12    -50.91000     30.99000    -86.77000
12     70.49000      7.83000    -85.77000
12     64.61000     51.54000    -85.77000
12     22.84000    -16.31000    -85.77000
12     10.77000    -14.68000    -85.77000
12    -42.42000     12.39000    -85.77000
12    -41.77000     50.56000    -85.77000
12    -42.75000     63.28000    -85.77000
12     24.80000     56.43000    -84.77000
12     15.66000     81.87000    -84.77000
12    -25.78000    116.44000    -84.77000
12    -34.92000     98.50000    -84.77000
12     10.77000    118.40000    -84.77000
12      9.46000    139.28000    -84.77000
12     63.96000    127.53000    -84.77000
12     80.93000    103.72000    -84.77000
12     52.54000    -44.03000    -84.77000
12     11.42000    -34.57000    -84.77000
12      1.63000    -26.42000    -84.77000
12    -15.01000     20.55000    -84.77000
12     -4.57000     12.72000    -84.77000
12    -21.86000     29.36000    -84.77000
12    -28.06000     38.16000    -84.77000
12    -40.46000      2.61000    -84.77000
12     77.67000     66.87000    -84.77000
12     78.32000     81.22000    -84.77000
12     19.91000    116.44000    -84.77000
12     49.28000     -8.48000    -84.77000
12     33.29000     -2.94000    -84.77000
12     92.68000     93.29000    -83.77000
12     82.56000     91.98000    -83.77000
12    -29.70000    -17.61000    -83.77000
12    -25.78000     68.50000    -83.77000
12     65.27000    117.42000    -82.77000
12     -0.00000    121.99000    -82.77000
12    -17.95000    124.60000    -82.77000
12    -21.86000    107.31000    -82.77000
12     73.10000     92.31000    -82.77000
12     84.52000     -3.59000    -82.77000
12     93.33000      3.59000    -82.77000
12     67.55000     -8.48000    -82.77000
12     83.21000    -25.12000    -82.77000
12     40.46000    -38.81000    -82.77000
12     10.44000    -47.95000    -82.77000
12     -5.22000    -13.37000    -82.77000
12    -13.71000     -8.15000    -82.77000
12     36.22000    -61.32000    -82.77000
12      0.65000    -44.69000    -82.77000
12    -46.99000     39.47000    -82.77000
12    -20.23000     58.06000    -82.77000
12     72.12000    -48.60000    -81.77000
12     82.89000    -51.86000    -81.77000
12     37.20000    -71.11000    -81.77000
12     13.38000    -58.06000    -81.77000
12    -42.42000     21.85000    -81.77000
12    -40.79000     29.68000    -81.77000
12     80.60000     16.63000    -81.77000
12     62.98000     70.78000    -81.77000
12    -19.25000     91.98000    -81.77000
12    -34.26000     56.75000    -81.77000
12    -31.00000     20.87000    -81.77000
12    -16.32000    -15.98000    -81.77000
12      5.87000     82.85000    -81.77000
12     55.80000    -67.52000    -80.77000
12     68.20000    -60.34000    -80.77000
12     87.78000    -39.79000    -80.77000
12     78.32000    -43.05000    -80.77000
12     88.43000     70.78000    -80.77000
12     18.27000    136.99000    -80.77000
12    -28.39000    -27.40000    -80.77000
12    101.49000    -14.35000    -79.77000
12     71.47000    -30.01000    -79.77000
12     66.24000    -37.18000    -79.77000
12     53.84000    132.10000    -79.77000
12    -31.33000     75.02000    -79.77000
12    -39.81000     73.71000    -79.77000
12     90.07000    -32.62000    -79.77000
12     57.43000    -31.31000    -79.77000
12     62.00000    -49.25000    -78.77000
12    -14.03000    -28.70000    -78.77000
12    -25.45000     47.62000    -78.77000
12    -36.22000     40.12000    -78.77000
12     91.05000     -9.79000    -78.77000
12    -33.61000     -1.63000    -77.77000
12    -36.87000    -11.42000    -77.77000
12      3.59000    -53.82000    -77.77000
12     -2.94000    130.14000    -77.77000
12     53.19000    -58.06000    -76.77000
12     27.74000    -66.54000    -76.77000
12     -9.14000     70.13000    -76.77000
12    -19.91000     40.45000    -76.77000
12    -31.00000      6.52000    -76.77000
12     -6.20000    -24.46000    -76.77000
12     45.36000    -67.52000    -76.77000
12     -5.55000    -54.80000    -75.77000
12    -16.32000    -45.34000    -75.77000
12     41.44000      3.59000    -75.77000
12     28.39000      8.81000    -75.77000
12     49.60000    106.01000    -75.77000
12     74.08000     57.73000    -75.77000
12     20.88000    -55.45000    -75.77000
12    -51.23000     27.07000    -75.77000
12    -30.67000    106.33000    -75.77000
12    -45.69000     11.74000    -74.77000
12    -41.12000     56.10000    -74.77000
12    -39.81000     65.89000    -74.77000
12     45.36000     98.18000    -74.77000
12     64.29000     59.69000    -74.77000
12     13.38000    -14.68000    -74.77000
12      3.59000    -14.68000    -74.77000
12     66.57000      3.91000    -74.77000
12     65.27000    -19.24000    -74.77000
12     61.35000    -62.95000    -74.77000
12     -2.61000     87.09000    -74.77000
12    -16.64000     18.92000    -73.77000
12    -31.00000     34.57000    -73.77000
12    -36.22000     97.85000    -73.77000
12    -22.52000    115.46000    -73.77000
12     21.86000    120.68000    -73.77000
12      9.79000    128.19000    -73.77000
12     63.96000    126.23000    -73.77000
12     78.32000     77.63000    -73.77000
12     85.82000     82.85000    -73.77000
12     71.79000    102.74000    -73.77000
12     79.95000    106.33000    -73.77000
12      5.22000    -32.29000    -73.77000
12     52.54000     -9.46000    -73.77000
12     29.70000     -8.15000    -73.77000
12    -10.44000     -0.65000    -73.77000
12     18.27000      2.94000    -73.77000
12    -23.17000     29.36000    -73.77000
12     55.48000    -42.08000    -73.77000
12     15.01000    -32.29000    -73.77000
12     31.98000    -41.10000    -73.77000
12     83.54000     26.75000    -73.77000
12    -44.38000      1.63000    -73.77000
12     68.85000     51.21000    -73.77000
12     75.71000     69.47000    -73.77000
12     56.13000     66.54000    -72.77000
12     91.37000     93.29000    -72.77000
12     85.17000     98.18000    -72.77000
12     13.38000     78.61000    -72.77000
12    -25.78000     64.91000    -72.77000
12    -46.99000     49.90000    -72.77000
12     26.76000    108.62000    -72.77000
12     88.11000     -1.63000    -71.77000
12     82.56000    -29.03000    -71.77000
12     35.57000    -60.99000    -71.77000
12      0.33000    -45.66000    -71.77000
12    -34.26000    -18.92000    -71.77000
12    -46.01000     37.84000    -71.77000
12     63.96000     81.54000    -71.77000
12     74.40000     92.31000    -71.77000
12    -36.87000     85.13000    -71.77000
12      0.33000    119.71000    -71.77000
12     60.70000    114.81000    -71.77000
12     29.37000    -50.88000    -71.77000
12    -16.32000     -9.46000    -71.77000
12     42.10000    -40.77000    -71.77000
12     80.28000    -19.90000    -71.77000
12     19.25000    -64.58000    -71.77000
12     95.29000      7.18000    -71.77000
12      7.83000    -59.36000    -70.77000
12     76.36000    -53.49000    -70.77000
12     36.55000    -70.78000    -70.77000
12    -44.05000     22.51000    -70.77000
12    -16.32000     92.96000    -70.77000
12     63.96000     96.87000    -70.77000
12    -14.03000    123.62000    -70.77000
12    -36.22000     28.05000    -70.77000
12    -36.22000     15.33000    -70.77000
12     82.23000     16.63000    -70.77000
12    -14.03000     61.32000    -70.77000
12    -30.67000     56.10000    -70.77000
12     81.91000    -48.27000    -69.77000
12     73.10000    -43.05000    -69.77000
12    -23.82000    -30.33000    -69.77000
12     67.88000     68.17000    -69.77000
12    -18.60000    106.01000    -69.77000
12     34.26000     99.16000    -69.77000
12     35.90000    110.90000    -69.77000
12     67.22000    -58.38000    -69.77000
12     90.07000    -41.75000    -69.77000
12     74.73000     21.53000    -68.77000
12     62.65000    -33.60000    -68.77000
12     82.89000    -37.51000    -68.77000
12    -30.35000     76.65000    -68.77000
12    -39.49000     76.32000    -68.77000
12      1.63000     68.50000    -68.77000
12      6.53000     90.68000    -68.77000
12     72.44000    -30.01000    -67.77000
12     65.59000    -48.93000    -67.77000
12    -14.03000    -25.44000    -67.77000
12     25.78000     56.10000    -67.77000
12     -6.53000    -15.00000    -67.77000
12    -10.44000     12.39000    -67.77000
12     -3.26000     56.43000    -67.77000
12    -19.25000     52.19000    -67.77000
12    -38.83000     46.64000    -67.77000
12     12.40000     50.56000    -67.77000
12     40.46000     13.37000    -67.77000
12     57.11000     76.00000    -67.77000
12     97.90000    -12.39000    -67.77000
12     92.35000    -32.94000    -67.77000
12    -31.33000     -3.26000    -66.77000
12      5.22000    -50.56000    -66.77000
12    -35.57000    -10.76000    -66.77000
12     16.64000    134.06000    -66.77000
12     54.50000    131.45000    -66.77000
12    -18.60000     42.08000    -65.77000
12     -9.79000     71.11000    -65.77000
12     47.64000    -63.93000    -65.77000
12    -26.11000      7.83000    -65.77000
12     57.43000    -56.43000    -65.77000
12     26.76000    -69.15000    -65.77000
12     72.12000     86.11000    -65.77000
12     41.12000    -19.57000    -65.77000
12     -1.31000    -24.14000    -65.77000
12    -24.80000     87.09000    -65.77000
12     -5.55000    -51.54000    -64.77000
12     -4.89000    -60.02000    -64.77000
12     55.48000    -71.11000    -64.77000
12     24.80000    -57.41000    -64.77000
12     15.34000    -50.56000    -64.77000
12    -35.24000      3.91000    -64.77000
12    -19.58000    -39.79000    -64.77000
12     36.87000      5.54000    -64.77000
12    -31.00000    106.33000    -64.77000
12    -49.60000     30.33000    -64.77000
12    -39.16000     68.17000    -63.77000
12    -43.40000     60.02000    -63.77000
12     58.74000    -65.56000    -63.77000
12     15.01000    -12.72000    -63.77000
12     -1.31000     80.24000    -63.77000
12     68.20000     57.08000    -62.77000
12     82.56000     76.32000    -62.77000
12     63.31000    126.55000    -62.77000
12     18.60000    123.29000    -62.77000
12    -30.02000     94.92000    -62.77000
12    -26.43000     35.23000    -62.77000
12    -11.75000    -47.62000    -62.77000
12     65.27000      1.30000    -62.77000
12     55.48000     34.90000    -62.77000
12     60.37000    -41.75000    -61.77000
12     59.07000     64.26000    -61.77000
12     87.13000     90.35000    -61.77000
12     92.02000    101.77000    -61.77000
12     74.40000    102.42000    -61.77000
12     24.47000    111.88000    -61.77000
12    -25.13000     64.91000    -61.77000
12     34.26000     17.61000    -61.77000
12     78.97000     59.04000    -60.77000
12     79.30000     65.23000    -60.77000
12     83.54000    -21.85000    -60.77000
12     13.05000    -67.84000    -60.77000
12     34.92000    -59.69000    -60.77000
12    -45.36000     34.25000    -60.77000
12     -1.31000    126.88000    -60.77000
12    -16.64000    -13.70000    -60.77000
12    -32.96000     26.75000    -59.77000
12    -32.31000    -18.92000    -59.77000
12    -15.66000     92.31000    -59.77000
12     53.19000     96.55000    -59.77000
12     82.23000     12.39000    -59.77000
12     90.07000     -6.85000    -59.77000
12     35.90000    -73.71000    -59.77000
12      7.18000    -59.36000    -59.77000
12     77.67000    -58.06000    -59.77000
12    -39.49000     16.31000    -59.77000
12    -34.92000     83.83000    -59.77000
12     54.50000    -11.42000    -59.77000
12     63.96000     96.87000    -59.77000
12    -42.42000     26.09000    -59.77000
12    -34.59000     37.51000    -59.77000
12     84.19000    -46.97000    -58.77000
12     74.73000    -45.99000    -58.77000
12     68.53000    -57.08000    -58.77000
12     66.90000    -64.58000    -58.77000
12     37.20000     99.48000    -58.77000
12    -18.60000    105.68000    -58.77000
12    -21.86000    -27.40000    -58.77000
12     69.18000     67.19000    -58.77000
12     69.51000    -38.16000    -58.77000
12     81.91000    -36.53000    -57.77000
12     73.75000     21.85000    -57.77000
12    -29.70000     75.02000    -57.77000
12      1.31000     67.19000    -57.77000
12     39.16000    -50.56000    -56.77000
12     46.01000    -70.45000    -56.77000
12    -31.00000     15.98000    -56.77000
12    -36.87000     47.95000    -56.77000
12     13.05000     51.54000    -56.77000
12     26.76000     54.47000    -56.77000
12     35.90000     60.67000    -56.77000
12    -30.35000     -2.94000    -55.77000
12    -34.59000     -9.46000    -55.77000
12      4.89000    -50.23000    -55.77000
12     10.44000    100.79000    -55.77000
12     74.40000     81.54000    -54.77000
12     75.38000    -17.29000    -54.77000
12     74.08000    -30.01000    -54.77000
12     54.82000    -54.47000    -54.77000
12     44.05000    -59.69000    -54.77000
12     27.09000    -66.87000    -54.77000
12     -0.00000    -30.99000    -54.77000
12    -15.01000    -24.79000    -54.77000
12    -16.32000     42.73000    -54.77000
12    -12.40000     68.82000    -54.77000
12     68.53000     77.30000    -54.77000
12     65.59000     86.76000    -54.77000
12      5.87000     13.05000    -54.77000
12     65.92000    -48.93000    -54.77000
12     14.68000    -60.02000    -54.77000
12     -0.00000    -22.18000    -54.77000
12     83.54000     28.38000    -54.77000
12     64.61000    -31.31000    -54.77000
12     27.41000    -48.93000    -54.77000
12     -0.98000     18.92000    -54.77000
12     -2.94000      5.54000    -54.77000
12    -28.06000     51.54000    -54.77000
12     -4.24000     63.60000    -54.77000
12     94.96000    -38.49000    -54.77000
12     97.90000    -30.01000    -54.77000
12    -20.56000     14.35000    -54.77000
12     45.03000    -21.20000    -54.77000
12     14.36000    -50.56000    -53.77000
12    -19.25000    -39.14000    -53.77000
12     -4.57000    -54.47000    -53.77000
12    -35.90000      4.89000    -53.77000
12     39.16000     10.11000    -53.77000
12     -1.63000     75.67000    -52.77000
12    -25.13000      3.59000    -52.77000
12     58.09000    -63.93000    -52.77000
12     65.59000     55.78000    -51.77000
12     63.31000    121.01000    -51.77000
12     47.64000    117.75000    -51.77000
12    -29.37000     95.89000    -51.77000
12     23.17000    125.58000    -51.77000
12     15.01000    121.99000    -51.77000
12     56.13000     34.25000    -51.77000
12     48.62000     35.23000    -51.77000
12     48.62000     41.10000    -51.77000
12     49.93000     69.80000    -51.77000
12     45.03000     74.69000    -51.77000
12     -5.87000    -40.12000    -51.77000
12     23.82000    -53.49000    -51.77000
12     65.92000     20.55000    -50.77000
12     60.70000    -44.36000    -50.77000
12     56.78000    -36.53000    -50.77000
12     -9.79000    -47.95000    -50.77000
12    -29.70000     65.23000    -50.77000
12     39.81000     24.46000    -50.77000
12     18.93000    100.79000    -50.77000
12     -2.61000    115.79000    -50.77000
12     24.80000      8.15000    -50.77000
12     15.01000     11.09000    -50.77000
12    -18.60000      2.94000    -50.77000
12     85.50000     82.20000    -50.77000
12     84.52000     90.35000    -50.77000
12     81.91000     98.50000    -50.77000
12    -23.82000     84.80000    -50.77000
12     35.57000    -63.60000    -49.77000
12     29.70000    -55.78000    -49.77000
12     76.03000     61.32000    -49.77000
12     76.69000     72.74000    -49.77000
12    -20.56000    -13.70000    -49.77000
12     18.93000    -69.15000    -49.77000
12     38.83000    106.01000    -49.77000
12     87.46000    -20.22000    -49.77000
12      7.18000     38.49000    -49.77000
12     47.32000     -1.96000    -49.77000
12     31.00000      1.63000    -49.77000
12     62.98000     67.84000    -49.77000
12    -43.08000     36.21000    -49.77000
12     86.80000     45.99000    -48.77000
12    -14.03000     94.92000    -48.77000
12     56.45000    100.13000    -48.77000
12     71.47000    105.35000    -48.77000
12      6.53000    -61.32000    -48.77000
12     36.87000    -72.74000    -48.77000
12     75.71000    -53.82000    -48.77000
12    -37.20000     26.42000    -48.77000
12    -28.06000    -19.90000    -48.77000
12     81.26000     15.98000    -48.77000
12    -34.59000     38.49000    -48.77000
12    -35.57000     80.89000    -48.77000
12    -34.92000     86.44000    -48.77000
12     56.13000     92.96000    -48.77000
12     69.18000    -38.81000    -47.77000
12     77.34000    -43.38000    -47.77000
12     64.94000    -58.06000    -47.77000
12     85.50000    -48.60000    -47.77000
12     52.86000     -8.48000    -47.77000
12    -25.13000    -26.75000    -47.77000
12      8.48000     80.24000    -47.77000
12     32.63000    101.11000    -47.77000
12     71.47000     23.48000    -46.77000
12     82.56000    -33.60000    -46.77000
12      6.53000    -36.53000    -46.77000
12    -27.09000     72.41000    -45.77000
12     15.66000     54.80000    -45.77000
12    -29.37000     14.68000    -45.77000
12     43.08000    -67.52000    -45.77000
12     70.81000     93.29000    -45.77000
12     36.87000     64.58000    -45.77000
12     31.98000     57.41000    -45.77000
12    -12.40000    -32.29000    -44.77000
12    -13.38000     53.49000    -44.77000
12     10.77000     99.16000    -44.77000
12      1.31000    -19.24000    -43.77000
12     -1.63000    -29.68000    -43.77000
12    -26.76000     -5.22000    -43.77000
12     49.60000    -61.65000    -43.77000
12     55.15000    -54.80000    -43.77000
12     69.18000    -30.66000    -43.77000
12     77.01000    -18.59000    -43.77000
12     84.85000     27.40000    -43.77000
12     68.53000     78.61000    -43.77000
12     73.10000     84.15000    -43.77000
12    -16.64000     45.34000    -43.77000
12      1.31000     13.70000    -43.77000
12     -8.81000     20.87000    -43.77000
12     43.08000    -11.09000    -43.77000
12     49.28000    -16.31000    -43.77000
12     26.11000    -45.34000    -43.77000
12     41.44000    -58.38000    -43.77000
12     25.45000    -63.28000    -43.77000
12    -10.77000    -24.14000    -43.77000
12     -6.20000     66.54000    -43.77000
12    -15.66000     66.87000    -43.77000
12     78.32000     50.23000    -43.77000
12     50.58000    110.57000    -43.77000
12    -22.52000    102.42000    -43.77000
12      0.65000     -0.98000    -43.77000
12    -39.16000     13.37000    -43.77000
12     -4.89000    -51.54000    -42.77000
12     44.38000     14.68000    -42.77000
12     10.44000     16.31000    -42.77000
12    -33.61000      5.87000    -42.77000
12     63.63000    -28.05000    -42.77000
12     67.22000    -48.93000    -42.77000
12     13.71000    -49.90000    -42.77000
12     42.10000    -24.14000    -42.77000
12     64.29000     84.80000    -42.77000
12    -21.54000    -36.86000    -42.77000
12     -0.33000     74.37000    -41.77000
12    -26.11000     23.81000    -41.77000
12    -30.02000     51.54000    -41.77000
12     76.03000     30.33000    -41.77000
12     77.01000    -10.11000    -40.77000
12     64.94000     54.80000    -40.77000
12     65.59000     60.34000    -40.77000
12     40.46000     73.71000    -40.77000
12     51.56000     33.60000    -40.77000
12     61.35000    -46.64000    -39.77000
12    -14.03000    -43.71000    -39.77000
12     19.91000    -57.08000    -39.77000
12    -34.59000     64.91000    -39.77000
12    -26.43000     90.35000    -39.77000
12     16.64000     99.81000    -39.77000
12     20.88000      9.13000    -39.77000
12    -15.01000      1.63000    -39.77000
12     63.63000     20.87000    -39.77000
12     51.23000     64.91000    -39.77000
12     17.30000    -22.51000    -38.77000
12     32.31000    -56.75000    -38.77000
12     16.32000    -63.93000    -38.77000
12     77.01000     74.04000    -38.77000
12     67.22000     70.45000    -38.77000
12    -18.60000    -21.53000    -38.77000
12    -21.21000    -12.07000    -38.77000
12      5.22000    -52.84000    -38.77000
12     57.11000    -36.86000    -38.77000
12      4.24000     39.14000    -38.77000
12     27.41000      5.87000    -38.77000
12     53.84000     91.33000    -37.77000
12    -10.44000     97.85000    -37.77000
12    -15.01000     87.74000    -37.77000
12    -30.35000     82.52000    -37.77000
12    -38.18000     38.16000    -37.77000
12    -39.81000     29.36000    -37.77000
12      8.48000    -62.95000    -37.77000
12     76.03000    -57.08000    -37.77000
12      0.65000    -59.69000    -37.77000
12     21.21000     19.24000    -37.77000
12     76.03000     15.66000    -37.77000
12     22.19000     35.88000    -37.77000
12    -20.88000     12.07000    -37.77000
12    -29.70000    -15.98000    -37.77000
12     51.56000     -1.63000    -37.77000
12     58.09000     69.47000    -37.77000
12     40.79000    104.05000    -37.77000
12     47.64000     80.24000    -37.77000
12     67.22000      5.54000    -37.77000
12     13.38000      3.91000    -37.77000
12     40.14000     29.03000    -37.77000
12     58.41000    -17.29000    -37.77000
12     15.99000     64.58000    -37.77000
12     -2.94000    -10.44000    -37.77000
12    -31.65000     35.88000    -37.77000
12     33.61000    -69.80000    -37.77000
12      9.46000     82.20000    -36.77000
12     29.70000    -16.31000    -36.77000
12     76.69000    -41.42000    -36.77000
12     34.59000    101.11000    -35.77000
12     78.64000    -31.64000    -35.77000
12     64.61000    -56.43000    -35.77000
12      8.16000    -38.16000    -35.77000
12     39.16000     64.58000    -34.77000
12     29.37000     57.73000    -34.77000
12    -12.07000    -32.94000    -33.77000
12     56.13000     -9.13000    -33.77000
12    -25.45000     75.35000    -33.77000
12    -29.37000     15.98000    -32.77000
12    -30.35000     -2.28000    -32.77000
12     -0.00000    -32.29000    -32.77000
12     -0.98000    -20.87000    -32.77000
12     24.15000    -44.36000    -32.77000
12     42.42000    -60.99000    -32.77000
12     26.76000    -65.56000    -32.77000
12     84.19000     28.38000    -32.77000
12     71.47000     25.44000    -32.77000
12    -17.30000     48.93000    -32.77000
12    -16.64000     67.19000    -32.77000
12     77.01000     62.62000    -32.77000
12     49.93000    -57.08000    -32.77000
12     67.88000    -37.51000    -32.77000
12     46.66000    -12.07000    -32.77000
12      1.31000      8.15000    -32.77000
12     56.45000     50.23000    -32.77000
12     15.34000    -34.90000    -32.77000
12     72.12000    -25.44000    -32.77000
12    -10.44000     10.76000    -32.77000
12     61.02000    -26.75000    -31.77000
12     39.81000    -27.07000    -31.77000
12     15.66000    -51.54000    -31.77000
12     -8.16000    -50.88000    -31.77000
12     10.12000     15.98000    -31.77000
12    -31.33000      7.18000    -31.77000
12     72.77000     51.21000    -31.77000
12      1.31000     17.94000    -31.77000
12     45.03000     17.94000    -31.77000
12     53.84000    -49.90000    -31.77000
12    -11.42000    -26.09000    -31.77000
12    -11.42000    -19.24000    -31.77000
12     34.59000     36.53000    -31.77000
12    -20.23000     22.83000    -31.77000
12      1.31000     64.58000    -30.77000
12      1.31000     75.35000    -30.77000
12     28.39000     23.81000    -29.77000
12     63.63000     56.10000    -29.77000
12     65.27000     61.97000    -29.77000
12     41.77000     75.02000    -28.77000
12     54.50000     63.60000    -28.77000
12     48.62000     31.64000    -28.77000
12     61.68000     21.53000    -28.77000
12     76.69000     31.96000    -28.77000
12     68.85000    -46.97000    -28.77000
12     19.58000      9.79000    -28.77000
12     -5.22000     -3.26000    -28.77000
12    -11.75000     -0.00000    -28.77000
12    -20.23000      3.26000    -28.77000
12     13.71000     41.75000    -28.77000
12     31.98000    -42.40000    -28.77000
12     23.17000    -53.49000    -28.77000
12     51.23000    -31.31000    -28.77000
12     13.05000     24.14000    -28.77000
12     18.27000     98.83000    -28.77000
12     31.33000    -56.43000    -27.77000
12      2.94000     35.55000    -27.77000
12     26.76000      5.54000    -27.77000
12    -19.25000    -12.39000    -27.77000
12    -25.78000     -8.15000    -27.77000
12     11.75000    -24.79000    -27.77000
12     60.04000    -36.53000    -27.77000
12     60.37000    -17.61000    -26.77000
12     50.25000     10.11000    -26.77000
12     40.46000     27.07000    -26.77000
12     22.84000     33.60000    -26.77000
12     21.54000     18.27000    -26.77000
12      9.14000      6.52000    -26.77000
12     -3.59000    -11.42000    -26.77000
12     20.23000    -28.38000    -26.77000
12    -21.21000     12.39000    -26.77000
12      5.87000    -44.69000    -26.77000
12     10.12000     32.29000    -25.77000
12     70.81000     18.92000    -24.77000
12     65.59000    -57.08000    -24.77000
12     36.22000     69.15000    -23.77000
12      7.18000    -55.45000    -23.77000
12     55.15000     -4.89000    -22.77000
12     31.98000     55.45000    -22.77000
12     80.28000    -34.25000    -21.77000
12     50.25000    -56.75000    -21.77000
12     43.40000    -56.43000    -21.77000
12     18.60000    -37.18000    -21.77000
12      6.85000    -34.90000    -21.77000
12     53.84000    -12.72000    -21.77000
12     40.79000    -14.35000    -21.77000
12     85.82000     24.46000    -21.77000
12     -9.46000      6.52000    -21.77000
12    -10.77000     15.66000    -21.77000
12     -2.61000    -33.60000    -21.77000
12     -1.63000    -24.14000    -21.77000
12     70.81000    -27.40000    -21.77000
12      8.16000     15.00000    -20.77000
12     56.13000    -48.93000    -20.77000
12     17.62000    -46.97000    -20.77000
12     41.12000    -23.81000    -20.77000
12    -11.75000    -25.44000    -20.77000
12     70.81000     59.69000    -18.77000
12     77.99000     28.05000    -17.77000
12     60.04000    -29.03000    -17.77000
12     31.65000     19.57000    -17.77000
12     15.66000      7.50000    -17.77000
12     31.33000    -37.18000    -17.77000
12     22.19000    -55.78000    -17.77000
12    -17.62000     -0.00000    -17.77000
12     47.64000     -3.26000    -17.77000
12     12.40000     20.55000    -17.77000
12     56.78000     22.51000    -17.77000
12     24.47000      2.94000    -16.77000
12     31.00000      3.59000    -16.77000
12     24.47000     10.11000    -16.77000
12      1.63000     35.23000    -16.77000
12     59.39000    -36.86000    -16.77000
12     34.59000    -53.17000    -16.77000
12     26.76000    -46.32000    -16.77000
12     52.21000    -27.40000    -16.77000
12     60.70000    -17.94000    -15.77000
12     25.78000     32.94000    -15.77000
12     43.08000     24.46000    -15.77000
12     47.64000      9.79000    -15.77000
12     25.45000    -22.83000    -15.77000
12     17.62000    -27.07000    -15.77000
12     -4.89000    -11.74000    -15.77000
12      6.85000      6.85000    -15.77000
12     69.51000    -46.64000    -15.77000
12     40.14000     32.94000    -15.77000
12     60.37000     59.69000    -15.77000
12    -18.60000     11.09000    -15.77000
12     49.60000    -21.20000    -14.77000
12     -8.16000     -1.63000    -14.77000
12      4.89000    -45.34000    -12.77000
12     28.39000    -60.34000    -11.77000
12     55.15000     -8.48000    -10.77000
12     66.90000    -28.70000    -10.77000
12     42.75000    -53.49000    -10.77000
12     62.65000    -58.38000    -10.77000
12     72.12000    -39.14000    -10.77000
12     46.34000    -61.32000    -10.77000
12      9.46000    -57.73000    -10.77000
12     13.05000    -36.21000    -10.77000
12     -2.94000    -34.25000    -10.77000
12    -14.68000    -14.03000    -10.77000
12     -9.79000     11.74000    -10.77000
12     16.32000    -47.62000     -9.77000
12     58.74000    -50.56000     -9.77000
12     54.17000    -55.78000     -9.77000
12     -9.14000    -25.44000     -9.77000
12     10.12000     14.03000     -9.77000
12      3.59000    -28.70000     -7.77000
12     17.30000     19.57000     -6.77000
12     46.66000     -5.87000     -6.77000
12     35.24000    -41.42000     -6.77000
12     79.95000     27.72000     -6.77000
12     61.35000    -35.55000     -5.77000
12     25.13000      5.22000     -5.77000
12     25.45000    -50.88000     -5.77000
12     25.78000     13.70000     -4.77000
12     59.07000    -16.96000     -4.77000
12     71.79000    -49.58000     -4.77000
12     -4.24000    -13.05000     -3.77000
12     51.89000    -26.09000     -3.77000
11     35.24000     28.05000   -145.77000
11     42.10000    107.96000   -139.77000
11     54.82000     30.33000   -137.77000
11     10.77000     43.05000   -134.77000
11     34.26000     27.07000   -134.77000
11     47.32000     31.64000   -134.77000
11     44.05000     87.74000   -134.77000
11     14.03000    106.66000   -132.77000
11     26.76000     30.66000   -132.77000
11     17.95000     43.05000   -132.77000
11     -0.98000     22.51000   -131.77000
11     25.45000     68.82000   -131.77000
11     15.34000     75.02000   -131.77000
11     13.71000     91.98000   -129.77000
11     51.89000     74.04000   -129.77000
11     41.44000     29.03000   -129.77000
11     13.71000     36.53000   -129.77000
11     30.35000    -11.09000   -128.77000
11     41.44000     54.80000   -128.77000
11     45.36000    107.96000   -128.77000
11     10.44000    101.11000   -125.77000
11     56.13000     29.68000   -125.77000
11      8.48000     42.08000   -122.77000
11     42.75000     86.76000   -120.77000
11     30.02000     31.64000   -120.77000
11     19.91000     70.45000   -118.77000
11     14.68000     37.84000   -117.77000
11     13.05000     75.35000   -117.77000
11      1.96000     70.78000   -117.77000
11     -3.26000     76.65000   -117.77000
11     52.21000     75.67000   -117.77000
11     44.38000    108.62000   -117.77000
11     55.80000     27.07000   -114.77000
11     44.71000     27.72000   -114.77000
11     10.77000    101.11000   -114.77000
11     31.65000    -14.03000   -114.77000
11     31.98000    -21.53000   -114.77000
11      3.26000    -24.14000   -114.77000
11     16.32000     44.36000   -114.77000
11     22.84000     78.28000   -114.77000
11     22.84000     91.33000   -114.77000
11    -27.74000     83.17000   -112.77000
11     43.73000     55.12000   -112.77000
11     37.53000     22.51000   -110.77000
11     43.40000    -22.83000   -110.77000
11      2.61000     25.12000   -109.77000
11     45.03000     78.28000   -108.77000
11     49.28000     89.37000   -108.77000
11    -27.41000     -2.94000   -107.77000
11    -22.19000     -2.61000   -107.77000
11     50.25000     42.73000   -106.77000
11     10.77000     38.16000   -106.77000
11      9.14000     43.05000   -106.77000
11     15.01000     73.71000   -106.77000
11     15.66000     82.20000   -106.77000
11     -6.53000     73.39000   -106.77000
11     10.12000     98.50000   -103.77000
11     32.31000    -15.33000   -103.77000
11     50.58000     58.06000   -103.77000
11     -0.33000     68.50000   -103.77000
11     27.74000     26.75000   -102.77000
11     15.34000     43.05000   -102.77000
11     50.58000     26.09000   -102.77000
11     21.21000     88.39000   -102.77000
11     20.23000     75.67000   -102.77000
11     70.49000     28.05000   -101.77000
11     60.70000      7.83000   -100.77000
11    -31.00000     86.44000    -99.77000
11     45.03000     53.17000    -99.77000
11     45.69000     33.60000    -99.77000
11     35.24000     43.71000    -99.77000
11     41.44000     20.22000    -99.77000
11     32.96000     25.12000    -99.77000
11     39.81000    -23.81000    -99.77000
11      6.20000     24.14000    -98.77000
11      3.26000     30.01000    -98.77000
11     20.56000     67.84000    -97.77000
11     45.03000     80.89000    -97.77000
11    -18.60000     81.54000    -96.77000
11    -16.97000     65.56000    -96.77000
11    -23.50000     -6.20000    -96.77000
11    -29.04000     11.09000    -96.77000
11    -22.52000    -36.21000    -96.77000
11     18.93000     60.99000    -95.77000
11     50.91000     41.75000    -95.77000
11      7.18000     41.10000    -95.77000
11     41.77000    -17.29000    -95.77000
11     10.12000     68.17000    -95.77000
11     51.56000     87.41000    -95.77000
11     -0.65000    110.25000    -95.77000
11     44.38000     73.06000    -94.77000
11     31.98000     89.70000    -94.77000
11     28.39000     65.56000    -93.77000
11     11.10000     35.55000    -93.77000
11     48.30000    -23.81000    -92.77000
11     65.27000     36.53000    -92.77000
11     41.12000     87.74000    -92.77000
11      6.85000     97.85000    -91.77000
11     15.99000     42.73000    -91.77000
11     -2.94000     68.82000    -91.77000
11     15.34000     91.65000    -91.77000
11     50.58000     62.95000    -90.77000
11     23.17000     26.42000    -90.77000
11     72.12000     17.61000    -89.77000
11     61.68000     10.44000    -89.77000
11     91.37000     15.98000    -89.77000
11     75.71000     30.66000    -89.77000
11     32.31000     25.12000    -88.77000
11      4.24000     -5.54000    -88.77000
11     -6.85000    -32.29000    -88.77000
11     -8.16000    -42.40000    -88.77000
11     44.05000    -47.29000    -91.77000
11     34.92000    -49.90000    -91.77000
11     28.39000     45.99000    -91.77000
11      8.16000     15.66000    -90.77000
11     44.05000     43.71000    -89.77000
11     22.84000    100.13000    -88.77000
11     40.79000     22.83000    -87.77000
11      8.48000     25.44000    -87.77000
11     18.60000     70.13000    -86.77000
11     51.89000     54.47000    -86.77000
11    -32.63000     85.78000    -86.77000
11     -6.85000    115.79000    -86.77000
11     46.66000     81.22000    -86.77000
11     -1.63000     22.18000    -85.77000
11     62.98000     23.81000    -85.77000
11    -23.82000     -5.87000    -85.77000
11      2.94000     30.66000    -84.77000
11      7.51000     65.89000    -84.77000
11     15.99000     60.67000    -84.77000
11     41.44000    -17.29000    -84.77000
11     51.89000     41.10000    -84.77000
11      8.48000     47.62000    -83.77000
11    -11.10000     34.25000    -83.77000
11    -19.58000     75.02000    -82.77000
11     65.27000     36.21000    -81.77000
11     50.58000    -23.16000    -81.77000
11     44.71000    -26.75000    -81.77000
11      9.14000     35.55000    -81.77000
11     16.97000     92.31000    -80.77000
11     12.40000    100.46000    -80.77000
11     41.44000     87.09000    -80.77000
11     28.72000     48.93000    -80.77000
11     21.86000     39.47000    -80.77000
11     14.68000     28.38000    -80.77000
11     -4.57000     52.19000    -80.77000
11     42.75000    -47.62000    -80.77000
11     15.01000    -40.77000    -80.77000
11     22.52000    -26.75000    -80.77000
11    -15.01000     10.76000    -80.77000
11    -17.62000      2.28000    -80.77000
11    -22.52000     16.96000    -80.77000
11     32.63000     18.59000    -80.77000
11     15.66000     18.27000    -80.77000
11     -2.94000     39.47000    -80.77000
11     55.15000     75.67000    -79.77000
11     -3.92000     96.55000    -79.77000
11     -1.96000    108.29000    -79.77000
11      6.20000     58.38000    -79.77000
11     33.61000     37.51000    -79.77000
11     25.13000     29.36000    -79.77000
11     56.78000     11.74000    -78.77000
11     92.35000     13.05000    -78.77000
11     68.20000     15.33000    -78.77000
11     73.75000     31.96000    -78.77000
11     59.07000     43.38000    -77.77000
11     32.31000     28.38000    -77.77000
11      7.51000     -6.85000    -77.77000
11      5.55000      9.13000    -77.77000
11     -7.51000    -44.03000    -77.77000
11     38.18000    -25.12000    -76.77000
11     20.23000     65.89000    -76.77000
11    -26.11000     97.85000    -76.77000
11     -9.46000     81.54000    -76.77000
11     77.99000     44.03000    -75.77000
11     47.64000     74.37000    -75.77000
11     39.49000     46.64000    -75.77000
11     74.73000    112.86000    -74.77000
11     55.80000     37.18000    -73.77000
11     52.54000     42.08000    -73.77000
11     -7.51000     30.66000    -72.77000
11     17.62000     83.50000    -70.77000
11     75.38000      6.52000    -70.77000
11     64.94000     35.23000    -70.77000
11      7.83000     37.84000    -70.77000
11     49.28000    -17.61000    -70.77000
11     47.64000    -29.03000    -70.77000
11     23.50000    -40.77000    -70.77000
11      3.59000     28.38000    -70.77000
11     38.18000     53.17000    -70.77000
11     38.83000     62.62000    -70.77000
11     27.09000     76.98000    -70.77000
11     26.76000     88.72000    -70.77000
11     52.86000     50.88000    -70.77000
11      3.59000     19.24000    -70.77000
11     50.91000     23.16000    -70.77000
11     57.43000     88.07000    -70.77000
11     -7.83000    116.44000    -70.77000
11     70.16000     -4.24000    -70.77000
11     16.64000     22.51000    -69.77000
11     16.64000     31.96000    -69.77000
11     42.75000     86.76000    -69.77000
11     17.62000     93.61000    -69.77000
11     15.01000    102.09000    -69.77000
11    -20.56000     76.98000    -69.77000
11     27.41000     48.27000    -69.77000
11     22.19000     41.10000    -69.77000
11      0.33000     46.64000    -69.77000
11     -1.63000     38.16000    -69.77000
11     45.36000    -48.27000    -69.77000
11     30.35000    -26.75000    -69.77000
11     21.54000    -22.51000    -69.77000
11     -2.61000    -36.21000    -69.77000
11    -17.30000      3.91000    -69.77000
11    -25.13000     18.59000    -69.77000
11    -14.36000     34.25000    -69.77000
11     -8.81000     48.60000    -69.77000
11     36.87000     34.25000    -68.77000
11     -1.96000    107.31000    -68.77000
11     72.12000     35.88000    -67.77000
11     62.98000     18.59000    -67.77000
11     56.13000      7.50000    -67.77000
11     10.12000     59.04000    -67.77000
11     38.18000    -31.96000    -67.77000
11     32.96000     29.36000    -66.77000
11     60.70000     44.36000    -66.77000
11      6.85000      5.54000    -66.77000
11      8.81000     -2.94000    -66.77000
11     39.81000    -11.74000    -66.77000
11    -22.19000    -18.27000    -66.77000
11    -10.44000    -36.21000    -66.77000
11     67.88000    -12.72000    -66.77000
11    -11.10000     22.18000    -66.77000
11     15.01000    -41.42000    -65.77000
11     17.95000     65.56000    -65.77000
11     17.62000     71.76000    -65.77000
11     23.50000     17.61000    -65.77000
11     54.82000     16.63000    -65.77000
11     70.81000     45.01000    -64.77000
11     70.16000    113.83000    -63.77000
11     38.83000     43.38000    -63.77000
11      5.87000    110.57000    -63.77000
11     -3.59000     93.61000    -63.77000
11     62.00000    -24.14000    -62.77000
11     12.07000    -31.31000    -62.77000
11    -19.58000     21.20000    -62.77000
11    -26.76000     28.70000    -62.77000
11     79.62000     37.84000    -62.77000
11     52.54000     43.38000    -62.77000
11     14.36000     42.08000    -62.77000
11      5.55000     52.51000    -62.77000
11     33.61000     44.69000    -62.77000
11     29.37000     34.25000    -62.77000
11     66.57000     28.38000    -62.77000
11     35.57000     88.72000    -61.77000
11     11.42000     73.71000    -61.77000
11      9.14000     80.89000    -61.77000
11     54.17000     -0.65000    -60.77000
11     76.69000      0.98000    -60.77000
11     18.27000     82.85000    -59.77000
11     25.13000     73.06000    -59.77000
11     55.80000     85.46000    -59.77000
11     -5.87000     27.40000    -59.77000
11     -9.14000     36.53000    -59.77000
11     52.86000     26.09000    -59.77000
11      3.59000     25.77000    -59.77000
11     21.54000    -42.08000    -59.77000
11     36.87000    -40.45000    -59.77000
11      3.26000    -43.38000    -59.77000
11     21.86000     -9.46000    -59.77000
11     16.97000     -2.94000    -59.77000
11     48.62000    -28.70000    -59.77000
11     53.52000    -22.51000    -59.77000
11     65.27000     36.53000    -59.77000
11     27.09000     80.56000    -59.77000
11     39.49000     54.47000    -58.77000
11     15.34000     30.99000    -58.77000
11     -1.96000     40.45000    -58.77000
11      3.26000     46.32000    -58.77000
11     25.78000    -31.31000    -58.77000
11     45.69000    -45.01000    -58.77000
11     19.91000    -21.53000    -58.77000
11     65.27000      8.48000    -58.77000
11     44.05000     87.09000    -58.77000
11     18.93000     88.39000    -58.77000
11     14.36000    106.98000    -58.77000
11    -17.30000     30.01000    -58.77000
11     16.97000     22.83000    -58.77000
11     53.52000     51.54000    -58.77000
11     22.84000     45.01000    -58.77000
11     36.87000    -33.27000    -56.77000
11     33.94000    -25.77000    -56.77000
11     87.46000     17.94000    -56.77000
11     59.07000     76.00000    -56.77000
11     -4.24000     52.19000    -56.77000
11     -8.16000     45.34000    -56.77000
11    -20.23000     59.69000    -56.77000
11     61.02000     44.69000    -55.77000
11     21.54000     62.30000    -54.77000
11     34.92000     33.92000    -51.77000
11     33.29000     43.38000    -51.77000
11     73.42000     43.05000    -51.77000
11     13.71000    -35.23000    -51.77000
11      9.46000    -13.70000    -51.77000
11     -3.59000    -10.44000    -51.77000
11    -11.10000     -7.50000    -50.77000
11    -12.40000      9.46000    -50.77000
11     62.33000    -20.22000    -50.77000
11     65.27000     -1.96000    -50.77000
11     67.55000     13.70000    -50.77000
11     53.84000      8.15000    -50.77000
11     46.34000     55.12000    -50.77000
11     41.44000     43.38000    -50.77000
11     13.71000     73.39000    -50.77000
11    -17.95000     22.18000    -50.77000
11     31.65000     24.14000    -50.77000
11     55.80000     21.85000    -48.77000
11     19.91000     80.56000    -48.77000
11     26.43000     69.47000    -48.77000
11     29.04000     78.61000    -48.77000
11     81.91000      0.33000    -48.77000
11     -8.81000     33.27000    -47.77000
11    -15.34000     29.68000    -47.77000
11     13.71000     32.62000    -47.77000
11     66.24000     32.94000    -47.77000
11     37.20000     85.78000    -47.77000
11     24.15000     94.92000    -47.77000
11     11.10000    110.90000    -47.77000
11     48.95000    -47.29000    -47.77000
11     44.38000    -36.53000    -47.77000
11     19.25000     -3.26000    -47.77000
11     68.20000     43.38000    -46.77000
11     14.36000     24.14000    -46.77000
11     37.20000    -33.27000    -45.77000
11     36.55000    -44.36000    -45.77000
11     89.41000     15.66000    -45.77000
11     89.09000      4.24000    -45.77000
11      0.98000     44.36000    -45.77000
11     -4.24000     55.12000    -45.77000
11     27.74000    -33.60000    -45.77000
11     57.11000     78.93000    -44.77000
11     61.02000     47.62000    -44.77000
11     11.42000     47.29000    -43.77000
11     36.22000     11.09000    -42.77000
11     20.56000     50.56000    -42.77000
11    -21.86000     38.16000    -42.77000
11      2.61000     30.99000    -42.77000
11     35.90000     49.25000    -41.77000
11      8.48000     91.00000    -41.77000
11     54.50000     58.71000    -40.77000
11     80.93000     10.11000    -40.77000
11      6.20000    -12.72000    -40.77000
11      7.18000     -2.94000    -40.77000
11     -0.65000    -40.77000    -40.77000
11     24.47000    -26.75000    -40.77000
11     40.14000     44.36000    -39.77000
11     27.41000     46.64000    -39.77000
11     45.03000     54.80000    -39.77000
11     73.10000     40.45000    -39.77000
11    -14.68000     -7.18000    -39.77000
11     71.47000     -1.96000    -39.77000
11     62.00000      5.54000    -39.77000
11     68.85000     12.07000    -39.77000
11     25.45000     71.43000    -37.77000
11     18.60000     76.32000    -37.77000
11     22.19000     83.50000    -37.77000
11     54.50000     24.46000    -37.77000
11     60.04000     37.18000    -36.77000
11    -14.36000     29.03000    -36.77000
11     -9.46000     36.86000    -36.77000
11     20.56000     -4.24000    -36.77000
11     67.88000     40.12000    -35.77000
11     43.08000    -41.42000    -35.77000
11     46.66000     40.12000    -35.77000
11      0.65000     46.97000    -34.77000
11     -3.59000     54.47000    -34.77000
11     86.80000     15.66000    -34.77000
11     39.16000    -36.21000    -34.77000
11     23.82000    -34.57000    -34.77000
11     42.10000    -50.56000    -34.77000
11     38.83000      3.26000    -33.77000
11     79.30000     -2.94000    -33.77000
11     90.07000      4.57000    -33.77000
11     26.11000     91.65000    -33.77000
11     13.05000    106.98000    -33.77000
11     -5.55000     25.12000    -33.77000
11     62.00000     45.01000    -33.77000
11     31.33000     84.15000    -33.77000
11     30.02000     76.32000    -33.77000
11     58.09000     76.32000    -33.77000
11     16.32000     87.09000    -33.77000
11     34.59000     27.07000    -33.77000
11     29.04000     38.49000    -33.77000
11     13.71000     53.82000    -32.77000
11     31.65000    -31.31000    -31.77000
11     22.19000     56.75000    -30.77000
11     20.56000     47.29000    -30.77000
11    -19.91000     36.53000    -30.77000
11     33.94000     10.44000    -29.77000
11     32.31000     18.92000    -29.77000
11      6.53000     -7.18000    -29.77000
11      7.18000    -16.63000    -29.77000
11     63.96000     -4.24000    -29.77000
11     37.85000     45.66000    -28.77000
11     45.03000     55.12000    -28.77000
11     28.06000     48.27000    -28.77000
11     77.01000     42.40000    -28.77000
11     69.51000     -4.24000    -27.77000
11     81.91000     10.44000    -27.77000
11     55.48000     13.70000    -27.77000
11     23.17000     83.50000    -26.77000
11     15.99000     78.28000    -26.77000
11     22.52000     71.11000    -26.77000
11     58.09000     29.68000    -26.77000
11      3.26000     24.14000    -26.77000
11     16.32000     -4.89000    -25.77000
11    -14.03000     25.77000    -25.77000
11     48.62000     39.14000    -24.77000
11     44.71000    -37.18000    -23.77000
11     43.08000    -49.90000    -23.77000
11     67.88000     39.47000    -22.77000
11     58.41000     40.77000    -22.77000
11      1.96000     44.69000    -22.77000
11     -3.59000     51.54000    -22.77000
11     -4.89000     23.81000    -21.77000
11     37.85000      4.89000    -21.77000
11      5.55000     -7.83000    -16.77000
11     26.76000     61.97000   -118.77000
11     15.66000     62.62000   -118.77000
11     10.44000     68.17000   -118.77000
11     53.19000     12.72000   -115.77000
