# Supplementary material for: Design Principles of Pancreatic Islets: Glucose-Dependent Coordination of Hormone Pulses
Source: PLoS One. 2016 Apr 1;11(4):e0152446. doi: 10.1371/journal.pone.0152446 (PMC4818077; doi:10.1371/journal.pone.0152446)
Supplement: S2 Dataset — Three-dimensional coordinates of α and β cells within human islets (n = 28). Columns represent types, x, y, and z coordinates (μm) of cells (rows) within an islet. The numbers of the first column are 11 (α cell) and 12 (β cell). (ZIP) [file pone.0152446.s010.zip › Human/H27.txt]

12    175.89000   -190.16000      0.00000
12    238.87000   -199.29000   -137.00000
12    227.45000   -185.92000   -137.00000
12    183.72000   -152.65000   -137.00000
12    182.74000   -175.15000   -137.00000
12    201.67000   -196.68000   -137.00000
12    219.94000   -201.90000   -137.00000
12    226.80000   -197.01000   -137.00000
12    252.25000   -130.79000   -137.00000
12    255.51000   -150.04000   -137.00000
12    232.34000   -155.58000   -137.00000
12    246.05000   -164.72000   -137.00000
12    219.94000   -158.19000   -136.00000
12    213.42000   -176.46000   -136.00000
12    195.80000   -147.76000   -136.00000
12    195.80000   -132.43000   -136.00000
12    186.01000   -167.33000   -136.00000
12    258.12000   -170.59000   -136.00000
12    266.61000   -162.43000   -136.00000
12    227.12000   -178.09000   -136.00000
12    242.46000   -183.31000   -136.00000
12    194.49000   -159.82000   -136.00000
12    263.35000   -181.03000   -136.00000
12    220.60000   -190.81000   -136.00000
12    198.73000   -188.20000   -135.00000
12    192.53000   -175.81000   -135.00000
12    179.48000   -145.47000   -135.00000
12    252.58000   -139.28000   -135.00000
12    244.09000   -128.51000   -135.00000
12    179.81000   -205.81000   -135.00000
12    176.87000   -158.85000   -135.00000
12    201.67000   -141.23000   -135.00000
12    202.65000   -134.06000   -135.00000
12    263.35000   -218.21000   -131.00000
12    273.46000   -219.84000   -131.00000
12    178.50000   -108.62000   -130.00000
12    265.96000   -210.38000   -129.00000
12    268.57000   -142.86000   -129.00000
12    215.38000   -121.34000   -128.00000
12    195.80000   -121.99000   -128.00000
12    204.93000   -109.59000   -128.00000
12    199.06000   -211.36000   -127.00000
12    218.31000   -245.93000   -127.00000
12    153.37000   -161.13000   -126.00000
12    238.22000   -150.04000   -126.00000
12    249.31000   -167.00000   -126.00000
12    226.80000   -200.60000   -126.00000
12    295.98000   -142.54000   -126.00000
12    291.74000   -172.87000   -125.00000
12    225.82000   -188.20000   -125.00000
12    217.99000   -188.53000   -125.00000
12    217.66000   -182.33000   -125.00000
12    268.24000   -160.80000   -125.00000
12    255.19000   -150.69000   -125.00000
12    230.39000   -158.52000   -125.00000
12    195.80000   -159.17000   -125.00000
12    187.64000   -154.61000   -124.00000
12    192.86000   -131.77000   -125.00000
12    243.77000   -133.08000   -124.00000
12    256.49000   -132.75000   -124.00000
12    200.36000   -195.05000   -124.00000
12    198.08000   -187.87000   -124.00000
12    230.71000   -178.09000   -124.00000
12    244.42000   -194.07000   -124.00000
12    243.44000   -203.53000   -124.00000
12    261.06000   -204.18000   -124.00000
12    215.05000   -202.23000   -124.00000
12    181.76000   -211.03000   -124.00000
12    178.83000   -204.51000   -124.00000
12    173.93000   -198.31000   -124.00000
12    186.33000   -167.33000   -124.00000
12    181.44000   -164.39000   -124.00000
12    181.11000   -147.76000   -124.00000
12    199.71000   -141.23000   -124.00000
12    201.34000   -131.12000   -124.00000
12    166.75000   -166.02000   -124.00000
12    170.02000   -150.37000   -124.00000
12    162.84000   -184.29000   -124.00000
12    254.21000   -143.19000   -124.00000
12    265.96000   -170.26000   -124.00000
12    240.83000   -158.52000   -124.00000
12    248.99000   -127.53000   -124.00000
12    222.88000   -160.80000   -124.00000
12    295.33000   -159.50000   -124.00000
12    156.31000   -132.75000   -123.00000
12    165.45000   -124.60000   -123.00000
12    205.91000    -94.92000   -123.00000
12    266.28000   -102.09000   -123.00000
12    271.18000   -112.86000   -123.00000
12    280.31000   -111.22000   -123.00000
12    281.62000   -124.92000   -123.00000
12    236.91000   -226.04000   -123.00000
12    233.98000   -236.15000   -122.00000
12    234.96000   -245.93000   -122.00000
12    186.66000   -242.02000   -122.00000
12    207.22000   -236.80000   -122.00000
12    166.10000   -211.36000   -122.00000
12    147.83000   -180.37000   -122.00000
12    126.94000   -164.39000   -122.00000
12    179.15000    -98.83000   -122.00000
12    206.24000   -218.86000   -121.00000
12    288.15000   -186.90000   -121.00000
12    296.30000   -184.29000   -121.00000
12    305.44000   -144.17000   -121.00000
12    264.32000   -221.14000   -120.00000
12    273.79000   -222.12000   -120.00000
12    193.84000    -99.16000   -120.00000
12    161.21000   -249.85000   -120.00000
12    184.70000   -251.48000   -120.00000
12    140.65000   -212.99000   -120.00000
12    129.23000   -203.53000   -120.00000
12    294.35000   -151.02000   -120.00000
12    147.50000   -150.37000   -120.00000
12    230.39000   -206.47000   -120.00000
12    300.87000   -131.45000   -120.00000
12    246.38000    -96.22000   -120.00000
12    178.83000   -109.27000   -119.00000
12    288.80000   -159.17000   -119.00000
12    272.16000   -140.58000   -118.00000
12    235.61000   -113.83000   -118.00000
12    226.47000   -115.46000   -118.00000
12    267.59000   -213.64000   -118.00000
12    194.16000   -119.05000   -117.00000
12    250.95000   -234.19000   -117.00000
12    221.25000   -247.56000   -116.00000
12    210.81000   -244.95000   -116.00000
12    213.42000   -102.42000   -116.00000
12    172.30000   -248.87000   -116.00000
12    307.07000   -181.03000   -116.00000
12    296.96000   -141.88000   -115.00000
12    155.33000   -165.37000   -115.00000
12    163.82000   -158.52000   -115.00000
12    202.65000   -100.13000   -115.00000
12    224.19000   -197.66000   -115.00000
12    223.86000   -236.47000   -115.00000
12    168.06000   -135.69000   -115.00000
12    239.85000   -151.02000   -114.00000
12    231.69000   -154.61000   -114.00000
12    293.04000   -168.30000   -114.00000
12    285.86000   -197.99000   -114.00000
12    278.68000   -209.73000   -114.00000
12    214.72000   -119.05000   -114.00000
12    217.01000   -185.27000   -114.00000
12    272.48000   -158.85000   -114.00000
12    258.12000   -160.80000   -114.00000
12    279.99000   -148.73000   -114.00000
12    253.88000   -128.51000   -114.00000
12    246.05000   -130.47000   -113.00000
12    181.76000   -146.78000   -113.00000
12    172.63000   -152.00000   -113.00000
12    174.91000   -199.29000   -113.00000
12    236.59000   -202.55000   -113.00000
12    203.30000   -229.95000   -113.00000
12    191.88000   -231.91000   -113.00000
12    181.11000   -216.90000   -113.00000
12    165.77000   -119.71000   -112.00000
12    207.22000    -90.02000   -112.00000
12    269.22000   -100.13000   -112.00000
12    236.59000   -225.71000   -112.00000
12    191.55000   -171.89000   -111.00000
12    236.91000   -242.02000   -111.00000
12    152.39000   -238.76000   -111.00000
12    125.31000   -162.11000   -111.00000
12    156.64000   -134.06000   -111.00000
12    179.81000    -98.50000   -111.00000
12    294.35000   -182.98000   -110.00000
12    296.63000   -175.81000   -110.00000
12    145.87000   -181.35000   -110.00000
12    142.93000   -216.58000   -109.00000
12    127.92000   -200.60000   -109.00000
12    170.02000   -214.62000   -109.00000
12    184.70000   -247.89000   -109.00000
12    267.26000   -223.10000   -109.00000
12    279.66000   -223.10000   -109.00000
12    300.87000   -150.37000   -109.00000
12    174.58000   -105.68000   -108.00000
12    290.76000   -158.85000   -108.00000
12    275.09000   -115.79000   -108.00000
12    165.77000   -256.37000   -107.00000
12    158.59000   -247.89000   -107.00000
12    215.05000    -95.24000   -107.00000
12    182.42000   -241.04000   -107.00000
12    266.94000   -215.27000   -107.00000
12    255.84000   -227.34000   -107.00000
12    251.60000    -95.57000   -107.00000
12    202.98000   -241.04000   -107.00000
12    272.16000   -142.54000   -106.00000
12    195.80000    -93.94000   -106.00000
12    214.72000   -251.15000   -105.00000
12    227.12000   -249.20000   -105.00000
12    302.51000   -184.29000   -105.00000
12    302.18000   -140.91000   -104.00000
12    204.28000    -99.81000   -104.00000
12    219.62000   -238.43000   -104.00000
12    233.65000   -235.50000   -104.00000
12    251.60000   -237.78000   -104.00000
12    170.34000   -230.28000   -104.00000
12    132.16000   -212.34000   -104.00000
12    159.57000   -163.09000   -104.00000
12    225.49000   -195.05000   -104.00000
12    175.89000   -115.46000   -104.00000
12    291.41000   -128.19000   -104.00000
12    153.05000   -198.96000   -104.00000
12    113.56000   -184.61000   -104.00000
12    294.67000   -167.65000   -103.00000
12    275.09000   -208.10000   -103.00000
12    256.82000   -126.88000   -103.00000
12    235.93000    -96.22000   -103.00000
12    233.65000   -155.91000   -103.00000
12    229.08000   -204.84000   -102.00000
12    295.98000   -199.62000   -102.00000
12    121.72000   -237.78000   -102.00000
12    174.58000   -153.30000   -102.00000
12    271.83000   -158.52000   -102.00000
12    282.93000   -202.23000   -102.00000
12    268.57000   -102.42000   -101.00000
12    204.28000    -88.07000   -101.00000
12    162.84000   -120.03000   -101.00000
12    128.25000   -152.00000   -101.00000
12    173.28000   -204.18000   -100.00000
12    129.23000   -164.06000   -100.00000
12    120.41000   -162.11000   -100.00000
12    238.87000   -246.59000   -100.00000
12    234.96000   -225.38000   -100.00000
12    208.85000   -234.52000   -100.00000
12    146.19000   -242.35000   -100.00000
12    174.58000    -96.55000   -100.00000
12    183.40000    -94.26000   -100.00000
12    155.66000   -129.49000   -100.00000
12    190.90000   -252.78000   -100.00000
12    304.46000   -167.98000   -100.00000
12    294.35000   -117.42000   -100.00000
12    139.67000   -139.60000   -100.00000
12    279.34000   -103.40000   -100.00000
12    179.15000   -253.76000   -100.00000
12    302.83000   -124.92000    -99.00000
12    294.67000   -178.42000    -99.00000
12    145.22000   -180.37000    -99.00000
12    118.46000   -174.50000    -99.00000
12    133.14000   -190.16000    -99.00000
12    294.35000   -190.16000    -99.00000
12    268.57000    -89.70000    -98.00000
12    215.38000    -81.54000    -98.00000
12    276.07000   -218.86000    -97.00000
12    125.31000   -198.31000    -97.00000
12    298.26000   -154.61000    -97.00000
12    179.15000   -106.33000    -97.00000
12    159.90000   -253.11000    -96.00000
12    166.10000   -259.31000    -96.00000
12    262.69000   -232.56000    -96.00000
12    126.94000   -226.69000    -96.00000
12    277.05000   -120.03000    -96.00000
12    259.10000   -115.14000    -96.00000
12    259.43000   -102.74000    -96.00000
12    259.43000    -92.31000    -96.00000
12    215.05000    -93.29000    -96.00000
12    198.08000   -234.84000    -96.00000
12    172.30000   -248.54000    -96.00000
12    165.45000   -131.45000    -95.00000
12    191.55000   -157.54000    -95.00000
12    260.08000   -183.63000    -95.00000
12    260.08000   -169.94000    -95.00000
12    227.12000    -84.15000    -95.00000
12    111.60000   -242.67000    -95.00000
12    216.68000   -251.48000    -94.00000
12    224.51000   -250.83000    -94.00000
12    303.16000   -184.29000    -94.00000
12    171.32000   -118.07000    -93.00000
12    152.39000   -140.25000    -93.00000
12    251.60000   -237.45000    -93.00000
12    222.23000   -241.69000    -93.00000
12    237.57000   -237.45000    -93.00000
12    302.18000   -141.23000    -93.00000
12    158.59000   -243.65000    -93.00000
12    114.87000   -187.55000    -93.00000
12    150.44000   -197.33000    -93.00000
12    201.67000    -96.22000    -93.00000
12    169.36000   -108.29000    -93.00000
12    294.67000   -161.13000    -92.00000
12    251.60000   -129.49000    -92.00000
12    265.30000   -124.60000    -92.00000
12    192.86000    -92.31000    -92.00000
12    179.48000   -125.58000    -92.00000
12    239.20000   -153.63000    -92.00000
12    204.28000    -81.87000    -92.00000
12    144.56000   -208.42000    -92.00000
12    136.73000   -210.71000    -92.00000
12    260.74000   -242.35000    -92.00000
12    298.92000   -135.36000    -92.00000
12    200.69000   -106.98000    -91.00000
12    296.63000   -201.57000    -91.00000
12    284.88000   -202.55000    -91.00000
12    123.68000   -241.69000    -91.00000
12    117.48000   -233.21000    -91.00000
12    175.89000   -260.29000    -91.00000
12    210.48000   -102.09000    -91.00000
12    138.04000   -152.65000    -91.00000
12    160.88000   -122.31000    -90.00000
12    160.55000   -115.14000    -90.00000
12    129.23000   -152.97000    -90.00000
12    229.41000   -199.29000    -90.00000
12    225.49000   -191.46000    -90.00000
12    292.06000   -169.28000    -90.00000
12    244.09000   -245.28000    -89.00000
12    234.30000   -248.54000    -89.00000
12    200.69000   -256.70000    -89.00000
12    190.57000   -249.20000    -89.00000
12    184.05000   -254.09000    -89.00000
12    148.15000   -256.04000    -89.00000
12    147.83000   -244.63000    -89.00000
12    304.46000   -167.98000    -89.00000
12    293.37000   -149.71000    -89.00000
12    283.25000   -109.92000    -89.00000
12    276.73000   -102.42000    -89.00000
12    174.91000    -97.53000    -89.00000
12    211.46000   -242.35000    -89.00000
12    237.57000   -227.34000    -89.00000
12    272.16000   -208.75000    -89.00000
12    285.21000   -174.83000    -89.00000
12    182.74000    -92.31000    -89.00000
12    154.35000   -128.19000    -89.00000
12    139.34000   -145.47000    -89.00000
12    172.95000   -202.55000    -89.00000
12    211.13000   -191.46000    -89.00000
12    226.47000   -173.85000    -89.00000
12    224.84000   -155.58000    -89.00000
12    271.83000   -153.95000    -89.00000
12    281.29000   -163.74000    -89.00000
12    124.98000   -161.13000    -89.00000
12    306.42000   -121.01000    -88.00000
12    293.69000   -179.39000    -88.00000
12    215.70000    -79.26000    -87.00000
12    277.70000    -90.02000    -87.00000
12    268.89000    -92.31000    -87.00000
12    297.61000   -116.77000    -87.00000
12    298.26000   -192.77000    -87.00000
12    115.52000   -175.81000    -87.00000
12    142.60000   -168.96000    -87.00000
12    233.00000   -100.79000    -87.00000
12    260.74000   -229.95000    -85.00000
12    167.73000   -258.33000    -85.00000
12    163.49000   -249.52000    -85.00000
12    202.65000   -233.54000    -85.00000
12    124.66000   -227.34000    -85.00000
12    211.79000    -91.98000    -85.00000
12    254.54000    -91.00000    -85.00000
12    303.81000   -152.00000    -85.00000
12    113.24000   -243.98000    -84.00000
12    225.49000    -83.83000    -84.00000
12    219.29000   -254.09000    -83.00000
12    303.16000   -182.98000    -83.00000
12    301.20000   -175.81000    -83.00000
12    170.02000   -107.96000    -82.00000
12    264.98000   -219.19000    -82.00000
12    252.58000   -238.43000    -82.00000
12    304.79000   -140.25000    -82.00000
12    287.17000   -103.72000    -81.00000
12    259.10000   -242.67000    -81.00000
12    236.59000   -241.04000    -81.00000
12    205.26000    -82.52000    -81.00000
12    194.82000    -91.65000    -81.00000
12    256.82000   -122.97000    -81.00000
12    284.56000    -96.87000    -81.00000
12    268.24000    -85.78000    -81.00000
12    294.67000   -158.85000    -81.00000
12    176.22000   -124.60000    -81.00000
12    174.91000   -114.81000    -81.00000
12    158.27000   -258.33000    -81.00000
12    154.68000   -143.19000    -81.00000
12    150.76000   -187.87000    -81.00000
12    108.67000   -192.12000    -81.00000
12    107.04000   -184.94000    -81.00000
12    105.73000   -223.75000    -81.00000
12    152.07000   -270.07000    -81.00000
12    186.99000   -206.47000    -81.00000
12    200.69000   -201.25000    -81.00000
12    262.37000   -187.87000    -81.00000
12    257.15000   -181.35000    -81.00000
12    288.47000   -186.90000    -81.00000
12    257.15000   -107.96000    -81.00000
12    201.02000    -99.16000    -81.00000
12    183.72000   -106.01000    -81.00000
12    192.53000   -214.29000    -80.00000
12    283.90000   -202.88000    -80.00000
12    171.97000   -266.48000    -80.00000
12    122.70000   -244.95000    -80.00000
12    133.79000   -244.30000    -80.00000
12    136.40000   -154.61000    -80.00000
12    172.95000   -246.59000    -80.00000
12    135.43000   -161.78000    -80.00000
12    228.10000   -200.60000    -79.00000
12    268.89000   -133.40000    -79.00000
12    294.35000   -170.26000    -79.00000
12    162.84000   -113.83000    -79.00000
12    168.06000   -120.68000    -79.00000
12    129.23000   -149.06000    -79.00000
12    115.85000   -234.84000    -79.00000
12    297.61000   -139.28000    -79.00000
12    218.31000   -245.28000    -79.00000
12    227.45000   -254.09000    -79.00000
12    196.78000   -241.37000    -79.00000
12    211.13000   -257.35000    -79.00000
12    124.00000   -151.34000    -79.00000
12    306.75000   -131.45000    -79.00000
12    222.23000   -189.18000    -79.00000
12    158.59000   -120.36000    -79.00000
12    108.34000   -238.76000    -79.00000
12    292.72000   -200.60000    -79.00000
12    245.72000   -234.19000    -79.00000
12    215.38000    -98.50000    -79.00000
12    277.05000   -106.01000    -78.00000
12    286.19000   -174.83000    -78.00000
12    303.48000   -163.74000    -78.00000
12    294.02000   -150.04000    -78.00000
12    237.24000   -251.15000    -78.00000
12    200.36000   -260.61000    -78.00000
12    187.96000   -248.87000    -78.00000
12    177.20000   -255.07000    -78.00000
12    142.93000   -257.02000    -78.00000
12    158.59000   -128.51000    -78.00000
12    180.79000    -96.55000    -78.00000
12    189.27000    -93.61000    -78.00000
12    105.73000   -159.82000    -78.00000
12    128.90000   -160.48000    -78.00000
12    232.02000   -230.93000    -78.00000
12    230.71000   -244.30000    -78.00000
12    154.03000   -251.48000    -78.00000
12    158.27000   -267.13000    -78.00000
12    145.22000   -144.17000    -78.00000
12    305.44000   -120.36000    -77.00000
12    292.39000   -179.39000    -77.00000
12    271.18000   -211.03000    -77.00000
12    189.92000   -259.31000    -77.00000
12    137.38000   -204.18000    -77.00000
12    125.96000   -219.51000    -77.00000
12    129.23000   -185.92000    -77.00000
12    186.66000   -129.82000    -77.00000
12    220.92000   -107.96000    -77.00000
12    268.24000   -114.16000    -77.00000
12    285.54000   -162.76000    -77.00000
12    285.86000   -147.76000    -77.00000
12    228.76000    -96.55000    -76.00000
12    213.09000    -85.46000    -76.00000
12    216.68000    -79.59000    -76.00000
12    276.40000    -88.72000    -76.00000
12    294.35000   -116.12000    -76.00000
12    297.61000   -192.12000    -76.00000
12    144.24000   -170.26000    -76.00000
12    287.17000   -111.55000    -76.00000
12    210.81000   -233.54000    -74.00000
12    157.94000   -243.65000    -74.00000
12    262.69000   -233.21000    -74.00000
12    302.18000   -156.24000    -74.00000
12    152.72000   -176.79000    -74.00000
12    167.41000   -254.41000    -74.00000
12    260.74000    -91.00000    -74.00000
12    147.17000   -133.40000    -74.00000
12    123.35000   -179.39000    -74.00000
12    125.31000   -232.23000    -74.00000
12    274.11000    -98.18000    -74.00000
12    130.86000   -254.09000    -73.00000
12    224.51000    -82.20000    -73.00000
12    246.05000   -112.86000    -73.00000
12    227.12000   -117.75000    -73.00000
12    102.79000   -204.84000    -73.00000
12    100.84000   -170.91000    -73.00000
12     91.37000   -186.90000    -73.00000
12    115.19000   -146.12000    -73.00000
12    300.87000   -178.09000    -72.00000
12    308.05000   -170.59000    -72.00000
12    266.61000   -220.49000    -71.00000
12    306.09000   -140.25000    -71.00000
12    301.53000   -146.45000    -71.00000
12    285.54000   -103.72000    -70.00000
12    283.25000    -93.94000    -70.00000
12    268.57000    -83.17000    -70.00000
12    202.98000    -79.26000    -70.00000
12    179.15000   -114.16000    -70.00000
12    177.85000   -106.33000    -70.00000
12    168.06000   -109.92000    -70.00000
12    255.84000   -240.06000    -70.00000
12    156.64000   -258.65000    -70.00000
12    142.28000   -263.87000    -70.00000
12    151.42000   -272.35000    -70.00000
12    109.32000   -246.91000    -70.00000
12    109.65000   -226.69000    -70.00000
12    108.34000   -219.51000    -70.00000
12    107.69000   -187.22000    -70.00000
12    158.27000   -145.80000    -70.00000
12    284.88000   -184.94000    -70.00000
12    206.89000    -88.72000    -70.00000
12    255.84000   -119.05000    -70.00000
12    264.65000   -108.29000    -70.00000
12    261.39000    -83.83000    -70.00000
12    242.13000   -240.71000    -70.00000
12    145.87000   -192.44000    -70.00000
12    133.47000   -245.61000    -69.00000
12    118.46000   -250.50000    -69.00000
12    165.45000   -263.55000    -69.00000
12    173.28000   -264.85000    -69.00000
12    292.72000   -157.21000    -69.00000
12    138.36000   -148.08000    -69.00000
12    171.97000   -243.32000    -69.00000
12    262.37000   -213.97000    -69.00000
12    278.68000   -177.11000    -69.00000
12    254.54000   -106.66000    -69.00000
12    137.06000   -161.78000    -69.00000
12    264.32000   -189.51000    -69.00000
12    226.14000   -135.69000    -69.00000
12    176.87000   -127.21000    -69.00000
12    227.45000   -254.41000    -68.00000
12    213.42000   -248.22000    -68.00000
12    209.83000   -259.96000    -68.00000
12    114.54000   -238.43000    -68.00000
12    102.79000   -238.76000    -68.00000
12    125.96000   -150.04000    -68.00000
12    129.88000   -144.82000    -68.00000
12    168.06000   -121.99000    -68.00000
12    155.66000   -110.25000    -68.00000
12    213.74000    -95.57000    -68.00000
12    297.94000   -167.65000    -68.00000
12    305.44000   -129.82000    -68.00000
12    192.53000    -89.70000    -68.00000
12    231.69000   -105.03000    -68.00000
12    294.67000   -145.80000    -67.00000
12    231.04000   -231.26000    -67.00000
12    230.71000   -242.02000    -67.00000
12    233.98000   -250.83000    -67.00000
12    219.62000   -258.00000    -67.00000
12    219.94000   -247.56000    -67.00000
12    201.02000   -261.59000    -67.00000
12    161.21000   -268.44000    -67.00000
12    147.83000   -255.39000    -67.00000
12    134.12000   -155.91000    -67.00000
12    158.59000   -125.25000    -67.00000
12    188.94000    -99.16000    -67.00000
12    182.74000    -93.94000    -67.00000
12    237.24000   -227.02000    -66.00000
12    288.80000   -176.79000    -66.00000
12    303.16000   -119.38000    -66.00000
12    149.78000   -151.34000    -66.00000
12     94.63000   -158.85000    -66.00000
12    174.58000   -254.74000    -66.00000
12    189.92000   -252.13000    -66.00000
12    283.25000   -155.26000    -66.00000
12    280.31000   -167.65000    -66.00000
12    286.19000   -113.51000    -65.00000
12    273.46000    -90.35000    -65.00000
12    226.47000    -95.89000    -65.00000
12    214.07000    -78.93000    -65.00000
12    293.37000   -188.53000    -65.00000
12    139.34000   -176.13000    -65.00000
12    139.34000   -169.94000    -65.00000
12    214.07000   -106.01000    -65.00000
12    273.14000   -107.96000    -65.00000
12    297.28000   -155.26000    -63.00000
12    289.78000   -149.71000    -63.00000
12    257.15000    -93.29000    -63.00000
12    146.52000   -138.62000    -63.00000
12    121.39000   -183.31000    -63.00000
12    309.03000   -159.50000    -63.00000
12    210.81000   -237.78000    -63.00000
12    117.80000   -142.54000    -62.00000
12    101.49000   -205.49000    -62.00000
12     95.94000   -189.51000    -62.00000
12    133.14000   -258.65000    -62.00000
12    124.33000   -253.76000    -62.00000
12    295.33000   -197.33000    -62.00000
12    303.48000   -174.50000    -61.00000
12    262.37000   -230.93000    -61.00000
12    107.36000   -175.48000    -61.00000
12    254.54000   -129.49000    -60.00000
12    245.07000   -107.64000    -60.00000
12    276.07000    -99.81000    -60.00000
12    214.72000    -85.46000    -60.00000
12    195.47000    -82.52000    -60.00000
12    266.28000   -218.86000    -60.00000
12    145.87000   -183.63000    -59.00000
12    221.25000   -203.53000    -59.00000
12    254.54000   -237.45000    -59.00000
12    288.47000   -185.27000    -59.00000
12    295.33000   -178.42000    -59.00000
12    268.57000    -82.85000    -59.00000
12    257.15000    -83.17000    -59.00000
12    203.95000    -83.50000    -59.00000
12    178.50000   -102.42000    -59.00000
12    178.83000   -112.20000    -59.00000
12    174.26000   -118.07000    -59.00000
12    155.66000   -142.54000    -59.00000
12    107.36000   -191.14000    -59.00000
12    108.01000   -226.36000    -59.00000
12    154.35000   -255.72000    -59.00000
12    153.37000   -265.18000    -59.00000
12    142.28000   -265.50000    -59.00000
12    244.42000   -240.39000    -59.00000
12    270.53000   -207.77000    -59.00000
12    233.32000    -94.92000    -59.00000
12    283.58000   -101.77000    -59.00000
12    268.89000   -181.03000    -58.00000
12    164.14000   -258.98000    -58.00000
12    173.93000   -267.79000    -58.00000
12    132.49000   -246.59000    -58.00000
12    124.00000   -241.69000    -58.00000
12    116.17000   -248.22000    -58.00000
12    104.42000   -218.21000    -58.00000
12    138.69000   -147.76000    -58.00000
12    101.81000   -165.37000    -58.00000
12    304.14000   -138.62000    -58.00000
12    258.78000   -104.37000    -58.00000
12    226.47000    -79.59000    -58.00000
12    166.10000   -242.67000    -58.00000
12    265.30000   -197.33000    -58.00000
12    264.65000   -117.42000    -57.00000
12    296.30000   -169.28000    -57.00000
12    290.76000   -164.39000    -57.00000
12    208.85000   -245.61000    -57.00000
12    210.48000   -258.65000    -57.00000
12    114.54000   -238.43000    -57.00000
12    105.08000   -240.71000    -57.00000
12    124.98000   -150.69000    -57.00000
12    134.77000   -142.54000    -57.00000
12    210.15000    -94.59000    -57.00000
12    279.34000   -177.44000    -57.00000
12    232.67000   -251.15000    -56.00000
12    218.97000   -248.54000    -56.00000
12    160.88000   -268.77000    -56.00000
12    296.96000   -146.12000    -56.00000
12    133.79000   -155.26000    -56.00000
12    223.86000   -254.41000    -56.00000
12    183.72000    -98.18000    -56.00000
12    191.55000    -92.63000    -56.00000
12    232.34000   -241.69000    -56.00000
12    276.73000   -159.50000    -56.00000
12    147.50000   -213.97000    -56.00000
12    146.19000   -191.46000    -56.00000
12    216.35000   -186.24000    -56.00000
12    236.26000   -178.74000    -56.00000
12    195.14000   -200.27000    -56.00000
12    180.79000   -193.75000    -56.00000
12    186.33000   -211.69000    -56.00000
12    227.78000   -221.47000    -56.00000
12    186.66000   -248.87000    -55.00000
12    178.50000   -256.04000    -55.00000
12    235.61000   -228.97000    -55.00000
12    301.85000   -126.23000    -55.00000
12    163.82000   -121.66000    -55.00000
12    155.98000   -129.16000    -55.00000
12    146.19000   -155.26000    -55.00000
12    158.59000   -155.26000    -55.00000
12    276.07000   -111.22000    -54.00000
12    273.79000    -88.39000    -54.00000
12    212.11000    -79.59000    -54.00000
12    172.95000   -127.86000    -54.00000
12    218.97000   -104.70000    -54.00000
12    218.97000    -97.20000    -54.00000
12    269.22000   -106.01000    -54.00000
12    258.12000   -211.03000    -54.00000
12    195.47000   -256.37000    -54.00000
12    282.27000   -118.40000    -54.00000
12    236.91000    -84.48000    -54.00000
12    225.49000   -234.52000    -54.00000
12    110.95000   -183.63000    -54.00000
12    100.18000   -182.00000    -54.00000
12    285.86000   -170.91000    -54.00000
12    145.22000   -256.04000    -54.00000
12    264.32000   -189.51000    -52.00000
12    290.43000   -152.00000    -52.00000
12    143.91000   -136.99000    -52.00000
12    298.92000   -155.91000    -52.00000
12    209.83000   -234.19000    -52.00000
12    122.37000   -182.98000    -52.00000
12    237.24000   -163.74000    -52.00000
12    100.84000   -208.42000    -51.00000
12    101.81000   -200.27000    -51.00000
12     96.59000   -194.72000    -51.00000
12     93.66000   -188.85000    -51.00000
12    136.73000   -255.39000    -51.00000
12    239.20000   -247.56000    -51.00000
12    115.85000   -145.80000    -51.00000
12    222.88000    -88.39000    -51.00000
12    225.82000   -186.24000    -50.00000
12    280.97000   -142.86000    -50.00000
12    244.42000   -225.38000    -50.00000
12    108.67000   -176.46000    -50.00000
12    263.67000   -233.87000    -50.00000
12    216.35000   -239.41000    -50.00000
12    175.56000   -249.85000    -50.00000
12    258.45000   -226.69000    -50.00000
12    249.31000   -219.51000    -50.00000
12    275.75000    -99.16000    -49.00000
12    195.80000    -85.46000    -49.00000
12    263.35000   -219.51000    -49.00000
12    171.32000   -220.17000    -49.00000
12    255.84000   -131.45000    -49.00000
12    250.95000   -129.16000    -49.00000
12    248.01000   -104.37000    -49.00000
12    231.37000   -108.94000    -49.00000
12    183.72000   -123.29000    -49.00000
12    188.62000   -112.53000    -49.00000
12    203.30000   -193.09000    -49.00000
12    207.87000   -194.07000    -49.00000
12    207.87000   -175.81000    -49.00000
12    222.88000   -140.58000    -49.00000
12    227.12000   -121.99000    -49.00000
12    275.75000   -169.28000    -49.00000
12    196.12000   -180.05000    -49.00000
12    166.43000   -175.48000    -49.00000
12    144.56000   -171.89000    -49.00000
12    251.60000   -239.08000    -48.00000
12    288.15000   -183.63000    -48.00000
12    158.59000   -141.23000    -48.00000
12    175.56000   -120.36000    -48.00000
12    180.46000   -109.92000    -48.00000
12    255.51000    -86.11000    -48.00000
12    151.42000   -265.50000    -48.00000
12    107.04000   -230.28000    -48.00000
12    144.89000   -182.33000    -48.00000
12    135.75000   -162.76000    -48.00000
12    112.91000   -195.05000    -48.00000
12    205.26000    -83.50000    -48.00000
12    165.77000   -258.65000    -47.00000
12    122.70000   -245.61000    -47.00000
12    131.51000   -245.93000    -47.00000
12    110.95000   -223.43000    -47.00000
12    111.28000   -213.97000    -47.00000
12    152.72000   -148.73000    -47.00000
12    141.30000   -148.08000    -47.00000
12    108.01000   -168.63000    -47.00000
12    260.08000   -104.37000    -47.00000
12    229.08000    -92.96000    -47.00000
12    217.66000    -87.09000    -47.00000
12    274.77000   -176.13000    -46.00000
12    290.43000   -162.11000    -46.00000
12    214.72000   -257.02000    -46.00000
12    207.87000   -244.63000    -46.00000
12    188.29000   -261.26000    -46.00000
12    116.50000   -236.15000    -46.00000
12    128.57000   -149.06000    -46.00000
12    131.51000   -143.84000    -46.00000
12    261.71000   -112.20000    -46.00000
12    300.22000   -172.54000    -46.00000
12    243.44000   -240.06000    -46.00000
12    240.18000   -169.61000    -46.00000
12    265.63000   -207.45000    -46.00000
12    203.30000   -254.41000    -46.00000
12    227.78000   -224.41000    -45.00000
12    231.37000   -239.41000    -45.00000
12    225.17000   -247.56000    -45.00000
12    223.21000   -253.11000    -45.00000
12    280.31000   -182.98000    -45.00000
12    234.63000   -179.07000    -45.00000
12    208.85000   -167.65000    -45.00000
12    217.33000   -185.92000    -45.00000
12    276.40000   -128.19000    -45.00000
12    230.71000   -253.76000    -44.00000
12    213.74000   -246.91000    -44.00000
12    162.84000   -268.77000    -44.00000
12    188.94000   -251.48000    -44.00000
12    146.19000   -156.56000    -44.00000
12    183.40000   -100.13000    -44.00000
12    277.05000   -117.75000    -43.00000
12    275.09000   -107.64000    -43.00000
12    273.79000    -88.07000    -43.00000
12    113.89000   -184.61000    -43.00000
12    232.34000   -229.95000    -43.00000
12    143.26000   -260.61000    -43.00000
12    288.47000   -172.22000    -43.00000
12    281.62000   -162.11000    -43.00000
12    268.57000   -108.29000    -43.00000
12    219.29000    -99.81000    -42.00000
12    153.70000   -215.60000    -42.00000
12    143.26000   -208.10000    -42.00000
12    201.67000   -227.02000    -42.00000
12    194.49000   -199.94000    -42.00000
12    120.74000   -168.63000    -42.00000
12    262.37000   -192.12000    -41.00000
12    282.93000   -150.04000    -41.00000
12    139.67000   -136.01000    -41.00000
12    147.17000   -137.97000    -41.00000
12    102.14000   -187.22000    -41.00000
12    111.60000   -149.06000    -40.00000
12    103.45000   -198.96000    -40.00000
12    176.87000   -129.49000    -40.00000
12    156.31000   -156.24000    -40.00000
12    131.84000   -253.11000    -40.00000
12    295.65000   -149.71000    -40.00000
12    141.30000   -199.62000    -40.00000
12    132.16000   -212.01000    -40.00000
12    266.28000   -178.74000    -40.00000
12    166.43000   -210.05000    -40.00000
12    211.79000   -155.91000    -40.00000
12    188.29000   -134.06000    -40.00000
12    217.66000   -117.10000    -40.00000
12    222.56000   -107.64000    -40.00000
12    245.07000   -224.73000    -39.00000
12    279.66000   -140.58000    -39.00000
12    235.93000   -120.03000    -39.00000
12    165.45000   -136.99000    -39.00000
12    176.54000   -251.48000    -39.00000
12    159.90000   -232.89000    -39.00000
12    195.14000   -254.41000    -39.00000
12    216.03000   -238.76000    -39.00000
12    209.83000    -94.92000    -39.00000
12    135.10000   -154.61000    -39.00000
12    102.14000   -174.83000    -39.00000
12    168.71000   -149.39000    -39.00000
12    205.59000   -197.66000    -38.00000
12    200.36000   -178.09000    -38.00000
12    259.76000   -218.21000    -38.00000
12    250.95000   -101.77000    -38.00000
12    227.12000   -123.62000    -38.00000
12    195.14000    -85.78000    -38.00000
12    191.23000   -108.94000    -38.00000
12    185.35000   -118.73000    -38.00000
12    128.90000   -165.70000    -37.00000
12    113.89000   -166.35000    -37.00000
12    112.26000   -197.01000    -37.00000
12    152.39000   -259.63000    -37.00000
12    174.58000   -260.61000    -37.00000
12    204.61000    -84.48000    -37.00000
12    174.91000   -120.03000    -37.00000
12    176.54000   -109.92000    -37.00000
12    227.78000   -145.47000    -37.00000
12    256.82000    -89.37000    -37.00000
12    176.87000   -163.41000    -37.00000
12    175.56000   -223.75000    -37.00000
12    143.91000   -182.00000    -37.00000
12    207.54000   -234.19000    -37.00000
12    189.92000   -245.61000    -37.00000
12    240.83000   -102.09000    -37.00000
12    171.97000   -249.52000    -37.00000
12    228.10000   -186.90000    -37.00000
12    156.96000   -145.47000    -36.00000
12    143.26000   -147.43000    -36.00000
12    230.71000    -97.85000    -36.00000
12    222.23000    -91.65000    -36.00000
12    131.51000   -243.00000    -36.00000
12    112.58000   -208.10000    -36.00000
12    199.39000   -191.14000    -36.00000
12    252.90000   -206.14000    -36.00000
12    258.45000   -198.31000    -36.00000
12    230.06000    -90.02000    -36.00000
12    247.03000   -123.29000    -36.00000
12    228.43000   -156.24000    -35.00000
12    245.07000   -166.02000    -35.00000
12    220.27000   -141.56000    -35.00000
12    267.59000   -117.42000    -35.00000
12    262.37000   -208.10000    -35.00000
12    274.11000   -173.52000    -35.00000
12    122.05000   -240.71000    -35.00000
12    113.89000   -235.17000    -35.00000
12    202.98000   -249.85000    -35.00000
12    135.10000   -147.43000    -35.00000
12    177.85000   -185.27000    -35.00000
12    225.49000   -239.41000    -34.00000
12    222.23000   -249.52000    -34.00000
12    282.60000   -179.39000    -34.00000
12    109.32000   -221.80000    -33.00000
12    108.01000   -230.28000    -33.00000
12    232.67000   -111.22000    -33.00000
12    183.40000    -93.94000    -33.00000
12    140.65000   -254.41000    -32.00000
12    143.58000   -234.19000    -32.00000
12    214.40000   -252.13000    -32.00000
12    234.63000   -240.39000    -32.00000
12    230.06000   -229.30000    -32.00000
12    285.54000   -160.15000    -32.00000
12    271.50000   -108.62000    -32.00000
12    113.89000   -183.63000    -32.00000
12    144.89000   -156.24000    -32.00000
12    124.98000   -148.08000    -32.00000
12    207.87000   -167.33000    -32.00000
12    215.70000   -181.35000    -32.00000
12    185.03000   -253.11000    -32.00000
12    278.36000   -117.75000    -32.00000
12    270.85000    -95.89000    -32.00000
12    172.63000   -141.88000    -32.00000
12    195.14000   -200.60000    -31.00000
12    198.73000   -227.67000    -31.00000
12    147.50000   -212.34000    -31.00000
12    161.21000   -247.89000    -31.00000
12    121.72000   -169.94000    -31.00000
12    218.97000   -100.13000    -31.00000
12    214.40000    -88.07000    -31.00000
12    258.12000   -182.66000    -30.00000
12    142.60000   -139.60000    -30.00000
12    208.20000   -225.38000    -30.00000
12    214.72000   -121.01000    -29.00000
12    193.51000   -126.55000    -29.00000
12    174.58000   -130.47000    -29.00000
12    185.35000   -135.69000    -29.00000
12    206.24000   -157.21000    -29.00000
12    142.93000   -201.57000    -29.00000
12    131.84000   -206.47000    -29.00000
12    132.49000   -214.95000    -29.00000
12    124.33000   -227.02000    -29.00000
12    173.93000   -214.62000    -29.00000
12    211.46000   -190.16000    -29.00000
12    266.28000   -177.76000    -29.00000
12    283.25000   -147.43000    -29.00000
12    254.21000   -110.90000    -29.00000
12    154.68000   -224.41000    -29.00000
12    103.12000   -193.42000    -29.00000
12    194.82000   -254.74000    -28.00000
12    181.44000   -246.91000    -28.00000
12    278.03000   -137.97000    -28.00000
12    161.86000   -138.62000    -28.00000
12    104.10000   -173.85000    -28.00000
12    134.45000   -156.56000    -28.00000
12    233.98000   -123.95000    -28.00000
12    218.97000   -116.44000    -28.00000
12    156.64000   -232.89000    -28.00000
12    212.44000   -239.41000    -28.00000
12    212.44000   -201.90000    -28.00000
12    251.60000   -104.37000    -27.00000
12    189.92000   -108.94000    -27.00000
12    194.82000    -90.35000    -27.00000
12    194.49000    -84.48000    -27.00000
12    203.95000   -198.96000    -27.00000
12    229.73000   -170.91000    -27.00000
12    116.17000   -217.88000    -26.00000
12    107.69000   -199.29000    -26.00000
12    153.05000   -215.93000    -26.00000
12    190.90000   -245.61000    -26.00000
12    189.92000   -237.45000    -26.00000
12    201.67000   -234.19000    -26.00000
12    220.60000   -206.79000    -26.00000
12    202.32000   -180.70000    -26.00000
12    245.72000   -183.96000    -26.00000
12    250.95000   -160.80000    -26.00000
12    223.21000   -178.09000    -26.00000
12    146.52000   -179.07000    -26.00000
12    175.56000   -160.48000    -26.00000
12    174.26000   -150.04000    -26.00000
12    245.72000   -118.40000    -25.00000
12    238.87000   -107.96000    -25.00000
12    151.42000   -150.04000    -25.00000
12    113.56000   -173.52000    -25.00000
12    113.56000   -210.38000    -25.00000
12    127.92000   -244.30000    -25.00000
12    177.20000   -258.98000    -25.00000
12    225.49000    -99.16000    -25.00000
12    226.14000    -91.33000    -25.00000
12    212.77000   -130.14000    -24.00000
12    232.34000   -150.37000    -24.00000
12    236.26000    -96.22000    -24.00000
12    239.20000    -87.09000    -24.00000
12    164.47000   -197.33000    -24.00000
12    170.34000   -246.59000    -24.00000
12    202.32000   -249.20000    -24.00000
12    136.40000   -228.97000    -24.00000
12    173.93000   -191.79000    -24.00000
12    181.11000   -225.38000    -24.00000
12    278.03000   -171.89000    -24.00000
12    134.77000   -149.06000    -24.00000
12    131.51000   -171.24000    -24.00000
12    260.41000   -203.86000    -24.00000
12    254.21000   -219.51000    -24.00000
12    245.72000   -228.97000    -24.00000
12    292.39000   -166.02000    -24.00000
12    203.30000    -87.41000    -24.00000
12    207.54000    -97.20000    -24.00000
12    204.61000    -77.63000    -24.00000
12    121.39000   -239.74000    -24.00000
12    291.41000   -178.74000    -24.00000
12    225.82000   -247.24000    -23.00000
12    221.58000   -238.43000    -23.00000
12    277.70000   -182.33000    -23.00000
12    177.85000   -119.05000    -22.00000
12    111.93000   -230.60000    -21.00000
12    272.81000   -115.46000    -21.00000
12    267.91000   -105.35000    -21.00000
12    262.04000    -94.92000    -21.00000
12    232.02000   -234.52000    -21.00000
12    231.37000   -227.67000    -21.00000
12    168.38000   -141.23000    -21.00000
12    145.22000   -148.73000    -21.00000
12    144.56000   -157.54000    -21.00000
12    121.07000   -181.35000    -21.00000
12    221.25000   -187.55000    -21.00000
12    210.81000   -175.81000    -21.00000
12    206.56000   -167.33000    -21.00000
12    253.23000   -143.19000    -21.00000
12    227.12000   -119.38000    -21.00000
12    230.71000   -112.86000    -21.00000
12    218.31000   -249.20000    -21.00000
12    144.24000   -235.82000    -21.00000
12    246.70000   -167.98000    -21.00000
12    254.86000   -166.35000    -21.00000
12    151.74000   -177.11000    -20.00000
12    168.38000   -182.66000    -20.00000
12    176.87000   -182.00000    -20.00000
12    176.54000   -171.89000    -20.00000
12    195.47000   -200.60000    -20.00000
12    198.41000   -191.14000    -20.00000
12    144.89000   -195.05000    -20.00000
12    122.70000   -167.65000    -20.00000
12    195.14000   -119.71000    -20.00000
12    191.88000   -134.06000    -20.00000
12    211.46000   -186.24000    -20.00000
12    236.91000   -180.37000    -20.00000
12    235.28000   -164.39000    -20.00000
12    199.06000   -226.04000    -20.00000
12    193.51000   -146.78000    -20.00000
12    219.94000   -219.19000    -20.00000
12    259.76000   -182.33000    -19.00000
12    210.48000   -226.69000    -19.00000
12    141.95000   -137.97000    -19.00000
12    282.27000   -158.52000    -19.00000
12    199.06000   -126.88000    -18.00000
12    187.96000   -126.55000    -18.00000
12    177.20000   -135.69000    -18.00000
12    158.27000   -223.10000    -18.00000
12    146.85000   -204.84000    -18.00000
12    265.96000   -180.05000    -18.00000
12    180.13000   -238.76000    -18.00000
12    105.40000   -190.81000    -18.00000
12    136.08000   -208.10000    -18.00000
12    217.01000   -120.36000    -17.00000
12    182.74000   -247.56000    -17.00000
12    248.99000   -101.44000    -16.00000
12    208.85000   -194.07000    -16.00000
12    231.04000   -172.54000    -16.00000
12    197.10000   -240.39000    -15.00000
12    245.40000   -184.29000    -15.00000
12    210.81000   -149.39000    -15.00000
12    198.41000   -156.89000    -15.00000
12    217.01000   -203.53000    -15.00000
12    179.81000   -211.36000    -15.00000
12    187.96000   -234.84000    -15.00000
12    201.34000   -181.68000    -15.00000
12    175.24000   -148.73000    -15.00000
12    175.24000   -159.17000    -15.00000
12    160.23000   -179.07000    -15.00000
12    248.33000   -158.85000    -15.00000
12    234.63000   -126.23000    -15.00000
12    159.57000   -189.83000    -15.00000
12    246.05000   -145.47000    -15.00000
12    157.94000   -231.26000    -15.00000
12    193.51000   -252.78000    -15.00000
12    253.56000   -134.06000    -14.00000
12    210.15000   -136.67000    -14.00000
12    181.11000   -191.46000    -12.00000
12    184.70000   -225.06000    -12.00000
12    134.45000   -148.73000    -12.00000
12    166.75000   -198.64000    -11.00000
12    163.49000   -145.15000    -10.00000
12    203.95000   -165.04000     -9.00000
12    214.72000   -179.39000     -9.00000
12    216.03000   -187.55000     -9.00000
12    198.41000   -191.79000     -9.00000
12    187.64000   -195.70000     -9.00000
12    175.56000   -182.00000     -9.00000
12    166.75000   -186.57000     -9.00000
12    156.96000   -202.23000     -9.00000
12    232.67000   -163.41000     -8.00000
12    239.85000   -177.11000     -8.00000
12    192.21000   -202.55000     -8.00000
12    209.50000   -225.06000     -8.00000
12    256.49000   -166.35000     -7.00000
12    159.25000   -219.51000     -7.00000
12    148.81000   -205.49000     -7.00000
12    178.17000   -238.76000     -7.00000
12    191.23000   -130.79000     -7.00000
12    183.07000   -123.29000     -7.00000
12    233.32000    -90.68000     -7.00000
12    262.04000   -181.03000     -7.00000
12    159.90000   -188.20000     -4.00000
12    161.21000   -180.70000     -4.00000
12    212.11000   -150.69000     -4.00000
12    204.93000   -201.57000     -4.00000
12    184.37000   -248.54000     -4.00000
12    193.19000   -242.02000     -4.00000
12    197.75000   -238.76000     -4.00000
12    182.74000   -212.99000     -3.00000
12    203.63000   -183.63000     -3.00000
12    246.05000   -147.76000     -2.00000
12    242.13000   -112.53000     -2.00000
12    141.95000   -153.30000     -1.00000
12    193.19000   -138.95000   -113.00000
12    207.22000   -137.97000   -113.00000
12    219.29000   -159.82000   -113.00000
12    184.37000   -160.80000   -113.00000
11    208.20000   -158.19000   -125.00000
11    222.23000   -149.71000   -125.00000
11    250.95000   -175.81000   -125.00000
11    178.50000   -179.72000   -125.00000
11    172.30000   -171.57000   -125.00000
11    225.82000   -140.91000   -123.00000
11    216.68000   -140.25000   -123.00000
11    240.50000   -121.34000   -123.00000
11    274.77000   -181.35000   -123.00000
11    261.39000   -180.05000   -123.00000
11    210.15000   -166.02000   -123.00000
11    204.61000   -178.09000   -123.00000
11    212.44000   -172.22000   -123.00000
11    208.20000   -191.14000   -123.00000
11    217.01000   -210.05000   -123.00000
11    253.23000   -194.07000   -123.00000
11    192.21000   -200.27000   -123.00000
11    188.94000   -194.40000   -123.00000
11    200.69000   -150.37000   -122.00000
11    223.53000   -103.72000   -120.00000
11    244.09000   -213.97000   -119.00000
11    253.88000   -203.20000   -119.00000
11    264.32000   -152.00000   -119.00000
11    244.42000   -117.75000   -119.00000
11    188.94000   -145.80000   -119.00000
11    161.21000   -143.52000   -119.00000
11    154.68000   -205.16000   -119.00000
11    221.90000   -170.59000   -119.00000
11    230.71000   -129.16000   -119.00000
11    269.55000   -127.86000   -118.00000
11    252.25000   -117.42000   -118.00000
11    174.26000   -187.55000   -118.00000
11    181.11000   -226.69000   -118.00000
11    221.58000   -217.88000   -118.00000
11    186.33000   -179.07000   -118.00000
11    185.03000   -122.97000   -118.00000
11    262.69000   -140.91000   -118.00000
11    238.55000   -170.26000   -118.00000
11    237.89000   -183.63000   -118.00000
11    189.60000   -209.73000   -117.00000
11    196.78000   -179.39000   -117.00000
11    275.75000   -166.67000   -117.00000
11    209.83000   -126.88000   -117.00000
11    187.31000   -132.43000   -117.00000
11    147.50000   -167.98000   -117.00000
11    158.92000   -151.67000   -117.00000
11    155.01000   -194.72000   -117.00000
11    162.84000   -201.25000   -117.00000
11    197.43000   -221.80000   -117.00000
11    206.56000   -206.79000   -117.00000
11    216.35000   -224.73000   -117.00000
11    262.37000   -194.40000   -117.00000
11    238.87000   -141.23000   -117.00000
11    199.39000   -126.23000   -117.00000
11    182.74000   -137.32000   -117.00000
11    163.16000   -175.81000   -117.00000
11    233.65000   -192.44000   -117.00000
11    249.31000   -185.92000   -117.00000
11    256.49000   -172.87000   -117.00000
11    206.24000   -114.16000   -117.00000
11    243.44000   -108.29000   -117.00000
11    184.37000   -188.53000   -117.00000
11    177.85000   -156.56000   -117.00000
11    195.80000   -165.04000   -117.00000
11    211.46000   -147.10000   -117.00000
11    227.45000   -213.97000   -117.00000
11    282.93000   -136.01000   -117.00000
11    196.12000   -109.27000   -117.00000
11    196.78000   -206.47000   -115.00000
11    152.72000   -187.22000   -115.00000
11    172.30000   -177.76000   -115.00000
11    239.20000   -127.53000   -115.00000
11    263.67000   -187.87000   -115.00000
11    245.72000   -166.02000   -115.00000
11    227.45000   -223.75000   -114.00000
11    244.42000   -222.78000   -114.00000
11    172.95000   -168.30000   -114.00000
11    178.83000   -182.66000   -114.00000
11    249.31000   -177.11000   -114.00000
11    222.23000   -147.76000   -114.00000
11    177.52000   -174.50000   -114.00000
11    211.79000   -217.23000   -114.00000
11    206.24000   -163.41000   -114.00000
11    222.88000   -137.97000   -114.00000
11    246.05000   -197.33000   -113.00000
11    193.84000   -193.42000   -113.00000
11    184.70000   -199.94000   -113.00000
11    238.22000   -164.39000   -113.00000
11    201.34000   -140.25000   -113.00000
11    265.30000   -134.06000   -113.00000
11    165.12000   -169.28000   -113.00000
11    233.32000   -123.62000   -113.00000
11    188.94000   -153.63000   -113.00000
11    196.12000   -187.87000   -113.00000
11    168.71000   -186.24000   -113.00000
11    221.25000   -206.79000   -113.00000
11    200.69000   -197.99000   -113.00000
11    246.38000   -138.95000   -113.00000
11    236.59000   -133.08000   -113.00000
11    259.43000   -148.08000   -113.00000
11    196.45000   -160.15000   -113.00000
11    183.40000   -172.54000   -113.00000
11    268.24000   -173.52000   -113.00000
11    141.63000   -197.33000   -113.00000
11    151.09000   -219.84000   -113.00000
11    216.03000   -141.88000   -112.00000
11    209.83000   -172.22000   -112.00000
11    204.93000   -178.42000   -112.00000
11    206.24000   -189.18000   -112.00000
11    275.09000   -179.39000   -112.00000
11    255.19000   -180.37000   -112.00000
11    198.73000   -134.06000   -112.00000
11    226.14000   -181.68000   -112.00000
11    250.95000   -159.50000   -112.00000
11    241.16000   -191.79000   -112.00000
11    211.79000   -204.51000   -112.00000
11    226.80000   -136.99000   -112.00000
11    252.90000   -193.42000   -112.00000
11    203.30000   -153.63000   -111.00000
11    202.00000   -145.80000   -111.00000
11    193.51000   -150.37000   -111.00000
11    204.93000   -222.45000   -110.00000
11    255.84000   -211.69000   -110.00000
11    171.65000   -144.17000   -110.00000
11    149.46000   -158.85000   -110.00000
11    221.25000   -105.35000   -109.00000
11    222.23000   -100.79000   -109.00000
11    253.56000   -204.84000   -108.00000
11    242.46000   -213.64000   -108.00000
11    222.56000   -169.94000   -108.00000
11    240.50000   -118.73000   -107.00000
11    252.58000   -114.81000   -107.00000
11    127.27000   -175.48000   -107.00000
11    183.40000   -229.30000   -107.00000
11    233.32000   -170.91000   -107.00000
11    241.48000   -182.33000   -107.00000
11    196.45000   -123.62000   -106.00000
11    198.41000   -115.14000   -106.00000
11    209.50000   -112.86000   -106.00000
11    189.60000   -107.64000   -106.00000
11    182.74000   -137.64000   -106.00000
11    183.40000   -124.92000   -106.00000
11    275.42000   -170.59000   -106.00000
11    260.41000   -171.89000   -106.00000
11    263.67000   -149.06000   -106.00000
11    272.81000   -130.47000   -106.00000
11    217.01000   -218.86000   -106.00000
11    225.17000   -214.62000   -106.00000
11    186.66000   -209.08000   -106.00000
11    162.51000   -176.13000   -106.00000
11    147.83000   -166.67000   -106.00000
11    156.64000   -147.76000   -106.00000
11    157.62000   -208.75000   -106.00000
11    161.53000   -199.62000   -106.00000
11    183.72000   -180.37000   -106.00000
11    207.87000   -131.12000   -106.00000
11    205.59000   -123.62000   -106.00000
11    248.33000   -108.29000   -106.00000
11    182.74000   -190.48000   -105.00000
11    270.53000   -194.40000   -105.00000
11    279.99000   -136.01000   -105.00000
11    293.04000   -136.01000   -105.00000
11    285.86000   -122.64000   -105.00000
11    151.09000   -226.36000   -105.00000
11    204.61000   -214.62000   -105.00000
11    228.43000   -143.19000   -105.00000
11    236.26000   -142.54000   -105.00000
11    233.32000   -187.22000   -105.00000
11    160.88000   -188.20000   -104.00000
11    164.80000   -144.49000   -104.00000
11    197.75000   -207.77000   -104.00000
11    212.11000   -152.00000   -103.00000
11    257.80000   -156.24000   -103.00000
11    250.62000   -174.50000   -103.00000
11    244.09000   -221.47000   -103.00000
11    175.56000   -182.33000   -103.00000
11    175.56000   -165.70000   -103.00000
11    161.53000   -155.91000   -103.00000
11    227.78000   -114.49000   -103.00000
11    242.79000   -174.50000   -103.00000
11    215.05000   -165.70000   -103.00000
11    220.60000   -148.41000   -103.00000
11    171.00000   -174.83000   -103.00000
11    212.11000   -136.34000   -102.00000
11    197.75000   -141.23000   -102.00000
11    238.87000   -129.49000   -102.00000
11    236.26000   -136.67000   -102.00000
11    247.68000   -198.64000   -102.00000
11    191.88000   -194.72000   -102.00000
11    198.08000   -199.62000   -102.00000
11    185.35000   -200.92000   -102.00000
11    168.71000   -184.94000   -102.00000
11    182.42000   -156.56000   -102.00000
11    187.96000   -143.19000   -102.00000
11    174.26000   -135.69000   -102.00000
11    247.68000   -137.32000   -102.00000
11    282.27000   -154.93000   -102.00000
11    270.53000   -173.20000   -102.00000
11    198.41000   -161.78000   -102.00000
11    265.30000   -135.04000   -102.00000
11    168.06000   -168.30000   -102.00000
11    232.67000   -126.23000   -102.00000
11    223.86000   -137.32000   -101.00000
11    248.33000   -165.37000   -101.00000
11    207.54000   -179.72000   -101.00000
11    195.14000   -185.92000   -101.00000
11    239.85000   -194.07000   -101.00000
11    184.37000   -164.72000   -101.00000
11    251.92000   -192.12000   -101.00000
11    199.71000   -132.10000   -100.00000
11    204.28000   -148.41000   -100.00000
11    188.29000   -149.39000   -100.00000
11    197.75000   -226.04000    -99.00000
11    210.48000   -119.38000    -99.00000
11    221.90000   -104.05000    -98.00000
11    214.72000   -226.04000    -98.00000
11    212.77000   -142.21000    -98.00000
11    152.07000   -158.52000    -98.00000
11    145.22000   -193.09000    -98.00000
11    176.54000   -211.36000    -98.00000
11    209.18000   -223.75000    -98.00000
11    199.71000   -171.89000    -97.00000
11    256.82000   -214.29000    -97.00000
11    156.96000   -219.19000    -97.00000
11    180.46000   -226.04000    -96.00000
11    138.69000   -225.71000    -96.00000
11    143.91000   -219.84000    -96.00000
11    128.90000   -177.44000    -96.00000
11    248.66000   -116.77000    -96.00000
11    239.20000   -115.14000    -96.00000
11    241.81000   -182.00000    -96.00000
11    264.98000   -225.38000    -96.00000
11    175.56000   -235.82000    -96.00000
11    187.64000   -217.88000    -96.00000
11    202.65000   -115.79000    -95.00000
11    194.82000   -123.95000    -95.00000
11    186.33000   -118.40000    -95.00000
11    190.57000   -106.66000    -95.00000
11    248.66000   -105.03000    -95.00000
11    266.61000   -146.12000    -95.00000
11    227.12000   -213.97000    -95.00000
11    216.03000   -215.93000    -95.00000
11    159.25000   -209.73000    -95.00000
11    233.98000   -145.47000    -94.00000
11    180.46000   -191.14000    -94.00000
11    273.14000   -191.79000    -94.00000
11    223.53000   -227.02000    -94.00000
11    162.51000   -197.01000    -94.00000
11    158.27000   -175.48000    -94.00000
11    229.73000   -183.63000    -94.00000
11    182.42000   -181.03000    -94.00000
11    206.24000   -213.32000    -94.00000
11    282.93000   -136.01000    -94.00000
11    283.90000   -118.73000    -94.00000
11    208.20000   -125.90000    -93.00000
11    127.59000   -215.60000    -93.00000
11    253.23000   -205.81000    -93.00000
11    255.51000   -156.56000    -92.00000
11    160.23000   -154.61000    -92.00000
11    244.75000   -223.10000    -92.00000
11    221.58000   -235.82000    -92.00000
11    206.24000   -247.56000    -92.00000
11    160.23000   -191.14000    -92.00000
11    150.44000   -229.30000    -92.00000
11    117.48000   -211.36000    -92.00000
11    217.33000   -166.02000    -92.00000
11    245.07000   -169.94000    -92.00000
11    162.18000   -163.09000    -92.00000
11    259.76000   -146.78000    -92.00000
11    257.47000   -139.93000    -92.00000
11    244.75000   -124.92000    -92.00000
11    239.85000   -105.35000    -92.00000
11    271.83000   -131.12000    -92.00000
11    195.80000   -212.99000    -92.00000
11    169.36000   -176.46000    -92.00000
11    273.79000   -169.28000    -91.00000
11    279.01000   -152.65000    -91.00000
11    244.75000   -134.38000    -91.00000
11    233.32000   -127.86000    -91.00000
11    235.28000   -137.97000    -91.00000
11    237.89000   -122.31000    -91.00000
11    208.20000   -134.71000    -91.00000
11    199.06000   -140.91000    -91.00000
11    176.54000   -136.67000    -91.00000
11    184.70000   -137.32000    -91.00000
11    170.02000   -167.98000    -91.00000
11    251.27000   -198.96000    -91.00000
11    176.87000   -162.76000    -90.00000
11    184.05000   -165.04000    -90.00000
11    244.09000   -190.16000    -90.00000
11    241.48000   -198.31000    -90.00000
11    171.00000   -184.29000    -90.00000
11    172.30000   -218.21000    -90.00000
11    156.31000   -205.16000    -90.00000
11    262.37000   -152.97000    -90.00000
11    194.49000   -187.22000    -90.00000
11    209.83000   -178.74000    -89.00000
11    190.90000   -197.01000    -89.00000
11    253.56000   -191.46000    -89.00000
11    266.94000   -162.43000    -89.00000
11    187.96000   -148.41000    -89.00000
11    197.43000   -132.10000    -89.00000
11    241.81000    -96.22000    -89.00000
11    212.44000   -118.40000    -87.00000
11    154.35000   -154.93000    -87.00000
11    190.57000   -226.69000    -87.00000
11    217.01000   -223.43000    -87.00000
11    207.87000   -222.78000    -87.00000
11    156.64000   -160.80000    -87.00000
11    141.95000   -191.46000    -87.00000
11    133.47000   -174.18000    -87.00000
11    123.03000   -170.26000    -87.00000
11    211.46000   -142.86000    -87.00000
11    291.74000   -126.23000    -87.00000
11    218.64000   -127.21000    -87.00000
11    229.73000   -117.42000    -87.00000
11    272.16000   -183.96000    -87.00000
11    168.06000   -153.63000    -87.00000
11    205.91000   -153.63000    -87.00000
11    199.39000   -152.00000    -87.00000
11    247.68000   -161.13000    -87.00000
11    237.24000   -215.27000    -87.00000
11    190.57000   -178.74000    -87.00000
11    254.86000   -214.95000    -86.00000
11    264.98000   -197.99000    -86.00000
11    220.60000   -139.28000    -86.00000
11    181.76000   -157.21000    -86.00000
11    193.84000   -164.06000    -86.00000
11    247.36000   -142.21000    -86.00000
11    179.48000   -234.84000    -85.00000
11    175.89000   -224.41000    -85.00000
11    133.47000   -227.34000    -85.00000
11    139.34000   -220.49000    -85.00000
11    140.65000   -227.34000    -85.00000
11    181.76000   -146.78000    -85.00000
11    238.55000   -178.09000    -85.00000
11    234.63000   -191.79000    -85.00000
11    245.07000   -114.16000    -85.00000
11    201.67000   -120.36000    -84.00000
11    192.86000   -119.38000    -84.00000
11    158.92000   -212.66000    -84.00000
11    224.19000   -215.93000    -84.00000
11    189.92000   -155.91000    -84.00000
11    168.06000   -139.28000    -84.00000
11    191.88000   -111.55000    -84.00000
11    248.01000   -119.05000    -84.00000
11    204.28000   -162.76000    -84.00000
11    199.06000   -175.48000    -84.00000
11    213.74000   -215.60000    -84.00000
11    160.88000   -231.58000    -83.00000
11    181.76000   -172.22000    -83.00000
11    179.81000   -189.18000    -83.00000
11    283.58000   -120.68000    -83.00000
11    163.82000   -173.52000    -83.00000
11    242.79000   -206.14000    -83.00000
11    224.51000   -223.10000    -83.00000
11    205.59000   -214.62000    -83.00000
11    163.49000   -202.23000    -83.00000
11    280.97000   -139.60000    -83.00000
11    268.57000   -142.86000    -83.00000
11    279.34000   -197.66000    -83.00000
11    186.66000   -187.55000    -83.00000
11    160.23000   -181.68000    -83.00000
11    180.13000   -197.01000    -83.00000
11    230.39000   -186.24000    -82.00000
11    246.70000   -182.66000    -82.00000
11    182.42000   -220.17000    -82.00000
11    121.72000   -210.38000    -81.00000
11    157.94000   -193.09000    -81.00000
11    164.14000   -160.15000    -81.00000
11    245.40000   -105.03000    -81.00000
11    235.93000    -90.35000    -81.00000
11    257.15000   -140.58000    -81.00000
11    218.97000   -232.23000    -81.00000
11    256.82000   -224.08000    -81.00000
11    245.40000   -225.06000    -81.00000
11    203.30000   -246.91000    -81.00000
11    118.46000   -191.79000    -81.00000
11    133.47000   -215.60000    -81.00000
11    257.47000   -159.82000    -81.00000
11    257.47000   -149.71000    -81.00000
11    233.65000   -136.34000    -80.00000
11    237.24000   -125.58000    -80.00000
11    272.81000   -170.26000    -80.00000
11    248.99000   -197.01000    -80.00000
11    167.73000   -168.63000    -80.00000
11    188.94000   -138.62000    -80.00000
11    208.85000   -130.47000    -80.00000
11    177.85000   -136.67000    -80.00000
11    172.95000   -232.23000    -80.00000
11    185.35000   -240.06000    -80.00000
11    241.81000   -134.71000    -79.00000
11    242.79000   -191.46000    -79.00000
11    235.61000   -199.94000    -79.00000
11    183.07000   -165.70000    -79.00000
11    196.45000   -143.19000    -79.00000
11    203.30000   -137.97000    -79.00000
11    171.65000   -179.72000    -79.00000
11    165.77000   -189.51000    -79.00000
11    176.87000   -214.29000    -79.00000
11    200.36000   -114.49000    -79.00000
11    172.30000   -165.04000    -78.00000
11    164.14000   -209.08000    -78.00000
11    155.01000   -200.27000    -78.00000
11    117.48000   -168.63000    -78.00000
11    250.95000   -134.38000    -78.00000
11    198.73000   -127.86000    -78.00000
11    194.16000   -136.34000    -78.00000
11    245.07000   -127.21000    -78.00000
11    243.77000    -89.04000    -78.00000
11    223.21000    -89.37000    -78.00000
11    189.60000   -226.36000    -76.00000
11    157.62000   -160.15000    -76.00000
11    132.49000   -174.18000    -76.00000
11    140.32000   -189.51000    -76.00000
11    142.93000   -212.66000    -76.00000
11    246.70000   -162.76000    -76.00000
11    237.24000   -142.86000    -76.00000
11    264.32000   -153.95000    -76.00000
11    205.59000   -126.55000    -76.00000
11    209.18000   -119.38000    -76.00000
11    258.45000   -132.10000    -76.00000
11    215.38000   -225.06000    -74.00000
11    269.55000   -198.96000    -74.00000
11    135.43000   -225.71000    -74.00000
11    140.32000   -224.73000    -74.00000
11    180.46000   -228.65000    -74.00000
11    193.84000   -147.43000    -74.00000
11    188.62000   -163.41000    -74.00000
11    175.56000   -148.08000    -74.00000
11    238.55000   -179.07000    -74.00000
11    293.04000   -127.86000    -74.00000
11    269.22000   -167.65000    -73.00000
11    216.03000   -126.55000    -73.00000
11    195.47000   -120.68000    -73.00000
11    176.87000   -157.87000    -73.00000
11    169.36000   -134.06000    -73.00000
11    194.49000   -110.25000    -73.00000
11    241.81000   -118.07000    -73.00000
11    219.29000   -142.21000    -73.00000
11    193.19000   -180.05000    -73.00000
11    220.27000   -156.56000    -73.00000
11    248.99000   -144.49000    -73.00000
11    225.49000   -219.51000    -72.00000
11    240.83000   -205.49000    -72.00000
11    241.16000   -217.23000    -72.00000
11    233.65000   -211.69000    -72.00000
11    249.31000   -214.62000    -72.00000
11    281.62000   -193.42000    -72.00000
11    160.88000   -183.63000    -72.00000
11    150.11000   -228.32000    -72.00000
11    133.47000   -231.58000    -72.00000
11    215.70000   -210.38000    -72.00000
11    188.62000   -153.63000    -71.00000
11    181.44000   -152.97000    -71.00000
11    181.76000   -145.15000    -71.00000
11    164.80000   -140.58000    -71.00000
11    278.68000   -140.58000    -71.00000
11    189.60000   -118.40000    -71.00000
11    218.97000   -218.86000    -71.00000
11    120.41000   -207.12000    -70.00000
11    120.74000   -195.38000    -70.00000
11    119.11000   -220.49000    -70.00000
11    176.22000   -191.46000    -70.00000
11    182.74000   -176.13000    -70.00000
11    205.26000   -221.80000    -70.00000
11    240.83000   -157.21000    -70.00000
11    254.86000   -153.63000    -70.00000
11    246.38000   -182.33000    -70.00000
11    241.81000    -99.81000    -69.00000
11    202.98000   -106.66000    -69.00000
11    208.20000   -132.43000    -69.00000
11    165.77000   -162.11000    -69.00000
11    252.25000   -195.70000    -69.00000
11    263.35000   -141.23000    -69.00000
11    200.69000   -159.17000    -69.00000
11    227.12000   -227.67000    -69.00000
11    248.01000   -225.71000    -69.00000
11    255.51000   -221.80000    -69.00000
11    258.12000   -163.74000    -69.00000
11    277.38000   -186.90000    -69.00000
11    165.45000   -169.61000    -69.00000
11    235.28000   -129.49000    -69.00000
11    238.22000   -126.23000    -69.00000
11    179.81000   -217.56000    -69.00000
11    174.26000   -232.89000    -69.00000
11    224.51000   -233.87000    -69.00000
11    204.61000   -249.20000    -68.00000
11    200.04000   -242.67000    -68.00000
11    235.61000   -193.42000    -68.00000
11    281.95000   -123.95000    -68.00000
11    213.09000   -200.27000    -68.00000
11    202.00000   -207.77000    -68.00000
11    195.14000   -217.88000    -68.00000
11    243.44000   -197.99000    -68.00000
11    234.30000   -201.57000    -68.00000
11    169.69000   -183.96000    -68.00000
11    166.43000   -191.46000    -68.00000
11    156.64000   -228.65000    -68.00000
11    152.72000   -215.93000    -68.00000
11    227.45000   -186.57000    -68.00000
11    177.52000   -202.23000    -68.00000
11    270.20000   -125.58000    -68.00000
11    253.56000   -140.91000    -68.00000
11    202.00000   -118.07000    -68.00000
11    244.09000   -138.30000    -68.00000
11    178.17000   -137.32000    -68.00000
11    230.06000   -148.41000    -68.00000
11    239.85000    -88.39000    -67.00000
11    242.46000    -95.89000    -67.00000
11    246.70000    -91.65000    -67.00000
11    125.64000   -166.02000    -67.00000
11    113.89000   -170.26000    -67.00000
11    111.60000   -161.13000    -67.00000
11    104.10000   -152.32000    -67.00000
11    158.27000   -207.77000    -67.00000
11    197.10000   -136.99000    -67.00000
11    194.49000   -132.10000    -67.00000
11    254.54000   -205.49000    -67.00000
11    248.99000   -187.22000    -67.00000
11    175.56000   -167.00000    -67.00000
11    184.05000   -192.12000    -67.00000
11    256.49000   -173.85000    -67.00000
11    199.06000   -127.53000    -67.00000
11    171.00000   -155.91000    -67.00000
11    209.18000   -150.37000    -67.00000
11    158.27000   -197.66000    -67.00000
11    170.34000   -176.79000    -67.00000
11    167.41000   -211.03000    -67.00000
11    152.39000   -202.88000    -66.00000
11    128.90000   -209.08000    -66.00000
11    263.67000   -155.58000    -65.00000
11    273.46000   -150.37000    -65.00000
11    205.59000   -121.66000    -65.00000
11    193.19000   -227.34000    -65.00000
11    212.77000   -175.15000    -65.00000
11    204.61000   -193.42000    -65.00000
11    243.44000   -173.85000    -65.00000
11    247.68000   -159.50000    -65.00000
11    156.64000   -165.37000    -65.00000
11    168.06000   -200.60000    -65.00000
11    213.74000   -120.03000    -65.00000
11    130.53000   -176.79000    -65.00000
11    246.38000   -123.95000    -65.00000
11    187.64000   -166.67000    -63.00000
11    211.13000   -225.71000    -63.00000
11    185.35000   -230.93000    -63.00000
11    224.51000   -127.86000    -63.00000
11    265.30000   -131.77000    -63.00000
11    164.80000   -227.67000    -63.00000
11    162.18000   -218.21000    -63.00000
11    128.90000   -192.77000    -63.00000
11    158.59000   -174.50000    -63.00000
11    238.22000   -144.82000    -63.00000
11    199.71000    -99.48000    -63.00000
11    241.81000   -118.07000    -62.00000
11    227.12000   -154.28000    -61.00000
11    216.68000   -137.97000    -61.00000
11    215.38000   -127.86000    -61.00000
11    233.98000   -215.93000    -60.00000
11    228.76000   -211.69000    -60.00000
11    218.97000   -220.17000    -60.00000
11    180.13000   -156.24000    -60.00000
11    178.50000   -148.73000    -60.00000
11    171.65000   -141.88000    -60.00000
11    131.18000   -227.34000    -60.00000
11    131.18000   -233.87000    -60.00000
11    119.11000   -227.99000    -60.00000
11    186.33000   -139.93000    -60.00000
11    191.55000   -144.17000    -59.00000
11    158.92000   -183.31000    -59.00000
11    120.41000   -203.86000    -59.00000
11    121.07000   -222.12000    -59.00000
11    250.29000   -148.08000    -59.00000
11    252.25000   -120.36000    -59.00000
11    194.16000   -110.25000    -59.00000
11    193.19000   -122.97000    -59.00000
11    273.46000   -134.06000    -59.00000
11    185.68000   -149.71000    -59.00000
11    246.05000   -202.55000    -58.00000
11    234.30000   -121.34000    -58.00000
11    206.56000   -128.51000    -58.00000
11    236.59000   -135.04000    -58.00000
11    279.99000   -190.16000    -58.00000
11    260.08000   -165.70000    -58.00000
11    220.27000   -227.02000    -58.00000
11    179.15000   -222.12000    -58.00000
11    169.04000   -185.59000    -57.00000
11    161.53000   -190.81000    -57.00000
11    172.30000   -191.79000    -57.00000
11    167.41000   -164.06000    -57.00000
11    198.41000   -119.38000    -57.00000
11    201.02000   -107.31000    -57.00000
11    255.51000   -139.28000    -57.00000
11    247.36000   -138.30000    -57.00000
11    249.31000   -192.77000    -57.00000
11    236.59000   -203.53000    -57.00000
11    248.99000   -182.66000    -56.00000
11    236.91000   -190.81000    -56.00000
11    195.47000   -131.77000    -56.00000
11    238.87000   -102.09000    -56.00000
11    244.09000    -93.29000    -56.00000
11    173.28000   -155.26000    -56.00000
11    117.48000   -166.67000    -56.00000
11    198.41000   -156.24000    -56.00000
11    177.52000   -232.23000    -55.00000
11    149.46000   -239.41000    -55.00000
11    143.26000   -232.56000    -55.00000
11    160.88000   -208.75000    -55.00000
11    175.89000   -136.01000    -55.00000
11    175.89000   -162.11000    -55.00000
11    239.20000   -126.23000    -55.00000
11    252.58000   -210.38000    -55.00000
11    198.73000   -138.95000    -55.00000
11    197.43000   -167.65000    -54.00000
11    247.68000   -173.85000    -54.00000
11    254.54000   -160.80000    -54.00000
11    266.28000   -159.50000    -54.00000
11    267.91000   -148.73000    -54.00000
11    198.08000   -128.19000    -54.00000
11    238.55000   -197.99000    -54.00000
11    156.96000   -163.41000    -54.00000
11    126.94000   -165.37000    -54.00000
11    194.16000   -228.65000    -54.00000
11    193.84000   -221.14000    -54.00000
11    203.30000   -232.23000    -54.00000
11    167.41000   -206.79000    -54.00000
11    156.96000   -199.29000    -54.00000
11    179.81000   -180.70000    -54.00000
11    177.52000   -170.59000    -54.00000
11    204.93000   -136.34000    -54.00000
11    259.43000   -182.66000    -54.00000
11    205.91000   -115.46000    -54.00000
11    248.01000   -114.81000    -54.00000
11    183.72000   -203.53000    -54.00000
11    197.75000   -241.69000    -54.00000
11    185.35000   -240.06000    -54.00000
11    150.76000   -224.08000    -54.00000
11    156.96000   -232.89000    -54.00000
11    129.55000   -172.87000    -54.00000
11    216.03000   -173.20000    -54.00000
11    227.12000   -175.48000    -54.00000
11    219.29000   -152.32000    -54.00000
11    239.85000   -154.28000    -54.00000
11    244.75000   -163.09000    -54.00000
11    164.47000   -151.02000    -54.00000
11    165.45000   -132.75000    -54.00000
11    189.60000   -129.49000    -54.00000
11    124.00000   -211.69000    -54.00000
11    262.69000   -138.95000    -53.00000
11    203.30000   -185.59000    -53.00000
11    228.43000   -198.64000    -53.00000
11    179.48000   -214.29000    -53.00000
11    174.26000   -200.60000    -53.00000
11    164.80000   -197.99000    -53.00000
11    213.42000   -118.73000    -53.00000
11    192.53000   -172.22000    -53.00000
11    136.40000   -188.53000    -53.00000
11    147.83000   -202.23000    -53.00000
11    202.00000   -124.92000    -53.00000
11    252.90000   -145.47000    -52.00000
11    187.31000   -166.02000    -52.00000
11    156.96000   -175.15000    -52.00000
11    207.54000   -223.43000    -52.00000
11    161.86000   -227.02000    -52.00000
11    128.25000   -202.23000    -51.00000
11    128.57000   -192.44000    -51.00000
11    222.88000   -132.75000    -51.00000
11    203.30000   -103.07000    -51.00000
11    208.20000   -209.73000    -50.00000
11    192.86000   -211.36000    -50.00000
11    170.34000   -230.93000    -50.00000
11    159.25000   -240.71000    -50.00000
11    213.74000   -129.82000    -50.00000
11    229.73000   -211.03000    -49.00000
11    235.93000   -211.69000    -49.00000
11    216.03000   -218.86000    -49.00000
11    186.99000   -227.02000    -49.00000
11    183.07000   -157.54000    -49.00000
11    175.89000   -150.04000    -49.00000
11    130.20000   -233.54000    -49.00000
11    119.76000   -228.65000    -49.00000
11    135.43000   -225.71000    -49.00000
11    162.51000   -167.65000    -49.00000
11    146.85000   -164.72000    -49.00000
11    226.14000   -149.39000    -49.00000
11    263.35000   -132.43000    -49.00000
11    153.70000   -206.79000    -49.00000
11    259.10000   -156.56000    -48.00000
11    248.99000   -151.67000    -48.00000
11    252.58000   -124.60000    -48.00000
11    256.82000   -123.29000    -48.00000
11    244.42000   -128.51000    -48.00000
11    188.94000   -145.47000    -48.00000
11    242.79000   -145.80000    -48.00000
11    219.62000   -200.60000    -48.00000
11    221.90000   -217.23000    -48.00000
11    184.70000   -174.18000    -48.00000
11    122.37000   -198.96000    -48.00000
11    176.54000   -240.39000    -48.00000
11    242.13000   -136.01000    -47.00000
11    233.65000   -138.30000    -47.00000
11    233.65000   -128.84000    -47.00000
11    206.24000   -124.27000    -47.00000
11    246.05000   -203.20000    -47.00000
11    261.06000   -163.41000    -47.00000
11    260.08000   -146.12000    -47.00000
11    258.12000   -169.94000    -47.00000
11    158.27000   -182.33000    -47.00000
11    249.97000   -192.12000    -46.00000
11    243.11000   -196.03000    -46.00000
11    218.64000   -224.73000    -46.00000
11    212.44000   -227.67000    -46.00000
11    168.38000   -193.75000    -46.00000
11    161.21000   -191.79000    -46.00000
11    170.34000   -185.59000    -46.00000
11    168.71000   -162.43000    -46.00000
11    197.10000   -119.71000    -46.00000
11    249.64000   -137.97000    -46.00000
11    202.32000   -110.57000    -46.00000
11    239.52000   -188.20000    -45.00000
11    249.31000   -181.03000    -45.00000
11    237.57000   -204.84000    -45.00000
11    213.74000   -211.03000    -45.00000
11    195.14000   -153.63000    -45.00000
11    182.09000   -231.91000    -44.00000
11    197.43000   -140.91000    -44.00000
11    194.16000   -235.50000    -43.00000
11    194.49000   -223.75000    -43.00000
11    182.42000   -203.20000    -43.00000
11    159.57000   -206.47000    -43.00000
11    154.03000   -200.60000    -43.00000
11    126.61000   -177.44000    -43.00000
11    120.74000   -210.38000    -43.00000
11    145.22000   -225.71000    -43.00000
11    143.58000   -220.82000    -43.00000
11    128.90000   -226.36000    -43.00000
11    204.28000   -137.32000    -43.00000
11    196.78000   -132.10000    -43.00000
11    224.84000   -177.76000    -43.00000
11    215.70000   -177.11000    -43.00000
11    266.94000   -153.30000    -43.00000
11    245.07000   -114.81000    -43.00000
11    243.44000   -213.64000    -43.00000
11    194.82000   -168.30000    -42.00000
11    136.08000   -188.20000    -42.00000
11    210.15000   -111.88000    -42.00000
11    182.42000   -213.64000    -42.00000
11    165.45000   -202.55000    -42.00000
11    212.11000   -142.21000    -42.00000
11    262.37000   -139.28000    -41.00000
11    176.87000   -174.18000    -41.00000
11    197.43000   -126.55000    -40.00000
11    228.10000   -165.37000    -39.00000
11    222.56000   -156.89000    -39.00000
11    211.79000   -133.40000    -39.00000
11    166.75000   -157.21000    -39.00000
11    207.87000   -206.47000    -39.00000
11    196.12000   -207.12000    -39.00000
11    233.65000   -197.66000    -39.00000
11    248.33000   -174.83000    -39.00000
11    217.66000   -130.79000    -39.00000
11    124.00000   -190.16000    -38.00000
11    141.30000   -191.46000    -38.00000
11    162.18000   -165.04000    -38.00000
11    172.95000   -153.30000    -38.00000
11    180.46000   -142.86000    -38.00000
11    185.68000   -123.29000    -38.00000
11    207.22000   -217.56000    -38.00000
11    229.41000   -213.97000    -38.00000
11    264.00000   -132.75000    -38.00000
11    254.54000   -133.08000    -38.00000
11    156.64000   -213.97000    -38.00000
11    187.64000   -191.14000    -38.00000
11    189.60000   -179.07000    -38.00000
11    174.91000   -194.72000    -38.00000
11    258.12000   -163.41000    -36.00000
11    239.20000   -148.73000    -36.00000
11    244.42000   -142.21000    -36.00000
11    235.28000   -134.06000    -36.00000
11    246.70000   -132.43000    -36.00000
11    226.80000   -131.77000    -36.00000
11    207.54000   -129.82000    -36.00000
11    202.32000   -121.01000    -36.00000
11    162.18000   -179.07000    -36.00000
11    185.35000   -162.11000    -36.00000
11    156.96000   -185.59000    -36.00000
11    175.24000   -204.51000    -36.00000
11    254.86000   -170.91000    -36.00000
11    262.37000   -146.78000    -36.00000
11    169.04000   -239.74000    -36.00000
11    163.16000   -223.75000    -36.00000
11    186.99000   -206.79000    -36.00000
11    222.88000   -198.64000    -36.00000
11    220.60000   -217.23000    -36.00000
11    191.23000   -158.85000    -36.00000
11    270.53000   -142.86000    -36.00000
11    168.06000   -176.13000    -36.00000
11    218.64000   -165.04000    -36.00000
11    184.05000   -154.93000    -36.00000
11    189.27000   -147.10000    -36.00000
11    202.98000   -102.74000    -36.00000
11    155.66000   -171.89000    -36.00000
11    256.17000   -147.43000    -36.00000
11    124.98000   -197.01000    -36.00000
11    187.64000   -219.51000    -36.00000
11    266.61000   -163.41000    -35.00000
11    243.77000   -198.96000    -35.00000
11    167.41000   -192.77000    -35.00000
11    251.27000   -137.97000    -34.00000
11    201.34000   -150.04000    -34.00000
11    247.03000   -193.09000    -34.00000
11    237.24000   -205.16000    -33.00000
11    214.72000   -211.69000    -33.00000
11    198.73000   -213.64000    -33.00000
11    240.18000   -175.48000    -33.00000
11    206.24000   -140.91000    -32.00000
11    200.69000   -132.75000    -32.00000
11    194.82000   -141.56000    -32.00000
11    154.68000   -202.55000    -32.00000
11    145.87000   -227.67000    -32.00000
11    173.28000   -231.58000    -32.00000
11    190.90000   -224.41000    -32.00000
11    238.87000   -212.66000    -32.00000
11    124.33000   -180.70000    -32.00000
11    194.16000   -120.36000    -32.00000
11    257.47000   -122.31000    -32.00000
11    194.49000   -174.50000    -32.00000
11    167.41000   -165.37000    -32.00000
11    153.05000   -192.77000    -32.00000
11    260.08000   -153.63000    -32.00000
11    217.33000   -226.69000    -32.00000
11    180.79000   -239.08000    -32.00000
11    168.38000   -181.35000    -32.00000
11    209.50000   -175.81000    -32.00000
11    183.72000   -200.92000    -32.00000
11    266.94000   -152.65000    -32.00000
11    233.32000   -141.23000    -32.00000
11    190.90000   -168.30000    -31.00000
11    208.20000   -111.22000    -31.00000
11    238.22000   -188.53000    -31.00000
11    144.24000   -219.51000    -31.00000
11    213.42000   -161.13000    -29.00000
11    166.10000   -206.79000    -29.00000
11    158.27000   -155.91000    -29.00000
11    216.03000   -148.73000    -28.00000
11    224.19000   -165.70000    -28.00000
11    168.71000   -157.87000    -28.00000
11    165.77000   -151.34000    -28.00000
11    259.76000   -134.06000    -27.00000
11    251.92000   -131.12000    -27.00000
11    186.33000   -190.48000    -27.00000
11    190.90000   -181.68000    -27.00000
11    204.61000   -211.36000    -27.00000
11    227.78000   -212.01000    -27.00000
11    234.63000   -197.66000    -27.00000
11    156.31000   -164.72000    -27.00000
11    141.30000   -190.16000    -27.00000
11    163.49000   -237.13000    -27.00000
11    219.29000   -136.01000    -27.00000
11    162.18000   -164.06000    -26.00000
11    186.99000   -156.24000    -25.00000
11    186.01000   -143.84000    -25.00000
11    207.87000   -125.58000    -25.00000
11    244.09000   -133.08000    -25.00000
11    240.18000   -141.88000    -25.00000
11    227.45000   -131.12000    -25.00000
11    263.35000   -143.19000    -25.00000
11    239.20000   -153.30000    -25.00000
11    250.29000   -177.44000    -25.00000
11    167.08000   -174.18000    -25.00000
11    188.29000   -175.15000    -25.00000
11    170.34000   -223.75000    -25.00000
11    185.68000   -217.23000    -25.00000
11    185.35000   -209.40000    -25.00000
11    158.59000   -210.38000    -25.00000
11    175.56000   -203.20000    -25.00000
11    129.55000   -193.09000    -25.00000
11    148.15000   -185.92000    -25.00000
11    217.01000   -170.91000    -25.00000
11    242.13000   -198.96000    -24.00000
11    226.47000   -137.32000    -24.00000
11    211.79000   -143.84000    -24.00000
11    265.63000   -130.14000    -24.00000
11    134.45000   -187.55000    -24.00000
11    202.32000   -119.71000    -23.00000
11    202.32000   -150.37000    -22.00000
11    206.89000   -132.75000    -21.00000
11    181.44000   -202.55000    -20.00000
11    142.60000   -222.78000    -19.00000
11    195.14000   -172.22000    -19.00000
11    215.70000   -160.15000    -18.00000
11    223.86000   -163.74000    -17.00000
11    167.73000   -159.17000    -17.00000
11    159.90000   -156.56000    -17.00000
11    209.83000   -211.36000    -16.00000
11    186.99000   -184.29000    -16.00000
11    217.33000   -138.95000    -14.00000
11    262.69000   -146.78000    -14.00000
11    243.44000   -136.99000    -14.00000
11    172.30000   -219.19000    -13.00000
11    230.39000   -135.69000    -13.00000
11    190.25000   -156.24000    -13.00000
11    185.03000   -150.69000    -13.00000
11    185.03000   -142.54000    -13.00000
11    175.24000   -227.34000    -13.00000
11    169.04000   -173.52000    -13.00000
11    223.53000   -130.79000    -13.00000
11    176.87000   -204.18000     -6.00000
11    220.60000   -164.06000     -6.00000
