# Supplementary material for: Design Principles of Pancreatic Islets: Glucose-Dependent Coordination of Hormone Pulses
Source: PLoS One. 2016 Apr 1;11(4):e0152446. doi: 10.1371/journal.pone.0152446 (PMC4818077; doi:10.1371/journal.pone.0152446)
Supplement: S2 Dataset — Three-dimensional coordinates of α and β cells within human islets (n = 28). Columns represent types, x, y, and z coordinates (μm) of cells (rows) within an islet. The numbers of the first column are 11 (α cell) and 12 (β cell). (ZIP) [file pone.0152446.s010.zip › Human/H28.txt]

12    222.88000   -193.75000      0.00000
12    192.53000   -117.10000   -153.00000
12    177.52000   -117.10000   -152.00000
12    176.87000   -128.19000   -152.00000
12    170.02000   -130.47000   -152.00000
12    174.26000   -175.81000   -151.00000
12    178.83000   -167.65000   -151.00000
12    195.80000   -142.21000   -151.00000
12    199.71000   -120.03000   -151.00000
12    120.09000   -183.96000   -150.00000
12    171.00000   -142.21000   -150.00000
12    161.21000   -141.88000   -150.00000
12    146.85000   -203.53000   -150.00000
12    108.99000   -230.60000   -150.00000
12     93.33000   -144.49000   -150.00000
12    131.18000   -139.60000   -150.00000
12    174.91000   -100.79000   -144.00000
12    159.25000   -205.16000   -144.00000
12    158.27000   -129.82000   -143.00000
12    152.39000   -142.21000   -143.00000
12    128.57000   -214.62000   -143.00000
12    163.82000   -108.94000   -143.00000
12    126.61000   -146.45000   -142.00000
12    181.44000   -113.18000   -141.00000
12    172.63000   -128.19000   -141.00000
12    172.30000   -116.12000   -141.00000
12    192.21000   -109.59000   -140.00000
12     99.86000   -235.50000   -140.00000
12     88.11000   -240.06000   -140.00000
12     82.56000   -231.58000   -140.00000
12     98.88000   -190.16000   -140.00000
12     98.88000   -176.79000   -140.00000
12    114.87000   -192.44000   -140.00000
12    138.69000   -132.75000   -139.00000
12    124.66000   -133.08000   -139.00000
12    146.19000   -125.58000   -139.00000
12    137.71000   -121.99000   -139.00000
12    144.24000   -199.62000   -139.00000
12    120.74000   -183.96000   -139.00000
12    110.62000   -232.89000   -139.00000
12    171.97000   -176.13000   -139.00000
12    186.33000   -167.33000   -139.00000
12    263.02000   -121.66000   -138.00000
12    273.14000    -81.22000   -138.00000
12    149.78000   -205.81000   -138.00000
12    231.69000   -124.27000   -137.00000
12    238.87000   -111.88000   -137.00000
12    228.43000   -181.68000   -137.00000
12    189.60000   -192.77000   -137.00000
12    248.33000   -127.86000   -136.00000
12    262.37000    -82.20000   -136.00000
12    278.03000    -85.13000   -136.00000
12    287.82000    -76.65000   -136.00000
12    293.04000   -100.46000   -136.00000
12    109.65000   -146.45000   -135.00000
12     77.34000   -241.69000   -135.00000
12    130.20000   -230.60000   -135.00000
12    159.57000   -142.86000   -134.00000
12    271.50000   -162.43000   -134.00000
12    258.45000   -166.35000   -134.00000
12    265.30000   -132.10000   -134.00000
12    175.24000   -108.62000   -133.00000
12    154.03000   -237.45000   -133.00000
12    213.09000   -151.34000   -133.00000
12    199.39000   -212.66000   -133.00000
12    216.68000   -205.81000   -132.00000
12    125.64000   -221.47000   -132.00000
12    120.74000   -235.50000   -132.00000
12    129.55000   -206.14000   -132.00000
12    110.62000   -248.54000   -132.00000
12    296.96000   -143.52000   -132.00000
12    293.37000   -127.53000   -131.00000
12    125.96000   -143.52000   -131.00000
12    162.51000   -132.75000   -131.00000
12    162.84000   -106.33000   -131.00000
12    163.82000    -95.24000   -131.00000
12    254.21000    -80.89000   -131.00000
12    253.56000    -92.96000   -131.00000
12    251.92000   -103.72000   -131.00000
12    285.54000   -129.16000   -131.00000
12    300.22000   -153.95000   -131.00000
12    305.77000   -142.21000   -131.00000
12    124.98000   -151.67000   -131.00000
12    120.09000   -164.39000   -131.00000
12    173.93000   -130.47000   -130.00000
12     98.55000   -236.47000   -129.00000
12     87.13000   -242.67000   -129.00000
12    110.95000   -191.46000   -129.00000
12     94.96000   -182.98000   -129.00000
12     94.31000   -172.87000   -129.00000
12    105.08000   -170.59000   -129.00000
12     96.27000   -161.13000   -129.00000
12    100.18000   -151.34000   -129.00000
12    194.82000   -104.70000   -129.00000
12    185.35000   -109.27000   -129.00000
12    175.89000   -117.10000   -129.00000
12    174.58000   -100.79000   -129.00000
12     92.68000   -132.43000   -129.00000
12    304.46000   -128.19000   -129.00000
12    167.41000   -200.92000   -129.00000
12    160.55000   -112.20000   -129.00000
12    108.99000   -231.58000   -128.00000
12    114.54000   -228.32000   -128.00000
12    139.99000   -134.71000   -128.00000
12    143.58000   -124.27000   -128.00000
12    127.27000   -132.10000   -128.00000
12    120.74000   -142.21000   -128.00000
12    205.59000    -92.31000   -128.00000
12    178.17000   -173.20000   -127.00000
12    202.65000   -168.96000   -127.00000
12    148.48000   -206.14000   -127.00000
12    267.26000   -119.05000   -127.00000
12    269.87000    -76.98000   -127.00000
12    257.47000    -72.74000   -127.00000
12    244.42000   -181.68000   -127.00000
12    243.11000   -172.22000   -127.00000
12    227.12000   -218.54000   -127.00000
12    144.56000   -246.91000   -127.00000
12    230.06000   -180.70000   -126.00000
12    243.44000   -111.88000   -126.00000
12    230.71000   -114.16000   -126.00000
12    231.04000   -128.19000   -126.00000
12    225.17000   -133.40000   -126.00000
12    244.09000    -94.26000   -126.00000
12    211.79000   -113.83000   -126.00000
12    189.60000   -192.44000   -126.00000
12    288.47000    -97.20000   -125.00000
12    297.28000    -91.65000   -125.00000
12    296.96000   -101.11000   -125.00000
12    289.45000    -78.61000   -125.00000
12    277.70000    -77.63000   -125.00000
12    155.66000   -206.47000   -125.00000
12    168.06000   -210.71000   -125.00000
12    163.82000   -231.91000   -125.00000
12    229.41000   -205.81000   -125.00000
12    312.29000   -154.28000   -125.00000
12    307.07000   -164.39000   -125.00000
12    133.79000   -199.29000   -125.00000
12    115.85000   -155.26000   -125.00000
12     87.46000   -187.22000   -125.00000
12    103.77000   -185.27000   -125.00000
12    107.04000   -145.80000   -124.00000
12    133.47000   -119.71000   -124.00000
12    262.37000   -170.26000   -123.00000
12    271.83000   -163.74000   -123.00000
12    268.89000   -130.79000   -123.00000
12    298.26000   -118.73000   -123.00000
12    288.15000   -118.07000   -123.00000
12    183.72000   -100.79000   -123.00000
12    153.05000   -126.55000   -123.00000
12    221.25000   -160.48000   -123.00000
12    235.28000   -171.89000   -123.00000
12    240.83000   -139.28000   -123.00000
12    290.43000   -147.10000   -123.00000
12    287.17000   -137.97000   -123.00000
12    188.62000   -131.12000   -123.00000
12    171.32000   -108.62000   -122.00000
12    212.11000   -150.04000   -122.00000
12    223.86000   -187.55000   -122.00000
12    197.10000   -216.58000   -122.00000
12    153.05000   -235.17000   -122.00000
12    151.74000   -243.65000   -122.00000
12    127.92000   -235.82000   -122.00000
12     99.20000   -247.24000   -122.00000
12    153.70000   -134.06000   -122.00000
12    130.20000   -209.73000   -121.00000
12    214.40000   -205.81000   -121.00000
12    111.93000   -251.80000   -121.00000
12    126.61000   -162.43000   -120.00000
12    126.29000   -150.69000   -120.00000
12    160.88000   -107.31000   -120.00000
12    169.69000    -98.83000   -120.00000
12    255.84000    -93.29000   -120.00000
12    255.51000    -80.89000   -120.00000
12    284.88000   -127.86000   -120.00000
12    293.69000   -127.86000   -120.00000
12    297.28000   -144.17000   -120.00000
12     97.25000   -227.99000   -120.00000
12    121.39000   -169.28000   -120.00000
12    163.16000   -138.95000   -120.00000
12    176.22000   -131.77000   -119.00000
12    164.80000   -126.23000   -119.00000
12    283.25000    -85.46000   -119.00000
12    161.86000    -98.18000   -119.00000
12    105.40000   -173.52000   -118.00000
12     89.41000   -174.50000   -118.00000
12     97.57000   -157.87000   -118.00000
12     97.57000   -148.41000   -118.00000
12    103.45000   -238.76000   -118.00000
12     95.29000   -238.43000   -118.00000
12     86.48000   -244.63000   -118.00000
12     80.93000   -238.43000   -118.00000
12    108.99000   -191.14000   -118.00000
12    140.97000   -121.01000   -117.00000
12    124.98000   -142.21000   -117.00000
12    126.29000   -128.19000   -117.00000
12    194.16000   -106.98000   -117.00000
12    305.77000   -138.30000   -117.00000
12    304.14000   -128.84000   -117.00000
12    253.56000   -186.24000   -117.00000
12    111.93000   -225.71000   -117.00000
12    174.58000   -225.06000   -117.00000
12    172.63000   -201.57000   -117.00000
12    259.43000    -76.00000   -116.00000
12    266.94000    -81.22000   -116.00000
12    266.94000    -74.37000   -116.00000
12    177.20000   -167.98000   -116.00000
12    196.12000   -167.98000   -116.00000
12    176.87000   -139.93000   -115.00000
12    231.04000   -110.90000   -115.00000
12    249.31000    -86.76000   -115.00000
12    224.19000    -80.24000   -115.00000
12    186.66000   -191.14000   -115.00000
12    172.63000   -178.74000   -115.00000
12    230.39000   -220.17000   -115.00000
12    219.62000   -220.17000   -115.00000
12    114.54000   -263.55000   -115.00000
12    281.95000   -208.42000   -115.00000
12    229.41000   -180.70000   -115.00000
12    183.72000   -181.68000   -115.00000
12    140.97000   -245.28000   -115.00000
12    126.29000   -249.85000   -115.00000
12    265.30000   -120.36000   -115.00000
12    207.22000    -92.96000   -115.00000
12    116.17000   -136.34000   -115.00000
12    137.71000   -130.47000   -115.00000
12    152.72000   -110.25000   -115.00000
12    184.70000   -126.88000   -115.00000
12     90.07000   -232.56000   -115.00000
12     74.73000   -217.88000   -115.00000
12    237.24000   -202.88000   -115.00000
12    305.12000   -147.10000   -114.00000
12    313.93000   -144.17000   -114.00000
12    292.72000   -152.65000   -114.00000
12    295.33000   -102.74000   -114.00000
12    298.26000    -93.61000   -114.00000
12    278.36000    -78.61000   -114.00000
12    291.08000    -75.02000   -114.00000
12    296.63000    -77.30000   -114.00000
12    281.95000    -69.47000   -114.00000
12    115.85000   -147.10000   -114.00000
12    120.09000   -157.21000   -114.00000
12     86.15000   -188.53000   -114.00000
12    105.40000   -184.61000   -114.00000
12    131.18000   -201.25000   -114.00000
12    132.16000   -194.40000   -114.00000
12    150.11000   -185.92000   -114.00000
12    150.76000   -204.18000   -114.00000
12    208.52000   -167.65000   -114.00000
12    181.44000   -156.56000   -114.00000
12    254.86000   -162.76000   -114.00000
12    248.66000   -170.91000   -114.00000
12    243.77000   -180.70000   -114.00000
12    310.01000   -156.24000   -114.00000
12    180.79000   -199.62000   -114.00000
12    106.06000   -145.80000   -113.00000
12    134.12000   -122.31000   -113.00000
12    154.68000    -99.16000   -113.00000
12    163.16000   -208.10000   -113.00000
12    299.89000   -120.36000   -112.00000
12    265.30000   -130.47000   -112.00000
12    236.91000   -132.43000   -112.00000
12    192.21000   -132.75000   -112.00000
12    233.00000   -173.20000   -112.00000
12    270.20000   -164.06000   -112.00000
12    256.82000   -170.59000   -112.00000
12    199.39000   -185.92000   -112.00000
12    201.34000   -176.79000   -112.00000
12    224.84000   -162.43000   -112.00000
12    219.29000   -156.56000   -112.00000
12    286.84000   -138.30000   -112.00000
12    293.37000   -113.83000   -112.00000
12    179.81000   -101.44000   -112.00000
12    207.54000   -120.36000   -112.00000
12    229.73000   -212.34000   -112.00000
12    156.64000   -239.41000   -111.00000
12    149.46000   -247.89000   -111.00000
12    100.18000   -250.50000   -111.00000
12     93.33000   -248.22000   -111.00000
12    171.65000   -108.62000   -111.00000
12    218.31000   -137.64000   -111.00000
12    112.91000   -240.39000   -110.00000
12    112.26000   -251.48000   -110.00000
12    267.26000   -193.09000   -110.00000
12    268.24000   -175.15000   -110.00000
12    279.01000   -168.63000   -110.00000
12    271.18000   -214.62000   -110.00000
12    248.33000    -75.02000   -110.00000
12    214.40000   -230.28000   -110.00000
12    156.31000   -135.36000   -110.00000
12    198.08000   -207.45000   -110.00000
12    213.42000   -202.55000   -110.00000
12    249.97000   -142.21000   -110.00000
12    246.70000   -131.77000   -110.00000
12    171.97000    -95.89000   -109.00000
12    126.29000   -165.70000   -109.00000
12    164.14000   -107.64000   -108.00000
12    163.49000    -96.87000   -108.00000
12    108.99000   -193.09000   -107.00000
12     99.86000   -239.74000   -107.00000
12     84.19000   -248.22000   -107.00000
12     80.28000   -239.74000   -107.00000
12     73.75000   -180.37000   -107.00000
12     99.53000   -145.15000   -107.00000
12    192.86000   -241.69000   -106.00000
12    179.48000   -245.93000   -106.00000
12    170.67000   -216.90000   -106.00000
12    155.66000   -255.07000   -106.00000
12    252.90000   -181.68000   -106.00000
12    304.79000   -135.36000   -106.00000
12    318.82000   -114.81000   -106.00000
12    324.04000   -103.40000   -106.00000
12    299.57000    -84.80000   -106.00000
12    123.03000   -124.60000   -106.00000
12    257.15000   -190.16000   -106.00000
12    230.06000   -189.51000   -106.00000
12    284.56000   -128.51000   -106.00000
12    274.11000    -66.87000   -106.00000
12    292.06000    -65.56000   -106.00000
12    237.57000    -73.06000   -106.00000
12    260.08000    -67.84000   -106.00000
12    307.73000   -171.89000   -106.00000
12    295.33000   -186.90000   -106.00000
12    141.95000   -115.46000   -106.00000
12    113.24000   -224.41000   -106.00000
12    171.97000   -204.51000   -106.00000
12    124.98000   -146.45000   -106.00000
12    267.26000    -76.00000   -105.00000
12    255.51000    -77.96000   -105.00000
12    204.61000   -235.50000   -105.00000
12    264.00000   -221.47000   -105.00000
12    243.44000   -189.18000   -105.00000
12     95.94000   -154.93000   -105.00000
12     70.49000   -209.73000   -105.00000
12    317.84000   -132.10000   -105.00000
12    195.14000   -166.02000   -105.00000
12    139.02000   -179.72000   -105.00000
12    126.61000   -214.29000   -105.00000
12    231.69000   -106.98000   -104.00000
12    231.04000   -118.40000   -104.00000
12    177.85000   -140.25000   -104.00000
12    178.17000   -133.73000   -104.00000
12    226.14000   -222.78000   -104.00000
12    237.57000   -206.79000   -104.00000
12    113.56000   -262.89000   -104.00000
12    127.92000   -260.61000   -104.00000
12    141.30000   -252.46000   -104.00000
12     74.40000   -217.88000   -104.00000
12     87.78000   -237.13000   -104.00000
12    118.78000   -133.08000   -104.00000
12    227.45000    -74.69000   -104.00000
12    188.94000    -78.28000   -104.00000
12    280.31000   -204.84000   -104.00000
12    179.15000   -220.82000   -104.00000
12    182.09000   -184.29000   -104.00000
12    187.31000   -185.92000   -104.00000
12    229.08000   -182.66000   -104.00000
12    188.94000   -251.48000   -104.00000
12    324.04000    -90.35000   -104.00000
12    249.97000    -62.62000   -104.00000
12    264.98000    -59.36000   -104.00000
12    139.02000   -130.47000   -104.00000
12    150.11000   -111.55000   -104.00000
12    100.51000   -228.65000   -104.00000
12    306.09000   -156.56000   -103.00000
12    315.56000   -152.97000   -103.00000
12    314.58000   -145.47000   -103.00000
12    299.57000    -75.67000   -103.00000
12    280.64000    -74.04000   -103.00000
12    288.80000    -74.37000   -103.00000
12    283.58000    -63.28000   -103.00000
12    116.83000   -157.21000   -103.00000
12    114.21000   -148.08000   -103.00000
12    129.88000   -197.01000   -103.00000
12    105.08000   -185.59000   -103.00000
12    145.54000   -194.72000   -103.00000
12    180.13000   -202.23000   -103.00000
12    244.75000   -173.52000   -103.00000
12    205.26000   -163.41000   -103.00000
12    182.09000   -173.52000   -103.00000
12    179.81000   -163.41000   -103.00000
12    178.83000   -153.95000   -103.00000
12    303.81000   -143.19000   -103.00000
12    132.82000   -119.38000   -102.00000
12    151.74000    -99.81000   -102.00000
12    108.99000   -144.17000   -102.00000
12    279.34000   -214.95000   -102.00000
12     74.73000   -227.67000   -102.00000
12    232.02000   -169.94000   -101.00000
12    229.08000   -214.29000   -101.00000
12    168.38000   -254.09000   -101.00000
12    167.41000   -248.22000   -101.00000
12    240.83000    -66.54000   -101.00000
12    251.60000   -166.67000   -101.00000
12    195.14000   -176.13000   -101.00000
12    200.36000   -187.87000   -101.00000
12     94.31000   -248.54000   -100.00000
12     67.22000   -174.50000   -100.00000
12    199.06000   -128.51000   -100.00000
12     97.57000   -202.55000   -100.00000
12     98.22000   -193.75000   -100.00000
12    104.42000   -253.44000    -99.00000
12    260.41000   -196.03000    -99.00000
12    269.22000   -219.84000    -99.00000
12    217.01000   -228.97000    -99.00000
12    245.40000   -131.45000    -99.00000
12    233.98000   -136.34000    -99.00000
12    251.27000   -142.54000    -99.00000
12    279.66000   -121.99000    -99.00000
12    306.75000    -84.80000    -99.00000
12    270.20000   -176.46000    -99.00000
12    276.40000   -168.30000    -99.00000
12    305.44000    -97.85000    -99.00000
12    303.48000   -121.66000    -99.00000
12    295.33000   -107.31000    -99.00000
12    151.09000   -134.38000    -99.00000
12    117.80000   -198.96000    -99.00000
12    175.56000    -97.20000    -98.00000
12    211.46000   -134.71000    -96.00000
12    224.19000   -130.47000    -96.00000
12    209.18000   -124.27000    -96.00000
12    194.82000   -119.38000    -96.00000
12    167.41000    -97.20000    -96.00000
12     88.11000   -140.58000    -96.00000
12     98.55000   -145.15000    -96.00000
12     68.20000   -189.18000    -96.00000
12     83.21000   -245.28000    -96.00000
12     75.06000   -246.91000    -96.00000
12    144.89000   -219.51000    -96.00000
12    318.82000   -173.85000    -96.00000
12    248.01000    -74.04000    -96.00000
12    237.24000   -227.02000    -96.00000
12    104.10000   -239.41000    -95.00000
12    166.43000   -215.60000    -95.00000
12    195.14000   -243.00000    -95.00000
12    157.94000   -256.37000    -95.00000
12    149.78000   -256.70000    -95.00000
12    146.19000   -248.22000    -95.00000
12    254.21000   -220.49000    -95.00000
12    259.76000   -182.98000    -95.00000
12    248.33000   -183.31000    -95.00000
12    325.67000   -106.01000    -95.00000
12    323.39000   -141.56000    -95.00000
12    308.38000   -170.59000    -95.00000
12    313.60000   -162.76000    -95.00000
12    303.81000   -183.31000    -95.00000
12    265.63000    -68.17000    -95.00000
12    147.17000   -121.99000    -95.00000
12    125.64000   -145.80000    -95.00000
12    179.15000    -88.72000    -95.00000
12    196.45000    -71.11000    -95.00000
12    209.50000    -73.06000    -95.00000
12    228.10000   -190.48000    -95.00000
12    124.98000   -124.60000    -95.00000
12     86.80000   -152.32000    -95.00000
12     65.92000   -181.68000    -95.00000
12    242.46000   -193.75000    -94.00000
12    249.97000   -193.75000    -94.00000
12    307.73000   -132.75000    -94.00000
12    322.08000   -132.75000    -94.00000
12    294.35000    -67.19000    -94.00000
12    233.00000    -68.82000    -94.00000
12    268.24000    -79.91000    -94.00000
12    255.84000    -78.61000    -94.00000
12    137.06000   -187.22000    -94.00000
12    108.01000   -193.09000    -94.00000
12    203.95000   -235.82000    -94.00000
12    252.90000    -67.19000    -93.00000
12    267.91000    -62.62000    -93.00000
12    274.77000    -62.30000    -93.00000
12    286.52000   -209.40000    -93.00000
12    171.00000   -116.12000    -93.00000
12    178.83000   -139.93000    -93.00000
12    183.07000   -135.36000    -93.00000
12    146.52000   -113.51000    -93.00000
12    118.78000   -134.71000    -93.00000
12    129.55000   -132.43000    -93.00000
12     71.47000   -208.10000    -93.00000
12     80.93000   -237.45000    -93.00000
12     93.66000   -240.06000    -93.00000
12    113.89000   -265.50000    -93.00000
12    170.02000   -262.57000    -93.00000
12    186.99000   -252.46000    -93.00000
12    176.87000   -217.23000    -93.00000
12    175.24000   -209.40000    -93.00000
12    224.51000   -224.73000    -93.00000
12    222.23000    -70.45000    -93.00000
12    314.58000    -89.70000    -93.00000
12    236.26000   -182.33000    -93.00000
12    227.12000   -179.72000    -93.00000
12    189.60000    -77.30000    -92.00000
12    283.58000    -68.17000    -92.00000
12    286.19000    -74.69000    -92.00000
12    287.17000    -62.30000    -92.00000
12    297.94000    -75.67000    -92.00000
12    326.98000    -96.87000    -92.00000
12    313.93000   -146.12000    -92.00000
12    316.21000   -156.24000    -92.00000
12    306.42000   -156.24000    -92.00000
12    270.85000    -71.11000    -92.00000
12    278.03000    -76.98000    -92.00000
12    260.74000    -57.41000    -92.00000
12    174.58000   -147.43000    -92.00000
12    178.83000   -200.60000    -92.00000
12    146.19000   -185.59000    -92.00000
12    145.87000   -194.07000    -92.00000
12    122.70000   -208.75000    -92.00000
12    126.61000   -201.25000    -92.00000
12    104.75000   -209.08000    -92.00000
12    230.71000   -111.55000    -92.00000
12    235.93000    -91.98000    -92.00000
12    105.40000   -136.01000    -92.00000
12    116.50000   -154.93000    -92.00000
12    318.50000   -105.03000    -92.00000
12    134.77000   -118.07000    -91.00000
12    107.36000   -149.06000    -91.00000
12    114.21000   -144.49000    -91.00000
12    157.94000   -101.44000    -91.00000
12    305.12000    -77.63000    -91.00000
12    276.73000   -214.95000    -91.00000
12     74.40000   -225.06000    -91.00000
12    138.04000   -127.21000    -91.00000
12    196.12000   -176.13000    -90.00000
12    204.28000   -167.33000    -90.00000
12    239.85000   -171.24000    -90.00000
12    251.27000   -170.91000    -90.00000
12    227.12000   -165.70000    -90.00000
12    233.00000    -77.96000    -90.00000
12    242.46000    -63.93000    -90.00000
12    175.89000   -250.83000    -90.00000
12     93.00000   -201.90000    -89.00000
12    102.79000   -188.20000    -89.00000
12     77.34000   -160.48000    -89.00000
12     91.05000   -249.52000    -89.00000
12    199.39000   -204.84000    -89.00000
12    188.62000   -179.39000    -89.00000
12    168.38000   -167.65000    -89.00000
12    169.36000   -157.21000    -89.00000
12    181.44000   -120.03000    -89.00000
12    143.26000   -136.01000    -89.00000
12    298.26000    -87.09000    -89.00000
12    269.87000   -197.01000    -89.00000
12    295.98000   -173.85000    -89.00000
12    288.80000   -167.00000    -89.00000
12    246.70000   -128.84000    -88.00000
12    240.83000   -136.67000    -88.00000
12    230.06000   -136.67000    -88.00000
12    304.79000    -98.50000    -88.00000
12    305.77000    -89.37000    -88.00000
12     98.22000   -245.61000    -88.00000
12    104.42000   -254.09000    -88.00000
12     69.83000   -169.61000    -88.00000
12    264.65000   -221.47000    -88.00000
12    147.17000   -265.50000    -88.00000
12    125.64000   -158.85000    -88.00000
12    275.42000   -119.71000    -88.00000
12    324.70000   -115.14000    -88.00000
12    328.28000   -124.92000    -88.00000
12    268.89000   -182.00000    -88.00000
12    261.06000   -191.46000    -88.00000
12    280.97000   -171.89000    -88.00000
12    109.32000   -257.35000    -88.00000
12     67.88000   -218.86000    -88.00000
12    185.35000   -238.76000    -88.00000
12    328.61000   -159.82000    -88.00000
12    293.69000   -190.16000    -88.00000
12    301.20000   -201.25000    -88.00000
12    310.66000    -98.18000    -88.00000
12    105.40000   -219.84000    -88.00000
12    178.17000    -99.48000    -87.00000
12    250.62000    -95.24000    -86.00000
12     72.12000   -240.06000    -86.00000
12     62.00000   -229.95000    -86.00000
12    167.73000   -257.68000    -85.00000
12    236.91000   -230.28000    -85.00000
12    324.04000   -176.46000    -85.00000
12    317.52000   -180.37000    -85.00000
12    167.08000    -94.59000    -85.00000
12    218.97000   -132.75000    -85.00000
12    209.83000   -132.10000    -85.00000
12    217.99000   -123.29000    -85.00000
12     83.54000   -247.24000    -85.00000
12    253.56000   -224.73000    -84.00000
12    297.61000   -207.45000    -84.00000
12    322.41000   -144.17000    -84.00000
12    210.48000    -73.06000    -84.00000
12    203.30000    -72.74000    -84.00000
12    178.50000    -89.04000    -84.00000
12    125.64000   -122.64000    -84.00000
12    148.81000   -122.64000    -84.00000
12     88.76000   -148.08000    -84.00000
12     97.90000   -143.84000    -84.00000
12     69.83000   -184.61000    -84.00000
12    197.43000   -244.95000    -84.00000
12    166.43000   -215.27000    -84.00000
12    175.56000   -179.72000    -84.00000
12    255.84000   -178.09000    -84.00000
12    249.97000   -185.27000    -84.00000
12    325.35000   -135.69000    -83.00000
12    316.21000   -168.63000    -83.00000
12    307.40000   -173.20000    -83.00000
12    301.85000   -165.70000    -83.00000
12    203.95000   -235.50000    -83.00000
12    110.62000   -240.71000    -83.00000
12    144.56000   -248.54000    -83.00000
12    264.98000    -80.89000    -82.00000
12    255.19000    -79.59000    -82.00000
12    249.97000    -70.78000    -82.00000
12    261.06000    -69.47000    -82.00000
12    264.98000    -62.30000    -82.00000
12    273.14000    -60.67000    -82.00000
12    318.50000    -87.74000    -82.00000
12    232.02000    -65.89000    -82.00000
12    228.43000   -184.61000    -82.00000
12    236.59000   -186.57000    -82.00000
12    287.17000   -211.36000    -82.00000
12    190.57000   -255.07000    -82.00000
12    112.26000   -265.83000    -82.00000
12    161.86000   -264.53000    -82.00000
12     63.63000   -202.88000    -82.00000
12    226.47000   -227.67000    -82.00000
12    313.93000   -134.71000    -82.00000
12    223.21000    -69.47000    -82.00000
12    152.39000   -110.57000    -82.00000
12    129.55000   -132.43000    -82.00000
12    179.48000   -138.30000    -81.00000
12    195.80000   -117.42000    -81.00000
12    280.64000    -70.78000    -81.00000
12    286.52000    -65.23000    -81.00000
12    312.62000    -77.63000    -81.00000
12    329.92000    -92.31000    -81.00000
12    330.57000   -103.72000    -81.00000
12    321.11000   -100.79000    -81.00000
12    295.65000    -75.35000    -81.00000
12    295.00000    -68.17000    -81.00000
12    255.51000    -61.65000    -81.00000
12    260.08000    -54.14000    -81.00000
12    231.37000    -89.70000    -81.00000
12    136.08000   -182.98000    -81.00000
12    149.46000   -180.37000    -81.00000
12    170.02000   -173.52000    -81.00000
12    178.17000   -146.12000    -81.00000
12    122.05000   -208.10000    -81.00000
12    118.78000   -197.99000    -81.00000
12    183.07000   -211.69000    -81.00000
12    176.87000   -218.21000    -81.00000
12    104.42000   -140.58000    -81.00000
12     83.54000   -234.52000    -81.00000
12    314.25000   -146.12000    -81.00000
12    328.94000   -152.32000    -81.00000
12    305.77000   -185.59000    -81.00000
12    135.43000   -122.31000    -80.00000
12    273.14000   -219.51000    -80.00000
12    278.03000   -218.54000    -80.00000
12    246.38000   -144.49000    -80.00000
12    254.21000   -125.58000    -80.00000
12    228.43000   -104.05000    -79.00000
12    239.52000    -80.24000    -79.00000
12    272.48000    -76.00000    -79.00000
12    241.48000    -67.19000    -79.00000
12    244.09000    -61.65000    -79.00000
12    303.81000    -76.32000    -79.00000
12    251.27000   -168.96000    -79.00000
12    116.50000   -148.08000    -79.00000
12    232.34000    -76.00000    -79.00000
12    201.34000   -207.77000    -78.00000
12    201.02000   -199.62000    -78.00000
12    198.41000   -183.96000    -78.00000
12    201.02000   -174.83000    -78.00000
12    201.02000   -165.04000    -78.00000
12    107.36000   -191.79000    -78.00000
12     93.00000   -202.55000    -78.00000
12    107.04000   -206.79000    -78.00000
12    124.66000   -234.52000    -78.00000
12     93.00000   -254.09000    -78.00000
12    224.84000   -217.23000    -78.00000
12    221.58000   -198.64000    -78.00000
12    244.75000   -196.68000    -78.00000
12    140.97000   -191.79000    -78.00000
12    150.76000   -193.42000    -78.00000
12    128.57000   -203.20000    -78.00000
12    160.88000   -139.28000    -78.00000
12    186.33000   -113.18000    -78.00000
12    298.92000   -110.90000    -78.00000
12    196.45000    -79.59000    -78.00000
12    142.60000   -135.04000    -78.00000
12     86.48000   -160.48000    -78.00000
12     81.91000   -152.32000    -78.00000
12    292.39000   -176.79000    -78.00000
12    291.41000   -166.02000    -78.00000
12    281.29000   -187.55000    -78.00000
12    274.77000   -201.57000    -78.00000
12     77.99000   -162.11000    -78.00000
12    322.41000   -163.09000    -77.00000
12    330.24000   -161.13000    -77.00000
12    327.31000   -111.55000    -77.00000
12    308.71000    -93.94000    -77.00000
12    185.68000   -247.24000    -77.00000
12    186.01000   -239.08000    -77.00000
12    273.14000   -228.97000    -77.00000
12    263.67000   -225.06000    -77.00000
12    147.83000   -266.81000    -77.00000
12    104.42000   -255.07000    -77.00000
12     72.44000   -170.91000    -77.00000
12     66.57000   -212.66000    -77.00000
12     69.83000   -226.04000    -77.00000
12    119.76000   -158.52000    -77.00000
12    301.20000    -85.13000    -76.00000
12    105.08000   -223.10000    -76.00000
12    103.77000   -214.62000    -76.00000
12    174.26000   -236.15000    -76.00000
12    177.85000   -253.44000    -76.00000
12    265.63000   -190.48000    -76.00000
12    171.65000   -161.78000    -76.00000
12    188.29000   -155.58000    -76.00000
12    240.83000   -175.15000    -76.00000
12    277.38000   -175.81000    -76.00000
12    297.28000   -190.81000    -76.00000
12    210.48000   -229.30000    -76.00000
12    101.49000   -248.22000    -76.00000
12     66.90000   -235.17000    -75.00000
12     61.35000   -231.26000    -75.00000
12    300.87000    -98.50000    -75.00000
12    307.73000    -84.15000    -75.00000
12    189.60000    -88.07000    -75.00000
12    216.68000    -69.80000    -75.00000
12    226.80000    -80.89000    -75.00000
12    253.88000   -106.33000    -75.00000
12    235.93000   -219.84000    -75.00000
12    217.66000   -171.24000    -75.00000
12    211.79000   -166.02000    -75.00000
12    243.44000   -163.74000    -75.00000
12    257.15000   -189.18000    -75.00000
12     93.98000   -245.61000    -75.00000
12    101.49000   -153.63000    -75.00000
12    107.36000   -150.04000    -75.00000
12    157.62000   -103.72000    -75.00000
12    204.28000   -126.23000    -75.00000
12    212.11000   -117.42000    -75.00000
12    238.22000   -134.38000    -75.00000
12    137.38000   -220.49000    -75.00000
12    137.38000   -198.96000    -75.00000
12    185.35000   -223.75000    -75.00000
12    204.93000   -218.54000    -75.00000
12    133.47000   -265.50000    -75.00000
12    125.64000   -264.53000    -75.00000
12     99.20000   -197.33000    -75.00000
12    212.44000   -139.28000    -75.00000
12    240.18000   -152.65000    -75.00000
12    233.00000   -162.43000    -75.00000
12    106.06000   -231.26000    -75.00000
12     84.52000   -208.42000    -75.00000
12    173.93000    -97.53000    -74.00000
12    164.14000    -96.55000    -74.00000
12    170.34000    -89.04000    -74.00000
12    288.47000   -195.38000    -74.00000
12    319.15000   -180.70000    -74.00000
12    328.61000   -173.85000    -74.00000
12    244.75000   -232.89000    -74.00000
12    238.55000   -228.97000    -74.00000
12    169.04000   -260.94000    -74.00000
12     82.56000   -249.52000    -74.00000
12     82.56000   -241.37000    -74.00000
12     75.71000   -241.37000    -74.00000
12    191.23000   -127.53000    -74.00000
12    218.64000   -133.73000    -74.00000
12    103.77000   -178.09000    -73.00000
12    101.81000   -171.57000    -73.00000
12    152.39000   -141.56000    -73.00000
12     86.48000   -144.82000    -73.00000
12     90.39000   -146.12000    -73.00000
12    149.46000   -126.88000    -73.00000
12    204.61000    -72.74000    -73.00000
12    252.58000   -178.74000    -73.00000
12    195.14000   -241.04000    -73.00000
12    251.60000   -223.75000    -73.00000
12    322.08000   -142.54000    -73.00000
12     69.51000   -186.24000    -73.00000
12    247.36000   -186.57000    -72.00000
12    203.30000   -237.45000    -72.00000
12    108.01000   -242.67000    -72.00000
12    305.44000   -174.18000    -72.00000
12    313.27000   -170.91000    -72.00000
12    324.37000   -133.40000    -72.00000
12    180.13000    -90.68000    -71.00000
12    221.90000    -63.60000    -71.00000
12    231.37000    -65.23000    -71.00000
12    253.56000    -75.02000    -71.00000
12    251.60000    -68.17000    -71.00000
12    265.63000    -65.89000    -71.00000
12    271.18000    -59.69000    -71.00000
12    316.86000    -88.72000    -71.00000
12    227.45000   -229.62000    -71.00000
12    219.62000   -227.34000    -71.00000
12    116.83000   -266.48000    -71.00000
12    148.81000   -117.75000    -71.00000
12    158.27000   -173.20000    -71.00000
12    259.10000   -176.46000    -71.00000
12    237.24000   -185.59000    -71.00000
12    263.35000    -74.37000    -71.00000
12    179.15000   -139.60000    -70.00000
12    151.09000   -182.98000    -70.00000
12    140.32000   -179.07000    -70.00000
12    129.55000   -194.40000    -70.00000
12    115.85000   -198.96000    -70.00000
12    174.91000   -215.93000    -70.00000
12    166.75000   -212.99000    -70.00000
12    171.32000   -171.24000    -70.00000
12    169.04000   -182.98000    -70.00000
12    191.23000   -184.61000    -70.00000
12    186.99000   -208.10000    -70.00000
12    322.74000    -99.81000    -70.00000
12    330.57000    -99.48000    -70.00000
12    313.60000    -79.26000    -70.00000
12    291.74000    -78.61000    -70.00000
12    288.47000    -70.13000    -70.00000
12    277.70000    -71.11000    -70.00000
12    261.06000    -56.10000    -70.00000
12    259.10000    -63.60000    -70.00000
12    324.37000   -148.73000    -70.00000
12    317.19000   -136.67000    -70.00000
12    277.38000   -217.88000    -69.00000
12    136.08000   -127.53000    -69.00000
12    198.08000   -225.38000    -69.00000
12    273.46000   -193.09000    -69.00000
12    125.96000   -168.96000    -69.00000
12    240.83000    -65.56000    -68.00000
12    300.22000    -76.32000    -68.00000
12    306.75000   -186.90000    -68.00000
12     79.95000   -231.26000    -68.00000
12    176.54000   -150.04000    -68.00000
12    201.02000   -111.88000    -68.00000
12    198.08000   -118.73000    -68.00000
12    229.41000    -99.16000    -68.00000
12    271.50000    -83.17000    -68.00000
12    250.29000   -169.28000    -68.00000
12    257.15000    -85.46000    -68.00000
12    238.22000    -77.63000    -68.00000
12    144.89000   -228.97000    -68.00000
12    197.75000   -214.62000    -68.00000
12    255.19000   -208.10000    -68.00000
12    247.03000   -223.10000    -68.00000
12    283.58000   -218.21000    -68.00000
12    100.51000   -141.56000    -68.00000
12    123.03000   -149.39000    -68.00000
12    146.19000   -168.63000    -68.00000
12    144.89000   -152.00000    -68.00000
12    129.88000   -135.69000    -68.00000
12    254.54000   -127.86000    -68.00000
12    228.10000   -186.24000    -68.00000
12    192.53000   -196.03000    -68.00000
12    202.98000   -199.62000    -67.00000
12    201.34000   -167.65000    -67.00000
12    247.36000   -197.33000    -67.00000
12    106.38000   -159.82000    -67.00000
12     82.89000   -153.63000    -67.00000
12     79.95000   -160.80000    -67.00000
12     93.33000   -255.39000    -67.00000
12    105.73000   -262.89000    -67.00000
12    130.86000   -231.26000    -67.00000
12    120.74000   -237.78000    -67.00000
12    149.13000   -191.79000    -67.00000
12    152.07000   -196.36000    -67.00000
12    220.92000   -195.70000    -67.00000
12    270.85000   -206.79000    -67.00000
12    281.95000   -185.92000    -67.00000
12    292.39000   -177.76000    -67.00000
12    294.35000   -165.70000    -67.00000
12    140.97000   -134.06000    -67.00000
12    168.71000   -140.25000    -67.00000
12    137.38000   -189.83000    -67.00000
12    133.14000   -183.63000    -67.00000
12    122.05000   -205.49000    -67.00000
12    328.61000   -120.68000    -67.00000
12    324.04000    -88.07000    -67.00000
12    279.34000    -63.60000    -67.00000
12    228.76000    -70.78000    -67.00000
12    192.86000    -78.28000    -67.00000
12    114.21000   -148.73000    -67.00000
12    179.15000   -170.91000    -67.00000
12    181.44000   -158.52000    -67.00000
12    318.50000   -153.95000    -67.00000
12    314.25000   -100.46000    -67.00000
12    186.33000   -247.56000    -66.00000
12    158.27000   -265.18000    -66.00000
12    145.87000   -269.09000    -66.00000
12    106.38000   -253.76000    -66.00000
12     71.79000   -226.36000    -66.00000
12    120.41000   -159.17000    -66.00000
12     75.06000   -175.15000    -66.00000
12    322.41000   -161.13000    -66.00000
12    273.14000   -227.02000    -65.00000
12    176.87000   -257.35000    -65.00000
12    308.05000    -92.31000    -65.00000
12    308.38000    -73.71000    -65.00000
12    248.01000    -61.32000    -65.00000
12    186.33000   -234.84000    -65.00000
12    178.50000   -236.80000    -65.00000
12    173.93000   -229.62000    -65.00000
12    107.36000   -215.27000    -65.00000
12     98.55000   -214.95000    -65.00000
12     93.98000   -158.19000    -65.00000
12     99.20000   -251.48000    -65.00000
12    233.00000    -86.76000    -65.00000
12    189.60000   -154.28000    -65.00000
12    221.58000    -75.67000    -64.00000
12    213.74000    -67.19000    -64.00000
12    154.35000   -107.64000    -64.00000
12    183.40000   -222.45000    -64.00000
12    228.76000   -218.86000    -64.00000
12    210.48000   -208.75000    -64.00000
12    205.59000   -217.23000    -64.00000
12    102.79000   -200.27000    -64.00000
12    103.77000   -234.84000    -64.00000
12    114.87000   -228.97000    -64.00000
12     85.17000   -214.95000    -64.00000
12     84.19000   -208.10000    -64.00000
12    126.94000   -266.48000    -64.00000
12    320.78000   -180.70000    -63.00000
12    323.06000   -171.89000    -63.00000
12    296.30000   -189.51000    -63.00000
12    235.93000   -222.78000    -63.00000
12     87.46000   -248.87000    -63.00000
12    210.15000   -122.64000    -62.00000
12    216.35000   -124.60000    -62.00000
12    205.91000   -134.06000    -62.00000
12    193.51000   -131.45000    -62.00000
12    202.00000    -69.15000    -62.00000
12    200.36000    -78.28000    -62.00000
12    246.05000    -80.24000    -62.00000
12    308.71000    -84.80000    -62.00000
12    258.45000   -195.05000    -62.00000
12    257.15000   -185.59000    -62.00000
12    241.48000   -162.43000    -62.00000
12    233.00000   -158.19000    -62.00000
12    192.21000   -243.00000    -62.00000
12     82.56000   -241.04000    -62.00000
12    103.12000   -177.11000    -62.00000
12    100.18000   -167.98000    -62.00000
12    139.67000   -197.99000    -62.00000
12     87.13000   -146.78000    -62.00000
12    152.39000   -129.49000    -62.00000
12    164.47000    -91.98000    -62.00000
12    223.21000   -172.22000    -62.00000
12    212.77000   -172.22000    -62.00000
12    206.24000   -161.13000    -62.00000
12    190.90000   -146.12000    -62.00000
12    213.09000   -108.62000    -62.00000
12    254.54000   -164.72000    -62.00000
12    295.65000   -155.26000    -62.00000
12    240.50000   -230.28000    -62.00000
12    203.63000   -236.15000    -61.00000
12    312.62000   -165.70000    -61.00000
12    302.83000   -174.50000    -61.00000
12    249.64000   -179.39000    -61.00000
12    188.29000   -117.75000    -61.00000
12    323.72000   -131.45000    -61.00000
12    187.31000    -86.11000    -61.00000
12    159.25000   -189.18000    -61.00000
12    101.81000   -152.97000    -61.00000
12    280.31000   -166.35000    -60.00000
12    262.04000   -163.74000    -60.00000
12    260.41000   -174.18000    -60.00000
12    245.40000   -187.87000    -60.00000
12    248.66000    -72.41000    -60.00000
12    223.53000    -64.91000    -60.00000
12    144.89000   -119.38000    -60.00000
12    316.86000   -142.21000    -59.00000
12    325.02000   -140.91000    -59.00000
12    321.76000    -94.92000    -59.00000
12    284.88000    -72.08000    -59.00000
12    301.20000    -94.26000    -59.00000
12    262.69000    -60.99000    -59.00000
12    261.06000    -74.04000    -59.00000
12    253.23000    -64.91000    -59.00000
12    226.14000   -229.30000    -59.00000
12    311.32000   -177.76000    -59.00000
12    188.94000   -210.05000    -59.00000
12    173.93000   -216.25000    -59.00000
12    160.55000   -180.37000    -59.00000
12    157.62000   -173.52000    -59.00000
12    150.44000   -181.35000    -59.00000
12    142.60000   -180.05000    -59.00000
12    171.65000   -169.94000    -59.00000
12    180.13000   -187.87000    -59.00000
12    149.78000   -237.78000    -59.00000
12    130.53000   -197.99000    -59.00000
12    115.52000   -245.28000    -59.00000
12    117.48000   -196.68000    -59.00000
12    156.31000   -121.99000    -59.00000
12    262.69000    -89.70000    -59.00000
12    231.04000    -64.26000    -59.00000
12    269.87000    -64.26000    -59.00000
12    169.36000   -180.70000    -59.00000
12    281.62000   -195.38000    -59.00000
12    278.68000   -176.13000    -59.00000
12    248.01000   -215.60000    -59.00000
12     90.39000   -201.90000    -59.00000
12    290.43000    -79.26000    -59.00000
12    329.92000    -94.26000    -59.00000
12    229.41000    -80.89000    -59.00000
12    315.56000    -89.04000    -59.00000
12    199.71000   -225.71000    -58.00000
12    211.46000    -78.61000    -57.00000
12    301.53000    -75.67000    -57.00000
12    279.01000   -214.29000    -57.00000
12    245.72000   -221.47000    -57.00000
12    104.42000   -261.92000    -56.00000
12     96.27000   -257.02000    -56.00000
12    196.12000   -196.68000    -56.00000
12    196.45000   -208.42000    -56.00000
12    267.59000   -203.20000    -56.00000
12    271.18000   -196.03000    -56.00000
12    289.13000   -185.92000    -56.00000
12    305.77000   -185.92000    -56.00000
12    295.65000   -181.35000    -56.00000
12    322.08000   -151.02000    -56.00000
12    151.09000   -198.96000    -56.00000
12    145.87000   -191.79000    -56.00000
12    150.44000   -171.57000    -56.00000
12    136.73000   -125.90000    -56.00000
12    233.65000    -73.39000    -56.00000
12    240.50000    -68.17000    -56.00000
12    308.38000   -100.79000    -56.00000
12    129.23000   -221.14000    -56.00000
12    118.78000   -211.69000    -56.00000
12    221.25000   -195.70000    -55.00000
12    118.46000   -158.85000    -55.00000
12    131.18000   -174.50000    -55.00000
12    183.07000   -159.50000    -55.00000
12    179.81000   -151.02000    -55.00000
12    199.71000   -119.38000    -55.00000
12    228.76000    -97.20000    -55.00000
12    270.20000    -79.26000    -55.00000
12    277.70000    -67.84000    -55.00000
12    297.28000    -83.83000    -55.00000
12    322.41000   -160.80000    -55.00000
12    186.99000   -253.76000    -55.00000
12    143.26000   -269.42000    -55.00000
12     77.99000   -229.62000    -55.00000
12     91.37000   -220.17000    -55.00000
12     81.58000   -161.46000    -55.00000
12    143.58000   -136.99000    -55.00000
12    195.14000   -217.56000    -55.00000
12    194.49000   -233.21000    -55.00000
12    255.19000    -80.24000    -54.00000
12    219.94000    -87.09000    -54.00000
12    172.95000   -258.98000    -54.00000
12    184.05000   -234.19000    -53.00000
12    184.37000   -221.47000    -53.00000
12    173.93000   -223.75000    -53.00000
12    131.18000   -265.50000    -53.00000
12    122.70000   -264.53000    -53.00000
12     97.90000   -248.87000    -53.00000
12     78.64000   -213.32000    -53.00000
12    319.80000   -106.98000    -53.00000
12    221.90000    -75.35000    -53.00000
12    216.35000    -67.52000    -53.00000
12    176.22000    -89.37000    -53.00000
12    161.86000   -102.42000    -53.00000
12    171.00000   -127.86000    -53.00000
12    182.74000   -134.38000    -53.00000
12    192.53000   -156.56000    -53.00000
12    305.77000   -120.68000    -53.00000
12    171.97000   -153.30000    -53.00000
12    173.93000   -141.23000    -53.00000
12    200.69000   -169.28000    -53.00000
12    249.31000   -198.64000    -53.00000
12    278.36000   -186.24000    -53.00000
12    107.36000   -251.15000    -53.00000
12     78.32000   -202.23000    -53.00000
12    253.88000   -208.10000    -53.00000
12    143.91000   -149.06000    -53.00000
12    107.36000   -160.15000    -53.00000
12    250.29000   -138.30000    -53.00000
12    249.31000   -157.87000    -53.00000
12    251.27000   -146.78000    -53.00000
12    233.00000   -143.19000    -53.00000
12    271.83000   -135.04000    -53.00000
12    254.21000   -170.91000    -53.00000
12    248.33000   -171.24000    -53.00000
12    242.46000   -183.31000    -53.00000
12    100.84000   -211.36000    -53.00000
12    100.18000   -221.47000    -53.00000
12     89.09000   -212.34000    -53.00000
12    275.09000    -95.57000    -53.00000
12    233.00000    -91.00000    -53.00000
12    193.19000    -82.20000    -53.00000
12     88.11000   -230.93000    -53.00000
12    178.50000   -166.67000    -53.00000
12    124.33000   -161.46000    -53.00000
12    250.62000   -114.16000    -53.00000
12    249.97000   -125.90000    -53.00000
12    231.69000   -110.25000    -53.00000
12    221.58000   -120.03000    -53.00000
12    212.44000   -100.13000    -53.00000
12    231.37000   -220.82000    -52.00000
12    320.13000   -173.20000    -52.00000
12    320.78000   -183.96000    -52.00000
12     88.11000   -249.52000    -52.00000
12    209.50000   -116.44000    -51.00000
12    193.19000   -137.97000    -51.00000
12    218.64000   -174.18000    -51.00000
12    208.85000   -173.52000    -51.00000
12    235.61000   -161.78000    -51.00000
12    260.41000   -199.62000    -51.00000
12    256.49000   -184.29000    -51.00000
12    237.89000   -226.04000    -51.00000
12    197.43000   -243.98000    -51.00000
12    188.29000   -242.67000    -51.00000
12     85.50000   -243.00000    -51.00000
12    204.28000   -130.47000    -51.00000
12    196.45000    -99.16000    -51.00000
12    200.36000    -79.26000    -51.00000
12    215.38000   -108.94000    -51.00000
12    196.12000   -126.88000    -51.00000
12    317.52000   -132.10000    -51.00000
12    307.73000    -83.83000    -51.00000
12    139.34000   -199.94000    -51.00000
12    138.69000   -260.94000    -51.00000
12    148.15000   -260.29000    -51.00000
12    113.89000   -165.37000    -51.00000
12    323.72000   -128.19000    -50.00000
12    186.66000   -146.12000    -50.00000
12    202.65000   -235.50000    -50.00000
12     98.88000   -167.98000    -50.00000
12    155.98000   -189.51000    -50.00000
12    312.29000   -167.65000    -50.00000
12    302.18000   -172.22000    -50.00000
12    186.01000   -128.19000    -50.00000
12    211.46000   -151.02000    -50.00000
12    202.00000   -150.69000    -50.00000
12    125.31000   -153.63000    -50.00000
12    149.46000   -127.21000    -50.00000
12    137.38000   -186.57000    -49.00000
12    272.48000   -171.57000    -49.00000
12    272.16000   -166.02000    -49.00000
12    252.90000   -194.07000    -49.00000
12    171.32000   -245.93000    -48.00000
12    165.77000   -180.05000    -48.00000
12    180.13000   -180.70000    -48.00000
12    187.31000   -212.01000    -48.00000
12    187.64000   -202.88000    -48.00000
12    222.88000   -226.04000    -48.00000
12    247.36000   -212.99000    -48.00000
12    281.62000   -194.72000    -48.00000
12    311.97000   -176.46000    -48.00000
12    324.70000   -140.91000    -48.00000
12    318.50000    -94.59000    -48.00000
12    303.16000    -91.33000    -48.00000
12    247.68000    -74.69000    -48.00000
12    227.45000    -65.89000    -48.00000
12    130.20000   -197.99000    -48.00000
12    153.70000   -180.05000    -48.00000
12    153.70000   -240.39000    -48.00000
12    173.28000   -211.69000    -48.00000
12    102.79000   -183.96000    -48.00000
12    116.83000   -201.90000    -48.00000
12    103.12000   -241.37000    -48.00000
12    108.01000   -225.38000    -48.00000
12    122.70000   -230.60000    -48.00000
12    288.80000   -167.33000    -47.00000
12    284.23000   -173.52000    -47.00000
12    283.58000   -159.82000    -47.00000
12    310.99000   -111.55000    -47.00000
12    314.58000    -87.09000    -47.00000
12    164.80000   -120.03000    -47.00000
12    184.70000    -89.70000    -47.00000
12    298.59000    -77.63000    -46.00000
12    286.52000    -74.69000    -46.00000
12    259.10000    -75.02000    -46.00000
12    253.56000    -68.50000    -46.00000
12    270.20000    -61.65000    -46.00000
12    210.48000   -203.20000    -46.00000
12    213.09000   -226.04000    -46.00000
12    158.27000   -168.63000    -46.00000
12    133.47000   -208.42000    -45.00000
12    117.48000   -251.15000    -46.00000
12    132.82000   -215.60000    -45.00000
12    126.94000   -202.23000    -45.00000
12    150.44000   -200.27000    -45.00000
12    147.83000   -192.44000    -45.00000
12    146.52000   -183.63000    -45.00000
12    268.89000   -202.23000    -45.00000
12    301.20000   -179.72000    -45.00000
12    313.93000   -138.95000    -45.00000
12    301.53000    -99.81000    -45.00000
12    310.99000    -96.55000    -45.00000
12    239.85000    -70.45000    -45.00000
12    230.39000    -76.32000    -45.00000
12    213.42000    -76.65000    -45.00000
12    183.07000   -156.56000    -44.00000
12    151.09000   -172.22000    -44.00000
12    132.49000   -177.11000    -44.00000
12    196.45000   -208.10000    -44.00000
12    194.49000   -218.86000    -44.00000
12    196.12000   -233.21000    -44.00000
12    316.54000   -155.91000    -44.00000
12    275.75000    -72.74000    -44.00000
12    266.28000    -71.43000    -44.00000
12    139.99000   -128.19000    -44.00000
12     74.40000   -229.95000    -43.00000
12    100.51000   -258.65000    -43.00000
12    172.95000   -262.24000    -43.00000
12    178.83000   -250.83000    -43.00000
12    140.32000   -266.81000    -43.00000
12    221.25000    -85.46000    -43.00000
12    262.04000   -122.31000    -42.00000
12    249.64000   -151.34000    -42.00000
12    259.10000   -172.87000    -42.00000
12    283.58000   -185.92000    -42.00000
12    309.03000   -119.71000    -42.00000
12    252.58000   -113.51000    -43.00000
12    296.63000    -87.41000    -42.00000
12    256.82000    -87.09000    -42.00000
12    217.01000   -121.66000    -42.00000
12    174.91000   -127.53000    -42.00000
12    175.89000   -149.39000    -42.00000
12    230.71000   -148.73000    -43.00000
12    253.23000   -143.84000    -42.00000
12    243.11000   -143.52000    -42.00000
12    252.58000   -165.04000    -42.00000
12    243.77000   -183.31000    -42.00000
12    252.58000   -176.46000    -42.00000
12    178.83000   -165.70000    -42.00000
12    150.76000   -162.43000    -42.00000
12    200.69000   -166.02000    -42.00000
12    192.53000   -160.48000    -42.00000
12     85.82000   -202.23000    -42.00000
12     80.28000   -212.66000    -42.00000
12     93.33000   -221.80000    -42.00000
12    122.05000   -177.11000    -42.00000
12    222.23000    -77.96000    -42.00000
12    194.16000    -84.15000    -42.00000
12     98.88000   -244.95000    -42.00000
12    103.45000   -209.40000    -42.00000
12     97.90000   -210.38000    -42.00000
12     90.72000   -213.97000    -42.00000
12    128.25000   -262.57000    -41.00000
12    230.39000   -218.54000    -41.00000
12    269.22000   -193.42000    -41.00000
12    322.08000   -177.44000    -41.00000
12    287.17000   -125.25000    -41.00000
12    319.15000   -105.68000    -41.00000
12    181.11000   -139.93000    -41.00000
12     77.99000   -202.55000    -41.00000
12     90.72000   -250.17000    -41.00000
12    204.28000   -225.06000    -41.00000
12    259.76000   -208.75000    -41.00000
12    237.24000   -225.71000    -40.00000
12    191.23000   -246.59000    -40.00000
12    187.31000   -239.74000    -40.00000
12    152.07000   -260.94000    -40.00000
12    117.80000   -165.37000    -40.00000
12    204.28000   -136.34000    -40.00000
12    196.12000   -132.43000    -40.00000
12    209.83000   -172.54000    -40.00000
12    215.05000   -112.53000    -40.00000
12    198.73000    -99.48000    -40.00000
12    203.95000   -125.58000    -40.00000
12    274.77000    -80.89000    -40.00000
12    316.86000   -130.47000    -40.00000
12    258.78000   -198.96000    -40.00000
12    320.13000   -167.00000    -39.00000
12    310.34000   -167.98000    -39.00000
12    185.03000   -148.08000    -39.00000
12    209.18000   -148.73000    -39.00000
12    199.71000   -144.82000    -39.00000
12    188.94000   -141.88000    -39.00000
12    172.95000   -135.04000    -39.00000
12    272.16000   -173.52000    -38.00000
12    262.37000   -180.37000    -38.00000
12    256.17000   -183.96000    -38.00000
12    251.27000   -193.42000    -38.00000
12    140.65000   -198.64000    -38.00000
12    140.97000   -189.51000    -38.00000
12     87.13000   -229.95000    -38.00000
12    168.38000   -241.69000    -38.00000
12    170.34000   -228.97000    -38.00000
12    155.66000   -212.66000    -38.00000
12    225.49000   -192.77000    -38.00000
12    215.70000   -178.74000    -38.00000
12    209.18000   -121.01000    -38.00000
12    185.68000   -130.14000    -38.00000
12    171.97000   -117.42000    -38.00000
12    203.30000    -84.48000    -38.00000
12    300.87000   -168.96000    -38.00000
12    325.67000   -126.88000    -38.00000
12    305.44000    -83.50000    -38.00000
12    147.17000   -148.41000    -38.00000
12    160.55000   -187.22000    -38.00000
12     89.41000   -192.77000    -38.00000
12    102.79000   -186.24000    -37.00000
12    188.94000   -213.32000    -37.00000
12    188.62000   -204.51000    -37.00000
12    217.99000   -224.41000    -37.00000
12    244.09000   -218.86000    -37.00000
12    251.60000   -209.08000    -37.00000
12    283.25000   -197.66000    -37.00000
12    312.62000   -177.44000    -37.00000
12    248.33000    -73.71000    -37.00000
12    167.73000   -127.53000    -37.00000
12    256.17000   -151.67000    -37.00000
12    319.47000    -95.89000    -37.00000
12    303.48000    -93.61000    -37.00000
12    132.16000   -195.38000    -37.00000
12    243.77000   -137.64000    -36.00000
12    225.49000   -154.28000    -36.00000
12    284.88000   -116.12000    -36.00000
12    313.60000    -88.72000    -36.00000
12    190.25000   -125.25000    -36.00000
12    178.50000    -90.35000    -36.00000
12    210.81000    -93.94000    -36.00000
12    157.29000   -178.42000    -36.00000
12    121.07000   -238.76000    -36.00000
12    121.39000   -209.08000    -36.00000
12    158.27000   -231.91000    -36.00000
12    322.74000   -140.25000    -36.00000
12    309.68000   -110.57000    -36.00000
12    279.01000   -166.02000    -36.00000
12    183.07000   -175.15000    -36.00000
12    126.61000   -245.93000    -35.00000
12    294.35000    -78.28000    -35.00000
12    160.88000   -175.15000    -34.00000
12    159.90000   -167.33000    -34.00000
12    301.85000   -177.76000    -34.00000
12    267.91000   -204.18000    -34.00000
12    149.13000   -185.92000    -34.00000
12    301.20000   -100.79000    -34.00000
12    311.97000    -98.50000    -34.00000
12    236.26000    -77.30000    -34.00000
12    181.44000   -160.48000    -33.00000
12    149.46000   -170.26000    -33.00000
12    143.91000   -179.39000    -33.00000
12    132.82000   -178.42000    -33.00000
12    195.14000   -235.17000    -33.00000
12    225.17000    -88.07000    -32.00000
12    266.94000    -76.32000    -32.00000
12    277.70000    -69.80000    -32.00000
12     98.22000   -243.98000    -31.00000
12     92.68000   -228.65000    -31.00000
12    175.56000   -235.50000    -31.00000
12    283.90000   -186.57000    -31.00000
12    274.44000   -181.03000    -31.00000
12    262.04000   -176.46000    -31.00000
12    246.05000   -152.00000    -31.00000
12    173.93000   -148.73000    -31.00000
12    175.89000   -125.90000    -31.00000
12    295.65000    -90.02000    -31.00000
12    292.72000    -98.18000    -31.00000
12    312.95000   -124.92000    -31.00000
12    306.42000   -119.05000    -31.00000
12    315.88000   -151.67000    -31.00000
12    255.51000    -88.39000    -31.00000
12    219.94000   -123.62000    -31.00000
12    208.52000   -200.27000    -31.00000
12    200.69000   -167.33000    -31.00000
12    194.82000   -160.15000    -31.00000
12    174.91000   -167.33000    -31.00000
12    118.13000   -221.80000    -31.00000
12     90.07000   -224.41000    -31.00000
12    279.99000    -87.09000    -30.00000
12    287.49000   -126.88000    -30.00000
12    305.77000   -139.93000    -30.00000
12    225.17000   -109.59000    -30.00000
12    218.31000   -103.40000    -30.00000
12    270.85000   -189.18000    -30.00000
12    261.06000   -191.46000    -30.00000
12    251.92000   -138.30000    -30.00000
12    177.20000   -193.42000    -30.00000
12    206.24000   -226.04000    -30.00000
12    176.54000   -243.98000    -30.00000
12    152.72000   -227.34000    -30.00000
12    136.40000   -203.20000    -30.00000
12    170.67000   -159.17000    -30.00000
12    244.42000    -89.70000    -30.00000
12    256.49000    -76.98000    -30.00000
12    295.98000   -116.44000    -30.00000
12    104.75000   -204.18000    -30.00000
12    288.15000   -174.18000    -30.00000
12    222.56000   -162.11000    -30.00000
12    212.11000   -156.56000    -30.00000
12    180.79000   -141.88000    -30.00000
12    153.05000   -164.39000    -30.00000
12    237.89000   -114.16000    -30.00000
12    228.76000   -127.21000    -30.00000
12    303.81000   -158.52000    -30.00000
12    298.59000   -125.25000    -30.00000
12    263.35000    -86.76000    -30.00000
12    219.62000    -82.52000    -30.00000
12    225.82000    -76.00000    -30.00000
12    255.84000   -172.87000    -29.00000
12    201.67000   -135.04000    -29.00000
12    201.67000   -128.51000    -29.00000
12    118.78000   -169.28000    -29.00000
12    274.44000   -123.95000    -29.00000
12    252.58000    -98.50000    -29.00000
12    206.56000   -173.20000    -28.00000
12    184.70000   -148.08000    -28.00000
12    172.30000   -136.99000    -28.00000
12    309.36000   -168.63000    -28.00000
12    231.37000   -195.05000    -27.00000
12    211.13000   -182.00000    -27.00000
12    250.62000   -109.27000    -27.00000
12    319.15000   -133.40000    -27.00000
12    168.38000   -232.89000    -27.00000
12    141.95000   -190.16000    -27.00000
12    142.60000   -197.01000    -27.00000
12    190.25000   -139.93000    -27.00000
12    184.05000   -133.08000    -27.00000
12    208.20000   -121.01000    -27.00000
12    211.13000   -109.92000    -27.00000
12    258.78000   -203.53000    -26.00000
12    312.29000   -176.46000    -26.00000
12    216.68000   -225.71000    -26.00000
12    187.96000   -209.08000    -26.00000
12    193.51000   -202.23000    -26.00000
12    183.07000   -216.58000    -26.00000
12    184.70000   -239.41000    -26.00000
12    130.20000   -199.29000    -26.00000
12    133.47000   -189.18000    -26.00000
12    136.73000   -235.82000    -26.00000
12    111.28000   -239.08000    -26.00000
12    106.38000   -224.73000    -26.00000
12     93.66000   -239.41000    -26.00000
12    106.71000   -187.55000    -26.00000
12    165.45000   -123.29000    -26.00000
12    197.75000   -116.44000    -26.00000
12    196.12000   -107.31000    -26.00000
12    246.70000    -74.37000    -26.00000
12    303.81000    -91.33000    -26.00000
12    255.84000   -153.95000    -26.00000
12    207.87000   -146.45000    -26.00000
12    197.10000   -145.15000    -26.00000
12    237.57000   -129.82000    -25.00000
12    242.13000   -141.23000    -25.00000
12    227.45000   -156.24000    -25.00000
12    193.19000   -129.49000    -25.00000
12    218.31000    -98.18000    -25.00000
12    214.07000    -90.02000    -25.00000
12    166.75000   -240.39000    -24.00000
12    275.75000   -171.24000    -24.00000
12    283.58000   -164.39000    -24.00000
12    284.88000   -138.62000    -24.00000
12    282.27000   -119.38000    -24.00000
12    267.91000    -99.81000    -24.00000
12    279.66000    -98.83000    -24.00000
12    237.89000   -100.46000    -24.00000
12    231.04000    -95.57000    -24.00000
12    220.60000   -192.12000    -24.00000
12    180.13000   -174.18000    -24.00000
12    189.27000   -169.28000    -24.00000
12    205.59000   -183.31000    -24.00000
12    166.43000   -189.18000    -24.00000
12    158.59000   -186.90000    -24.00000
12    162.51000   -230.28000    -24.00000
12    127.27000   -213.64000    -24.00000
12    120.09000   -242.35000    -24.00000
12    245.07000   -158.52000    -24.00000
12    300.22000   -167.98000    -24.00000
12    267.91000   -135.69000    -24.00000
12    249.64000   -124.60000    -23.00000
12    301.85000   -102.09000    -23.00000
12    162.18000   -173.20000    -23.00000
12    302.51000   -176.46000    -23.00000
12    186.66000   -197.33000    -23.00000
12    201.02000   -201.90000    -23.00000
12    110.95000   -233.21000    -23.00000
12    272.16000    -82.20000    -23.00000
12    271.18000   -148.08000    -23.00000
12    258.12000   -145.47000    -23.00000
12    148.48000   -181.35000    -22.00000
12    151.74000   -170.91000    -22.00000
12    186.66000   -157.87000    -22.00000
12    223.21000    -88.72000    -21.00000
12    146.52000   -213.97000    -20.00000
12    116.50000   -224.08000    -20.00000
12     91.70000   -228.65000    -20.00000
12     91.37000   -219.84000    -20.00000
12    100.51000   -244.30000    -20.00000
12    204.93000   -194.72000    -20.00000
12    195.47000   -181.35000    -20.00000
12    202.00000   -167.00000    -20.00000
12    198.41000   -163.41000    -20.00000
12    265.96000   -176.13000    -20.00000
12    276.40000   -180.05000    -20.00000
12    244.75000   -150.37000    -20.00000
12    295.33000   -138.95000    -20.00000
12    253.23000    -89.70000    -20.00000
12    268.89000   -118.40000    -20.00000
12    228.76000   -110.57000    -19.00000
12    240.18000   -108.62000    -19.00000
12    296.96000   -118.73000    -19.00000
12    301.20000   -131.45000    -19.00000
12    286.19000   -129.49000    -19.00000
12    273.14000    -90.68000    -19.00000
12    106.06000   -201.57000    -19.00000
12    176.22000   -243.65000    -19.00000
12    173.93000   -234.52000    -19.00000
12    264.00000   -188.20000    -19.00000
12    288.15000   -174.83000    -19.00000
12    252.25000   -138.30000    -19.00000
12    168.38000   -158.19000    -19.00000
12    153.37000   -227.67000    -19.00000
12    216.68000   -152.97000    -19.00000
12    155.66000   -160.80000    -19.00000
12    206.56000   -129.49000    -18.00000
12    280.97000   -112.86000    -18.00000
12    276.40000   -129.82000    -18.00000
12    249.31000    -97.20000    -18.00000
12    251.92000   -119.71000    -18.00000
12    236.26000   -119.05000    -18.00000
12    227.78000   -127.86000    -18.00000
12    221.25000   -122.31000    -18.00000
12    174.91000   -163.74000    -18.00000
12    175.56000   -190.81000    -18.00000
12    136.08000   -207.77000    -18.00000
12    124.00000   -223.75000    -18.00000
12    168.38000   -224.41000    -18.00000
12    125.64000   -191.14000    -18.00000
12    200.04000   -135.36000    -18.00000
12    175.56000   -129.49000    -18.00000
12    259.10000   -174.50000    -18.00000
12    186.01000   -149.71000    -17.00000
12    180.46000   -144.17000    -17.00000
12    310.34000   -168.30000    -17.00000
12    210.48000   -174.50000    -17.00000
12    267.91000   -125.58000    -17.00000
12    209.18000   -122.31000    -16.00000
12    213.09000   -109.27000    -16.00000
12    249.97000   -106.01000    -16.00000
12    191.88000   -141.88000    -16.00000
12    185.35000   -134.38000    -16.00000
12    150.76000   -193.42000    -16.00000
12    141.95000   -193.42000    -16.00000
12    139.99000   -201.25000    -16.00000
12    236.26000   -189.83000    -16.00000
12    257.47000   -153.95000    -15.00000
12    204.61000   -143.52000    -15.00000
12    178.50000   -215.27000    -15.00000
12    186.99000   -208.10000    -15.00000
12    171.97000   -201.25000    -15.00000
12    140.97000   -230.28000    -15.00000
12    130.53000   -201.90000    -15.00000
12    206.89000   -150.69000    -14.00000
12    221.58000   -191.79000    -13.00000
12    206.24000   -184.94000    -13.00000
12    299.89000   -164.72000    -13.00000
12    270.20000   -139.93000    -13.00000
12    277.05000   -122.31000    -13.00000
12    266.61000   -101.11000    -13.00000
12    279.34000    -99.81000    -13.00000
12    238.55000   -101.77000    -13.00000
12    126.94000   -216.58000    -13.00000
12    163.16000   -232.56000    -13.00000
12    115.85000   -243.65000    -13.00000
12    243.77000   -161.13000    -13.00000
12    239.52000   -131.45000    -13.00000
12    279.99000   -173.52000    -13.00000
12    236.26000   -145.47000    -13.00000
12    241.48000   -142.54000    -13.00000
12    282.27000   -136.99000    -13.00000
12    166.10000   -188.85000    -13.00000
12    158.27000   -189.51000    -13.00000
12    125.31000   -208.75000    -13.00000
12    193.51000   -196.68000    -13.00000
12    164.47000   -175.15000    -12.00000
12    249.97000   -131.12000    -12.00000
12    181.11000   -161.46000    -11.00000
12    157.62000   -170.91000    -11.00000
12    152.39000   -180.37000    -11.00000
12    195.80000   -205.16000    -11.00000
12    208.85000   -203.53000    -11.00000
12    113.56000   -237.13000    -11.00000
12    202.00000   -197.01000     -9.00000
12    145.54000   -215.27000     -9.00000
12    136.08000   -218.86000     -9.00000
12    269.22000   -175.81000     -8.00000
12    288.47000   -175.15000     -8.00000
12    281.95000   -168.30000     -8.00000
12    256.82000   -125.58000     -7.00000
12    256.17000   -115.79000     -7.00000
12    226.14000   -131.45000     -7.00000
12    231.69000   -119.71000     -7.00000
12    207.54000   -131.77000     -6.00000
12    271.83000   -131.12000     -6.00000
12    173.93000   -191.79000     -5.00000
12    185.68000   -200.92000     -5.00000
12    282.60000   -126.88000     -5.00000
12    170.34000   -201.25000     -4.00000
12    267.91000   -144.49000     -1.00000
11    215.05000   -133.40000   -153.00000
11    180.46000   -150.69000   -153.00000
11     80.28000   -198.64000   -146.00000
11    157.29000   -163.41000   -146.00000
11    144.56000   -158.52000   -146.00000
11    253.23000   -118.40000   -146.00000
11    273.14000   -105.68000   -146.00000
11    181.11000   -154.61000   -142.00000
11    184.37000   -145.15000   -142.00000
11    201.34000   -132.75000   -142.00000
11    216.35000   -131.77000   -142.00000
11    206.89000   -121.66000   -142.00000
11    167.73000   -189.18000   -140.00000
11    150.76000   -182.00000   -140.00000
11    143.26000   -182.33000   -140.00000
11    128.57000   -175.81000   -140.00000
11    107.69000   -211.36000   -140.00000
11    144.89000   -221.14000   -140.00000
11    199.39000   -231.58000   -140.00000
11    186.99000   -214.62000   -140.00000
11    242.46000   -157.54000   -140.00000
11    228.43000   -146.12000   -140.00000
11    237.24000   -133.08000   -140.00000
11    257.15000   -137.64000   -140.00000
11    230.39000   -103.07000   -140.00000
11    222.88000   -117.42000   -140.00000
11    185.35000   -121.01000   -136.00000
11    197.75000   -116.44000   -136.00000
11    195.14000   -137.32000   -136.00000
11    158.59000   -151.02000   -136.00000
11    146.52000   -146.45000   -136.00000
11    135.75000   -151.34000   -136.00000
11    178.83000   -187.87000   -136.00000
11    100.18000   -205.16000   -136.00000
11    113.56000   -205.49000   -136.00000
11    200.36000   -182.00000   -136.00000
11    205.91000   -175.81000   -136.00000
11    234.30000   -164.06000   -136.00000
11    266.94000   -106.01000   -135.00000
11    253.88000   -118.73000   -135.00000
11    276.40000   -108.94000   -135.00000
11    270.85000    -94.92000   -135.00000
11    157.62000   -162.43000   -130.00000
11    183.07000   -147.76000   -130.00000
11    215.05000   -129.49000   -130.00000
11    201.02000   -130.79000   -130.00000
11    139.34000   -157.87000   -130.00000
11    159.90000   -168.30000   -130.00000
11    250.95000   -146.12000   -130.00000
11    270.85000   -156.56000   -130.00000
11    152.07000   -222.45000   -127.00000
11    140.32000   -232.56000   -127.00000
11    137.71000   -179.72000   -127.00000
11    126.61000   -179.39000   -127.00000
11    114.87000   -177.11000   -127.00000
11    111.60000   -163.74000   -127.00000
11    189.27000   -215.93000   -127.00000
11    202.32000   -221.14000   -127.00000
11    194.16000   -199.62000   -127.00000
11    203.30000   -188.20000   -127.00000
11    228.43000   -146.45000   -126.00000
11    255.84000   -132.75000   -126.00000
11    225.82000   -122.31000   -126.00000
11    225.17000   -111.88000   -126.00000
11    240.83000   -103.72000   -126.00000
11    233.32000   -100.13000   -126.00000
11    250.29000   -160.48000   -126.00000
11    274.44000   -144.49000   -126.00000
11    208.20000   -102.42000   -126.00000
11    174.91000   -187.22000   -125.00000
11    215.70000   -174.18000   -125.00000
11    234.96000   -160.48000   -125.00000
11    192.53000   -143.52000   -125.00000
11    198.08000   -119.05000   -125.00000
11    186.66000   -119.71000   -125.00000
11    168.06000   -153.95000   -125.00000
11    157.62000   -153.30000   -125.00000
11    141.30000   -147.43000   -125.00000
11    107.69000   -207.12000   -125.00000
11    139.99000   -218.21000   -125.00000
11    220.27000   -194.40000   -124.00000
11    251.60000   -120.36000   -124.00000
11    254.54000   -112.86000   -124.00000
11    257.80000   -101.11000   -124.00000
11    270.20000    -99.16000   -124.00000
11    272.81000   -110.57000   -124.00000
11    202.65000   -157.54000   -123.00000
11    117.80000   -204.84000   -120.00000
11    124.98000   -225.71000   -120.00000
11    139.02000   -155.58000   -119.00000
11    159.25000   -172.87000   -119.00000
11    175.89000   -119.71000   -118.00000
11     95.29000   -194.07000   -117.00000
11     98.88000   -200.60000   -117.00000
11    180.79000   -209.08000   -117.00000
11    193.84000   -228.65000   -117.00000
11    249.64000   -151.02000   -116.00000
11    268.24000   -152.65000   -116.00000
11    212.77000   -128.84000   -116.00000
11    278.03000    -95.24000   -116.00000
11    279.99000   -105.03000   -116.00000
11    207.22000   -107.64000   -115.00000
11    238.87000   -101.77000   -115.00000
11    224.84000   -127.53000   -115.00000
11    241.16000   -122.31000   -115.00000
11    246.38000   -107.31000   -115.00000
11    190.90000   -221.47000   -115.00000
11    204.93000   -213.97000   -115.00000
11    203.30000   -200.27000   -115.00000
11    143.58000   -224.41000   -115.00000
11    239.52000   -159.17000   -114.00000
11    232.02000   -147.76000   -114.00000
11    214.40000   -173.52000   -114.00000
11    166.75000   -156.89000   -114.00000
11    154.68000   -146.78000   -114.00000
11    144.24000   -142.54000   -114.00000
11    190.25000   -145.15000   -113.00000
11    208.52000   -189.18000   -113.00000
11    228.43000   -196.36000   -113.00000
11    119.11000   -179.39000   -113.00000
11    109.65000   -171.57000   -113.00000
11     99.20000   -168.96000   -113.00000
11     95.94000   -180.37000   -113.00000
11     86.80000   -166.02000   -113.00000
11    108.34000   -158.19000   -113.00000
11    105.40000   -210.38000   -113.00000
11    151.74000   -218.21000   -113.00000
11    137.38000   -238.11000   -113.00000
11    198.08000   -119.38000   -113.00000
11    230.39000   -100.79000   -113.00000
11    254.21000   -115.79000   -113.00000
11    254.54000   -134.06000   -113.00000
11    266.28000    -99.48000   -113.00000
11    217.33000    -88.07000   -113.00000
11    272.81000   -141.56000   -113.00000
11    196.12000    -88.39000   -112.00000
11    207.54000    -80.56000   -112.00000
11    248.01000   -201.57000   -112.00000
11    282.60000   -121.01000   -112.00000
11    172.63000   -189.83000   -112.00000
11    156.31000   -189.51000   -112.00000
11    161.86000   -200.27000   -112.00000
11    159.90000   -225.38000   -112.00000
11    206.89000   -223.75000   -112.00000
11    271.50000    -91.65000   -112.00000
11    229.73000    -87.41000   -112.00000
11    158.92000   -152.97000   -112.00000
11    261.39000   -108.62000   -112.00000
11    151.09000   -165.04000   -112.00000
11    134.12000   -218.54000   -112.00000
11    191.55000   -197.01000   -112.00000
11    261.71000   -146.12000   -112.00000
11     93.33000   -215.27000   -112.00000
11     86.80000   -205.81000   -112.00000
11    219.29000   -109.92000   -112.00000
11    217.99000   -118.40000   -112.00000
11    249.97000   -124.27000   -112.00000
11    201.34000   -136.34000   -112.00000
11    185.35000   -118.73000   -112.00000
11    139.99000   -212.34000   -112.00000
11    120.41000   -191.79000   -112.00000
11    126.94000   -175.81000   -112.00000
11    171.00000   -232.56000   -112.00000
11    277.70000   -184.29000   -112.00000
11    258.12000   -210.38000   -112.00000
11    255.51000   -198.64000   -112.00000
11    191.23000   -153.95000   -111.00000
11    206.24000   -141.88000   -111.00000
11    208.52000   -152.65000   -111.00000
11    216.03000   -182.98000   -111.00000
11    238.22000    -86.44000   -111.00000
11    197.43000    -96.87000   -111.00000
11    199.71000   -102.09000   -111.00000
11    163.82000   -119.05000   -111.00000
11    134.12000   -171.24000   -111.00000
11    147.50000   -173.52000   -111.00000
11    120.74000   -235.82000   -111.00000
11    132.16000   -257.35000   -111.00000
11    119.76000   -254.74000   -111.00000
11    148.48000   -236.15000   -111.00000
11    224.51000   -206.47000   -111.00000
11    190.57000   -213.97000   -110.00000
11    263.02000    -89.04000   -109.00000
11    257.80000   -103.72000   -109.00000
11    139.99000   -162.11000   -108.00000
11    136.40000   -152.00000   -108.00000
11    116.17000   -210.38000   -108.00000
11    102.79000   -218.21000   -108.00000
11     89.41000   -223.10000   -108.00000
11     83.54000   -198.64000   -108.00000
11     80.93000   -193.42000   -108.00000
11     74.73000   -204.84000   -108.00000
11    160.55000   -144.17000   -108.00000
11    182.09000   -110.57000   -108.00000
11    285.54000    -89.70000   -108.00000
11    160.23000   -171.89000   -108.00000
11    143.58000   -156.89000   -107.00000
11    133.14000   -226.69000   -107.00000
11    164.47000   -183.63000   -106.00000
11    124.98000   -241.37000   -105.00000
11    128.25000   -232.89000   -105.00000
11    191.55000   -227.99000   -105.00000
11    268.89000   -149.39000   -105.00000
11    249.31000   -152.97000   -105.00000
11    280.31000   -104.05000   -105.00000
11    280.31000    -96.22000   -105.00000
11    225.17000    -97.53000   -105.00000
11    215.05000   -100.46000   -105.00000
11    170.34000   -125.58000   -105.00000
11    159.57000   -126.88000   -105.00000
11    279.99000   -152.00000   -105.00000
11    263.02000   -154.93000   -105.00000
11    168.38000   -165.04000   -105.00000
11    183.72000   -143.52000   -105.00000
11    168.38000   -145.15000   -105.00000
11     85.50000   -177.44000   -104.00000
11    143.91000   -225.71000   -104.00000
11    190.57000   -220.49000   -104.00000
11    242.13000   -109.27000   -104.00000
11    239.52000    -99.81000   -104.00000
11    239.20000   -122.97000   -104.00000
11    229.08000   -124.92000   -104.00000
11    206.89000   -107.64000   -104.00000
11    248.01000   -114.81000   -104.00000
11    248.33000   -103.07000   -104.00000
11    264.98000   -121.99000   -104.00000
11    294.67000   -127.53000   -104.00000
11    295.00000   -143.84000   -104.00000
11    205.91000    -92.31000   -104.00000
11    187.96000   -126.55000   -104.00000
11    223.53000   -178.74000   -104.00000
11    208.52000   -181.35000   -104.00000
11    239.52000   -139.93000   -104.00000
11    208.85000   -216.58000   -104.00000
11    214.07000   -209.73000   -104.00000
11    139.99000   -203.86000   -103.00000
11    214.40000   -175.48000   -103.00000
11    225.82000   -152.00000   -103.00000
11    230.06000   -143.19000   -103.00000
11    294.35000   -156.56000   -103.00000
11    248.01000    -85.78000   -103.00000
11    189.92000   -101.44000   -103.00000
11    141.63000   -140.58000   -103.00000
11    134.12000   -143.52000   -103.00000
11    146.52000   -147.76000   -103.00000
11     90.39000   -188.53000   -103.00000
11    155.01000   -205.81000   -103.00000
11    205.59000   -198.31000   -103.00000
11    217.99000   -194.72000   -103.00000
11    235.93000   -151.34000   -103.00000
11    240.50000   -161.78000   -103.00000
11    120.09000   -181.03000   -102.00000
11    117.48000   -169.28000   -102.00000
11     96.92000   -177.44000   -102.00000
11    110.62000   -160.80000   -102.00000
11     94.63000   -163.41000   -102.00000
11     85.50000   -164.72000   -102.00000
11    154.03000   -220.49000   -102.00000
11    144.56000   -245.28000   -102.00000
11    135.10000   -236.15000   -102.00000
11    266.28000    -99.16000   -102.00000
11    222.56000    -86.76000   -102.00000
11    214.40000    -86.76000   -102.00000
11    268.24000   -140.25000   -102.00000
11    278.03000   -141.56000   -102.00000
11    194.49000   -137.32000   -101.00000
11    218.31000   -118.73000   -101.00000
11    212.77000   -108.62000   -101.00000
11    194.82000    -89.37000   -101.00000
11    202.98000    -84.48000   -101.00000
11    211.79000    -84.48000   -101.00000
11    235.28000    -81.87000   -101.00000
11    271.50000    -93.61000   -101.00000
11    275.75000    -85.46000   -101.00000
11    255.19000   -128.51000   -101.00000
11    255.51000   -115.46000   -101.00000
11    192.21000   -198.96000   -101.00000
11    248.99000   -204.18000   -101.00000
11    257.47000   -211.36000   -101.00000
11    262.04000   -205.49000   -101.00000
11    275.75000   -186.90000   -101.00000
11    284.88000   -178.09000   -101.00000
11    137.38000   -215.60000   -101.00000
11    109.97000   -174.18000   -101.00000
11    103.45000   -170.59000   -101.00000
11     91.05000   -210.71000   -101.00000
11    161.53000   -226.36000   -101.00000
11    172.30000   -233.87000   -101.00000
11    158.59000   -250.17000   -101.00000
11    135.43000   -243.65000   -101.00000
11    155.33000   -164.06000   -101.00000
11    160.55000   -152.65000   -101.00000
11    142.93000   -167.33000   -101.00000
11    289.45000   -118.07000   -101.00000
11    190.57000   -151.34000   -100.00000
11    160.55000   -119.05000   -100.00000
11    146.52000   -241.69000   -100.00000
11    135.43000   -254.41000   -100.00000
11    210.15000   -144.82000   -100.00000
11    200.69000    -98.83000   -100.00000
11    224.19000   -202.55000   -100.00000
11    210.81000   -154.28000   -100.00000
11    151.42000   -176.46000   -100.00000
11    116.83000   -248.54000   -100.00000
11    123.03000   -246.59000    -99.00000
11    155.01000   -239.74000    -99.00000
11    154.03000   -230.28000    -99.00000
11    218.64000   -166.35000    -99.00000
11    222.88000   -108.94000    -99.00000
11    122.05000   -189.83000    -99.00000
11    131.18000   -168.30000    -99.00000
11    117.15000   -239.74000    -99.00000
11    262.37000   -130.79000    -99.00000
11    211.46000   -115.14000    -99.00000
11    128.57000   -177.11000    -99.00000
11    199.06000   -146.12000    -99.00000
11    259.43000    -92.31000    -98.00000
11    200.04000   -226.04000    -98.00000
11     82.89000   -194.07000    -97.00000
11     82.23000   -205.16000    -97.00000
11    158.27000   -144.82000    -97.00000
11    183.72000   -109.92000    -97.00000
11    191.88000   -209.73000    -97.00000
11    171.00000   -191.46000    -97.00000
11    112.26000   -211.69000    -97.00000
11     95.61000   -216.90000    -97.00000
11     91.37000   -226.36000    -97.00000
11    294.35000    -95.89000    -97.00000
11    261.71000   -107.96000    -97.00000
11    262.69000   -164.72000    -97.00000
11    193.51000   -110.25000    -97.00000
11    124.98000   -255.39000    -95.00000
11    114.54000   -255.72000    -95.00000
11    166.10000   -182.98000    -95.00000
11    131.18000   -224.73000    -95.00000
11    151.74000   -155.58000    -95.00000
11    166.10000   -109.27000    -95.00000
11    217.01000    -77.63000    -95.00000
11    286.19000    -86.11000    -95.00000
11    252.58000   -153.30000    -94.00000
11    278.68000   -154.93000    -94.00000
11    264.00000   -147.10000    -94.00000
11    278.36000   -103.40000    -94.00000
11    279.01000    -94.59000    -94.00000
11    142.60000   -157.21000    -94.00000
11    229.41000   -101.77000    -94.00000
11    164.47000   -128.84000    -94.00000
11    123.03000   -218.54000    -94.00000
11    286.19000   -135.04000    -94.00000
11    220.60000    -97.85000    -94.00000
11    166.43000   -142.86000    -94.00000
11    280.31000   -112.20000    -94.00000
11    188.94000   -223.10000    -93.00000
11    215.38000   -221.14000    -93.00000
11    217.33000   -210.71000    -93.00000
11    239.85000   -202.55000    -93.00000
11    271.18000   -207.12000    -93.00000
11    143.58000   -231.91000    -93.00000
11    235.61000   -121.99000    -93.00000
11    241.16000   -109.59000    -93.00000
11    240.83000   -100.79000    -93.00000
11    295.98000   -131.77000    -93.00000
11    211.13000    -99.16000    -92.00000
11    187.96000    -97.53000    -92.00000
11    213.74000   -180.05000    -92.00000
11    234.96000   -146.78000    -92.00000
11    228.43000   -151.34000    -92.00000
11    156.64000   -208.75000    -92.00000
11     88.76000   -184.94000    -92.00000
11     77.01000   -199.29000    -92.00000
11    295.33000   -156.56000    -92.00000
11    296.96000   -146.78000    -92.00000
11    285.54000   -147.10000    -92.00000
11    216.35000   -190.81000    -92.00000
11    143.58000   -206.79000    -92.00000
11    253.88000   -106.01000    -92.00000
11    248.01000    -86.76000    -92.00000
11    267.59000   -138.95000    -91.00000
11    277.05000   -138.62000    -91.00000
11    111.28000   -162.11000    -91.00000
11     94.96000   -169.28000    -91.00000
11     95.61000   -158.52000    -91.00000
11    135.75000   -137.64000    -91.00000
11    135.75000   -148.08000    -91.00000
11    222.56000    -82.85000    -91.00000
11    122.37000   -233.21000    -91.00000
11    115.19000   -184.61000    -91.00000
11     99.20000   -179.72000    -91.00000
11     82.89000   -176.46000    -91.00000
11    272.81000   -148.08000    -91.00000
11    208.85000   -216.58000    -91.00000
11    119.76000   -174.83000    -91.00000
11    255.19000   -208.42000    -90.00000
11    247.68000   -203.53000    -90.00000
11    169.69000   -234.19000    -90.00000
11    161.21000   -248.87000    -90.00000
11    161.21000   -230.93000    -90.00000
11    139.67000   -219.51000    -90.00000
11    112.91000   -179.07000    -90.00000
11    113.89000   -170.26000    -90.00000
11    145.54000   -167.00000    -90.00000
11    150.11000   -149.06000    -90.00000
11    208.85000    -83.17000    -90.00000
11    197.43000    -91.00000    -90.00000
11    267.26000    -97.85000    -90.00000
11    290.10000   -124.92000    -90.00000
11    287.17000   -101.11000    -90.00000
11    229.73000   -215.27000    -90.00000
11    198.41000   -189.51000    -90.00000
11    187.31000   -197.01000    -90.00000
11    154.35000   -164.06000    -90.00000
11    137.38000   -255.72000    -89.00000
11    130.20000   -241.37000    -89.00000
11    223.21000   -202.23000    -89.00000
11    190.25000   -130.79000    -89.00000
11    199.06000    -82.52000    -89.00000
11    273.14000    -88.72000    -89.00000
11    196.45000   -101.11000    -89.00000
11    188.29000   -151.34000    -89.00000
11    220.60000   -148.73000    -89.00000
11    155.01000   -173.20000    -89.00000
11    208.85000   -110.25000    -88.00000
11    226.80000   -121.01000    -88.00000
11    128.90000   -169.61000    -88.00000
11    116.17000   -242.67000    -88.00000
11    154.35000   -216.90000    -88.00000
11    152.07000   -227.02000    -88.00000
11    153.37000   -240.39000    -88.00000
11    194.82000   -140.58000    -88.00000
11    164.14000   -151.02000    -88.00000
11    133.47000   -214.29000    -88.00000
11    216.35000   -106.98000    -88.00000
11    264.65000   -128.19000    -88.00000
11    255.19000   -117.10000    -88.00000
11    135.75000   -165.37000    -88.00000
11    202.65000   -225.06000    -87.00000
11    263.35000   -199.94000    -87.00000
11    305.77000   -122.97000    -87.00000
11     96.92000   -231.26000    -86.00000
11     92.68000   -211.36000    -86.00000
11     81.91000   -192.44000    -86.00000
11    270.20000   -163.09000    -86.00000
11    122.37000   -254.41000    -84.00000
11    122.70000   -245.61000    -84.00000
11     85.82000   -224.08000    -84.00000
11    163.16000   -186.24000    -84.00000
11    167.41000   -202.23000    -84.00000
11    260.74000   -161.13000    -84.00000
11    256.17000   -136.99000    -84.00000
11    167.73000   -105.03000    -84.00000
11    160.88000   -113.51000    -84.00000
11    207.54000    -92.31000    -84.00000
11    286.52000    -89.70000    -84.00000
11    258.45000    -90.68000    -84.00000
11    264.65000   -108.29000    -84.00000
11    231.69000   -192.44000    -84.00000
11    232.34000   -208.10000    -84.00000
11    253.23000   -215.27000    -84.00000
11    208.85000   -155.26000    -84.00000
11    206.89000   -142.86000    -84.00000
11    184.37000   -166.35000    -84.00000
11    152.39000   -156.24000    -84.00000
11    126.29000   -219.51000    -83.00000
11    114.21000   -222.45000    -83.00000
11    114.54000   -210.71000    -83.00000
11    154.03000   -252.78000    -83.00000
11    254.54000   -148.41000    -83.00000
11    261.71000   -144.82000    -83.00000
11    166.75000   -129.16000    -83.00000
11    157.29000   -130.47000    -83.00000
11    241.48000   -107.31000    -82.00000
11    234.63000   -120.68000    -82.00000
11    302.51000   -152.32000    -81.00000
11    282.93000   -146.12000    -81.00000
11    286.52000   -133.73000    -81.00000
11    275.42000   -156.89000    -81.00000
11    186.01000   -102.09000    -81.00000
11    216.03000   -209.08000    -81.00000
11    144.89000   -234.52000    -81.00000
11    139.67000   -241.04000    -81.00000
11    131.18000   -246.91000    -81.00000
11     77.99000   -200.92000    -81.00000
11    241.48000    -89.37000    -81.00000
11    240.50000    -99.48000    -81.00000
11    208.52000   -100.13000    -81.00000
11    216.35000   -185.59000    -81.00000
11    207.87000   -174.18000    -81.00000
11    192.86000   -220.49000    -81.00000
11    116.83000   -186.90000    -80.00000
11     95.94000   -184.29000    -80.00000
11     88.11000   -170.26000    -80.00000
11    178.17000   -227.34000    -80.00000
11    269.22000   -151.34000    -80.00000
11    270.53000   -142.21000    -80.00000
11    278.03000    -95.24000    -80.00000
11    216.03000    -85.13000    -80.00000
11    194.82000   -108.29000    -80.00000
11    170.67000   -121.01000    -80.00000
11    123.35000   -183.31000    -80.00000
11    111.60000   -160.48000    -80.00000
11    112.91000   -135.69000    -80.00000
11    145.54000   -207.12000    -80.00000
11    141.30000   -213.64000    -80.00000
11    271.18000   -212.01000    -80.00000
11    214.72000   -218.21000    -80.00000
11    274.11000   -102.42000    -80.00000
11    221.58000    -96.55000    -80.00000
11    243.77000   -119.71000    -80.00000
11    231.37000   -126.23000    -80.00000
11    138.04000   -143.52000    -80.00000
11     88.43000   -177.76000    -80.00000
11    292.39000   -139.93000    -80.00000
11    279.34000   -131.12000    -80.00000
11    251.92000   -157.21000    -80.00000
11    219.62000   -114.49000    -80.00000
11    180.79000   -130.79000    -79.00000
11    173.93000   -112.20000    -79.00000
11    147.50000   -167.33000    -79.00000
11    143.26000   -149.06000    -79.00000
11    185.03000   -197.66000    -79.00000
11    176.54000   -202.88000    -79.00000
11    159.25000   -194.07000    -79.00000
11    214.07000   -194.40000    -79.00000
11    285.54000   -100.79000    -78.00000
11    266.28000    -96.22000    -78.00000
11    202.65000    -84.48000    -78.00000
11    194.49000    -94.59000    -78.00000
11    161.21000   -246.59000    -78.00000
11    161.21000   -236.80000    -78.00000
11    166.43000   -229.95000    -78.00000
11    134.12000   -255.07000    -78.00000
11     94.31000   -225.06000    -78.00000
11     97.25000   -238.11000    -78.00000
11    232.67000   -172.54000    -78.00000
11    225.17000   -164.06000    -78.00000
11    216.35000   -152.97000    -78.00000
11    224.84000   -145.47000    -78.00000
11    231.69000   -200.27000    -78.00000
11    207.22000   -185.59000    -78.00000
11    112.91000   -181.03000    -78.00000
11    112.58000   -169.28000    -78.00000
11    152.39000   -150.69000    -78.00000
11    152.39000   -164.39000    -78.00000
11    264.98000   -136.34000    -78.00000
11    294.67000   -121.99000    -77.00000
11    303.48000   -133.40000    -77.00000
11    294.02000   -145.80000    -77.00000
11    272.81000    -92.31000    -77.00000
11    228.43000   -115.79000    -77.00000
11    194.82000   -136.34000    -77.00000
11    166.43000   -154.28000    -77.00000
11    135.75000   -161.78000    -77.00000
11    132.82000   -172.87000    -77.00000
11    157.29000   -228.32000    -77.00000
11    149.78000   -237.45000    -77.00000
11    267.26000   -181.03000    -77.00000
11    272.16000   -121.66000    -77.00000
11    255.19000   -114.81000    -77.00000
11    186.33000   -176.46000    -77.00000
11    153.05000   -211.36000    -77.00000
11    150.44000   -222.45000    -77.00000
11     89.41000   -191.46000    -77.00000
11    162.84000   -164.72000    -77.00000
11    292.39000    -96.22000    -76.00000
11    211.13000   -108.94000    -76.00000
11    256.82000    -99.48000    -76.00000
11    282.93000   -116.44000    -76.00000
11    194.82000   -144.82000    -76.00000
11    263.35000   -205.16000    -76.00000
11    263.02000   -214.29000    -76.00000
11    273.14000   -115.46000    -76.00000
11    286.19000   -107.31000    -76.00000
11    310.34000   -157.87000    -75.00000
11    228.76000   -133.08000    -75.00000
11    278.36000   -141.88000    -75.00000
11    284.23000   -154.93000    -75.00000
11    201.02000   -154.61000    -75.00000
11     83.87000   -189.51000    -75.00000
11     83.87000   -196.68000    -75.00000
11    241.81000   -213.32000    -74.00000
11    267.91000   -166.02000    -74.00000
11    247.68000    -98.83000    -74.00000
11    248.33000    -88.39000    -74.00000
11    294.02000    -88.39000    -74.00000
11    277.70000    -83.50000    -74.00000
11    310.99000   -125.25000    -74.00000
11    306.75000   -117.75000    -74.00000
11    263.02000   -106.66000    -73.00000
11    166.75000   -106.33000    -73.00000
11    160.55000   -115.14000    -73.00000
11    231.04000   -208.42000    -73.00000
11    119.11000   -250.17000    -73.00000
11    125.31000   -256.37000    -73.00000
11    251.92000   -216.25000    -73.00000
11    281.29000   -209.08000    -73.00000
11    199.71000   -101.77000    -73.00000
11    209.18000    -78.93000    -73.00000
11    167.41000   -196.36000    -73.00000
11    165.45000   -204.51000    -73.00000
11     95.94000   -232.89000    -73.00000
11    164.80000   -128.51000    -72.00000
11    158.27000   -132.75000    -72.00000
11    160.55000   -222.12000    -72.00000
11    122.37000   -218.86000    -72.00000
11    154.68000   -255.39000    -72.00000
11    253.88000   -146.45000    -72.00000
11    158.27000   -159.50000    -72.00000
11    150.11000   -155.91000    -72.00000
11    155.98000   -149.06000    -72.00000
11    243.11000   -106.33000    -70.00000
11    233.32000   -103.40000    -70.00000
11    238.22000    -95.24000    -70.00000
11    206.24000    -94.92000    -70.00000
11    188.94000   -101.77000    -70.00000
11    130.86000   -243.32000    -70.00000
11    123.03000   -245.93000    -70.00000
11    129.88000   -220.82000    -70.00000
11    224.19000   -210.38000    -70.00000
11    305.12000   -151.02000    -70.00000
11    303.16000   -143.19000    -70.00000
11    285.54000    -90.02000    -70.00000
11     75.38000   -197.01000    -70.00000
11     75.71000   -185.59000    -70.00000
11    147.83000   -247.56000    -70.00000
11    236.26000   -115.46000    -70.00000
11    217.01000   -182.66000    -70.00000
11    269.87000   -145.47000    -69.00000
11    291.74000   -132.75000    -69.00000
11    280.97000   -123.29000    -69.00000
11    275.09000   -103.07000    -69.00000
11    218.31000    -94.26000    -69.00000
11    213.42000    -87.74000    -69.00000
11    193.19000   -109.27000    -69.00000
11    231.69000   -124.92000    -69.00000
11    274.77000   -152.65000    -69.00000
11    135.43000   -213.97000    -69.00000
11     90.39000   -173.20000    -69.00000
11     97.25000   -185.92000    -69.00000
11    122.37000   -188.85000    -69.00000
11    137.06000   -238.43000    -69.00000
11    263.67000   -152.65000    -69.00000
11    211.79000   -191.79000    -68.00000
11    143.58000   -208.75000    -68.00000
11    170.67000   -122.31000    -68.00000
11    181.11000   -128.19000    -68.00000
11    178.50000   -106.33000    -68.00000
11    273.46000   -133.08000    -68.00000
11    222.23000   -106.33000    -68.00000
11    215.38000   -220.17000    -68.00000
11    174.91000   -206.79000    -68.00000
11    178.83000   -200.60000    -68.00000
11    251.60000   -156.24000    -67.00000
11    216.68000   -160.15000    -67.00000
11    222.56000   -151.67000    -67.00000
11    215.70000   -149.39000    -67.00000
11    203.95000   -146.45000    -67.00000
11    262.04000   -140.91000    -67.00000
11    231.37000   -197.99000    -67.00000
11    208.52000   -179.72000    -67.00000
11    200.36000   -189.51000    -67.00000
11    160.55000   -250.83000    -67.00000
11    159.57000   -240.06000    -67.00000
11    114.87000   -183.96000    -67.00000
11    115.19000   -172.87000    -67.00000
11     91.37000   -227.34000    -67.00000
11    133.47000   -256.70000    -67.00000
11    198.41000    -93.61000    -67.00000
11    203.95000    -86.44000    -67.00000
11    263.02000    -97.85000    -67.00000
11    281.95000    -97.53000    -67.00000
11    295.00000   -105.03000    -67.00000
11    239.85000   -124.27000    -67.00000
11    299.89000   -125.25000    -66.00000
11    315.56000   -110.90000    -66.00000
11    295.98000   -112.53000    -66.00000
11    304.46000   -135.69000    -66.00000
11    294.35000   -147.76000    -66.00000
11    226.14000   -117.10000    -66.00000
11    143.91000   -162.11000    -66.00000
11    154.03000   -164.72000    -66.00000
11    135.75000   -170.59000    -66.00000
11    154.68000   -228.65000    -66.00000
11    151.42000   -219.51000    -66.00000
11    250.29000   -117.75000    -66.00000
11    269.55000    -96.87000    -66.00000
11    282.60000   -131.77000    -66.00000
11    266.94000   -180.70000    -66.00000
11    256.17000   -118.73000    -66.00000
11    262.04000   -115.14000    -66.00000
11    191.55000   -176.79000    -66.00000
11    110.62000   -208.75000    -66.00000
11    229.41000   -175.48000    -65.00000
11    259.76000   -213.97000    -65.00000
11    167.41000   -161.78000    -65.00000
11    166.43000   -239.08000    -65.00000
11    283.58000   -107.31000    -65.00000
11    289.78000    -96.22000    -65.00000
11    251.92000   -106.01000    -64.00000
11    253.23000    -95.89000    -64.00000
11    276.40000   -143.19000    -64.00000
11     79.62000   -190.81000    -64.00000
11    280.64000   -114.81000    -63.00000
11    244.75000    -91.98000    -63.00000
11    244.09000   -100.79000    -63.00000
11    177.52000   -116.44000    -63.00000
11     87.78000   -191.14000    -63.00000
11    108.99000   -192.12000    -63.00000
11    139.99000   -252.13000    -63.00000
11    307.07000   -161.46000    -63.00000
11    239.85000   -209.73000    -63.00000
11    227.45000   -135.36000    -63.00000
11    271.18000   -114.49000    -63.00000
11    170.34000   -107.64000    -62.00000
11    201.02000   -101.44000    -62.00000
11    170.02000   -196.68000    -62.00000
11    259.76000   -105.68000    -62.00000
11    120.74000   -250.17000    -62.00000
11     95.94000   -234.84000    -62.00000
11    234.63000   -134.38000    -62.00000
11    232.02000   -205.16000    -62.00000
11    163.49000   -114.49000    -62.00000
11    156.96000   -158.19000    -61.00000
11    157.29000   -138.95000    -61.00000
11    122.70000   -223.75000    -61.00000
11    225.82000   -211.36000    -59.00000
11    221.25000   -202.23000    -59.00000
11    128.90000   -249.20000    -59.00000
11    282.60000    -88.72000    -59.00000
11    279.01000    -82.52000    -59.00000
11    298.59000   -143.84000    -59.00000
11    283.90000   -159.50000    -59.00000
11    165.12000   -224.08000    -59.00000
11    152.07000   -146.12000    -59.00000
11    242.13000   -107.96000    -59.00000
11    157.94000   -203.20000    -58.00000
11    139.34000   -237.78000    -58.00000
11    151.09000   -247.56000    -58.00000
11    229.41000   -126.23000    -58.00000
11    273.79000   -153.95000    -58.00000
11    262.69000   -155.26000    -58.00000
11    191.23000   -113.18000    -58.00000
11    277.38000   -123.95000    -58.00000
11    306.42000   -147.10000    -58.00000
11    275.42000   -105.03000    -58.00000
11    219.29000    -95.57000    -57.00000
11    222.56000   -107.96000    -57.00000
11    235.28000   -102.42000    -57.00000
11    198.41000   -109.59000    -57.00000
11    185.35000   -108.62000    -57.00000
11    123.35000   -185.92000    -57.00000
11     91.70000   -179.72000    -57.00000
11     95.29000   -192.77000    -57.00000
11    138.04000   -226.04000    -57.00000
11    173.93000   -204.18000    -57.00000
11    218.97000   -219.84000    -57.00000
11    214.72000   -191.14000    -57.00000
11    161.86000   -259.31000    -57.00000
11    130.20000   -214.29000    -57.00000
11    224.84000   -158.19000    -56.00000
11    214.40000   -159.50000    -56.00000
11    266.94000   -143.52000    -56.00000
11    239.85000   -198.31000    -56.00000
11    128.90000   -242.35000    -56.00000
11    114.21000   -184.94000    -56.00000
11    114.21000   -175.15000    -56.00000
11    129.23000   -256.70000    -56.00000
11    205.59000   -181.68000    -56.00000
11    202.98000    -90.02000    -56.00000
11    191.23000    -91.65000    -56.00000
11    213.42000    -92.96000    -56.00000
11    188.62000   -174.83000    -55.00000
11    143.91000   -162.11000    -55.00000
11    154.68000   -228.65000    -55.00000
11    144.56000   -233.21000    -55.00000
11    162.18000   -252.78000    -55.00000
11    295.98000   -112.20000    -55.00000
11    304.46000   -135.69000    -55.00000
11    217.66000   -137.32000    -55.00000
11    177.20000   -104.05000    -55.00000
11    140.32000   -174.83000    -55.00000
11    232.34000   -193.09000    -55.00000
11    281.62000   -133.08000    -55.00000
11    169.04000   -234.19000    -54.00000
11    173.93000   -238.76000    -54.00000
11    257.15000   -136.99000    -54.00000
11    297.28000   -128.51000    -53.00000
11    281.62000   -143.52000    -53.00000
11    248.66000   -106.01000    -53.00000
11    236.91000   -123.95000    -53.00000
11    192.86000   -186.24000    -53.00000
11    205.59000   -214.95000    -53.00000
11    151.74000   -221.80000    -53.00000
11    129.88000   -232.56000    -53.00000
11    115.52000   -237.45000    -53.00000
11    104.75000   -199.29000    -53.00000
11    168.38000   -161.13000    -53.00000
11    219.94000   -148.41000    -53.00000
11    234.96000   -182.00000    -53.00000
11    288.80000   -105.35000    -53.00000
11    242.13000    -91.65000    -52.00000
11    242.13000    -99.81000    -52.00000
11    275.42000   -111.55000    -52.00000
11    261.06000   -114.49000    -52.00000
11    139.02000   -250.50000    -52.00000
11     86.48000   -188.20000    -52.00000
11    165.45000   -141.88000    -52.00000
11    204.61000   -142.21000    -52.00000
11    175.56000   -113.18000    -52.00000
11    224.84000   -134.06000    -52.00000
11    254.54000    -98.50000    -52.00000
11    105.40000   -233.21000    -51.00000
11     94.63000   -232.89000    -51.00000
11    230.71000   -208.10000    -51.00000
11    299.57000   -156.89000    -51.00000
11    298.92000   -164.72000    -51.00000
11    291.08000   -154.93000    -51.00000
11    265.63000   -107.31000    -51.00000
11    258.45000   -105.03000    -51.00000
11    202.65000    -99.16000    -51.00000
11    205.26000   -107.64000    -51.00000
11    159.25000   -113.83000    -51.00000
11    164.14000   -134.06000    -51.00000
11    166.43000   -201.90000    -51.00000
11    108.01000   -215.93000    -51.00000
11    177.20000   -196.36000    -51.00000
11    234.63000   -134.38000    -51.00000
11    159.57000   -157.21000    -50.00000
11    163.49000   -196.03000    -50.00000
11    297.94000   -144.17000    -48.00000
11    281.95000    -91.33000    -48.00000
11    268.24000    -91.33000    -48.00000
11    261.71000    -83.17000    -48.00000
11    225.17000   -205.16000    -48.00000
11    183.40000   -121.66000    -48.00000
11    118.13000   -192.77000    -47.00000
11    168.06000   -167.65000    -47.00000
11    226.14000   -122.31000    -47.00000
11    274.11000   -151.34000    -47.00000
11    275.09000   -124.92000    -47.00000
11    141.63000   -241.69000    -47.00000
11    127.27000   -247.24000    -47.00000
11    115.19000   -241.04000    -47.00000
11    157.94000   -140.25000    -47.00000
11    157.62000   -133.40000    -47.00000
11    106.06000   -179.07000    -47.00000
11    211.46000   -130.79000    -47.00000
11    269.55000   -119.38000    -47.00000
11    265.30000   -153.30000    -47.00000
11    198.08000   -177.44000    -47.00000
11    192.53000   -118.40000    -47.00000
11    143.26000   -224.73000    -46.00000
11    144.24000   -213.32000    -46.00000
11    164.14000   -222.12000    -46.00000
11    164.80000   -212.01000    -46.00000
11    131.51000   -229.30000    -46.00000
11    114.21000   -222.12000    -46.00000
11    204.93000   -158.19000    -46.00000
11    206.24000   -195.38000    -46.00000
11    217.33000   -190.48000    -46.00000
11    171.00000   -175.81000    -46.00000
11    124.33000   -188.20000    -46.00000
11    224.19000   -104.70000    -46.00000
11    222.88000   -212.66000    -46.00000
11    196.78000   -108.62000    -46.00000
11    189.27000   -112.20000    -46.00000
11    286.19000    -98.50000    -46.00000
11    286.19000    -84.48000    -46.00000
11    263.02000   -161.78000    -46.00000
11    201.34000   -188.20000    -46.00000
11    113.89000   -188.20000    -45.00000
11    109.97000   -176.79000    -45.00000
11    131.84000   -241.37000    -45.00000
11    134.45000   -226.69000    -45.00000
11    220.27000   -161.13000    -45.00000
11    209.83000   -162.43000    -45.00000
11    269.22000   -144.82000    -45.00000
11    157.94000   -203.20000    -45.00000
11    306.42000   -147.10000    -45.00000
11    231.04000   -102.74000    -45.00000
11    277.05000   -104.37000    -45.00000
11    219.29000    -95.57000    -45.00000
11    229.41000   -129.49000    -45.00000
11    235.93000   -199.29000    -45.00000
11    190.57000   -194.72000    -45.00000
11    129.88000   -254.09000    -45.00000
11    155.33000   -250.17000    -45.00000
11    237.57000   -112.53000    -45.00000
11    246.70000    -89.70000    -45.00000
11    219.29000   -130.47000    -45.00000
11    220.92000   -111.22000    -45.00000
11    175.56000   -202.88000    -45.00000
11    208.20000   -183.63000    -45.00000
11    264.32000   -138.30000    -45.00000
11    120.74000   -219.84000    -45.00000
11     98.88000   -195.38000    -45.00000
11     96.27000   -181.03000    -45.00000
11    170.02000   -188.85000    -45.00000
11    142.60000   -167.00000    -44.00000
11    298.59000   -134.38000    -44.00000
11    281.95000   -133.40000    -44.00000
11    213.42000   -138.30000    -44.00000
11    188.62000    -99.16000    -44.00000
11    174.26000   -102.74000    -44.00000
11    146.19000   -232.23000    -44.00000
11    273.79000   -132.75000    -42.00000
11    244.75000   -108.29000    -42.00000
11    274.44000    -91.65000    -42.00000
11    191.88000   -174.18000    -42.00000
11    192.86000   -187.22000    -42.00000
11    170.02000   -158.52000    -42.00000
11    222.88000   -140.91000    -42.00000
11    230.39000   -114.49000    -42.00000
11    284.56000   -139.28000    -42.00000
11    276.07000   -112.86000    -41.00000
11    140.32000   -250.50000    -41.00000
11    242.13000   -100.79000    -41.00000
11    178.50000   -112.53000    -41.00000
11    163.82000   -146.78000    -40.00000
11    162.84000   -136.01000    -40.00000
11    255.19000   -104.70000    -40.00000
11    263.35000   -113.51000    -40.00000
11    295.98000   -163.41000    -40.00000
11    295.00000   -155.91000    -40.00000
11    238.22000   -208.42000    -40.00000
11    229.41000   -208.75000    -40.00000
11    135.75000   -235.50000    -40.00000
11    111.93000   -214.95000    -40.00000
11    102.14000   -233.54000    -40.00000
11    102.14000   -219.19000    -40.00000
11    237.89000    -88.72000    -40.00000
11    233.00000    -97.20000    -40.00000
11    192.53000    -93.29000    -40.00000
11    204.61000   -106.33000    -40.00000
11    268.57000   -108.62000    -40.00000
11    283.25000   -149.39000    -40.00000
11    201.34000   -116.12000    -40.00000
11    183.40000   -223.75000    -40.00000
11    176.22000   -223.10000    -40.00000
11    227.12000   -182.00000    -39.00000
11    232.67000   -136.01000    -39.00000
11    247.03000   -120.36000    -39.00000
11    160.88000   -158.52000    -39.00000
11    158.59000   -195.70000    -39.00000
11    275.75000   -140.58000    -38.00000
11    168.71000   -197.99000    -38.00000
11    118.13000   -229.95000    -37.00000
11    172.30000   -217.88000    -37.00000
11    236.26000   -150.04000    -37.00000
11    218.31000   -149.71000    -37.00000
11    252.90000   -128.51000    -37.00000
11    239.85000   -127.53000    -37.00000
11    295.65000   -141.23000    -37.00000
11    145.54000   -242.35000    -36.00000
11    118.13000   -194.40000    -36.00000
11    221.90000   -203.53000    -36.00000
11    278.03000   -154.93000    -36.00000
11    189.27000   -114.81000    -35.00000
11    201.02000   -182.98000    -35.00000
11    269.22000   -160.48000    -35.00000
11    261.71000   -100.79000    -35.00000
11    207.22000   -130.79000    -35.00000
11    181.76000   -120.03000    -35.00000
11    142.93000   -224.08000    -34.00000
11    145.22000   -211.69000    -34.00000
11    128.57000   -233.87000    -34.00000
11    108.01000   -178.74000    -34.00000
11    101.16000   -196.03000    -34.00000
11    274.11000   -146.12000    -34.00000
11    267.26000   -150.69000    -34.00000
11    217.66000   -133.40000    -34.00000
11    225.82000   -102.42000    -34.00000
11    303.81000   -147.10000    -33.00000
11    166.10000   -213.64000    -33.00000
11    157.29000   -201.57000    -33.00000
11    137.71000   -244.30000    -33.00000
11    205.26000   -165.04000    -33.00000
11    200.04000   -153.63000    -33.00000
11    213.42000   -163.41000    -33.00000
11    215.70000   -141.56000    -32.00000
11    119.11000   -187.55000    -31.00000
11    120.09000   -181.35000    -31.00000
11     91.70000   -202.88000    -31.00000
11    144.89000   -233.54000    -31.00000
11    277.70000   -133.08000    -31.00000
11    299.89000   -136.01000    -31.00000
11    271.18000    -92.63000    -30.00000
11    278.03000   -109.59000    -30.00000
11    261.39000   -131.12000    -30.00000
11    293.69000   -161.78000    -29.00000
11    266.94000   -109.59000    -29.00000
11    108.99000   -214.29000    -29.00000
11    187.31000   -181.03000    -29.00000
11    187.64000   -191.14000    -29.00000
11    228.10000   -209.40000    -29.00000
11    233.98000   -204.18000    -29.00000
11    169.36000   -177.44000    -28.00000
11    202.98000   -104.05000    -28.00000
11    167.73000   -143.19000    -27.00000
11    232.67000   -139.60000    -27.00000
11    262.04000   -115.79000    -26.00000
11    164.47000   -198.96000    -26.00000
11    234.96000   -149.39000    -26.00000
11    113.56000   -195.70000    -25.00000
11    143.91000   -243.65000    -25.00000
11    118.78000   -233.87000    -25.00000
11    136.08000   -219.19000    -25.00000
11    259.43000   -103.72000    -24.00000
11    269.55000   -163.74000    -24.00000
11    228.10000   -186.57000    -24.00000
11    225.17000   -202.55000    -24.00000
11    217.01000   -133.40000    -23.00000
11    189.60000   -114.81000    -23.00000
11    155.66000   -203.53000    -22.00000
11    164.80000   -213.64000    -22.00000
11    243.44000   -121.01000    -22.00000
11    230.71000   -103.72000    -22.00000
11    227.78000   -118.07000    -22.00000
11    277.05000   -144.49000    -22.00000
11    212.11000   -167.65000    -22.00000
11    200.04000   -154.28000    -22.00000
11    176.87000   -205.81000    -21.00000
11    120.09000   -182.66000    -20.00000
11    260.74000   -128.19000    -19.00000
11    293.69000   -133.40000    -19.00000
11    228.10000   -146.78000    -19.00000
11    184.70000   -186.90000    -18.00000
11    111.60000   -212.66000    -18.00000
11    272.81000   -110.25000    -18.00000
11    217.99000   -139.60000    -17.00000
