# Supplementary material for: Design Principles of Pancreatic Islets: Glucose-Dependent Coordination of Hormone Pulses
Source: PLoS One. 2016 Apr 1;11(4):e0152446. doi: 10.1371/journal.pone.0152446 (PMC4818077; doi:10.1371/journal.pone.0152446)
Supplement: S3 Dataset — Three-dimensional coordinates of α, β, and δ cells within human islets (n = 6). Columns represent types, x, y, and z coordinates (μm) of cells (rows) within an islet. The numbers of the first column are 11 (α cell), 12 (β cell), and 13 (δ cell). (ZIP) [file pone.0152446.s011.zip]

Archive with 16 entries (13 files):
- Human_delta/
- Human_delta/H51.txt
- __MACOSX/
- __MACOSX/Human_delta/
- __MACOSX/Human_delta/._H51.txt
- Human_delta/H52.txt
- __MACOSX/Human_delta/._H52.txt
- Human_delta/H53.txt
- __MACOSX/Human_delta/._H53.txt
- Human_delta/H54.txt
- __MACOSX/Human_delta/._H54.txt
- Human_delta/H55.txt
- __MACOSX/Human_delta/._H55.txt
- Human_delta/H56.txt
- __MACOSX/Human_delta/._H56.txt
- __MACOSX/._Human_delta
