# Supplementary material for: Design Principles of Pancreatic Islets: Glucose-Dependent Coordination of Hormone Pulses
Source: PLoS One. 2016 Apr 1;11(4):e0152446. doi: 10.1371/journal.pone.0152446 (PMC4818077; doi:10.1371/journal.pone.0152446)
Supplement: S3 Dataset — Three-dimensional coordinates of α, β, and δ cells within human islets (n = 6). Columns represent types, x, y, and z coordinates (μm) of cells (rows) within an islet. The numbers of the first column are 11 (α cell), 12 (β cell), and 13 (δ cell). (ZIP) [file pone.0152446.s011.zip › Human_delta/H51.txt]

12    172.22000   -144.21000     -1.00000
12    165.72000   -136.07000     -4.00000
12    155.32000   -144.21000     -4.00000
12    181.31000   -173.50000     -6.00000
12    184.89000   -177.73000     -6.00000
12    146.55000   -124.02000    -10.00000
12    147.20000   -134.11000    -10.00000
12    138.10000   -116.54000    -11.00000
12    130.62000   -129.88000    -11.00000
12    195.29000   -199.87000    -10.00000
12    200.81000   -196.61000    -10.00000
12    206.01000   -202.80000    -10.00000
12    205.36000   -193.03000    -10.00000
12    217.38000   -143.55000    -10.00000
12    184.24000   -135.42000    -10.00000
12    175.14000   -137.04000    -10.00000
12    172.22000   -123.37000    -10.00000
12    176.76000   -119.79000    -10.00000
12    145.90000   -156.90000    -15.00000
12    135.82000   -152.34000    -15.00000
12    145.90000   -149.09000    -15.00000
12    141.02000   -142.90000    -15.00000
12    128.02000   -138.02000    -16.00000
12    119.25000   -135.74000    -16.00000
12    162.14000   -176.11000    -15.00000
12    161.82000   -166.67000    -15.00000
12    157.59000   -121.74000    -15.00000
12    153.69000   -135.74000    -15.00000
12    204.38000   -179.36000    -18.00000
12    253.12000   -167.97000    -22.00000
12    246.30000   -158.20000    -22.00000
12    249.23000   -149.41000    -22.00000
12    239.48000   -143.88000    -25.00000
12    247.60000   -135.09000    -25.00000
12    242.73000   -126.63000    -25.00000
12    239.48000   -136.07000    -23.00000
12    264.82000   -177.08000    -29.00000
12    264.82000   -166.67000    -29.00000
12    257.67000   -155.60000    -29.00000
12    262.55000   -184.57000    -29.00000
12    263.20000   -188.80000    -29.00000
12    243.70000   -218.10000    -31.00000
12    232.00000   -224.28000    -31.00000
12    210.88000   -229.49000    -31.00000
12    207.31000   -219.73000    -31.00000
12    215.11000   -216.15000    -31.00000
12    214.78000   -206.38000    -31.00000
12    219.66000   -213.54000    -31.00000
12    225.83000   -210.61000    -31.00000
12    220.31000   -201.50000    -31.00000
12    204.71000   -133.46000     -6.00000
12    221.93000   -210.61000    -18.00000
12    218.03000   -198.57000    -18.00000
12    191.39000   -197.59000    -18.00000
12    193.34000   -202.80000    -18.00000
12    183.26000   -197.92000    -18.00000
12    177.74000   -135.42000    -24.00000
12    184.56000   -141.60000    -24.00000
12    131.92000   -110.03000    -28.00000
12    196.91000   -208.66000    -28.00000
12    197.56000   -195.64000    -28.00000
12    236.88000   -173.18000    -28.00000
12    236.88000   -165.36000    -28.00000
12    225.18000   -164.39000    -28.00000
12    126.40000   -111.33000    -40.00000
12    173.19000   -101.89000    -40.00000
12    193.34000    -86.91000    -40.00000
12    193.66000    -94.73000    -40.00000
12    212.18000    -98.31000    -40.00000
12    228.75000   -166.02000    -39.00000
12    236.55000   -165.36000    -39.00000
12    241.75000   -180.66000    -39.00000
12    244.68000   -175.13000    -39.00000
12    254.10000   -174.48000    -39.00000
12    251.50000   -166.67000    -39.00000
12    242.08000   -156.90000    -39.00000
12    150.12000   -110.35000    -41.00000
12    204.38000   -223.31000    -31.00000
12    118.28000   -161.78000    -32.00000
12    125.42000   -159.18000    -32.00000
12    114.38000   -145.83000    -32.00000
12    122.83000   -144.53000    -32.00000
12    122.83000   -130.86000    -32.00000
12    131.60000   -145.18000    -31.00000
12    141.35000   -111.00000    -31.00000
12    156.94000   -131.84000    -31.00000
12    164.09000   -128.58000    -31.00000
12    203.73000   -105.47000    -34.00000
12    211.53000   -112.96000    -34.00000
12    201.46000    -96.68000    -36.00000
12    224.86000   -127.60000    -38.00000
12    233.30000   -131.18000    -38.00000
12    242.73000   -120.12000    -38.00000
12    229.08000   -107.42000    -38.00000
12    273.60000   -168.29000    -51.00000
12    278.14000   -160.16000    -52.00000
12    277.17000   -194.01000    -52.00000
12    263.20000   -199.87000    -52.00000
12    259.62000   -202.47000    -52.00000
12    261.25000   -207.36000    -52.00000
12    185.54000   -223.63000    -55.00000
12    153.37000   -178.06000    -70.00000
12    157.27000   -185.87000    -70.00000
12    148.82000   -204.10000    -81.00000
12    154.99000   -212.89000    -81.00000
12    157.59000   -200.52000    -81.00000
12    177.09000   -219.73000    -81.00000
12    253.45000   -207.68000    -80.00000
12    196.26000   -229.82000    -74.00000
12    197.89000   -218.10000    -74.00000
12    165.07000   -217.45000    -74.00000
12    183.26000   -118.16000    -73.00000
12    182.61000   -110.03000    -73.00000
12    193.01000   -115.56000    -73.00000
12    201.78000   -113.28000    -73.00000
12    171.89000   -187.83000    -27.00000
12    187.49000   -181.97000    -27.00000
12    182.29000   -175.13000    -27.00000
12    190.09000   -154.30000    -31.00000
12    199.51000   -149.09000    -31.00000
12    252.47000   -171.88000    -31.00000
12    248.58000   -163.74000    -31.00000
12    242.73000   -160.81000    -31.00000
12    247.60000   -149.74000    -31.00000
12    138.10000   -130.53000    -18.00000
12    127.37000   -121.74000    -18.00000
12    123.15000   -146.16000    -22.00000
12    129.32000   -161.78000    -24.00000
12    142.97000   -133.46000    -34.00000
12    137.77000   -148.76000    -34.00000
12    140.37000   -122.07000    -34.00000
12    191.39000   -132.49000    -38.00000
12    207.31000   -227.21000    -72.00000
12    221.93000   -219.08000    -72.00000
12    232.98000   -217.45000    -72.00000
12    227.45000   -228.84000    -72.00000
12    208.93000   -214.84000    -72.00000
12    182.94000   -214.52000    -72.00000
12    250.52000   -152.99000    -87.00000
12    266.45000   -150.72000    -87.00000
12    267.75000   -163.41000    -87.00000
12    251.82000   -168.62000    -87.00000
12    202.76000   -202.15000    -84.00000
12    183.59000   -201.82000    -84.00000
12    202.11000   -220.38000    -84.00000
12    210.23000   -217.12000    -84.00000
12    231.68000   -121.42000    -70.00000
12    240.13000   -141.60000    -70.00000
12    164.09000   -127.28000    -67.00000
12    154.34000   -132.16000    -67.00000
12    167.99000   -109.70000    -67.00000
12    163.44000   -106.12000    -67.00000
12    136.15000   -114.58000    -67.00000
12    181.31000   -171.88000    -48.00000
12    173.84000   -158.20000    -48.00000
12    189.44000   -144.21000    -50.00000
12    245.65000   -151.37000    -42.00000
12    254.10000   -154.95000    -42.00000
12    270.35000   -169.92000    -42.00000
12    270.35000   -180.66000    -42.00000
12    210.88000   -200.20000    -44.00000
12    200.48000   -202.15000    -44.00000
12    208.61000   -205.40000    -44.00000
12    197.89000   -220.70000    -44.00000
12    218.68000   -235.35000    -37.00000
12    195.29000   -212.24000    -37.00000
12    117.30000   -139.00000    -27.00000
12    128.02000   -137.04000    -27.00000
12    134.85000   -127.28000    -27.00000
12    128.67000   -118.82000    -27.00000
12    153.37000   -114.91000    -27.00000
12    239.15000   -171.55000    -17.00000
12    236.55000   -180.34000    -17.00000
12    157.92000   -132.49000    -52.00000
12    167.02000   -139.00000    -52.00000
12    144.92000   -140.95000    -52.00000
12    144.27000   -131.51000    -52.00000
12    127.05000   -132.16000    -52.00000
12    141.02000   -100.91000    -52.00000
12    171.24000    -92.45000    -52.00000
12    253.12000   -192.71000    -49.00000
12    249.23000   -186.85000    -49.00000
12    177.41000   -153.97000    -64.00000
12    168.97000   -169.60000    -64.00000
12    179.36000   -179.36000    -64.00000
12    191.06000   -174.48000    -64.00000
12    196.59000   -158.53000    -64.00000
12    187.16000   -150.39000    -64.00000
12    214.78000   -140.63000    -64.00000
12    193.66000   -121.74000    -64.00000
12    214.13000   -116.21000    -64.00000
12    189.76000   -113.93000    -64.00000
12    130.62000   -151.04000    -68.00000
12    250.52000   -152.02000    -64.00000
12    254.10000   -158.20000    -64.00000
12    252.47000   -172.85000    -64.00000
12    256.70000   -144.86000    -64.00000
12    249.23000   -129.56000    -64.00000
12    248.90000   -119.79000    -64.00000
12    206.01000    -96.03000    -64.00000
12    197.56000    -95.70000    -64.00000
12    240.13000   -226.56000    -64.00000
12    156.62000   -170.25000    -15.00000
12    220.31000   -224.61000    -26.00000
12    141.67000   -120.12000    -22.00000
12    143.30000   -113.93000    -22.00000
12    117.63000   -158.20000    -36.00000
12    119.25000   -159.83000    -36.00000
12    153.37000   -124.02000    -38.00000
12    155.32000   -115.23000    -38.00000
12    164.09000   -117.84000    -38.00000
12    171.57000   -115.56000    -38.00000
12    174.49000   -130.21000    -38.00000
12    178.71000   -176.11000    -35.00000
12    167.99000   -170.57000    -35.00000
12    166.04000   -165.04000    -35.00000
12    172.22000   -154.30000    -35.00000
12    180.34000   -147.46000    -35.00000
12    185.21000   -142.90000    -35.00000
12    177.74000   -121.09000    -35.00000
12    239.48000   -141.28000    -35.00000
12    234.93000   -149.74000    -35.00000
12    256.05000   -166.34000    -74.00000
12    269.05000   -165.36000    -74.00000
12    273.27000   -159.18000    -74.00000
12    245.33000   -190.10000    -74.00000
12    265.15000   -196.94000    -74.00000
12    210.23000   -137.04000    -74.00000
12    209.26000   -122.07000    -74.00000
12    215.11000   -118.82000    -74.00000
12    228.43000   -130.21000    -74.00000
12    147.85000   -115.56000    -74.00000
12    230.38000   -178.71000   -104.00000
12    174.49000   -133.14000    -91.00000
12    170.92000   -141.93000    -91.00000
12    197.56000    -98.31000    -84.00000
12    205.03000   -112.63000    -84.00000
12    151.09000   -111.65000    -84.00000
12    144.60000   -119.14000    -84.00000
12    188.46000   -191.08000    -73.00000
12    181.31000   -176.76000    -73.00000
12    179.69000   -162.76000    -73.00000
12    210.56000   -169.60000    -73.00000
12    213.16000   -186.52000    -73.00000
12    264.50000   -215.82000    -58.00000
12    157.27000   -101.89000    -58.00000
12    179.69000    -93.75000    -58.00000
12    227.13000   -205.08000    -59.00000
12    139.72000   -119.14000    -46.00000
12    135.82000   -111.98000    -46.00000
12    129.00000   -122.72000    -46.00000
12    157.27000   -125.00000    -46.00000
12    156.29000   -116.54000    -46.00000
12    168.97000   -111.98000    -46.00000
12    163.44000   -104.82000    -46.00000
12    227.78000   -149.74000    -45.00000
12    206.01000   -130.21000    -46.00000
12    213.16000   -122.72000    -46.00000
12    210.88000   -112.30000    -46.00000
12    185.54000   -123.05000    -46.00000
12    230.38000   -101.24000    -46.00000
12    120.88000   -141.28000    -41.00000
12    160.84000   -208.66000    -29.00000
12    169.62000   -203.78000    -29.00000
12    200.48000   -226.89000    -66.00000
12    189.44000   -225.26000    -66.00000
12    194.31000   -207.68000    -66.00000
12    149.15000   -114.91000    -62.00000
12    147.20000   -108.40000    -62.00000
12    274.89000   -155.92000    -61.00000
12    206.98000   -189.78000    -51.00000
12    220.96000   -200.85000    -51.00000
12    220.31000   -190.43000    -51.00000
12    220.96000   -213.54000    -51.00000
12    205.36000   -217.77000    -51.00000
12    201.13000   -232.10000    -51.00000
12    221.61000   -225.59000    -51.00000
12    224.86000   -220.05000    -51.00000
12    258.65000   -177.08000    -51.00000
12    245.65000   -162.43000    -51.00000
12    238.83000   -153.32000    -51.00000
12    242.73000   -180.66000    -51.00000
12    236.88000   -182.29000    -51.00000
12    191.06000   -177.08000    -51.00000
12    189.44000   -156.58000    -51.00000
12    159.54000   -177.41000    -51.00000
12    156.29000   -191.08000    -51.00000
12    167.67000   -165.04000    -55.00000
12    211.21000   -146.81000    -55.00000
12    207.96000   -134.11000    -55.00000
12    189.76000   -115.23000    -55.00000
12    163.44000   -123.37000    -55.00000
12    151.09000   -119.14000    -55.00000
12    128.67000   -117.84000    -55.00000
12    122.18000   -113.28000    -55.00000
12    219.66000   -179.04000    -15.00000
12    220.63000   -178.39000    -15.00000
12    199.84000   -111.33000    -51.00000
12    239.34000   -133.56000    -45.00000
12    206.52000   -155.70000    -45.00000
12    214.32000   -161.23000    -27.00000
12    175.98000   -183.04000     -4.00000
12    171.10000   -171.32000     -4.00000
12    178.58000   -150.81000     -4.00000
12    210.10000   -184.02000      1.00000
12    227.32000   -200.62000     -8.00000
12    166.23000   -143.65000    -26.00000
12    167.53000   -192.81000     -2.00000
12    264.69000   -130.96000    -51.00000
12    195.47000   -143.98000    -91.00000
12    220.49000   -197.36000    -85.00000
12    220.82000   -189.88000    -85.00000
12    230.89000   -192.15000    -85.00000
12    232.19000   -201.27000    -85.00000
12    244.21000   -127.70000    -85.00000
12    248.44000   -139.42000    -63.00000
12    237.72000   -129.33000    -63.00000
12    181.50000   -189.55000    -58.00000
11    198.21000   -185.87000     -6.00000
11    166.04000   -155.27000     -8.00000
11    185.21000   -153.65000    -12.00000
11    193.34000   -158.20000    -12.00000
11    198.21000   -148.76000    -13.00000
11    205.36000   -140.63000    -16.00000
11    191.06000   -111.00000    -16.00000
11    180.66000   -185.55000    -16.00000
11    191.71000   -188.48000    -15.00000
11    220.31000   -222.01000    -16.00000
11    206.33000   -209.96000    -16.00000
11    222.91000   -167.97000    -16.00000
11    231.35000   -157.23000    -20.00000
11    223.56000   -150.39000    -20.00000
11    227.45000   -139.32000    -20.00000
11    164.09000   -117.51000    -23.00000
11    147.85000   -165.04000    -23.00000
11    129.00000   -153.97000    -23.00000
11    184.24000   -207.36000    -26.00000
11    183.91000   -201.17000    -26.00000
11    243.70000   -179.69000    -27.00000
11    249.23000   -190.43000    -27.00000
11    236.88000   -196.61000    -30.00000
11    233.63000   -200.85000    -30.00000
11    162.47000   -107.42000    -31.00000
11    178.39000   -111.98000    -31.00000
11    182.94000   -101.56000    -31.00000
11    195.61000   -100.59000    -31.00000
11    210.56000   -119.47000    -32.00000
11    225.18000   -117.19000    -32.00000
11    220.96000   -109.05000    -32.00000
11    175.14000   -195.64000    -34.00000
11    183.91000   -190.43000    -34.00000
11    169.62000   -182.62000    -34.00000
11    229.40000   -215.17000    -34.00000
11    218.36000   -134.77000    -37.00000
11    233.30000   -121.09000    -37.00000
11    133.55000   -123.70000    -37.00000
11    169.29000   -109.05000    -37.00000
11    128.35000   -161.46000    -37.00000
11    164.74000   -212.24000    -37.00000
11    254.10000   -144.86000    -40.00000
11    249.88000   -130.53000    -40.00000
11    180.01000   -152.02000    -22.00000
11    160.84000   -160.48000    -24.00000
11    158.89000   -141.93000    -25.00000
11    205.68000   -202.80000    -25.00000
11    202.43000   -208.98000    -25.00000
11    196.26000   -175.13000    -26.00000
11    149.80000   -153.65000    -28.00000
11    227.78000   -151.37000    -28.00000
11    206.98000   -149.41000    -31.00000
11    181.31000   -205.40000    -34.00000
11    164.74000   -178.71000      0.00000
11    223.23000   -135.42000    -28.00000
11    249.23000   -190.43000    -39.00000
11    192.04000   -223.63000    -54.00000
11    188.46000   -218.42000    -54.00000
11    179.69000   -211.91000    -54.00000
11    173.52000   -211.91000    -54.00000
11    161.17000   -205.73000    -66.00000
11    151.09000   -197.92000    -66.00000
11    137.77000   -194.99000    -66.00000
11    160.19000   -192.71000    -66.00000
11    135.82000   -189.45000    -66.00000
11    131.60000   -196.94000    -66.00000
11    138.10000   -135.09000    -80.00000
11    150.44000   -127.28000    -80.00000
11    226.15000   -229.82000    -80.00000
11    159.87000   -152.34000    -26.00000
11    154.34000   -147.46000    -26.00000
11    177.41000   -123.70000    -25.00000
11    188.79000   -126.30000    -26.00000
11    185.86000   -134.11000    -26.00000
11    183.26000   -191.08000    -26.00000
11    152.72000   -142.90000    -35.00000
11    180.66000   -137.04000    -40.00000
11    170.59000   -146.48000    -51.00000
11    125.75000   -144.86000    -50.00000
11    147.85000   -150.07000    -50.00000
11    134.52000   -126.63000    -50.00000
11    176.11000   -108.07000    -50.00000
11    187.49000   -106.12000    -50.00000
11    200.81000    -97.33000    -50.00000
11    216.73000   -109.38000    -50.00000
11    225.83000   -111.98000    -50.00000
11    220.63000   -117.51000    -50.00000
11    178.06000   -222.98000    -71.00000
11    171.89000   -208.01000    -71.00000
11    159.22000   -126.63000    -86.00000
11    176.11000   -121.74000    -86.00000
11    213.16000   -158.20000    -99.00000
11    207.96000   -147.79000    -99.00000
11    218.03000   -166.34000    -99.00000
11    167.02000   -160.16000    -96.00000
11    166.04000   -154.30000    -79.00000
11    171.89000   -162.43000    -79.00000
11    124.45000   -153.65000    -61.00000
11    123.80000   -143.23000    -61.00000
11    132.25000   -135.74000    -61.00000
11    137.77000   -126.30000    -61.00000
11    157.59000   -157.55000    -61.00000
11    248.90000   -187.17000    -17.00000
11    248.25000   -180.34000    -17.00000
11    233.63000   -197.59000    -49.00000
11    240.78000   -223.31000    -49.00000
11    241.10000   -213.87000    -49.00000
11    235.25000   -152.99000    -19.00000
11    182.29000   -174.80000    -19.00000
11    225.83000   -162.43000    -19.00000
11    144.92000   -155.60000    -36.00000
11    143.62000   -163.09000    -36.00000
11    136.47000   -160.81000    -36.00000
11    178.71000   -114.58000    -81.00000
11    182.94000   -108.07000    -81.00000
11    160.84000   -107.75000    -81.00000
11    225.83000   -180.99000    -58.00000
11    209.58000   -178.06000    -58.00000
11    221.28000   -165.69000    -58.00000
11    163.44000   -209.64000    -58.00000
11    231.68000   -189.45000    -11.00000
11    126.07000   -166.02000    -53.00000
11    255.72000   -214.84000    -58.00000
11    155.64000   -174.15000    -53.00000
11    174.17000   -185.22000    -65.00000
11    154.67000   -152.02000    -65.00000
11    263.20000   -153.65000    -65.00000
11    229.73000   -208.66000    -71.00000
11    239.15000   -207.03000    -71.00000
11    267.10000   -183.27000    -58.00000
11    264.82000   -171.55000    -58.00000
11    213.48000   -174.80000    -12.00000
11    236.88000   -193.03000    -32.00000
11    176.63000   -160.58000    -28.00000
11    152.26000   -161.23000    -23.00000
11    250.71000   -207.13000    -63.00000
11    207.82000   -102.64000    -70.00000
11    213.67000   -100.03000    -70.00000
11    217.57000   -110.77000    -70.00000
11    227.32000   -114.03000    -68.00000
11    191.58000    -95.15000    -65.00000
11    194.17000   -133.23000    -91.00000
11    198.40000   -124.12000    -91.00000
11    237.39000   -194.43000    -50.00000
11    246.16000   -193.46000    -50.00000
11    172.08000   -200.94000    -58.00000
11    135.36000   -160.58000    -58.00000
11    129.84000   -155.37000    -58.00000
11    194.50000   -102.96000    -62.00000
13    206.98000   -164.39000     -7.00000
13    216.08000   -162.76000     -7.00000
13    229.40000   -165.69000    -10.00000
13    236.55000   -162.76000    -10.00000
13    196.59000   -139.97000     -9.00000
13    157.27000   -156.25000    -10.00000
13    195.94000   -175.78000     -6.00000
13    183.91000   -128.91000    -16.00000
13    199.84000   -122.72000    -16.00000
13    211.86000   -133.46000    -16.00000
13    181.31000   -158.53000    -15.00000
13    201.13000   -156.58000    -16.00000
13    193.66000   -167.32000    -16.00000
13    189.76000   -177.41000    -16.00000
13    197.24000   -172.20000    -16.00000
13    210.56000   -151.69000    -16.00000
13    219.01000   -189.45000    -19.00000
13    236.55000   -189.13000    -19.00000
13    240.45000   -208.33000    -23.00000
13    194.31000   -136.07000    -24.00000
13    203.08000   -112.30000    -23.00000
13    262.22000   -139.32000    -25.00000
13    236.88000   -123.37000    -25.00000
13    210.56000   -131.51000    -25.00000
13    186.51000   -166.99000    -28.00000
13    235.58000   -183.59000    -28.00000
13    225.50000   -193.36000    -28.00000
13    214.78000   -195.64000    -28.00000
13    219.98000   -188.80000    -28.00000
13    212.83000   -180.66000    -28.00000
13    206.98000   -184.90000    -28.00000
13    219.98000   -173.18000    -28.00000
13    243.70000   -197.92000    -28.00000
13    247.93000   -206.05000    -28.00000
13    269.37000   -155.60000    -28.00000
13    270.67000   -143.88000    -28.00000
13    254.10000   -141.93000    -28.00000
13    198.86000   -164.06000    -29.00000
13    190.74000   -109.38000    -29.00000
13    174.17000   -100.91000    -29.00000
13    229.08000   -135.09000    -29.00000
13    223.23000   -142.25000    -29.00000
13    215.43000   -148.44000    -29.00000
13    251.82000   -126.95000    -32.00000
13    203.73000   -140.95000    -34.00000
13    193.99000   -126.30000    -34.00000
13    246.30000   -208.98000    -43.00000
13    195.61000   -197.27000    -49.00000
13    236.55000   -120.77000    -56.00000
13    214.78000   -128.58000    -56.00000
13    180.66000   -136.72000    -58.00000
13    200.16000   -189.78000    -64.00000
13    260.27000   -134.11000    -68.00000
13    265.15000   -130.21000    -68.00000
13    173.19000   -194.99000    -88.00000
13    178.39000   -187.17000    -88.00000
13    170.27000   -177.08000    -88.00000
13    185.54000   -158.20000    -88.00000
13    187.81000   -147.79000    -88.00000
13    222.58000   -161.46000    -85.00000
13    233.30000   -165.04000    -85.00000
13    246.30000   -160.48000    -85.00000
13    252.80000   -189.78000    -85.00000
13    269.70000   -197.59000    -65.00000
13    265.15000   -192.38000    -65.00000
13    244.68000   -202.47000    -65.00000
13    238.50000   -166.34000    -61.00000
13    232.33000   -175.13000    -61.00000
13    222.26000   -160.16000    -55.00000
13    254.10000   -128.91000    -46.00000
13    265.80000   -144.21000    -46.00000
13    193.01000   -181.97000    -34.00000
13    190.74000   -122.72000    -34.00000
13    234.93000   -112.30000    -38.00000
13    208.61000   -173.18000    -47.00000
13    213.16000   -170.25000    -47.00000
13    204.71000   -173.50000    -33.00000
13    205.36000   -165.04000    -33.00000
13    216.08000   -169.27000    -33.00000
13    175.79000   -122.72000    -49.00000
13    195.94000   -129.23000    -49.00000
13    179.36000   -135.42000    -49.00000
13    233.63000   -172.85000    -49.00000
13    197.89000   -139.65000    -42.00000
13    216.08000   -147.79000    -42.00000
13    245.00000   -200.52000    -42.00000
13    243.05000   -164.71000    -94.00000
13    242.08000   -153.97000    -94.00000
13    241.43000   -140.95000    -94.00000
13    208.28000   -208.01000    -97.00000
13    194.64000   -139.65000    -68.00000
13    228.10000   -182.62000    -24.00000
13    217.06000   -182.29000    -35.00000
13    227.78000   -175.13000    -35.00000
13    219.98000   -153.97000    -52.00000
13    238.50000   -202.15000    -38.00000
13    271.32000   -159.51000    -38.00000
13    276.52000   -152.34000    -38.00000
13    262.55000   -158.53000    -38.00000
13    208.61000   -125.98000    -34.00000
13    195.94000   -188.48000    -73.00000
13    268.40000   -141.28000    -65.00000
13    247.60000   -209.96000    -65.00000
13    222.58000   -128.26000    -52.00000
13    202.43000   -169.60000    -42.00000
13    194.96000   -190.43000    -56.00000
13    229.40000   -139.00000    -71.00000
13    135.82000    -92.12000    -86.00000
13    190.74000   -162.43000    -26.00000
13    207.31000   -157.55000    -28.00000
13    219.01000   -187.17000    -15.00000
13    226.80000   -190.10000    -33.00000
13    229.73000   -195.64000    -33.00000
13    226.80000   -192.38000    -33.00000
13    225.18000   -156.58000    -53.00000
13    259.62000   -135.09000    -42.00000
13    211.40000   -156.35000     -1.00000
13    237.39000   -196.39000    -13.00000
13    203.92000   -135.51000    -27.00000
13    222.77000   -157.65000     -2.00000
13    206.85000   -162.21000    -95.00000
