# Supplementary material for: Design Principles of Pancreatic Islets: Glucose-Dependent Coordination of Hormone Pulses
Source: PLoS One. 2016 Apr 1;11(4):e0152446. doi: 10.1371/journal.pone.0152446 (PMC4818077; doi:10.1371/journal.pone.0152446)
Supplement: S3 Dataset — Three-dimensional coordinates of α, β, and δ cells within human islets (n = 6). Columns represent types, x, y, and z coordinates (μm) of cells (rows) within an islet. The numbers of the first column are 11 (α cell), 12 (β cell), and 13 (δ cell). (ZIP) [file pone.0152446.s011.zip › Human_delta/H52.txt]

12    261.25000    -55.99000     -7.00000
12    286.59000    -72.92000     -7.00000
12    281.39000   -102.21000     -7.00000
12    270.35000   -118.49000     -7.00000
12    215.76000   -158.20000     -7.00000
12    204.06000   -171.88000     -7.00000
12    210.56000   -203.13000     -7.00000
12    235.90000   -212.24000     -7.00000
12    239.80000   -225.26000     -7.00000
12    247.60000   -226.56000     -7.00000
12    260.60000   -224.61000     -7.00000
12    257.35000   -207.68000     -7.00000
12    243.05000   -204.43000     -7.00000
12    187.03000    -95.72000    -13.00000
12    197.10000    -92.14000    -13.00000
12    177.60000    -79.45000    -13.00000
12    203.92000    -52.10000    -13.00000
12    210.10000    -58.29000    -13.00000
12    221.79000    -66.43000    -13.00000
12    221.14000    -76.52000    -13.00000
12    234.14000    -77.17000    -13.00000
12    230.89000    -68.70000    -13.00000
12    240.31000    -72.29000    -13.00000
12    201.65000    -99.95000    -15.00000
12    206.85000   -100.61000    -16.00000
12    216.59000    -95.07000    -16.00000
12    225.37000    -97.03000    -16.00000
12    160.71000   -112.00000    -15.00000
12    167.53000   -116.56000    -16.00000
12    166.88000    -84.66000    -16.00000
12    174.35000    -91.17000    -16.00000
12    242.59000   -108.74000    -15.00000
12    253.96000    -98.98000    -15.00000
12    222.44000   -113.63000    -15.00000
12    229.59000   -105.16000    -16.00000
12    221.47000   -105.81000    -16.00000
12    232.84000    -89.21000    -16.00000
12    214.32000    -85.31000    -16.00000
12    243.24000    -82.38000    -16.00000
12    232.52000    -57.96000    -16.00000
12    247.14000    -58.94000    -15.00000
12    247.14000    -64.80000    -15.00000
12    248.76000    -72.61000    -15.00000
12    250.06000    -45.92000    -16.00000
12    256.24000    -39.41000    -16.00000
12    280.93000    -59.59000    -16.00000
12    285.16000    -82.38000    -15.00000
12    291.00000    -82.05000    -15.00000
12    287.43000    -94.75000    -16.00000
12    279.63000   -149.43000    -15.00000
12    291.33000   -156.60000    -15.00000
12    280.61000   -163.43000    -15.00000
12    289.38000   -160.83000    -16.00000
12    266.63000   -242.53000    -15.00000
12    279.96000   -242.21000    -15.00000
12    274.76000   -238.30000    -16.00000
12    268.91000   -251.97000    -16.00000
12    277.03000   -251.32000    -16.00000
12    273.13000   -259.79000    -16.00000
12    265.98000   -263.37000    -16.00000
12    204.25000   -266.62000    -17.00000
12    207.17000   -263.37000    -17.00000
12    197.42000   -237.00000    -16.00000
12    201.65000   -231.47000    -16.00000
12    206.20000   -238.63000    -16.00000
12    212.05000   -238.30000    -16.00000
12    222.44000   -238.95000    -16.00000
12    212.70000   -231.47000    -15.00000
12    212.70000   -226.58000    -15.00000
12    226.02000   -228.86000    -16.00000
12    209.45000   -221.70000    -16.00000
12    183.45000   -219.75000    -15.00000
12    199.37000   -207.05000    -16.00000
12    191.25000   -198.91000    -16.00000
12    184.10000   -197.29000    -16.00000
12    191.57000   -175.48000    -16.00000
12    185.73000   -168.31000    -16.00000
12    225.04000   -165.06000    -15.00000
12    218.22000   -168.31000    -16.00000
12    222.77000   -177.43000    -15.00000
12    230.89000   -180.68000    -16.00000
12    234.14000   -172.87000    -16.00000
12    246.81000   -195.33000    -16.00000
12    226.34000   -205.75000    -15.00000
12    272.48000   -186.22000    -15.00000
12    280.93000   -181.99000    -16.00000
12    320.90000   -182.64000    -16.00000
12    295.88000   -102.56000    -15.00000
12    249.74000   -158.22000    -15.00000
12    260.79000   -107.12000    -16.00000
12    188.65000   -137.39000    -16.00000
12    229.92000   -239.93000    -15.00000
12    230.57000   -231.47000    -15.00000
12    242.91000   -239.28000    -15.00000
12    149.66000   -138.04000    -22.00000
12    145.11000   -131.53000    -22.00000
12    185.40000    -83.68000    -23.00000
12    197.10000    -82.05000    -23.00000
12    167.53000    -74.24000    -30.00000
12    157.13000    -71.96000    -30.00000
12    161.68000    -63.82000    -30.00000
12    174.68000    -61.87000    -30.00000
12    150.96000    -65.12000    -30.00000
12    164.61000    -57.64000    -30.00000
12    161.36000    -39.08000    -30.00000
12    199.37000    -48.52000    -30.00000
12    200.35000    -59.92000    -30.00000
12    209.45000    -52.43000    -30.00000
12    214.00000    -58.94000    -30.00000
12    153.56000    -79.12000    -30.00000
12    226.99000    -49.82000    -31.00000
12    231.87000    -36.80000    -31.00000
12    234.14000    -29.97000    -31.00000
12    272.16000    -35.83000    -31.00000
12    316.67000    -83.35000    -31.00000
12    319.92000    -91.49000    -31.00000
12    331.30000   -119.49000    -31.00000
12    326.75000   -116.23000    -31.00000
12    323.82000   -143.90000    -31.00000
12    259.16000   -137.72000    -30.00000
12    255.91000   -128.93000    -30.00000
12    263.39000   -128.60000    -30.00000
12    273.13000   -123.72000    -30.00000
12    292.95000   -136.74000    -30.00000
12    254.29000   -124.04000    -31.00000
12    258.51000   -118.51000    -31.00000
12    265.66000   -110.70000    -31.00000
12    249.09000   -111.35000    -31.00000
12    244.54000   -100.61000    -31.00000
12    211.40000   -112.65000    -31.00000
12    202.62000   -114.28000    -31.00000
12    258.51000   -198.91000    -31.00000
12    252.01000   -204.77000    -31.00000
12    238.04000   -196.63000    -31.00000
12    245.51000   -190.78000    -31.00000
12    270.86000   -205.10000    -30.00000
12    275.08000   -198.59000    -30.00000
12    282.88000   -203.80000    -30.00000
12    279.31000   -193.38000    -30.00000
12    289.71000   -195.33000    -30.00000
12    303.03000   -223.33000    -29.00000
12    312.78000   -216.49000    -29.00000
12    317.00000   -223.65000    -29.00000
12    285.48000   -254.90000    -31.00000
12    291.00000   -254.90000    -31.00000
12    294.90000   -244.81000    -31.00000
12    310.50000   -254.25000    -31.00000
12    303.68000   -260.44000    -31.00000
12    238.69000   -277.36000    -31.00000
12    231.87000   -268.25000    -31.00000
12    248.44000   -271.18000    -31.00000
12    254.61000   -265.32000    -31.00000
12    223.42000   -274.11000    -31.00000
12    230.89000   -279.97000    -31.00000
12    227.64000   -289.08000    -31.00000
12    218.54000   -289.41000    -31.00000
12    189.95000   -282.57000    -31.00000
12    181.50000   -272.81000    -31.00000
12    184.43000   -263.04000    -31.00000
12    200.02000   -264.34000    -31.00000
12    201.65000   -255.55000    -30.00000
12    209.12000   -250.35000    -30.00000
12    184.43000   -211.61000    -30.00000
12    155.18000   -174.50000    -31.00000
12    148.03000   -165.38000    -31.00000
12    154.86000   -152.36000    -31.00000
12    164.93000   -161.48000    -31.00000
12    165.90000   -147.81000    -31.00000
12    199.37000   -150.09000    -30.00000
12    203.92000   -156.27000    -30.00000
12    213.67000   -158.22000    -30.00000
12    246.49000   -184.26000    -31.00000
12    237.72000   -224.30000    -31.00000
12    214.97000    -42.99000    -31.00000
12    185.40000    -53.73000    -31.00000
12    169.15000    -47.87000    -31.00000
12    305.30000   -119.81000    -30.00000
12    306.28000   -126.97000    -30.00000
12    310.83000   -117.21000    -30.00000
12    313.43000   -105.49000    -30.00000
12    319.27000   -111.35000    -30.00000
12    240.31000    -85.96000    -34.00000
12    230.24000    -77.82000    -34.00000
12    158.11000   -126.97000    -34.00000
12    162.33000   -129.25000    -34.00000
12    217.24000   -229.19000    -35.00000
12    226.02000   -237.32000    -35.00000
12    199.70000   -227.88000    -35.00000
12    199.05000   -242.21000    -35.00000
12    172.08000   -227.23000    -35.00000
12    124.64000    -85.96000    -38.00000
12    132.44000    -84.33000    -38.00000
12    132.11000    -99.63000    -38.00000
12    139.91000   -125.02000    -38.00000
12    249.74000    -88.89000    -34.00000
12    249.09000    -82.38000    -34.00000
12    256.24000    -84.33000    -34.00000
12    253.96000    -72.29000    -34.00000
12    266.63000    -65.78000    -34.00000
12    259.81000    -58.29000    -34.00000
12    248.76000    -55.36000    -34.00000
12    313.43000   -171.90000    -33.00000
12    321.55000   -184.26000    -33.00000
12    279.96000   -179.06000    -33.00000
12    288.08000   -175.80000    -33.00000
12    317.65000   -197.94000    -33.00000
12    317.65000   -205.10000    -33.00000
12    297.50000   -213.24000    -35.00000
12    263.06000   -240.91000    -39.00000
12    267.28000   -247.09000    -39.00000
12    250.39000   -240.25000    -39.00000
12    232.19000   -147.81000    -39.00000
12    239.99000   -147.16000    -39.00000
12    248.76000   -149.76000    -39.00000
12    196.77000   -181.99000    -39.00000
12    220.49000   -173.20000    -39.00000
12    310.83000    -94.75000    -39.00000
12    282.23000    -35.83000    -39.00000
12    280.61000    -25.41000    -39.00000
12    260.46000    -33.22000    -39.00000
12    249.74000    -35.50000    -39.00000
12    247.79000    -41.36000    -39.00000
12    302.70000    -51.13000    -39.00000
12    210.42000    -93.77000    -37.00000
12    234.14000    -98.65000    -37.00000
12    155.18000   -209.00000    -41.00000
12    147.71000   -151.39000    -41.00000
12    151.61000   -143.90000    -41.00000
12    141.86000   -140.65000    -41.00000
12    117.49000   -101.26000    -41.00000
12    124.64000   -105.81000    -41.00000
12    179.55000   -255.23000    -41.00000
12    162.98000   -244.49000    -41.00000
12    179.55000   -235.37000    -41.00000
12    195.15000   -220.40000    -41.00000
12    259.49000   -261.74000    -44.00000
12    266.63000   -259.79000    -44.00000
12    274.76000   -254.90000    -44.00000
12    281.91000   -279.64000    -44.00000
12    276.38000   -287.45000    -44.00000
12    269.56000   -282.57000    -44.00000
12    261.11000   -287.78000    -44.00000
12    241.94000   -287.13000    -44.00000
12    236.74000   -298.85000    -44.00000
12    283.21000   -273.46000    -44.00000
12    293.93000   -265.97000    -44.00000
12    308.88000   -270.85000    -44.00000
12    321.87000   -240.91000    -45.00000
12    326.42000   -232.44000    -45.00000
12    332.27000   -223.65000    -45.00000
12    315.05000   -189.15000    -46.00000
12    309.20000   -181.34000    -46.00000
12    303.03000   -172.87000    -46.00000
12    298.48000   -167.01000    -46.00000
12    296.53000   -154.32000    -46.00000
12    312.13000   -150.74000    -46.00000
12    306.60000   -140.65000    -46.00000
12    264.36000   -115.58000    -49.00000
12    252.99000   -105.81000    -49.00000
12    216.59000   -120.46000    -49.00000
12    220.17000   -108.74000    -49.00000
12    183.13000    -62.52000    -53.00000
12    183.45000    -53.73000    -53.00000
12    175.65000    -47.55000    -53.00000
12    201.00000    -76.19000    -51.00000
12    203.92000    -68.05000    -51.00000
12    210.75000    -57.96000    -51.00000
12    206.20000    -86.28000    -52.00000
12    181.83000    -89.86000    -52.00000
12    232.19000    -75.54000    -52.00000
12    201.32000   -109.07000    -52.00000
12    204.25000   -115.91000    -52.00000
12    168.50000   -149.11000    -55.00000
12    160.38000   -142.92000    -55.00000
12    175.65000   -151.71000    -55.00000
12    165.25000   -225.61000    -55.00000
12    155.83000   -237.00000    -55.00000
12    172.08000   -227.88000    -55.00000
12    176.30000   -240.25000    -55.00000
12    168.50000   -258.81000    -55.00000
12    168.18000   -268.25000    -55.00000
12    175.33000   -268.90000    -55.00000
12    172.08000   -281.60000    -55.00000
12    180.85000   -276.06000    -55.00000
12    196.12000   -267.27000    -55.00000
12    204.57000   -261.09000    -55.00000
12    223.09000   -279.64000    -55.00000
12    254.94000   -218.77000    -51.00000
12    253.64000   -207.70000    -51.00000
12    245.84000   -204.45000    -51.00000
12    245.19000   -190.78000    -51.00000
12    247.46000   -180.36000    -51.00000
12    265.01000   -194.68000    -51.00000
12    253.96000    -88.56000    -51.00000
12    264.69000    -78.80000    -51.00000
12    272.48000    -85.63000    -51.00000
12    267.28000    -94.10000    -51.00000
12    236.42000    -54.06000    -51.00000
12    231.87000    -34.53000    -51.00000
12    208.80000    -38.43000    -51.00000
12    313.10000   -251.32000   -130.00000
12    331.30000   -228.86000   -130.00000
12    264.36000   -249.37000   -130.00000
12    199.05000   -132.83000   -130.00000
12    340.07000   -144.23000   -132.00000
12    340.72000   -153.67000   -132.00000
12    333.25000   -160.50000   -132.00000
12    338.77000   -171.24000   -132.00000
12    353.39000   -143.57000   -132.00000
12    249.41000   -278.34000   -127.00000
12    171.10000   -152.04000   -116.00000
12    153.56000   -103.86000   -116.00000
12    160.06000    -97.68000   -116.00000
12    171.43000    -55.36000   -116.00000
12    156.16000    -45.27000   -116.00000
12    211.40000   -275.09000   -100.00000
12    201.65000   -270.85000   -100.00000
12    216.27000   -267.92000   -100.00000
12    228.29000   -277.36000   -100.00000
12    229.92000   -282.57000   -100.00000
12    219.19000   -288.11000   -100.00000
12    194.50000   -221.70000    -98.00000
12    199.05000   -202.49000    -98.00000
12    211.72000   -234.07000    -98.00000
12    227.64000   -241.23000    -98.00000
12    233.49000   -229.19000    -98.00000
12    242.59000   -223.98000    -98.00000
12    320.57000   -260.44000    -98.00000
12    317.65000   -247.09000    -98.00000
12    317.00000   -233.09000    -98.00000
12    301.40000   -255.23000    -98.00000
12    333.25000   -267.60000    -98.00000
12    338.45000   -254.90000    -98.00000
12    343.64000   -245.46000    -98.00000
12    277.03000   -275.09000    -98.00000
12    294.58000   -267.92000    -98.00000
12    267.93000   -299.17000    -98.00000
12    252.01000   -300.48000    -98.00000
12    158.43000   -117.21000    -98.00000
12    147.71000   -114.28000    -98.00000
12    169.48000   -104.51000    -98.00000
12    147.06000    -84.98000    -98.00000
12    150.96000    -54.71000    -98.00000
12    159.08000    -40.71000    -98.00000
12    165.58000    -45.59000    -98.00000
12    217.89000    -33.55000    -98.00000
12    238.69000    -42.99000    -98.00000
12    256.89000    -27.36000    -98.00000
12    240.31000    -23.46000    -98.00000
12    262.41000    -26.71000    -98.00000
12    269.56000    -34.85000    -98.00000
12    331.95000   -150.74000    -98.00000
12    327.72000   -158.22000    -98.00000
12    319.92000   -168.97000    -98.00000
12    308.23000   -180.68000    -98.00000
12    296.85000   -164.73000    -98.00000
12    140.88000   -147.48000    -95.00000
12    145.43000   -152.04000    -95.00000
12    133.41000   -105.16000    -95.00000
12    151.61000   -101.26000    -95.00000
12    188.98000    -56.34000    -95.00000
12    200.35000   -303.08000    -95.00000
12    172.08000   -250.35000    -91.00000
12    147.06000   -237.32000    -91.00000
12    221.47000   -181.34000   -102.00000
12    234.79000   -180.68000   -102.00000
12    231.54000   -163.11000   -102.00000
12    228.29000   -153.34000   -102.00000
12    261.76000   -117.53000   -102.00000
12    225.04000    -72.61000   -102.00000
12    224.39000    -60.89000   -102.00000
12    248.76000   -282.57000   -104.00000
12    251.04000   -251.97000   -104.00000
12    338.77000   -228.54000   -104.00000
12    319.27000   -215.19000   -104.00000
12    338.45000   -164.73000   -104.00000
12    348.19000   -147.16000   -104.00000
12    274.11000   -201.84000    -92.00000
12    281.58000   -190.45000    -92.00000
12    273.13000   -261.74000    -92.00000
12    267.28000   -242.53000    -92.00000
12    241.29000   -270.85000    -92.00000
12    233.17000   -260.11000    -92.00000
12    207.82000   -261.74000    -92.00000
12    184.10000   -281.60000    -92.00000
12    206.20000   -291.69000    -92.00000
12    220.17000   -300.15000    -92.00000
12    239.67000   -301.13000    -92.00000
12    182.80000   -143.25000    -86.00000
12    181.18000   -108.42000    -86.00000
12    155.51000    -84.66000    -86.00000
12    181.18000    -74.56000    -86.00000
12    187.35000    -57.64000    -86.00000
12    233.49000   -110.70000    -80.00000
12    232.52000    -97.03000    -80.00000
12    255.26000    -98.00000    -80.00000
12    261.44000    -78.80000    -80.00000
12    239.34000    -38.76000    -80.00000
12    219.19000    -43.64000    -80.00000
12    201.65000    -33.55000    -80.00000
12    190.92000    -41.04000    -80.00000
12    189.30000    -32.57000    -80.00000
12    166.55000    -37.13000    -80.00000
12    153.23000    -47.22000    -80.00000
12    231.54000    -30.94000    -80.00000
12    219.52000    -24.43000    -80.00000
12    229.92000    -15.64000    -80.00000
12    256.56000    -21.83000    -80.00000
12    251.36000    -38.76000    -80.00000
12    266.63000    -37.78000    -80.00000
12    270.86000    -24.76000    -80.00000
12    277.36000    -21.83000    -80.00000
12    288.08000    -35.50000    -80.00000
12    302.38000    -72.29000    -80.00000
12    309.53000    -64.47000    -80.00000
12    244.54000   -184.92000    -80.00000
12    239.99000   -176.78000    -80.00000
12    250.39000   -167.66000    -80.00000
12    259.49000   -152.36000    -80.00000
12    275.41000   -152.36000    -80.00000
12    278.33000   -160.83000    -80.00000
12    273.46000   -166.69000    -80.00000
12    299.13000   -167.99000    -80.00000
12    275.73000   -191.43000    -80.00000
12    247.14000   -216.17000    -80.00000
12    261.11000   -202.17000    -80.00000
12    240.96000   -235.05000    -80.00000
12    216.92000   -230.16000    -80.00000
12    188.00000   -225.93000    -80.00000
12    192.87000   -205.10000    -80.00000
12    208.47000   -210.63000    -80.00000
12    213.35000   -203.80000    -80.00000
12    214.65000   -197.94000    -80.00000
12    218.87000   -188.17000    -80.00000
12    189.95000   -197.61000    -80.00000
12    180.20000   -193.05000    -80.00000
12    217.89000   -277.69000    -80.00000
12    227.97000   -282.25000    -80.00000
12    196.12000   -264.99000    -80.00000
12    182.48000   -265.65000    -80.00000
12    296.85000   -270.85000    -76.00000
12    264.69000   -284.53000    -76.00000
12    254.94000   -299.17000    -76.00000
12    198.40000   -306.34000    -76.00000
12    181.18000   -306.99000    -76.00000
12    171.10000   -291.04000    -76.00000
12    176.95000   -276.39000    -76.00000
12    149.33000   -216.49000    -76.00000
12    141.21000   -205.75000    -76.00000
12    129.51000   -189.80000    -76.00000
12    133.09000   -186.22000    -76.00000
12    167.85000    -92.47000    -74.00000
12    135.36000    -83.68000    -74.00000
12    136.34000    -66.43000    -74.00000
12    146.08000    -56.01000    -74.00000
12    333.57000   -192.40000    -72.00000
12    346.24000   -221.37000    -72.00000
12    328.05000   -231.47000    -72.00000
12    325.77000   -251.65000    -72.00000
12    343.97000   -242.53000    -72.00000
12    313.10000   -179.06000    -69.00000
12    303.35000   -183.61000    -69.00000
12    333.57000   -156.27000    -69.00000
12    340.72000   -144.55000    -69.00000
12    344.94000   -153.34000    -69.00000
12    321.87000    -75.22000    -57.00000
12    310.18000    -46.57000    -57.00000
12    287.11000    -17.92000    -57.00000
12    279.31000    -36.48000    -57.00000
12    259.16000    -36.80000    -57.00000
12    313.43000   -131.86000    -57.00000
12    297.18000   -130.23000    -57.00000
12    287.43000   -135.11000    -57.00000
12    318.62000   -121.11000    -57.00000
12    267.61000   -224.95000    -54.00000
12    231.87000   -240.25000    -54.00000
12    227.97000   -227.88000    -54.00000
12    214.00000   -239.28000    -54.00000
12    225.69000   -247.74000    -54.00000
12    206.20000   -254.58000    -54.00000
12    195.80000   -242.86000    -54.00000
12    269.56000   -142.60000    -47.00000
12    223.42000   -219.42000    -23.00000
12    225.69000   -217.14000    -23.00000
12    222.77000   -195.33000    -23.00000
12    231.54000   -195.66000    -23.00000
12    301.08000   -199.56000    -19.00000
12    306.28000   -194.68000    -19.00000
12    322.85000   -132.83000    -22.00000
12    277.36000   -110.70000    -20.00000
12    285.16000   -113.95000    -20.00000
12    183.13000   -112.00000    -20.00000
12    255.59000   -179.38000     -4.00000
12    243.56000   -162.78000     -8.00000
12    175.65000   -161.15000    -22.00000
12    185.73000   -151.39000    -22.00000
12    198.07000   -189.80000    -22.00000
12    277.68000   -263.37000    -22.00000
12    211.07000   -256.86000    -22.00000
12    150.63000   -128.93000    -26.00000
12    257.21000    -95.07000    -37.00000
12    341.04000   -181.99000    -47.00000
12    338.12000   -186.22000    -47.00000
12    326.42000   -174.17000    -47.00000
12    171.75000   -129.25000    -29.00000
12    167.85000   -123.72000    -29.00000
12    290.68000    -63.50000    -26.00000
12    194.17000   -119.81000    -35.00000
12    207.50000   -126.97000    -35.00000
12    133.41000   -121.11000    -41.00000
12    123.34000    -77.49000    -41.00000
12    135.69000    -75.54000    -41.00000
12    308.55000   -158.55000    -41.00000
12    307.25000   -238.95000    -41.00000
12    205.55000   -278.67000    -41.00000
12    359.57000   -184.92000    -79.00000
12    354.69000   -194.68000    -79.00000
12    347.54000   -205.42000    -80.00000
12    340.39000   -198.91000    -80.00000
12    345.27000   -106.47000    -80.00000
12    272.81000    -16.62000    -74.00000
12    289.71000    -29.97000    -74.00000
12    294.25000    -22.81000    -74.00000
12    196.77000    -27.69000    -78.00000
12    154.86000    -29.32000    -78.00000
12    165.90000    -31.60000    -78.00000
12    117.16000    -73.59000    -78.00000
12    119.76000   -115.58000    -78.00000
12    123.66000   -115.91000    -78.00000
12    122.69000   -122.42000    -78.00000
12    124.64000   -177.75000    -78.00000
12    140.56000   -176.78000    -78.00000
12    144.78000   -187.52000    -78.00000
12    154.21000   -188.50000    -78.00000
12    149.01000   -175.15000    -78.00000
12    149.66000   -220.07000    -75.00000
12    154.53000   -227.23000    -75.00000
12    158.76000   -224.30000    -75.00000
12    184.43000   -242.86000    -75.00000
12    187.03000   -252.30000    -75.00000
12    210.42000   -306.34000    -75.00000
12    231.87000   -306.66000    -75.00000
12    239.99000   -306.34000    -75.00000
12    244.86000   -293.97000    -75.00000
12    252.99000   -292.01000    -75.00000
12    303.03000   -286.48000    -75.00000
12    316.02000   -276.39000    -75.00000
12    324.47000   -268.90000    -75.00000
12    332.92000   -241.23000    -75.00000
12    326.75000   -250.35000    -75.00000
12    334.55000   -248.07000    -75.00000
12    338.45000   -215.51000    -75.00000
12    325.77000   -191.75000    -77.00000
12    280.93000   -296.57000    -69.00000
12    258.19000   -275.74000    -69.00000
12    248.76000   -304.38000    -69.00000
12    220.49000   -306.99000    -69.00000
12    174.03000   -294.94000    -69.00000
12    164.93000   -284.85000    -69.00000
12    165.25000   -276.71000    -69.00000
12    140.23000   -213.24000    -69.00000
12    173.05000   -237.32000    -69.00000
12    168.83000   -234.40000    -69.00000
12    122.36000   -141.95000    -69.00000
12    126.91000   -143.90000    -69.00000
12    338.45000    -83.68000    -72.00000
12    330.32000    -87.59000    -72.00000
12    325.77000    -80.42000    -72.00000
12    311.48000    -76.84000    -72.00000
12    303.35000   -292.01000    -72.00000
12    286.13000   -291.04000    -72.00000
12    207.50000   -139.99000    -63.00000
12    194.17000    -67.73000    -62.00000
12    214.00000    -21.18000    -62.00000
12    219.19000    -13.37000    -62.00000
12    346.57000   -175.48000    -56.00000
12    346.24000   -187.52000    -56.00000
12    245.51000    -74.89000    -39.00000
12    166.55000   -103.21000    -39.00000
12    245.84000   -136.74000    -39.00000
12    241.61000   -159.53000    -39.00000
12    167.53000   -137.06000    -39.00000
12    295.23000   -109.72000    -39.00000
12    324.15000   -212.59000    -38.00000
12    303.03000   -212.26000    -38.00000
12    293.28000   -201.84000    -38.00000
12    301.40000   -196.96000    -38.00000
12    304.98000   -204.77000    -38.00000
12    247.46000   -256.86000    -38.00000
12    179.55000   -224.63000    -38.00000
12    233.82000   -133.16000    -39.00000
12    229.92000   -127.30000    -39.00000
12    230.24000   -114.93000    -39.00000
12    227.64000   -101.26000    -39.00000
12    219.84000    -94.42000    -39.00000
12    241.61000    -70.01000    -39.00000
12    236.42000    -42.99000    -39.00000
12    282.88000   -157.25000    -39.00000
12    269.23000   -163.11000    -39.00000
12    262.41000   -149.43000    -39.00000
12    259.49000   -176.45000    -39.00000
12    278.33000   -130.88000    -17.00000
12    281.58000   -123.39000    -17.00000
12    293.60000    -94.75000    -17.00000
12    309.20000    -91.17000    -17.00000
12    301.08000   -147.48000    -28.00000
12    311.80000   -143.25000    -28.00000
12    311.80000   -132.83000    -28.00000
12    175.98000   -141.30000    -30.00000
12    178.25000    -75.87000    -30.00000
12    204.90000    -86.93000    -30.00000
12    201.32000    -72.29000    -30.00000
12    204.57000    -63.17000    -30.00000
12    212.37000   -172.55000    -30.00000
12    207.17000   -170.59000    -30.00000
12    198.40000   -170.27000    -30.00000
12    175.33000   -204.12000    -32.00000
12    173.05000   -196.31000    -32.00000
12    183.45000   -203.47000    -32.00000
12    168.83000    -69.36000    -26.00000
12    181.18000    -69.36000    -26.00000
12    190.60000    -73.91000    -26.00000
12    190.60000    -79.12000    -26.00000
12    267.28000    -53.41000    -37.00000
12    296.20000    -92.47000    -37.00000
12    233.17000   -160.50000    -36.00000
12    223.09000   -152.69000    -36.00000
12    285.48000   -148.13000    -36.00000
12    286.78000   -128.60000    -36.00000
12    279.63000   -128.28000    -36.00000
12    282.23000    -97.68000    -36.00000
12    277.03000    -58.61000    -36.00000
12    301.40000   -111.35000    -36.00000
12    244.21000   -207.38000    -29.00000
12    239.02000   -214.21000    -29.00000
12    250.06000   -217.14000    -29.00000
12    240.31000   -265.65000    -29.00000
12    191.25000   -257.51000    -29.00000
12    215.94000   -195.01000    -20.00000
12    160.71000    -92.79000    -20.00000
12    207.17000    -42.66000    -20.00000
12    311.15000   -187.52000    -20.00000
12    311.15000   -178.08000    -20.00000
12    300.10000   -182.64000    -20.00000
12    298.15000   -172.87000    -20.00000
12    304.98000   -163.76000    -20.00000
12    310.50000   -158.55000    -20.00000
12    312.13000   -156.27000    -20.00000
12    269.88000   -174.17000    -20.00000
12    288.08000   -227.88000    -38.00000
12    305.63000   -246.11000    -39.00000
12    218.22000   -249.69000    -39.00000
12    205.55000   -180.36000    -44.00000
12    255.59000   -191.75000    -47.00000
12    243.24000   -251.00000    -47.00000
12    234.14000   -244.81000    -47.00000
12    258.84000   -247.42000    -47.00000
12    121.06000    -96.37000    -59.00000
12    130.49000    -90.84000    -59.00000
12    156.48000    -93.44000    -59.00000
12    271.18000   -106.47000    -59.00000
12    278.01000   -229.19000    -71.00000
12    286.78000   -220.72000    -71.00000
12    295.55000   -217.79000    -71.00000
12    280.61000   -199.89000    -71.00000
12    296.20000   -197.94000    -71.00000
12    289.38000   -163.11000    -71.00000
12    234.14000   -154.64000    -70.00000
12    294.58000   -117.86000    -81.00000
12    296.53000   -110.37000    -81.00000
12    301.08000    -94.75000    -81.00000
12    323.82000   -104.84000    -81.00000
12    330.97000   -117.86000    -81.00000
12    317.65000   -129.90000    -81.00000
12    333.57000   -143.57000    -81.00000
12    268.58000    -51.78000    -81.00000
12    278.98000    -40.38000    -81.00000
12    291.98000    -45.59000    -81.00000
12    294.58000    -36.80000    -81.00000
12    305.30000    -53.08000    -81.00000
12    175.00000    -60.57000    -81.00000
12    158.11000    -67.73000    -81.00000
12    147.06000    -64.47000    -81.00000
12    179.23000    -42.66000    -81.00000
12    213.35000    -86.61000    -81.00000
12    255.26000    -89.21000    -78.00000
12    264.04000    -87.91000    -78.00000
12    257.54000   -224.30000    -75.00000
12    237.39000   -228.54000    -75.00000
12    223.42000   -238.63000    -75.00000
12    220.17000   -252.95000    -75.00000
12    236.09000   -249.04000    -75.00000
12    210.42000   -264.34000    -75.00000
12    206.52000   -271.18000    -75.00000
12    216.59000   -271.18000    -75.00000
12    220.82000   -269.88000    -75.00000
12    229.59000   -263.69000    -75.00000
12    270.21000   -279.32000    -75.00000
12    284.18000   -278.01000    -75.00000
12    277.36000   -270.53000    -75.00000
12    290.35000   -261.74000    -75.00000
12    266.63000   -259.46000    -75.00000
12    280.93000   -251.00000    -75.00000
12    280.28000   -244.16000    -75.00000
12    196.12000   -113.95000    -77.00000
12    209.12000   -105.16000    -77.00000
12    227.82000   -137.09000    -16.00000
12    238.87000   -204.15000    -16.00000
12    248.94000   -206.43000    -16.00000
12    245.69000   -212.61000    -16.00000
12    234.97000   -218.80000    -16.00000
12    247.32000   -223.68000    -16.00000
12    270.06000   -210.66000    -16.00000
12    256.74000   -229.86000    -16.00000
12    288.91000   -246.79000    -16.00000
12    284.68000   -254.28000    -16.00000
12    289.88000   -256.88000    -16.00000
12    296.71000   -254.93000    -16.00000
12    301.26000   -231.49000    -16.00000
12    309.05000   -224.00000    -16.00000
12    308.08000   -126.35000    -16.00000
12    320.75000   -116.58000    -16.00000
12    270.71000    -58.97000    -16.00000
12    259.34000    -70.68000    -16.00000
12    285.33000    -74.59000    -16.00000
12    286.63000    -64.82000    -16.00000
12    256.41000   -188.85000    -17.00000
12    264.21000   -192.10000    -17.00000
12    267.14000   -196.99000    -17.00000
12    202.47000   -179.73000    -23.00000
12    217.42000   -104.86000    -25.00000
12    233.02000   -100.63000    -25.00000
12    230.09000    -90.54000    -25.00000
12    250.89000    -98.35000    -25.00000
12    259.66000   -104.54000    -25.00000
12    278.18000    -88.59000    -25.00000
12    284.03000    -83.70000    -25.00000
12    285.98000    -95.42000    -25.00000
12    254.14000    -59.94000    -25.00000
12    243.42000    -56.36000    -25.00000
12    241.79000    -64.17000    -25.00000
12    228.47000    -71.99000    -25.00000
12    250.57000    -43.67000    -25.00000
12    259.66000    -42.04000    -25.00000
12    265.84000    -36.83000    -25.00000
12    272.99000    -28.37000    -25.00000
12    280.78000    -45.94000    -25.00000
12    213.20000   -145.88000    -25.00000
12    225.22000   -139.37000    -25.00000
12    198.90000   -202.52000    -25.00000
12    204.10000   -210.33000    -25.00000
12    198.25000   -224.98000    -25.00000
12    206.05000   -230.19000    -25.00000
12    220.35000   -227.26000    -25.00000
12    207.67000   -237.35000    -25.00000
12    227.82000   -231.49000    -25.00000
12    226.85000   -239.63000    -25.00000
12    232.69000   -231.82000    -25.00000
12    241.79000   -231.82000    -25.00000
12    238.22000   -239.63000    -25.00000
12    251.54000   -244.51000    -25.00000
12    262.59000   -259.49000    -25.00000
12    268.11000   -254.93000    -25.00000
12    278.51000   -250.05000    -25.00000
12    275.59000   -244.19000    -25.00000
12    284.68000   -240.61000    -25.00000
12    272.01000   -163.46000    -25.00000
12    286.63000   -162.16000    -25.00000
12    289.56000   -156.30000    -25.00000
12    224.25000   -172.25000    -25.00000
12    226.85000   -179.73000    -25.00000
12    229.44000   -169.97000    -25.00000
12    236.92000   -166.71000    -25.00000
12    229.44000   -161.83000    -25.00000
12    223.27000   -153.04000    -25.00000
12    237.89000   -108.44000    -25.00000
12    234.64000   -116.26000    -25.00000
12    213.52000    -95.75000    -25.00000
12    221.32000    -96.40000    -25.00000
12    212.87000    -84.68000    -25.00000
12    219.05000    -83.38000    -25.00000
12    240.17000    -83.05000    -25.00000
12    256.09000    -74.26000    -25.00000
12    292.81000   -114.63000    -25.00000
12    303.53000   -210.33000    -25.00000
12    293.46000   -211.96000    -25.00000
12    194.35000   -239.63000    -25.00000
12    181.68000   -223.35000    -25.00000
12    194.03000   -216.52000    -25.00000
12    167.06000   -110.07000    -25.00000
12    162.51000   -115.28000    -25.00000
12    160.23000   -106.49000    -25.00000
12    151.14000    -91.19000    -25.00000
12    249.92000   -150.76000    -26.00000
12    247.32000   -140.67000    -26.00000
12    163.81000    -83.70000    -28.00000
12    266.16000    -84.03000    -31.00000
12    268.44000    -94.12000    -31.00000
12    263.89000    -95.10000    -31.00000
12    268.76000   -101.93000    -31.00000
12    277.53000   -110.72000    -31.00000
12    147.56000   -140.35000    -31.00000
12    166.73000    -93.47000    -31.00000
12    337.32000   -147.83000    -31.00000
12    303.85000   -169.64000    -31.00000
12    261.29000   -258.18000    -34.00000
12    271.69000   -242.56000    -34.00000
12    279.81000   -251.35000    -34.00000
12    272.66000   -231.49000    -34.00000
12    234.64000   -246.47000    -34.00000
12    239.19000   -238.98000    -34.00000
12    232.04000   -231.17000    -34.00000
12    208.32000   -225.31000    -34.00000
12    201.83000   -216.52000    -34.00000
12    211.90000   -237.03000    -34.00000
12    211.57000   -206.10000    -34.00000
12    327.25000   -224.33000    -34.00000
12    335.05000   -216.19000    -34.00000
12    318.48000   -229.86000    -34.00000
12    320.75000   -237.68000    -34.00000
12    327.57000   -157.60000    -34.00000
12    318.80000   -152.39000    -34.00000
12    303.53000   -150.76000    -34.00000
12    297.36000   -153.69000    -34.00000
12    291.83000   -170.62000    -34.00000
12    296.71000   -172.57000    -34.00000
12    321.08000   -127.32000    -34.00000
12    314.58000   -124.40000    -34.00000
12    332.45000   -123.09000    -34.00000
12    210.60000   -185.27000    -34.00000
12    213.52000   -270.23000    -34.00000
12    208.00000   -263.72000    -34.00000
12    239.52000   -286.83000    -34.00000
12    240.17000    -56.36000    -34.00000
12    309.05000   -190.15000    -34.00000
12    229.77000    -87.61000    -34.00000
12    221.00000   -209.68000    -36.00000
12    227.17000   -194.06000    -36.00000
12    236.59000   -183.31000    -36.00000
12    154.06000   -219.12000    -37.00000
12    150.16000   -204.47000    -37.00000
12    151.79000   -181.69000    -37.00000
12    150.81000   -126.02000    -37.00000
12    141.71000   -115.28000    -37.00000
12    172.26000    -65.80000    -39.00000
12    161.86000    -60.27000    -39.00000
12    160.23000    -68.73000    -39.00000
12    168.68000    -56.36000    -39.00000
12    157.31000    -48.55000    -39.00000
12    200.85000    -65.15000    -39.00000
12    202.47000    -56.04000    -39.00000
12    202.47000    -46.27000    -39.00000
12    210.27000    -60.27000    -39.00000
12    220.02000    -37.16000    -39.00000
12    261.29000   -205.45000    -39.00000
12    273.64000   -197.64000    -39.00000
12    250.24000   -226.61000    -39.00000
12    256.41000   -233.12000    -39.00000
12    261.29000   -227.59000    -39.00000
12    200.20000   -254.28000    -39.00000
12    188.50000   -273.48000    -39.00000
12    147.56000    -77.85000    -39.00000
12    161.21000    -86.96000    -39.00000
12    158.28000    -81.75000    -39.00000
12    171.61000    -77.85000    -39.00000
12    182.98000    -79.80000    -39.00000
12    192.40000    -78.17000    -39.00000
12    198.58000    -81.10000    -39.00000
12    264.86000   -120.49000    -39.00000
12    270.71000   -123.42000    -39.00000
12    285.66000   -120.16000    -39.00000
12    281.43000   -136.76000    -39.00000
12    291.83000   -141.00000    -39.00000
12    299.63000   -141.00000    -39.00000
12    299.96000   -128.30000    -39.00000
12    305.15000   -127.00000    -39.00000
12    316.20000   -114.63000    -39.00000
12    317.18000   -109.75000    -39.00000
12    286.31000   -190.48000    -39.00000
12    205.07000   -157.60000    -39.00000
12    150.49000   -164.43000    -41.00000
12    152.76000   -153.69000    -41.00000
12    163.16000   -153.37000    -41.00000
12    159.91000   -145.55000    -41.00000
12    169.66000   -146.53000    -41.00000
12    174.86000   -138.07000    -41.00000
12    187.85000    -55.06000    -41.00000
12    210.60000    -39.43000    -41.00000
12    221.00000    -43.99000    -41.00000
12    220.02000    -55.38000    -41.00000
12    230.09000    -49.53000    -41.00000
12    222.95000    -71.66000    -41.00000
12    244.07000   -106.17000    -41.00000
12    267.46000    -95.75000    -41.00000
12    269.09000   -105.19000    -41.00000
12    254.14000   -118.21000    -41.00000
12    297.68000   -118.86000    -41.00000
12    245.69000   -200.57000    -41.00000
12    248.62000   -194.06000    -41.00000
12    241.79000   -186.90000    -41.00000
12    240.82000   -179.08000    -41.00000
12    247.97000   -185.27000    -41.00000
12    181.35000   -272.83000    -41.00000
12    188.18000   -264.37000    -41.00000
12    177.78000   -263.39000    -41.00000
12    196.63000   -266.97000    -41.00000
12    206.70000   -289.43000    -41.00000
12    212.55000   -279.99000    -41.00000
12    219.05000   -290.41000    -41.00000
12    226.85000   -288.13000    -41.00000
12    234.97000   -281.62000    -41.00000
12    230.09000   -270.23000    -41.00000
12    221.32000   -263.72000    -41.00000
12    270.39000   -274.46000    -41.00000
12    288.58000   -258.84000    -41.00000
12    293.46000   -257.53000    -41.00000
12    302.88000   -257.53000    -41.00000
12    317.50000   -259.81000    -41.00000
12    324.00000    -83.05000    -41.00000
12    313.93000    -86.96000    -41.00000
12    310.35000    -58.31000    -41.00000
12    333.42000   -135.14000    -41.00000
12    338.30000   -149.13000    -41.00000
12    342.20000   -160.53000    -41.00000
12    337.00000   -160.20000    -41.00000
12    338.95000   -208.05000    -41.00000
12    313.28000   -218.80000    -41.00000
12    221.97000    -27.06000    -41.00000
12    230.74000    -33.90000    -41.00000
12    149.84000    -57.34000    -41.00000
12    168.68000    -48.22000    -41.00000
12    151.79000   -111.37000    -41.00000
12    188.83000   -187.55000    -44.00000
12    179.73000   -196.99000    -44.00000
12    166.08000   -226.93000    -44.00000
12    187.85000   -229.21000    -44.00000
12    189.80000   -234.75000    -44.00000
12    201.83000   -233.77000    -44.00000
12    212.55000   -241.58000    -44.00000
12    208.97000   -252.00000    -44.00000
12    219.37000   -233.77000    -44.00000
12    228.47000   -225.96000    -44.00000
12    229.44000   -237.68000    -44.00000
12    235.29000   -224.66000    -44.00000
12    182.33000   -281.62000    -44.00000
12    221.65000   -277.39000    -44.00000
12    271.36000   -225.63000    -44.00000
12    290.86000   -171.92000    -44.00000
12    292.48000   -179.41000    -44.00000
12    300.28000   -182.99000    -44.00000
12    327.57000   -137.74000    -44.00000
12    315.88000   -128.95000    -44.00000
12    321.08000   -125.37000    -44.00000
12    329.85000   -128.63000    -44.00000
12    320.75000   -107.14000    -44.00000
12    256.09000    -63.20000    -44.00000
12    253.16000    -59.62000    -44.00000
12    275.26000    -41.06000    -44.00000
12    272.34000    -33.57000    -44.00000
12    193.05000   -121.47000    -44.00000
12    180.38000   -112.03000    -44.00000
12    181.03000   -151.41000    -44.00000
12    171.28000   -157.60000    -44.00000
12    173.88000   -272.18000    -44.00000
12    188.83000   -259.16000    -44.00000
12    291.83000   -215.54000    -44.00000
12    284.36000   -204.47000    -44.00000
12    272.66000   -210.33000    -44.00000
12    313.28000   -169.32000    -44.00000
12    324.65000   -161.18000    -44.00000
12    324.98000   -151.09000    -44.00000
12    134.56000    -96.40000    -47.00000
12    138.46000    -91.19000    -47.00000
12    141.39000    -88.59000    -47.00000
12    265.19000    -64.82000    -47.00000
12    265.51000    -53.76000    -47.00000
12    277.86000    -53.11000    -47.00000
12    276.56000    -62.22000    -47.00000
12    247.32000    -92.49000    -47.00000
12    258.36000    -91.84000    -47.00000
12    258.36000   -102.59000    -47.00000
12    158.93000   -123.42000    -47.00000
12    174.86000   -130.58000    -47.00000
12    156.33000   -132.53000    -47.00000
12    176.16000   -101.28000    -47.00000
12    170.63000    -90.54000    -47.00000
12    202.80000    -91.52000    -47.00000
12    215.15000    -80.78000    -47.00000
12    227.49000    -85.01000    -47.00000
12    228.47000    -90.87000    -47.00000
12    242.44000    -98.35000    -47.00000
12    198.90000   -212.61000    -47.00000
12    188.83000   -205.12000    -47.00000
12    220.02000   -210.98000    -47.00000
12    222.62000   -201.87000    -47.00000
12    225.87000   -192.75000    -47.00000
12    195.00000   -197.31000    -47.00000
12    160.88000    -87.94000    -49.00000
12    151.46000    -86.31000    -49.00000
12    155.36000    -77.19000    -49.00000
12    150.49000    -66.45000    -49.00000
12    164.46000    -61.24000    -49.00000
12    159.91000    -63.52000    -49.00000
12    164.46000    -78.17000    -49.00000
12    177.78000    -78.17000    -49.00000
12    176.48000    -71.01000    -49.00000
12    238.87000    -64.82000    -49.00000
12    241.47000    -59.94000    -49.00000
12    245.69000    -52.45000    -49.00000
12    247.97000    -43.67000    -49.00000
12    240.17000    -32.92000    -49.00000
12    252.84000    -30.32000    -49.00000
12    264.21000    -26.74000    -49.00000
12    288.91000    -31.62000    -49.00000
12    193.38000   -165.74000    -49.00000
12    200.85000   -169.32000    -49.00000
12    251.87000   -231.17000    -49.00000
12    262.26000   -233.12000    -49.00000
12    267.46000   -237.03000    -49.00000
12    241.79000   -233.44000    -49.00000
12    301.58000   -204.80000    -49.00000
12    306.13000   -213.91000    -49.00000
12    293.13000   -206.43000    -49.00000
12    280.78000   -193.08000    -49.00000
12    290.86000   -194.06000    -49.00000
12    277.86000   -141.00000    -49.00000
12    284.68000   -149.46000    -49.00000
12    251.87000   -290.41000    -49.00000
12    324.98000   -248.74000    -49.00000
12    311.98000   -252.65000    -49.00000
12    307.43000   -246.47000    -49.00000
12    313.60000   -241.26000    -49.00000
12    314.25000   -232.47000    -49.00000
12    217.10000   -129.60000    -49.00000
12    226.20000   -131.88000    -49.00000
12    302.88000   -109.42000    -49.00000
12    298.33000   -105.51000    -49.00000
12    126.12000   -139.37000    -49.00000
12    130.01000    -73.61000    -52.00000
12    192.40000    -55.71000    -52.00000
12    189.48000    -41.71000    -52.00000
12    216.77000    -42.69000    -52.00000
12    220.67000    -50.83000    -52.00000
12    232.04000    -48.22000    -52.00000
12    226.85000    -42.04000    -52.00000
12    214.17000    -32.60000    -52.00000
12    218.72000    -22.83000    -52.00000
12    264.21000    -43.99000    -52.00000
12    288.58000    -45.29000    -52.00000
12    150.49000   -152.39000    -52.00000
12    151.14000   -144.90000    -52.00000
12    155.68000   -154.34000    -52.00000
12    140.41000   -144.58000    -52.00000
12    139.76000   -134.16000    -52.00000
12    122.22000   -109.42000    -52.00000
12    348.05000   -155.65000    -52.00000
12    334.72000   -156.30000    -52.00000
12    341.55000   -218.80000    -52.00000
12    325.30000   -254.28000    -52.00000
12    319.45000   -260.14000    -52.00000
12    276.89000   -263.39000    -52.00000
12    266.81000   -273.16000    -52.00000
12    257.71000   -276.09000    -52.00000
12    253.16000   -270.55000    -52.00000
12    261.29000   -296.27000    -52.00000
12    232.69000   -286.50000    -52.00000
12    233.67000   -276.09000    -52.00000
12    230.74000   -266.00000    -52.00000
12    209.62000   -272.83000    -52.00000
12    204.75000   -272.83000    -52.00000
12    239.19000   -157.27000    -52.00000
12    227.49000   -149.46000    -52.00000
12    242.12000   -146.20000    -52.00000
12    294.11000   -115.61000    -52.00000
12    296.71000   -119.19000    -52.00000
12    303.53000   -121.47000    -52.00000
12    208.97000   -102.26000    -52.00000
12    203.12000   -102.26000    -52.00000
12    186.55000    -79.47000    -52.00000
12    212.87000    -67.75000    -52.00000
12    167.06000   -119.19000    -52.00000
12    159.26000   -180.71000    -52.00000
12    296.06000   -253.63000    -52.00000
12    301.58000   -258.18000    -52.00000
12    282.08000   -262.09000    -52.00000
12    298.98000   -179.08000    -55.00000
12    300.61000   -170.62000    -55.00000
12    292.48000   -164.11000    -55.00000
12    304.18000   -156.30000    -55.00000
12    308.40000   -165.09000    -55.00000
12    307.10000   -182.01000    -55.00000
12    318.15000   -172.57000    -55.00000
12    319.45000   -162.81000    -55.00000
12    317.50000   -159.55000    -55.00000
12    324.98000   -157.60000    -55.00000
12    313.93000   -142.30000    -55.00000
12    334.07000   -145.23000    -55.00000
12    280.78000   -280.65000    -55.00000
12    212.55000   -304.08000    -55.00000
12    227.49000   -298.22000    -55.00000
12    238.54000   -300.83000    -55.00000
12    196.30000   -258.18000    -55.00000
12    187.85000   -259.16000    -55.00000
12    186.23000   -248.74000    -55.00000
12    178.43000   -249.07000    -55.00000
12    167.71000   -243.54000    -55.00000
12    181.35000   -228.56000    -55.00000
12    191.75000   -224.98000    -55.00000
12    201.83000   -222.70000    -55.00000
12    294.11000    -35.85000    -55.00000
12    295.73000    -44.97000    -55.00000
12    303.85000    -42.69000    -55.00000
12    275.59000    -22.51000    -55.00000
12    235.29000   -113.00000    -55.00000
12    229.77000   -103.24000    -55.00000
12    180.05000   -141.65000    -55.00000
12    171.61000   -139.37000    -55.00000
12    130.99000   -171.92000    -55.00000
12    215.80000   -281.95000    -55.00000
12    221.65000   -285.85000    -55.00000
12    220.02000   -256.56000    -55.00000
12    268.44000   -219.77000    -55.00000
12    268.11000   -209.36000    -55.00000
12    279.16000   -218.80000    -55.00000
12    279.48000   -207.73000    -55.00000
12    274.94000   -200.24000    -55.00000
12    297.03000   -193.73000    -55.00000
12    301.91000   -195.36000    -55.00000
12    324.33000   -229.86000    -55.00000
12    329.85000   -223.03000    -55.00000
12    337.65000   -211.96000    -55.00000
12    330.50000   -122.44000    -55.00000
12    335.05000   -119.51000    -55.00000
12    255.76000   -174.20000    -55.00000
12    202.80000   -181.69000    -55.00000
12    179.73000   -171.27000    -55.00000
12    183.63000   -158.57000    -55.00000
12    194.03000   -111.05000    -55.00000
12    220.67000    -62.22000    -55.00000
12    244.07000   -279.67000    -56.00000
12    259.66000   -285.20000    -56.00000
12    266.16000   -287.81000    -56.00000
12    319.45000   -188.20000    -56.00000
12    326.93000   -179.41000    -56.00000
12    330.82000   -170.62000    -56.00000
12    334.40000   -174.53000    -56.00000
12    343.82000   -145.55000    -56.00000
12    299.31000    -61.90000    -56.00000
12    264.86000    -52.13000    -56.00000
12    150.81000   -131.23000    -56.00000
12    166.41000   -132.21000    -56.00000
12    173.56000   -129.60000    -56.00000
12    135.21000    -99.00000    -56.00000
12    142.04000    -99.00000    -56.00000
12    149.84000   -100.63000    -56.00000
12    163.48000   -105.84000    -56.00000
12    169.33000   -100.96000    -56.00000
12    178.75000   -100.31000    -56.00000
12    195.98000    -89.89000    -56.00000
12    221.32000    -80.78000    -56.00000
12    233.34000    -87.94000    -56.00000
12    234.64000    -96.40000    -56.00000
12    244.39000    -96.73000    -56.00000
12    263.24000    -59.62000    -56.00000
12    272.01000    -64.50000    -56.00000
12    275.59000    -52.78000    -56.00000
12    272.01000    -43.01000    -56.00000
12    283.71000    -62.87000    -56.00000
12    259.99000   -256.88000    -56.00000
12    245.37000   -248.42000    -56.00000
12    207.02000   -240.28000    -56.00000
12    221.00000   -230.51000    -56.00000
12    175.18000   -260.79000    -56.00000
12    255.44000   -151.74000    -56.00000
12    344.47000   -194.71000    -56.00000
12    132.29000   -130.91000    -78.00000
12    168.03000    -26.41000    -83.00000
12    177.13000    -20.23000    -83.00000
12    147.56000   -115.61000    -85.00000
12    159.26000   -109.10000    -85.00000
12    137.16000    -97.05000    -85.00000
12    127.41000   -103.89000    -85.00000
12    152.76000   -102.91000    -85.00000
12    188.83000    -70.03000    -85.00000
12    296.71000   -249.07000    -85.00000
12    292.48000   -262.42000    -85.00000
12    286.31000   -270.23000    -85.00000
12    308.73000   -279.34000    -85.00000
12    318.15000   -278.69000    -85.00000
12    312.95000   -268.28000    -85.00000
12    322.70000   -267.30000    -85.00000
12    318.80000   -256.23000    -85.00000
12    330.17000   -251.35000    -85.00000
12    338.62000   -243.86000    -85.00000
12    331.80000   -233.77000    -85.00000
12    341.87000   -232.14000    -85.00000
12    320.75000   -240.28000    -85.00000
12    190.45000    -39.11000    -91.00000
12    196.30000    -28.37000    -91.00000
12    192.08000    -18.93000    -91.00000
12    175.51000    -42.04000    -91.00000
12    171.93000    -50.18000    -91.00000
12    178.10000    -46.92000    -91.00000
12    227.82000   -182.34000    -91.00000
12    226.20000   -166.71000    -91.00000
12    233.34000   -173.22000    -91.00000
12    209.30000   -196.99000    -91.00000
12    209.62000   -210.98000    -91.00000
12    205.40000   -218.80000    -91.00000
12    199.88000   -220.10000    -91.00000
12    212.55000   -225.31000    -91.00000
12    221.97000   -223.35000    -91.00000
12    230.74000   -207.40000    -91.00000
12    228.14000   -199.92000    -91.00000
12    243.42000   -211.31000    -91.00000
12    251.87000   -210.98000    -91.00000
12    263.24000   -210.33000    -91.00000
12    219.37000   -269.58000    -91.00000
12    221.65000   -284.23000    -91.00000
12    215.80000   -280.32000    -91.00000
12    230.42000   -297.57000    -91.00000
12    230.74000   -288.78000    -91.00000
12    247.32000   -288.78000    -91.00000
12    254.14000   -292.69000    -91.00000
12    198.58000   -266.97000    -91.00000
12    209.30000   -285.53000    -91.00000
12    312.63000   -112.68000    -91.00000
12    324.00000   -108.12000    -91.00000
12    321.08000   -116.26000    -91.00000
12    280.46000    -69.38000    -91.00000
12    277.21000    -59.62000    -91.00000
12    288.26000    -53.43000    -91.00000
12    174.21000    -30.97000    -92.00000
12    156.33000    -31.95000    -92.00000
12    174.86000    -22.83000    -93.00000
12    137.16000    -69.06000    -95.00000
12    142.36000    -65.80000    -95.00000
12    231.72000   -219.77000   -109.00000
12    231.39000   -235.07000   -109.00000
12    239.84000   -239.63000   -109.00000
12    248.29000   -237.03000   -109.00000
12    314.25000   -252.65000   -109.00000
12    320.43000   -244.84000   -109.00000
12    329.52000   -254.60000   -109.00000
12    325.95000   -241.91000   -109.00000
12    322.38000   -220.10000   -109.00000
12    334.40000   -243.21000   -109.00000
12    318.48000   -260.79000   -109.00000
12    307.43000   -258.18000   -109.00000
12    292.48000   -272.18000   -109.00000
12    275.91000   -264.69000   -109.00000
12    220.02000    -54.41000   -128.00000
12    142.04000   -138.72000    -86.00000
12    151.14000   -147.83000    -86.00000
12    129.04000   -142.95000    -86.00000
12    121.57000   -143.60000    -86.00000
12    146.59000    -57.99000    -86.00000
12    162.83000    -79.15000    -86.00000
12    169.33000    -75.57000    -86.00000
12    195.98000    -48.22000    -86.00000
12    214.17000    -38.46000    -86.00000
12    230.74000    -52.78000    -86.00000
12    241.47000    -29.02000    -86.00000
12    256.09000    -28.37000    -86.00000
12    267.46000    -29.02000    -86.00000
12    315.88000   -162.16000    -86.00000
12    303.20000   -174.85000    -86.00000
12    312.30000   -185.92000    -86.00000
12    317.18000   -183.64000    -86.00000
12    305.48000   -195.03000    -86.00000
12    315.55000   -183.64000    -86.00000
12    328.22000   -172.57000    -86.00000
12    327.57000   -158.90000    -86.00000
12    327.90000   -152.72000    -86.00000
12    336.02000   -156.95000    -86.00000
12    124.82000   -102.26000    -74.00000
12    133.59000   -108.77000    -74.00000
12    137.49000   -106.82000    -74.00000
12    139.44000    -78.17000    -74.00000
12    149.19000    -77.19000    -74.00000
12    158.28000    -75.89000    -74.00000
12    193.38000    -70.36000    -74.00000
12    196.30000    -60.27000    -74.00000
12    197.60000    -48.55000    -74.00000
12    235.94000    -85.66000    -66.00000
12    230.09000   -101.93000    -66.00000
12    229.77000   -110.07000    -66.00000
12    249.92000    -97.05000    -66.00000
12    248.29000    -91.52000    -66.00000
12    258.36000    -87.94000    -66.00000
12    262.26000    -91.19000    -66.00000
12    264.21000    -79.15000    -66.00000
12    261.29000    -65.80000    -66.00000
12    258.04000    -56.69000    -66.00000
12    247.32000    -47.90000    -66.00000
12    253.49000    -39.76000    -66.00000
12    263.24000    -48.22000    -66.00000
12    275.26000    -52.13000    -66.00000
12    279.16000    -47.25000    -66.00000
12    270.06000    -35.53000    -66.00000
12    275.26000    -29.34000    -66.00000
12    285.01000    -35.85000    -66.00000
12    286.96000    -44.97000    -66.00000
12    302.88000    -45.94000    -66.00000
12    306.45000    -43.99000    -66.00000
12    306.13000    -55.38000    -66.00000
12    216.45000    -41.71000    -66.00000
12    206.37000    -36.83000    -66.00000
12    199.23000    -36.83000    -66.00000
12    184.28000    -43.99000    -66.00000
12    171.93000    -46.92000    -66.00000
12    172.58000    -64.82000    -66.00000
12    175.18000    -82.08000    -66.00000
12    203.45000   -108.44000    -66.00000
12    190.13000   -113.98000    -66.00000
12    212.22000   -110.40000    -66.00000
12    249.92000   -178.43000    -66.00000
12    258.04000   -171.92000    -66.00000
12    258.36000   -184.62000    -66.00000
12    265.84000   -200.57000    -66.00000
12    274.29000   -208.38000    -66.00000
12    220.35000   -253.30000    -66.00000
12    215.80000   -255.91000    -66.00000
12    206.05000   -271.86000    -66.00000
12    195.65000   -273.16000    -66.00000
12    184.93000   -269.58000    -66.00000
12    177.13000   -278.69000    -66.00000
12    175.51000   -269.25000    -66.00000
12    177.78000   -262.09000    -66.00000
12    170.96000   -250.37000    -66.00000
12    167.38000   -241.91000    -66.00000
12    176.81000   -246.79000    -66.00000
12    153.41000   -229.54000    -66.00000
12    156.01000   -226.28000    -66.00000
12    177.78000   -226.61000    -66.00000
12    188.50000   -231.17000    -66.00000
12    192.08000   -222.05000    -66.00000
12    201.50000   -224.33000    -66.00000
12    200.53000   -237.68000    -66.00000
12    212.87000   -235.72000    -66.00000
12    214.50000   -243.86000    -66.00000
12    221.32000   -244.19000    -66.00000
12    227.82000   -234.42000    -66.00000
12    237.57000   -234.75000    -66.00000
12    232.37000   -271.53000    -66.00000
12    234.64000   -279.02000    -66.00000
12    218.07000   -283.25000    -66.00000
12    210.60000   -289.11000    -66.00000
12    224.90000   -292.69000    -66.00000
12    230.42000   -289.43000    -66.00000
12    238.87000   -293.01000    -66.00000
12    246.99000   -291.71000    -66.00000
12    254.79000   -293.99000    -66.00000
12    247.64000   -286.83000    -66.00000
12    242.44000   -278.04000    -66.00000
12    246.02000   -273.48000    -66.00000
12    252.19000   -276.41000    -66.00000
12    273.64000   -279.02000    -66.00000
12    278.83000   -275.76000    -66.00000
12    289.56000   -263.39000    -66.00000
12    274.29000   -265.67000    -66.00000
12    257.71000   -254.60000    -66.00000
12    252.51000   -245.16000    -66.00000
12    256.41000   -237.03000    -66.00000
12    242.12000   -229.54000    -66.00000
12    258.69000   -226.28000    -66.00000
12    270.71000   -179.73000    -66.00000
12    269.09000   -172.57000    -66.00000
12    278.18000   -169.97000    -66.00000
12    275.59000   -165.09000    -66.00000
12    270.39000   -151.74000    -66.00000
12    280.46000   -139.69000    -66.00000
12    285.33000   -135.14000    -66.00000
12    265.84000   -110.40000    -66.00000
12    257.71000   -105.84000    -66.00000
12    237.24000   -113.98000    -66.00000
12    229.12000    -90.54000    -66.00000
12    208.32000   -102.91000    -66.00000
12    201.50000   -100.63000    -66.00000
12    317.83000   -142.30000    -66.00000
12    314.58000   -135.14000    -66.00000
12    321.40000   -132.86000    -66.00000
12    318.80000   -123.09000    -66.00000
12    331.15000   -124.72000    -66.00000
12    324.33000   -106.49000    -66.00000
12    320.10000    -96.73000    -66.00000
12    319.13000    -91.84000    -66.00000
12    283.38000    -85.33000    -66.00000
12    276.89000    -90.22000    -66.00000
12    245.37000   -122.44000    -53.00000
12    224.25000     -9.49000    -65.00000
12    162.18000    -78.50000    -61.00000
12    173.56000    -77.52000    -61.00000
12    177.45000    -71.66000    -61.00000
12    188.18000    -73.29000    -61.00000
12    188.83000    -56.69000    -61.00000
12    189.48000    -51.15000    -61.00000
12    202.47000    -63.85000    -61.00000
12    203.12000    -85.66000    -61.00000
12    216.12000    -68.41000    -61.00000
12    208.65000    -87.61000    -61.00000
12    217.10000    -88.26000    -61.00000
12    131.96000   -131.23000    -61.00000
12    126.44000   -118.54000    -61.00000
12    127.74000   -111.05000    -61.00000
12    130.34000   -111.70000    -61.00000
12    139.76000   -123.42000    -61.00000
12    231.07000   -164.43000    -61.00000
12    229.44000   -152.06000    -61.00000
12    228.14000   -143.28000    -61.00000
12    238.87000   -155.32000    -61.00000
12    220.02000   -123.09000    -61.00000
12    226.85000   -117.23000    -61.00000
12    236.27000    -77.52000    -61.00000
12    238.87000    -55.06000    -61.00000
12    233.34000    -46.60000    -61.00000
12    203.12000    -74.26000    -61.00000
12    174.21000    -89.24000    -61.00000
12    167.71000    -92.17000    -61.00000
12    153.08000    -82.08000    -61.00000
12    136.19000    -90.87000    -61.00000
12    138.79000    -70.03000    -61.00000
12    131.96000    -70.68000    -61.00000
12    297.36000   -209.68000    -61.00000
12    309.05000   -196.99000    -61.00000
12    311.98000   -250.37000    -61.00000
12    320.75000   -260.14000    -61.00000
12    303.20000   -260.14000    -61.00000
12    314.90000   -269.58000    -61.00000
12    328.55000   -256.23000    -61.00000
12    335.70000   -241.91000    -61.00000
12    284.68000   -150.44000    -62.00000
12    301.26000   -145.55000    -62.00000
12    174.21000   -154.02000    -71.00000
12    151.79000   -145.88000    -71.00000
12    234.97000   -159.88000    -80.00000
12    220.02000   -145.23000    -80.00000
12    217.42000   -137.42000    -80.00000
12    233.34000   -134.81000    -80.00000
12    235.62000   -149.13000    -80.00000
12    251.54000   -145.88000    -80.00000
12    262.59000   -112.03000    -80.00000
12    268.11000   -105.51000    -80.00000
12    254.46000   -105.84000    -80.00000
12    269.09000    -92.49000    -80.00000
12    270.71000    -73.61000    -80.00000
12    269.74000    -63.52000    -80.00000
12    284.68000    -63.20000    -80.00000
12    287.28000    -67.43000    -80.00000
12    293.46000    -57.34000    -80.00000
12    289.88000   -228.89000    -80.00000
12    283.38000   -228.89000    -80.00000
12    271.04000   -224.33000    -80.00000
12    269.74000   -218.47000    -80.00000
12    281.11000   -215.87000    -80.00000
12    290.53000   -216.84000    -80.00000
12    295.73000   -207.73000    -80.00000
12    286.96000   -198.94000    -80.00000
12    289.23000   -184.29000    -80.00000
12    253.81000   -197.64000    -80.00000
12    239.84000   -203.82000    -80.00000
12    231.39000   -196.66000    -80.00000
12    227.82000   -207.40000    -80.00000
12    249.59000   -245.16000    -80.00000
12    210.60000   -287.48000    -80.00000
12    205.72000   -289.76000    -80.00000
12    203.77000   -229.54000    -80.00000
12    202.15000   -220.10000    -80.00000
11    224.86000   -141.28000     -4.00000
11    191.90000   -220.40000    -16.00000
11    210.42000   -184.59000    -15.00000
11    194.17000   -153.67000    -15.00000
11    236.74000   -123.07000    -15.00000
11    259.81000    -78.80000    -15.00000
11    268.58000    -71.96000    -15.00000
11    189.30000   -107.44000    -16.00000
11    248.44000   -130.88000    -20.00000
11    277.03000   -230.81000    -20.00000
11    267.61000   -234.72000    -20.00000
11    293.28000   -121.11000    -20.00000
11    326.10000   -137.39000    -20.00000
11    278.66000    -69.03000    -20.00000
11    268.58000    -86.28000    -20.00000
11    266.31000    -94.75000    -20.00000
11    144.78000   -104.84000    -20.00000
11    149.33000    -99.30000    -20.00000
11    166.23000   -138.04000    -20.00000
11    191.57000   -183.61000    -23.00000
11    170.78000   -172.22000    -23.00000
11    180.85000   -158.87000    -23.00000
11    247.46000   -171.24000    -25.00000
11    262.74000   -185.24000    -25.00000
11    294.25000   -184.59000    -25.00000
11    302.05000   -155.29000    -25.00000
11    331.62000   -205.10000    -25.00000
11    273.78000   -270.53000    -28.00000
11    298.80000   -236.02000    -28.00000
11    252.66000   -232.77000    -28.00000
11    250.06000   -226.91000    -28.00000
11    258.51000   -227.88000    -28.00000
11    262.74000   -220.72000    -28.00000
11    187.68000   -232.44000    -28.00000
11    178.58000   -182.96000    -31.00000
11    193.85000    -95.07000    -31.00000
11    221.14000    -66.10000    -31.00000
11    243.56000    -47.55000    -31.00000
11    245.51000    -34.85000    -31.00000
11    268.26000    -53.41000    -31.00000
11    263.39000    -23.13000    -31.00000
11    332.92000   -132.18000    -31.00000
11    212.05000   -228.54000   -127.00000
11    251.69000   -260.44000   -127.00000
11    273.13000   -277.69000   -127.00000
11    174.03000   -172.22000   -116.00000
11    157.46000   -159.53000   -116.00000
11    189.63000   -164.08000   -116.00000
11    163.31000   -175.48000   -101.00000
11    160.38000   -166.36000   -101.00000
11    165.25000   -155.94000   -101.00000
11    171.43000   -221.37000    -91.00000
11    179.23000   -221.37000    -91.00000
11    174.35000   -213.56000    -91.00000
11    163.31000   -211.93000    -91.00000
11    167.85000   -205.42000    -91.00000
11    155.83000   -155.62000    -92.00000
11    168.50000   -144.23000    -92.00000
11    221.14000   -122.74000    -20.00000
11    265.33000   -237.65000    -20.00000
11    315.70000   -164.41000    -29.00000
11    225.37000    -60.89000    -31.00000
11    164.93000   -197.29000    -31.00000
11    169.80000   -206.73000    -31.00000
11    188.33000   -157.90000    -34.00000
11    176.30000   -152.36000    -34.00000
11    194.82000   -143.25000    -34.00000
11    179.55000    -98.98000    -34.00000
11    175.33000    -89.86000    -34.00000
11    143.16000    -91.49000    -34.00000
11    141.21000   -103.54000    -34.00000
11    216.92000    -76.84000    -34.00000
11    212.37000    -72.29000    -34.00000
11    164.93000   -186.54000    -40.00000
11    170.78000   -174.50000    -40.00000
11    187.03000   -169.29000    -40.00000
11    157.78000    -99.30000    -43.00000
11    239.34000   -267.27000    -47.00000
11    250.06000   -280.62000    -47.00000
11    306.28000   -232.12000    -47.00000
11    332.92000   -232.77000    -47.00000
11    331.95000   -152.04000    -47.00000
11    221.79000   -296.57000    -50.00000
11    197.10000   -283.55000    -50.00000
11    158.11000   -205.42000    -50.00000
11    150.96000   -203.15000    -50.00000
11    140.23000   -190.45000    -50.00000
11    146.08000    -77.82000    -53.00000
11    147.06000    -63.82000    -53.00000
11    157.46000    -50.15000    -53.00000
11    166.23000    -50.80000    -53.00000
11    211.40000    -48.52000    -56.00000
11    249.74000    -77.49000    -56.00000
11    256.56000    -70.98000    -56.00000
11    330.00000   -108.42000    -56.00000
11    249.74000   -131.20000    -56.00000
11    273.78000   -249.04000    -56.00000
11    324.47000   -209.98000    -56.00000
11    331.62000   -202.17000    -56.00000
11    159.41000   -161.80000    -59.00000
11    136.01000   -150.09000    -59.00000
11    143.48000   -136.41000    -59.00000
11    189.30000   -181.34000    -65.00000
11    228.62000   -175.80000    -65.00000
11    247.46000   -151.71000    -65.00000
11    222.44000   -206.07000    -65.00000
11    178.58000   -103.21000    -68.00000
11    188.00000    -95.72000    -68.00000
11    222.77000    -63.17000    -68.00000
11    227.64000    -50.80000    -68.00000
11    222.12000   -126.65000    -68.00000
11    318.95000   -159.53000    -71.00000
11    198.40000   -289.08000    -71.00000
11    190.92000   -292.99000    -71.00000
11    195.80000   -296.57000    -71.00000
11    193.20000   -255.23000    -71.00000
11    161.36000   -204.45000    -71.00000
11    152.58000   -195.66000    -71.00000
11    143.48000   -194.68000    -71.00000
11    129.19000   -137.06000    -73.00000
11    231.87000    -80.10000    -76.00000
11    247.46000    -70.98000    -76.00000
11    241.29000    -56.99000    -76.00000
11    255.59000    -56.34000    -76.00000
11    292.95000    -88.56000    -79.00000
11    254.94000   -264.99000    -81.00000
11    268.58000   -289.73000    -81.00000
11    212.37000   -242.86000    -81.00000
11    146.08000    -84.33000    -89.00000
11    147.71000    -71.96000    -89.00000
11    163.31000    -60.24000    -89.00000
11    180.53000    -29.97000    -89.00000
11    206.52000    -54.38000    -89.00000
11    129.51000   -127.95000    -91.00000
11    140.88000   -112.32000    -91.00000
11    136.34000   -156.60000    -91.00000
11    245.84000   -170.59000    -97.00000
11    248.11000   -151.39000    -97.00000
11    232.52000   -137.39000    -97.00000
11    183.13000   -291.36000   -101.00000
11    197.42000   -259.46000   -101.00000
11    201.65000   -246.11000   -101.00000
11    177.93000   -262.39000   -101.00000
11    225.37000   -291.69000   -101.00000
11    236.09000   -284.85000   -101.00000
11    308.88000    -80.75000   -106.00000
11    172.40000   -134.13000   -106.00000
11    291.00000   -237.00000   -122.00000
11    293.93000   -254.90000   -122.00000
11    278.01000   -136.09000    -26.00000
11    285.48000   -141.30000    -26.00000
11    242.59000   -129.90000    -23.00000
11    244.21000   -136.09000    -17.00000
11    252.99000   -136.74000    -17.00000
11    229.92000   -122.74000    -17.00000
11    148.36000   -121.76000    -26.00000
11    143.48000    -98.33000    -26.00000
11    333.90000   -180.36000    -47.00000
11    246.49000   -120.14000    -27.00000
11    123.01000   -131.53000    -78.00000
11    125.29000   -133.48000    -78.00000
11    133.74000   -167.01000    -78.00000
11    137.64000   -167.01000    -78.00000
11    131.14000   -161.80000    -69.00000
11    280.61000    -69.03000    -39.00000
11    174.03000   -215.51000    -38.00000
11    229.27000   -167.01000    -42.00000
11    218.22000   -181.34000    -42.00000
11    198.72000   -136.74000    -14.00000
11    195.47000   -147.16000    -14.00000
11    301.40000    -86.28000    -17.00000
11    209.77000   -192.73000    -22.00000
11    248.11000   -176.45000    -29.00000
11    281.58000   -225.28000    -38.00000
11    294.25000   -239.60000    -70.00000
11    309.20000   -243.84000    -70.00000
11    162.66000   -163.76000    -82.00000
11    177.28000   -153.01000    -82.00000
11    268.26000   -240.91000    -75.00000
11    260.64000   -221.40000    -17.00000
11    206.70000   -109.75000    -17.00000
11    175.51000   -192.43000    -23.00000
11    254.79000    -84.68000    -25.00000
11    274.29000   -141.97000    -25.00000
11    203.45000   -100.31000    -25.00000
11    193.38000   -103.56000    -25.00000
11    185.90000   -102.26000    -25.00000
11    180.70000    -98.35000    -25.00000
11    265.51000    -76.22000    -25.00000
11    220.02000   -239.96000    -25.00000
11    194.35000   -133.51000    -25.00000
11    297.68000   -162.81000    -31.00000
11    154.38000    -99.00000    -31.00000
11    322.05000   -175.83000    -31.00000
11    179.08000   -170.94000    -31.00000
11    173.23000   -167.69000    -31.00000
11    190.78000   -152.39000    -31.00000
11    176.81000   -151.41000    -31.00000
11    214.50000   -121.47000    -31.00000
11    300.28000    -71.99000    -31.00000
11    276.89000   -259.16000    -31.00000
11    209.30000   -136.11000    -34.00000
11    185.90000   -144.90000    -34.00000
11    191.75000   -137.74000    -34.00000
11    328.55000   -202.19000    -34.00000
11    313.60000   -226.61000    -34.00000
11    303.53000   -230.51000    -34.00000
11    265.51000   -217.17000    -39.00000
11    248.62000   -217.49000    -39.00000
11    250.24000   -271.53000    -41.00000
11    272.99000   -266.00000    -41.00000
11    282.08000   -242.88000    -41.00000
11    207.02000   -245.81000    -41.00000
11    181.35000   -182.01000    -41.00000
11    177.78000   -172.25000    -41.00000
11    170.31000   -165.41000    -41.00000
11    161.86000   -162.81000    -41.00000
11    199.23000   -103.89000    -41.00000
11    213.85000   -100.31000    -41.00000
11    145.29000    -99.33000    -41.00000
11    175.51000    -46.60000    -41.00000
11    260.64000    -21.53000    -41.00000
11    272.34000    -19.58000    -41.00000
11    184.93000   -122.77000    -44.00000
11    242.12000    -82.73000    -44.00000
11    140.74000   -126.67000    -47.00000
11    150.81000   -126.02000    -47.00000
11    134.24000   -109.75000    -47.00000
11    190.78000    -98.35000    -47.00000
11    208.65000   -205.45000    -47.00000
11    160.23000   -187.87000    -47.00000
11    160.23000   -193.73000    -47.00000
11    244.07000   -266.00000    -47.00000
11    328.87000   -201.87000    -47.00000
11    256.09000   -135.14000    -47.00000
11    254.79000   -124.72000    -47.00000
11    264.21000   -130.25000    -47.00000
11    319.78000   -224.66000    -49.00000
11    193.38000   -281.95000    -49.00000
11    223.60000   -158.90000    -49.00000
11    229.77000   -155.65000    -49.00000
11    228.79000   -123.09000    -49.00000
11    133.59000    -84.03000    -52.00000
11    175.18000   -214.89000    -52.00000
11    174.53000   -210.01000    -52.00000
11    190.45000   -297.25000    -52.00000
11    195.00000   -292.36000    -52.00000
11    204.42000   -287.16000    -52.00000
11    161.53000   -206.10000    -52.00000
11    250.24000   -138.07000    -52.00000
11    166.08000   -168.67000    -52.00000
11    169.98000   -175.83000    -52.00000
11    169.98000   -183.97000    -52.00000
11    184.93000   -283.25000    -55.00000
11    188.50000   -123.42000    -55.00000
11    178.10000   -116.26000    -55.00000
11    141.06000    -56.69000    -55.00000
11    287.61000   -272.18000    -55.00000
11    290.53000   -270.23000    -55.00000
11    293.46000   -265.02000    -55.00000
11    337.00000   -229.86000    -55.00000
11    336.02000   -197.64000    -55.00000
11    294.43000    -87.29000    -55.00000
11    186.88000   -178.11000    -55.00000
11    173.23000   -164.11000    -55.00000
11    257.06000   -128.30000    -56.00000
11    281.76000   -248.42000    -56.00000
11    282.73000   -244.84000    -56.00000
11    241.47000   -270.23000    -56.00000
11    250.24000   -282.92000    -56.00000
11    164.13000   -251.02000    -56.00000
11    154.06000   -190.80000    -56.00000
11    157.96000   -193.73000    -56.00000
11    258.69000   -303.43000    -89.00000
11    188.50000   -304.08000    -89.00000
11    117.67000   -128.30000    -78.00000
11    347.07000   -221.73000    -85.00000
11    199.23000   -249.72000    -85.00000
11    193.70000   -240.61000    -85.00000
11    189.15000   -245.49000    -85.00000
11    179.08000   -253.95000    -85.00000
11    210.27000   -240.28000    -85.00000
11    184.60000   -296.92000    -85.00000
11    189.15000   -287.48000    -85.00000
11    167.38000   -229.54000    -85.00000
11    157.96000   -221.40000    -85.00000
11    165.43000   -200.24000    -85.00000
11    141.06000   -153.37000    -85.00000
11    157.96000   -160.85000    -85.00000
11    227.49000    -71.99000    -85.00000
11    247.64000    -59.94000    -85.00000
11    244.72000    -64.50000    -85.00000
11    288.26000    -99.66000    -85.00000
11    141.06000   -118.21000    -88.00000
11    137.49000   -115.93000    -88.00000
11    296.71000    -84.36000    -91.00000
11    335.37000   -123.74000    -91.00000
11    337.65000   -120.81000    -91.00000
11    194.03000   -288.13000    -91.00000
11    199.55000   -280.32000    -91.00000
11    174.21000   -279.34000    -91.00000
11    155.03000    -63.52000    -90.00000
11    139.44000   -124.40000    -90.00000
11    127.41000   -120.81000    -90.00000
11    139.44000    -80.78000    -90.00000
11    179.73000   -259.16000    -90.00000
11    145.29000   -164.43000    -94.00000
11    150.16000   -162.81000    -94.00000
11    154.06000   -131.88000    -94.00000
11    168.36000   -128.95000    -94.00000
11    160.88000   -128.63000    -94.00000
11    185.90000    -27.72000    -94.00000
11    307.75000    -79.80000    -97.00000
11    159.91000    -73.94000    -97.00000
11    152.76000    -87.61000    -97.00000
11    138.46000    -97.38000    -97.00000
11    133.91000    -90.22000    -97.00000
11    345.12000   -217.82000    -97.00000
11    346.75000   -209.68000    -97.00000
11    351.30000   -202.19000    -97.00000
11    339.60000   -185.27000    -97.00000
11    156.33000   -216.19000    -97.00000
11    155.36000   -197.31000    -97.00000
11    155.68000   -185.27000    -97.00000
11    163.81000   -197.96000    -97.00000
11    157.96000   -173.55000    -97.00000
11    137.49000   -116.26000   -100.00000
11    143.34000   -121.47000   -100.00000
11    192.40000   -279.02000   -100.00000
11    175.51000   -217.49000   -100.00000
11    171.61000   -228.89000   -100.00000
11    182.98000    -30.65000   -103.00000
11    171.93000   -217.49000   -109.00000
11    260.31000   -292.36000   -109.00000
11    246.02000   -138.07000   -111.00000
11    232.69000   -132.86000   -111.00000
11    226.20000   -139.04000   -111.00000
11    200.85000   -243.86000   -111.00000
11    234.32000   -281.62000   -111.00000
11    178.43000   -289.76000   -111.00000
11    328.22000   -127.00000   -128.00000
11    304.18000   -106.17000   -128.00000
11    303.53000    -86.96000   -128.00000
11    174.86000   -109.75000   -120.00000
11    169.33000   -135.79000   -120.00000
11    148.21000    -95.10000   -113.00000
11    153.73000    -90.54000   -111.00000
11    165.43000    -87.29000   -111.00000
11    151.14000    -86.31000   -111.00000
11    157.63000    -67.10000   -111.00000
11    196.30000    -59.62000   -111.00000
11    179.40000    -60.92000   -111.00000
11    208.65000    -50.50000   -111.00000
11    209.95000    -64.17000   -111.00000
11    215.80000    -75.24000   -111.00000
11    220.67000    -30.97000   -111.00000
11    277.21000   -291.06000    -86.00000
11    284.03000   -289.11000    -86.00000
11    268.76000   -297.25000    -86.00000
11    141.71000   -162.16000    -74.00000
11    135.21000   -155.65000    -74.00000
11    132.94000   -147.83000    -74.00000
11    169.98000   -140.02000    -74.00000
11    175.83000   -137.09000    -74.00000
11    186.88000   -133.18000    -74.00000
11    148.86000   -128.95000    -74.00000
11    140.41000   -121.79000    -74.00000
11    145.61000   -115.28000    -74.00000
11    156.33000   -127.65000    -74.00000
11    173.88000    -73.29000    -74.00000
11    224.57000    -68.73000    -74.00000
11    239.52000    -66.13000    -74.00000
11    182.33000   -295.62000    -74.00000
11    168.36000   -195.03000    -74.00000
11    167.71000   -203.50000    -74.00000
11    174.86000   -204.80000    -74.00000
11    171.61000   -181.04000    -74.00000
11    180.05000   -174.85000    -74.00000
11    190.13000   -184.62000    -74.00000
11    340.57000   -232.47000    -74.00000
11    350.97000   -183.64000    -74.00000
11    293.13000    -96.07000    -74.00000
11    243.09000   -137.42000    -74.00000
11    246.02000   -132.53000    -74.00000
11    235.29000   -127.32000    -74.00000
11    255.44000   -137.42000    -74.00000
11    182.00000    -95.75000    -72.00000
11    187.85000   -102.59000    -72.00000
11    208.97000    -82.73000    -72.00000
11    240.17000    -76.54000    -72.00000
11    161.86000   -165.74000    -72.00000
11    339.92000   -169.64000    -70.00000
11    342.52000   -162.16000    -70.00000
11    329.20000   -160.53000    -70.00000
11    358.77000   -178.76000    -70.00000
11    154.06000    -65.80000    -66.00000
11    271.04000   -251.35000    -66.00000
11    280.46000   -245.81000    -66.00000
11    305.80000   -273.16000    -66.00000
11    295.73000   -273.48000    -66.00000
11    293.13000   -284.55000    -66.00000
11    319.13000   -192.10000    -66.00000
11    327.57000   -178.76000    -66.00000
11    156.33000   -208.70000    -61.00000
11    163.81000   -203.17000    -61.00000
11    150.16000   -195.36000    -61.00000
11    147.56000   -193.08000    -61.00000
11    178.43000   -216.19000    -61.00000
11    170.96000   -208.38000    -61.00000
11    162.18000   -169.64000    -61.00000
11    151.14000   -167.36000    -61.00000
11    168.36000   -174.53000    -61.00000
11    194.68000   -298.87000    -61.00000
11    188.18000   -300.18000    -61.00000
11    183.63000   -293.34000    -61.00000
11    185.90000   -293.67000    -61.00000
11    194.03000   -297.57000    -61.00000
11    194.03000   -291.71000    -61.00000
11    193.05000   -281.95000    -61.00000
11    203.12000   -294.32000    -61.00000
11    236.92000   -129.60000    -61.00000
11    229.77000   -125.05000    -61.00000
11    129.04000    -83.38000    -61.00000
11    312.30000    -78.82000    -61.00000
11    155.03000   -157.92000    -71.00000
11    201.50000   -173.55000    -71.00000
11    172.26000   -222.38000    -80.00000
11    162.51000   -218.47000    -80.00000
11    158.61000   -213.91000    -80.00000
11    154.71000   -201.87000    -80.00000
13    239.99000    -97.35000    -10.00000
13    276.38000    -82.70000    -10.00000
13    277.36000    -93.44000    -10.00000
13    268.58000   -151.06000    -12.00000
13    263.06000   -155.29000    -12.00000
13    254.61000   -151.06000    -12.00000
13    246.81000   -147.81000    -13.00000
13    238.37000   -153.34000    -13.00000
13    234.47000   -146.83000    -13.00000
13    233.17000   -143.25000    -12.00000
13    226.99000   -149.11000    -12.00000
13    217.57000   -146.83000    -12.00000
13    181.50000   -124.69000    -13.00000
13    169.48000   -100.28000    -14.00000
13    292.30000   -135.44000    -13.00000
13    268.26000   -128.60000    -13.00000
13    252.99000   -120.46000    -13.00000
13    269.23000   -165.38000    -13.00000
13    260.14000   -170.92000    -13.00000
13    258.51000   -163.43000    -12.00000
13    286.78000   -199.56000    -12.00000
13    279.96000   -205.75000    -13.00000
13    291.65000   -206.73000    -13.00000
13    261.11000   -202.17000    -13.00000
13    246.49000   -181.99000    -13.00000
13    207.17000   -145.85000    -18.00000
13    217.24000   -133.48000    -18.00000
13    202.62000   -161.80000    -18.00000
13    199.05000   -109.07000    -18.00000
13    196.77000   -159.20000    -17.00000
13    255.59000    -30.29000    -20.00000
13    279.96000    -85.96000    -42.00000
13    295.23000    -84.66000    -42.00000
13    302.70000    -79.12000    -42.00000
13    302.38000    -71.63000    -42.00000
13    301.08000    -55.36000    -42.00000
13    285.81000    -44.62000    -42.00000
13    292.30000    -38.76000    -42.00000
13    277.36000    -46.57000    -42.00000
13    259.81000    -45.92000    -42.00000
13    180.85000   -132.18000    -39.00000
13    177.60000   -118.84000    -39.00000
13    165.25000   -112.32000    -39.00000
13    196.45000   -135.76000    -39.00000
13    228.94000   -185.24000    -37.00000
13    237.07000   -205.42000    -37.00000
13    227.32000   -256.86000    -37.00000
13    234.79000   -256.86000    -37.00000
13    295.23000    -95.72000    -37.00000
13    325.77000    -97.35000    -37.00000
13    330.00000   -167.34000    -36.00000
13    280.61000   -209.00000    -36.00000
13    280.61000   -217.14000    -36.00000
13    294.25000   -222.68000    -36.00000
13    194.82000   -114.60000    -42.00000
13    276.06000    -77.82000    -43.00000
13    215.29000   -224.30000    -45.00000
13    209.77000   -195.33000    -47.00000
13    214.97000   -153.01000    -47.00000
13    223.09000   -140.32000    -47.00000
13    201.65000   -132.51000    -47.00000
13    281.91000   -234.40000    -52.00000
13    302.70000   -269.88000    -52.00000
13    176.63000   -203.15000    -54.00000
13    185.40000   -189.15000    -54.00000
13    168.18000   -197.61000    -54.00000
13    153.56000   -173.85000    -54.00000
13    138.61000   -159.53000    -54.00000
13    204.25000   -146.50000    -54.00000
13    141.53000   -117.21000    -54.00000
13    278.98000   -126.00000    -55.00000
13    286.78000    -91.17000    -55.00000
13    299.45000    -89.21000    -55.00000
13    278.01000    -76.84000    -55.00000
13    319.92000    -98.98000    -55.00000
13    322.52000    -93.44000    -55.00000
13    338.45000    -95.72000    -55.00000
13    338.12000   -109.39000    -55.00000
13    330.97000   -131.86000    -55.00000
13    247.14000    -30.29000    -58.00000
13    233.49000    -27.36000    -58.00000
13    233.49000    -19.23000    -58.00000
13    163.63000    -57.96000    -58.00000
13    145.11000   -111.67000    -58.00000
13    183.13000   -215.84000    -61.00000
13    195.15000   -208.03000    -61.00000
13    240.64000   -260.11000    -61.00000
13    313.10000   -224.63000    -65.00000
13    331.95000   -215.51000    -65.00000
13    305.63000   -252.62000    -65.00000
13    291.00000   -249.69000    -65.00000
13    263.71000   -121.76000    -66.00000
13    290.35000    -70.66000    -66.00000
13    276.06000    -71.31000    -66.00000
13    279.96000    -61.22000    -66.00000
13    295.88000    -54.06000    -66.00000
13    313.10000   -206.07000   -142.00000
13    202.95000   -222.35000   -105.00000
13    201.97000   -177.75000   -105.00000
13    197.42000   -171.57000   -105.00000
13    196.45000   -161.15000   -105.00000
13    196.45000   -150.09000   -105.00000
13    195.15000   -128.60000   -105.00000
13    195.80000   -102.56000   -105.00000
13    214.00000    -96.05000   -105.00000
13    198.07000    -84.00000   -105.00000
13    232.52000    -96.37000   -105.00000
13    183.13000    -46.89000   -105.00000
13    290.68000    -42.01000   -105.00000
13    305.30000    -72.29000   -105.00000
13    296.53000    -96.05000   -105.00000
13    302.05000   -104.84000   -105.00000
13    295.23000   -112.00000   -105.00000
13    329.02000   -116.88000   -105.00000
13    333.57000   -126.65000   -105.00000
13    339.75000   -124.37000   -105.00000
13    318.30000   -122.74000   -105.00000
13    318.30000   -115.91000   -105.00000
13    317.00000    -86.93000   -105.00000
13    273.46000   -138.69000   -105.00000
13    264.69000   -156.27000   -105.00000
13    248.76000   -188.82000   -105.00000
13    295.23000   -182.64000   -105.00000
13    308.55000   -205.75000   -105.00000
13    277.03000   -240.25000   -105.00000
13    299.13000   -277.69000   -105.00000
13    308.23000   -282.57000   -105.00000
13    178.25000   -170.92000   -100.00000
13    144.13000   -178.08000    -92.00000
13    180.53000   -183.61000    -92.00000
13    286.46000   -142.92000    -92.00000
13    222.44000   -121.76000    -91.00000
13    217.89000   -112.98000    -91.00000
13    263.06000   -121.44000    -72.00000
13    211.72000   -161.15000    -72.00000
13    211.07000   -161.80000    -72.00000
13    224.07000   -166.04000    -72.00000
13    214.32000   -166.04000    -72.00000
13    258.84000   -126.97000    -72.00000
13    163.96000   -107.44000    -69.00000
13    162.33000   -117.53000    -69.00000
13    175.98000   -118.84000    -69.00000
13    297.83000    -99.95000    -63.00000
13    311.15000    -92.47000    -63.00000
13    289.06000   -107.77000    -63.00000
13    181.50000   -181.01000    -50.00000
13    234.47000   -140.65000    -50.00000
13    298.15000   -272.81000    -47.00000
13    342.34000   -166.69000    -44.00000
13    190.27000    -89.54000    -41.00000
13    196.45000   -200.22000    -34.00000
13    199.37000   -194.36000    -34.00000
13    181.18000   -195.01000    -34.00000
13    155.51000   -110.05000    -32.00000
13    156.81000   -133.48000    -32.00000
13    149.98000   -110.70000    -30.00000
13    308.23000   -230.81000    -25.00000
13    219.19000   -263.37000    -26.00000
13    209.45000   -131.20000    -23.00000
13    203.60000   -169.62000    -89.00000
13    211.40000   -158.55000    -89.00000
13    206.20000   -145.85000    -89.00000
13    267.93000    -28.01000    -35.00000
13    291.65000    -70.33000    -36.00000
13    297.18000    -62.52000    -36.00000
13    310.18000    -68.38000    -36.00000
13    298.80000    -45.59000    -44.00000
13    277.68000   -220.40000    -29.00000
13    284.83000   -221.37000    -29.00000
13    218.22000   -259.46000    -29.00000
13    186.05000   -130.23000    -25.00000
13    257.86000    -10.11000    -74.00000
13    250.71000    -19.55000    -74.00000
13    345.59000   -132.51000    -81.00000
13    335.85000   -130.55000    -81.00000
13    339.42000   -117.86000    -81.00000
13    253.96000    -14.99000    -74.00000
13    284.18000    -57.31000    -74.00000
13    284.18000    -53.73000    -74.00000
13    293.60000   -288.11000    -83.00000
13    252.99000   -134.46000    -65.00000
13    290.35000   -103.54000    -39.00000
13    289.38000    -84.00000    -39.00000
13    225.37000   -154.64000    -14.00000
13    215.94000   -150.74000    -14.00000
13    234.47000   -161.80000    -14.00000
13    266.96000   -160.50000    -14.00000
13    183.78000   -118.18000    -23.00000
13    307.58000   -102.23000    -20.00000
13    289.38000   -216.17000    -26.00000
13    280.93000   -214.54000    -26.00000
13    143.81000   -164.73000    -56.00000
13    342.34000    -99.30000    -68.00000
13    308.23000   -108.42000    -68.00000
13    303.35000   -232.12000    -68.00000
13    189.95000   -165.38000    -82.00000
13    195.15000   -161.80000    -82.00000
13    191.25000   -150.41000    -82.00000
13    193.52000   -143.90000    -82.00000
13    163.96000   -153.01000    -82.00000
13    157.78000   -141.62000    -82.00000
13    273.46000   -144.23000    -80.00000
13    280.93000   -132.83000    -80.00000
13    318.62000    -89.21000    -81.00000
13    266.31000    -57.64000    -81.00000
13    239.19000    -72.31000    -23.00000
13    260.96000    -59.29000    -23.00000
13    262.59000    -50.18000    -23.00000
13    235.94000   -146.86000    -23.00000
13    259.66000   -160.53000    -23.00000
13    267.14000   -152.06000    -23.00000
13    197.60000   -196.01000    -23.00000
13    168.03000   -100.96000    -23.00000
13    156.33000   -133.51000    -23.00000
13    184.93000   -191.13000    -25.00000
13    287.61000    -79.80000    -25.00000
13    308.73000    -80.12000    -25.00000
13    298.33000    -93.47000    -25.00000
13    202.15000   -133.84000    -25.00000
13    193.38000   -110.07000    -31.00000
13    216.45000   -136.11000    -31.00000
13    299.31000   -269.58000    -34.00000
13    333.42000   -105.84000    -44.00000
13    334.72000   -115.61000    -44.00000
13    339.27000   -130.25000    -44.00000
13    237.57000   -206.10000    -47.00000
13    225.22000   -182.66000    -47.00000
13    230.74000   -180.38000    -47.00000
13    286.96000   -234.10000    -47.00000
13    322.70000   -210.33000    -47.00000
13    336.02000   -167.36000    -47.00000
13    311.98000    -79.47000    -47.00000
13    309.38000    -68.73000    -47.00000
13    301.91000    -60.92000    -47.00000
13    293.13000    -68.08000    -47.00000
13    286.63000    -71.01000    -47.00000
13    284.68000    -63.85000    -47.00000
13    287.61000    -57.34000    -47.00000
13    235.94000   -259.81000    -47.00000
13    204.10000   -158.25000    -49.00000
13    199.23000   -150.11000    -49.00000
13    195.33000   -145.55000    -49.00000
13    306.13000    -90.22000    -52.00000
13    305.15000    -71.66000    -52.00000
13    274.61000    -71.66000    -52.00000
13    326.93000    -96.73000    -52.00000
13    184.28000   -214.89000    -52.00000
13    157.63000   -113.33000    -52.00000
13    255.76000    -50.50000    -52.00000
13    249.27000    -20.55000    -52.00000
13    210.92000   -223.03000    -55.00000
13    288.58000   -181.36000    -55.00000
13    340.25000   -130.25000    -55.00000
13    179.08000   -194.06000    -55.00000
13    231.72000   -206.10000    -56.00000
13    237.89000   -201.87000    -56.00000
13    207.02000   -192.43000    -56.00000
13    230.42000   -192.75000    -56.00000
13    219.05000   -183.31000    -56.00000
13    221.00000   -139.37000    -56.00000
13    216.45000   -149.13000    -56.00000
13    208.65000   -153.04000    -56.00000
13    211.57000   -209.68000    -56.00000
13    203.45000   -206.43000    -56.00000
13    211.57000   -195.68000    -56.00000
13    210.27000   -180.38000    -56.00000
13    291.51000   -252.98000    -56.00000
13    311.65000   -226.28000    -56.00000
13    330.17000   -193.41000    -56.00000
13    339.27000   -164.11000    -56.00000
13    293.13000   -281.30000    -98.00000
13    198.90000   -125.37000   -102.00000
13    176.16000   -177.45000   -102.00000
13    315.55000    -75.57000    -85.00000
13    334.72000    -99.33000    -85.00000
13    311.98000    -86.96000    -85.00000
13    343.50000   -176.48000    -85.00000
13    310.03000   -199.92000    -85.00000
13    311.98000   -222.70000    -85.00000
13    308.40000   -228.56000    -85.00000
13    320.10000   -226.28000    -85.00000
13    305.15000   -257.86000    -85.00000
13    213.52000   -171.60000    -85.00000
13    207.35000   -179.08000    -85.00000
13    173.88000   -172.57000    -85.00000
13    185.25000   -165.41000    -85.00000
13    194.35000   -150.11000    -85.00000
13    199.88000   -141.00000    -85.00000
13    199.88000   -134.16000    -85.00000
13    203.77000    -82.08000    -85.00000
13    335.70000   -142.62000    -91.00000
13    343.17000   -135.46000    -91.00000
13    341.87000   -126.67000    -91.00000
13    302.88000   -107.14000    -91.00000
13    294.11000   -127.32000    -91.00000
13    280.46000   -140.35000    -91.00000
13    264.86000   -152.39000    -91.00000
13    264.21000   -159.23000    -91.00000
13    251.87000   -187.55000    -91.00000
13    323.35000    -83.05000    -91.00000
13    304.50000    -72.64000    -91.00000
13    260.64000    -45.94000    -91.00000
13    282.08000    -41.71000    -91.00000
13    201.18000    -23.16000    -91.00000
13    330.50000   -185.92000    -97.00000
13    304.83000   -273.81000    -97.00000
13    268.11000   -128.95000    -97.00000
13    197.28000    -68.41000   -128.00000
13    326.93000   -191.13000   -128.00000
13    310.68000   -187.22000   -128.00000
13    235.29000   -154.67000   -128.00000
13    204.75000   -176.80000   -128.00000
13    201.18000   -166.39000   -128.00000
13    225.22000   -176.15000   -128.00000
13    213.20000    -98.35000   -120.00000
13    230.09000   -100.31000   -120.00000
13    286.96000    -43.01000   -120.00000
13    325.95000    -90.22000   -120.00000
13    295.08000   -108.77000   -120.00000
13    300.93000   -118.54000   -120.00000
13    305.48000   -230.51000   -120.00000
13    281.76000   -235.72000   -120.00000
13    257.39000   -191.45000   -120.00000
13    331.80000   -187.22000    -86.00000
13    198.58000   -171.27000    -76.00000
13    192.73000   -147.51000    -76.00000
13    202.15000   -149.79000    -76.00000
13    223.60000   -128.95000    -80.00000
13    216.12000   -118.54000    -80.00000
13    179.40000   -121.79000    -80.00000
13    168.03000   -121.14000    -80.00000
13    158.93000   -116.26000    -80.00000
13    149.19000   -154.67000    -80.00000
13    149.51000   -168.34000    -80.00000
13    319.45000   -214.24000    -83.00000
13    311.33000   -207.08000    -83.00000
13    201.83000   -100.31000    -92.00000
13    196.30000   -119.84000    -92.00000
13    190.78000   -106.17000    -95.00000
13    151.79000   -108.12000    -72.00000
13    283.06000   -232.79000    -69.00000
13    168.68000   -197.31000    -63.00000
13    212.87000   -162.48000    -63.00000
13    211.25000   -168.34000    -63.00000
13    192.40000   -154.99000    -63.00000
13    196.63000   -146.86000    -63.00000
13    207.02000   -146.86000    -63.00000
13    194.35000   -159.23000    -26.00000
13    174.86000   -104.86000    -23.00000
13    169.66000    -95.75000    -23.00000
13    310.03000   -108.77000    -20.00000
13    284.03000   -222.38000    -20.00000
13    261.61000   -209.68000    -20.00000
13    209.62000   -162.16000    -20.00000
13    216.77000   -116.58000    -17.00000
13    349.02000   -133.18000    -77.00000
13    294.11000   -292.36000    -83.00000
13    322.38000   -241.91000    -61.00000
13    185.90000   -208.70000    -61.00000
13    305.15000    -72.96000    -61.00000
13    222.30000    -27.06000    -71.00000
13    235.62000    -30.65000    -71.00000
13    232.69000    -18.60000    -71.00000
13    245.04000    -28.37000    -71.00000
13    215.80000    -29.99000    -71.00000
13    205.40000    -28.37000    -71.00000
