# Supplementary material for: Design Principles of Pancreatic Islets: Glucose-Dependent Coordination of Hormone Pulses
Source: PLoS One. 2016 Apr 1;11(4):e0152446. doi: 10.1371/journal.pone.0152446 (PMC4818077; doi:10.1371/journal.pone.0152446)
Supplement: S3 Dataset — Three-dimensional coordinates of α, β, and δ cells within human islets (n = 6). Columns represent types, x, y, and z coordinates (μm) of cells (rows) within an islet. The numbers of the first column are 11 (α cell), 12 (β cell), and 13 (δ cell). (ZIP) [file pone.0152446.s011.zip › Human_delta/H53.txt]

12    262.34000   -102.26000     -2.00000
12    307.51000   -153.04000     -2.00000
12    311.08000   -163.45000     -2.00000
12    301.34000   -158.25000     -2.00000
12    301.34000   -176.15000     -2.00000
12    330.90000   -234.09000     -2.00000
12    326.68000   -224.00000     -2.00000
12    321.81000   -214.89000     -2.00000
12    332.53000   -211.96000     -2.00000
12    334.80000   -202.52000     -2.00000
12    341.95000   -197.63000     -2.00000
12    337.40000   -214.24000     -2.00000
12    344.88000   -213.91000     -2.00000
12    358.20000   -213.26000     -2.00000
12    351.70000   -222.70000     -2.00000
12    337.08000   -227.58000     -2.00000
12    340.98000   -239.63000     -2.00000
12    351.38000   -233.77000     -2.00000
12    293.21000   -222.70000     -2.00000
12    287.69000   -218.47000     -2.00000
12    231.80000   -173.87000     -2.00000
12    205.15000   -130.90000     -2.00000
12    210.03000   -128.95000     -2.00000
12    216.85000   -119.51000     -2.00000
12    226.93000    -88.91000     -2.00000
12    233.10000    -84.03000     -2.00000
12    210.68000    -47.57000     -2.00000
12    224.00000    -52.45000     -2.00000
12    218.15000    -57.01000     -2.00000
12    205.48000    -51.80000     -2.00000
12    177.86000    -60.59000     -4.00000
12    178.18000    -54.40000     -4.00000
12    187.61000    -47.57000     -4.00000
12    195.08000    -53.10000     -4.00000
12    200.61000    -43.34000     -4.00000
12    205.80000    -39.76000     -4.00000
12    250.97000    -93.14000     -4.00000
12    287.36000   -229.86000     -8.00000
12    289.31000   -206.10000    -10.00000
12    291.91000   -191.77000     -9.00000
12    303.61000   -187.54000     -9.00000
12    293.54000   -171.27000     -9.00000
12    248.37000   -129.93000     -9.00000
12    251.95000   -136.44000    -10.00000
12    303.93000   -147.83000    -10.00000
12    310.43000   -150.11000    -10.00000
12    334.15000   -203.82000    -10.00000
12    333.50000   -211.96000    -10.00000
12    329.28000   -223.35000    -10.00000
12    323.43000   -224.98000    -10.00000
12    340.65000   -224.65000    -10.00000
12    351.38000   -231.49000    -10.00000
12    346.18000   -239.30000    -10.00000
12    337.73000   -239.30000    -10.00000
12    327.33000   -233.77000    -10.00000
12    246.10000   -242.23000    -10.00000
12    259.09000   -248.74000    -10.00000
12    250.97000   -236.05000    -10.00000
12    230.17000   -189.17000    -10.00000
12    233.75000   -201.54000    -10.00000
12    239.92000   -175.82000    -10.00000
12    230.17000   -172.57000    -10.00000
12    181.11000   -132.53000    -10.00000
12    206.45000    -48.55000    -10.00000
12    218.15000    -39.43000    -10.00000
12    208.08000    -29.99000    -10.00000
12    284.44000    -57.33000    -10.00000
12    262.34000    -98.02000    -10.00000
12    288.34000   -109.09000    -10.00000
12    291.59000   -113.65000    -10.00000
12    279.89000   -227.26000    -10.00000
12    279.24000   -247.76000    -10.00000
12    265.92000   -252.65000    -10.00000
12    284.11000   -274.46000    -10.00000
12    293.21000   -265.67000    -10.00000
12    289.96000   -251.02000    -10.00000
12    202.23000   -152.71000    -13.00000
12    230.82000    -50.50000    -15.00000
12    237.65000    -53.10000    -15.00000
12    298.74000    -77.84000    -17.00000
12    307.18000    -81.10000    -17.00000
12    298.41000    -61.24000    -17.00000
12    288.99000    -69.38000    -17.00000
12    271.12000   -115.60000    -17.00000
12    281.51000   -116.90000    -17.00000
12    285.09000   -126.67000    -17.00000
12    258.12000   -125.04000    -17.00000
12    247.72000   -130.58000    -18.00000
12    254.87000   -133.83000    -18.00000
12    240.90000   -138.39000    -18.00000
12    229.52000   -134.16000    -18.00000
12    259.42000    -90.86000    -18.00000
12    250.00000    -89.24000    -18.00000
12    241.22000    -82.72000    -18.00000
12    227.25000    -88.26000    -18.00000
12    225.95000    -79.14000    -18.00000
12    237.32000    -72.31000    -18.00000
12    226.60000    -70.68000    -18.00000
12    194.43000    -49.85000    -17.00000
12    185.98000    -44.96000    -17.00000
12    178.18000    -40.41000    -17.00000
12    186.63000    -36.18000    -17.00000
12    196.06000    -42.69000    -17.00000
12    205.15000    -40.73000    -20.00000
12    205.48000    -31.94000    -20.00000
12    215.55000    -27.71000    -20.00000
12    227.25000    -37.15000    -20.00000
12    187.93000    -28.36000    -20.00000
12    179.48000    -25.11000    -20.00000
12    174.61000    -32.92000    -22.00000
12    164.54000    -39.43000    -22.00000
12    157.71000    -35.85000    -22.00000
12    160.64000    -29.01000    -22.00000
12    149.92000    -36.83000    -22.00000
12    195.41000    -84.35000    -22.00000
12    199.63000   -108.77000    -22.00000
12    208.08000   -109.42000    -22.00000
12    178.83000   -137.74000    -22.00000
12    185.98000   -130.90000    -22.00000
12    200.93000   -121.79000    -22.00000
12    234.40000   -177.45000    -22.00000
12    242.52000   -177.13000    -22.00000
12    252.60000   -175.17000    -22.00000
12    261.37000   -177.78000    -22.00000
12    298.41000   -187.22000    -22.00000
12    312.06000   -167.03000    -22.00000
12    318.56000   -161.50000    -22.00000
12    323.11000   -161.83000    -22.00000
12    290.29000   -113.32000    -21.00000
12    265.59000    -97.70000    -21.00000
12    264.62000   -106.16000    -21.00000
12    189.56000   -148.15000    -21.00000
12    238.95000   -254.93000    -21.00000
12    248.05000   -250.69000    -21.00000
12    248.37000   -234.74000    -21.00000
12    266.24000   -274.46000    -21.00000
12    278.91000   -268.60000    -21.00000
12    288.66000   -264.37000    -21.00000
12    295.49000   -266.64000    -21.00000
12    288.01000   -271.20000    -21.00000
12    327.01000   -200.56000    -23.00000
12    337.40000   -194.05000    -23.00000
12    283.14000   -228.56000    -23.00000
12    288.34000   -221.72000    -23.00000
12    292.89000   -233.12000    -23.00000
12    279.56000   -146.20000    -23.00000
12    319.21000    -89.56000    -23.00000
12    322.78000   -106.81000    -23.00000
12    236.35000   -123.09000    -25.00000
12    248.70000   -112.35000    -25.00000
12    277.94000   -288.45000    -25.00000
12    303.61000   -273.15000    -25.00000
12    356.57000   -226.93000    -25.00000
12    224.33000   -209.68000    -23.00000
12    220.43000   -201.54000    -23.00000
12    174.94000   -158.25000    -24.00000
12    167.46000   -145.22000    -24.00000
12    216.20000    -95.09000    -23.00000
12    228.55000    -95.42000    -23.00000
12    234.72000    -91.51000    -23.00000
12    314.33000    -80.77000    -23.00000
12    293.86000    -56.36000    -23.00000
12    285.41000    -63.19000    -23.00000
12    215.88000    -46.27000    -23.00000
12    222.70000    -53.75000    -23.00000
12    219.78000    -42.03000    -23.00000
12    196.38000    -20.88000    -23.00000
12    202.56000   -153.69000    -23.00000
12    277.29000   -247.76000    -24.00000
12    289.96000   -246.14000    -24.00000
12    286.71000   -254.27000    -24.00000
12    294.51000   -249.07000    -24.00000
12    296.46000   -242.23000    -24.00000
12    283.14000   -239.95000    -24.00000
12    336.10000   -181.68000    -26.00000
12    255.52000   -128.30000    -29.00000
12    262.67000   -113.32000    -29.00000
12    253.24000   -100.30000    -29.00000
12    261.69000    -97.37000    -29.00000
12    326.68000    -97.70000    -29.00000
12    213.60000    -55.71000    -29.00000
12    198.98000    -41.71000    -29.00000
12    190.53000    -30.32000    -29.00000
12    205.48000    -21.53000    -29.00000
12    206.45000    -36.83000    -29.00000
12    214.90000    -26.41000    -29.00000
12    224.00000    -31.62000    -29.00000
12    179.48000    -23.81000    -29.00000
12    169.41000    -21.53000    -29.00000
12    193.46000    -75.24000    -29.00000
12    188.58000    -81.10000    -29.00000
12    233.42000   -140.34000    -29.00000
12    255.52000   -147.18000    -31.00000
12    267.54000   -155.64000    -31.00000
12    210.68000   -124.72000    -31.00000
12    181.43000   -133.83000    -31.00000
12    290.29000   -228.23000    -31.00000
12    289.31000   -218.47000    -31.00000
12    280.54000   -222.37000    -31.00000
12    284.76000   -233.77000    -31.00000
12    273.07000   -239.30000    -31.00000
12    272.42000   -231.16000    -31.00000
12    252.60000   -240.28000    -31.00000
12    255.52000   -247.11000    -31.00000
12    243.17000   -251.02000    -31.00000
12    285.41000   -270.22000    -31.00000
12    296.79000   -262.41000    -31.00000
12    291.26000   -279.01000    -31.00000
12    341.95000   -243.21000    -31.00000
12    319.86000   -175.50000    -31.00000
12    326.68000   -162.48000    -31.00000
12    318.88000   -164.76000    -31.00000
12    318.88000   -155.64000    -31.00000
12    334.48000   -108.44000    -31.00000
12    314.66000    -87.28000    -31.00000
12    306.86000    -73.61000    -31.00000
12    299.06000    -63.84000    -31.00000
12    284.76000    -60.91000    -31.00000
12    279.56000   -248.41000    -33.00000
12    292.24000   -247.11000    -33.00000
12    281.51000   -271.53000    -33.00000
12    281.51000   -283.25000    -33.00000
12    262.34000   -281.94000    -33.00000
12    252.27000   -290.41000    -33.00000
12    237.32000   -171.59000    -36.00000
12    214.90000   -167.03000    -36.00000
12    240.57000   -152.06000    -36.00000
12    252.60000   -143.27000    -36.00000
12    240.90000   -140.34000    -36.00000
12    233.75000   -131.23000    -36.00000
12    172.99000   -157.27000    -36.00000
12    186.96000   -124.39000    -36.00000
12    197.68000   -120.16000    -36.00000
12    211.65000   -117.88000    -36.00000
12    290.94000   -206.10000    -35.00000
12    303.61000   -202.84000    -35.00000
12    307.18000   -217.16000    -35.00000
12    334.48000    -91.19000    -37.00000
12    331.88000   -100.30000    -37.00000
12    191.51000    -36.18000    -37.00000
12    198.01000    -27.71000    -37.00000
12    173.96000    -26.41000    -37.00000
12    174.29000    -38.45000    -37.00000
12    205.80000    -44.96000    -37.00000
12    222.70000    -40.73000    -37.00000
12    281.84000   -259.81000    -43.00000
12    297.11000   -249.07000    -43.00000
12    292.24000   -260.78000    -43.00000
12    285.41000   -284.55000    -43.00000
12    277.29000   -287.48000    -43.00000
12    266.24000   -289.11000    -43.00000
12    239.60000   -296.59000    -43.00000
12    217.50000   -288.45000    -43.00000
12    334.15000   -259.16000    -43.00000
12    344.55000   -242.23000    -43.00000
12    287.04000   -223.35000    -43.00000
12    320.83000   -160.52000    -43.00000
12    311.08000   -153.36000    -43.00000
12    321.48000    -72.96000    -43.00000
12    323.43000    -85.65000    -43.00000
12    295.49000    -67.75000    -43.00000
12    302.31000    -62.54000    -43.00000
12    292.24000    -58.64000    -43.00000
12    195.73000   -130.90000    -44.00000
12    187.28000   -130.58000    -44.00000
12    178.83000   -146.85000    -46.00000
12    188.26000   -146.20000    -46.00000
12    159.99000    -89.56000    -46.00000
12    146.02000    -88.91000    -46.00000
12    174.29000    -73.94000    -43.00000
12    184.03000    -79.80000    -43.00000
12    164.54000    -64.82000    -43.00000
12    172.34000    -55.38000    -43.00000
12    198.66000    -66.77000    -46.00000
12    209.70000    -66.12000    -46.00000
12    223.68000    -72.31000    -46.00000
12    200.28000    -39.76000    -46.00000
12    193.78000    -30.97000    -46.00000
12    205.15000    -20.55000    -46.00000
12    327.33000    -96.07000    -46.00000
12    314.01000   -267.62000    -46.00000
12    308.16000   -252.32000    -46.00000
12    281.84000   -275.43000    -46.00000
12    266.89000   -280.32000    -46.00000
12    207.43000   -267.62000    -46.00000
12    220.75000   -262.74000    -46.00000
12    249.02000   -239.95000    -46.00000
12    242.85000   -235.07000    -46.00000
12    230.50000   -234.74000    -46.00000
12    234.07000   -167.03000    -46.00000
12    224.98000   -163.13000    -46.00000
12    213.60000   -161.18000    -46.00000
12    210.68000   -152.71000    -46.00000
12    226.93000   -152.39000    -46.00000
12    231.47000   -137.09000    -46.00000
12    253.57000   -149.78000    -46.00000
12    248.37000   -154.99000    -46.00000
12    261.37000   -171.27000    -46.00000
12    353.97000   -225.95000    -46.00000
12    351.70000   -212.28000    -46.00000
12    335.13000   -196.33000    -46.00000
12    320.18000   -105.84000    -48.00000
12    268.19000   -107.79000    -48.00000
12    255.52000   -102.58000    -48.00000
12    183.38000    -70.03000    -48.00000
12    148.29000    -76.87000    -48.00000
12    188.58000    -36.83000    -48.00000
12    195.08000    -50.82000    -48.00000
12    191.18000    -44.64000    -48.00000
12    209.05000   -117.56000    -48.00000
12    199.96000   -119.51000    -48.00000
12    189.23000   -120.16000    -48.00000
12    244.80000   -127.65000    -48.00000
12    233.42000   -173.87000    -48.00000
12    298.41000   -285.20000    -50.00000
12    249.67000   -288.13000    -50.00000
12    241.87000   -282.92000    -50.00000
12    284.76000   -249.39000    -50.00000
12    190.53000   -251.34000    -53.00000
12    317.91000   -156.62000    -56.00000
12    312.38000   -153.69000    -56.00000
12    338.05000   -170.29000    -56.00000
12    342.28000   -168.99000    -56.00000
12    343.90000   -162.15000    -56.00000
12    336.43000   -139.37000    -56.00000
12    332.53000   -130.25000    -56.00000
12    323.43000    -97.70000    -56.00000
12    333.50000    -87.28000    -56.00000
12    148.62000    -65.47000    -56.00000
12    163.56000    -58.31000    -56.00000
12    150.57000    -80.77000    -56.00000
12    124.57000    -59.94000    -56.00000
12    152.19000    -94.12000    -56.00000
12    151.22000    -83.38000    -56.00000
12    167.46000    -94.12000    -56.00000
12    170.71000    -61.57000    -56.00000
12    181.76000    -61.89000    -56.00000
12    186.31000    -67.75000    -56.00000
12    166.81000    -74.91000    -56.00000
12    173.96000    -83.05000    -56.00000
12    184.03000    -53.75000    -56.00000
12    195.73000    -49.20000    -56.00000
12    203.20000    -44.31000    -56.00000
12    196.38000    -32.92000    -56.00000
12    201.58000    -67.10000    -56.00000
12    213.28000    -64.82000    -56.00000
12    218.48000    -72.63000    -56.00000
12    195.08000   -116.90000    -56.00000
12    187.61000   -110.72000    -56.00000
12    190.21000   -127.00000    -56.00000
12    202.23000   -115.60000    -56.00000
12    159.66000   -118.53000    -56.00000
12    229.52000   -204.47000    -56.00000
12    233.42000   -210.00000    -56.00000
12    215.88000   -210.33000    -56.00000
12    234.72000   -234.74000    -56.00000
12    229.20000   -235.07000    -56.00000
12    205.48000   -267.62000    -56.00000
12    196.71000   -272.50000    -56.00000
12    282.16000   -272.83000    -57.00000
12    266.89000   -297.89000    -57.00000
12    238.62000   -299.20000    -57.00000
12    211.33000   -292.03000    -57.00000
12    302.64000   -284.87000    -57.00000
12    293.86000   -265.67000    -57.00000
12    288.99000   -254.93000    -57.00000
12    298.41000   -254.27000    -57.00000
12    303.61000   -155.97000    -57.00000
12    216.20000   -147.50000    -57.00000
12    210.35000   -151.74000    -57.00000
12    207.43000   -159.87000    -57.00000
12    219.13000   -158.57000    -57.00000
12    237.32000   -172.57000    -57.00000
12    254.54000   -164.76000    -57.00000
12    260.72000   -156.62000    -57.00000
12    251.62000   -125.69000    -57.00000
12    246.10000   -115.93000    -57.00000
12    252.60000   -109.42000    -57.00000
12    262.99000   -109.42000    -57.00000
12    275.34000   -106.16000    -57.00000
12    256.49000   -101.60000    -57.00000
12    179.16000    -41.71000    -57.00000
12    161.29000    -51.47000    -57.00000
12    165.51000    -46.92000    -57.00000
12    145.69000    -47.57000    -57.00000
12    155.76000    -35.85000    -57.00000
12    130.74000    -32.59000    -57.00000
12    139.19000    -31.94000    -57.00000
12    277.29000   -243.53000    -57.00000
12    281.84000   -235.07000    -57.00000
12    276.64000   -226.93000    -57.00000
12    267.87000   -217.16000    -57.00000
12    207.43000   -255.90000    -57.00000
12    211.33000   -263.71000    -57.00000
12    307.18000   -281.94000    -57.00000
12    321.16000   -276.08000    -57.00000
12    325.71000   -265.67000    -57.00000
12    329.60000   -261.76000    -57.00000
12    331.88000   -268.92000    -57.00000
12    353.97000   -231.49000    -57.00000
12    358.52000   -218.14000    -57.00000
12    357.22000   -210.00000    -57.00000
12    353.97000   -204.14000    -57.00000
12    331.23000   -161.18000    -57.00000
12    330.58000   -166.71000    -57.00000
12    317.26000   -162.15000    -57.00000
12    299.06000    -59.61000    -57.00000
12    238.95000    -45.62000    -57.00000
12    237.97000    -18.92000    -59.00000
12    191.18000    -62.87000    -59.00000
12    185.98000    -44.64000    -59.00000
12    175.91000    -52.13000    -59.00000
12    172.66000    -43.66000    -59.00000
12    121.65000    -53.43000    -59.00000
12    247.72000   -151.74000    -59.00000
12    255.52000   -148.15000    -59.00000
12    299.71000   -292.69000    -59.00000
12    291.91000   -287.80000    -59.00000
12    288.99000   -280.32000    -59.00000
12    282.49000   -280.32000    -59.00000
12    342.60000   -268.27000    -59.00000
12    350.73000   -183.64000    -59.00000
12    314.33000   -111.37000    -59.00000
12    211.00000    -44.96000    -59.00000
12    242.52000    -34.87000    -59.00000
12    329.60000    -96.40000    -59.00000
12    162.91000    -84.03000    -59.00000
12    181.11000    -91.19000    -60.00000
12    186.31000    -98.02000    -60.00000
12    193.46000    -87.61000    -60.00000
12    191.51000    -77.84000    -60.00000
12    157.71000   -123.74000    -60.00000
12    163.56000    -33.25000    -60.00000
12    142.12000    -26.74000    -60.00000
12    156.74000    -45.94000    -60.00000
12    201.26000    -24.78000    -60.00000
12    268.52000    -47.24000    -60.00000
12    298.74000    -70.68000    -60.00000
12    326.03000   -282.92000    -60.00000
12    326.68000   -275.76000    -60.00000
12    271.44000   -290.08000    -60.00000
12    277.62000   -284.22000    -60.00000
12    179.16000   -247.11000    -60.00000
12    194.43000   -246.79000    -60.00000
12    188.91000   -121.14000    -60.00000
12    212.63000   -114.30000    -60.00000
12    212.30000   -106.16000    -60.00000
12    211.33000    -99.98000    -60.00000
12    218.80000    -99.33000    -60.00000
12    222.70000    -81.10000    -60.00000
12    276.32000    -66.77000    -60.00000
12    309.13000   -293.99000    -60.00000
12    295.16000   -275.43000    -60.00000
12    123.27000    -74.26000    -62.00000
12    188.26000    -39.76000    -62.00000
12    334.80000   -279.01000    -62.00000
12    211.33000   -274.46000    -62.00000
12    305.56000   -154.66000    -65.00000
12    304.91000   -145.55000    -65.00000
12    315.31000   -153.36000    -65.00000
12    332.53000   -133.83000    -65.00000
12    347.15000   -163.13000    -65.00000
12    348.13000   -175.50000    -65.00000
12    211.33000    -65.80000    -65.00000
12    219.45000    -65.80000    -65.00000
12    168.11000    -83.05000    -65.00000
12    164.54000    -93.14000    -65.00000
12    152.84000    -99.00000    -65.00000
12    222.70000   -153.04000    -65.00000
12    208.08000   -151.41000    -65.00000
12    231.47000   -140.67000    -65.00000
12    232.45000   -159.55000    -65.00000
12    241.87000   -172.89000    -65.00000
12    246.75000   -174.52000    -65.00000
12    256.82000   -167.69000    -65.00000
12    257.79000   -160.20000    -65.00000
12    299.39000   -177.78000    -65.00000
12    303.28000   -187.22000    -65.00000
12    244.80000   -230.19000    -65.00000
12    241.87000   -219.77000    -65.00000
12    277.94000   -239.30000    -65.00000
12    273.72000   -225.30000    -65.00000
12    281.19000   -262.09000    -65.00000
12    291.91000   -270.55000    -65.00000
12    290.61000   -256.88000    -65.00000
12    298.09000   -256.55000    -65.00000
12    294.51000   -247.76000    -65.00000
12    321.16000   -194.05000    -65.00000
12    327.66000   -181.68000    -65.00000
12    308.81000    -99.65000    -65.00000
12    201.91000    -40.41000    -65.00000
12    192.16000    -46.59000    -65.00000
12    156.74000    -58.96000    -65.00000
12    146.34000    -62.87000    -65.00000
12    152.19000    -68.73000    -65.00000
12    142.44000    -40.08000    -65.00000
12    146.99000    -31.94000    -65.00000
12    118.40000    -86.96000    -65.00000
12    126.85000    -82.07000    -65.00000
12    205.15000    -56.36000    -65.00000
12    213.60000    -43.34000    -65.00000
12    217.83000    -35.85000    -65.00000
12    206.13000    -30.97000    -65.00000
12    293.86000   -270.22000    -65.00000
12    182.41000   -158.90000    -65.00000
12    198.01000   -147.50000    -65.00000
12    218.48000   -139.04000    -65.00000
12    252.92000   -112.35000    -65.00000
12    259.42000   -109.42000    -65.00000
12    261.37000   -109.42000    -65.00000
12    268.52000   -116.58000    -65.00000
12    201.26000   -270.88000    -65.00000
12    206.78000   -265.02000    -65.00000
12    207.75000   -278.36000    -65.00000
12    296.14000   -309.36000    -65.00000
12    289.64000   -303.17000    -65.00000
12    272.75000   -300.57000    -65.00000
12    260.72000   -303.50000    -65.00000
12    241.23000   -311.31000    -65.00000
12    216.86000   -301.55000    -65.00000
12    211.01000   -294.39000    -65.00000
12    215.88000   -281.04000    -65.00000
12    312.06000   -299.59000    -65.00000
12    361.78000   -240.67000    -65.00000
12    354.96000   -226.03000    -65.00000
12    361.45000   -191.52000    -65.00000
12    338.71000   -260.21000    -65.00000
12    285.74000   -242.63000    -65.00000
12    294.84000   -237.74000    -65.00000
12    280.55000   -227.98000    -65.00000
12    272.42000   -242.30000    -65.00000
12    269.50000   -143.67000    -66.00000
12    276.32000   -135.86000    -66.00000
12    269.82000   -128.04000    -66.00000
12    161.29000    -64.57000    -69.00000
12    161.94000    -51.55000    -69.00000
12    154.47000    -44.06000    -69.00000
12    161.62000    -38.85000    -69.00000
12    169.74000    -43.73000    -69.00000
12    173.97000    -53.50000    -69.00000
12    176.89000    -33.32000    -69.00000
12    184.04000    -20.30000    -69.00000
12    320.51000    -81.17000    -69.00000
12    311.74000    -86.70000    -69.00000
12    321.16000    -99.72000    -69.00000
12    345.86000   -142.37000    -69.00000
12    281.52000   -289.83000    -69.00000
12    278.27000   -278.76000    -69.00000
12    279.25000   -274.53000    -69.00000
12    191.84000   -253.37000    -69.00000
12    195.41000   -247.51000    -69.00000
12    191.51000   -236.12000    -69.00000
12    188.91000   -227.98000    -69.00000
12    160.32000   -119.25000    -69.00000
12    125.88000    -75.31000    -71.00000
12    114.83000    -71.73000    -71.00000
12    111.90000    -80.84000    -71.00000
12    104.43000    -57.08000    -71.00000
12    108.00000    -48.94000    -71.00000
12    181.77000    -45.69000    -71.00000
12    194.11000    -65.54000    -71.00000
12    198.34000    -17.04000    -71.00000
12    334.16000    -95.17000    -71.00000
12    341.31000   -113.40000    -71.00000
12    326.36000   -281.04000    -71.00000
12    334.48000   -277.46000    -71.00000
12    338.71000   -283.97000    -71.00000
12    321.16000   -303.17000    -71.00000
12    307.19000   -307.73000    -71.00000
12    298.09000   -287.55000    -71.00000
12    291.27000   -281.69000    -71.00000
12    253.58000   -314.24000    -71.00000
12    209.38000   -306.10000    -71.00000
12    204.51000   -294.71000    -71.00000
12    185.34000   -296.66000    -71.00000
12    151.87000   -250.11000    -71.00000
12    214.91000   -271.60000    -71.00000
12    199.64000   -277.46000    -71.00000
12    235.05000   -268.67000    -71.00000
12    242.53000   -269.32000    -71.00000
12    254.55000   -267.69000    -71.00000
12    225.31000   -105.58000    -71.00000
12    212.96000   -111.12000    -71.00000
12    209.71000   -115.02000    -71.00000
12    200.94000   -119.58000    -71.00000
12    220.11000   -110.79000    -71.00000
12    214.91000    -98.42000    -71.00000
12    226.93000    -93.54000    -71.00000
12    234.73000    -95.17000    -71.00000
12    249.03000    -87.35000    -71.00000
12    254.55000    -94.19000    -71.00000
12    263.97000    -96.14000    -71.00000
12    284.77000    -58.38000    -71.00000
12    276.65000    -62.94000    -71.00000
12    159.34000    -95.17000    -73.00000
12    146.02000    -53.17000    -73.00000
12    143.42000    -42.43000    -73.00000
12    125.23000    -35.92000    -73.00000
12    191.51000   -259.55000    -73.00000
12    201.59000   -267.04000    -73.00000
12    266.90000   -300.24000    -73.00000
12    265.60000   -310.66000    -73.00000
12    296.79000   -301.87000    -73.00000
12    298.09000   -309.36000    -73.00000
12    302.64000   -294.06000    -73.00000
12    284.77000   -271.27000    -73.00000
12    298.09000   -268.67000    -73.00000
12    296.14000   -259.88000    -73.00000
12    297.44000   -257.93000    -73.00000
12    279.57000   -265.41000    -73.00000
12    279.57000   -250.11000    -73.00000
12    288.34000   -239.05000    -73.00000
12    285.42000   -226.35000    -73.00000
12    275.67000   -224.07000    -73.00000
12    331.89000   -183.38000    -73.00000
12    345.21000   -169.71000    -73.00000
12    331.89000   -161.57000    -73.00000
12    317.26000   -152.78000    -73.00000
12    307.84000   -148.55000    -73.00000
12    305.57000   -143.02000    -73.00000
12    319.86000   -140.09000    -73.00000
12    344.23000   -261.83000    -73.00000
12    338.38000   -243.28000    -73.00000
12    157.72000    -74.33000    -78.00000
12    163.57000    -60.34000    -78.00000
12    164.87000    -52.52000    -78.00000
12    185.66000    -51.55000    -78.00000
12    194.76000    -44.06000    -78.00000
12    193.46000    -35.92000    -78.00000
12    212.63000    -35.60000    -78.00000
12    212.63000    -48.62000    -78.00000
12    188.91000   -253.04000    -78.00000
12    188.26000   -243.93000    -78.00000
12    192.16000   -240.02000    -78.00000
12    201.91000   -279.74000    -78.00000
12    195.74000   -303.17000    -78.00000
12    198.01000   -296.66000    -78.00000
12    271.77000   -298.29000    -78.00000
12    278.27000   -289.18000    -78.00000
12    279.57000   -281.36000    -78.00000
12    326.69000   -190.22000    -78.00000
12    323.76000   -200.63000    -78.00000
12    345.53000   -192.17000    -78.00000
12    348.78000   -182.41000    -78.00000
12    325.06000   -102.65000    -78.00000
12    321.16000    -85.40000    -78.00000
12    301.02000    -75.63000    -78.00000
12    104.43000    -54.15000    -80.00000
12    110.28000    -42.43000    -80.00000
12    114.83000    -39.18000    -80.00000
12    109.95000    -81.49000    -80.00000
12    125.55000    -88.33000    -80.00000
12    128.48000    -79.22000    -80.00000
12    133.02000    -71.08000    -80.00000
12    145.05000    -64.57000    -80.00000
12    143.42000    -33.97000    -80.00000
12    150.90000    -34.62000    -80.00000
12    156.42000    -39.50000    -80.00000
12    185.01000     -9.55000    -80.00000
12    195.41000    -19.32000    -80.00000
12    206.79000    -32.02000    -80.00000
12    242.53000   -127.72000    -80.00000
12    228.88000    -38.53000    -80.00000
12    207.11000    -62.61000    -80.00000
12    198.01000    -66.85000    -80.00000
12    207.76000    -46.34000    -80.00000
12    153.50000    -46.34000    -80.00000
12    150.25000    -57.73000    -80.00000
12    105.73000    -46.01000    -80.00000
12    100.86000    -61.64000    -80.00000
12    109.63000    -62.61000    -80.00000
12    319.54000    -96.79000    -80.00000
12    329.29000   -102.98000    -80.00000
12    336.43000   -113.72000    -80.00000
12    344.56000   -157.67000    -80.00000
12    339.03000   -185.99000    -80.00000
12    337.41000   -272.90000    -80.00000
12    327.01000   -282.34000    -80.00000
12    219.78000   -281.04000    -80.00000
12    221.41000   -270.30000    -80.00000
12    231.16000   -268.34000    -80.00000
12    237.65000   -274.53000    -80.00000
12    205.81000   -288.20000    -80.00000
12    189.56000   -293.08000    -80.00000
12    181.44000   -266.06000    -80.00000
12    152.52000   -251.09000    -80.00000
12    302.32000   -302.20000    -80.00000
12    264.62000   -317.50000    -80.00000
12    248.38000   -315.22000    -80.00000
12    213.61000   -123.16000    -80.00000
12    204.51000   -115.35000    -80.00000
12    231.16000   -143.34000    -80.00000
12    228.23000   -151.48000    -80.00000
12    255.53000   -158.97000    -80.00000
12    158.04000   -187.94000    -80.00000
12    165.52000   -195.10000    -80.00000
12    188.91000   -192.82000    -80.00000
12    193.46000   -184.03000    -80.00000
12    182.09000   -181.43000    -80.00000
12    225.96000   -104.28000    -80.00000
12    222.38000    -99.07000    -80.00000
12    268.52000    -58.06000    -80.00000
12    294.19000    -74.98000    -80.00000
12    312.71000    -97.44000    -80.00000
12    309.14000    -91.91000    -80.00000
12    310.11000    -81.82000    -80.00000
12    330.59000   -101.03000    -80.00000
12    338.71000   -136.83000    -80.00000
12    340.33000   -226.35000    -80.00000
12    343.91000   -220.49000    -80.00000
12    327.34000   -206.49000    -80.00000
12    339.68000   -201.29000    -80.00000
12    296.47000   -157.67000    -80.00000
12    115.48000    -90.28000    -86.00000
12    120.03000    -80.84000    -86.00000
12    118.73000    -70.43000    -86.00000
12    119.70000    -57.73000    -86.00000
12    122.63000    -50.24000    -86.00000
12    132.05000    -47.31000    -86.00000
12    134.97000    -40.48000    -86.00000
12    138.55000    -43.41000    -86.00000
12    137.57000    -60.34000    -86.00000
12    127.50000    -74.33000    -86.00000
12    150.90000    -76.61000    -86.00000
12    162.92000    -75.31000    -86.00000
12    166.82000    -62.61000    -86.00000
12    148.95000    -53.17000    -86.00000
12    162.92000    -45.04000    -86.00000
12    176.57000    -50.57000    -86.00000
12    177.54000    -61.31000    -86.00000
12    196.06000    -52.85000    -86.00000
12    197.69000    -45.69000    -86.00000
12    192.16000    -40.15000    -86.00000
12    192.49000    -28.76000    -86.00000
12    193.79000    -27.13000    -86.00000
12    185.99000    -60.01000    -86.00000
12    182.09000    -84.42000    -86.00000
12    163.89000    -99.40000    -86.00000
12    159.67000   -103.63000    -86.00000
12    196.71000   -296.66000    -86.00000
12    201.91000   -294.06000    -86.00000
12    180.14000   -293.73000    -86.00000
12    264.30000   -310.99000    -86.00000
12    247.40000   -291.78000    -86.00000
12    252.93000   -287.55000    -86.00000
12    290.62000   -267.04000    -86.00000
12    286.72000   -258.58000    -86.00000
12    294.52000   -255.32000    -86.00000
12    292.89000   -250.44000    -86.00000
12    290.62000   -243.93000    -86.00000
12    288.02000   -235.14000    -86.00000
12    293.54000   -225.70000    -86.00000
12    345.21000   -257.93000    -86.00000
12    341.96000   -248.16000    -86.00000
12    353.33000   -259.88000    -86.00000
12    349.43000   -267.04000    -86.00000
12    345.53000   -278.76000    -86.00000
12    299.07000   -291.13000    -86.00000
12    265.60000    -96.79000    -86.00000
12    324.41000    -93.54000    -86.00000
12    336.11000   -262.16000    -86.00000
12    295.82000   -294.39000    -86.00000
12    260.72000   -300.57000    -86.00000
12    254.23000   -312.94000    -86.00000
12    187.94000   -298.29000    -88.00000
12    179.17000   -288.20000    -88.00000
12    158.04000   -252.39000    -88.00000
12    148.62000   -252.72000    -88.00000
12    132.05000    -96.14000    -88.00000
12    124.90000    -82.80000    -88.00000
12    111.25000    -78.24000    -88.00000
12    105.08000    -85.73000    -88.00000
12    109.95000    -61.64000    -88.00000
12    105.73000    -39.18000    -88.00000
12    109.63000    -37.22000    -88.00000
12    199.64000    -35.92000    -88.00000
12    205.49000    -33.32000    -88.00000
12    316.94000   -146.92000    -88.00000
12    330.59000   -147.58000    -88.00000
12    306.22000    -91.59000    -88.00000
12    302.32000    -83.77000    -88.00000
12    339.68000   -161.25000    -88.00000
12    343.58000   -177.20000    -88.00000
12    330.91000   -180.78000    -88.00000
12    343.91000   -194.78000    -88.00000
12    354.31000   -196.73000    -88.00000
12    342.61000   -259.23000    -88.00000
12    336.76000   -275.18000    -88.00000
12    341.96000   -268.99000    -88.00000
12    300.04000   -319.45000    -88.00000
12    254.55000   -247.51000    -90.00000
12    226.93000   -269.65000    -90.00000
12    217.18000   -261.18000    -90.00000
12    237.65000   -275.18000    -90.00000
12    253.25000   -271.92000    -90.00000
12    204.51000    -65.22000    -92.00000
12    209.06000    -56.10000    -92.00000
12    176.89000   -239.05000    -92.00000
12    197.69000   -283.32000    -92.00000
12    196.39000   -290.48000    -92.00000
12    211.01000   -282.99000    -92.00000
12    221.73000   -278.43000    -92.00000
12    230.18000   -283.32000    -92.00000
12    330.91000   -242.63000    -92.00000
12    341.63000   -231.88000    -92.00000
12    346.51000   -221.47000    -92.00000
12    335.13000   -199.98000    -92.00000
12    146.67000    -70.10000    -94.00000
12    167.47000    -55.13000    -94.00000
12    127.83000    -57.41000    -94.00000
12    148.30000    -57.73000    -94.00000
12    157.72000    -52.85000    -94.00000
12    174.29000    -59.36000    -94.00000
12    193.46000    -47.97000    -94.00000
12    299.39000   -292.43000    -94.00000
12    268.85000   -310.01000    -94.00000
12    278.27000   -314.24000    -94.00000
12    278.27000   -296.66000    -94.00000
12    264.62000   -294.39000    -94.00000
12    277.30000   -286.90000    -94.00000
12    286.72000   -289.18000    -94.00000
12    290.94000   -281.36000    -94.00000
12    300.37000   -277.46000    -94.00000
12    289.97000   -260.53000    -94.00000
12    344.56000   -283.64000    -94.00000
12    353.33000   -260.21000    -94.00000
12    199.64000   -305.45000    -94.00000
12    235.38000   -313.92000    -94.00000
12    263.97000   -310.34000    -94.00000
12    173.32000   -205.84000    -96.00000
12    157.40000   -248.49000    -96.00000
12    174.62000   -247.18000    -96.00000
12    320.51000    -97.12000    -96.00000
12    323.44000    -90.28000    -96.00000
12    337.73000   -161.90000    -96.00000
12    333.83000   -179.48000    -96.00000
12    122.63000    -88.00000    -96.00000
12    111.58000    -83.12000    -96.00000
12    110.60000    -73.03000    -96.00000
12    109.63000    -65.22000    -96.00000
12    104.43000    -60.34000    -96.00000
12    104.43000    -52.85000    -96.00000
12    115.15000    -60.01000    -96.00000
12    108.00000    -42.76000    -96.00000
12    176.57000    -49.59000    -98.00000
12    169.42000    -69.12000    -98.00000
12    199.64000    -36.90000    -98.00000
12    279.90000    -80.84000    -98.00000
12    172.34000   -281.36000    -98.00000
12    177.87000   -279.74000    -98.00000
12    300.37000   -328.56000    -98.00000
12    308.16000   -316.19000    -98.00000
12    302.64000   -305.78000    -98.00000
12    340.01000   -279.74000    -98.00000
12    340.66000   -267.37000    -98.00000
12    341.63000   -258.90000    -98.00000
12    354.96000   -251.74000    -98.00000
12    349.76000   -195.10000    -98.00000
12    232.13000   -272.25000   -100.00000
12    230.83000   -278.11000   -100.00000
12    237.00000   -280.06000   -100.00000
12    192.81000   -293.08000   -100.00000
12    301.99000    -88.33000   -100.00000
12    136.27000    -93.86000   -100.00000
12    144.40000    -82.47000   -100.00000
12    205.49000    -58.06000   -100.00000
12    207.76000    -44.38000   -100.00000
12    216.86000    -50.57000   -100.00000
12    164.54000    -92.56000   -100.00000
12    186.96000   -138.46000   -100.00000
12    177.54000   -147.58000   -100.00000
12    197.36000   -189.57000   -100.00000
12    210.36000   -184.03000   -100.00000
12    221.73000   -169.06000   -100.00000
12    254.55000   -153.76000   -100.00000
12    276.32000   -148.88000   -100.00000
12    273.72000   -172.31000   -100.00000
12    273.07000   -184.03000   -100.00000
12    336.43000   -203.24000   -100.00000
12    338.71000   -215.93000   -100.00000
12    296.47000   -231.23000   -100.00000
12    147.65000   -228.96000   -100.00000
12    268.85000   -296.01000   -103.00000
12    279.90000   -286.90000   -103.00000
12    290.62000   -295.04000   -103.00000
12    293.54000   -293.73000   -103.00000
12    297.77000   -282.34000   -103.00000
12    305.24000   -275.83000   -103.00000
12    292.89000   -275.18000   -103.00000
12    279.90000   -281.36000   -103.00000
12    271.45000   -276.48000   -103.00000
12    271.77000   -263.13000   -103.00000
12    282.17000   -253.37000   -103.00000
12    288.02000   -255.00000   -103.00000
12    157.07000    -59.68000   -103.00000
12    163.24000    -51.22000   -103.00000
12     97.28000    -77.59000   -106.00000
12    125.23000    -61.64000   -106.00000
12    106.06000    -40.15000   -106.00000
12    135.30000    -56.10000   -106.00000
12    141.47000    -42.76000   -106.00000
12    145.37000    -48.94000   -106.00000
12    147.32000    -54.48000   -106.00000
12    173.32000    -43.41000   -106.00000
12    196.39000    -39.50000   -106.00000
12    194.44000    -56.10000   -106.00000
12    307.84000   -104.61000   -106.00000
12    315.64000   -102.33000   -106.00000
12    288.02000    -82.15000   -106.00000
12    276.97000    -82.15000   -106.00000
12    324.74000   -166.46000   -106.00000
12    340.01000   -176.87000   -106.00000
12    344.88000   -168.41000   -106.00000
12    341.63000   -162.55000   -106.00000
12    343.26000   -179.80000   -106.00000
12    340.01000   -196.40000   -106.00000
12    334.81000   -237.74000   -106.00000
12    342.28000   -247.18000   -106.00000
12    349.76000   -255.65000   -106.00000
12    341.63000   -266.06000   -106.00000
12    340.66000   -279.41000   -106.00000
12    365.68000   -304.80000   -106.00000
12    232.45000   -281.04000   -108.00000
12    223.03000   -273.88000   -108.00000
12    231.16000   -269.97000   -108.00000
12    141.47000   -230.58000   -108.00000
12    182.09000   -285.27000   -108.00000
12    176.57000   -271.92000   -108.00000
12    190.54000   -268.99000   -108.00000
12    201.59000   -281.36000   -108.00000
12    196.39000   -290.15000   -108.00000
12    219.78000   -292.11000   -108.00000
12    240.90000   -311.96000   -108.00000
12    271.12000   -312.61000   -108.00000
12    262.35000   -300.57000   -108.00000
12    262.02000   -288.85000   -108.00000
12    291.59000   -308.71000   -108.00000
12    300.04000   -304.15000   -108.00000
12    300.04000   -313.92000   -108.00000
12    296.14000   -320.75000   -108.00000
12    296.79000   -321.40000   -108.00000
12    304.27000    -88.00000   -108.00000
12    318.24000    -95.82000   -108.00000
12    326.36000    -99.40000   -108.00000
12    205.81000    -56.10000   -108.00000
12    206.14000    -44.06000   -108.00000
12    185.01000    -48.29000   -108.00000
12    173.32000    -61.96000   -108.00000
12    109.30000    -57.41000   -108.00000
12    109.30000    -72.71000   -108.00000
12    151.87000   -197.05000   -111.00000
12    145.70000   -194.45000   -111.00000
12    160.97000   -179.80000   -111.00000
12    172.34000   -194.45000   -111.00000
12    180.14000   -208.45000   -111.00000
12    167.47000   -211.70000   -111.00000
12    178.19000   -201.94000   -111.00000
12    272.75000   -277.13000   -111.00000
12    277.95000   -283.32000   -111.00000
12    286.72000   -283.32000   -111.00000
12    279.25000   -264.44000   -111.00000
12    157.07000    -55.45000   -111.00000
12    222.71000    -40.48000   -111.00000
12    217.51000    -34.62000   -111.00000
12    268.52000   -151.16000   -111.00000
12    288.99000   -164.83000   -111.00000
12    287.69000   -240.02000   -113.00000
12    297.77000   -249.79000   -113.00000
12    330.59000   -226.35000   -113.00000
12    312.39000   -191.52000   -113.00000
12    156.10000    -99.72000   -113.00000
12    141.80000    -95.17000   -113.00000
12    139.52000    -86.05000   -113.00000
12    153.50000    -78.24000   -113.00000
12    181.12000    -78.56000   -113.00000
12    115.48000    -66.19000   -117.00000
12    124.90000    -52.85000   -117.00000
12    124.25000    -48.29000   -117.00000
12    113.85000    -45.04000   -117.00000
12    132.38000    -51.55000   -117.00000
12    141.80000    -58.38000   -117.00000
12    137.25000    -65.87000   -117.00000
12    162.59000    -59.36000   -117.00000
12    180.14000    -58.38000   -117.00000
12    179.82000    -43.41000   -117.00000
12    191.84000    -39.50000   -117.00000
12    197.69000    -39.18000   -117.00000
12    201.26000    -50.57000   -117.00000
12    192.49000    -55.78000   -117.00000
12    103.46000    -36.25000   -117.00000
12    109.95000    -29.41000   -117.00000
12    156.10000   -255.00000   -117.00000
12    143.10000   -241.00000   -117.00000
12    181.77000   -290.80000   -117.00000
12    197.36000   -287.22000   -117.00000
12    191.84000   -274.53000   -117.00000
12    204.19000   -280.39000   -117.00000
12    215.23000   -287.22000   -117.00000
12    210.03000   -271.27000   -117.00000
12    185.99000   -250.44000   -117.00000
12    176.57000   -238.72000   -117.00000
12    194.76000   -235.47000   -117.00000
12    199.64000   -230.91000   -117.00000
12    226.28000   -270.62000   -117.00000
12    235.70000   -287.87000   -117.00000
12    235.05000   -272.58000   -117.00000
12    236.68000   -262.81000   -117.00000
12    248.38000   -295.04000   -117.00000
12    251.63000   -292.43000   -117.00000
12    267.22000   -293.41000   -117.00000
12    267.22000   -283.97000   -117.00000
12    262.35000   -275.83000   -117.00000
12    267.55000   -263.13000   -117.00000
12    280.22000   -253.69000   -117.00000
12    285.42000   -249.79000   -117.00000
12    295.82000   -262.16000   -117.00000
12    296.14000   -272.58000   -117.00000
12    300.37000   -298.62000   -117.00000
12    302.64000   -311.96000   -117.00000
12    294.19000   -316.19000   -117.00000
12    274.70000   -324.33000   -117.00000
12    268.85000   -310.34000   -117.00000
12    268.52000   -297.97000   -117.00000
12    328.96000   -289.50000   -117.00000
12    341.31000   -280.71000   -117.00000
12    345.21000   -266.72000   -117.00000
12    341.96000   -255.32000   -117.00000
12    334.81000   -249.14000   -117.00000
12    351.71000   -243.28000   -117.00000
12    346.18000   -235.14000   -117.00000
12    338.06000   -229.61000   -117.00000
12    334.48000   -208.12000   -117.00000
12    340.33000   -195.10000   -117.00000
12    340.66000   -177.20000   -117.00000
12    338.06000   -172.64000   -117.00000
12    336.11000   -155.06000   -117.00000
12    320.84000    -95.17000   -117.00000
12    291.59000    -77.91000   -117.00000
12    272.42000    -80.19000   -117.00000
12    157.07000   -183.06000   -119.00000
12    169.42000   -193.15000   -119.00000
12    148.95000   -197.71000   -119.00000
12    186.64000   -202.59000   -119.00000
12    221.41000    -43.41000   -119.00000
12    223.03000    -37.87000   -119.00000
12    123.93000    -76.94000   -122.00000
12    116.13000    -87.35000   -122.00000
12    184.69000   -281.69000   -128.00000
12    163.24000   -284.62000   -128.00000
12    165.84000   -273.88000   -128.00000
12    275.02000   -292.43000   -128.00000
12    263.00000   -277.13000   -128.00000
12    286.72000   -258.90000   -128.00000
12    297.77000   -282.34000   -128.00000
12    314.99000   -295.69000   -128.00000
12    336.76000   -246.53000   -128.00000
12    336.43000   -203.24000   -128.00000
12    333.18000   -170.04000   -128.00000
12    323.76000   -105.58000   -128.00000
12    111.25000    -72.71000   -128.00000
12    121.65000    -52.52000   -128.00000
12    132.05000    -46.34000   -128.00000
12    177.87000   -242.30000   -128.00000
12    188.26000   -249.79000   -128.00000
12    173.32000   -201.61000   -128.00000
12    160.64000   -191.52000   -128.00000
12    155.12000   -174.27000   -128.00000
12    161.94000   -162.55000   -128.00000
12    282.49000    -97.77000   -128.00000
12    296.79000   -304.48000   -132.00000
12    265.60000   -302.85000   -132.00000
12    219.78000   -297.31000   -132.00000
12    125.55000    -70.10000   -136.00000
12    118.40000    -74.33000   -136.00000
12    168.44000   -273.23000   -139.00000
12    179.49000   -269.65000   -139.00000
12    133.35000    -64.89000   -149.00000
12    181.77000    -22.90000   -149.00000
12    171.37000    -14.44000   -149.00000
12    331.89000   -219.52000   -149.00000
12    319.21000   -288.85000   -149.00000
12    222.06000   -273.55000   -149.00000
12    176.57000   -254.35000   -149.00000
12    162.92000   -253.37000   -149.00000
12    149.27000   -163.85000   -149.00000
12    224.33000    -35.60000   -155.00000
12    236.35000    -43.73000   -155.00000
12    154.47000   -197.71000   -134.00000
12    141.15000   -179.48000   -134.00000
12    187.94000   -294.06000   -129.00000
12    178.52000   -289.50000   -129.00000
12    194.11000   -279.74000   -129.00000
12    296.79000   -315.22000   -129.00000
12    304.27000   -310.99000   -129.00000
12    299.72000   -300.24000   -129.00000
12    332.21000   -277.78000   -129.00000
12    351.71000   -275.50000   -129.00000
12    352.03000   -257.93000   -129.00000
12    353.66000   -245.56000   -129.00000
12    105.08000    -37.55000   -126.00000
12    110.93000    -29.41000   -126.00000
12    156.42000   -262.81000   -124.00000
12    165.19000   -264.11000   -124.00000
12    288.34000   -135.53000   -124.00000
12    255.85000    -68.15000   -124.00000
12    242.53000    -53.17000   -124.00000
12    240.90000    -42.76000   -124.00000
12    199.31000   -198.36000   -111.00000
12    225.63000   -201.94000   -111.00000
12    324.09000   -226.03000   -104.00000
12    246.43000   -287.55000   -104.00000
12    244.48000   -279.74000   -104.00000
12    213.93000   -280.06000   -104.00000
12    288.02000   -318.80000   -102.00000
12    320.51000   -311.31000   -102.00000
12    344.23000   -282.99000   -102.00000
12    335.78000   -246.53000   -102.00000
12    329.61000   -186.64000    -96.00000
12    347.48000   -174.27000    -96.00000
12    268.52000    -95.82000    -96.00000
12    135.95000    -63.27000    -96.00000
12    130.75000    -48.62000    -96.00000
12    140.50000    -43.41000    -96.00000
12    107.03000    -31.36000    -96.00000
12    121.33000    -79.87000    -96.00000
12    101.83000    -75.96000    -93.00000
12    211.33000    -31.36000    -90.00000
12    186.31000   -249.46000    -86.00000
12    194.11000    -81.17000    -79.00000
12    253.58000   -244.91000    -79.00000
12    227.58000   -252.39000    -79.00000
12    224.33000   -266.06000    -79.00000
12    214.58000   -259.23000    -79.00000
12    209.71000   -283.97000    -79.00000
12    189.89000   -275.18000    -79.00000
12    341.31000   -150.50000    -77.00000
12    332.86000   -117.95000    -77.00000
12    162.27000    -36.90000    -77.00000
12    161.94000    -28.11000    -77.00000
12    171.04000    -42.11000    -77.00000
12    182.74000    -33.32000    -77.00000
12    193.14000    -28.11000    -77.00000
12    197.69000    -37.22000    -77.00000
12    277.62000   -159.94000    -75.00000
12    285.74000   -161.57000    -75.00000
12    273.07000   -149.85000    -75.00000
12    277.30000   -144.97000    -75.00000
12    286.07000   -137.81000    -75.00000
12    292.24000   -135.86000    -75.00000
12    197.04000   -175.90000    -68.00000
12    189.24000   -194.78000    -68.00000
12    203.21000   -185.01000    -68.00000
12    267.55000    -92.56000    -62.00000
12    145.70000    -89.96000    -64.00000
12    196.06000    -35.60000    -64.00000
12    340.98000   -138.13000    -64.00000
12    295.17000   -302.85000    -64.00000
12    219.46000   -295.04000    -64.00000
12    269.82000   -153.76000    -67.00000
12    238.30000    -17.69000    -67.00000
12    146.02000    -62.29000    -67.00000
12    293.22000   -228.30000    -67.00000
12    332.21000   -226.35000    -67.00000
12    348.78000   -238.40000    -67.00000
12    297.12000   -155.71000    -69.00000
12    307.84000   -132.93000    -69.00000
12    327.01000    -88.66000    -69.00000
12    318.24000    -62.29000    -69.00000
12    305.89000    -62.29000    -69.00000
12    224.98000   -306.10000    -75.00000
12    214.26000   -293.08000    -75.00000
12    312.06000   -296.66000    -77.00000
12    315.31000   -290.48000    -77.00000
12    290.94000   -316.85000    -77.00000
12    312.39000   -314.57000    -77.00000
12    158.37000   -248.81000    -79.00000
12    185.99000   -300.90000    -79.00000
12    193.79000   -281.36000    -79.00000
12    196.39000   -273.55000    -79.00000
12    166.49000    -86.05000    -79.00000
12    130.10000    -91.26000    -79.00000
12    136.92000    -78.89000    -79.00000
12    155.45000    -67.17000    -79.00000
12    216.21000    -41.78000    -79.00000
12    297.44000    -64.57000    -79.00000
12    276.97000    -54.80000    -79.00000
12    207.76000   -174.92000    -81.00000
12    216.86000   -170.04000    -81.00000
12    180.79000   -141.39000    -81.00000
12    175.27000   -133.90000    -81.00000
12    239.28000   -322.71000    -83.00000
12     96.31000    -71.08000    -86.00000
12    175.27000   -270.62000    -89.00000
12    174.29000   -265.74000    -89.00000
12    158.37000   -192.50000    -89.00000
12    152.20000   -184.36000    -89.00000
12    246.43000   -282.99000    -91.00000
12    242.85000   -275.83000    -91.00000
12    319.86000   -116.00000    -94.00000
12    330.26000   -104.61000    -94.00000
12    333.51000    -99.07000    -94.00000
12    184.69000    -55.78000    -94.00000
12    184.36000    -49.27000    -94.00000
12    314.66000   -152.46000    -98.00000
12    311.74000   -143.67000    -98.00000
12    339.68000   -152.78000    -98.00000
12    268.52000   -327.91000    -98.00000
12    259.10000   -315.87000    -98.00000
12    244.15000   -319.12000    -98.00000
12    241.88000   -309.03000    -98.00000
12    161.62000   -180.13000   -100.00000
12    151.87000   -187.29000   -100.00000
12    158.37000   -192.17000   -100.00000
12    177.22000   -206.49000   -100.00000
12    138.55000   -193.47000   -100.00000
12    142.12000   -191.85000   -100.00000
12    123.93000   -126.09000   -100.00000
12    218.81000   -254.67000   -103.00000
12    226.61000   -248.16000   -103.00000
12    183.71000   -245.56000   -103.00000
12    184.36000   -240.02000   -103.00000
12    175.59000   -239.70000   -103.00000
12    202.56000    -72.05000   -103.00000
12    191.19000    -66.19000   -103.00000
12    214.26000    -63.59000   -103.00000
12    219.78000    -58.38000   -103.00000
12    275.02000    -72.71000   -103.00000
12    320.84000   -117.30000   -103.00000
12    371.53000   -306.10000   -103.00000
12    318.24000   -307.41000   -103.00000
12    232.45000   -312.61000   -103.00000
12    109.63000    -80.52000   -106.00000
12    103.78000    -73.03000   -106.00000
12    113.85000    -63.59000   -106.00000
12    109.63000    -30.39000   -106.00000
12    227.26000   -256.95000    -92.00000
12    216.86000   -255.00000    -92.00000
12    249.68000   -265.41000    -92.00000
12    233.43000   -254.02000    -92.00000
12    222.38000   -250.77000    -92.00000
12    251.30000   -289.50000    -92.00000
12    195.41000   -300.57000    -92.00000
12    287.37000   -163.85000    -34.00000
12    297.44000   -158.97000    -34.00000
12    281.20000   -149.20000    -34.00000
12    285.74000   -141.72000    -34.00000
12    294.84000   -132.60000    -34.00000
12    308.49000   -114.37000    -34.00000
12    296.47000   -116.00000    -34.00000
12    303.29000   -110.47000    -34.00000
12    309.46000   -102.98000    -34.00000
12    320.84000   -205.52000    -34.00000
12    333.51000   -199.66000    -34.00000
12    153.50000    -89.96000    -83.00000
12    156.42000    -93.86000    -83.00000
12    171.69000    -74.01000    -83.00000
12    184.04000    -74.66000    -83.00000
12    323.11000   -185.01000    -86.00000
12    334.16000   -280.39000    -86.00000
12    297.12000   -273.23000    -86.00000
12    306.87000   -263.46000    -86.00000
12    299.39000   -319.45000    -86.00000
12    273.40000   -314.24000    -86.00000
12    200.94000   -304.80000    -86.00000
12    210.03000   -164.83000    -88.00000
12    222.71000   -102.33000    -89.00000
12    195.09000    -67.50000    -89.00000
12    185.01000   -243.28000    -89.00000
12    106.71000    -94.52000    -91.00000
12    195.74000   -263.46000    -91.00000
12    202.89000   -262.81000    -91.00000
12    161.94000    -82.80000    -93.00000
12    182.74000    -41.78000    -93.00000
12    361.45000   -246.86000    -93.00000
12    337.73000   -252.72000    -93.00000
12    236.35000    -88.66000    -39.00000
12    247.08000    -89.96000    -39.00000
12    250.00000    -95.82000    -39.00000
12    259.42000   -101.03000    -39.00000
12    228.88000    -88.66000    -39.00000
12    278.60000    -76.29000    -39.00000
12    280.55000    -66.85000    -39.00000
12    284.44000    -53.17000    -39.00000
12    266.90000    -37.55000    -39.00000
12    305.24000    -56.43000    -39.00000
12    128.15000    -96.79000   -111.00000
12    125.23000    -88.00000   -111.00000
12    129.45000   -113.07000   -114.00000
12    183.71000   -183.38000    -94.00000
12    184.36000   -175.57000    -94.00000
12    179.49000   -199.33000    -94.00000
12    188.91000   -206.17000    -94.00000
12    164.54000   -213.33000    -94.00000
12    164.54000   -202.26000    -94.00000
12    155.77000    -60.99000    -94.00000
12    159.02000    -57.08000    -94.00000
12    155.45000    -65.87000    -94.00000
12    162.59000    -67.82000    -94.00000
12    169.42000    -60.99000    -94.00000
12    182.09000    -69.45000    -94.00000
12    189.89000    -62.61000    -94.00000
12    196.71000    -54.15000    -94.00000
12    191.19000    -31.36000    -94.00000
12    344.56000   -249.14000    -94.00000
12    308.81000   -286.25000    -96.00000
12    145.70000   -104.28000    -96.00000
12    156.10000    -99.40000    -96.00000
12    128.48000    -92.56000    -96.00000
12     99.88000    -89.63000    -96.00000
12    146.35000    -51.22000    -98.00000
12    348.78000   -271.27000   -101.00000
12    333.18000   -280.06000   -101.00000
12    134.97000    -70.75000   -105.00000
12    136.60000    -78.56000   -105.00000
12    119.05000    -85.08000   -105.00000
12    110.60000    -92.24000   -105.00000
12    157.40000   -229.28000   -101.00000
12    185.66000    -18.34000    -83.00000
12    135.62000    -14.11000    -83.00000
12    113.20000    -31.04000    -83.00000
12     99.23000    -50.57000    -83.00000
12     94.68000    -60.01000    -83.00000
12    105.73000    -71.73000    -83.00000
12    185.34000   -108.19000    -83.00000
12    179.17000   -112.09000    -83.00000
12    248.70000    -79.22000    -83.00000
12    353.98000   -171.99000    -83.00000
12    348.78000   -166.78000    -83.00000
12    362.75000   -241.33000    -83.00000
12    358.53000   -249.14000    -83.00000
12    350.41000   -235.47000    -83.00000
12    353.01000   -228.63000    -83.00000
12    339.36000   -239.05000    -83.00000
12    332.21000   -290.15000    -83.00000
12    300.37000   -307.41000    -83.00000
12    138.55000    -90.61000    -89.00000
12    142.77000    -83.45000    -89.00000
12    132.70000    -74.33000    -89.00000
12    145.37000    -45.69000    -89.00000
12    150.57000    -41.13000    -89.00000
12    112.88000    -44.71000    -89.00000
12    268.20000   -282.02000    -89.00000
12    273.07000   -268.02000    -89.00000
12    287.69000   -289.18000    -83.00000
12    291.92000   -279.74000    -83.00000
12    294.19000   -263.13000    -96.00000
12    301.99000   -252.39000    -96.00000
12    315.64000   -245.23000    -96.00000
12    322.79000   -236.77000    -96.00000
12    329.29000   -231.88000    -96.00000
12    330.91000   -224.40000    -96.00000
12    157.07000   -252.72000   -104.00000
12    143.42000   -222.44000   -115.00000
12    141.80000   -206.17000   -115.00000
12    111.90000    -71.40000   -117.00000
12    108.98000    -79.54000   -117.00000
12    100.21000    -77.59000   -117.00000
12    121.65000    -61.96000   -117.00000
12    170.39000    -53.83000   -117.00000
12    271.77000    -88.66000   -119.00000
12    272.42000   -245.56000    -78.00000
12    272.42000   -237.09000    -78.00000
12    263.00000   -231.23000    -78.00000
12    260.72000   -242.95000    -78.00000
12    263.65000   -252.07000    -78.00000
12    265.92000   -262.16000    -78.00000
12    265.27000   -270.30000    -78.00000
12    257.80000   -272.58000    -78.00000
12    250.98000   -257.28000    -78.00000
12    286.39000   -257.93000    -78.00000
12    295.17000   -251.74000    -78.00000
12    293.22000   -243.28000    -78.00000
12    294.52000   -237.09000    -78.00000
12    333.18000   -227.33000    -78.00000
12    324.74000   -224.07000    -78.00000
12    338.71000   -220.82000    -78.00000
12    201.59000   -247.51000    -59.00000
12    328.31000   -209.75000    -67.00000
12    336.76000   -199.33000    -67.00000
12    341.96000   -193.80000    -67.00000
12    353.98000   -189.24000    -67.00000
12    352.03000   -188.92000    -67.00000
12    348.13000   -185.34000    -67.00000
12    339.03000   -271.60000    -67.00000
12    135.62000    -60.34000    -50.00000
12    144.07000    -55.45000    -50.00000
12    122.63000    -47.31000    -50.00000
12    126.20000    -46.99000    -50.00000
12    144.07000    -28.11000    -50.00000
12    153.82000    -22.25000    -50.00000
12    193.46000    -21.92000    -50.00000
12    210.36000   -213.33000    -43.00000
12    204.84000   -227.98000    -43.00000
12    212.31000   -237.42000    -43.00000
12    206.79000   -250.44000    -43.00000
12    257.80000   -290.15000    -43.00000
12    228.56000   -295.36000    -43.00000
12    228.88000   -282.02000    -43.00000
12    291.92000   -105.58000    -39.00000
12    216.21000    -71.73000    -36.00000
12    220.43000    -52.52000    -36.00000
12    200.94000    -65.87000    -36.00000
12    352.68000   -238.07000    -24.00000
12    332.53000   -229.93000    -24.00000
12    347.16000   -194.78000    -24.00000
12    244.48000   -279.41000    -23.00000
12    249.35000   -256.95000    -23.00000
12    312.71000   -191.19000    -25.00000
12    317.59000   -193.47000    -25.00000
12    330.91000   -150.50000    -25.00000
12    265.27000   -137.16000    -28.00000
12    249.03000   -141.72000    -28.00000
12    213.61000   -110.14000    -30.00000
12    199.64000   -108.84000    -30.00000
12    229.53000    -82.15000    -30.00000
12    178.52000    -69.12000    -30.00000
12    185.66000    -62.94000    -30.00000
12    177.87000    -50.90000    -30.00000
12    181.77000    -38.85000    -30.00000
12    158.04000    -25.50000    -30.00000
12    169.42000   -148.23000    -32.00000
12    244.48000   -242.95000    -32.00000
12    251.30000   -166.78000    -38.00000
12    256.83000   -175.24000    -38.00000
12    239.60000   -203.24000    -38.00000
12    319.86000   -241.33000    -38.00000
12    283.79000   -206.49000    -44.00000
12    292.24000   -206.82000    -44.00000
12    303.29000   -206.17000    -44.00000
12    274.37000   -215.61000    -44.00000
12    159.34000    -72.71000    -46.00000
12    157.72000    -60.99000    -46.00000
12    175.59000    -61.31000    -46.00000
12    320.51000    -66.19000    -53.00000
12    334.48000    -94.19000    -46.00000
12    294.52000   -219.84000    -52.00000
12    283.47000   -219.19000    -52.00000
12    273.07000   -212.35000    -52.00000
12    280.55000   -198.68000    -52.00000
12    294.52000   -205.52000    -52.00000
12    274.37000   -145.30000    -54.00000
12    282.49000   -142.04000    -54.00000
12    236.35000    -27.78000    -36.00000
12    197.69000    -16.72000    -36.00000
12    193.14000    -91.59000    -36.00000
12    356.26000   -206.17000    -38.00000
12    358.85000   -217.56000    -38.00000
12    350.08000   -227.65000    -38.00000
12    345.21000   -231.23000    -38.00000
12    303.94000   -244.58000    -38.00000
12    203.86000   -255.65000    -38.00000
12    181.44000   -153.76000    -38.00000
12    176.57000   -144.32000    -38.00000
12    186.64000   -143.02000    -38.00000
12    169.09000    -83.12000    -41.00000
12    173.32000    -18.34000    -42.00000
12    141.47000    -58.71000    -40.00000
12    330.59000   -165.15000    -47.00000
12    278.27000   -241.33000    -47.00000
12    283.14000   -235.14000    -47.00000
12    293.54000   -242.30000    -47.00000
12    322.79000   -242.63000    -47.00000
12    321.81000   -273.88000    -44.00000
12    312.06000   -282.67000    -44.00000
12    338.06000   -252.72000    -44.00000
12    247.40000   -298.29000    -47.00000
12    233.10000   -264.44000    -47.00000
12    137.57000   -201.94000    -47.00000
12    251.63000    -77.91000     -2.00000
12    265.92000    -75.31000     -2.00000
12    260.40000    -83.45000     -2.00000
12    231.48000    -59.36000     -2.00000
12    194.11000    -89.96000     -2.00000
12    193.46000    -98.10000     -2.00000
12    204.51000   -210.73000    -35.00000
12    204.19000   -194.45000    -35.00000
12    214.91000   -186.64000    -35.00000
12    219.13000   -182.73000    -35.00000
12    223.03000   -173.29000    -35.00000
12    224.01000   -166.78000    -35.00000
12    242.85000   -236.44000    -41.00000
12    251.63000   -240.35000    -41.00000
12    243.50000   -244.58000    -41.00000
12    259.10000   -249.14000    -41.00000
12    278.92000   -244.25000    -41.00000
12    285.42000   -303.83000    -59.00000
12    212.63000    -17.37000    -47.00000
12    252.60000   -104.61000    -17.00000
12    247.40000    -98.42000    -17.00000
12    198.01000    -73.36000    -19.00000
12    276.00000   -226.68000    -23.00000
12    268.20000   -236.44000    -23.00000
12    269.17000   -243.28000    -23.00000
12    274.37000   -257.93000    -23.00000
12    270.15000   -268.34000    -23.00000
12    253.90000   -245.56000    -23.00000
12    230.83000   -256.62000    -23.00000
12    310.11000   -272.25000    -23.00000
12    288.34000   -127.07000    -26.00000
12    282.49000   -112.09000    -26.00000
12    200.61000    -59.03000    -31.00000
12    198.99000    -51.55000    -31.00000
12    250.65000   -135.21000    -39.00000
12    244.48000   -128.04000    -39.00000
12    244.80000   -116.33000    -39.00000
12    253.90000   -110.14000    -39.00000
12    313.36000    -83.12000    -41.00000
12    158.04000   -131.95000    -64.00000
12    272.10000   -259.88000    -46.00000
12    265.27000   -267.69000    -46.00000
12    335.78000   -241.98000    -44.00000
12    336.43000   -234.49000    -44.00000
12    349.11000   -203.89000    -44.00000
12    340.33000   -187.61000    -44.00000
12    327.66000   -278.43000    -43.00000
12    290.62000   -269.32000    -43.00000
12    296.79000   -268.67000    -43.00000
12    211.33000   -281.36000    -43.00000
12    245.13000   -183.71000     -6.00000
12    240.90000   -196.08000     -6.00000
12    259.75000   -224.07000     -6.00000
12    265.27000   -225.05000     -6.00000
12    268.20000   -218.86000     -6.00000
12    285.42000   -198.68000     -6.00000
12    315.96000   -241.98000      1.00000
12    286.39000   -238.40000      1.00000
12    280.87000   -227.33000      1.00000
12    294.84000   -192.82000      1.00000
12    303.62000   -192.82000      1.00000
12    315.64000   -202.91000    -55.00000
12    321.81000   -194.45000    -55.00000
12    336.43000   -215.28000    -68.00000
12    340.33000   -227.98000    -68.00000
12    312.06000   -251.42000    -85.00000
12    317.59000   -244.58000    -85.00000
12    306.54000   -237.09000    -85.00000
12    127.50000   -105.91000    -92.00000
12     98.58000    -46.34000    -92.00000
12    179.82000   -290.48000    -97.00000
12    257.80000   -330.84000    -97.00000
12    296.47000   -321.08000    -97.00000
12    293.22000   -304.15000    -97.00000
12    333.51000   -286.90000    -97.00000
11    211.98000    -97.37000     -3.00000
11    194.11000   -111.70000     -3.00000
11    199.96000   -118.53000     -3.00000
11    126.52000   -145.22000     -4.00000
11    237.32000   -147.50000     -3.00000
11    243.82000   -145.88000     -3.00000
11    254.54000   -114.95000     -3.00000
11    249.02000   -119.51000     -3.00000
11    246.10000   -109.42000     -3.00000
11    262.99000   -130.58000     -3.00000
11    256.49000   -145.88000     -3.00000
11    265.92000   -112.35000     -4.00000
11    275.67000   -110.39000     -4.00000
11    283.79000   -127.65000     -4.00000
11    278.59000   -131.88000     -4.00000
11    271.12000   -138.06000     -4.00000
11    330.90000   -179.08000     -4.00000
11    327.33000   -187.22000     -4.00000
11    314.66000   -221.40000     -4.00000
11    308.48000   -228.88000     -3.00000
11    311.08000   -211.96000     -3.00000
11    206.13000    -74.91000     -3.00000
11    205.48000    -68.40000     -3.00000
11    214.90000    -75.56000     -3.00000
11    225.95000    -68.40000     -3.00000
11    216.85000   -104.53000     -4.00000
11    228.22000   -104.53000     -4.00000
11    229.85000    -97.70000     -4.00000
11    174.61000    -66.12000     -4.00000
11    176.56000    -41.06000     -4.00000
11    287.69000   -183.96000     -4.00000
11    283.46000   -174.52000     -4.00000
11    268.19000   -196.01000     -3.00000
11    262.99000   -195.03000     -3.00000
11    261.04000   -213.26000     -3.00000
11    314.66000   -204.80000     -3.00000
11    322.46000   -196.01000     -3.00000
11    336.43000   -188.84000     -3.00000
11    335.45000   -182.01000     -3.00000
11    344.88000   -182.66000     -3.00000
11    352.68000   -194.38000     -3.00000
11    272.42000   -120.49000     -7.00000
11    256.49000   -119.83000     -7.00000
11    288.99000    -81.75000     -7.00000
11    266.89000    -74.26000     -7.00000
11    269.82000    -84.03000     -7.00000
11    268.84000    -64.17000     -7.00000
11    183.71000    -63.84000     -9.00000
11    203.85000    -59.61000     -9.00000
11    198.33000    -73.61000     -9.00000
11    198.66000    -83.05000     -9.00000
11    201.58000    -90.54000     -9.00000
11    188.91000    -92.82000     -9.00000
11    184.36000    -93.14000     -9.00000
11    187.93000    -77.52000     -9.00000
11    183.38000    -76.21000     -9.00000
11    169.09000   -109.42000     -9.00000
11    316.61000   -250.69000    -11.00000
11    352.03000   -246.14000    -11.00000
11    358.85000   -214.89000    -11.00000
11    297.44000   -224.65000    -11.00000
11    279.89000   -211.96000    -12.00000
11    275.34000   -218.47000    -13.00000
11    269.17000   -225.95000    -14.00000
11    263.32000   -235.39000    -14.00000
11    263.32000   -260.46000    -19.00000
11    257.79000   -257.86000    -19.00000
11    256.82000   -270.88000    -21.00000
11    229.85000   -197.63000    -19.00000
11    238.30000   -195.36000    -19.00000
11    228.22000   -185.26000    -19.00000
11    250.65000   -180.38000    -19.00000
11    243.17000   -202.19000    -19.00000
11    220.43000   -146.53000    -19.00000
11    212.63000   -142.30000    -19.00000
11    210.03000   -134.81000    -19.00000
11    220.75000   -119.18000    -19.00000
11    224.33000   -157.92000    -19.00000
11    275.67000   -153.69000    -18.00000
11    294.84000   -145.22000    -18.00000
11    288.34000   -139.37000    -18.00000
11    310.11000   -129.60000    -19.00000
11    260.07000    -67.43000    -21.00000
11    269.82000    -77.52000    -19.00000
11    283.14000    -80.45000    -19.00000
11    290.29000    -78.82000    -19.00000
11    298.74000    -98.68000    -17.00000
11    275.02000   -108.44000    -17.00000
11    258.44000   -117.56000    -17.00000
11    234.07000   -113.00000    -17.00000
11    235.70000   -106.16000    -17.00000
11    209.38000    -69.05000    -16.00000
11    210.68000    -79.80000    -16.00000
11    164.86000    -66.77000    -16.00000
11    171.69000    -66.77000    -16.00000
11    166.49000    -55.71000    -16.00000
11    161.94000    -52.13000    -16.00000
11    194.76000    -33.25000    -16.00000
11    136.92000   -148.81000    -16.00000
11    214.90000   -251.02000    -16.00000
11    236.35000   -243.53000    -17.00000
11    238.62000   -238.32000    -17.00000
11    236.02000   -230.51000    -17.00000
11    261.69000   -216.19000    -17.00000
11    312.38000   -228.23000    -18.00000
11    312.38000   -217.82000    -18.00000
11    321.81000   -233.77000    -18.00000
11    329.28000   -215.86000    -18.00000
11    321.16000   -206.10000    -18.00000
11    340.98000   -202.84000    -18.00000
11    346.83000   -202.84000    -18.00000
11    341.95000   -213.91000    -18.00000
11    347.80000   -230.51000    -18.00000
11    325.71000   -245.49000    -18.00000
11    321.16000   -240.93000    -18.00000
11    333.18000   -240.93000    -18.00000
11    259.42000   -168.34000    -17.00000
11    281.84000   -177.45000    -17.00000
11    274.69000   -196.33000    -17.00000
11    302.96000   -173.22000    -17.00000
11    209.70000    -56.03000    -19.00000
11    182.73000    -74.26000    -19.00000
11    177.21000    -91.51000    -19.00000
11    169.74000    -95.42000    -19.00000
11    174.29000   -106.49000    -19.00000
11    180.78000   -101.60000    -19.00000
11    186.63000   -109.42000    -19.00000
11    192.16000   -111.70000    -19.00000
11    188.91000   -119.83000    -19.00000
11    211.65000    -98.68000    -19.00000
11    240.57000    -62.87000    -19.00000
11    249.02000    -69.05000    -19.00000
11    314.33000   -106.16000    -19.00000
11    318.56000   -117.23000    -19.00000
11    186.63000    -62.54000    -19.00000
11    180.78000    -54.73000    -19.00000
11    258.12000   -209.03000    -22.00000
11    253.57000   -206.42000    -22.00000
11    236.02000   -220.09000    -22.00000
11    277.29000   -134.48000    -26.00000
11    282.16000   -162.48000    -26.00000
11    272.42000   -112.02000    -26.00000
11    276.64000   -105.51000    -26.00000
11    290.61000    -98.35000    -26.00000
11    307.51000    -94.12000    -26.00000
11    208.73000    -65.80000    -27.00000
11    160.64000    -82.72000    -27.00000
11    151.22000    -65.47000    -27.00000
11    162.59000    -54.08000    -27.00000
11    189.23000    -42.36000    -27.00000
11    263.32000    -53.43000    -27.00000
11    278.26000    -45.29000    -29.00000
11    283.79000    -52.78000    -29.00000
11    292.24000    -64.17000    -27.00000
11    297.76000    -85.65000    -28.00000
11    269.49000   -217.16000    -29.00000
11    257.14000   -257.20000    -29.00000
11    264.62000   -252.32000    -29.00000
11    254.54000   -264.69000    -29.00000
11    223.68000   -250.04000    -29.00000
11    222.70000   -241.90000    -29.00000
11    231.15000   -242.56000    -29.00000
11    231.80000   -250.37000    -29.00000
11    308.16000   -255.90000    -29.00000
11    302.64000   -248.41000    -29.00000
11    304.91000   -241.58000    -29.00000
11    315.63000   -256.23000    -29.00000
11    315.63000   -227.91000    -29.00000
11    282.16000   -190.15000    -33.00000
11    254.87000   -204.47000    -33.00000
11    252.27000   -187.22000    -33.00000
11    223.68000   -190.47000    -35.00000
11    235.37000   -183.96000    -35.00000
11    226.93000   -147.50000    -35.00000
11    221.08000   -140.99000    -35.00000
11    197.03000   -153.36000    -35.00000
11    173.31000   -140.34000    -35.00000
11    169.41000   -104.53000    -35.00000
11    153.49000    -81.75000    -35.00000
11    170.06000    -74.26000    -35.00000
11    156.09000    -71.98000    -35.00000
11    151.54000    -67.10000    -35.00000
11    150.24000    -59.29000    -35.00000
11    155.11000    -55.06000    -35.00000
11    161.94000    -49.52000    -35.00000
11    174.61000    -58.31000    -35.00000
11    184.68000    -70.68000    -37.00000
11    185.33000    -49.20000    -37.00000
11    211.65000    -59.29000    -37.00000
11    228.87000    -35.52000    -41.00000
11    237.00000    -52.13000    -41.00000
11    191.18000    -21.53000    -41.00000
11    146.02000    -47.89000    -41.00000
11    139.52000    -50.50000    -44.00000
11    134.64000    -43.99000    -44.00000
11    150.57000    -38.13000    -46.00000
11    163.89000    -29.01000    -46.00000
11    170.06000    -27.71000    -46.00000
11    161.94000    -14.04000    -46.00000
11    299.39000    -76.54000    -46.00000
11    311.41000   -133.83000    -42.00000
11    286.39000   -122.11000    -42.00000
11    271.12000   -115.93000    -42.00000
11    273.72000   -102.26000    -42.00000
11    268.19000    -86.96000    -42.00000
11    327.01000   -120.49000    -44.00000
11    339.03000   -157.59000    -44.00000
11    311.73000   -169.96000    -44.00000
11    320.51000   -176.47000    -44.00000
11    302.96000   -272.18000    -40.00000
11    325.06000   -253.95000    -40.00000
11    318.23000   -259.48000    -40.00000
11    279.56000   -296.27000    -40.00000
11    255.19000   -267.62000    -40.00000
11    213.60000   -249.07000    -40.00000
11    226.60000   -197.31000    -40.00000
11    325.38000   -128.62000    -47.00000
11    264.29000    -66.45000    -48.00000
11    269.82000    -59.29000    -48.00000
11    230.50000   -100.30000    -48.00000
11    241.55000   -106.49000    -48.00000
11    225.30000   -145.22000    -48.00000
11    210.68000   -137.09000    -48.00000
11    172.66000   -139.69000    -47.00000
11    170.06000   -130.90000    -47.00000
11    166.81000   -110.39000    -47.00000
11    163.24000    -98.35000    -47.00000
11    196.71000    -97.37000    -47.00000
11    205.15000    -87.28000    -47.00000
11    251.30000   -218.14000    -47.00000
11    224.00000   -239.63000    -47.00000
11    258.44000   -250.69000    -47.00000
11    262.34000   -246.14000    -47.00000
11    309.13000   -237.35000    -47.00000
11    303.61000   -229.86000    -47.00000
11    334.15000   -175.50000    -47.00000
11    300.36000   -185.59000    -50.00000
11    287.69000   -192.75000    -50.00000
11    289.64000   -182.33000    -50.00000
11    275.99000   -188.52000    -50.00000
11    281.51000   -178.10000    -50.00000
11    278.59000   -160.85000    -50.00000
11    230.82000   -186.57000    -50.00000
11    243.17000   -204.14000    -50.00000
11    217.18000   -222.05000    -50.00000
11    206.45000   -281.29000    -51.00000
11    225.63000   -272.50000    -51.00000
11    220.10000   -283.25000    -51.00000
11    253.24000   -275.76000    -51.00000
11    258.44000   -299.20000    -51.00000
11    262.67000   -289.76000    -51.00000
11    297.76000   -272.83000    -51.00000
11    321.81000   -254.27000    -51.00000
11    211.33000   -171.27000    -56.00000
11    185.33000   -159.87000    -56.00000
11    172.01000   -153.69000    -56.00000
11    174.29000   -138.71000    -56.00000
11    170.39000   -131.23000    -56.00000
11    209.05000   -130.90000    -56.00000
11    214.90000   -127.00000    -56.00000
11    231.80000   -141.32000    -56.00000
11    133.67000    -79.47000    -56.00000
11    140.82000    -77.52000    -56.00000
11    136.59000    -67.10000    -56.00000
11    132.69000    -53.43000    -56.00000
11    137.24000    -41.71000    -56.00000
11    176.24000    -28.36000    -56.00000
11    169.09000    -21.53000    -56.00000
11    161.61000    -17.62000    -56.00000
11    147.32000    -18.60000    -56.00000
11    226.60000    -28.04000    -56.00000
11    221.40000    -35.85000    -56.00000
11    328.95000   -108.44000    -56.00000
11    326.36000   -109.42000    -56.00000
11    311.73000   -124.07000    -56.00000
11    312.71000   -127.97000    -56.00000
11    311.08000   -135.78000    -56.00000
11    323.76000   -136.44000    -56.00000
11    325.71000    -83.38000    -56.00000
11    318.56000    -73.28000    -56.00000
11    304.91000    -89.89000    -56.00000
11    315.96000   -232.14000    -56.00000
11    322.78000   -240.60000    -56.00000
11    333.50000   -247.76000    -56.00000
11    230.50000   -247.76000    -56.00000
11    218.80000   -244.18000    -56.00000
11    234.72000   -246.14000    -56.00000
11    261.37000   -247.44000    -56.00000
11    243.50000   -296.59000    -56.00000
11    200.93000    -76.21000    -56.00000
11    209.70000    -80.77000    -56.00000
11    265.92000   -135.78000    -56.00000
11    280.21000   -135.13000    -56.00000
11    278.59000   -118.21000    -56.00000
11    336.75000   -181.03000    -56.00000
11    174.61000   -239.30000    -57.00000
11    163.24000    -98.02000    -57.00000
11    267.22000    -79.47000    -57.00000
11    239.60000    -65.15000    -57.00000
11    236.02000    -55.71000    -57.00000
11    244.15000    -58.64000    -57.00000
11    265.59000    -57.33000    -57.00000
11    253.89000   -218.14000    -58.00000
11    244.80000   -210.33000    -58.00000
11    217.83000   -216.51000    -58.00000
11    253.57000   -281.94000    -60.00000
11    225.63000   -286.83000    -60.00000
11    232.45000   -269.25000    -60.00000
11    284.44000   -293.66000    -60.00000
11    261.69000   -289.11000    -60.00000
11    315.31000   -260.13000    -62.00000
11    338.05000   -286.18000    -62.00000
11    344.55000   -277.39000    -62.00000
11    351.38000   -240.60000    -62.00000
11    341.30000   -204.80000    -62.00000
11    290.61000   -196.01000    -62.00000
11    319.86000   -172.57000    -62.00000
11    170.71000   -115.60000    -62.00000
11    146.02000   -164.11000    -62.00000
11    136.92000   -117.88000    -62.00000
11    116.77000    -39.76000    -64.00000
11    125.22000    -28.04000    -64.00000
11    144.72000    -15.02000    -64.00000
11    152.52000     -7.53000    -64.00000
11    165.84000    -16.32000    -64.00000
11    174.94000    -16.97000    -64.00000
11    124.25000    -64.82000    -64.00000
11    133.34000    -52.45000    -64.00000
11    191.51000    -26.74000    -64.00000
11    226.93000    -33.25000    -64.00000
11    290.94000   -106.49000    -64.00000
11    323.43000   -109.42000    -64.00000
11    319.86000    -91.51000    -64.00000
11    306.53000    -72.63000    -64.00000
11    322.13000   -139.37000    -64.00000
11    352.03000   -151.74000    -64.00000
11    240.57000   -295.94000    -64.00000
11    248.70000   -302.13000    -64.00000
11    244.47000   -286.18000    -64.00000
11    226.93000   -301.47000    -64.00000
11    232.77000   -308.64000    -64.00000
11    211.98000   -242.23000    -64.00000
11    224.00000   -242.56000    -64.00000
11    233.75000   -243.53000    -64.00000
11    240.90000   -254.60000    -64.00000
11    174.29000   -146.53000    -65.00000
11    172.66000   -133.18000    -65.00000
11    179.81000   -140.99000    -65.00000
11    187.61000   -148.15000    -65.00000
11    232.45000   -122.76000    -65.00000
11    240.25000   -103.56000    -65.00000
11    245.77000    -99.98000    -65.00000
11    249.02000   -131.55000    -65.00000
11    228.22000    -60.91000    -65.00000
11    237.32000    -55.71000    -65.00000
11    250.97000    -53.75000    -65.00000
11    264.29000    -83.38000    -65.00000
11    349.43000   -251.34000    -66.00000
11    132.37000    -92.16000    -70.00000
11    138.22000    -82.40000    -70.00000
11    184.36000    -69.70000    -70.00000
11    190.86000    -81.10000    -70.00000
11    214.25000    -77.19000    -70.00000
11    346.83000   -216.51000    -70.00000
11    347.48000   -201.21000    -70.00000
11    354.62000   -210.65000    -70.00000
11    314.01000   -258.18000    -70.00000
11    323.11000   -257.53000    -70.00000
11    325.38000   -267.62000    -70.00000
11    313.03000   -276.74000    -70.00000
11    315.96000   -170.29000    -70.00000
11    328.95000   -163.13000    -70.00000
11    263.32000    -65.80000    -70.00000
11    247.07000    -67.43000    -70.00000
11    292.56000    -59.94000    -70.00000
11    227.58000   -270.22000    -70.00000
11    181.76000   -242.56000    -70.00000
11    172.66000   -235.39000    -70.00000
11    252.92000   -279.99000    -70.00000
11    268.19000   -287.15000    -70.00000
11    281.19000   -308.64000    -70.00000
11    130.74000    -55.38000    -73.00000
11    121.97000    -61.89000    -73.00000
11    115.80000    -55.71000    -73.00000
11    127.82000    -25.76000    -73.00000
11    128.47000    -21.85000    -73.00000
11    133.67000    -22.18000    -73.00000
11    141.47000    -24.46000    -73.00000
11    147.97000    -20.55000    -73.00000
11    154.14000    -24.46000    -73.00000
11    173.64000    -19.57000    -73.00000
11    179.81000    -23.81000    -73.00000
11    165.51000    -15.99000    -73.00000
11    220.10000    -24.46000    -73.00000
11    238.62000    -58.31000    -73.00000
11    237.00000   -309.94000    -75.00000
11    234.40000   -302.45000    -75.00000
11    245.77000   -308.64000    -75.00000
11    255.19000   -301.80000    -75.00000
11    319.53000   -288.13000    -75.00000
11    344.88000   -274.13000    -75.00000
11    352.68000   -245.81000    -75.00000
11    358.52000   -242.23000    -75.00000
11    324.73000   -111.37000    -75.00000
11    289.31000   -104.21000    -75.00000
11    258.44000    -77.84000    -75.00000
11    267.22000   -289.11000    -78.00000
11    260.07000   -279.99000    -78.00000
11    308.16000   -280.97000    -78.00000
11    316.28000   -275.11000    -78.00000
11    326.36000   -258.83000    -78.00000
11    168.11000   -242.88000    -80.00000
11    176.89000   -232.79000    -80.00000
11    180.78000   -224.00000    -80.00000
11    197.03000   -284.55000    -80.00000
11    223.03000   -294.96000    -80.00000
11    212.63000   -297.57000    -80.00000
11    356.25000   -212.28000    -80.00000
11    329.60000   -139.69000    -80.00000
11    328.30000   -131.55000    -80.00000
11    323.76000   -122.76000    -80.00000
11    236.35000    -70.68000    -80.00000
11    199.31000    -86.63000    -80.00000
11    126.20000    -29.99000    -82.00000
11    122.30000    -29.34000    -82.00000
11    131.39000    -24.13000    -82.00000
11    142.12000    -21.20000    -82.00000
11    151.22000    -21.20000    -82.00000
11    160.96000    -30.32000    -85.00000
11    170.39000    -40.41000    -85.00000
11    169.41000    -28.04000    -85.00000
11    175.59000    -30.32000    -85.00000
11    166.81000   -255.58000    -84.00000
11    211.00000   -267.95000    -84.00000
11    230.50000   -305.38000    -85.00000
11    222.70000   -309.29000    -85.00000
11    210.68000   -308.96000    -85.00000
11    286.06000   -316.12000    -85.00000
11    277.62000   -310.26000    -85.00000
11    306.21000   -310.91000    -85.00000
11    312.71000   -286.18000    -85.00000
11    321.16000   -300.17000    -85.00000
11    301.01000   -285.52000    -85.00000
11    238.62000   -255.58000    -85.00000
11    233.10000   -245.16000    -85.00000
11    233.10000   -185.26000    -85.00000
11    179.81000   -196.66000    -85.00000
11    160.64000   -127.32000    -85.00000
11    177.54000   -122.76000    -85.00000
11    356.57000   -238.97000    -85.00000
11    329.28000   -133.18000    -90.00000
11    330.25000   -118.53000    -90.00000
11    239.60000    -67.75000    -92.00000
11    227.58000    -67.43000    -92.00000
11    190.21000    -88.26000    -92.00000
11    185.66000   -281.94000    -92.00000
11    204.50000   -271.20000    -92.00000
11    205.15000   -298.87000    -92.00000
11    213.93000   -304.08000    -92.00000
11    210.03000   -265.99000    -92.00000
11    248.70000   -301.80000    -92.00000
11    307.51000   -298.22000    -92.00000
11    331.88000   -294.31000    -92.00000
11    328.95000   -284.22000    -92.00000
11    319.21000   -271.20000    -94.00000
11    358.52000   -232.14000    -94.00000
11    353.97000   -212.28000    -94.00000
11    161.29000   -237.02000    -94.00000
11    168.11000   -240.60000    -94.00000
11    168.44000   -226.93000    -94.00000
11    176.24000   -192.10000    -94.00000
11    149.92000   -194.38000    -94.00000
11    115.15000    -98.68000    -94.00000
11     96.95000    -78.49000    -94.00000
11     96.95000    -62.87000    -94.00000
11    120.35000    -37.48000    -94.00000
11    124.57000    -32.59000    -94.00000
11    125.55000    -23.15000    -94.00000
11    133.34000    -24.46000    -94.00000
11    134.97000    -21.85000    -94.00000
11    144.39000    -30.64000    -94.00000
11    156.74000    -28.36000    -94.00000
11    156.09000    -21.20000    -94.00000
11    175.26000    -25.76000    -94.00000
11    185.98000    -35.52000    -94.00000
11    227.90000   -305.71000    -97.00000
11    231.47000   -293.66000    -97.00000
11    167.79000   -268.92000    -99.00000
11    174.29000   -260.13000    -99.00000
11    240.25000   -242.23000    -99.00000
11    278.91000   -308.31000    -99.00000
11    285.09000   -310.59000    -99.00000
11    325.71000   -284.55000   -101.00000
11    330.25000   -293.66000   -101.00000
11    203.53000   -291.06000   -101.00000
11    211.33000   -303.10000   -101.00000
11    216.53000   -296.59000   -101.00000
11    188.58000   -281.29000   -101.00000
11    202.88000   -250.04000   -101.00000
11    162.91000    -81.42000   -101.00000
11    167.14000   -267.30000   -107.00000
11    170.71000   -278.36000   -107.00000
11    177.86000   -263.39000   -107.00000
11    165.51000   -259.48000   -107.00000
11    229.20000   -308.96000   -107.00000
11    235.37000   -294.64000   -107.00000
11    243.82000   -300.17000   -107.00000
11    248.70000   -300.82000   -107.00000
11    255.84000   -309.61000   -107.00000
11    282.81000   -309.29000   -107.00000
11    308.81000   -296.92000   -107.00000
11    317.91000   -293.34000   -107.00000
11    327.98000   -300.17000   -107.00000
11    314.33000   -269.25000   -107.00000
11    322.13000   -258.18000   -107.00000
11    355.60000   -212.93000   -107.00000
11    126.20000    -28.69000   -108.00000
11    118.72000    -36.18000   -108.00000
11    128.79000    -26.74000   -108.00000
11    139.19000    -26.08000   -108.00000
11    175.26000    -33.57000   -108.00000
11    171.04000   -225.30000   -112.00000
11    161.61000   -245.81000   -112.00000
11    154.79000   -245.81000   -112.00000
11    156.41000   -220.42000   -112.00000
11    102.80000    -49.52000   -112.00000
11    229.85000    -72.31000   -112.00000
11    228.22000    -61.89000   -112.00000
11    203.85000   -305.71000   -116.00000
11    222.05000   -305.38000   -116.00000
11    235.70000   -296.27000   -116.00000
11    245.12000   -301.47000   -116.00000
11    251.30000   -303.75000   -116.00000
11    172.66000   -281.29000   -116.00000
11    177.21000   -274.46000   -116.00000
11    177.21000   -258.83000   -116.00000
11    282.16000   -309.61000   -116.00000
11    300.04000   -291.06000   -116.00000
11    317.58000   -294.31000   -116.00000
11    332.85000   -270.55000   -116.00000
11    351.70000   -211.96000   -116.00000
11    155.11000   -229.53000   -121.00000
11    163.89000   -243.53000   -121.00000
11    135.94000   -185.26000   -121.00000
11    227.58000    -61.24000   -121.00000
11    296.79000   -290.08000   -124.00000
11    318.23000   -294.96000   -124.00000
11    318.56000   -275.11000   -124.00000
11    326.36000   -275.43000   -124.00000
11    246.42000   -303.43000   -124.00000
11    238.95000   -296.59000   -124.00000
11    257.47000   -311.57000   -124.00000
11    173.64000   -255.90000   -124.00000
11    182.08000   -270.88000   -124.00000
11    168.11000   -222.05000   -124.00000
11    136.92000   -265.02000   -130.00000
11    234.40000   -300.50000   -140.00000
11    213.28000   -291.38000   -140.00000
11    103.12000    -94.12000   -101.00000
11    254.87000   -123.74000    -98.00000
11    330.90000   -115.28000    -98.00000
11    327.98000   -131.55000    -98.00000
11    186.31000   -217.49000    -90.00000
11    179.48000   -222.37000    -90.00000
11    328.95000   -159.87000    -84.00000
11    330.58000   -292.69000    -82.00000
11    229.85000   -296.92000    -82.00000
11    136.59000   -114.30000    -72.00000
11    147.97000   -110.39000    -72.00000
11    174.29000   -114.30000    -72.00000
11    144.39000   -153.04000    -72.00000
11    142.44000   -162.80000    -72.00000
11    217.50000   -224.33000    -68.00000
11    256.17000   -216.19000    -68.00000
11    247.72000   -208.05000    -68.00000
11    235.05000   -187.54000    -68.00000
11    279.56000   -119.51000    -67.00000
11    279.89000   -108.77000    -67.00000
11    313.03000   -286.50000    -65.00000
11    332.85000   -291.38000    -65.00000
11    254.87000   -296.59000    -65.00000
11    330.90000   -124.39000    -65.00000
11    326.03000   -125.04000    -65.00000
11    264.94000    -57.66000    -65.00000
11    246.75000    -60.91000    -65.00000
11    155.76000    -26.41000    -64.00000
11    231.80000    -88.91000    -63.00000
11    231.80000   -148.48000    -57.00000
11    311.08000   -240.28000    -57.00000
11    288.99000    -46.92000    -57.00000
11    268.19000   -271.85000    -57.00000
11    256.49000   -268.60000    -57.00000
11    263.32000   -265.34000    -57.00000
11    276.64000   -259.81000    -57.00000
11    267.87000   -282.27000    -56.00000
11    248.05000   -301.47000    -56.00000
11    279.56000   -301.80000    -56.00000
11    206.78000    -52.45000    -54.00000
11    301.01000    -74.59000    -54.00000
11    317.91000   -144.90000    -51.00000
11    132.37000    -73.28000    -51.00000
11    206.78000   -172.24000    -48.00000
11    215.23000   -176.47000    -48.00000
11    255.84000   -119.83000    -48.00000
11    247.07000   -117.56000    -48.00000
11    328.63000   -250.37000    -48.00000
11    256.17000   -265.67000    -48.00000
11    250.97000   -268.92000    -48.00000
11    215.23000   -252.00000    -48.00000
11    162.26000    -50.50000    -45.00000
11    184.03000    -48.22000    -45.00000
11    188.58000    -56.68000    -45.00000
11    198.66000    -53.10000    -45.00000
11    211.00000    -52.78000    -45.00000
11    273.72000   -149.78000    -44.00000
11    265.59000   -145.22000    -44.00000
11    271.77000   -136.44000    -44.00000
11    281.19000   -133.18000    -44.00000
11    287.04000   -132.85000    -44.00000
11    283.79000    -97.05000    -44.00000
11    298.74000   -100.30000    -44.00000
11    301.99000    -92.49000    -43.00000
11    276.97000    -88.26000    -43.00000
11    286.06000    -78.82000    -43.00000
11    202.88000   -163.45000    -42.00000
11    213.60000   -105.51000    -42.00000
11    212.95000    -79.47000    -42.00000
11    276.32000   -166.71000    -41.00000
11    259.09000   -200.56000    -41.00000
11    281.19000   -193.08000    -41.00000
11    234.07000   -218.47000    -41.00000
11    245.12000   -216.51000    -41.00000
11    220.75000   -229.53000    -41.00000
11    214.25000   -234.09000    -41.00000
11    221.08000   -213.58000    -41.00000
11    241.87000    -60.91000    -41.00000
11    248.37000    -71.33000    -41.00000
11    198.01000   -203.17000    -39.00000
11    262.34000    -62.87000    -39.00000
11    264.29000    -46.27000    -39.00000
11    271.77000    -64.50000    -39.00000
11    230.82000   -101.60000    -39.00000
11    196.06000   -100.30000    -39.00000
11    314.66000   -108.44000    -38.00000
11    300.36000    -78.82000    -38.00000
11    293.54000    -76.87000    -38.00000
11    164.54000    -27.06000    -37.00000
11    155.44000    -31.29000    -37.00000
11    153.16000    -39.76000    -37.00000
11    161.94000    -38.45000    -37.00000
11    291.91000   -285.20000    -37.00000
11    269.17000   -270.55000    -37.00000
11    263.97000   -261.76000    -37.00000
11    260.39000   -254.60000    -37.00000
11    267.22000   -252.00000    -37.00000
11    224.33000   -250.69000    -37.00000
11    224.65000   -243.53000    -37.00000
11    230.50000   -245.16000    -37.00000
11    233.10000   -254.27000    -37.00000
11    222.70000   -257.53000    -37.00000
11    305.56000   -230.51000    -37.00000
11    326.68000   -222.37000    -37.00000
11    238.95000   -110.72000    -32.00000
11    224.33000   -113.00000    -32.00000
11    207.43000    -88.26000    -32.00000
11    203.20000    -80.12000    -32.00000
11    167.79000    -96.07000    -32.00000
11    247.07000    -67.43000    -32.00000
11    240.57000    -57.99000    -32.00000
11    239.60000    -53.10000    -32.00000
11    307.51000   -129.93000    -32.00000
11    298.41000   -129.60000    -32.00000
11    285.41000   -120.81000    -32.00000
11    296.14000   -141.97000    -32.00000
11    309.78000   -134.48000    -32.00000
11    324.08000   -116.90000    -32.00000
11    149.59000    -40.08000    -32.00000
11    190.86000    -21.85000    -32.00000
11    186.31000   -143.27000    -30.00000
11    228.87000   -216.51000    -30.00000
11    224.65000   -223.02000    -30.00000
11    214.90000   -226.93000    -30.00000
11    224.33000   -234.09000    -30.00000
11    235.05000   -235.07000    -30.00000
11    237.00000   -224.98000    -30.00000
11    240.90000   -224.00000    -30.00000
11    242.85000   -216.51000    -30.00000
11    233.10000   -210.98000    -30.00000
11    345.53000   -230.84000    -30.00000
11    342.60000   -205.12000    -30.00000
11    313.03000   -173.55000    -30.00000
11    297.44000   -148.48000    -30.00000
11    318.88000   -109.74000    -30.00000
11    311.73000   -120.81000    -30.00000
11    317.58000   -123.74000    -30.00000
11    266.89000    -72.31000    -30.00000
11    259.42000    -61.89000    -30.00000
11    256.17000    -70.03000    -30.00000
11    243.50000    -80.77000    -30.00000
11    288.66000   -196.66000    -26.00000
11    300.04000   -198.28000    -26.00000
11    288.99000   -187.22000    -26.00000
11    275.02000   -161.50000    -26.00000
11    217.50000    -74.91000    -26.00000
11    171.69000    -83.05000    -23.00000
11    174.29000    -74.91000    -23.00000
11    161.94000    -70.35000    -23.00000
11    164.54000    -79.14000    -23.00000
11    165.84000   -104.21000    -23.00000
11    176.24000   -118.21000    -23.00000
11    208.40000   -162.15000    -23.00000
11    202.88000   -205.12000    -23.00000
11    258.77000   -235.72000    -23.00000
11    291.59000   -168.34000    -23.00000
11    293.21000   -160.52000    -23.00000
11    309.78000   -261.11000    -20.00000
11    254.54000   -270.55000    -20.00000
11    249.02000   -265.67000    -20.00000
11    275.99000    -43.99000    -19.00000
11    188.91000   -134.48000    -17.00000
11    231.47000   -180.06000    -14.00000
11    245.45000   -157.59000    -14.00000
11    218.15000   -103.88000    -14.00000
11    254.22000   -270.88000    -11.00000
11    277.29000   -179.08000     -9.00000
11    276.32000   -172.57000     -9.00000
11    266.89000   -172.24000     -9.00000
11    256.49000   -171.27000     -9.00000
11    258.12000   -163.13000     -9.00000
11    264.29000   -163.13000     -9.00000
11    272.74000   -154.66000     -9.00000
11    262.99000   -137.41000     -9.00000
11    316.28000   -183.31000     -9.00000
11    351.05000   -206.42000     -9.00000
11    347.48000   -203.49000     -9.00000
11    347.15000   -197.96000     -9.00000
11    250.65000    -80.12000     -9.00000
11    243.82000    -69.38000     -9.00000
11    245.77000    -63.19000     -9.00000
11    250.00000    -69.70000     -9.00000
11    258.12000   -181.03000     -7.00000
11    279.89000   -198.61000     -7.00000
11    292.56000   -148.81000     -7.00000
11    234.72000   -116.25000     -7.00000
11    177.21000    -78.49000     -7.00000
11    138.87000   -151.41000     -7.00000
11    216.53000   -132.53000     -2.00000
11    251.62000   -177.13000     -2.00000
11    253.57000   -232.14000    -15.00000
11    205.15000    -62.87000    -21.00000
11    236.02000    -54.40000    -23.00000
11    231.47000    -47.24000    -23.00000
11    271.12000    -62.22000    -23.00000
11    266.89000   -127.32000    -25.00000
11    225.95000   -179.73000    -28.00000
11    215.55000   -179.40000    -36.00000
11    194.43000   -171.27000    -38.00000
11    261.37000   -114.30000    -37.00000
11    165.19000   -109.42000    -37.00000
11    177.86000   -102.91000    -40.00000
11    163.56000    -80.12000    -43.00000
11    153.49000    -69.70000    -43.00000
11    138.22000    -79.47000    -43.00000
11    274.37000    -42.36000    -47.00000
11    292.89000    -43.66000    -47.00000
11    251.30000    -56.03000    -49.00000
11    240.90000    -49.52000    -49.00000
11    242.52000    -66.45000    -49.00000
11    229.52000    -37.80000    -49.00000
11    231.80000    -31.29000    -49.00000
11    239.92000    -35.52000    -49.00000
11    235.70000    -26.41000    -49.00000
11    308.16000   -184.61000    -49.00000
11    214.25000   -260.46000    -49.00000
11    271.44000    -89.56000    -52.00000
11    181.76000   -136.76000    -56.00000
11    198.66000   -138.39000    -68.00000
11    200.93000   -302.78000    -71.00000
11    319.21000   -116.90000    -71.00000
11    327.33000   -265.99000    -87.00000
11    322.13000   -259.16000    -87.00000
11    265.27000   -275.11000    -89.00000
11    278.26000   -272.50000    -89.00000
11    171.69000   -278.36000    -89.00000
11    321.16000   -301.47000    -98.00000
11    165.51000   -264.37000   -115.00000
11    168.44000   -277.39000   -115.00000
11    145.37000   -266.97000   -115.00000
11    213.28000   -300.82000   -114.00000
11    189.23000   -257.86000   -114.00000
11    267.87000   -104.86000   -110.00000
11    276.64000   -123.09000   -110.00000
11    162.59000   -192.75000   -101.00000
11    252.92000   -285.52000    -98.00000
11    321.81000   -257.53000    -98.00000
11    312.71000   -260.46000    -98.00000
11    330.90000   -263.06000    -98.00000
11    153.49000   -122.76000    -92.00000
11    155.44000    -85.33000    -92.00000
11    200.93000   -255.25000    -92.00000
11    342.93000   -177.78000    -64.00000
11    312.06000   -133.83000    -64.00000
11    146.67000   -114.30000    -64.00000
11    233.10000   -276.41000    -64.00000
11    243.82000   -263.71000    -64.00000
11    255.52000   -253.30000    -64.00000
11    236.02000   -110.07000    -56.00000
11    226.28000   -113.65000    -56.00000
11    224.00000   -107.14000    -56.00000
11    238.62000   -120.49000    -56.00000
11    317.26000   -121.46000    -52.00000
11    325.71000   -120.49000    -52.00000
11    310.11000    -79.80000    -52.00000
11    317.58000   -128.62000    -38.00000
11    256.82000   -273.81000    -38.00000
11    251.30000   -263.06000    -38.00000
11    236.67000   -262.09000    -38.00000
11    166.81000   -158.57000    -26.00000
11    195.08000   -142.62000    -25.00000
11    191.51000   -127.32000    -25.00000
11    203.20000   -145.55000    -25.00000
11    270.14000   -145.88000    -21.00000
11    303.61000   -145.88000    -21.00000
11    340.00000   -240.28000    -21.00000
11    301.34000   -210.33000    -21.00000
11    308.81000   -212.28000    -21.00000
11    294.84000   -221.07000    -21.00000
11    282.16000   -212.61000    -21.00000
11    278.26000   -210.65000    -21.00000
11    278.91000    -98.02000    -21.00000
11    284.44000    -88.26000    -21.00000
11    221.40000    -50.17000    -14.00000
11    230.17000   -146.85000    -14.00000
11    235.70000   -144.25000    -14.00000
11    280.21000   -134.16000    -14.00000
11    292.24000    -91.19000    -11.00000
11    243.17000   -205.45000    -11.00000
11    203.53000    -68.73000    -11.00000
11    321.48000   -239.95000     -9.00000
11    324.73000   -243.21000     -9.00000
11    317.26000   -234.09000     -9.00000
11    317.91000   -229.53000     -9.00000
11    243.82000    -94.77000     -7.00000
11    252.60000    -89.24000     -7.00000
11    211.98000    -82.07000     -7.00000
11    207.10000    -86.63000     -7.00000
11    216.20000    -83.38000     -7.00000
11    219.78000    -89.56000     -7.00000
11    234.72000   -162.80000     -7.00000
11    237.32000   -155.64000     -7.00000
11    205.15000   -113.32000     -5.00000
11    268.84000   -152.06000      1.00000
11    265.27000   -161.83000      1.00000
11    276.97000   -155.97000      1.00000
11    303.61000   -269.90000    -65.00000
11    308.16000   -265.99000    -65.00000
11    326.36000   -243.60000    -65.00000
11    320.51000   -245.88000    -65.00000
11    336.11000   -253.04000    -65.00000
11    325.71000   -236.12000    -65.00000
11    318.89000   -224.72000    -65.00000
11    312.71000   -218.54000    -65.00000
11    305.89000   -230.58000    -65.00000
11    309.14000   -238.72000    -65.00000
11    315.31000   -236.12000    -65.00000
11    301.67000   -219.52000    -65.00000
11    210.68000   -205.19000    -80.00000
11    226.28000   -205.19000    -80.00000
11    234.40000   -197.05000    -80.00000
11    211.01000   -225.70000    -80.00000
11    206.79000   -234.81000    -80.00000
11    280.87000   -198.68000    -80.00000
11    298.09000   -196.40000    -80.00000
11    311.09000   -206.82000    -80.00000
11    271.12000   -132.93000    -80.00000
11    283.47000   -124.79000    -80.00000
11    237.65000    -88.00000    -80.00000
11    235.38000    -80.19000    -80.00000
11    223.36000    -79.87000    -80.00000
11    316.29000   -233.51000    -83.00000
11    329.94000   -239.05000    -83.00000
11    214.58000   -148.55000    -85.00000
11    233.43000   -164.50000    -85.00000
11    192.81000    -85.40000   -113.00000
11    187.94000    -92.56000   -113.00000
11    169.74000   -107.54000   -113.00000
11    140.50000   -106.88000   -113.00000
11    121.65000   -105.26000   -113.00000
11    219.13000   -118.60000   -115.00000
11    197.04000   -151.16000   -115.00000
11    183.39000   -158.64000   -115.00000
11    216.21000   -236.44000   -115.00000
11    245.78000   -236.77000   -115.00000
11    255.53000   -251.74000   -115.00000
11    241.23000   -261.51000   -115.00000
11    309.46000   -251.42000   -117.00000
11    320.51000   -259.55000   -117.00000
11    310.11000   -234.81000   -117.00000
11    314.34000   -220.49000   -117.00000
11    294.84000   -162.87000   -117.00000
11    304.27000   -113.07000   -117.00000
11    310.11000   -102.33000   -117.00000
11    273.72000   -100.37000   -117.00000
11    158.69000    -38.85000   -117.00000
11    148.30000    -40.48000   -117.00000
11    144.72000    -38.85000   -117.00000
11    166.82000    -31.69000   -117.00000
11    179.82000    -31.04000   -117.00000
11    139.52000    -40.80000   -128.00000
11    156.75000    -40.80000   -128.00000
11    161.62000    -34.29000   -128.00000
11    191.51000    -68.15000   -128.00000
11    178.84000    -59.36000   -128.00000
11    170.39000    -90.93000   -128.00000
11    198.66000    -88.33000   -128.00000
11    169.74000   -250.77000   -139.00000
11    168.44000   -233.84000   -139.00000
11    257.80000   -314.24000   -146.00000
11    335.46000   -234.16000   -149.00000
11    348.78000   -241.65000   -149.00000
11    230.83000   -303.17000   -149.00000
11    138.55000   -193.47000   -129.00000
11    154.80000   -219.19000   -129.00000
11    148.30000   -213.98000   -129.00000
11    146.02000   -263.13000   -129.00000
11    229.86000   -304.80000   -129.00000
11    207.43000   -308.71000   -129.00000
11    193.14000   -291.46000   -129.00000
11    100.53000    -47.31000   -126.00000
11    131.08000    -36.25000   -126.00000
11    210.36000   -299.27000    -92.00000
11    212.63000   -306.10000    -92.00000
11    319.54000   -324.33000   -104.00000
11    163.24000   -232.21000   -104.00000
11    172.34000   -228.30000   -104.00000
11    182.09000   -262.16000   -104.00000
11    187.29000   -276.48000   -104.00000
11    204.84000   -297.97000   -104.00000
11    282.49000   -193.80000    -34.00000
11    286.39000   -182.73000    -34.00000
11    295.49000   -179.15000    -34.00000
11    297.77000   -170.04000    -34.00000
11    300.69000   -167.43000    -34.00000
11    280.22000    -99.72000    -34.00000
11    282.82000    -96.14000    -34.00000
11    274.70000    -88.33000    -34.00000
11    295.82000    -86.70000    -34.00000
11    303.29000    -94.84000    -34.00000
11    297.12000   -100.37000    -34.00000
11    277.30000   -111.44000    -34.00000
11    276.65000   -116.33000    -34.00000
11    290.62000   -197.71000    -34.00000
11    237.65000    -60.99000    -81.00000
11    241.88000    -56.75000    -81.00000
11    229.53000    -61.96000    -81.00000
11    234.73000    -66.52000    -81.00000
11    263.32000    -70.75000    -81.00000
11    245.45000   -262.48000    -81.00000
11    244.80000   -254.67000    -81.00000
11    204.51000   -244.25000    -81.00000
11    282.17000    -76.94000    -87.00000
11    294.19000    -97.44000    -87.00000
11    263.00000    -78.89000    -39.00000
11    264.30000    -73.36000    -39.00000
11    267.55000    -72.05000    -39.00000
11    269.82000    -67.82000    -39.00000
11    269.82000    -55.13000    -39.00000
11    147.00000    -29.09000   -104.00000
11    157.07000    -27.78000   -104.00000
11    124.90000    -36.90000   -104.00000
11    100.21000    -59.68000   -104.00000
11    107.03000    -61.96000   -104.00000
11    234.73000    -79.22000    -92.00000
11    226.28000    -73.68000    -92.00000
11    239.60000    -75.63000    -92.00000
11    171.69000   -254.67000    -92.00000
11    213.61000   -296.01000    -92.00000
11    220.76000   -293.73000    -92.00000
11    220.76000   -301.87000    -92.00000
11    221.73000   -286.90000    -92.00000
11    312.39000   -294.71000    -92.00000
11    322.46000   -293.73000    -92.00000
11    323.76000   -279.09000   -101.00000
11    314.34000   -284.62000   -101.00000
11    193.46000   -279.74000   -101.00000
11    238.30000   -325.96000   -101.00000
11    351.06000   -219.19000   -101.00000
11    352.68000   -237.74000   -101.00000
11    167.79000    -76.29000   -105.00000
11    226.93000    -68.80000   -103.00000
11    237.98000    -64.24000   -103.00000
11    192.16000    -85.73000   -103.00000
11    333.18000   -258.58000   -122.00000
11    233.10000   -302.85000   -116.00000
11    178.84000   -268.34000   -116.00000
11    172.02000   -268.34000   -116.00000
11    277.30000   -128.69000    -99.00000
11    278.60000   -118.60000    -99.00000
11    264.30000   -110.79000    -99.00000
11    299.72000   -315.22000    -97.00000
11    157.40000   -230.91000    -89.00000
11    171.69000    -19.32000    -83.00000
11    178.19000    -23.55000    -83.00000
11    154.15000   -124.79000    -83.00000
11    224.01000    -73.36000    -83.00000
11    240.25000    -68.80000    -83.00000
11    236.03000   -313.27000    -83.00000
11    243.50000   -309.03000    -83.00000
11    236.03000   -303.50000    -83.00000
11    243.50000   -303.50000    -83.00000
11    230.18000   -288.53000    -83.00000
11    225.96000   -137.81000   -140.00000
11    214.26000   -122.84000   -140.00000
11    317.26000   -233.51000   -140.00000
11    320.51000   -192.50000   -140.00000
11    214.91000   -235.79000    -74.00000
11    232.78000   -247.51000    -74.00000
11    223.36000   -228.96000    -74.00000
11    238.63000   -292.43000    -72.00000
11    246.43000   -289.83000    -72.00000
11    235.05000   -280.39000    -72.00000
11    230.83000   -289.18000    -72.00000
11    241.55000   -282.34000    -72.00000
11    247.08000   -277.13000    -72.00000
11    265.27000   -276.48000    -72.00000
11    258.77000   -224.40000    -74.00000
11    209.06000   -213.98000    -79.00000
11    162.27000   -142.37000    -81.00000
11    208.08000   -145.62000    -99.00000
11    206.14000   -134.55000    -99.00000
11    321.16000   -177.85000   -108.00000
11     93.71000    -63.59000   -107.00000
11    128.80000    -43.73000   -109.00000
11    169.09000   -244.58000   -104.00000
11    223.68000   -121.53000    -91.00000
11    268.20000   -154.74000    -91.00000
11    284.77000   -170.36000    -91.00000
11    305.89000   -180.45000    -88.00000
11    251.63000   -120.56000    -87.00000
11    249.68000   -126.09000    -87.00000
11    222.06000   -263.46000    -59.00000
11    231.48000   -257.93000    -59.00000
11    226.61000   -253.37000    -59.00000
11    221.73000   -255.32000    -59.00000
11    227.91000   -273.23000    -59.00000
11    242.20000   -275.50000    -59.00000
11    329.61000   -263.13000    -67.00000
11    235.70000   -108.51000    -65.00000
11    261.37000   -126.42000    -43.00000
11    271.45000   -128.04000    -43.00000
11    278.92000   -122.84000    -43.00000
11    263.32000   -187.61000    -61.00000
11    271.45000   -182.73000    -61.00000
11    290.62000   -189.57000    -62.00000
11    231.81000   -292.43000    -60.00000
11    228.56000   -279.74000    -60.00000
11    224.66000   -276.81000    -60.00000
11    263.00000   -214.96000    -39.00000
11    266.25000   -210.40000    -39.00000
11    226.61000    -42.11000    -46.00000
11    215.56000    -35.27000    -46.00000
11    219.46000    -32.34000    -46.00000
11    214.91000    -29.09000    -46.00000
11    298.42000   -128.04000    -52.00000
11    292.57000   -119.58000    -52.00000
11    288.67000   -119.58000    -52.00000
11    256.18000    -79.54000    -20.00000
11    207.76000    -75.63000    -23.00000
11    209.71000    -54.15000    -23.00000
11    188.26000    -48.29000    -23.00000
11    181.44000    -75.63000    -23.00000
11    189.56000    -66.85000    -23.00000
11    178.19000    -61.31000    -23.00000
11    161.29000    -52.20000    -23.00000
11    166.17000    -57.41000    -23.00000
11    149.92000    -64.24000    -23.00000
11    171.69000    -49.27000    -32.00000
11    154.80000    -36.25000    -32.00000
11    280.55000   -133.90000    -32.00000
11    271.12000   -146.60000    -32.00000
11    272.10000   -153.43000    -32.00000
11    283.14000   -158.97000    -32.00000
11    276.00000   -163.85000    -32.00000
11    199.96000   -203.89000    -32.00000
11    145.37000    -73.03000    -68.00000
11    147.97000   -104.61000    -56.00000
11    203.21000   -278.76000    -43.00000
11    220.43000   -275.18000    -43.00000
11    275.35000   -198.36000    -39.00000
11    269.82000   -195.75000    -39.00000
11    175.59000    -89.31000    -29.00000
11    269.17000   -158.64000   -122.00000
13    221.41000   -146.27000     -5.00000
13    225.31000   -156.04000     -5.00000
13    217.18000   -153.76000     -5.00000
13    241.23000    -83.12000     -5.00000
13    237.65000    -87.68000     -5.00000
13    263.97000    -91.91000     -5.00000
13    267.22000    -54.80000     -5.00000
13    204.19000   -136.18000     -5.00000
13    195.74000   -140.74000     -5.00000
13    206.79000   -149.53000     -5.00000
13    164.87000   -121.21000     -5.00000
13    235.05000    -83.45000    -10.00000
13    232.78000    -65.54000    -10.00000
13    211.01000   -142.69000    -10.00000
13    286.39000   -153.43000    -10.00000
13    270.47000    -93.54000    -10.00000
13    279.57000    -98.42000    -10.00000
13    198.34000    -93.86000    -10.00000
13    196.39000   -136.18000    -15.00000
13    238.95000   -156.04000    -15.00000
13    255.53000   -221.47000    -15.00000
13    258.77000   -185.34000    -18.00000
13    202.89000   -139.76000    -18.00000
13    199.96000    -90.61000    -18.00000
13    192.49000    -90.61000    -18.00000
13    188.91000    -98.10000    -18.00000
13    233.10000    -62.29000    -17.00000
13    236.35000    -82.47000    -18.00000
13    304.27000   -152.78000    -18.00000
13    289.97000   -153.43000    -18.00000
13    250.33000   -123.49000    -20.00000
13    313.04000   -151.16000    -20.00000
13    214.58000   -163.53000    -20.00000
13    191.51000   -163.53000    -20.00000
13    193.14000   -101.35000    -20.00000
13    255.53000   -223.75000    -23.00000
13    263.00000   -226.03000    -23.00000
13    260.72000   -163.20000    -23.00000
13    238.63000   -157.02000    -23.00000
13    203.86000    -90.93000    -23.00000
13    268.52000    -49.92000    -23.00000
13    234.73000    -44.71000    -25.00000
13    195.74000   -130.97000    -25.00000
13    203.21000   -130.00000    -25.00000
13    244.48000   -196.40000    -25.00000
13    250.00000   -193.47000    -25.00000
13    271.12000   -168.41000    -25.00000
13    254.23000   -157.99000    -25.00000
13    249.68000   -163.53000    -25.00000
13    311.74000   -127.07000    -28.00000
13    252.60000    -86.38000    -28.00000
13    264.95000    -90.28000    -28.00000
13    237.00000    -70.75000    -28.00000
13    241.55000    -64.89000    -28.00000
13    189.89000    -99.40000    -28.00000
13    193.46000    -95.82000    -28.00000
13    187.29000    -88.00000    -28.00000
13    189.24000   -159.94000    -28.00000
13    195.09000   -162.22000    -28.00000
13    236.68000   -274.85000    -28.00000
13    217.83000   -261.51000    -28.00000
13    261.05000   -220.82000    -33.00000
13    245.78000   -192.82000    -33.00000
13    213.93000   -160.92000    -33.00000
13    195.74000   -130.65000    -33.00000
13    222.71000   -131.62000    -33.00000
13    257.47000   -161.90000    -33.00000
13    310.11000   -149.20000    -33.00000
13    235.05000    -43.08000    -33.00000
13    254.88000    -60.01000    -33.00000
13    294.52000    -51.22000    -34.00000
13    318.24000    -94.19000    -34.00000
13    220.11000    -20.62000    -39.00000
13    233.10000    -66.52000    -39.00000
13    241.55000    -82.47000    -39.00000
13    250.33000    -83.12000    -39.00000
13    260.40000    -88.98000    -39.00000
13    189.56000   -159.94000    -39.00000
13    195.74000   -162.55000    -39.00000
13    261.70000    -94.19000    -39.00000
13    257.15000    -85.40000    -39.00000
13    240.90000    -47.97000    -39.00000
13    207.11000    -34.29000    -39.00000
13    241.23000   -279.09000    -39.00000
13    251.30000   -252.72000    -39.00000
13    218.48000   -257.28000    -39.00000
13    270.47000   -186.64000    -42.00000
13    255.20000   -223.42000    -42.00000
13    252.60000   -161.25000    -42.00000
13    287.69000   -161.90000    -42.00000
13    221.08000   -130.97000    -42.00000
13    203.86000   -130.00000    -42.00000
13    255.20000    -67.17000    -42.00000
13    233.43000    -39.83000    -42.00000
13    263.32000   -192.82000    -44.00000
13    244.48000   -261.51000    -44.00000
13    332.21000   -107.86000    -44.00000
13    293.22000    -50.24000    -44.00000
13    262.67000   -227.98000    -47.00000
13    192.16000   -163.85000    -47.00000
13    232.78000    -88.98000    -47.00000
13    242.85000    -83.45000    -47.00000
13    255.20000    -88.33000    -47.00000
13    230.18000    -69.45000    -47.00000
13    204.84000    -33.97000    -47.00000
13    223.36000    -23.55000    -47.00000
13    308.49000   -105.91000    -47.00000
13    275.02000    -77.26000    -47.00000
13    293.22000   -166.13000    -49.00000
13    289.32000   -151.16000    -49.00000
13    338.06000   -151.16000    -49.00000
13    251.30000   -255.97000    -51.00000
13    205.81000   -249.14000    -51.00000
13    178.19000    -20.30000    -51.00000
13    288.67000    -68.15000    -51.00000
13    285.42000    -56.10000    -51.00000
13    293.87000    -78.89000    -51.00000
13    284.77000    -78.89000    -51.00000
13    255.53000    -68.80000    -53.00000
13    239.93000    -76.61000    -53.00000
13    252.60000    -76.94000    -53.00000
13    256.50000    -55.45000    -53.00000
13    249.03000    -47.31000    -53.00000
13    181.77000    -18.67000    -53.00000
13    259.10000   -192.17000    -53.00000
13    248.70000   -199.33000    -53.00000
13    250.98000   -203.56000    -53.00000
13    235.70000   -198.03000    -53.00000
13    220.11000   -200.96000    -53.00000
13    214.58000   -203.24000    -53.00000
13    206.46000   -195.75000    -53.00000
13    248.38000   -248.16000    -53.00000
13    193.79000   -165.80000    -55.00000
13    190.86000   -147.25000    -55.00000
13    303.29000   -109.16000    -55.00000
13    305.57000   -101.35000    -55.00000
13    247.40000    -92.24000    -55.00000
13    256.83000    -87.35000    -55.00000
13    247.08000    -73.03000    -55.00000
13    250.33000    -39.83000    -55.00000
13    176.89000   -257.93000    -55.00000
13    293.22000   -158.97000    -58.00000
13    289.32000   -150.18000    -58.00000
13    291.92000   -164.18000    -58.00000
13    258.12000   -127.39000    -58.00000
13    169.74000    -71.08000    -58.00000
13    210.36000    -32.99000    -58.00000
13    275.67000    -74.98000    -58.00000
13    336.76000   -153.11000    -58.00000
13    342.61000   -145.30000    -58.00000
13    280.87000    -75.63000    -62.00000
13    290.62000    -68.15000    -62.00000
13    280.55000    -62.94000    -62.00000
13    233.43000    -74.33000    -62.00000
13    239.28000    -71.08000    -62.00000
13    255.20000    -68.15000    -62.00000
13    204.19000   -193.80000    -62.00000
13    220.43000   -199.01000    -62.00000
13    243.18000   -195.43000    -62.00000
13    251.30000   -202.26000    -62.00000
13    256.18000   -194.45000    -62.00000
13    262.35000   -224.40000    -62.00000
13    249.03000   -257.93000    -62.00000
13    235.38000   -222.44000    -62.00000
13    219.78000   -233.51000    -62.00000
13    224.33000   -223.42000    -62.00000
13    207.11000   -223.42000    -62.00000
13    209.38000   -214.63000    -62.00000
13    287.37000    -52.52000    -62.00000
13    197.04000   -164.50000    -65.00000
13    190.54000   -132.60000    -65.00000
13    152.85000    -91.59000    -65.00000
13    162.27000    -74.01000    -65.00000
13    237.65000    -40.15000    -65.00000
13    290.62000   -179.48000    -67.00000
13    264.62000   -204.87000    -67.00000
13    212.63000   -166.78000    -67.00000
13    211.01000   -157.99000    -67.00000
13    257.47000   -129.35000    -67.00000
13    255.85000   -118.93000    -67.00000
13    278.92000   -146.27000    -67.00000
13    289.97000   -144.97000    -67.00000
13    329.61000   -153.76000    -67.00000
13    336.11000   -150.18000    -67.00000
13    178.84000   -254.67000    -67.00000
13    141.80000   -122.51000    -70.00000
13    238.30000    -74.66000    -70.00000
13    218.16000    -52.85000    -70.00000
13    230.83000    -50.90000    -70.00000
13    234.73000    -35.92000    -70.00000
13    276.32000    -79.87000    -70.00000
13    283.47000    -78.89000    -70.00000
13    283.79000    -70.75000    -70.00000
13    189.89000   -128.37000    -70.00000
13    291.92000   -308.71000    -73.00000
13    172.02000   -253.37000    -73.00000
13    161.29000   -240.02000    -73.00000
13    149.60000    -88.00000    -75.00000
13    175.27000    -68.47000    -75.00000
13    169.74000    -68.15000    -75.00000
13    199.64000   -147.90000    -77.00000
13    207.76000   -144.97000    -77.00000
13    198.66000   -159.94000    -77.00000
13    224.33000   -196.08000    -77.00000
13    201.91000   -189.89000    -77.00000
13    206.14000   -222.12000    -77.00000
13    231.16000   -228.96000    -77.00000
13    244.15000   -230.91000    -77.00000
13    250.33000   -203.56000    -77.00000
13    259.42000   -204.54000    -77.00000
13    257.80000   -183.38000    -77.00000
13    254.23000   -169.38000    -77.00000
13    286.39000   -181.10000    -77.00000
13    303.94000   -185.66000    -77.00000
13    289.97000   -170.69000    -77.00000
13    291.59000   -147.58000    -77.00000
13    295.17000   -141.39000    -77.00000
13    310.11000   -135.86000    -77.00000
13    313.36000   -131.62000    -77.00000
13    239.93000   -116.33000    -77.00000
13    238.63000   -100.70000    -77.00000
13    197.36000   -135.21000    -77.00000
13    185.01000   -127.72000    -77.00000
13    187.94000   -118.93000    -77.00000
13    149.27000   -117.95000    -77.00000
13    236.68000    -46.66000    -77.00000
13    180.47000   -258.90000    -77.00000
13    303.29000   -130.32000    -77.00000
13    284.12000   -113.72000    -77.00000
13    289.64000    -87.03000    -77.00000
13    280.22000    -90.28000    -77.00000
13    140.17000   -120.23000    -79.00000
13    218.48000    -55.78000    -79.00000
13    224.33000    -47.97000    -79.00000
13    250.33000    -66.19000    -79.00000
13    282.82000    -67.17000    -79.00000
13    288.34000   -307.73000    -79.00000
13    222.71000   -236.77000    -82.00000
13    160.97000   -238.72000    -82.00000
13    270.80000   -179.48000    -82.00000
13    309.14000   -189.57000    -82.00000
13    269.17000   -145.30000    -82.00000
13    247.73000    -96.14000    -82.00000
13    212.31000   -111.44000    -82.00000
13    207.76000   -103.96000    -82.00000
13    223.68000    -89.31000    -82.00000
13    258.45000    -85.73000    -82.00000
13    268.85000   -103.63000    -82.00000
13    277.62000   -100.70000    -82.00000
13    226.28000   -220.82000    -84.00000
13    213.93000   -196.73000    -84.00000
13    208.41000   -190.87000    -84.00000
13    239.28000   -228.30000    -86.00000
13    241.55000   -236.12000    -86.00000
13    257.47000   -235.79000    -86.00000
13    288.67000   -181.75000    -86.00000
13    243.18000   -178.83000    -86.00000
13    254.55000   -170.69000    -86.00000
13    255.20000   -192.17000    -86.00000
13    288.67000   -147.58000    -86.00000
13    312.71000   -131.30000    -86.00000
13    242.85000   -118.28000    -86.00000
13    288.67000   -105.91000    -86.00000
13    284.12000    -88.00000    -86.00000
13    148.30000   -116.98000    -86.00000
13    188.91000   -151.48000    -86.00000
13    200.29000   -153.11000    -86.00000
13    194.44000   -160.92000    -86.00000
13    187.61000   -129.02000    -86.00000
13    186.31000   -119.58000    -86.00000
13    196.71000   -119.91000    -86.00000
13    204.19000   -137.16000    -86.00000
13    211.98000   -161.25000    -86.00000
13    202.24000   -192.82000    -86.00000
13    191.19000   -258.58000    -88.00000
13    197.69000   -244.58000    -88.00000
13    195.09000   -234.49000    -88.00000
13    299.39000   -214.96000    -88.00000
13    334.81000   -214.31000    -88.00000
13    301.02000   -157.67000    -88.00000
13    291.59000   -127.72000    -88.00000
13    296.79000   -116.98000    -88.00000
13    279.90000    -70.75000    -88.00000
13    247.40000    -60.34000    -88.00000
13    215.88000    -60.66000    -88.00000
13    224.98000    -52.20000    -88.00000
13    215.23000    -50.24000    -88.00000
13    211.01000    -43.73000    -88.00000
13    140.17000   -121.86000    -88.00000
13    219.46000   -157.34000    -88.00000
13    211.66000   -233.51000    -88.00000
13    230.51000   -228.96000    -88.00000
13    271.12000   -304.15000    -89.00000
13    293.87000   -307.08000    -89.00000
13    270.15000   -139.76000    -91.00000
13    268.52000   -118.93000    -91.00000
13    249.35000    -91.26000    -91.00000
13    229.86000    -88.66000    -91.00000
13    222.71000    -88.98000    -91.00000
13    206.46000   -105.58000    -91.00000
13    198.01000    -85.08000    -91.00000
13    181.44000    -75.63000    -91.00000
13    187.29000   -109.16000    -91.00000
13    213.93000   -102.33000    -91.00000
13    279.25000   -100.70000    -91.00000
13    261.70000    -87.03000    -91.00000
13    265.27000    -78.89000    -91.00000
13    195.41000    -97.12000    -91.00000
13    233.75000    -91.26000    -91.00000
13    220.43000   -213.66000    -92.00000
13    212.31000   -199.33000    -92.00000
13    210.03000   -209.10000    -92.00000
13    222.71000   -233.19000    -92.00000
13    232.13000   -200.96000    -92.00000
13    237.65000   -196.08000    -92.00000
13    314.66000   -193.15000    -92.00000
13    302.64000   -187.29000    -92.00000
13    239.93000   -181.43000    -95.00000
13    211.66000   -156.04000    -95.00000
13    194.76000   -154.09000    -95.00000
13    186.31000   -154.09000    -95.00000
13    263.00000   -233.84000    -95.00000
13    248.05000   -228.96000    -95.00000
13    192.49000   -250.77000    -95.00000
13    236.03000   -260.53000    -95.00000
13    307.51000   -134.55000    -95.00000
13    314.01000   -132.93000    -95.00000
13    323.76000   -144.65000    -95.00000
13    289.97000   -104.28000    -95.00000
13    265.60000   -101.35000    -95.00000
13    247.08000   -117.63000    -95.00000
13    161.29000    -41.78000    -95.00000
13    167.47000    -36.25000    -95.00000
13    206.14000   -177.20000    -95.00000
13    203.54000   -185.99000    -95.00000
13    225.63000    -79.54000    -97.00000
13    289.64000   -114.37000    -97.00000
13    290.29000   -124.79000    -97.00000
13    288.34000   -133.58000    -97.00000
13    295.17000   -145.95000    -97.00000
13    301.02000   -154.74000    -97.00000
13    284.44000   -183.38000    -97.00000
13    289.32000   -213.98000    -97.00000
13    306.22000   -218.86000    -97.00000
13    192.49000   -234.49000    -97.00000
13    218.16000   -243.60000    -97.00000
13    215.56000   -234.81000    -97.00000
13    194.76000   -215.93000    -97.00000
13    190.86000   -221.79000    -97.00000
13    144.40000   -117.63000    -97.00000
13    255.53000   -246.86000   -102.00000
13    225.63000   -226.03000   -102.00000
13    219.46000   -215.28000   -102.00000
13    213.61000   -208.12000   -102.00000
13    237.33000   -199.66000   -102.00000
13    251.30000   -182.73000   -102.00000
13    240.25000   -174.59000   -102.00000
13    220.76000   -132.60000   -102.00000
13    217.51000   -125.44000   -102.00000
13    226.93000   -119.25000   -102.00000
13    230.18000   -126.74000   -102.00000
13    201.91000   -111.77000   -102.00000
13    201.26000    -96.79000   -102.00000
13    205.16000    -92.24000   -102.00000
13    216.86000    -87.68000   -102.00000
13    226.28000    -88.33000   -102.00000
13    221.08000    -99.72000   -102.00000
13    185.66000   -105.91000   -102.00000
13    182.41000    -75.63000   -102.00000
13    180.14000    -71.08000   -102.00000
13    256.50000    -87.35000   -102.00000
13    278.92000    -99.72000   -102.00000
13    310.44000   -200.31000   -102.00000
13    198.01000   -264.44000   -102.00000
13    179.49000   -224.40000   -102.00000
13    209.71000   -289.83000   -102.00000
13    274.05000   -302.85000   -102.00000
13    179.49000   -185.66000   -102.00000
13    324.09000   -138.46000   -104.00000
13    326.36000   -146.27000   -104.00000
13    323.76000   -154.74000   -104.00000
13    315.96000   -139.76000   -104.00000
13    309.46000   -136.51000   -104.00000
13    307.51000   -123.49000   -104.00000
13    296.79000   -127.72000   -104.00000
13    296.79000   -116.65000   -104.00000
13    291.27000   -102.00000   -104.00000
13    251.95000   -116.65000   -104.00000
13    259.10000   -103.63000   -104.00000
13    229.86000   -102.33000   -104.00000
13    230.51000    -95.82000   -104.00000
13    241.55000   -103.96000   -104.00000
13    234.40000    -88.66000   -104.00000
13    242.53000    -88.00000   -104.00000
13    217.18000   -131.95000   -104.00000
13    187.61000   -155.39000   -104.00000
13    210.36000   -155.39000   -104.00000
13    214.58000   -157.02000   -104.00000
13    226.61000   -156.69000   -104.00000
13    208.41000   -177.20000   -104.00000
13    246.43000   -170.36000   -104.00000
13    250.65000   -132.28000   -104.00000
13    162.92000    -38.85000   -104.00000
13    169.74000    -37.87000   -104.00000
13    167.47000    -32.34000   -104.00000
13    204.19000   -179.48000   -104.00000
13    257.47000   -234.49000   -104.00000
13    232.13000   -260.86000   -104.00000
13    236.68000   -257.60000   -104.00000
13    223.03000   -238.07000   -104.00000
13    261.05000   -209.75000   -104.00000
13    193.46000   -251.74000   -104.00000
13    300.37000   -214.63000   -104.00000
13    302.64000   -150.18000   -107.00000
13    297.44000   -144.97000   -107.00000
13    296.79000   -152.78000   -107.00000
13    288.34000   -134.23000   -107.00000
13    281.20000   -138.13000   -107.00000
13    290.62000   -110.79000   -107.00000
13    212.63000   -129.67000   -107.00000
13    193.14000   -151.81000   -107.00000
13    213.61000    -78.24000   -109.00000
13    175.59000   -116.98000   -109.00000
13    187.29000    -70.43000   -111.00000
13    218.81000    -95.49000   -111.00000
13    242.53000   -191.85000   -111.00000
13    231.81000   -186.31000   -111.00000
13    193.79000   -210.08000   -111.00000
13    184.69000   -187.29000   -111.00000
13    214.91000   -227.65000   -111.00000
13    223.03000   -222.77000   -111.00000
13    228.56000   -225.05000   -111.00000
13    225.63000   -235.79000   -111.00000
13    206.79000   -245.88000   -111.00000
13    225.96000   -249.14000   -111.00000
13    198.34000   -264.76000   -111.00000
13    288.02000   -210.73000   -111.00000
13    307.19000   -205.52000   -111.00000
13    310.76000   -202.91000   -111.00000
13    256.18000   -246.53000   -111.00000
13    269.82000   -235.47000   -111.00000
13    265.27000   -219.84000   -111.00000
13    257.80000   -185.66000   -111.00000
13    327.99000   -115.35000   -111.00000
13    308.81000   -110.47000   -111.00000
13    290.94000    -93.21000   -111.00000
13    285.42000   -102.65000   -111.00000
13    231.48000   -124.79000   -111.00000
13    229.53000   -115.67000   -111.00000
13    259.75000    -86.70000   -111.00000
13    227.26000    -81.17000   -111.00000
13    182.74000   -103.96000   -111.00000
13    324.74000   -153.11000   -114.00000
13    311.09000   -121.86000   -114.00000
13    232.13000   -103.63000   -114.00000
13    240.58000    -95.49000   -114.00000
13    254.23000   -123.49000   -114.00000
13    253.90000   -130.65000   -114.00000
13    224.01000   -155.71000   -114.00000
13    240.25000   -172.64000   -114.00000
13    246.75000   -159.94000   -114.00000
13    179.49000   -183.38000   -114.00000
13    160.64000    -78.56000   -114.00000
13    304.27000    -94.84000   -114.00000
13    255.53000   -103.96000   -114.00000
13    262.02000   -101.35000   -114.00000
13    250.33000   -141.72000   -114.00000
13    294.19000   -230.91000   -114.00000
13    295.49000   -215.28000   -114.00000
13    302.64000   -215.93000   -114.00000
13    239.93000   -224.72000   -114.00000
13    238.63000   -212.35000   -114.00000
13    195.41000   -251.74000   -114.00000
13    186.31000   -229.93000   -114.00000
13    190.86000   -222.77000   -114.00000
13    191.19000   -213.33000   -114.00000
13    208.08000   -191.19000   -114.00000
13    210.68000   -170.36000   -114.00000
13    241.88000   -162.55000   -114.00000
13    256.83000   -179.48000   -114.00000
13    312.39000   -135.86000   -113.00000
13    216.21000    -88.33000   -113.00000
13    234.40000    -86.70000   -113.00000
13    227.26000    -97.77000   -113.00000
13    213.28000   -132.28000   -117.00000
13    224.98000   -128.04000   -117.00000
13    173.64000   -126.09000   -117.00000
13    177.22000   -117.95000   -117.00000
13    211.01000    -79.54000   -117.00000
13    223.03000    -86.38000   -117.00000
13     93.71000    -55.78000   -117.00000
13    218.81000   -304.15000   -118.00000
13    286.07000   -112.74000   -117.00000
13    302.64000   -100.37000   -117.00000
13    299.72000   -123.81000   -117.00000
13    320.51000   -104.93000   -117.00000
13    311.09000   -160.60000   -117.00000
13    276.00000   -198.68000   -117.00000
13    270.80000   -186.64000   -117.00000
13    201.26000   -107.21000   -119.00000
13    209.71000   -103.96000   -119.00000
13    204.84000    -85.73000   -119.00000
13    226.61000    -79.22000   -119.00000
13    232.78000    -76.61000   -119.00000
13    289.32000    -93.86000   -119.00000
13    282.82000    -96.79000   -119.00000
13    291.92000   -107.54000   -119.00000
13    210.36000   -224.72000   -119.00000
13    207.43000   -243.93000   -119.00000
13    225.96000   -253.04000   -119.00000
13    227.91000   -233.51000   -119.00000
13    228.56000   -213.33000   -119.00000
13    233.75000   -221.14000   -119.00000
13    229.86000   -192.50000   -119.00000
13    238.30000   -190.87000   -119.00000
13    270.47000   -218.54000   -119.00000
13    269.17000   -238.72000   -119.00000
13    309.14000   -210.40000   -119.00000
13    309.46000   -197.71000   -119.00000
13    201.26000   -209.10000   -119.00000
13    137.57000    -99.40000   -121.00000
13    138.87000   -106.23000   -121.00000
13    249.35000   -135.53000   -124.00000
13    245.45000   -139.44000   -124.00000
13    234.40000   -100.05000   -124.00000
13    244.48000    -96.14000   -124.00000
13    219.13000    -91.26000   -124.00000
13    273.07000   -165.15000   -124.00000
13    277.95000   -162.22000   -124.00000
13    306.87000   -180.13000   -124.00000
13    321.16000   -142.04000   -124.00000
13    315.31000   -137.48000   -124.00000
13    310.76000   -121.21000   -124.00000
13    315.96000   -150.83000   -124.00000
13    240.90000   -204.87000   -124.00000
13    211.98000   -214.96000   -124.00000
13    213.61000   -234.16000   -124.00000
13    189.89000   -227.00000   -124.00000
13    263.00000   -233.19000   -124.00000
13    272.10000   -205.84000   -124.00000
13    210.68000   -130.97000   -126.00000
13    215.56000   -123.81000   -126.00000
13    204.51000   -106.88000   -128.00000
13    211.66000   -101.03000   -128.00000
13    207.76000    -91.59000   -128.00000
13    204.19000    -85.08000   -128.00000
13    236.35000    -79.54000   -128.00000
13    230.83000    -89.31000   -128.00000
13    238.63000    -87.68000   -128.00000
13    288.99000   -110.14000   -128.00000
13    297.77000   -104.93000   -128.00000
13    286.72000    -96.79000   -128.00000
13    206.46000   -123.81000   -128.00000
13    196.71000   -127.72000   -128.00000
13    205.16000   -213.33000   -128.00000
13    230.83000   -192.17000   -128.00000
13    229.21000   -217.89000   -128.00000
13    217.18000   -231.88000   -128.00000
13    233.43000   -223.75000   -128.00000
13    230.83000   -236.44000   -128.00000
13    224.66000   -246.53000   -128.00000
13    268.52000   -221.79000   -128.00000
13    285.09000   -251.74000   -128.00000
13    307.51000   -207.80000   -128.00000
13    140.82000   -103.30000   -130.00000
13    309.14000   -130.32000   -130.00000
13    302.97000   -169.06000   -130.00000
13    275.35000   -192.17000   -130.00000
13    221.73000   -178.50000   -130.00000
13    215.56000   -164.83000   -130.00000
13    159.67000   -229.28000   -133.00000
13    218.16000   -309.03000   -133.00000
13    201.26000    -86.05000   -136.00000
13    208.41000    -95.49000   -136.00000
13    200.61000   -110.14000   -136.00000
13    299.07000   -107.54000   -136.00000
13    284.44000   -250.11000   -140.00000
13    277.30000   -203.24000   -119.00000
13    270.80000   -207.15000   -119.00000
13    266.57000   -201.29000   -119.00000
13    164.22000   -220.17000   -147.00000
13    161.29000   -225.05000   -147.00000
13    137.25000   -199.98000   -147.00000
13    259.42000   -142.37000   -152.00000
13    260.72000   -148.88000   -152.00000
13    245.45000   -215.61000    -92.00000
13    245.45000   -204.87000    -92.00000
13    240.58000   -190.22000    -92.00000
13    201.59000   -189.24000    -92.00000
13    213.93000   -183.71000    -92.00000
13    236.03000   -175.90000    -92.00000
13    220.11000   -136.51000    -92.00000
13    230.18000   -103.30000    -92.00000
13    238.30000    -99.40000    -92.00000
13    270.80000   -126.42000    -99.00000
13    268.52000   -117.30000    -99.00000
13    264.95000   -138.13000    -99.00000
13    263.32000   -127.72000    -99.00000
13    295.49000   -299.92000   -146.00000
13    266.90000   -241.00000   -133.00000
13    289.32000   -231.23000   -133.00000
13    279.57000   -166.78000   -133.00000
13    252.28000   -193.80000    -74.00000
13    122.30000   -126.42000   -110.00000
13    241.88000   -150.83000    -74.00000
13    224.66000   -137.81000    -74.00000
13    204.84000   -152.46000    -74.00000
13    214.58000   -151.81000    -74.00000
13    288.67000   -170.36000    -69.00000
13    288.34000   -149.53000    -69.00000
13    300.04000   -137.81000    -69.00000
13    289.97000    -84.75000    -67.00000
13    278.60000    -90.61000    -67.00000
13    294.84000    -95.49000    -67.00000
13    303.29000   -121.21000    -39.00000
13    256.83000   -197.71000    -62.00000
13    249.35000   -118.60000    -17.00000
13    243.18000   -111.77000    -17.00000
