# Supplementary material for: Design Principles of Pancreatic Islets: Glucose-Dependent Coordination of Hormone Pulses
Source: PLoS One. 2016 Apr 1;11(4):e0152446. doi: 10.1371/journal.pone.0152446 (PMC4818077; doi:10.1371/journal.pone.0152446)
Supplement: S3 Dataset — Three-dimensional coordinates of α, β, and δ cells within human islets (n = 6). Columns represent types, x, y, and z coordinates (μm) of cells (rows) within an islet. The numbers of the first column are 11 (α cell), 12 (β cell), and 13 (δ cell). (ZIP) [file pone.0152446.s011.zip › Human_delta/H54.txt]

12    -36.59000    -38.67000      0.00000
12    -27.16000    -39.32000      0.00000
12    -24.56000    -28.91000      0.00000
12    -12.22000    -29.23000      0.00000
12     -2.79000    -20.44000      0.00000
12     -0.84000    -12.63000      0.00000
12      5.66000    -10.68000      0.00000
12     14.43000    -10.03000      0.00000
12      7.28000      4.30000      0.00000
12     28.40000     -4.82000      0.00000
12     29.38000     12.76000      0.00000
12     45.30000      5.92000      0.00000
12     61.55000     16.34000      0.00000
12     86.57000    -82.62000      0.00000
12     95.99000    -73.50000      0.00000
12     88.19000    -89.45000      0.00000
12     96.64000    -92.38000      0.00000
12    108.34000    -92.38000      0.00000
12    112.56000   -103.45000      0.00000
12    121.98000    -88.15000      0.00000
12    116.78000    -77.74000      0.00000
12    125.56000    -71.88000      0.00000
12    136.61000    -75.46000      0.00000
12    117.20000    -58.53000      0.00000
12    -58.36000    -55.93000      0.00000
12    -43.08000    -52.02000      0.00000
12    -26.19000    -57.55000      0.00000
12    -59.98000    -66.67000     -4.00000
12    -71.68000    -61.60000     -4.00000
12    -51.21000    -62.76000     -4.00000
12    -51.86000    -38.02000     -4.00000
12      3.71000     13.41000     -4.00000
12      8.91000     15.04000     -4.00000
12    -16.44000     10.48000     -4.00000
12      7.61000    -23.05000     -4.00000
12     39.45000     18.62000     -4.00000
12     51.47000     19.92000     -4.00000
12     33.93000     27.08000     -4.00000
12     45.30000     29.69000     -4.00000
12     46.60000     35.87000     -4.00000
12     66.74000      4.95000     -7.00000
12     61.55000     -6.45000     -7.00000
12     73.89000    -12.63000     -7.00000
12     78.50000      2.02000     -7.00000
12    -41.60000      5.27000     -7.00000
12    -48.28000      4.95000     -7.00000
12    -56.73000    -27.60000     -7.00000
12    -19.36000    -47.79000     -7.00000
12     16.38000    -44.86000     -7.00000
12     32.30000    -39.97000     -7.00000
12     39.50000    -44.53000     -7.00000
12    104.20000    -51.69000     -7.00000
12     93.71000    -49.41000     -7.00000
12     82.34000    -65.04000     -7.00000
12    -16.20000    -21.42000     -8.00000
12    -26.84000    -16.21000     -8.00000
12     36.85000    -56.25000     -8.00000
12    -48.93000    -72.85000     -8.00000
12    -61.61000    -41.93000     -8.00000
12    -55.76000    -32.81000     -8.00000
12    -56.41000    -45.83000     -8.00000
12     -7.34000    -25.00000    -11.00000
12     -5.07000    -14.91000    -11.00000
12    -15.46000     -5.14000    -11.00000
12     -9.29000     -5.79000    -11.00000
12    -19.36000      2.34000    -11.00000
12    -11.24000      2.02000    -11.00000
12    -10.27000      8.53000    -11.00000
12    -22.94000     20.90000    -11.00000
12     31.98000     -5.79000    -11.00000
12     67.39000    -20.44000    -11.00000
12     63.49000    -31.19000    -11.00000
12     21.90000    -53.97000    -11.00000
12     11.51000    -61.60000    -11.00000
12      6.96000    -54.95000    -11.00000
12     20.60000     -3.19000    -11.00000
12      7.28000     -9.05000    -11.00000
12    -43.73000    -46.48000    -11.00000
12    -41.60000    -37.37000    -11.00000
12    -28.79000    -37.70000    -11.00000
12    -46.66000    -33.14000    -11.00000
12    -50.56000    -15.23000    -11.00000
12    -35.29000     -8.72000    -11.00000
12    -34.96000     -1.24000    -11.00000
12     -1.17000     20.90000    -11.00000
12     85.92000    -77.41000    -11.00000
12     98.59000    -71.22000    -11.00000
12     99.24000    -78.39000    -11.00000
12    128.16000    -70.90000    -11.00000
12    134.98000    -72.85000    -11.00000
12    118.08000    -84.25000    -11.00000
12    110.61000   -100.85000    -11.00000
12    -69.08000    -23.70000    -11.00000
12    -60.96000    -12.31000    -11.00000
12     75.84000     -2.21000    -11.00000
12    117.76000    -53.97000    -11.00000
12    127.18000    -53.32000    -11.00000
12      3.38000    -65.37000    -11.00000
12     -8.97000    -49.09000    -11.00000
12      8.58000     18.62000    -14.00000
12     14.10000     13.41000    -14.00000
12     -4.09000     30.66000    -14.00000
12     34.25000     36.85000    -14.00000
12     44.97000     39.60000    -14.00000
12     40.75000     27.08000    -14.00000
12     78.44000     12.43000    -14.00000
12    -26.84000    -16.54000    -17.00000
12    -39.18000    -19.79000    -17.00000
12    -17.41000    -15.23000    -17.00000
12    -25.21000     -6.50000    -17.00000
12    -39.83000      5.60000    -17.00000
12    -47.31000      5.27000    -17.00000
12    -58.36000    -40.63000    -17.00000
12    -59.01000    -34.50000    -17.00000
12    -47.31000    -57.88000    -17.00000
12    -41.46000    -71.55000    -17.00000
12    -44.71000    -74.48000    -17.00000
12    -51.53000    -84.90000    -17.00000
12     12.80000    -46.48000    -17.00000
12     15.73000    -49.09000    -17.00000
12     73.57000    -24.68000    -17.00000
12     72.92000    -11.33000    -17.00000
12     83.32000    -10.35000    -17.00000
12     66.09000     -6.50000    -17.00000
12     69.99000     11.78000    -17.00000
12     72.27000      5.27000    -17.00000
12     85.92000     28.71000    -17.00000
12     58.95000     45.64000    -17.00000
12    -18.71000     15.36000    -17.00000
12    -17.74000     29.69000    -17.00000
12      6.96000     32.94000    -17.00000
12      5.66000     41.08000    -17.00000
12      4.36000     48.57000    -17.00000
12    -54.78000     -6.50000    -17.00000
12    -35.94000    -46.48000    -17.00000
12    -14.81000    -49.41000    -17.00000
12      2.41000    -69.60000    -17.00000
12     31.65000    -69.92000    -17.00000
12     40.10000    -66.02000    -17.00000
12     37.50000    -58.53000    -17.00000
12     48.55000    -48.76000    -17.00000
12     33.93000    -40.95000    -17.00000
12     29.70000    -29.56000    -17.00000
12     19.63000    -21.42000    -17.00000
12      6.31000    -19.79000    -17.00000
12    126.21000    -90.76000    -17.00000
12    136.28000    -80.01000    -17.00000
12    141.80000    -76.76000    -17.00000
12    129.60000    -60.81000    -17.00000
12    101.51000    -47.79000    -17.00000
12     82.99000    -54.62000    -17.00000
12    -61.93000    -24.68000    -17.00000
12    -10.92000    -19.14000    -20.00000
12     -7.99000      7.55000    -20.00000
12    -21.31000      4.62000    -20.00000
12    -35.61000     -7.10000    -20.00000
12    -51.86000      3.32000    -20.00000
12    -43.41000     12.20000    -20.00000
12    -32.04000     15.36000    -20.00000
12    -57.38000    -16.86000    -20.00000
12    -48.61000    -11.65000    -20.00000
12    -81.43000    -23.05000    -22.00000
12    -69.08000    -30.86000    -22.00000
12    -59.01000    -27.93000    -22.00000
12    -46.01000    -36.07000    -22.00000
12    -50.23000    -43.56000    -22.00000
12    -41.60000    -53.65000    -22.00000
12      9.56000    -51.69000    -22.00000
12     18.00000    -66.67000    -22.00000
12     21.25000    -61.78000    -22.00000
12     30.68000    -60.81000    -22.00000
12     20.28000    -41.93000    -22.00000
12     31.98000    -37.37000    -22.00000
12     41.40000    -33.46000    -22.00000
12     47.57000    -29.23000    -22.00000
12     31.98000    -23.37000    -22.00000
12     35.55000    -17.84000    -22.00000
12     23.53000    -11.00000    -22.00000
12     17.68000      3.32000    -22.00000
12     20.28000     10.48000    -22.00000
12     28.40000      5.92000    -22.00000
12     82.02000      2.34000    -22.00000
12     57.65000    -30.21000    -22.00000
12     65.50000    -38.02000    -22.00000
12     78.44000    -17.51000    -22.00000
12    105.41000    -70.57000    -22.00000
12    106.06000    -62.76000    -22.00000
12    116.60000    -58.85000    -22.00000
12    121.98000    -54.62000    -22.00000
12    143.10000    -90.43000    -22.00000
12    132.06000    -85.55000    -22.00000
12    129.60000   -103.60000    -22.00000
12    121.98000   -114.19000    -22.00000
12    111.91000   -112.89000    -22.00000
12    123.61000   -110.61000    -22.00000
12    111.91000   -100.20000    -22.00000
12    117.20000    -93.03000    -22.00000
12     99.24000   -102.80000    -22.00000
12    127.18000    -78.71000    -22.00000
12    128.48000    -71.88000    -22.00000
12     -3.44000    -51.04000    -22.00000
12     -9.29000    -47.14000    -22.00000
12    -11.89000    -39.00000    -22.00000
12    -26.19000     23.50000    -22.00000
12    -77.20000    -29.88000    -22.00000
12    -59.01000     -0.59000    -22.00000
12    -53.81000     15.04000    -22.00000
12    -33.34000     29.69000    -22.00000
12    -21.96000     39.45000    -22.00000
12    -11.24000     36.20000    -22.00000
12      3.38000    -80.66000    -22.00000
12     -4.42000    -76.20000    -22.00000
12     -8.64000    -87.18000    -22.00000
12     -1.49000    -91.73000    -22.00000
12      7.61000    -87.83000    -22.00000
12     21.25000    -83.59000    -22.00000
12     28.08000    -87.18000    -22.00000
12    132.71000    -54.30000    -22.00000
12    -11.57000   -102.15000    -22.00000
12     11.51000     17.64000    -25.00000
12      3.71000     19.27000    -25.00000
12     18.65000     26.20000    -25.00000
12     -4.74000     29.69000    -25.00000
12     -3.50000     39.60000    -25.00000
12    -30.74000    -53.00000    -28.00000
12    -20.99000    -51.69000    -28.00000
12    -46.01000    -62.20000    -28.00000
12    -56.08000    -63.09000    -28.00000
12    -58.36000    -55.27000    -28.00000
12    -58.68000    -41.60000    -28.00000
12    -56.73000    -33.46000    -28.00000
12    -68.43000     -3.84000    -28.00000
12    -37.24000      4.30000    -28.00000
12      8.58000     49.54000    -28.00000
12     68.37000    -16.54000    -28.00000
12     68.37000    -26.63000    -28.00000
12     82.99000    -30.53000    -28.00000
12     85.59000    -42.25000    -28.00000
12     89.16000    -31.19000    -28.00000
12     90.14000     -6.45000    -28.00000
12     72.92000     -6.45000    -28.00000
12     69.99000      0.39000    -28.00000
12     62.84000      0.39000    -28.00000
12     62.20000     10.48000    -28.00000
12     57.32000     10.16000    -28.00000
12     45.30000     13.09000    -28.00000
12     32.30000     24.80000    -28.00000
12     21.25000     18.62000    -28.00000
12    -14.81000    -29.56000    -28.00000
12    -22.94000    -21.75000    -28.00000
12    -24.24000    -11.33000    -28.00000
12    -18.39000      0.06000    -28.00000
12     13.78000    -28.26000    -28.00000
12      6.31000    -24.35000    -28.00000
12      7.28000    -34.77000    -28.00000
12      5.33000    -47.79000    -28.00000
12    111.59000      1.69000    -28.00000
12    128.81000     12.20000    -28.00000
12    124.91000     22.20000    -28.00000
12    -14.81000     13.41000    -28.00000
12    -25.54000      4.62000    -28.00000
12    -42.20000     22.85000    -28.00000
12    -17.41000     27.08000    -28.00000
12     19.30000    -33.79000    -28.00000
12     23.85000    -35.09000    -28.00000
12      2.08000    -64.06000    -28.00000
12     86.57000    -18.82000    -28.00000
12    100.21000    -55.93000    -28.00000
12    123.28000    -98.24000    -28.00000
12    136.28000    -98.89000    -28.00000
12    123.93000    -90.43000    -28.00000
12    135.31000    -80.01000    -28.00000
12    -40.16000   -107.36000    -28.00000
12    -34.64000   -110.94000    -28.00000
12    -38.21000    -43.23000    -28.00000
12     -4.09000    -30.21000    -28.00000
12    -47.63000     -0.26000    -31.00000
12    -45.36000     12.76000    -31.00000
12    -52.51000     18.62000    -31.00000
12    -35.61000     30.34000    -31.00000
12    -33.01000     21.55000    -31.00000
12    -31.06000     12.43000    -31.00000
12    -26.51000     24.48000    -31.00000
12    -38.86000     27.41000    -31.00000
12    -22.61000     35.87000    -31.00000
12    -15.14000     37.17000    -31.00000
12    -29.44000     45.31000    -31.00000
12     37.82000    -33.14000    -31.00000
12     46.27000    -31.19000    -31.00000
12     59.60000     58.01000    -31.00000
12     54.72000     72.33000    -31.00000
12     56.02000     51.82000    -31.00000
12     61.22000     46.61000    -31.00000
12     87.54000     48.57000    -31.00000
12     77.47000    -15.89000    -31.00000
12    108.66000    -65.37000    -31.00000
12    100.86000    -75.60000    -31.00000
12    108.99000   -107.03000    -31.00000
12    118.73000   -118.10000    -31.00000
12    120.68000   -109.31000    -31.00000
12    131.08000    -68.29000    -31.00000
12     20.93000    -52.02000    -31.00000
12     27.43000    -57.23000    -31.00000
12     60.25000    -77.74000    -31.00000
12      4.03000    -90.43000    -31.00000
12     -2.79000    -78.39000    -31.00000
12    -59.98000    -15.89000    -31.00000
12    -59.01000    -25.98000    -31.00000
12    -51.53000    -28.58000    -31.00000
12    -47.63000    -24.02000    -31.00000
12    -37.88000    -19.79000    -31.00000
12    -60.31000      2.34000    -31.00000
12    -32.36000     -6.45000    -31.00000
12     15.08000      9.50000    -31.00000
12     25.48000     12.20000    -31.00000
12     97.29000      3.65000    -31.00000
12    -16.44000   -100.52000    -33.00000
12    -23.91000    -92.38000    -33.00000
12    -26.84000    -88.80000    -33.00000
12    -33.34000    -83.27000    -33.00000
12    -28.14000    -79.69000    -33.00000
12     14.10000     -4.82000    -33.00000
12     18.98000     -1.56000    -33.00000
12     12.48000      3.97000    -33.00000
12      4.68000      9.18000    -33.00000
12     53.10000    -35.42000    -33.00000
12     57.32000    -31.19000    -33.00000
12     60.90000    -38.67000    -33.00000
12     67.07000    -35.74000    -33.00000
12     58.95000    -16.86000    -33.00000
12     72.92000    -30.21000    -33.00000
12    -76.55000    -16.54000    -33.00000
12    -17.41000     46.61000    -33.00000
12    -67.45000    -29.56000    -33.00000
12    -49.58000    -42.90000    -33.00000
12    -44.38000    -53.97000    -33.00000
12    -14.81000    -52.02000    -33.00000
12     -4.74000    -48.20000    -33.00000
12     -6.04000    -19.14000    -33.00000
12     -5.39000     -7.42000    -33.00000
12    -10.27000      2.34000    -33.00000
12     -6.04000      0.06000    -33.00000
12      8.26000     27.08000    -33.00000
12     24.50000     54.43000    -33.00000
12     14.43000     55.40000    -33.00000
12     14.10000     63.54000    -33.00000
12     19.63000     64.52000    -33.00000
12     24.50000     71.03000    -33.00000
12     42.70000     55.40000    -33.00000
12     44.32000     56.38000    -33.00000
12     94.36000    -14.26000    -34.00000
12    109.64000     27.41000    -34.00000
12    105.74000     34.57000    -34.00000
12    105.41000     42.38000    -34.00000
12     -3.50000     29.69000    -34.00000
12     -7.02000     43.03000    -34.00000
12      6.96000     17.32000    -34.00000
12     16.05000     22.20000    -36.00000
12     13.78000     30.34000    -34.00000
12     37.82000     75.59000    -37.00000
12     58.30000     79.17000    -37.00000
12     44.65000     79.82000    -37.00000
12     87.22000    -25.33000    -37.00000
12     98.91000    -24.68000    -37.00000
12     93.06000    -37.70000    -37.00000
12     83.64000    -50.39000    -37.00000
12     78.77000    -50.39000    -37.00000
12     76.17000    -64.71000    -37.00000
12     70.32000    -77.74000    -37.00000
12      1.43000    -61.78000    -37.00000
12      2.08000    -53.97000    -37.00000
12     -6.69000    -58.85000    -37.00000
12    -10.92000    -69.27000    -37.00000
12    -13.51000    -60.16000    -37.00000
12    -32.04000    -58.20000    -37.00000
12    -55.43000    -59.51000    -37.00000
12    -59.01000    -54.30000    -37.00000
12    -59.33000    -39.65000    -37.00000
12    -12.22000    -39.32000    -37.00000
12     -0.84000    -31.84000    -37.00000
12     12.48000    -30.53000    -37.00000
12    -20.01000      7.88000    -37.00000
12    -33.34000      5.27000    -37.00000
12    -39.83000   -105.40000    -37.00000
12    -28.46000   -109.64000    -37.00000
12    -28.46000   -118.43000    -37.00000
12    -17.09000   -122.01000    -37.00000
12     39.45000      2.02000    -37.00000
12     46.27000      1.37000    -37.00000
12     52.77000      3.32000    -37.00000
12     53.75000     -4.49000    -37.00000
12     62.84000      1.37000    -37.00000
12     67.07000     -2.87000    -37.00000
12    108.99000      5.92000    -37.00000
12    116.60000      6.57000    -37.00000
12    124.91000      3.32000    -37.00000
12    117.76000     20.90000    -37.00000
12    127.18000     23.18000    -37.00000
12    100.21000     56.38000    -37.00000
12     95.66000     61.91000    -37.00000
12     95.66000     67.77000    -37.00000
12     65.50000     70.05000    -37.00000
12     70.97000     61.91000    -37.00000
12    -21.64000    -16.54000    -37.00000
12    -28.46000    -12.63000    -37.00000
12    111.26000    -18.49000    -37.00000
12     86.89000     -9.38000    -37.00000
12     77.79000     54.75000    -37.00000
12    -75.58000     -0.91000    -37.00000
12      7.93000    -62.20000    -37.00000
12    -49.26000    -20.50000    -40.00000
12    -57.38000    -14.26000    -40.00000
12    -64.53000    -12.31000    -40.00000
12    -66.15000    -21.42000    -40.00000
12    -50.88000      2.34000    -40.00000
12    -49.58000     11.46000    -40.00000
12    -41.46000     16.34000    -40.00000
12    -30.41000     15.36000    -40.00000
12    -34.96000     23.83000    -40.00000
12    -37.88000     43.03000    -40.00000
12    -30.74000     43.03000    -40.00000
12    -19.36000     43.03000    -40.00000
12     32.95000     18.94000    -40.00000
12     23.20000     10.48000    -40.00000
12     29.05000      8.85000    -40.00000
12     25.15000     21.22000    -40.00000
12     21.90000     33.59000    -40.00000
12     31.65000     27.41000    -40.00000
12     42.37000     18.29000    -40.00000
12     52.45000     18.62000    -40.00000
12     53.75000     21.87000    -40.00000
12     55.70000     53.45000    -40.00000
12     67.39000     53.78000    -40.00000
12     63.49000     59.31000    -40.00000
12     57.97000     66.80000    -40.00000
12     91.20000     28.06000    -40.00000
12     94.04000     27.73000    -40.00000
12     90.46000     37.82000    -40.00000
12     11.18000    -78.71000    -40.00000
12      1.43000    -90.43000    -40.00000
12     -8.64000    -94.99000    -40.00000
12     -3.44000    -77.74000    -40.00000
12    -17.41000    -88.15000    -40.00000
12     -2.14000   -107.36000    -40.00000
12     -1.82000   -114.19000    -40.00000
12     -1.82000   -130.47000    -40.00000
12    -12.22000   -126.24000    -40.00000
12    -12.86000   -134.70000    -40.00000
12    -21.64000   -132.42000    -40.00000
12    -36.91000   -127.87000    -40.00000
12    -45.03000   -118.43000    -40.00000
12    -50.88000   -100.52000    -40.00000
12    -58.36000    -86.20000    -40.00000
12    -47.96000    -73.50000    -40.00000
12    -46.01000    -66.67000    -40.00000
12    -24.56000    -28.26000    -40.00000
12    -29.44000    -25.65000    -40.00000
12    -38.21000    -18.16000    -40.00000
12    -19.04000     -6.77000    -40.00000
12    -27.16000     -2.54000    -40.00000
12    132.06000    -66.02000    -40.00000
12    134.01000    -72.85000    -40.00000
12    124.91000    -78.71000    -40.00000
12    120.36000    -86.85000    -40.00000
12    127.51000    -97.59000    -40.00000
12    128.16000   -102.80000    -40.00000
12    120.03000   -108.99000    -40.00000
12    114.51000   -105.08000    -40.00000
12    104.20000   -108.99000    -40.00000
12     90.46000    -96.62000    -40.00000
12    101.19000    -77.08000    -40.00000
12     92.09000    -73.83000    -40.00000
12     94.04000    -63.09000    -40.00000
12    -84.35000    -13.61000    -40.00000
12    -62.26000      1.37000    -40.00000
12    -21.64000     30.01000    -40.00000
12    -17.09000     31.97000    -40.00000
12    -13.19000     31.97000    -40.00000
12     18.00000    -23.37000    -40.00000
12     22.88000    -18.16000    -40.00000
12     32.95000    -21.09000    -40.00000
12     44.32000    -25.33000    -40.00000
12     32.95000    -31.51000    -40.00000
12     25.48000    -37.37000    -40.00000
12     26.78000    -56.90000    -40.00000
12     15.40000    -56.58000    -40.00000
12     24.18000    -72.53000    -40.00000
12     28.08000    -83.59000    -40.00000
12     30.35000    -80.66000    -40.00000
12     10.86000    -94.34000    -40.00000
12     66.09000    -92.06000    -40.00000
12     -7.99000      4.30000    -42.00000
12    -43.08000    -53.00000    -42.00000
12    -54.46000    -35.09000    -42.00000
12    -50.88000    -47.79000    -42.00000
12    -22.94000    -96.29000    -42.00000
12    133.68000     45.64000    -43.00000
12    139.53000     47.59000    -43.00000
12    137.25000     40.10000    -43.00000
12    136.61000     27.08000    -43.00000
12    115.16000     60.94000    -43.00000
12     29.38000     68.10000    -43.00000
12      0.78000     29.69000    -43.00000
12      9.23000     29.36000    -43.00000
12      4.68000     20.57000    -43.00000
12     25.80000     -1.24000    -43.00000
12     16.05000    -11.98000    -43.00000
12      7.28000    -17.51000    -43.00000
12    -10.92000    -29.56000    -43.00000
12     -5.39000    -40.63000    -43.00000
12     -9.94000    -48.76000    -43.00000
12    -14.81000    -42.90000    -43.00000
12    -21.31000    -49.09000    -43.00000
12    -34.64000   -100.20000    -43.00000
12    -37.56000    -95.31000    -43.00000
12    -32.04000    -94.01000    -43.00000
12    -31.71000    -88.15000    -43.00000
12      4.68000    -71.88000    -46.00000
12      9.23000    -59.51000    -46.00000
12      3.71000    -52.02000    -46.00000
12    -16.44000    -66.99000    -46.00000
12    -20.66000    -61.46000    -46.00000
12    -28.46000    -58.85000    -46.00000
12     -7.34000    -13.28000    -46.00000
12     -9.94000     -5.47000    -46.00000
12     -0.19000    -31.19000    -46.00000
12      7.61000    -30.21000    -46.00000
12      5.33000    -38.67000    -46.00000
12     74.22000    -49.41000    -46.00000
12     82.02000    -47.79000    -46.00000
12     86.57000    -42.90000    -46.00000
12     92.09000    -37.04000    -46.00000
12     85.27000    -29.23000    -46.00000
12     80.72000    -18.49000    -46.00000
12     76.82000    -23.05000    -46.00000
12     68.69000    -16.86000    -46.00000
12     57.65000    -18.82000    -46.00000
12     56.35000    -10.03000    -46.00000
12     56.67000      4.62000    -46.00000
12    106.71000     30.01000    -46.00000
12    110.29000     20.57000    -46.00000
12    112.24000     14.71000    -46.00000
12    114.18000     29.36000    -46.00000
12    120.03000     37.50000    -46.00000
12     25.80000     46.61000    -46.00000
12     41.40000     49.54000    -46.00000
12     27.10000     57.36000    -46.00000
12     36.85000     78.84000    -46.00000
12     15.08000     58.98000    -46.00000
12    -15.79000     47.92000    -46.00000
12    -22.61000     47.59000    -46.00000
12    -42.43000     23.50000    -49.00000
12    -46.98000     14.71000    -49.00000
12    -39.83000      7.23000    -49.00000
12    -59.33000     20.25000    -49.00000
12    -53.81000      7.55000    -49.00000
12    -57.71000     -5.47000    -49.00000
12    -70.70000     -8.07000    -49.00000
12    -68.10000    -15.89000    -49.00000
12    -58.68000    -17.19000    -49.00000
12    -53.16000    -17.84000    -49.00000
12    -29.44000     33.59000    -49.00000
12    -35.29000     38.48000    -49.00000
12    -42.43000     43.36000    -49.00000
12    -22.94000     40.75000    -49.00000
12    -87.60000    -17.51000    -50.00000
12    -81.43000     -2.87000    -50.00000
12    -28.46000     -2.87000    -50.00000
12    -32.04000      7.55000    -50.00000
12    -20.99000     13.09000    -50.00000
12    -30.09000     18.94000    -50.00000
12    -34.64000     24.15000    -50.00000
12    -21.31000     -6.77000    -50.00000
12    -22.29000    -16.86000    -50.00000
12    -27.49000    -22.07000    -50.00000
12    -45.36000    -19.79000    -50.00000
12    -41.46000     -8.40000    -50.00000
12     12.80000    -49.09000    -50.00000
12     24.83000    -56.90000    -50.00000
12     32.63000    -51.37000    -50.00000
12     25.80000    -41.60000    -50.00000
12     16.05000    -38.67000    -50.00000
12     16.05000    -30.21000    -50.00000
12     18.65000    -23.70000    -50.00000
12     27.75000    -23.70000    -50.00000
12     31.98000    -35.09000    -50.00000
12     18.65000      8.85000    -50.00000
12     24.50000     15.36000    -50.00000
12     31.98000     10.81000    -50.00000
12     32.30000     24.15000    -50.00000
12     51.80000     48.57000    -50.00000
12     57.65000     60.29000    -50.00000
12     62.84000     60.29000    -50.00000
12     70.32000     60.29000    -50.00000
12     82.34000     59.31000    -50.00000
12    129.78000     54.10000    -50.00000
12    128.81000     -3.52000    -50.00000
12    107.04000    -16.86000    -50.00000
12    116.78000    -13.61000    -50.00000
12    112.88000    -26.95000    -50.00000
12    125.23000    -22.40000    -50.00000
12    122.63000    -29.23000    -50.00000
12    124.58000    -38.67000    -50.00000
12    110.94000    -33.14000    -50.00000
12     91.44000    -19.47000    -50.00000
12    115.16000    -77.08000    -50.00000
12    128.48000    -78.06000    -50.00000
12    125.56000    -60.81000    -50.00000
12    132.38000    -92.38000    -50.00000
12    121.01000   -102.47000    -50.00000
12     87.22000   -117.77000    -50.00000
12     90.14000   -108.01000    -50.00000
12     73.57000   -122.33000    -50.00000
12     78.44000    -93.69000    -50.00000
12     83.97000    -92.38000    -50.00000
12     79.74000    -85.55000    -50.00000
12     71.29000    -85.87000    -50.00000
12    -69.08000   -100.52000    -50.00000
12    -59.98000    -99.22000    -50.00000
12    -53.16000   -108.99000    -50.00000
12    -23.91000   -130.14000    -50.00000
12    -15.14000   -136.65000    -50.00000
12     -6.69000   -133.07000    -50.00000
12      8.26000   -132.10000    -50.00000
12    -18.71000   -122.66000    -50.00000
12    -17.74000   -108.99000    -50.00000
12    -10.27000    -97.59000    -50.00000
12    -11.57000    -90.10000    -50.00000
12      0.46000    -96.29000    -50.00000
12      9.56000    -94.66000    -50.00000
12    -54.60000    -84.57000    -50.00000
12    -41.60000    -67.32000    -50.00000
12    -29.44000    -39.65000    -50.00000
12     -5.39000    -64.39000    -50.00000
12      9.88000    -84.90000    -50.00000
12     15.40000    -77.74000    -50.00000
12    -16.20000     30.66000    -55.00000
12    -15.14000     40.75000    -55.00000
12    -21.31000     52.80000    -55.00000
12     14.43000     42.71000    -55.00000
12     34.90000     40.43000    -55.00000
12     21.58000     49.22000    -55.00000
12     17.68000     57.03000    -55.00000
12     28.73000     53.78000    -55.00000
12     33.60000     50.85000    -55.00000
12     41.07000     50.52000    -55.00000
12     27.10000     59.96000    -55.00000
12     44.97000     71.35000    -55.00000
12     52.77000     81.50000    -55.00000
12     10.21000     81.77000    -55.00000
12     24.18000     85.35000    -55.00000
12    -67.60000    -54.30000    -55.00000
12    -65.18000    -58.53000    -55.00000
12    -64.53000    -47.14000    -55.00000
12    -57.71000    -54.95000    -55.00000
12    -47.63000    -46.48000    -55.00000
12    -30.41000    -58.20000    -55.00000
12    -33.66000    -71.55000    -55.00000
12    -39.51000    -80.99000    -55.00000
12    -49.91000    -74.48000    -55.00000
12    -56.08000    -63.41000    -55.00000
12    -49.58000    -61.46000    -55.00000
12    -44.38000    -54.95000    -55.00000
12     -9.62000    -11.98000    -55.00000
12     -9.94000     -5.14000    -55.00000
12    -15.46000      8.85000    -55.00000
12     11.51000      6.25000    -55.00000
12      8.91000     13.74000    -55.00000
12     25.80000     -9.70000    -55.00000
12     29.38000     -3.19000    -55.00000
12     41.07000      4.95000    -55.00000
12     52.77000     -0.26000    -55.00000
12     51.15000    -20.50000    -55.00000
12     41.07000    -24.02000    -55.00000
12     62.20000    -23.70000    -55.00000
12     72.92000    -18.49000    -55.00000
12    101.51000      1.37000    -55.00000
12     91.76000     -2.54000    -55.00000
12    135.63000     15.04000    -55.00000
12    142.78000     24.15000    -55.00000
12    139.20000     37.50000    -55.00000
12    139.20000     48.89000    -55.00000
12    121.33000     56.38000    -55.00000
12    126.53000     62.56000    -55.00000
12    130.76000     71.68000    -55.00000
12     80.72000   -136.00000    -55.00000
12     79.09000   -140.89000    -55.00000
12     54.72000   -132.42000    -55.00000
12     54.40000   -137.63000    -55.00000
12     47.90000   -123.96000    -55.00000
12     24.50000   -138.28000    -55.00000
12     24.50000   -144.14000    -55.00000
12     23.20000   -154.56000    -55.00000
12     34.58000   -151.30000    -55.00000
12     12.48000   -147.72000    -55.00000
12      4.68000   -150.33000    -55.00000
12    -29.44000    -94.01000    -55.00000
12    -41.78000    -96.94000    -55.00000
12    -12.86000    -49.09000    -55.00000
12    -16.76000    -59.18000    -55.00000
12    -16.44000    -69.60000    -55.00000
12     -4.74000    -39.65000    -55.00000
12    -12.22000    -31.51000    -55.00000
12    -92.47000    -29.56000    -55.00000
12    -97.67000    -18.49000    -55.00000
12    -81.75000      5.60000    -55.00000
12    -54.78000     33.59000    -55.00000
12     10.53000     27.08000    -55.00000
12    136.61000    -21.75000    -55.00000
12    134.33000    -30.86000    -55.00000
12    140.50000    -38.67000    -55.00000
12     90.46000    -29.56000    -55.00000
12    100.86000    -30.21000    -55.00000
12     64.47000     26.43000    -55.00000
12     69.67000     22.53000    -55.00000
12     92.74000     13.41000    -55.00000
12     83.97000      1.04000    -55.00000
12    -49.26000     -1.24000    -58.00000
12    -65.50000     -9.05000    -58.00000
12    -62.90000      2.99000    -58.00000
12    -53.16000     10.16000    -58.00000
12    -61.61000     14.71000    -58.00000
12    -43.73000     42.38000    -58.00000
12    -34.96000     37.82000    -58.00000
12    -44.38000     33.27000    -58.00000
12    -25.86000     36.52000    -58.00000
12    -49.91000     43.68000    -58.00000
12    -35.29000     51.82000    -58.00000
12     34.58000     65.17000    -58.00000
12     87.22000     52.47000    -58.00000
12    133.36000     62.56000    -58.00000
12    101.51000    -78.06000    -58.00000
12     70.64000   -150.00000    -58.00000
12     57.32000   -143.49000    -58.00000
12     42.37000   -136.98000    -58.00000
12     20.28000   -128.19000    -58.00000
12    -59.33000   -151.95000    -58.00000
12    -46.01000   -155.86000    -58.00000
12    -47.96000   -150.00000    -58.00000
12    -39.18000   -134.70000    -58.00000
12    -70.38000   -126.89000    -58.00000
12    -60.96000   -122.98000    -58.00000
12    -77.85000   -119.08000    -58.00000
12    -92.47000   -121.68000    -58.00000
12     28.40000    -84.57000    -58.00000
12     34.90000    -83.92000    -58.00000
12     32.95000    -70.25000    -58.00000
12     10.86000   -107.68000    -58.00000
12     78.50000     22.53000    -58.00000
12     78.50000     15.04000    -58.00000
12     85.92000     70.38000    -58.00000
12     89.49000     67.50000    -58.00000
12     93.39000    -19.79000    -60.00000
12     96.64000    -12.31000    -60.00000
12    108.34000    -16.54000    -60.00000
12    108.66000    -22.72000    -60.00000
12    117.43000    -24.68000    -60.00000
12    121.98000    -32.49000    -60.00000
12    126.86000    -44.21000    -60.00000
12    128.48000    -60.81000    -60.00000
12    140.18000    -54.30000    -60.00000
12    109.96000    -76.76000    -60.00000
12    109.96000    -69.92000    -60.00000
12    -30.41000     -6.45000    -60.00000
12    -25.54000      6.25000    -60.00000
12    -34.31000      2.02000    -60.00000
12    -39.18000     10.16000    -60.00000
12    -39.18000     21.55000    -60.00000
12    -23.59000     20.57000    -60.00000
12    -19.36000     25.78000    -60.00000
12     10.21000     49.87000    -60.00000
12     24.18000     36.85000    -60.00000
12     48.87000     54.43000    -60.00000
12     55.70000     61.91000    -60.00000
12     61.87000     56.71000    -60.00000
12     78.44000     61.59000    -60.00000
12     82.99000     57.03000    -60.00000
12    101.19000     87.96000    -60.00000
12     42.37000     77.21000    -60.00000
12     42.70000     88.28000    -60.00000
12    -28.46000     54.43000    -60.00000
12    -30.41000     62.24000    -60.00000
12    -20.99000     63.54000    -60.00000
12    -71.35000     10.48000    -60.00000
12    -75.58000    -10.03000    -60.00000
12    -93.50000    -14.58000    -60.00000
12    -58.68000    -82.29000    -60.00000
12    -22.29000   -117.50000    -60.00000
12    -27.16000   -123.63000    -60.00000
12    -20.99000   -133.07000    -60.00000
12    -67.60000   -147.07000    -60.00000
12     82.67000   -120.38000    -60.00000
12     90.14000   -120.70000    -60.00000
12     90.79000   -112.89000    -60.00000
12     78.50000    -94.34000    -60.00000
12     69.02000    -90.10000    -60.00000
12     26.60000    -62.20000    -62.00000
12     27.75000    -57.55000    -62.00000
12     13.78000    -39.00000    -62.00000
12     11.51000    -27.93000    -62.00000
12     17.68000    -18.82000    -62.00000
12     25.15000    -25.98000    -62.00000
12     23.20000    -39.97000    -62.00000
12     36.53000     24.48000    -62.00000
12     56.02000     70.70000    -63.00000
12     67.07000     78.19000    -63.00000
12    -42.43000   -159.44000    -63.00000
12    -63.23000   -102.47000    -63.00000
12    -57.38000   -109.31000    -63.00000
12    -34.96000    -46.48000    -63.00000
12    -28.79000    -44.21000    -63.00000
12    -32.69000    -41.28000    -63.00000
12    -29.44000    -38.35000    -63.00000
12    -62.26000     26.20000    -63.00000
12    -48.61000     21.22000    -63.00000
12     -7.02000     32.94000    -63.00000
12      2.08000     61.91000    -63.00000
12     13.45000     65.17000    -63.00000
12     68.04000     62.24000    -63.00000
12     45.62000     16.02000    -63.00000
12    121.98000     41.41000    -63.00000
12    125.56000     30.66000    -63.00000
12    120.68000     48.57000    -63.00000
12    127.51000     26.43000    -63.00000
12    155.45000     16.34000    -63.00000
12    155.78000      2.34000    -63.00000
12    144.08000      6.90000    -63.00000
12    147.00000     38.80000    -63.00000
12     95.01000     90.23000    -63.00000
12    144.40000    -41.93000    -63.00000
12     87.54000   -132.10000    -63.00000
12     76.82000   -129.49000    -63.00000
12     40.75000   -127.87000    -63.00000
12    -38.86000   -154.23000    -63.00000
12    -15.79000   -181.90000    -63.00000
12    -64.20000   -135.68000    -63.00000
12     29.70000   -115.17000    -63.00000
12     42.05000    -59.83000    -63.00000
12     56.35000    -63.41000    -63.00000
12     57.32000    -49.41000    -63.00000
12     83.32000   -146.09000    -65.00000
12    -29.76000    -86.20000    -65.00000
12    -25.54000    -81.64000    -65.00000
12    -31.39000    -75.60000    -65.00000
12    -49.58000    -77.74000    -65.00000
12    -57.38000    -67.32000    -65.00000
12    -66.15000    -53.97000    -65.00000
12    -56.41000    -58.20000    -65.00000
12    -52.18000    -60.48000    -65.00000
12    -26.19000    -59.51000    -65.00000
12    -19.04000    -18.82000    -65.00000
12    -11.89000    -30.86000    -65.00000
12     73.57000    -10.03000    -65.00000
12     65.44000    -15.23000    -65.00000
12     71.62000    -23.37000    -65.00000
12     59.60000    -19.79000    -65.00000
12     50.82000    -16.21000    -65.00000
12     52.45000     -9.05000    -65.00000
12     60.25000     -0.91000    -65.00000
12     66.74000     -2.54000    -65.00000
12     86.24000    -11.33000    -65.00000
12     84.62000     -4.82000    -65.00000
12     90.46000     -6.77000    -65.00000
12     94.69000      9.50000    -65.00000
12    102.16000      3.32000    -65.00000
12    105.09000      9.18000    -65.00000
12    110.61000      5.27000    -65.00000
12    131.08000     44.99000    -65.00000
12    141.48000     22.53000    -65.00000
12    143.75000     29.36000    -65.00000
12     22.55000     53.45000    -65.00000
12     30.03000     55.40000    -65.00000
12     17.68000     82.10000    -65.00000
12     22.55000     86.65000    -65.00000
12    -16.44000     41.73000    -65.00000
12    -25.86000     51.17000    -65.00000
12    -83.05000     12.20000    -65.00000
12    -76.88000     -0.59000    -65.00000
12    -15.46000   -127.87000    -65.00000
12    -10.92000   -139.91000    -65.00000
12     -3.44000   -148.70000    -65.00000
12     33.60000   -152.60000    -65.00000
12     10.86000   -141.21000    -65.00000
12      0.78000   -132.75000    -65.00000
12      9.88000   -126.56000    -65.00000
12     -2.14000   -125.59000    -65.00000
12     25.80000   -153.91000    -65.00000
12     25.15000   -144.79000    -65.00000
12    -25.86000   -187.44000    -65.00000
12     97.94000   -112.57000    -65.00000
12    102.16000   -108.99000    -65.00000
12    134.66000    -28.58000    -65.00000
12    136.28000    -31.19000    -65.00000
12    139.20000    -17.19000    -65.00000
12    133.03000     -9.70000    -65.00000
12    139.85000     -7.10000    -65.00000
12    136.61000     -2.21000    -65.00000
12    134.98000     13.09000    -65.00000
12    130.43000     19.27000    -65.00000
12    140.83000     50.52000    -65.00000
12     26.78000    -16.86000    -65.00000
12     33.93000    -16.86000    -65.00000
12     30.03000     -4.49000    -65.00000
12     39.77000     -2.87000    -65.00000
12    125.56000     65.17000    -67.00000
12    132.06000     62.89000    -67.00000
12     97.29000     73.96000    -67.00000
12     92.41000     77.54000    -67.00000
12    -54.78000      5.92000    -67.00000
12    -47.96000     -0.91000    -67.00000
12    -60.31000     16.99000    -67.00000
12    -26.51000     38.48000    -67.00000
12    -35.61000     45.31000    -67.00000
12    -39.18000     49.87000    -67.00000
12     25.48000   -137.31000    -67.00000
12     44.00000   -134.70000    -67.00000
12     71.94000   -153.58000    -67.00000
12     62.84000   -146.09000    -67.00000
12     58.30000   -148.37000    -67.00000
12    -36.91000   -140.89000    -67.00000
12     15.40000    -70.90000    -67.00000
12     23.53000    -71.88000    -67.00000
12     17.35000    -87.50000    -67.00000
12     28.08000    -84.57000    -67.00000
12     54.07000    -25.00000    -67.00000
12     46.27000    -21.09000    -67.00000
12     50.17000    -34.77000    -67.00000
12     79.09000     18.29000    -67.00000
12     79.42000     26.20000    -67.00000
12     88.19000     26.43000    -67.00000
12     94.04000     43.68000    -67.00000
12     82.34000     47.27000    -67.00000
12     97.61000     52.80000    -67.00000
12    -31.71000     13.41000    -69.00000
12    -25.86000     21.55000    -69.00000
12    -35.94000     21.87000    -69.00000
12    -40.48000     29.04000    -69.00000
12      5.66000     34.57000    -69.00000
12      1.43000     38.80000    -69.00000
12      9.23000     51.50000    -69.00000
12     14.75000     44.01000    -69.00000
12     27.43000     46.29000    -69.00000
12     38.80000     46.94000    -69.00000
12     24.18000     68.10000    -69.00000
12     34.58000     73.63000    -69.00000
12     44.00000     75.26000    -69.00000
12     43.35000     64.19000    -69.00000
12    108.34000    -70.90000    -69.00000
12    105.41000    -78.71000    -69.00000
12     95.01000   -125.91000    -69.00000
12    -19.04000   -118.43000    -69.00000
12    104.76000    -31.84000    -69.00000
12     98.59000    -32.49000    -69.00000
12     91.20000    -27.93000    -69.00000
12     93.06000    -22.40000    -69.00000
12    105.09000    -16.86000    -69.00000
12    114.51000    -13.61000    -69.00000
12     63.49000     12.43000    -69.00000
12     67.72000     20.90000    -69.00000
12     55.37000     20.25000    -69.00000
12     23.85000     -6.77000    -69.00000
12     18.00000      5.60000    -69.00000
12     10.21000     -6.77000    -69.00000
12      1.20000    -21.09000    -69.00000
12     -6.04000    -21.09000    -69.00000
12     -3.77000     11.60000    -69.00000
12    -26.19000      4.30000    -69.00000
12    -12.86000     17.32000    -69.00000
12     -3.77000     23.18000    -69.00000
12     12.80000     29.69000    -69.00000
12     27.43000     31.64000    -69.00000
12     49.52000     52.80000    -69.00000
12    122.31000    -38.35000    -69.00000
12    129.78000    -34.77000    -69.00000
12    114.18000    -27.28000    -69.00000
12    132.38000    -53.32000    -69.00000
12    125.88000    -63.74000    -69.00000
12    116.46000   -105.40000    -69.00000
12     86.89000   -116.15000    -69.00000
12     85.92000   -108.66000    -69.00000
12     70.64000    -83.27000    -69.00000
12     60.90000    -69.27000    -69.00000
12     43.67000    -68.29000    -69.00000
12     32.95000    -46.81000    -69.00000
12    -65.83000    -39.65000    -69.00000
12    -58.03000    -36.72000    -69.00000
12    -72.33000    -14.58000    -69.00000
12    -94.10000     -9.05000    -69.00000
12    -72.65000     24.48000    -71.00000
12    -59.33000     39.78000    -71.00000
12    -43.73000     63.22000    -71.00000
12    -36.59000     67.50000    -71.00000
12    -24.24000     69.07000    -71.00000
12    -19.04000     77.54000    -71.00000
12     63.49000     62.24000    -73.00000
12     51.80000     64.84000    -73.00000
12     63.49000     84.37000    -73.00000
12    119.71000     82.75000    -73.00000
12    118.41000     90.56000    -73.00000
12    154.80000     39.78000    -73.00000
12    149.28000     16.02000    -73.00000
12    160.65000     16.99000    -73.00000
12    157.73000      5.60000    -73.00000
12    153.83000     -3.52000    -73.00000
12    155.78000    -10.03000    -73.00000
12    149.28000    -14.26000    -73.00000
12    145.70000    -19.14000    -73.00000
12    143.75000    -28.58000    -73.00000
12    147.33000    -38.67000    -73.00000
12    154.80000    -37.37000    -73.00000
12     89.81000   -131.50000    -73.00000
12     85.59000   -138.61000    -73.00000
12     79.09000   -137.63000    -73.00000
12     72.92000   -130.79000    -73.00000
12     55.70000   -124.61000    -73.00000
12     46.27000   -129.82000    -73.00000
12    -18.71000   -162.70000    -73.00000
12    -28.79000   -176.37000    -73.00000
12    -60.96000   -179.30000    -73.00000
12      9.88000     67.77000    -73.00000
12      5.66000     59.63000    -73.00000
12    -14.81000     59.31000    -73.00000
12    -11.89000     53.50000    -73.00000
12    -65.83000   -118.75000    -73.00000
12    -62.90000   -127.54000    -73.00000
12    -94.75000   -122.66000    -73.00000
12    -72.98000   -133.72000    -73.00000
12    -61.28000   -149.35000    -73.00000
12    -57.71000   -158.46000    -73.00000
12    -46.66000   -155.53000    -73.00000
12    -30.41000   -136.33000    -73.00000
12    -25.86000   -130.47000    -73.00000
12    -23.59000   -111.91000    -73.00000
12    -23.26000    -98.89000    -73.00000
12    -18.06000    -84.57000    -73.00000
12    -83.38000    -15.23000    -76.00000
12    -78.83000     -4.49000    -76.00000
12    -76.23000      2.99000    -76.00000
12    -75.90000     13.74000    -76.00000
12    -64.85000      7.88000    -76.00000
12    -61.93000     25.78000    -76.00000
12    -67.60000     33.92000    -76.00000
12    -55.43000     33.27000    -76.00000
12    -27.16000     48.57000    -76.00000
12    -24.89000     40.43000    -76.00000
12     18.33000     54.75000    -76.00000
12     33.28000     47.92000    -76.00000
12     33.60000     38.15000    -76.00000
12    141.48000    -44.86000    -76.00000
12    139.53000    -27.93000    -76.00000
12    131.73000    -14.58000    -76.00000
12    142.45000     -8.07000    -76.00000
12    151.55000     -1.56000    -76.00000
12    132.71000     41.41000    -76.00000
12    124.26000     44.66000    -76.00000
12    127.51000     54.43000    -76.00000
12    129.60000     63.22000    -76.00000
12    138.23000     56.05000    -76.00000
12    123.61000     66.47000    -76.00000
12    124.91000     72.33000    -76.00000
12     98.59000     76.89000    -76.00000
12    104.20000     79.49000    -76.00000
12    104.20000     91.54000    -76.00000
12    121.33000   -105.73000    -76.00000
12     73.24000   -150.33000    -76.00000
12     60.25000   -156.19000    -76.00000
12     57.32000   -146.75000    -76.00000
12     40.75000   -136.00000    -76.00000
12     15.40000   -132.42000    -76.00000
12     17.35000   -140.89000    -76.00000
12      2.08000   -141.21000    -76.00000
12      9.23000   -129.82000    -76.00000
12      6.63000   -121.03000    -76.00000
12      8.58000   -113.22000    -76.00000
12     -5.39000   -114.19000    -76.00000
12    -16.20000   -192.32000    -76.00000
12     -4.09000   -192.32000    -76.00000
12      4.36000   -189.71000    -76.00000
12    -49.26000   -187.76000    -76.00000
12    -58.03000   -114.52000    -76.00000
12    -50.23000    -96.29000    -76.00000
12    -42.76000   -107.68000    -76.00000
12    -34.31000   -106.38000    -76.00000
12    -53.81000    -88.80000    -76.00000
12    -65.18000    -80.34000    -76.00000
12    -55.43000    -67.64000    -76.00000
12    -61.61000    -59.18000    -76.00000
12    -66.48000    -55.27000    -76.00000
12    -60.31000    -48.76000    -76.00000
12    -49.26000    -48.76000    -76.00000
12    -46.33000    -35.09000    -76.00000
12    -38.53000    -28.58000    -76.00000
12    -49.26000    -15.89000    -76.00000
12    -43.41000    -11.98000    -76.00000
12    -48.93000     -2.21000    -76.00000
12    -51.21000      5.27000    -76.00000
12    -38.86000      6.90000    -76.00000
12    -50.23000     15.69000    -76.00000
12     57.32000    -20.77000    -76.00000
12     53.10000    -31.51000    -76.00000
12     63.17000    -29.88000    -76.00000
12     68.04000    -17.19000    -76.00000
12     75.84000    -11.33000    -76.00000
12     73.89000     -1.89000    -76.00000
12     81.37000     -3.19000    -76.00000
12     77.47000      6.90000    -76.00000
12     84.62000     18.29000    -76.00000
12     94.69000     23.50000    -76.00000
12     83.97000     26.20000    -76.00000
12     99.56000      5.92000    -76.00000
12    105.09000      0.72000    -76.00000
12    111.59000      6.25000    -76.00000
12     27.75000    -10.03000    -76.00000
12     23.85000    -22.72000    -76.00000
12     43.35000     -7.75000    -76.00000
12     36.85000     -0.26000    -76.00000
12     44.97000     24.15000    -76.00000
12     36.85000     27.08000    -76.00000
12     82.67000     41.08000    -76.00000
12     76.49000     47.27000    -76.00000
12     86.24000     53.50000    -76.00000
12     65.50000    -58.20000    -76.00000
12     68.69000    -49.09000    -76.00000
12     85.59000    -50.07000    -76.00000
12    110.94000    -58.53000    -76.00000
12     96.31000    -54.62000    -76.00000
12     91.76000    -63.09000    -76.00000
12     79.42000    -94.34000    -76.00000
12     43.67000   -107.68000    -76.00000
12     62.84000   -119.40000    -76.00000
12     64.79000   -141.86000    -76.00000
12     33.60000   -157.16000    -76.00000
12     40.10000   -160.09000    -76.00000
12     27.43000   -151.63000    -76.00000
12     14.75000   -149.68000    -76.00000
12      4.68000   -156.51000    -76.00000
12    -37.88000   -182.55000    -76.00000
12    -31.39000   -186.78000    -76.00000
12    -53.81000   -103.45000    -76.00000
12     16.05000    -39.65000    -76.00000
12      7.93000    -30.86000    -76.00000
12      8.91000    -12.31000    -76.00000
12    -14.81000    -13.61000    -76.00000
12     34.58000     78.19000    -78.00000
12     40.42000     67.77000    -78.00000
12     46.92000     75.59000    -78.00000
12     49.52000     82.75000    -78.00000
12     75.19000     67.45000    -78.00000
12     79.09000     79.49000    -78.00000
12    142.45000     49.54000    -78.00000
12    150.58000     43.36000    -78.00000
12    112.56000     57.03000    -78.00000
12    108.34000     65.82000    -78.00000
12    123.93000     40.75000    -78.00000
12    131.08000     34.90000    -78.00000
12    131.08000     19.27000    -78.00000
12    147.65000     18.94000    -78.00000
12     86.89000   -104.10000    -78.00000
12     96.96000   -110.61000    -78.00000
12     91.20000   -114.84000    -78.00000
12    100.54000   -114.19000    -78.00000
12     70.97000    -84.25000    -78.00000
12     77.47000    -79.36000    -78.00000
12     -4.42000    -74.81000    -78.00000
12     19.95000    -73.50000    -78.00000
12     20.28000    -81.97000    -78.00000
12     29.70000    -87.50000    -78.00000
12     40.10000    -88.80000    -78.00000
12     36.20000    -75.60000    -78.00000
12     32.95000    -65.04000    -78.00000
12     18.33000    -52.34000    -78.00000
12     96.64000    -27.28000    -79.00000
12     98.26000    -34.50000    -79.00000
12    105.41000    -39.65000    -79.00000
12    110.29000    -29.56000    -79.00000
12    102.16000    -22.07000    -79.00000
12    113.21000    -19.47000    -79.00000
12    117.43000    -27.60000    -79.00000
12    126.86000    -29.56000    -79.00000
12    113.86000    -12.31000    -79.00000
12     98.91000    -10.68000    -79.00000
12    113.53000     22.53000    -79.00000
12    118.41000     30.99000    -79.00000
12     -4.42000    -89.60000    -79.00000
12    -11.89000    -94.99000    -79.00000
12     -2.47000    -98.57000    -79.00000
12     50.82000   -137.96000    -79.00000
12     55.05000   -111.91000    -79.00000
12     62.52000   -109.64000    -79.00000
12     67.07000   -106.71000    -79.00000
12     50.50000    -99.22000    -79.00000
12     50.82000    -85.87000    -79.00000
12      5.33000   -195.57000    -79.00000
12     -5.39000   -199.15000    -79.00000
12    -72.00000   -195.25000    -79.00000
12    -76.88000   -175.72000    -79.00000
12   -119.44000    -76.20000    -79.00000
12    -98.32000    -13.28000    -79.00000
12    -87.28000     -7.75000    -79.00000
12      3.71000     48.57000    -79.00000
12      2.73000     37.17000    -79.00000
12     23.20000     33.59000    -79.00000
12     11.51000     42.71000    -79.00000
12     -7.34000     13.09000    -79.00000
12     -7.99000      4.30000    -79.00000
12    -13.51000     11.78000    -79.00000
12    -19.36000      2.02000    -79.00000
12    -18.71000     -2.54000    -79.00000
12    -25.54000     16.67000    -79.00000
12     62.20000    -73.83000    -79.00000
12     59.60000    -44.53000    -79.00000
12     72.59000    -29.88000    -79.00000
12     81.69000    -31.51000    -79.00000
12    136.61000      9.18000    -79.00000
12    141.80000      9.18000    -79.00000
12    159.03000    -26.63000    -79.00000
12    152.20000    -21.75000    -79.00000
12    160.00000     50.19000    -79.00000
12    151.88000     24.80000    -79.00000
12    149.60000     31.64000    -79.00000
12    143.10000     37.17000    -79.00000
12    -30.41000    -54.30000    -83.00000
12    -23.91000    -60.16000    -83.00000
12    -25.86000    -66.34000    -83.00000
12    -11.57000    -71.88000    -83.00000
12    -10.59000    -61.78000    -83.00000
12    -20.34000    -48.76000    -83.00000
12     59.60000     -2.21000    -83.00000
12     67.07000     -2.54000    -83.00000
12     68.04000      5.60000    -83.00000
12     60.90000     15.69000    -83.00000
12     46.92000     22.85000    -83.00000
12     72.92000     27.73000    -83.00000
12     60.90000     64.84000    -83.00000
12     66.74000     59.31000    -83.00000
12     58.30000     55.73000    -83.00000
12     48.22000     48.24000    -83.00000
12     37.18000   -128.84000    -83.00000
12     48.55000   -126.56000    -83.00000
12     57.97000   -129.82000    -83.00000
12     62.52000   -139.58000    -83.00000
12     67.07000   -135.35000    -83.00000
12     66.74000   -126.24000    -83.00000
12     75.19000   -121.68000    -83.00000
12     78.77000   -120.70000    -83.00000
12     31.98000   -174.41000    -83.00000
12     36.53000   -172.14000    -83.00000
12     44.00000   -173.44000    -83.00000
12    -20.99000   -171.49000    -83.00000
12    -45.03000   -176.69000    -83.00000
12    -49.26000   -159.77000    -83.00000
12    -42.76000   -155.21000    -83.00000
12    -33.99000   -156.84000    -83.00000
12    -73.95000   -135.68000    -83.00000
12    -77.53000   -131.45000    -83.00000
12    -71.03000   -122.33000    -83.00000
12    -89.55000   -122.01000    -83.00000
12    -72.65000   -118.43000    -83.00000
12    -89.55000   -145.77000    -83.00000
12    -81.10000   -150.00000    -83.00000
12    -81.75000   -141.54000    -83.00000
12    -89.55000    -68.95000    -83.00000
12    -68.43000    -97.92000    -83.00000
12    -53.81000    -80.01000    -83.00000
12    -18.06000   -114.19000    -83.00000
12    -24.56000   -131.77000    -83.00000
12    -32.36000   -125.91000    -83.00000
12    -18.06000   -106.06000    -83.00000
12     10.53000   -101.17000    -83.00000
12      6.63000    -90.76000    -83.00000
12      6.63000    -81.32000    -83.00000
12      2.41000    -58.85000    -83.00000
12     13.60000    -68.95000    -83.00000
12     18.33000    -59.51000    -83.00000
12     31.65000    -44.86000    -83.00000
12     39.45000    -35.09000    -83.00000
12     42.37000    -25.65000    -83.00000
12      7.28000     12.76000    -83.00000
12    -21.96000    -34.77000    -83.00000
12     37.82000   -105.73000    -83.00000
12     47.25000    -92.06000    -83.00000
12    -56.08000   -180.93000    -83.00000
12    -55.43000   -193.62000    -83.00000
12    -67.45000   -188.09000    -83.00000
12    -31.71000     57.68000    -83.00000
12    -27.81000     69.07000    -83.00000
12    -11.24000     59.96000    -83.00000
12     -2.14000     66.47000    -83.00000
12     18.65000     86.98000    -83.00000
12    117.43000     76.24000    -83.00000
12    117.43000     86.98000    -83.00000
12    156.75000    -12.31000    -83.00000
12    158.38000      4.62000    -83.00000
12    152.20000     14.39000    -83.00000
12     86.89000   -129.82000    -83.00000
12     86.89000   -137.96000    -83.00000
12    -71.03000    -11.65000    -85.00000
12    -72.00000      3.32000    -85.00000
12    -80.60000      4.30000    -85.00000
12    -71.68000     11.46000    -85.00000
12    -57.38000     -5.79000    -85.00000
12    -61.28000      7.23000    -85.00000
12    -57.38000     23.50000    -85.00000
12    -59.98000     34.57000    -85.00000
12    -43.41000     44.34000    -85.00000
12    -34.96000     46.29000    -85.00000
12    -56.41000   -119.40000    -85.00000
12    -51.21000   -112.24000    -85.00000
12    -39.83000   -120.05000    -85.00000
12     -0.52000   -138.28000    -85.00000
12      3.06000   -141.54000    -85.00000
12     12.80000   -136.33000    -85.00000
12     10.21000   -126.89000    -85.00000
12     -6.04000   -115.82000    -85.00000
12      4.03000   -112.24000    -85.00000
12     17.68000   -126.56000    -85.00000
12     21.25000   -132.42000    -85.00000
12     22.55000   -148.05000    -85.00000
12     33.93000   -154.88000    -85.00000
12     39.45000   -160.42000    -85.00000
12     48.55000   -147.07000    -85.00000
12     55.70000   -153.91000    -85.00000
12     68.37000   -149.68000    -85.00000
12    -43.41000   -186.78000    -85.00000
12    -33.99000   -188.09000    -85.00000
12    -38.86000   -197.20000    -85.00000
12    -36.26000   -205.34000    -85.00000
12    -30.41000   -203.06000    -85.00000
12    -23.59000   -198.18000    -85.00000
12    -12.22000   -193.62000    -85.00000
12     -4.42000   -192.97000    -85.00000
12    -61.61000   -158.46000    -85.00000
12    -61.93000   -143.16000    -85.00000
12     95.99000    -25.33000    -89.00000
12    111.59000    -21.42000    -89.00000
12    109.64000    -29.88000    -89.00000
12    125.88000    -30.86000    -89.00000
12    122.31000    -23.70000    -89.00000
12    131.41000    -23.37000    -89.00000
12    134.98000    -17.51000    -89.00000
12    105.09000     -2.87000    -89.00000
12    109.31000     -6.50000    -89.00000
12    114.18000     -4.49000    -89.00000
12    110.94000      7.88000    -89.00000
12    102.81000     10.16000    -89.00000
12     78.77000     16.99000    -89.00000
12     84.29000     22.20000    -89.00000
12    128.81000     44.01000    -89.00000
12    133.68000     50.19000    -89.00000
12    137.90000     40.75000    -89.00000
12    146.03000     52.80000    -89.00000
12    137.25000     58.33000    -89.00000
12    146.03000     47.59000    -89.00000
12    161.30000     50.19000    -89.00000
12    126.53000     72.33000    -89.00000
12    126.86000     64.19000    -89.00000
12    107.04000     82.10000    -89.00000
12    101.51000     91.21000    -89.00000
12     79.74000     70.70000    -89.00000
12     67.07000     82.75000    -89.00000
12     57.65000     73.63000    -89.00000
12     50.82000     69.07000    -89.00000
12     46.27000     73.63000    -89.00000
12     39.77000     76.24000    -89.00000
12     34.25000     85.03000    -89.00000
12     42.05000     88.61000    -89.00000
12     17.68000     90.23000    -89.00000
12     22.23000     80.47000    -89.00000
12     69.99000   -102.15000    -89.00000
12     81.04000    -93.69000    -89.00000
12     71.94000    -93.36000    -89.00000
12     61.22000    -82.62000    -89.00000
12     72.27000    -82.94000    -89.00000
12     87.54000   -113.87000    -89.00000
12     94.04000   -111.26000    -89.00000
12     37.82000   -109.96000    -89.00000
12     26.78000   -106.71000    -89.00000
12     31.33000    -97.59000    -89.00000
12     15.40000   -162.04000    -89.00000
12      6.63000   -164.32000    -89.00000
12     -4.09000   -152.93000    -89.00000
12    -15.46000   -151.95000    -89.00000
12    -16.76000   -139.91000    -89.00000
12    -57.38000    -96.29000    -89.00000
12    -68.43000    -88.15000    -89.00000
12    -85.65000    -97.92000    -89.00000
12    -96.37000   -100.52000    -89.00000
12   -123.99000    -75.78000    -89.00000
12    -66.48000    -48.44000    -89.00000
12    -56.08000    -46.48000    -89.00000
12    -66.48000    -35.74000    -89.00000
12    -75.58000    -25.98000    -89.00000
12    -81.10000    -19.14000    -89.00000
12    -97.67000    -11.98000    -89.00000
12    -91.50000    -23.05000    -89.00000
12    -87.92000    -10.03000    -89.00000
12    -81.75000    -10.03000    -89.00000
12    -39.18000     -6.50000    -89.00000
12    -45.03000      3.97000    -89.00000
12    -27.16000      6.25000    -89.00000
12    -13.51000     10.16000    -89.00000
12      0.60000     24.48000    -89.00000
12      5.66000     34.57000    -89.00000
12     15.40000     31.97000    -89.00000
12     23.20000     44.34000    -89.00000
12    119.71000   -104.10000    -89.00000
12     57.65000    -65.37000    -91.00000
12     76.17000    -59.51000    -91.00000
12     95.34000    -67.64000    -91.00000
12     96.64000    -49.74000    -91.00000
12     90.14000    -42.90000    -91.00000
12     74.22000    -34.44000    -91.00000
12     67.07000    -22.40000    -91.00000
12     80.07000    -17.51000    -91.00000
12     86.57000    -26.63000    -91.00000
12     39.77000    -13.93000    -91.00000
12     38.80000     -1.89000    -91.00000
12     25.80000    -17.19000    -91.00000
12     12.16000    -19.79000    -91.00000
12     21.90000      3.32000    -91.00000
12     14.10000     14.06000    -91.00000
12     29.05000     23.50000    -91.00000
12     80.39000     44.01000    -91.00000
12     86.57000     44.01000    -91.00000
12    118.73000     55.73000    -91.00000
12    153.83000    -22.72000    -91.00000
12    148.30000    -29.88000    -91.00000
12    103.46000   -119.40000    -91.00000
12     99.89000   -127.87000    -91.00000
12     94.36000   -136.00000    -91.00000
12     -0.84000   -206.32000    -91.00000
12     -9.29000   -210.22000    -91.00000
12    -43.41000   -208.59000    -91.00000
12    -61.61000   -201.20000    -91.00000
12    -73.30000   -196.88000    -91.00000
12    -82.73000   -192.97000    -91.00000
12    -72.00000   -149.35000    -91.00000
12    -86.63000    -68.29000    -93.00000
12    -84.35000    -85.22000    -93.00000
12   -104.82000   -136.98000    -93.00000
12   -111.65000   -133.40000    -93.00000
12   -106.77000   -127.87000    -93.00000
12    -98.32000   -131.50000    -93.00000
12    -79.48000   -128.84000    -93.00000
12    -68.75000   -128.52000    -93.00000
12    -75.25000   -116.80000    -93.00000
12    -59.01000   -120.38000    -93.00000
12    -41.60000     58.33000    -93.00000
12    -52.83000   -198.83000    -93.00000
12    -60.63000   -195.57000    -93.00000
12    -67.45000   -192.32000    -93.00000
12    -65.18000   -186.46000    -93.00000
12    -54.46000   -187.44000    -93.00000
12    -55.76000   -167.58000    -93.00000
12    -41.46000   -154.88000    -93.00000
12    -33.01000   -142.51000    -93.00000
12    -40.48000   -138.28000    -93.00000
12    -25.54000   -131.77000    -93.00000
12    -32.04000   -127.21000    -93.00000
12    -14.81000   -118.43000    -93.00000
12     30.35000   -132.75000    -93.00000
12     30.68000   -123.63000    -93.00000
12     46.60000   -133.07000    -93.00000
12     51.47000   -123.63000    -93.00000
12     64.14000   -127.21000    -93.00000
12     61.55000   -140.56000    -93.00000
12     71.62000   -136.33000    -93.00000
12     69.34000   -122.01000    -93.00000
12     60.90000   -110.94000    -93.00000
12     49.20000   -103.78000    -93.00000
12     57.00000    -95.64000    -93.00000
12     44.65000    -96.62000    -93.00000
12     49.52000    -84.25000    -93.00000
12     31.98000    -64.71000    -93.00000
12     39.50000    -47.46000    -93.00000
12     52.45000    -44.53000    -93.00000
12     44.00000    -36.39000    -93.00000
12      3.38000    -46.81000    -93.00000
12      8.58000    -53.97000    -93.00000
12    -31.06000    -45.83000    -93.00000
12    -39.83000    -43.23000    -93.00000
12    -46.98000    -40.63000    -93.00000
12    -47.31000    -27.28000    -93.00000
12    -28.79000    -30.21000    -93.00000
12     67.07000      5.27000    -93.00000
12     60.90000     -5.79000    -93.00000
12     73.57000     -6.50000    -93.00000
12     69.67000    -11.98000    -93.00000
12     44.00000     15.36000    -93.00000
12     38.15000     29.04000    -93.00000
12     99.24000    -15.89000    -93.00000
12     95.99000     -8.40000    -93.00000
12    112.88000     27.73000    -93.00000
12    161.30000     -8.40000    -93.00000
12    152.53000    -16.54000    -93.00000
12    -80.60000      8.20000    -95.00000
12    -65.83000      7.88000    -95.00000
12    -71.35000     -1.56000    -95.00000
12    -59.98000     -1.89000    -95.00000
12    -78.50000     17.97000    -95.00000
12    -61.28000     17.32000    -95.00000
12    -56.41000     25.46000    -95.00000
12    -41.78000     46.61000    -95.00000
12    -32.36000     41.08000    -95.00000
12      1.20000     46.61000    -95.00000
12     18.98000     55.40000    -95.00000
12     10.53000     42.71000    -95.00000
12      4.36000     61.91000    -95.00000
12     -4.09000     68.42000    -95.00000
12     32.30000     50.19000    -95.00000
12     71.62000     62.89000    -95.00000
12     55.70000     60.61000    -95.00000
12     80.72000     87.96000    -95.00000
12    115.81000     85.35000    -95.00000
12    139.20000     77.21000    -95.00000
12    128.81000    -74.81000    -95.00000
12    134.33000    -61.78000    -95.00000
12    138.88000    -48.44000    -95.00000
12     44.65000   -152.93000    -95.00000
12     56.35000   -146.42000    -95.00000
12     23.53000   -143.16000    -95.00000
12     15.08000   -140.24000    -95.00000
12     21.25000   -148.70000    -95.00000
12     12.16000   -147.40000    -95.00000
12      6.31000   -128.19000    -95.00000
12      8.91000   -123.96000    -95.00000
12     14.75000   -128.52000    -95.00000
12    -44.38000   -198.18000    -95.00000
12    -34.64000   -202.41000    -95.00000
12    -30.74000   -202.74000    -95.00000
12    -30.74000   -196.55000    -95.00000
12     -6.69000   -198.50000    -95.00000
12      2.73000   -194.27000    -95.00000
12     -5.39000   -190.04000    -95.00000
12    -15.14000   -192.97000    -95.00000
12      1.43000   -181.58000    -95.00000
12    110.94000     61.91000    -95.00000
12    108.34000     51.17000    -95.00000
12    138.55000    -32.16000    -95.00000
12    145.38000    -19.79000    -95.00000
12    142.45000     -9.38000    -95.00000
12    144.40000     -1.89000    -95.00000
12    106.39000   -103.45000    -95.00000
12     90.46000    -94.34000    -95.00000
12    -32.55000   -216.93000    -95.00000
12    -21.83000   -211.72000    -95.00000
12    -49.77000   -217.90000    -95.00000
12    -46.52000   -183.72000    -95.00000
12    -36.50000   -187.30000    -95.00000
12    -58.54000   -178.51000    -95.00000
12    -73.82000   -164.52000    -95.00000
12    -77.39000   -155.40000    -95.00000
12    -84.86000   -142.71000    -95.00000
12    -49.50000   -147.59000    -95.00000
12    -54.32000   -139.45000    -95.00000
12    -49.50000   -130.01000    -95.00000
12    -52.37000   -115.04000    -95.00000
12    -53.35000   -104.62000    -95.00000
12    -55.94000    -83.46000    -95.00000
12    -62.77000    -64.91000    -95.00000
12    -56.59000     48.70000    -95.00000
12    -73.17000     -7.94000    -98.00000
12    -86.49000      0.85000    -98.00000
12    -50.10000     10.29000    -98.00000
12    -33.20000     13.54000    -98.00000
12    -24.10000     22.98000    -98.00000
12    -29.95000     56.51000    -98.00000
12    -28.33000     63.35000    -98.00000
12     -3.96000     29.17000    -98.00000
12     83.45000   -142.71000    -98.00000
12     78.25000   -148.57000    -98.00000
12     65.91000   -148.24000    -98.00000
12     49.66000   -138.48000    -98.00000
12     47.38000   -153.78000    -98.00000
12    -58.54000   -208.79000    -98.00000
12    -63.42000   -172.00000    -98.00000
12   -122.23000    -80.86000    -97.00000
12   -115.08000    -87.37000    -97.00000
12   -105.98000    -89.65000    -97.00000
12    -33.52000   -167.50000    -97.00000
12    -36.45000   -161.59000    -97.00000
12    -26.70000   -148.89000    -97.00000
12    -22.15000   -157.68000    -97.00000
12    -20.85000   -139.78000    -97.00000
12     -9.15000   -149.54000    -97.00000
12     -8.83000   -158.98000    -97.00000
12    -15.33000   -163.54000    -97.00000
12      4.17000   -162.56000    -97.00000
12      4.17000   -170.05000    -97.00000
12     25.29000   -166.15000    -97.00000
12     98.72000      6.71000    -97.00000
12    114.32000      0.85000    -97.00000
12    111.40000     -1.43000    -97.00000
12    120.49000    -27.15000    -97.00000
12    139.02000    -16.41000    -97.00000
12    117.90000     16.80000    -97.00000
12    128.62000     19.73000    -97.00000
12    139.34000     35.35000    -97.00000
12    126.34000     38.61000    -97.00000
12    134.14000     44.14000    -97.00000
12    131.87000     49.68000    -97.00000
12    138.04000     62.05000    -97.00000
12    123.09000     73.44000    -97.00000
12    102.62000     77.67000    -97.00000
12     50.96000     80.93000    -97.00000
12     45.43000     72.14000    -97.00000
12     34.71000     80.27000    -97.00000
12     39.91000     86.46000    -97.00000
12     59.08000     75.39000    -97.00000
12     67.21000     79.62000    -97.00000
12    -84.54000    -13.15000    -97.00000
12    -94.61000     -5.66000    -97.00000
12    -93.96000    -20.96000    -97.00000
12    -75.44000    -21.94000    -97.00000
12    -67.64000    -27.47000    -97.00000
12    -63.09000    -32.36000    -97.00000
12     -5.25000   -115.36000    -97.00000
12    -56.27000   -158.33000    -97.00000
12    -48.15000    -40.49000    -84.00000
12    -41.97000    -32.36000    -84.00000
12    -36.50000    -29.10000    -84.00000
12     33.09000     47.40000    -84.00000
12    124.39000     86.46000    -84.00000
12    132.84000    -64.58000    -84.00000
12    122.77000    -56.44000    -84.00000
12    134.47000    -78.25000    -84.00000
12     75.33000    -95.83000    -97.00000
12     68.51000    -92.25000    -97.00000
12     63.96000    -79.56000    -97.00000
12     73.05000    -73.70000    -97.00000
12     28.54000   -107.88000    -97.00000
12     34.06000   -109.83000    -97.00000
12     43.16000   -111.60000    -97.00000
12     31.46000    -97.79000    -97.00000
12     86.05000   -116.34000    -97.00000
12     94.50000   -113.74000    -97.00000
12     87.35000    -99.74000    -97.00000
12      6.44000   -154.75000    -97.00000
12      2.87000   -148.57000    -97.00000
12    -32.22000      2.15000    -97.00000
12     67.86000     24.61000   -100.00000
12     73.70000     31.45000   -100.00000
12     87.35000     30.80000   -100.00000
12     85.73000     41.21000   -100.00000
12     29.19000    -31.38000    -99.00000
12     35.36000    -23.24000    -99.00000
12     43.81000    -11.85000    -99.00000
12     17.82000    -18.68000    -99.00000
12     14.89000     -7.29000    -99.00000
12     44.79000      3.60000    -99.00000
12     -3.63000    -33.33000    -99.00000
12     58.20000    -65.23000    -99.00000
12     47.38000    -65.23000    -99.00000
12     73.05000    -60.35000    -99.00000
12     77.28000    -45.38000    -99.00000
12     91.25000    -46.03000    -99.00000
12    101.32000    -67.19000    -99.00000
12     87.03000    -67.84000    -99.00000
12     77.28000    -28.78000    -99.00000
12     90.28000    -27.15000    -99.00000
12    129.59000     -3.38000    -99.00000
12     11.64000   -186.65000   -101.00000
12     51.28000   -132.62000   -101.00000
12     54.53000   -121.55000   -101.00000
12     61.68000   -112.20000   -101.00000
12     83.78000   -126.20000   -101.00000
12    108.80000    -23.57000   -101.00000
12     96.45000     -8.59000   -101.00000
12     45.76000     29.82000   -101.00000
12   -106.31000   -122.85000   -101.00000
12   -115.73000   -128.38000   -101.00000
12   -110.21000   -135.87000   -101.00000
12    -62.50000    -97.60000   -101.00000
12    -68.94000   -186.00000   -101.00000
12    -63.09000   -197.72000   -101.00000
12    -80.31000   -185.68000   -101.00000
12    -72.19000     25.59000   -101.00000
12    117.25000     34.70000   -101.00000
12      7.74000     35.03000   -101.00000
12    -45.55000   -216.60000   -104.00000
12    -42.95000   -212.69000   -104.00000
12    -41.97000   -202.60000   -104.00000
12    -31.25000   -217.90000   -104.00000
12    -18.58000   -214.32000   -104.00000
12    -69.92000      8.66000   -104.00000
12    -65.04000     23.31000   -104.00000
12      2.87000     50.98000   -104.00000
12     12.62000     54.56000   -104.00000
12     18.79000     44.14000   -104.00000
12     22.69000     54.23000   -104.00000
12    113.67000     49.35000   -104.00000
12    122.77000     49.35000   -104.00000
12    123.09000     62.05000   -104.00000
12     80.85000     87.76000   -104.00000
12     69.48000     66.93000   -104.00000
12     68.83000   -132.62000   -104.00000
12     15.22000   -127.73000   -104.00000
12      5.79000   -130.66000   -104.00000
12      4.49000   -118.94000   -104.00000
12     11.64000   -136.85000   -104.00000
12     15.22000   -107.55000   -104.00000
12    -12.40000   -194.14000   -104.00000
12     -3.63000   -186.98000   -104.00000
12     -5.25000   -174.93000   -104.00000
12      2.54000   -190.56000   -104.00000
12    -44.25000   -178.51000   -104.00000
12    -53.02000   -183.40000   -104.00000
12    -56.59000   -178.19000   -104.00000
12    -51.72000   -169.73000   -104.00000
12    -48.15000   -149.87000   -104.00000
12    -39.37000   -147.92000   -104.00000
12    -49.45000   -125.45000   -104.00000
12    -59.19000   -117.64000   -104.00000
12    -63.74000   -112.43000   -104.00000
12    -43.60000     51.30000   -104.00000
12    141.29000    -29.10000   -104.00000
12    129.92000    -28.78000   -104.00000
12    140.64000    -56.77000   -104.00000
12    -42.62000   -165.17000   -106.00000
12    -71.54000   -205.21000   -106.00000
12    -63.74000   -209.44000   -106.00000
12    -21.83000   -160.29000   -106.00000
12    -11.10000   -161.26000   -106.00000
12    -15.00000   -166.47000   -106.00000
12    -18.58000   -174.61000   -106.00000
12     63.96000   -162.56000   -106.00000
12     54.86000   -152.47000   -106.00000
12     78.25000   -148.57000   -106.00000
12     36.66000   -142.38000   -106.00000
12     31.14000   -135.87000   -106.00000
12     44.46000   -135.87000   -106.00000
12     -3.96000   -143.68000   -106.00000
12    -12.40000   -141.08000   -106.00000
12      5.14000   -147.59000   -106.00000
12    -90.06000     -7.94000   -106.00000
12    -85.19000     -0.60000   -106.00000
12    -49.45000      1.50000   -106.00000
12    126.34000     77.34000   -106.00000
12    134.79000     77.02000   -106.00000
12    138.04000     65.63000   -106.00000
12    115.62000     -3.06000   -106.00000
12    115.30000      7.36000   -106.00000
12    101.97000      6.06000   -106.00000
12     42.19000     71.16000   -106.00000
12    -76.74000   -156.71000   -106.00000
12   -120.28000    -82.49000   -106.00000
12    -80.31000   -202.93000   -106.00000
12    -27.68000   -192.51000   -106.00000
12    -27.35000   -182.75000   -106.00000
12     19.77000   -154.43000   -106.00000
12     26.91000   -162.24000   -106.00000
12     92.55000   -136.85000   -106.00000
12     64.93000     -7.62000   -106.00000
12    -89.41000    -79.88000   -107.00000
12    -62.77000    -29.43000   -107.00000
12    -56.92000    -15.43000   -107.00000
12    141.29000     36.33000   -107.00000
12    143.89000     50.00000   -107.00000
12    152.34000     52.28000   -107.00000
12     57.78000     75.39000   -107.00000
12     70.60000     79.30000   -107.00000
12     42.19000     91.67000   -107.00000
12     89.63000   -108.85000   -107.00000
12      7.74000   -163.87000   -107.00000
12      6.44000   -175.26000   -107.00000
12     74.03000   -160.94000   -107.00000
12     83.45000   -158.01000   -107.00000
12     64.93000   -151.17000   -107.00000
12    -81.61000   -168.42000   -107.00000
12    -36.77000     21.03000   -107.00000
12    -65.04000     34.70000   -107.00000
12    146.81000      1.17000   -107.00000
12    141.29000     -5.99000   -107.00000
12    -33.52000   -147.26000   -107.00000
12     76.63000   -116.67000   -107.00000
12     24.31000   -107.88000   -107.00000
12     29.84000    -92.90000   -107.00000
12     43.49000    -82.49000   -107.00000
12     17.82000    -14.45000   -107.00000
12     24.31000     -9.24000   -107.00000
12     12.94000      0.20000   -107.00000
12      0.27000     11.91000   -107.00000
12     12.94000     19.73000   -107.00000
12     16.19000     11.91000   -107.00000
12   -101.76000   -111.46000   -107.00000
12    -54.32000   -214.00000   -107.00000
12    -11.75000   -107.55000   -107.00000
12      1.57000   -102.67000   -107.00000
12     11.97000    -95.51000   -107.00000
12     62.01000    -89.65000   -107.00000
12     67.86000    -77.28000   -107.00000
12     68.51000    -91.60000   -107.00000
12     79.88000    -89.97000   -107.00000
12     83.78000   -101.04000   -107.00000
12     84.43000    -75.00000   -107.00000
12    107.17000    -70.50000   -107.00000
12     93.85000    -61.33000   -107.00000
12     87.03000    -51.56000   -107.00000
12    101.00000    -49.93000   -107.00000
12    113.35000    -49.61000   -107.00000
12     99.70000    -30.40000   -107.00000
12     99.37000     25.26000   -107.00000
12    -26.38000     56.84000   -107.00000
12    -56.59000   -150.85000   -112.00000
12    -54.65000   -176.89000   -112.00000
12    -50.42000   -170.38000   -112.00000
12    -43.27000   -172.98000   -112.00000
12    -72.19000   -191.86000   -112.00000
12    -66.99000   -196.42000   -112.00000
12    -59.19000   -196.42000   -112.00000
12    -58.87000   -200.98000   -112.00000
12    -31.57000   -214.32000   -112.00000
12      6.50000   -213.02000   -113.00000
12     12.62000   -206.51000   -113.00000
12     -4.61000   -189.58000   -113.00000
12     -5.90000   -180.14000   -113.00000
12   -113.60000   -153.45000   -115.00000
12   -104.69000   -163.54000   -115.00000
12   -106.96000   -149.22000   -115.00000
12     -1.36000   -149.87000   -115.00000
12   -114.20000    -40.82000    -73.00000
12   -100.14000   -121.55000   -110.00000
12      8.07000    -38.22000   -110.00000
12    -56.27000    -47.00000   -110.00000
12    136.74000    -54.49000   -113.00000
12    137.39000    -35.94000   -113.00000
12    115.95000    -28.78000   -113.00000
12    144.22000    -19.01000   -113.00000
12    151.04000    -33.66000   -113.00000
12    153.96000    -13.48000   -113.00000
12     75.98000   -131.97000   -113.00000
12     98.07000   -126.43000   -113.00000
12    104.57000   -133.92000   -113.00000
12    106.20000   -121.22000   -113.00000
12    -77.72000   -114.39000   -112.00000
12    -70.89000   -119.60000   -112.00000
12    -66.67000   -110.16000   -112.00000
12    -60.17000   -124.15000   -112.00000
12    -51.07000   -114.06000   -112.00000
12    -50.75000   -137.17000   -112.00000
12    -48.47000   -208.14000   -112.00000
12    -43.92000   -217.58000   -112.00000
12      0.92000     42.84000   -113.00000
12    -48.80000     46.09000   -113.00000
12    -34.50000     53.91000   -113.00000
12     97.10000     42.84000   -113.00000
12     72.40000     41.21000   -113.00000
12     82.48000     53.58000   -113.00000
12     71.10000     56.51000   -113.00000
12    123.74000     54.56000   -113.00000
12      7.42000   -128.06000   -113.00000
12      6.50000   -117.64000   -113.00000
12     25.61000   -133.92000   -113.00000
12     39.59000   -154.75000   -113.00000
12    -83.24000   -182.42000   -113.00000
12    -92.66000   -174.61000   -113.00000
12     93.85000   -145.31000   -113.00000
12    104.90000   -109.50000   -113.00000
12     13.27000   -136.52000   -113.00000
12     -7.53000   -122.85000   -113.00000
12     72.08000      3.45000   -113.00000
12     96.45000    -10.22000   -113.00000
12     85.08000    -10.55000   -113.00000
12     42.51000     17.77000   -113.00000
12   -116.38000    -94.53000   -113.00000
12    -21.18000   -155.08000   -115.00000
12    -37.10000   -155.08000   -115.00000
12    -32.55000   -145.96000   -115.00000
12    -21.83000   -143.68000   -115.00000
12    -37.75000   -143.68000   -115.00000
12    -19.55000   -174.93000   -115.00000
12    -10.45000   -165.82000   -115.00000
12     29.19000   -154.43000   -115.00000
12     26.59000   -147.92000   -115.00000
12     44.14000   -142.06000   -115.00000
12     33.09000   -133.92000   -115.00000
12     54.53000   -152.47000   -115.00000
12     57.46000   -167.77000   -115.00000
12     69.48000   -165.17000   -115.00000
12     75.00000   -160.29000   -115.00000
12     79.23000   -156.38000   -115.00000
12     38.94000   -192.19000   -115.00000
12    -63.09000   -161.26000   -115.00000
12    -76.74000   -149.87000   -115.00000
12    -67.32000   -152.47000   -115.00000
12    -17.28000     52.28000   -115.00000
12     -3.96000     61.72000   -115.00000
12     -9.48000     38.28000   -115.00000
12     91.58000     20.38000   -115.00000
12     93.20000     11.91000   -115.00000
12    110.10000     14.19000   -115.00000
12    110.10000      5.73000   -115.00000
12    150.39000      1.17000   -115.00000
12    147.46000      7.68000   -115.00000
12    157.54000      6.71000   -115.00000
12    143.24000     44.14000   -115.00000
12    147.46000     53.58000   -115.00000
12    138.37000     62.37000   -115.00000
12    135.50000     40.89000   -115.00000
12     50.31000     75.07000   -115.00000
12     77.60000   -117.32000   -115.00000
12     53.23000   -134.24000   -115.00000
12     55.18000   -129.36000   -115.00000
12     65.58000   -127.41000   -115.00000
12     27.24000   -100.72000   -115.00000
12     10.02000    -97.46000   -115.00000
12     28.86000    -81.51000   -115.00000
12     20.09000    -77.28000   -115.00000
12     60.38000    -44.73000   -115.00000
12     53.56000    -37.56000   -115.00000
12     60.71000    -26.82000   -115.00000
12     68.51000    -31.38000   -115.00000
12     93.85000    -77.28000   -115.00000
12     70.78000    -91.93000   -115.00000
12     58.43000    -88.67000   -115.00000
12    -34.50000    -93.23000   -115.00000
12    -78.04000    -89.97000   -115.00000
12    -57.24000    -21.61000   -115.00000
12    -59.52000     -9.90000   -115.00000
12    -48.15000    -13.15000   -115.00000
12    -46.85000     -3.06000   -115.00000
12    -34.82000    -10.87000   -115.00000
12    -16.63000    -20.31000   -115.00000
12    -30.27000     13.87000   -115.00000
12    -60.17000     31.45000   -115.00000
12    -74.79000   -204.23000   -115.00000
12    -66.02000   -215.62000   -115.00000
12     10.02000   -166.47000   -115.00000
12     13.27000   -177.86000   -115.00000
12     25.61000   -171.68000   -115.00000
12    126.34000    -18.03000   -117.00000
12     93.53000   -110.48000   -117.00000
12    -29.30000   -195.50000   -117.00000
12    -27.03000   -188.28000   -117.00000
12   -122.56000    -68.81000   -119.00000
12    -82.26000   -129.69000   -119.00000
12    -41.00000   -223.20000   -121.00000
12    -50.75000   -213.02000   -121.00000
12    -59.19000   -207.49000   -121.00000
12    -62.50000   -197.40000   -121.00000
12    -56.27000   -192.84000   -121.00000
12    -72.19000   -189.91000   -121.00000
12    -87.14000   -190.23000   -121.00000
12    -94.61000   -186.98000   -121.00000
12    -85.19000   -172.00000   -121.00000
12   -102.09000   -170.05000   -121.00000
12   -117.68000   -158.33000   -121.00000
12    -52.37000   -178.51000   -121.00000
12      4.82000   -117.64000   -121.00000
12     12.94000   -138.48000   -121.00000
12     -8.83000   -150.19000   -121.00000
12     -8.83000   -136.52000   -121.00000
12     77.60000   -147.26000   -121.00000
12     71.75000   -140.43000   -121.00000
12     77.93000   -132.29000   -121.00000
12     96.77000   -142.38000   -121.00000
12    105.55000   -130.01000   -121.00000
12    108.47000   -108.20000   -121.00000
12     47.06000   -167.45000   -121.00000
12     38.29000   -156.38000   -121.00000
12     54.86000   -180.47000   -121.00000
12    130.57000    -35.29000   -121.00000
12    122.44000    -27.47000   -121.00000
12    137.39000    -23.89000   -121.00000
12    144.54000    -12.17000   -121.00000
12    131.87000    -52.54000   -121.00000
12     78.25000     35.03000   -121.00000
12      7.42000     43.16000   -121.00000
12   -106.63000   -116.01000   -122.00000
12    -27.03000   -129.04000   -122.00000
12    -54.00000    -84.20000   -122.00000
12    -47.17000    -91.60000   -122.00000
12    -61.47000   -103.65000   -122.00000
12    -71.87000   -116.99000   -122.00000
12    102.95000    -27.80000   -122.00000
12     83.78000     82.88000   -122.00000
12     16.52000     16.47000   -122.00000
12     73.38000     10.61000   -122.00000
12     -5.90000     68.23000   -124.00000
12     -0.06000     76.69000   -124.00000
12     10.34000     71.81000   -124.00000
12     10.34000     81.25000   -124.00000
12     25.94000     86.60000   -124.00000
12     37.96000     86.46000   -124.00000
12     43.81000     78.65000   -124.00000
12     23.99000     67.25000   -124.00000
12     59.73000     68.56000   -124.00000
12     88.00000     19.08000   -124.00000
12    -17.93000     44.79000   -124.00000
12     74.68000   -169.07000   -124.00000
12     64.61000   -153.50000   -124.00000
12     62.33000   -141.41000   -124.00000
12     69.81000   -128.06000   -124.00000
12      9.69000   -167.50000   -124.00000
12      3.52000   -174.28000   -124.00000
12     -7.53000   -176.56000   -124.00000
12    -11.75000   -165.17000   -124.00000
12    -18.90000   -165.82000   -124.00000
12    -38.40000   -149.87000   -124.00000
12    -44.90000   -147.59000   -124.00000
12    -57.57000   -158.98000   -124.00000
12    -62.44000   -169.40000   -124.00000
12    -73.82000   -167.77000   -124.00000
12    -81.61000   -156.05000   -124.00000
12    -70.89000   -150.52000   -124.00000
12    -71.87000   -141.41000   -124.00000
12    -63.42000   -141.73000   -124.00000
12    -53.02000   -132.62000   -124.00000
12   -104.04000   -154.75000   -124.00000
12    139.02000     39.58000   -124.00000
12    149.09000     48.05000   -124.00000
12    149.09000     41.21000   -124.00000
12     29.51000   -122.20000   -125.00000
12     20.09000   -127.73000   -125.00000
12     24.31000   -109.18000   -125.00000
12     72.40000   -104.62000   -125.00000
12     74.03000   -114.39000   -125.00000
12     91.58000   -108.20000   -125.00000
12     90.28000    -99.74000   -125.00000
12     12.62000   -153.50000   -125.00000
12      3.52000   -158.66000   -125.00000
12     25.29000   -153.50000   -125.00000
12      7.42000   -209.44000   -125.00000
12    -39.37000   -176.24000   -125.00000
12    -41.32000   -186.00000   -125.00000
12   -117.68000   -137.17000   -125.00000
12    -71.22000   -214.65000   -125.00000
12    -90.71000     -4.04000   -125.00000
12     93.85000     -8.59000   -125.00000
12     93.53000      4.43000   -125.00000
12     99.05000     65.63000   -125.00000
12    117.90000     75.72000   -125.00000
12    113.35000     81.90000   -125.00000
12    -60.82000      8.66000   -128.00000
12    139.02000    -37.56000   -129.00000
12    134.14000    -45.05000   -129.00000
12    126.99000    -37.24000   -129.00000
12    122.44000    -29.10000   -129.00000
12    136.74000    -27.15000   -129.00000
12    135.77000    -18.36000   -129.00000
12    146.16000     -9.90000   -129.00000
12     80.20000   -158.98000   -129.00000
12     77.28000   -145.96000   -129.00000
12     49.33000   -168.75000   -129.00000
12     45.76000   -159.96000   -129.00000
12     10.34000   -186.33000   -129.00000
12    -80.96000   -174.61000   -129.00000
12    -92.99000   -183.07000   -129.00000
12    -84.54000   -181.77000   -129.00000
12    -88.76000   -196.74000   -129.00000
12    -78.69000   -193.81000   -129.00000
12    -72.52000   -192.51000   -129.00000
12    -65.04000   -196.74000   -129.00000
12    -59.19000   -205.86000   -129.00000
12    -55.62000   -214.97000   -129.00000
12    -51.40000   -214.00000   -129.00000
12    -40.35000   -223.44000   -129.00000
12    -54.65000   -185.68000   -129.00000
12   -102.41000   -170.38000   -129.00000
12   -118.01000   -152.15000   -129.00000
12     92.55000   -139.45000   -129.00000
12     98.07000   -130.34000   -129.00000
12     39.26000   -144.66000   -129.00000
12     48.36000   -141.08000   -129.00000
12     49.98000   -151.50000   -129.00000
12     56.81000   -157.03000   -129.00000
12     53.88000   -180.47000   -129.00000
12     37.31000   -196.74000   -129.00000
12      2.22000   -120.57000   -129.00000
12     -6.23000   -107.55000   -129.00000
12    -31.90000     11.91000   -129.00000
12     22.04000     42.84000   -129.00000
12     95.15000    -19.66000   -131.00000
12    117.57000    -41.47000   -131.00000
12    114.00000      3.45000   -131.00000
12     56.16000     12.57000   -131.00000
12     78.25000     72.14000   -131.00000
12     80.85000     82.88000   -131.00000
12     93.53000     77.02000   -131.00000
12    -30.60000   -152.15000   -131.00000
12     10.67000     85.81000   -133.00000
12     20.09000     79.62000   -133.00000
12    -66.67000   -125.78000   -133.00000
12    -89.41000   -134.57000   -133.00000
12    -84.54000   -142.38000   -133.00000
12    -70.89000   -142.06000   -133.00000
12    -75.44000   -153.50000   -133.00000
12    -58.54000   -155.40000   -133.00000
12    -50.42000   -158.98000   -133.00000
12    -46.85000   -163.87000   -133.00000
12    -50.42000   -170.70000   -133.00000
12    -68.29000   -169.73000   -133.00000
12     -2.33000   -179.17000   -133.00000
12      2.87000   -174.28000   -133.00000
12      0.92000   -161.59000   -133.00000
12    -12.08000   -143.68000   -133.00000
12     -7.85000   -127.73000   -133.00000
12      6.77000   -146.94000   -133.00000
12     93.20000   -126.43000   -133.00000
12     95.47000   -115.36000   -133.00000
12     89.95000   -144.66000   -133.00000
12     14.24000   -207.16000   -133.00000
12   -111.83000   -130.34000   -135.00000
12   -109.56000   -161.26000   -135.00000
12     -8.50000   -204.88000   -137.00000
12    -57.57000   -203.58000   -137.00000
12    -77.07000   -204.88000   -137.00000
12    -77.72000   -194.79000   -137.00000
12    -96.56000   -192.84000   -137.00000
12    -97.54000   -183.72000   -137.00000
12    -93.64000   -177.54000   -137.00000
12    -84.21000   -185.35000   -137.00000
12    -51.72000   -184.37000   -137.00000
12    -64.39000      8.01000   -137.00000
12    -57.89000     -1.76000   -137.00000
12    -36.50000     13.22000   -137.00000
12    -23.78000     53.58000   -137.00000
12     -7.20000     41.54000   -137.00000
12     25.94000     48.37000   -137.00000
12     37.31000     61.39000   -137.00000
12    139.02000     11.26000   -137.00000
12    152.99000     14.52000   -137.00000
12    149.09000      3.78000   -137.00000
12    134.47000    -15.75000   -137.00000
12    137.07000    -32.03000   -137.00000
12    133.17000    -40.49000   -137.00000
12     27.56000   -203.25000   -137.00000
12     41.86000   -196.74000   -137.00000
12     17.82000   -190.56000   -137.00000
12      8.72000   -189.58000   -137.00000
12     16.19000   -180.79000   -137.00000
12     23.01000   -173.31000   -137.00000
12     28.86000   -190.56000   -137.00000
12     67.53000   -167.45000   -137.00000
12     77.28000   -162.24000   -137.00000
12     57.60000   -158.33000   -137.00000
12     42.19000   -152.15000   -137.00000
12    -41.00000   -189.26000   -137.00000
12   -114.20000    -87.37000   -137.00000
12     88.65000      1.17000   -137.00000
12     95.47000     11.59000   -137.00000
12    -12.08000   -160.61000   -141.00000
12     -3.96000   -156.05000   -141.00000
12     77.28000   -127.73000   -141.00000
12     82.15000   -143.68000   -141.00000
12     89.95000   -116.67000   -141.00000
12     92.88000    -95.18000   -141.00000
12    -61.14000   -172.00000   -141.00000
12    -52.05000   -162.89000   -141.00000
12    -47.17000   -168.75000   -141.00000
12    -70.24000   -167.45000   -141.00000
12    -72.84000   -157.68000   -141.00000
12    -81.94000   -160.61000   -141.00000
12    -85.84000   -148.57000   -141.00000
12   -113.46000   -151.82000   -141.00000
12     85.08000     69.86000   -141.00000
12     94.83000     77.02000   -141.00000
12    123.09000    -56.44000   -141.00000
12    113.02000    -52.54000   -141.00000
12    -56.59000      5.40000   -146.00000
12     15.54000   -157.36000   -146.00000
12     29.51000   -178.19000   -146.00000
12     19.50000   -175.59000   -146.00000
12   -106.63000   -161.59000   -149.00000
12   -110.86000   -150.85000   -149.00000
12   -118.33000   -146.61000   -149.00000
12   -104.04000   -144.66000   -149.00000
12    -93.64000   -145.96000   -149.00000
12    -78.04000   -185.03000   -149.00000
12    -68.94000   -188.61000   -149.00000
12    -58.87000   -183.72000   -149.00000
12    -60.49000   -198.05000   -149.00000
12    -47.17000   -198.70000   -149.00000
12    -42.30000   -210.09000   -149.00000
12    -49.45000   -166.15000   -149.00000
12    -55.62000   -151.17000   -149.00000
12    -60.49000   -131.97000   -149.00000
12    -53.67000   -121.22000   -149.00000
12     95.80000     75.39000   -149.00000
12     95.15000    -98.44000   -149.00000
12     91.58000   -106.25000   -149.00000
12     84.10000   -116.34000   -149.00000
12     77.93000   -120.57000   -149.00000
12     72.08000   -103.32000   -149.00000
12     80.53000    -85.42000   -149.00000
12    106.85000    -48.63000   -149.00000
12    128.29000    -28.45000   -149.00000
12     24.96000     12.24000   -149.00000
12    -30.92000   -217.58000   -151.00000
12    -28.33000   -208.14000   -151.00000
12    -22.80000   -206.18000   -151.00000
12    -18.90000   -213.35000   -151.00000
12    -27.03000   -198.37000   -151.00000
12    -10.60000   -197.40000   -151.00000
12     -1.36000   -209.20000   -151.00000
12     26.59000   -204.88000   -151.00000
12     18.14000   -192.51000   -151.00000
12     26.26000   -190.88000   -151.00000
12     33.41000   -197.40000   -151.00000
12    -97.54000   -175.91000   -151.00000
12    -95.91000   -160.29000   -151.00000
12    -84.21000   -191.54000   -164.00000
12    -78.37000   -184.70000   -164.00000
12    -66.34000   -181.50000   -164.00000
12    -64.07000   -193.81000   -164.00000
12    -47.50000   -202.93000   -164.00000
12    -29.63000   -214.65000   -164.00000
12   -106.96000   -149.54000   -164.00000
12    -94.29000   -139.45000   -164.00000
12     86.38000     10.94000    -60.00000
12     49.66000    -55.14000    -60.00000
12    -62.77000    -74.35000    -60.00000
12    -75.77000    -80.21000    -60.00000
12    -71.54000    -70.50000    -60.00000
12     46.08000   -118.62000    -59.00000
12     38.61000   -122.20000    -59.00000
12     23.34000   -119.92000    -59.00000
12    -10.45000     25.26000    -68.00000
12    -26.70000    -71.42000    -71.00000
12     55.18000     92.97000    -94.00000
12     72.73000     91.99000    -94.00000
12     58.76000     87.76000    -94.00000
12     94.83000     97.85000    -76.00000
12     85.08000     91.99000    -76.00000
12    146.49000     65.30000    -76.00000
11     34.90000      1.37000      0.00000
11     91.76000    -60.48000      0.00000
11    -29.76000    -29.23000     -4.00000
11    -33.66000    -18.82000     -4.00000
11     30.35000     25.78000     -4.00000
11     18.00000    -12.63000    -11.00000
11     47.57000     -3.84000    -11.00000
11     46.27000    -11.98000    -11.00000
11     38.47000      1.04000    -11.00000
11     29.70000     15.69000    -11.00000
11     69.99000     28.38000    -11.00000
11     73.24000     22.85000    -11.00000
11     76.17000     31.31000    -11.00000
11     81.04000     26.43000    -11.00000
11     57.00000     36.20000    -11.00000
11     70.32000     36.20000    -11.00000
11     -7.99000     20.25000    -11.00000
11      3.06000      3.97000    -11.00000
11    -15.79000    -35.42000    -11.00000
11     -2.14000    -45.51000    -11.00000
11    -33.01000    -63.09000    -11.00000
11    -68.10000    -47.46000    -11.00000
11    -74.93000    -36.72000    -11.00000
11     18.33000    -34.50000    -17.00000
11     30.35000    -45.18000    -17.00000
11     -0.52000    -26.95000    -17.00000
11     -3.77000    -32.49000    -17.00000
11      3.71000    -40.95000    -17.00000
11     53.42000    -11.00000    -17.00000
11     50.50000      2.34000    -17.00000
11     56.02000     -3.52000    -17.00000
11     59.27000     -0.26000    -17.00000
11     42.05000     20.57000    -17.00000
11     48.55000     18.29000    -17.00000
11      0.46000     13.09000    -17.00000
11    -33.34000    -29.56000    -17.00000
11    -20.01000    -29.23000    -17.00000
11    -10.92000    -66.67000    -17.00000
11     48.22000    -60.81000    -17.00000
11     40.42000    -11.00000    -17.00000
11     40.10000     -5.14000    -17.00000
11    -22.29000    -94.34000    -17.00000
11    -55.43000    -98.24000    -17.00000
11    -90.85000    -28.26000    -17.00000
11    -36.59000    -63.09000    -20.00000
11     46.60000    -20.77000    -20.00000
11     13.45000     -7.42000    -20.00000
11      4.03000    -10.68000    -20.00000
11      3.71000     -2.87000    -20.00000
11     -0.52000      4.62000    -20.00000
11      6.63000     -0.26000    -20.00000
11     26.78000     40.43000    -20.00000
11     43.02000     44.66000    -20.00000
11     51.80000     34.57000    -20.00000
11     41.72000     33.59000    -20.00000
11     64.79000     36.85000    -20.00000
11     74.54000     39.78000    -20.00000
11     76.17000     36.20000    -20.00000
11    -15.14000    -86.52000    -22.00000
11      9.56000    -75.60000    -22.00000
11    -37.24000    -82.94000    -22.00000
11    -55.76000    -90.76000    -22.00000
11     47.57000     23.18000    -22.00000
11     53.75000     26.43000    -22.00000
11     58.30000     33.27000    -22.00000
11     66.74000     27.73000    -22.00000
11     60.25000     22.85000    -22.00000
11     78.77000     27.41000    -22.00000
11     33.60000     10.48000    -22.00000
11     41.72000      9.83000    -22.00000
11     35.55000      1.37000    -22.00000
11     44.32000      1.69000    -22.00000
11      3.06000    -33.46000    -22.00000
11    -31.06000    -23.37000    -22.00000
11    -12.22000     19.92000    -22.00000
11     -6.04000     14.39000    -22.00000
11     18.65000     34.90000    -22.00000
11     15.73000     40.43000    -22.00000
11     49.85000    -15.56000    -22.00000
11     33.93000    -47.79000    -22.00000
11    107.36000    -50.39000    -22.00000
11    132.38000    -66.02000    -22.00000
11      8.58000     58.98000    -28.00000
11     30.35000     47.59000    -28.00000
11     35.88000     45.31000    -28.00000
11     35.23000     40.10000    -28.00000
11     44.00000    -14.26000    -28.00000
11     54.40000    -11.98000    -28.00000
11     71.62000     10.81000    -28.00000
11     92.09000     15.36000    -28.00000
11    -34.96000    -31.51000    -28.00000
11    -10.27000    -12.31000    -28.00000
11    -44.38000     -7.75000    -28.00000
11    -19.36000    -64.71000    -28.00000
11     -8.32000    -65.69000    -28.00000
11    -58.36000   -101.17000    -28.00000
11     49.52000    -41.93000    -31.00000
11     38.15000    -39.65000    -31.00000
11     36.53000    -47.14000    -31.00000
11     66.09000    -49.41000    -31.00000
11     52.45000    -19.79000    -31.00000
11     -2.14000      5.92000    -31.00000
11    -10.27000     19.27000    -31.00000
11     36.85000     12.76000    -31.00000
11     33.93000      1.69000    -31.00000
11     38.15000     18.62000    -31.00000
11     40.75000     27.08000    -31.00000
11     43.35000     33.27000    -31.00000
11     24.83000     37.17000    -31.00000
11     15.08000     36.85000    -31.00000
11     11.83000     41.08000    -31.00000
11     69.02000     35.87000    -31.00000
11     75.52000     33.27000    -31.00000
11     78.77000     36.85000    -31.00000
11     90.14000     33.27000    -31.00000
11     95.01000     30.34000    -31.00000
11    -41.46000    -82.62000    -31.00000
11    -46.98000    -80.34000    -31.00000
11    -38.53000    -66.99000    -31.00000
11    -17.09000    -73.18000    -31.00000
11    -13.84000    -89.60000    -31.00000
11      7.61000    -72.53000    -31.00000
11     12.48000    -97.59000    -31.00000
11     30.68000    -96.94000    -31.00000
11     32.63000    -72.53000    -31.00000
11      2.08000     44.01000    -31.00000
11    -10.27000    -82.29000    -31.00000
11    -60.31000    -93.03000    -31.00000
11      3.38000    -16.54000    -31.00000
11     36.53000    -10.03000    -33.00000
11     48.55000     34.57000    -33.00000
11     61.22000     37.17000    -33.00000
11     57.97000     30.01000    -33.00000
11     67.07000     25.78000    -33.00000
11     73.57000     24.48000    -33.00000
11     79.74000     27.08000    -33.00000
11    -11.24000   -103.60000    -33.00000
11      7.61000     54.10000    -37.00000
11     28.73000     49.87000    -37.00000
11     35.23000     47.27000    -37.00000
11     92.41000     12.43000    -37.00000
11     93.71000     17.32000    -37.00000
11     70.97000     16.02000    -37.00000
11     68.04000      9.50000    -37.00000
11     99.56000     -3.19000    -37.00000
11     44.97000    -12.31000    -37.00000
11    106.71000    -42.90000    -37.00000
11    116.46000    -36.39000    -37.00000
11    100.54000    -30.21000    -37.00000
11    120.68000    -68.29000    -37.00000
11    120.68000    -62.20000    -37.00000
11    106.71000    -87.50000    -37.00000
11    110.94000    -94.99000    -37.00000
11    137.90000    -90.10000    -37.00000
11     21.90000    -85.87000    -37.00000
11    -20.66000    -67.32000    -37.00000
11    -57.06000    -99.87000    -37.00000
11    -38.86000    -99.54000    -37.00000
11    -42.43000     -6.50000    -37.00000
11     15.73000    -69.60000    -37.00000
11     28.08000    -67.32000    -37.00000
11     33.93000    -63.09000    -37.00000
11     38.80000    -56.90000    -37.00000
11     26.78000    -27.60000    -37.00000
11     -9.94000    -11.65000    -37.00000
11    -42.76000     36.20000    -37.00000
11     16.05000     76.89000    -37.00000
11     40.42000     81.44000    -37.00000
11    104.44000     67.77000    -37.00000
11     97.29000     75.59000    -37.00000
11     86.89000     76.56000    -37.00000
11     73.57000    -40.63000    -37.00000
11    -67.45000     -0.26000    -37.00000
11    -77.85000    -22.40000    -37.00000
11    -90.85000    -27.28000    -37.00000
11   -101.57000    -27.93000    -37.00000
11   -111.65000    -28.58000    -37.00000
11     79.09000     36.20000    -40.00000
11     70.64000     40.10000    -40.00000
11     11.51000     38.80000    -40.00000
11     13.78000     45.64000    -40.00000
11      4.03000     45.64000    -40.00000
11    -45.03000    -85.87000    -40.00000
11    -49.26000    -80.66000    -40.00000
11    -56.73000    -92.38000    -40.00000
11     69.02000   -103.60000    -40.00000
11     64.14000    -48.76000    -40.00000
11     68.69000    -53.65000    -40.00000
11     82.67000    -66.02000    -40.00000
11     78.50000    -33.14000    -40.00000
11     -6.04000    -24.35000    -40.00000
11     -6.69000     12.20000    -40.00000
11    -10.59000     16.34000    -40.00000
11    124.91000     17.32000    -40.00000
11     40.42000    -49.74000    -40.00000
11     40.42000    -42.58000    -40.00000
11     51.80000    -48.20000    -40.00000
11     13.78000     64.52000    -42.00000
11     21.25000     60.61000    -42.00000
11     22.55000     67.45000    -42.00000
11     45.30000     66.47000    -42.00000
11     16.38000   -106.71000    -42.00000
11     12.48000   -103.78000    -42.00000
11     19.30000   -109.96000    -42.00000
11     31.65000   -102.47000    -42.00000
11    -12.22000   -101.82000    -42.00000
11    -48.93000     -8.40000    -43.00000
11    144.08000    -94.66000    -43.00000
11    111.91000   -105.73000    -43.00000
11     95.01000    -99.87000    -43.00000
11     70.97000     -5.14000    -43.00000
11     77.14000     26.76000    -43.00000
11     36.85000     33.27000    -43.00000
11     39.77000     38.80000    -43.00000
11     40.42000     27.73000    -43.00000
11    118.41000     45.31000    -43.00000
11    110.94000     51.50000    -43.00000
11    -39.51000    -80.34000    -43.00000
11    -33.34000    -76.76000    -43.00000
11    -30.74000    -82.29000    -43.00000
11    -22.94000    -76.76000    -43.00000
11     96.64000      1.69000    -46.00000
11     94.04000     10.81000    -46.00000
11     99.56000     16.67000    -46.00000
11     68.04000     18.62000    -46.00000
11     68.37000      9.18000    -46.00000
11     77.14000     10.16000    -46.00000
11     91.76000    -12.63000    -46.00000
11     98.59000     -8.72000    -46.00000
11     99.89000    -27.60000    -46.00000
11    114.51000    -39.00000    -46.00000
11    125.88000      6.57000    -46.00000
11    132.71000     15.04000    -46.00000
11    134.66000     14.39000    -46.00000
11     97.94000     61.26000    -46.00000
11     98.59000     72.66000    -46.00000
11    106.71000     66.15000    -46.00000
11     98.59000     81.50000    -46.00000
11     85.27000     71.68000    -46.00000
11     45.62000     76.24000    -46.00000
11     16.38000     73.63000    -46.00000
11     28.08000     84.70000    -46.00000
11    -62.90000    -80.66000    -46.00000
11      8.26000   -115.17000    -46.00000
11     21.90000    -97.92000    -46.00000
11     25.48000   -108.01000    -46.00000
11     31.98000    -92.71000    -46.00000
11     42.05000    -95.31000    -46.00000
11     40.10000    -86.52000    -46.00000
11     45.95000    -81.64000    -46.00000
11     33.60000    -75.60000    -46.00000
11     31.33000    -71.22000    -46.00000
11     72.92000    -33.46000    -46.00000
11     47.25000    -10.68000    -46.00000
11     46.60000     -1.89000    -46.00000
11    118.41000    -70.57000    -46.00000
11    -46.01000   -118.75000    -46.00000
11    -40.16000   -118.75000    -46.00000
11     -3.50000     42.38000    -49.00000
11     -8.64000     51.50000    -49.00000
11     -4.74000     55.73000    -49.00000
11      4.36000     46.94000    -49.00000
11     71.94000     40.10000    -49.00000
11     80.39000     39.78000    -49.00000
11     95.34000     38.80000    -49.00000
11     90.79000     42.71000    -49.00000
11     79.09000     47.27000    -49.00000
11     57.97000     71.35000    -49.00000
11    -73.63000    -24.02000    -50.00000
11    -45.36000    -38.02000    -50.00000
11      2.73000   -109.31000    -50.00000
11     -1.17000   -104.75000    -50.00000
11     -8.64000   -121.35000    -50.00000
11     -0.19000   -121.35000    -50.00000
11    -27.49000   -118.75000    -50.00000
11    -25.54000   -142.19000    -50.00000
11     71.62000   -105.08000    -50.00000
11     62.52000   -102.47000    -50.00000
11     77.79000    -77.08000    -50.00000
11     94.04000    -72.85000    -50.00000
11     93.39000    -80.66000    -50.00000
11     85.92000    -58.85000    -50.00000
11     81.04000    -65.69000    -50.00000
11     66.09000    -52.34000    -50.00000
11     67.39000    -38.67000    -50.00000
11     72.92000    -39.65000    -50.00000
11    114.18000    -52.34000    -50.00000
11     96.96000    -40.30000    -50.00000
11    121.01000    -10.03000    -50.00000
11    124.91000     17.32000    -50.00000
11    119.71000    -89.78000    -50.00000
11    -66.48000      5.92000    -50.00000
11     -2.79000     64.19000    -55.00000
11     20.93000     70.70000    -55.00000
11     33.28000     75.91000    -55.00000
11     35.23000     85.35000    -55.00000
11     98.91000     71.35000    -55.00000
11    112.88000     44.66000    -55.00000
11    107.04000     45.31000    -55.00000
11    107.69000     37.50000    -55.00000
11    114.51000     31.97000    -55.00000
11     97.94000     34.90000    -55.00000
11     89.81000     22.85000    -55.00000
11     85.27000     28.38000    -55.00000
11     76.17000     30.99000    -55.00000
11    -40.81000   -108.99000    -55.00000
11    -46.01000   -117.45000    -55.00000
11    -56.73000    -94.01000    -55.00000
11    -64.20000    -81.97000    -55.00000
11    -78.18000   -110.61000    -55.00000
11    -34.96000   -120.70000    -55.00000
11    -47.63000   -132.75000    -55.00000
11    -31.71000   -142.19000    -55.00000
11      4.68000   -123.63000    -55.00000
11     19.30000   -117.45000    -55.00000
11     25.15000   -107.03000    -55.00000
11     41.40000    -93.69000    -55.00000
11     44.00000    -84.90000    -55.00000
11    138.88000    -96.62000    -55.00000
11     64.47000   -124.94000    -55.00000
11    109.96000    -41.60000    -55.00000
11      3.38000     32.29000    -55.00000
11     91.76000     81.50000    -55.00000
11     -4.74000   -132.10000    -55.00000
11     -7.99000   -145.77000    -55.00000
11    -16.20000   -144.47000    -55.00000
11    -16.44000   -150.65000    -55.00000
11    -80.78000   -121.68000    -55.00000
11    -92.47000   -103.45000    -55.00000
11     40.75000    -50.07000    -55.00000
11     49.52000    -45.51000    -55.00000
11     80.39000    -46.16000    -55.00000
11     74.54000    -56.90000    -55.00000
11      5.66000    -67.64000    -55.00000
11     -2.47000    -58.85000    -55.00000
11     57.97000     37.17000    -55.00000
11     45.62000     27.73000    -55.00000
11    -76.88000    -31.84000    -55.00000
11    -57.38000    -20.44000    -55.00000
11     25.80000     78.84000    -55.00000
11     -4.09000     55.73000    -58.00000
11    -15.14000     64.19000    -58.00000
11     -5.39000     45.64000    -58.00000
11     74.87000     48.57000    -58.00000
11     76.49000     39.45000    -58.00000
11     64.79000     39.45000    -58.00000
11     79.42000   -111.26000    -58.00000
11     78.44000   -104.10000    -58.00000
11     68.04000    -98.57000    -58.00000
11     60.25000   -113.54000    -58.00000
11    -26.84000   -108.33000    -58.00000
11     -7.34000   -158.79000    -58.00000
11     21.90000    -46.16000    -58.00000
11     43.67000    -29.23000    -58.00000
11      1.43000    -34.77000    -58.00000
11     -4.42000    -76.76000    -58.00000
11      2.73000    -80.99000    -58.00000
11     -3.77000    -88.48000    -58.00000
11     79.42000    -75.46000    -60.00000
11     83.32000    -82.29000    -60.00000
11     89.81000    -79.36000    -60.00000
11     80.07000    -59.83000    -60.00000
11     91.76000    -57.23000    -60.00000
11    117.20000    -92.71000    -60.00000
11    123.93000     -9.38000    -60.00000
11    124.26000      1.37000    -60.00000
11    123.93000     18.94000    -60.00000
11    112.88000     23.50000    -60.00000
11    107.36000     21.55000    -60.00000
11     88.19000     34.57000    -60.00000
11     72.92000     70.70000    -60.00000
11     43.35000     65.17000    -60.00000
11    -30.74000   -114.19000    -60.00000
11    -50.56000   -143.82000    -60.00000
11    -99.95000   -106.71000    -60.00000
11    -63.88000    -35.09000    -60.00000
11    -68.43000    -28.58000    -60.00000
11    -81.75000     -6.45000    -60.00000
11    -54.78000     33.59000    -60.00000
11    -53.81000     46.94000    -60.00000
11      5.01000     73.96000    -60.00000
11     -7.99000   -119.40000    -60.00000
11     -5.72000   -113.87000    -60.00000
11    -12.86000   -110.29000    -60.00000
11    -10.27000   -107.03000    -60.00000
11     -5.72000   -105.08000    -60.00000
11      3.06000   -103.45000    -60.00000
11     11.83000    -96.29000    -60.00000
11     18.98000    -96.29000    -60.00000
11     27.43000     13.74000    -62.00000
11     18.33000     16.67000    -62.00000
11     47.25000   -113.87000    -63.00000
11     56.35000   -106.71000    -63.00000
11     64.47000   -108.66000    -63.00000
11     25.80000    -99.54000    -63.00000
11     -0.19000   -165.63000    -63.00000
11    -58.03000   -138.28000    -63.00000
11     73.89000   -121.68000    -63.00000
11     38.80000   -113.22000    -63.00000
11    -52.18000   -125.91000    -65.00000
11    -44.71000   -130.47000    -65.00000
11    -41.60000   -124.61000    -65.00000
11    -42.20000   -117.45000    -65.00000
11    -35.29000   -106.71000    -65.00000
11    -53.48000    -97.27000    -65.00000
11    -48.61000    -98.57000    -65.00000
11    -54.46000    -86.52000    -65.00000
11    -57.71000    -90.10000    -65.00000
11    -87.28000   -102.80000    -65.00000
11    -78.83000   -112.24000    -65.00000
11    -83.38000   -121.35000    -65.00000
11   -103.85000   -103.45000    -65.00000
11    -43.73000    -72.85000    -65.00000
11    -37.24000    -62.20000    -65.00000
11     41.40000    -98.57000    -65.00000
11     18.33000   -118.10000    -65.00000
11     25.48000   -107.36000    -65.00000
11    111.91000    -41.60000    -65.00000
11    120.03000    -51.04000    -65.00000
11     48.55000    -44.86000    -65.00000
11    105.41000     36.85000    -65.00000
11    106.39000     48.57000    -65.00000
11    108.34000     53.50000    -65.00000
11    100.54000     60.61000    -65.00000
11    108.01000     65.17000    -65.00000
11     92.74000     85.35000    -65.00000
11     23.53000     77.54000    -65.00000
11     32.63000     82.42000    -65.00000
11     -5.07000     74.93000    -65.00000
11      3.71000     79.17000    -65.00000
11     97.61000   -103.60000    -65.00000
11    -21.64000   -148.05000    -65.00000
11    -13.84000   -153.26000    -65.00000
11    -21.31000   -154.56000    -65.00000
11     48.87000     36.52000    -65.00000
11     58.30000     40.10000    -65.00000
11    -52.83000   -150.00000    -67.00000
11    -90.85000    -44.86000    -67.00000
11    -91.17000    -38.02000    -67.00000
11    -80.60000    -39.97000    -67.00000
11    -80.45000    -33.46000    -67.00000
11    -92.80000    -27.93000    -67.00000
11    -53.16000    -25.00000    -67.00000
11     -3.77000     51.82000    -67.00000
11    -45.68000     44.34000    -67.00000
11     72.59000     45.64000    -67.00000
11     31.00000   -137.31000    -67.00000
11      5.33000   -156.19000    -67.00000
11    -56.73000   -124.61000    -67.00000
11    -74.93000   -119.40000    -67.00000
11    125.56000      1.04000    -69.00000
11    123.61000     -4.17000    -69.00000
11    118.41000     -6.77000    -69.00000
11    106.39000     21.55000    -69.00000
11    104.20000     28.06000    -69.00000
11     74.87000     35.87000    -69.00000
11     76.17000     72.00000    -69.00000
11    -75.58000    -35.09000    -69.00000
11    -98.32000    -92.06000    -69.00000
11    -29.76000   -111.59000    -69.00000
11    -68.75000   -148.70000    -69.00000
11    -67.60000   -157.49000    -69.00000
11    -64.53000   -164.65000    -69.00000
11     57.32000    -99.22000    -69.00000
11     67.07000    -97.92000    -69.00000
11     76.17000   -104.43000    -69.00000
11     93.06000    -82.29000    -69.00000
11     54.72000    -88.48000    -69.00000
11     44.00000    -81.32000    -69.00000
11     59.92000    -74.81000    -69.00000
11     77.14000    -60.48000    -69.00000
11     88.51000    -60.48000    -69.00000
11    106.71000    -48.76000    -69.00000
11     -8.97000   -116.80000    -69.00000
11     -7.99000   -101.17000    -69.00000
11     18.65000   -101.50000    -69.00000
11     -2.79000   -169.53000    -69.00000
11     -7.99000   -175.72000    -69.00000
11      5.98000    -76.76000    -73.00000
11      5.33000    -88.80000    -73.00000
11      9.56000    -96.62000    -73.00000
11      9.88000    -88.80000    -73.00000
11     -4.74000     68.42000    -73.00000
11    -42.43000     23.18000    -73.00000
11    -36.26000     29.04000    -73.00000
11    -51.53000     39.60000    -73.00000
11    128.81000    -43.88000    -73.00000
11    133.68000    -44.21000    -73.00000
11     77.79000   -116.15000    -73.00000
11     38.47000   -132.10000    -73.00000
11     41.07000   -151.95000    -73.00000
11    -13.84000   -182.88000    -73.00000
11    -57.38000   -140.24000    -73.00000
11    -48.28000   -145.44000    -73.00000
11    -69.73000   -142.51000    -73.00000
11    -73.95000    -95.31000    -73.00000
11    -82.08000    -79.69000    -73.00000
11   -100.60000    -65.69000    -73.00000
11    -97.67000    -51.37000    -73.00000
11   -102.87000    -46.81000    -73.00000
11   -101.25000    -35.09000    -73.00000
11    -92.80000    -46.48000    -73.00000
11    -85.33000    -58.20000    -73.00000
11    -85.33000     -3.84000    -73.00000
11    -80.78000      1.04000    -73.00000
11     89.16000     33.92000    -76.00000
11     97.29000     59.31000    -76.00000
11     87.86000     68.75000    -76.00000
11     88.84000     87.30000    -76.00000
11      6.96000     82.42000    -76.00000
11     14.43000     84.37000    -76.00000
11      0.78000     89.58000    -76.00000
11      0.46000     81.50000    -76.00000
11     -6.04000     76.89000    -76.00000
11    -44.38000     46.29000    -76.00000
11    -16.44000     39.60000    -76.00000
11    123.28000      7.88000    -76.00000
11    141.80000     -0.59000    -76.00000
11     95.01000   -100.52000    -76.00000
11    107.36000   -100.52000    -76.00000
11     28.40000   -117.50000    -76.00000
11     27.43000   -132.42000    -76.00000
11     27.43000   -146.09000    -76.00000
11     47.25000   -148.05000    -76.00000
11     33.93000   -114.84000    -76.00000
11    -44.06000    -71.22000    -76.00000
11    -38.86000   -131.50000    -76.00000
11    -37.24000   -127.87000    -76.00000
11    -14.49000   -150.33000    -76.00000
11     -9.94000   -178.32000    -76.00000
11      7.28000   -174.41000    -76.00000
11     17.35000   -166.28000    -76.00000
11     24.83000   -164.32000    -76.00000
11     -6.69000   -124.94000    -76.00000
11    -77.85000   -119.40000    -76.00000
11    -82.73000   -111.26000    -76.00000
11   -100.92000   -120.70000    -76.00000
11    -81.43000    -32.81000    -76.00000
11    -89.55000    -28.58000    -76.00000
11    -57.06000    -22.40000    -76.00000
11    -62.26000     -0.91000    -76.00000
11     39.77000     38.48000    -76.00000
11     96.31000     36.20000    -76.00000
11     33.60000     60.29000    -76.00000
11     24.83000     67.50000    -76.00000
11    -10.27000     43.68000    -76.00000
11     38.47000    -55.93000    -78.00000
11     65.50000    -94.34000    -78.00000
11     79.42000    -65.04000    -78.00000
11    125.23000     -0.26000    -78.00000
11    108.66000     47.92000    -78.00000
11    -96.37000    -90.76000    -78.00000
11    -77.53000    -71.88000    -78.00000
11   -106.50000    -79.69000    -78.00000
11   -112.62000    -63.41000    -78.00000
11      0.78000   -163.67000    -78.00000
11     -1.49000   -172.46000    -78.00000
11    -39.51000   -146.09000    -78.00000
11    -36.91000   -150.33000    -78.00000
11    -70.70000   -147.72000    -78.00000
11    -72.65000   -154.23000    -78.00000
11     17.68000   -158.14000    -78.00000
11     30.03000   -140.56000    -78.00000
11     21.90000      5.60000    -79.00000
11     22.55000     23.50000    -79.00000
11     89.49000     58.98000    -79.00000
11    138.55000     23.83000    -79.00000
11     59.92000   -161.72000    -79.00000
11    -10.59000   -165.95000    -79.00000
11    101.84000     30.99000    -83.00000
11    130.76000    -43.56000    -83.00000
11    137.90000    -37.04000    -83.00000
11    -17.09000   -183.85000    -83.00000
11     16.05000   -186.46000    -83.00000
11     25.48000   -173.76000    -83.00000
11    -99.30000    -57.55000    -83.00000
11   -104.50000    -45.51000    -83.00000
11    -93.45000    -43.23000    -83.00000
11    -89.87000    -44.53000    -83.00000
11    -88.25000    -52.67000    -83.00000
11    -80.78000    -47.79000    -83.00000
11    -66.80000   -140.56000    -83.00000
11    -36.59000   -103.45000    -83.00000
11    -74.93000    -94.66000    -83.00000
11    -45.03000     17.97000    -83.00000
11    -30.41000     27.08000    -83.00000
11     50.17000     36.52000    -83.00000
11      8.91000     72.33000    -83.00000
11    113.86000    -75.60000    -83.00000
11     -3.44000   -179.30000    -83.00000
11    -22.29000   -149.35000    -83.00000
11    -20.66000   -142.51000    -83.00000
11    -76.23000     20.90000    -83.00000
11      1.43000   -183.53000    -83.00000
11    -97.35000   -112.89000    -83.00000
11    -17.74000     34.24000    -85.00000
11     -9.94000     43.03000    -85.00000
11     24.83000     64.84000    -85.00000
11     32.63000     60.94000    -85.00000
11     26.45000     58.98000    -85.00000
11      3.71000     81.44000    -85.00000
11     86.24000     86.65000    -85.00000
11     98.59000     63.22000    -85.00000
11    144.08000     -7.10000    -85.00000
11    112.56000    -98.57000    -85.00000
11    108.01000   -107.36000    -85.00000
11    -52.18000   -146.42000    -85.00000
11    -39.83000   -131.77000    -85.00000
11    -84.68000   -111.59000    -85.00000
11    -71.68000   -107.03000    -85.00000
11     69.99000     49.87000    -85.00000
11     60.57000   -161.39000    -89.00000
11     46.27000   -159.77000    -89.00000
11     19.95000   -171.81000    -89.00000
11     -6.04000   -169.21000    -89.00000
11     -0.19000   -174.09000    -89.00000
11    -15.14000   -174.41000    -89.00000
11    -17.41000   -166.93000    -89.00000
11    -30.41000   -172.14000    -89.00000
11    -73.30000   -178.32000    -89.00000
11    -94.75000    -85.55000    -89.00000
11   -109.70000    -69.92000    -89.00000
11    -82.40000    -38.02000    -89.00000
11    124.91000     -3.84000    -89.00000
11    123.28000      6.25000    -89.00000
11    134.01000     16.02000    -89.00000
11    137.90000     29.04000    -89.00000
11    128.48000      8.85000    -89.00000
11    102.81000     36.85000    -89.00000
11     88.51000     57.03000    -89.00000
11    -18.06000     70.38000    -89.00000
11     61.55000     41.08000    -89.00000
11     90.14000   -124.28000    -89.00000
11     67.72000   -156.19000    -89.00000
11     91.44000     41.08000    -91.00000
11     93.39000     29.36000    -91.00000
11    141.15000     17.32000    -91.00000
11    -56.08000     34.24000    -93.00000
11    -70.70000     19.60000    -93.00000
11    -39.83000     21.22000    -93.00000
11    -46.33000     29.04000    -93.00000
11    -24.89000     33.59000    -93.00000
11    -15.79000     61.59000    -93.00000
11     43.02000     53.78000    -93.00000
11     54.40000     45.64000    -93.00000
11     52.45000     38.15000    -93.00000
11    -91.50000    -57.55000    -93.00000
11    -98.32000    -45.18000    -93.00000
11   -106.45000    -49.74000    -93.00000
11    -87.28000    -43.88000    -93.00000
11    -99.62000   -118.10000    -93.00000
11    -91.50000   -117.77000    -93.00000
11    -32.69000   -101.17000    -93.00000
11      5.66000   -105.40000    -93.00000
11     18.33000    -87.83000    -93.00000
11     30.35000    -79.04000    -93.00000
11    142.60000    -39.65000    -93.00000
11    118.08000    -72.53000    -93.00000
11    120.36000    -84.90000    -93.00000
11    122.63000    -94.34000    -93.00000
11    161.30000     25.60000    -93.00000
11    156.43000     26.43000    -93.00000
11      7.93000     73.31000    -93.00000
11     92.09000     72.98000    -95.00000
11    103.14000     67.45000    -95.00000
11     92.09000     84.05000    -95.00000
11     -8.32000     42.06000    -95.00000
11      1.76000     79.82000    -95.00000
11     15.08000     80.14000    -95.00000
11     11.51000     86.65000    -95.00000
11    -65.83000   -138.93000    -95.00000
11    -85.98000   -153.58000    -95.00000
11    -71.68000   -102.47000    -95.00000
11    -84.35000   -105.08000    -95.00000
11    -90.52000    -95.64000    -95.00000
11   -101.57000    -61.78000    -95.00000
11     60.25000   -171.16000    -95.00000
11     54.72000   -174.41000    -95.00000
11     50.50000   -170.51000    -95.00000
11     49.20000   -162.70000    -95.00000
11     32.30000   -180.60000    -95.00000
11    -46.66000   -196.88000    -95.00000
11    113.86000    -94.01000    -95.00000
11     25.61000     69.53000    -98.00000
11     19.44000     75.72000    -98.00000
11     22.36000     86.46000    -98.00000
11     -9.15000     64.32000    -98.00000
11    -80.31000    -29.75000    -98.00000
11    -81.29000    -39.84000    -98.00000
11    -27.03000   -178.19000    -98.00000
11    -13.05000   -177.86000    -98.00000
11    -73.82000   -179.49000    -97.00000
11    -89.09000   -164.52000    -97.00000
11    -45.87000     30.14000    -84.00000
11     12.62000     84.51000    -84.00000
11    -60.49000    -24.87000    -84.00000
11    -15.33000   -123.50000    -84.00000
11     -7.85000   -131.64000    -84.00000
11    -50.75000   -102.67000    -84.00000
11    -57.57000   -108.85000    -84.00000
11    -76.74000   -164.84000    -84.00000
11    130.89000     14.19000    -99.00000
11    139.02000     25.59000    -99.00000
11     -6.23000     17.45000    -99.00000
11    -42.62000     37.63000    -99.00000
11     23.01000   -175.26000   -101.00000
11     39.59000     54.88000   -101.00000
11     63.96000     44.79000   -101.00000
11    -88.20000   -116.01000   -101.00000
11    -92.01000    -53.51000   -101.00000
11   -101.44000    -40.17000   -101.00000
11    -97.86000    -29.10000   -101.00000
11     23.99000   -184.70000   -101.00000
11     93.53000   -127.41000   -101.00000
11    102.62000   -132.62000   -101.00000
11    123.74000    -91.28000   -101.00000
11     87.35000     75.07000   -104.00000
11      7.09000     78.00000   -104.00000
11    -15.00000     71.49000   -104.00000
11    -57.57000     33.07000   -104.00000
11    -66.02000   -148.57000   -104.00000
11    -70.89000   -141.08000   -104.00000
11    -88.44000   -149.87000   -104.00000
11    -47.17000   -196.74000   -104.00000
11     -9.15000   -209.20000   -104.00000
11    -82.59000    -97.60000   -104.00000
11    -68.62000   -101.04000   -104.00000
11   -103.39000    -65.56000   -104.00000
11    -72.19000   -132.29000   -104.00000
11    121.14000    -73.37000   -104.00000
11    -50.10000     22.01000   -106.00000
11    -71.87000     -6.31000   -106.00000
11    -84.86000    -24.54000   -106.00000
11    -80.96000    -41.47000   -106.00000
11     96.50000     74.09000   -106.00000
11     20.41000     75.07000   -106.00000
11     20.41000     85.81000   -106.00000
11     42.51000   -185.03000   -106.00000
11     41.86000   -178.19000   -106.00000
11     34.06000   -176.89000   -106.00000
11     10.34000   -151.82000   -106.00000
11    -68.94000   -176.24000   -106.00000
11    -87.79000   -158.01000   -106.00000
11    -43.27000     38.61000   -107.00000
11     63.31000   -124.48000   -107.00000
11     23.01000   -116.01000   -107.00000
11     19.50000   -198.37000   -107.00000
11     12.29000     91.34000   -107.00000
11   -102.41000    -42.50000   -109.00000
11    -97.54000    -27.15000   -109.00000
11    -97.21000    -59.70000   -109.00000
11   -113.78000    -66.86000   -109.00000
11    -84.86000   -117.64000   -109.00000
11   -113.46000   -133.92000   -109.00000
11   -100.46000   -142.71000   -109.00000
11     22.04000   -180.47000   -109.00000
11    -22.15000   -208.79000   -109.00000
11     52.26000     41.54000   -111.00000
11     43.49000     49.02000   -111.00000
11     85.08000     62.05000   -112.00000
11      8.39000     63.35000   -112.00000
11   -105.33000    -75.65000    -69.00000
11     65.58000     49.68000   -110.00000
11    -66.99000     16.47000   -110.00000
11    -87.46000    -62.95000   -110.00000
11    152.99000     28.52000   -113.00000
11    143.57000    -68.49000   -113.00000
11    130.24000    -69.79000   -113.00000
11    121.47000    -69.79000   -113.00000
11    118.22000    -94.20000   -113.00000
11    100.35000    -78.91000   -113.00000
11     82.80000   -145.64000   -113.00000
11    -84.86000    -97.46000   -113.00000
11    -76.74000   -127.08000   -113.00000
11    -72.19000   -133.59000   -113.00000
11    -20.85000   -125.60000   -113.00000
11    -34.82000   -167.77000   -113.00000
11    -16.30000   -198.05000   -113.00000
11    -11.10000   -206.51000   -113.00000
11    -10.45000   -210.74000   -113.00000
11     -8.50000   -195.77000   -113.00000
11    -19.55000     69.53000   -112.00000
11     -8.50000     72.79000   -112.00000
11     22.69000   -191.86000   -112.00000
11    -48.80000   -200.65000   -112.00000
11    -91.04000   -116.01000   -112.00000
11      1.89000     76.04000   -112.00000
11    102.62000     74.41000   -114.00000
11     89.95000     74.41000   -114.00000
11     83.45000     80.93000   -114.00000
11    -27.35000     40.24000   -113.00000
11      0.59000   -203.25000   -113.00000
11    -41.65000      4.10000   -115.00000
11    -74.47000    -12.17000   -115.00000
11    -87.46000    -27.80000   -115.00000
11    -84.21000    -39.84000   -115.00000
11    -87.46000    -46.68000   -115.00000
11    -50.42000     13.22000   -115.00000
11    -44.90000     22.33000   -115.00000
11     34.06000     79.95000   -115.00000
11     26.26000     74.41000   -115.00000
11     24.64000   -116.67000   -115.00000
11     37.64000   -177.21000   -115.00000
11    -72.84000   -181.77000   -115.00000
11    -89.74000   -166.15000   -115.00000
11    -78.04000   -160.61000   -115.00000
11    -93.96000   -157.68000   -115.00000
11    -83.24000   -157.68000   -115.00000
11   -106.96000   -142.71000   -115.00000
11    -68.62000   -140.75000   -115.00000
11    -29.30000   -166.80000   -115.00000
11   -107.61000    -70.50000   -117.00000
11   -110.53000    -58.40000   -117.00000
11    -97.21000    -46.35000   -117.00000
11   -101.20000    -36.26000   -117.00000
11   -111.18000   -130.66000   -117.00000
11    -22.80000   -212.37000   -117.00000
11    -70.89000      4.43000   -119.00000
11    -97.21000    -66.21000   -119.00000
11     46.41000     46.42000   -119.00000
11     51.61000     51.95000   -119.00000
11     55.18000     61.39000   -119.00000
11    129.27000      7.68000   -119.00000
11    109.50000     36.65000   -119.00000
11    -83.89000    -99.41000   -121.00000
11    -99.81000   -122.53000   -121.00000
11    -12.73000   -203.91000   -121.00000
11    -18.25000   -200.00000   -121.00000
11    -12.73000   -199.02000   -121.00000
11     -1.36000   -200.00000   -121.00000
11     -1.36000   -208.79000   -121.00000
11     23.01000   -195.50000   -121.00000
11    -42.30000     31.50000   -121.00000
11    -36.77000     41.54000   -121.00000
11     85.08000     63.35000   -121.00000
11     11.64000     63.67000   -121.00000
11    155.26000     30.14000   -121.00000
11    -70.24000     22.01000   -121.00000
11    -77.72000    -53.51000   -121.00000
11    -97.86000   -151.82000   -124.00000
11    -87.14000   -149.87000   -124.00000
11    -40.02000   -202.28000   -124.00000
11     32.76000   -189.91000   -124.00000
11     34.06000   -175.91000   -124.00000
11     27.56000   -168.75000   -124.00000
11    111.72000    -88.35000   -124.00000
11     74.68000     54.23000   -124.00000
11     63.31000     54.56000   -124.00000
11    -78.04000    -41.15000   -124.00000
11    -83.89000    -33.66000   -124.00000
11    -95.91000    -27.15000   -124.00000
11   -107.61000   -135.22000   -124.00000
11    -71.22000   -177.21000   -124.00000
11   -102.41000    -57.42000   -125.00000
11   -104.36000    -46.03000   -125.00000
11    -90.39000    -46.03000   -125.00000
11    -90.39000    -56.77000   -125.00000
11      2.54000     55.86000   -125.00000
11    -49.50000     11.26000   -125.00000
11     31.79000     77.02000   -125.00000
11    -20.53000   -207.81000   -125.00000
11    -92.66000   -159.31000   -125.00000
11    -85.51000    -18.68000   -125.00000
11    -66.99000    -24.87000   -125.00000
11    -95.26000    -97.79000   -125.00000
11     -6.55000   -206.51000   -129.00000
11     -2.66000   -208.79000   -129.00000
11     -2.01000   -203.58000   -129.00000
11      3.52000   -203.25000   -129.00000
11     11.97000   -200.65000   -129.00000
11     27.24000   -200.00000   -129.00000
11    -20.85000   -193.81000   -129.00000
11    -10.45000   -199.02000   -129.00000
11     -5.25000   -193.81000   -129.00000
11    -20.20000   -198.05000   -129.00000
11    -29.63000   -196.74000   -129.00000
11    -44.57000     31.50000   -129.00000
11    -30.27000     35.68000   -129.00000
11    -34.82000     46.75000   -129.00000
11    -65.69000     26.89000   -129.00000
11    -69.92000     14.84000   -129.00000
11     80.85000     64.00000   -129.00000
11    125.37000     10.61000   -129.00000
11    118.55000     44.14000   -129.00000
11    -78.69000   -131.31000   -131.00000
11   -102.09000   -121.55000   -131.00000
11    -99.16000    -57.75000   -133.00000
11    -90.71000    -60.35000   -133.00000
11    -83.24000    -51.89000   -133.00000
11    -98.19000    -35.29000   -133.00000
11    -85.84000    -22.59000   -133.00000
11    -80.31000    -18.36000   -133.00000
11    -73.49000   -179.82000   -133.00000
11    -91.36000   -166.47000   -133.00000
11    -26.05000   -203.91000   -133.00000
11      3.52000     64.32000   -133.00000
11      3.52000     57.16000   -133.00000
11     35.36000     77.34000   -133.00000
11     72.73000     55.86000   -133.00000
11     57.46000     59.77000   -133.00000
11    117.57000     18.75000   -133.00000
11    -89.41000    -92.25000   -133.00000
11    -51.07000   -107.55000   -133.00000
11    -41.97000   -104.30000   -133.00000
11     55.18000   -167.45000   -133.00000
11     71.43000   -153.78000   -133.00000
11     35.04000   -171.35000   -133.00000
11    -71.22000     17.45000   -137.00000
11    -67.64000     26.24000   -137.00000
11    -48.15000     18.10000   -137.00000
11    -31.90000     41.86000   -137.00000
11    -39.70000     52.93000   -137.00000
11   -104.69000   -120.25000   -139.00000
11     48.68000     41.54000   -139.00000
11     78.58000     26.89000   -139.00000
11    125.04000     10.94000   -139.00000
11   -105.01000    -60.03000   -141.00000
11    -95.26000    -59.37000   -141.00000
11   -101.20000    -41.47000   -141.00000
11    -99.49000    -30.73000   -141.00000
11    -92.34000    -31.05000   -141.00000
11    -82.91000    -44.73000   -141.00000
11    -83.56000    -56.44000   -141.00000
11    -53.35000   -107.55000   -141.00000
11    -74.14000   -178.19000   -141.00000
11    -53.02000   -151.17000   -141.00000
11    -29.30000   -184.37000   -141.00000
11    -13.38000   -191.54000   -141.00000
11      0.92000   -196.42000   -141.00000
11     11.32000   -205.86000   -141.00000
11     40.56000   -175.59000   -141.00000
11     53.56000   -169.40000   -141.00000
11     64.93000   -158.98000   -141.00000
11    -36.45000   -186.98000   -146.00000
11     -3.96000   -190.88000   -146.00000
11    114.97000     22.01000   -146.00000
11     72.73000     53.58000   -146.00000
11     83.78000     59.44000   -146.00000
11     48.03000     58.46000   -146.00000
11     19.50000     51.63000   -146.00000
11     -0.06000     62.05000   -146.00000
11    -41.97000     20.05000   -146.00000
11    -63.09000     18.43000   -146.00000
11   -103.71000    -56.44000   -149.00000
11   -107.93000    -44.73000   -149.00000
11    -92.66000    -32.68000   -149.00000
11    -85.51000    -33.33000   -149.00000
11    -94.94000    -83.46000   -149.00000
11   -104.36000   -119.27000   -149.00000
11    -79.34000   -173.63000   -149.00000
11     11.64000   -203.25000   -149.00000
11     46.41000   -172.66000   -149.00000
11     54.86000   -171.35000   -149.00000
11     52.91000   -159.63000   -149.00000
11     54.21000   -146.94000   -149.00000
11     59.73000   -142.06000   -149.00000
11     92.88000     27.87000   -149.00000
11     85.08000     25.26000   -149.00000
11     49.98000     44.47000   -149.00000
11    -77.39000    -65.56000    -60.00000
11    -72.19000    -44.07000    -60.00000
11   -116.71000    -55.47000    -60.00000
11   -108.58000    -98.76000    -60.00000
11   -130.68000    -84.44000    -60.00000
11   -133.60000    -70.44000    -60.00000
11   -127.43000    -56.44000    -60.00000
11   -121.58000    -59.70000    -60.00000
11   -117.68000    -48.96000    -60.00000
11    -98.51000    -74.02000    -49.00000
13    105.09000    -80.34000      0.00000
13    108.34000    -78.06000      0.00000
13    -10.27000    -41.28000      0.00000
13     23.20000    -30.86000      0.00000
13     18.33000    -24.68000      0.00000
13     33.60000    -25.98000     -7.00000
13      5.33000    -35.09000     -7.00000
13     23.53000    -21.42000     -7.00000
13     46.27000    -42.90000     -7.00000
13     19.95000     11.46000     -7.00000
13     15.08000     -0.59000     -7.00000
13     27.10000     30.34000     -7.00000
13     51.80000     12.20000     -7.00000
13    -45.68000    -53.00000    -11.00000
13    -28.79000    -54.62000    -11.00000
13     11.18000    -32.49000    -11.00000
13     27.43000    -17.84000    -11.00000
13     41.40000    -22.72000    -11.00000
13     47.90000    -30.53000    -11.00000
13     40.10000    -31.19000    -11.00000
13     23.85000      3.65000    -11.00000
13     99.56000    -94.66000    -11.00000
13    104.44000    -85.55000    -11.00000
13    137.90000    -89.45000    -11.00000
13    143.43000    -92.06000    -11.00000
13    118.73000    -70.57000    -11.00000
13    100.86000    -60.81000    -11.00000
13     28.73000     25.78000    -17.00000
13     25.15000     34.57000    -17.00000
13     53.75000     11.60000    -17.00000
13     85.27000    -67.64000    -17.00000
13     92.74000    -61.46000    -17.00000
13    -65.18000    -15.23000    -22.00000
13    -28.46000    -43.56000    -22.00000
13     74.54000     53.50000    -22.00000
13     48.87000    -39.32000    -22.00000
13     52.77000    -50.07000    -22.00000
13     43.67000    -63.41000    -22.00000
13     89.81000    -78.06000    -22.00000
13     95.01000    -88.80000    -22.00000
13     99.24000    -91.73000    -22.00000
13    104.20000    -86.85000    -22.00000
13    115.81000    -81.64000    -22.00000
13    117.43000    -73.18000    -22.00000
13    -54.78000   -114.52000    -28.00000
13    -44.38000    -94.99000    -28.00000
13     90.46000    -85.87000    -28.00000
13     61.22000    -66.99000    -28.00000
13     18.33000    -91.41000    -28.00000
13     12.16000    -82.94000    -28.00000
13     38.15000    -68.95000    -28.00000
13     50.17000    -60.81000    -28.00000
13     56.67000    -54.30000    -28.00000
13    110.61000     11.78000    -28.00000
13    118.73000     10.81000    -28.00000
13    104.44000     18.62000    -28.00000
13     98.91000     11.60000    -28.00000
13     36.85000     58.66000    -28.00000
13     20.60000    -94.34000    -28.00000
13     94.69000    -66.34000    -26.00000
13     85.59000    -62.76000    -26.00000
13     32.30000     21.55000    -26.00000
13     73.89000     46.61000    -26.00000
13    -42.76000    -32.49000    -26.00000
13     80.07000      2.99000    -31.00000
13    104.76000    -93.03000    -31.00000
13     93.06000    -99.54000    -31.00000
13     99.89000   -101.50000    -31.00000
13    112.24000    -83.59000    -31.00000
13    -27.49000    -38.35000    -31.00000
13    -57.06000   -114.19000    -37.00000
13    -24.89000    -55.27000    -37.00000
13     39.77000    -78.06000    -37.00000
13     23.85000    -95.64000    -37.00000
13     18.98000    -46.16000    -37.00000
13     52.45000    -64.06000    -37.00000
13     63.17000    -61.78000    -37.00000
13     65.77000    -69.27000    -37.00000
13    110.61000     -6.50000    -37.00000
13    -27.81000    -41.93000    -40.00000
13    -39.18000    -31.51000    -40.00000
13     -1.49000     64.84000    -40.00000
13    -10.59000     66.15000    -40.00000
13     43.67000     56.71000    -40.00000
13     39.45000     63.87000    -40.00000
13     51.15000     53.78000    -40.00000
13     99.24000     47.27000    -40.00000
13     81.69000      0.06000    -40.00000
13     89.16000    -87.18000    -40.00000
13     95.99000    -98.24000    -40.00000
13     99.56000    -93.36000    -40.00000
13    119.06000    -98.89000    -40.00000
13    114.51000    -80.34000    -40.00000
13    110.29000    -60.48000    -40.00000
13     55.05000    -76.20000    -40.00000
13     52.45000    -84.25000    -40.00000
13     60.57000    -65.69000    -40.00000
13    100.54000   -102.47000    -40.00000
13    104.20000    -96.29000    -40.00000
13    140.18000     -2.21000    -40.00000
13    125.88000      0.06000    -40.00000
13    129.46000     -6.50000    -40.00000
13     79.09000     62.89000    -40.00000
13    -43.73000     35.87000    -46.00000
13     45.62000    -61.46000    -46.00000
13     18.65000    -47.79000    -46.00000
13     36.20000    -14.58000    -46.00000
13    104.44000     -1.24000    -46.00000
13    111.59000      2.67000    -46.00000
13    144.08000    -11.98000    -46.00000
13    134.01000    -58.20000    -46.00000
13     39.45000     88.28000    -46.00000
13     38.47000     95.77000    -46.00000
13    108.34000     77.54000    -46.00000
13    108.34000     64.84000    -46.00000
13    -86.95000     -6.77000    -49.00000
13      5.98000     73.31000    -49.00000
13     59.27000    -92.71000    -50.00000
13     61.55000    -84.25000    -50.00000
13     53.42000    -76.76000    -50.00000
13     64.79000    -75.78000    -50.00000
13     56.35000    -66.67000    -50.00000
13     64.47000    -62.20000    -50.00000
13     72.92000    -62.76000    -50.00000
13     44.97000    -70.25000    -50.00000
13    113.21000    -58.20000    -50.00000
13    107.04000    -89.60000    -50.00000
13    106.39000    -98.89000    -50.00000
13    -32.36000   -151.63000    -50.00000
13    -59.66000   -113.22000    -50.00000
13     36.53000    -11.00000    -55.00000
13      9.23000     -8.72000    -55.00000
13      4.03000     -5.47000    -55.00000
13     11.83000    -72.85000    -55.00000
13     31.00000    -95.64000    -55.00000
13     44.97000   -101.50000    -55.00000
13     52.50000    -82.94000    -55.00000
13      5.01000    -53.65000    -55.00000
13    -37.56000    -32.81000    -55.00000
13     66.74000     -0.59000    -55.00000
13    110.94000      2.34000    -55.00000
13    121.33000      7.23000    -55.00000
13    112.24000     10.81000    -55.00000
13    137.90000     -5.47000    -55.00000
13    142.60000      0.39000    -55.00000
13    150.25000     -3.52000    -55.00000
13    146.68000    -12.31000    -55.00000
13    112.56000     74.93000    -55.00000
13    106.06000     71.35000    -55.00000
13    117.20000     79.82000    -55.00000
13    110.61000     84.37000    -55.00000
13    105.09000     62.56000    -55.00000
13     96.96000     53.50000    -55.00000
13     12.16000   -159.44000    -55.00000
13    -30.74000   -162.70000    -55.00000
13    -81.43000    -22.40000    -58.00000
13    -85.33000    -27.60000    -58.00000
13    117.76000    -67.32000    -58.00000
13     60.90000    -91.73000    -60.00000
13     64.47000    -86.85000    -60.00000
13     63.49000    -75.78000    -60.00000
13     57.65000    -75.78000    -60.00000
13     44.32000    -70.57000    -60.00000
13     64.47000    -67.32000    -60.00000
13     69.67000    -64.06000    -60.00000
13     -0.52000    -68.95000    -60.00000
13     67.07000   -135.03000    -60.00000
13     62.20000   -130.47000    -60.00000
13    -26.19000   -176.37000    -63.00000
13     -7.34000   -192.64000    -63.00000
13    -23.26000   -166.93000    -63.00000
13    -14.16000   -169.21000    -63.00000
13    -43.08000    -29.56000    -65.00000
13    -11.89000     -4.49000    -65.00000
13     67.72000     28.38000    -65.00000
13    118.08000     75.91000    -65.00000
13    109.96000     85.03000    -65.00000
13    125.56000    -79.69000    -65.00000
13     45.62000   -144.79000    -65.00000
13     10.21000   -168.56000    -65.00000
13     20.28000   -159.50000    -65.00000
13     15.40000   -147.72000    -65.00000
13    -33.66000   -164.65000    -65.00000
13     -8.32000   -180.60000    -65.00000
13     -2.47000    -49.09000    -65.00000
13     -7.34000    -90.76000    -65.00000
13      0.46000     -5.79000    -65.00000
13    -81.43000    -19.79000    -67.00000
13     11.83000   -181.58000    -69.00000
13     57.32000   -133.07000    -69.00000
13     67.72000   -133.72000    -69.00000
13     73.89000   -137.96000    -69.00000
13     51.47000   -117.45000    -69.00000
13     55.70000    -87.83000    -69.00000
13      0.78000    -67.32000    -69.00000
13     -5.72000    -72.20000    -69.00000
13     10.53000    -54.30000    -69.00000
13    -17.41000    -60.48000    -69.00000
13    -10.27000    -63.74000    -69.00000
13    -68.43000   -172.46000    -73.00000
13    -47.96000   -170.51000    -73.00000
13    -35.94000   -167.90000    -73.00000
13     18.00000   -178.32000    -73.00000
13    -78.18000   -131.50000    -73.00000
13     62.84000     40.75000    -73.00000
13     58.62000     31.64000    -73.00000
13     95.01000    -71.55000    -78.00000
13    123.93000    -74.81000    -78.00000
13   -102.87000    -98.89000    -78.00000
13    -99.30000   -102.80000    -78.00000
13    -69.08000   -163.02000    -78.00000
13     11.18000   -149.68000    -78.00000
13     68.69000     -9.05000    -78.00000
13   -105.15000   -138.28000    -83.00000
13   -101.90000   -126.56000    -83.00000
13    -96.37000   -125.91000    -83.00000
13    -96.05000   -138.61000    -83.00000
13    -77.85000   -160.42000    -83.00000
13    -63.23000   -168.23000    -83.00000
13    -44.38000   -170.18000    -83.00000
13    -27.81000   -168.56000    -83.00000
13     11.83000   -189.71000    -83.00000
13     20.28000   -184.83000    -83.00000
13    127.83000    -90.76000    -83.00000
13    109.96000    -83.59000    -83.00000
13    -42.76000     50.85000    -83.00000
13    -99.95000    -28.26000    -83.00000
13    120.03000    -83.59000    -83.00000
13      2.08000    -41.93000    -83.00000
13    -17.09000   -200.46000    -85.00000
13     49.20000   -183.53000    -89.00000
13     31.65000   -171.16000    -89.00000
13    -92.15000   -134.05000    -91.00000
13     -6.04000    -33.14000    -91.00000
13     60.57000     26.43000    -91.00000
13    -99.62000    -30.21000    -93.00000
13   -100.92000   -145.50000    -93.00000
13    -82.73000   -174.09000    -93.00000
13    -46.01000   -171.49000    -93.00000
13      9.88000   -188.09000    -93.00000
13      7.28000   -199.81000    -93.00000
13     21.25000   -183.53000    -93.00000
13    106.06000    -84.57000    -93.00000
13    155.78000     -0.26000    -93.00000
13    155.60000      8.53000    -93.00000
13    153.18000     16.67000    -93.00000
13    -12.22000   -125.59000    -95.00000
13     31.65000   -149.68000    -95.00000
13    -17.09000   -200.78000    -95.00000
13    -69.27000   -163.22000    -98.00000
13    -89.74000   -139.78000    -98.00000
13     -0.71000    -71.42000    -94.00000
13     -7.85000    -62.30000    -94.00000
13     36.01000   -174.61000    -97.00000
13     51.28000   -180.47000    -97.00000
13     43.49000   -186.65000    -97.00000
13     78.58000     22.98000    -97.00000
13    -96.89000   -143.68000   -101.00000
13   -100.46000   -137.17000   -101.00000
13    -95.59000   -130.99000   -101.00000
13    -83.89000   -133.59000   -101.00000
13    -74.79000   -121.22000   -101.00000
13    -78.69000   -193.49000   -101.00000
13      7.09000   -202.93000   -101.00000
13    149.41000    -41.15000   -101.00000
13    159.16000    -20.31000   -101.00000
13    158.19000      0.52000   -101.00000
13    -13.05000   -126.76000   -104.00000
13    -29.95000    -47.98000   -104.00000
13     33.41000   -153.50000   -104.00000
13     57.46000   -179.82000   -104.00000
13     -3.96000   -203.25000   -104.00000
13     29.51000   -199.02000   -104.00000
13    106.20000    -85.74000   -104.00000
13    -66.02000   -163.54000   -106.00000
13     78.25000     22.98000   -106.00000
13    159.16000     13.87000   -106.00000
13     46.08000   -192.51000   -106.00000
13     53.56000   -171.35000   -106.00000
13     60.71000   -145.31000   -106.00000
13    -64.07000      6.38000   -111.00000
13    -80.64000      5.40000   -111.00000
13     56.16000   -111.46000   -111.00000
13    -92.99000   -137.50000   -111.00000
13    -50.42000   -190.88000   -112.00000
13    158.19000    -24.54000   -113.00000
13    -24.10000    -45.38000   -112.00000
13     30.81000   -203.91000   -112.00000
13     50.63000   -177.54000   -112.00000
13    -81.29000      4.75000   -119.00000
13    -58.54000      8.01000   -119.00000
13    -94.94000   -130.66000   -119.00000
13    -89.74000   -136.85000   -119.00000
13     47.71000   -125.78000   -119.00000
13     49.33000   -187.30000   -119.00000
13     28.86000   -203.25000   -121.00000
13    -30.27000   -212.04000   -121.00000
13    -27.35000   -181.77000   -121.00000
13    -30.60000    -47.33000   -121.00000
13    -34.50000    -28.78000   -121.00000
13    -48.15000     48.05000   -121.00000
13     67.21000     -2.08000   -121.00000
13    -32.22000   -213.67000   -129.00000
13    -29.30000   -181.44000   -129.00000
13    -93.64000   -126.76000   -129.00000
13     44.14000   -123.18000   -129.00000
13     59.08000   -108.85000   -129.00000
13     65.58000     -0.60000   -129.00000
13      5.47000      4.75000   -129.00000
13     40.56000     62.37000   -129.00000
13    -48.80000     48.70000   -129.00000
13    157.21000     27.21000   -129.00000
13    -58.54000    -65.88000   -133.00000
13      7.74000     21.68000   -133.00000
13     68.18000     42.51000   -133.00000
13     57.78000     68.23000   -133.00000
13    153.64000     52.60000   -133.00000
13     21.39000   -141.41000   -133.00000
13     71.10000   -142.38000   -137.00000
13     58.20000   -107.55000   -137.00000
13     43.81000    -95.83000   -137.00000
13     38.29000    -93.55000   -137.00000
13      8.07000   -115.69000   -137.00000
13    -92.34000   -134.90000   -137.00000
13      4.82000     10.29000   -137.00000
13     63.31000   -147.92000   -141.00000
13     20.09000   -140.43000   -141.00000
13     -6.88000   -176.56000   -141.00000
13    -30.60000   -149.22000   -141.00000
13    -33.85000   -205.21000   -141.00000
13    -27.35000   -212.69000   -141.00000
13    -70.89000    -62.63000   -141.00000
13    -65.04000    -62.63000   -141.00000
13    -36.45000    -29.43000   -141.00000
13    -38.07000     36.65000   -141.00000
13     53.88000     70.83000   -141.00000
13     16.84000     75.39000   -141.00000
13     68.18000     37.63000   -141.00000
13     -1.68000   -172.98000   -149.00000
13    -29.63000   -151.17000   -149.00000
13    -11.43000   -141.08000   -149.00000
13     -5.25000   -117.97000   -149.00000
13     76.95000   -150.52000   -149.00000
13    -37.75000     35.68000   -149.00000
13     11.97000     15.50000   -149.00000
13    101.65000     14.52000   -149.00000
13     32.76000    -92.58000   -149.00000
13    -62.44000    -12.82000   -149.00000
13    -97.54000   -186.65000   -155.00000
13     48.36000    -69.79000    -65.00000
