# Supplementary material for: Design Principles of Pancreatic Islets: Glucose-Dependent Coordination of Hormone Pulses
Source: PLoS One. 2016 Apr 1;11(4):e0152446. doi: 10.1371/journal.pone.0152446 (PMC4818077; doi:10.1371/journal.pone.0152446)
Supplement: S3 Dataset — Three-dimensional coordinates of α, β, and δ cells within human islets (n = 6). Columns represent types, x, y, and z coordinates (μm) of cells (rows) within an islet. The numbers of the first column are 11 (α cell), 12 (β cell), and 13 (δ cell). (ZIP) [file pone.0152446.s011.zip › Human_delta/H55.txt]

12    202.29000   -194.70000     -2.00000
12    225.22000   -169.86000     -3.00000
12    218.56000   -165.32000     -3.00000
12    224.96000   -158.20000     -3.00000
12    230.02000   -169.33000     -3.00000
12    237.49000   -164.79000     -3.00000
12    235.09000   -156.24000     -3.00000
12    239.89000   -145.82000     -3.00000
12    240.15000   -137.54000     -3.00000
12    214.56000   -146.89000     -3.00000
12    200.69000   -131.60000     -3.00000
12    194.29000   -127.39000     -3.00000
12    213.49000   -118.58000     -3.00000
12    210.03000   -102.55000     -3.00000
12    184.43000   -158.38000     -3.00000
12    178.56000   -163.72000     -3.00000
12    180.70000   -145.29000     -3.00000
12    174.57000   -155.70000     -3.00000
12    245.48000   -176.27000     -4.00000
12    188.70000   -117.24000     -8.00000
12    192.16000   -106.83000     -8.00000
12    228.69000   -138.88000     -8.00000
12    235.35000   -131.40000     -8.00000
12    219.09000   -136.21000     -8.00000
12    216.42000   -130.60000     -8.00000
12    254.02000   -145.82000     -8.00000
12    256.68000   -137.81000     -8.00000
12    267.08000   -200.31000     -8.00000
12    188.96000   -145.29000    -10.00000
12    181.23000   -120.98000    -10.00000
12    180.70000   -135.14000    -10.00000
12    195.09000   -108.96000    -10.00000
12    190.30000   -179.74000    -10.00000
12    190.30000   -167.19000    -10.00000
12    213.49000   -183.48000    -10.00000
12    216.69000   -174.40000    -10.00000
12    219.89000   -196.30000    -10.00000
12    197.49000   -194.43000    -10.00000
12    252.95000   -173.87000    -10.00000
12    246.55000   -121.52000    -10.00000
12    236.69000   -103.89000    -10.00000
12    246.02000   -106.29000    -10.00000
12    177.23000   -165.32000    -13.00000
12    173.50000   -155.70000    -13.00000
12    178.56000   -149.29000    -13.00000
12    180.96000   -157.31000    -13.00000
12    186.03000   -138.88000    -13.00000
12    204.16000   -135.41000    -13.00000
12    200.43000   -131.40000    -13.00000
12    205.49000   -120.98000    -13.00000
12    207.89000   -115.20000    -13.00000
12    219.62000   -114.31000    -13.00000
12    233.49000   -146.89000    -13.00000
12    227.09000   -154.37000    -13.00000
12    242.29000   -148.76000    -13.00000
12    248.15000   -162.92000    -13.00000
12    238.82000   -172.80000    -13.00000
12    233.22000   -167.72000    -13.00000
12    246.55000   -175.20000    -13.00000
12    209.49000   -176.27000    -13.00000
12    259.08000   -164.52000    -13.00000
12    261.75000   -168.26000    -13.00000
12    262.28000   -155.97000    -13.00000
12    235.09000   -193.63000    -13.00000
12    153.50000   -153.83000    -13.00000
12    221.22000   -127.60000    -16.00000
12    226.82000   -140.75000    -16.00000
12    235.09000   -135.41000    -16.00000
12    212.69000   -161.58000    -16.00000
12    197.23000   -154.10000    -16.00000
12    189.50000   -126.59000    -16.00000
12    187.10000   -112.97000    -16.00000
12    183.63000   -103.62000    -16.00000
12    205.23000   -193.36000    -19.00000
12    214.82000   -185.89000    -19.00000
12    190.83000   -189.36000    -19.00000
12    242.29000   -140.21000    -19.00000
12    257.22000   -138.34000    -19.00000
12    252.95000   -123.65000    -19.00000
12    249.48000   -118.58000    -19.00000
12    247.88000   -107.36000    -19.00000
12    238.82000   -101.22000    -19.00000
12    229.22000   -106.56000    -19.00000
12    189.76000   -174.67000    -19.00000
12    165.77000   -170.60000    -19.00000
12    197.23000   -207.25000    -19.00000
12    184.96000   -208.06000    -19.00000
12    265.21000   -207.52000    -19.00000
12    270.55000   -200.58000    -19.00000
12    250.02000   -188.29000    -19.00000
12    168.70000   -125.26000    -19.00000
12    162.57000   -130.33000    -19.00000
12    198.56000   -165.59000    -23.00000
12    197.23000   -177.87000    -23.00000
12    190.83000   -165.59000    -23.00000
12    219.62000   -166.12000    -23.00000
12    234.55000   -173.07000    -23.00000
12    241.49000   -167.99000    -23.00000
12    245.22000   -179.48000    -23.00000
12    253.75000   -173.33000    -23.00000
12    258.02000   -165.05000    -23.00000
12    250.55000   -159.71000    -23.00000
12    248.15000   -149.56000    -23.00000
12    259.35000   -152.23000    -23.00000
12    266.81000   -165.05000    -23.00000
12    235.89000   -112.17000    -23.00000
12    215.89000   -112.17000    -23.00000
12    213.49000   -105.22000    -23.00000
12    207.36000   -122.32000    -23.00000
12    200.16000   -139.95000    -23.00000
12    189.50000   -139.68000    -23.00000
12    182.83000   -135.41000    -23.00000
12    196.16000   -112.44000    -23.00000
12    148.97000   -135.41000    -23.00000
12    155.10000   -154.10000    -23.00000
12    171.90000   -156.24000    -23.00000
12    209.23000   -168.26000    -26.00000
12    207.89000   -179.74000    -26.00000
12    223.89000   -154.64000    -26.00000
12    231.35000   -146.09000    -26.00000
12    233.22000   -136.74000    -26.00000
12    223.36000   -131.93000    -26.00000
12    216.16000   -121.52000    -26.00000
12    185.23000   -120.72000    -26.00000
12    185.76000   -109.50000    -26.00000
12    181.50000   -101.75000    -26.00000
12    163.10000   -116.98000    -26.00000
12    143.37000   -128.73000    -26.00000
12    164.43000   -159.18000    -26.00000
12    181.76000   -167.72000    -26.00000
12    210.03000   -215.27000    -26.00000
12    195.09000   -225.15000    -26.00000
12    201.23000   -225.15000    -26.00000
12    268.68000   -173.33000    -26.00000
12    265.21000   -152.50000    -26.00000
12    270.28000   -148.76000    -26.00000
12    267.35000   -143.42000    -26.00000
12    211.89000   -146.62000    -26.00000
12    202.03000   -149.83000    -26.00000
12    194.03000   -151.16000    -26.00000
12    200.96000   -159.18000    -26.00000
12    210.82000   -155.97000    -26.00000
12    205.76000    -87.60000    -28.00000
12    176.17000    -97.75000    -28.00000
12    175.63000   -126.59000    -28.00000
12    161.50000   -129.53000    -28.00000
12    138.31000   -142.88000    -28.00000
12    151.37000   -142.08000    -28.00000
12    132.97000   -157.57000    -28.00000
12    134.31000   -163.98000    -28.00000
12    130.57000   -167.99000    -28.00000
12    136.17000   -170.66000    -28.00000
12    144.97000   -182.68000    -28.00000
12    147.64000   -173.33000    -28.00000
12    156.17000   -180.54000    -28.00000
12    159.37000   -172.26000    -28.00000
12    137.77000   -190.96000    -28.00000
12    144.97000   -196.30000    -28.00000
12    152.44000   -191.50000    -28.00000
12    156.44000   -203.78000    -28.00000
12    159.90000   -197.91000    -28.00000
12    166.83000   -194.70000    -28.00000
12    187.36000   -203.51000    -28.00000
12    187.36000   -216.07000    -28.00000
12    175.37000   -213.66000    -28.00000
12    196.96000   -199.51000    -28.00000
12    205.23000   -197.91000    -28.00000
12    212.96000   -192.03000    -28.00000
12    195.09000   -193.10000    -28.00000
12    184.16000   -195.77000    -28.00000
12    184.16000   -183.75000    -28.00000
12    170.03000   -172.80000    -28.00000
12    233.22000   -159.44000    -28.00000
12    236.15000   -151.16000    -28.00000
12    241.75000   -130.06000    -28.00000
12    247.35000   -118.04000    -28.00000
12    202.56000   -132.20000    -28.00000
12    242.02000   -100.42000    -28.00000
12    252.15000   -110.57000    -28.00000
12    251.88000   -209.92000    -28.00000
12    259.08000   -215.53000    -28.00000
12    263.61000   -226.22000    -28.00000
12    220.42000   -166.66000    -32.00000
12    228.95000   -174.67000    -32.00000
12    216.16000   -172.26000    -32.00000
12    242.29000   -167.72000    -32.00000
12    240.15000   -177.87000    -32.00000
12    249.22000   -176.00000    -32.00000
12    254.55000   -170.66000    -32.00000
12    261.21000   -167.19000    -32.00000
12    248.68000   -156.51000    -32.00000
12    257.22000   -151.97000    -32.00000
12    228.15000   -116.71000    -32.00000
12    236.69000   -123.92000    -32.00000
12    237.49000   -116.98000    -32.00000
12    236.42000   -109.50000    -32.00000
12    217.76000   -106.56000    -32.00000
12    172.17000   -156.51000    -32.00000
12    172.17000   -163.18000    -32.00000
12    150.57000   -151.97000    -32.00000
12    197.23000   -173.87000    -32.00000
12    198.29000   -182.15000    -32.00000
12    203.09000   -188.29000    -32.00000
12    128.71000   -174.40000    -32.00000
12    147.64000   -133.54000    -32.00000
12    167.37000   -105.22000    -32.00000
12    258.28000   -133.80000    -32.00000
12    258.82000   -142.62000    -32.00000
12    186.03000   -128.73000    -32.00000
12    160.97000   -152.23000    -32.00000
12    160.17000   -211.79000    -32.00000
12    216.69000    -93.47000    -32.00000
12    235.09000    -87.86000    -32.00000
12    287.61000   -157.84000    -32.00000
12    215.36000   -119.91000    -35.00000
12    221.22000   -127.60000    -35.00000
12    191.10000   -113.77000    -35.00000
12    183.36000   -108.96000    -35.00000
12    163.10000   -115.91000    -35.00000
12    152.70000   -119.91000    -35.00000
12    138.84000   -127.39000    -35.00000
12    167.63000   -184.28000    -35.00000
12    174.30000   -179.21000    -35.00000
12    175.37000   -188.56000    -35.00000
12    183.63000   -169.86000    -35.00000
12    183.63000   -159.44000    -35.00000
12    195.89000   -166.12000    -35.00000
12    185.23000   -149.56000    -35.00000
12    201.23000   -157.04000    -35.00000
12    209.23000   -161.85000    -35.00000
12    212.96000   -214.47000    -35.00000
12    194.56000   -217.94000    -35.00000
12    155.10000   -164.79000    -35.00000
12    207.36000   -172.80000    -35.00000
12    268.41000   -153.83000    -35.00000
12    265.48000   -141.01000    -35.00000
12    275.88000   -151.16000    -35.00000
12    272.15000   -170.66000    -35.00000
12    270.01000   -178.41000    -35.00000
12    211.09000   -130.60000    -35.00000
12    135.64000   -185.08000    -38.00000
12    138.04000   -172.26000    -38.00000
12    141.51000   -189.36000    -38.00000
12    143.20000   -196.30000    -38.00000
12    135.37000   -197.37000    -38.00000
12    147.90000   -181.08000    -38.00000
12    155.90000   -185.35000    -38.00000
12    159.37000   -194.97000    -38.00000
12    162.57000   -194.70000    -38.00000
12    154.30000   -175.20000    -38.00000
12    125.24000   -168.53000    -38.00000
12    141.24000   -160.78000    -38.00000
12    132.17000   -143.95000    -38.00000
12    135.37000   -149.83000    -38.00000
12    172.97000   -126.86000    -38.00000
12    171.63000   -117.51000    -38.00000
12    166.83000   -125.79000    -38.00000
12    205.76000   -111.10000    -38.00000
12    204.96000    -97.21000    -38.00000
12    191.36000    -99.88000    -38.00000
12    231.62000   -159.18000    -38.00000
12    232.95000   -147.42000    -38.00000
12    224.42000   -148.49000    -38.00000
12    203.36000   -199.24000    -38.00000
12    199.09000   -196.04000    -38.00000
12    194.03000   -203.51000    -38.00000
12    201.23000   -205.92000    -38.00000
12    209.49000   -201.38000    -38.00000
12    216.42000   -196.04000    -38.00000
12    209.76000   -184.28000    -38.00000
12    250.02000   -103.89000    -38.00000
12    256.15000    -98.28000    -38.00000
12    257.22000   -103.35000    -38.00000
12    245.48000   -127.93000    -38.00000
12    253.22000   -210.73000    -38.00000
12    243.62000   -212.60000    -38.00000
12    260.95000   -215.00000    -38.00000
12    204.43000   -221.41000    -38.00000
12    186.83000   -207.52000    -38.00000
12    179.10000   -201.91000    -38.00000
12    191.90000   -193.10000    -40.00000
12    167.63000   -141.01000    -40.00000
12    156.70000   -133.80000    -40.00000
12    151.10000   -208.32000    -44.00000
12    155.90000   -225.42000    -44.00000
12    165.77000   -186.42000    -44.00000
12    163.90000   -174.67000    -44.00000
12    155.90000   -166.39000    -44.00000
12    160.70000   -161.05000    -44.00000
12    162.57000   -149.83000    -44.00000
12    172.17000   -163.45000    -44.00000
12    180.70000   -176.27000    -44.00000
12    181.76000   -188.02000    -44.00000
12    184.70000   -168.79000    -44.00000
12    185.50000   -161.31000    -44.00000
12    209.23000   -173.33000    -44.00000
12    209.76000   -165.59000    -44.00000
12    217.22000   -173.60000    -44.00000
12    228.42000   -169.33000    -44.00000
12    240.15000   -174.60000    -44.00000
12    247.35000   -172.00000    -44.00000
12    241.49000   -163.45000    -44.00000
12    250.82000   -164.79000    -44.00000
12    259.08000   -155.70000    -44.00000
12    245.22000   -146.36000    -44.00000
12    255.88000   -140.21000    -44.00000
12    266.55000   -149.56000    -44.00000
12    274.01000   -154.90000    -44.00000
12    274.55000   -145.29000    -44.00000
12    278.54000   -135.67000    -44.00000
12    208.16000   -123.92000    -44.00000
12    191.63000   -119.38000    -44.00000
12    183.90000   -114.84000    -44.00000
12    180.70000   -120.45000    -44.00000
12    173.77000   -111.90000    -44.00000
12    144.97000   -122.32000    -44.00000
12    159.37000   -123.39000    -44.00000
12    160.44000   -114.31000    -44.00000
12    142.57000   -111.37000    -44.00000
12    171.37000    -98.01000    -44.00000
12    157.50000   -100.68000    -44.00000
12    226.02000   -115.37000    -44.00000
12    214.56000   -107.09000    -44.00000
12    220.69000   -101.75000    -44.00000
12    230.55000   -106.03000    -44.00000
12    243.89000   -109.50000    -44.00000
12    231.89000    -83.59000    -44.00000
12    240.15000    -87.60000    -44.00000
12    276.68000   -118.85000    -44.00000
12    260.42000   -114.31000    -44.00000
12    263.88000   -174.40000    -44.00000
12    268.15000   -177.87000    -44.00000
12    218.82000   -236.37000    -44.00000
12    190.56000   -231.56000    -44.00000
12    198.03000   -231.29000    -44.00000
12    197.49000   -218.47000    -44.00000
12    174.83000   -223.81000    -44.00000
12    123.20000   -176.81000    -47.00000
12    137.24000   -175.47000    -47.00000
12    132.44000   -197.37000    -47.00000
12    157.24000   -198.97000    -47.00000
12    145.24000   -199.24000    -47.00000
12    118.04000   -155.44000    -47.00000
12    130.31000   -145.02000    -47.00000
12    134.57000   -156.24000    -47.00000
12    141.77000   -160.78000    -47.00000
12    184.16000   -101.48000    -47.00000
12    194.56000    -99.35000    -47.00000
12    204.43000    -95.61000    -47.00000
12    191.90000    -88.66000    -47.00000
12    244.95000   -128.19000    -47.00000
12    256.15000   -125.79000    -47.00000
12    203.63000   -200.04000    -47.00000
12    215.36000   -196.30000    -47.00000
12    211.09000   -186.15000    -47.00000
12    223.62000   -190.16000    -47.00000
12    225.22000   -182.41000    -47.00000
12    197.49000   -208.86000    -47.00000
12    205.49000   -208.86000    -47.00000
12    185.76000   -213.93000    -47.00000
12    189.50000   -200.84000    -47.00000
12    171.10000   -194.43000    -47.00000
12    199.09000   -143.42000    -47.00000
12    203.09000   -132.20000    -47.00000
12    189.50000   -133.54000    -47.00000
12    233.22000   -223.28000    -47.00000
12    235.89000   -216.60000    -47.00000
12    237.49000   -209.66000    -47.00000
12    247.08000   -224.08000    -47.00000
12    285.21000   -210.73000    -47.00000
12    292.41000   -200.04000    -47.00000
12    239.62000   -155.97000    -47.00000
12    290.28000   -117.78000    -47.00000
12    138.84000   -148.49000    -47.00000
12    140.97000   -139.14000    -47.00000
12    130.31000   -188.82000    -47.00000
12    147.37000   -144.49000    -50.00000
12    153.50000   -134.34000    -50.00000
12    159.64000   -139.41000    -50.00000
12    242.82000   -116.71000    -50.00000
12    161.23000   -213.40000    -50.00000
12    136.97000   -212.86000    -50.00000
12    170.57000   -127.60000    -50.00000
12    178.30000   -127.39000    -50.00000
12    239.62000   -200.84000    -50.00000
12    310.01000   -163.98000    -50.00000
12    299.87000   -175.47000    -50.00000
12    294.01000   -154.90000    -50.00000
12    191.10000   -197.10000    -50.00000
12    200.96000   -183.75000    -50.00000
12    198.83000    -77.45000    -50.00000
12    163.10000   -125.79000    -52.00000
12    153.24000   -121.52000    -52.00000
12    167.63000   -112.97000    -52.00000
12    166.83000   -103.89000    -52.00000
12    170.57000    -93.74000    -52.00000
12    175.10000   -103.09000    -52.00000
12    235.35000    -84.39000    -52.00000
12    236.95000    -88.66000    -52.00000
12    258.82000   -107.63000    -52.00000
12    255.35000   -115.91000    -52.00000
12    167.10000   -188.02000    -52.00000
12    159.10000   -179.48000    -52.00000
12    152.17000   -170.66000    -52.00000
12    160.44000   -170.66000    -52.00000
12    157.50000   -161.58000    -52.00000
12    127.64000   -136.21000    -52.00000
12    124.98000   -140.21000    -52.00000
12    168.70000   -206.99000    -52.00000
12    156.44000   -206.72000    -52.00000
12    150.84000   -207.25000    -52.00000
12    144.70000   -222.48000    -52.00000
12    214.29000   -232.36000    -52.00000
12    220.69000   -228.62000    -52.00000
12    254.02000   -174.60000    -52.00000
12    245.48000   -172.53000    -52.00000
12    244.95000   -163.98000    -52.00000
12    253.22000   -161.31000    -52.00000
12    261.75000   -161.58000    -52.00000
12    260.15000   -147.69000    -52.00000
12    251.62000   -146.36000    -52.00000
12    254.28000   -139.68000    -52.00000
12    273.75000   -143.95000    -52.00000
12    216.96000   -151.97000    -52.00000
12    208.69000   -151.16000    -52.00000
12    201.23000   -167.19000    -52.00000
12    208.16000   -163.45000    -52.00000
12    217.76000   -162.20000    -52.00000
12    226.82000   -162.38000    -52.00000
12    228.69000   -168.26000    -52.00000
12    217.49000   -175.47000    -52.00000
12    184.43000   -169.33000    -52.00000
12    180.43000   -163.45000    -52.00000
12    183.36000   -141.82000    -52.00000
12    195.09000   -123.65000    -52.00000
12    190.30000   -118.85000    -52.00000
12    227.09000    -99.35000    -52.00000
12    208.96000   -126.32000    -52.00000
12    206.29000   -120.45000    -52.00000
12    127.20000   -195.50000    -56.00000
12    142.31000   -204.05000    -56.00000
12    138.84000   -198.17000    -56.00000
12    167.90000   -200.31000    -56.00000
12    134.04000   -185.08000    -56.00000
12    138.31000   -174.94000    -56.00000
12    130.31000   -158.20000    -56.00000
12    142.84000   -161.85000    -56.00000
12    138.57000   -154.10000    -56.00000
12    135.37000   -149.56000    -56.00000
12    212.96000   -190.69000    -56.00000
12    235.35000   -217.40000    -56.00000
12    250.55000   -213.93000    -56.00000
12    255.35000   -204.58000    -56.00000
12    251.88000   -196.84000    -56.00000
12    264.41000   -198.97000    -56.00000
12    196.69000   -100.42000    -56.00000
12    205.76000   -106.83000    -56.00000
12    175.37000    -79.85000    -56.00000
12    143.37000   -112.17000    -56.00000
12    127.91000   -211.26000    -56.00000
12    175.37000   -171.20000    -56.00000
12    171.63000   -161.05000    -56.00000
12    161.77000   -148.49000    -56.00000
12    168.70000   -150.63000    -56.00000
12    204.16000   -233.43000    -56.00000
12    192.43000   -231.03000    -56.00000
12    187.36000   -219.54000    -56.00000
12    170.03000   -235.57000    -56.00000
12    232.69000   -158.20000    -56.00000
12    242.82000   -156.51000    -56.00000
12    243.35000   -151.16000    -56.00000
12    237.75000   -147.69000    -56.00000
12    271.88000   -125.26000    -56.00000
12    263.88000   -125.52000    -56.00000
12    278.81000   -122.58000    -56.00000
12    283.08000   -114.31000    -56.00000
12    198.83000    -85.46000    -59.00000
12    197.49000    -75.04000    -59.00000
12    210.56000    -88.40000    -59.00000
12    211.62000    -68.90000    -59.00000
12    222.82000    -82.25000    -59.00000
12    241.22000    -75.84000    -59.00000
12    257.48000    -88.40000    -59.00000
12    244.42000   -120.72000    -59.00000
12    241.75000   -108.70000    -59.00000
12    201.49000   -206.99000    -59.00000
12    215.89000   -202.71000    -59.00000
12    228.95000   -225.15000    -59.00000
12    273.21000   -231.56000    -59.00000
12    275.61000   -210.73000    -59.00000
12    270.81000   -203.51000    -59.00000
12    270.55000   -181.35000    -59.00000
12    292.94000   -180.28000    -59.00000
12    299.34000   -175.74000    -59.00000
12    297.21000   -162.20000    -59.00000
12    291.34000   -159.98000    -59.00000
12    295.87000   -152.50000    -59.00000
12    310.54000   -166.39000    -59.00000
12    162.83000   -194.17000    -59.00000
12    162.57000   -208.59000    -59.00000
12    145.24000   -232.63000    -59.00000
12    117.78000   -166.92000    -59.00000
12    130.57000   -165.59000    -59.00000
12    122.58000   -156.51000    -59.00000
12    148.97000   -102.29000    -59.00000
12    124.18000   -202.45000    -65.00000
12    119.91000   -194.43000    -65.00000
12    131.91000   -210.46000    -65.00000
12    135.64000   -193.90000    -65.00000
12    128.71000   -187.49000    -65.00000
12    145.24000   -213.93000    -65.00000
12    139.64000   -222.48000    -65.00000
12    137.51000   -215.00000    -65.00000
12    150.84000   -202.45000    -65.00000
12    137.24000   -177.61000    -65.00000
12    143.64000   -168.26000    -65.00000
12    137.24000   -159.98000    -65.00000
12    140.17000   -156.24000    -65.00000
12    129.24000   -134.34000    -65.00000
12    123.38000   -127.93000    -65.00000
12    125.24000   -122.05000    -65.00000
12    136.71000   -112.44000    -65.00000
12    154.30000   -114.57000    -65.00000
12    157.24000   -120.45000    -65.00000
12    158.57000   -110.30000    -65.00000
12    171.63000   -114.84000    -65.00000
12    178.56000   -105.49000    -65.00000
12    189.23000   -129.53000    -65.00000
12    199.89000   -146.36000    -65.00000
12    206.83000   -149.83000    -65.00000
12    195.89000   -130.06000    -65.00000
12    196.69000   -121.25000    -65.00000
12    206.83000   -107.36000    -65.00000
12    203.63000    -99.35000    -65.00000
12    226.02000    -92.67000    -65.00000
12    268.95000   -127.60000    -66.00000
12    276.68000   -128.19000    -66.00000
12    283.61000   -124.19000    -66.00000
12    259.08000   -120.45000    -66.00000
12    284.14000   -114.04000    -66.00000
12    230.29000   -169.06000    -66.00000
12    231.09000   -157.84000    -66.00000
12    227.89000   -151.97000    -66.00000
12    211.62000   -163.72000    -66.00000
12    200.43000   -161.85000    -66.00000
12    190.56000   -165.59000    -66.00000
12    179.10000   -169.06000    -66.00000
12    184.70000   -157.84000    -66.00000
12    166.83000   -166.92000    -66.00000
12    170.57000   -161.58000    -66.00000
12    163.10000   -178.67000    -66.00000
12    155.90000   -182.68000    -66.00000
12    207.09000   -223.01000    -66.00000
12    198.29000   -225.15000    -66.00000
12    187.90000   -216.60000    -66.00000
12    167.90000   -222.21000    -66.00000
12    175.10000   -217.94000    -66.00000
12    171.63000   -209.66000    -66.00000
12    251.35000   -211.53000    -66.00000
12    262.81000   -211.79000    -66.00000
12    224.16000   -203.25000    -66.00000
12    245.48000   -174.94000    -66.00000
12    246.55000   -161.31000    -66.00000
12    255.35000   -170.39000    -66.00000
12    252.42000   -140.48000    -66.00000
12    271.88000   -143.69000    -66.00000
12    185.50000   -116.71000    -66.00000
12    193.50000   -112.97000    -66.00000
12    191.10000    -96.14000    -66.00000
12    173.23000    -85.19000    -66.00000
12    167.63000    -92.40000    -66.00000
12    281.21000   -175.20000    -66.00000
12    293.74000   -210.99000    -66.00000
12    285.21000   -229.69000    -66.00000
12    222.82000   -226.48000    -66.00000
12    235.62000   -212.33000    -66.00000
12    222.29000   -212.33000    -66.00000
12    218.29000   -192.56000    -66.00000
12    213.22000   -177.34000    -66.00000
12    220.69000   -167.46000    -66.00000
12    180.96000   -205.38000    -66.00000
12    121.78000   -179.48000    -67.00000
12    126.04000   -168.26000    -67.00000
12    115.38000   -166.92000    -67.00000
12    143.37000   -181.61000    -67.00000
12    154.57000   -169.59000    -67.00000
12    158.30000   -155.17000    -67.00000
12    243.35000   -131.93000    -67.00000
12    219.62000   -134.60000    -67.00000
12    235.62000   -127.39000    -67.00000
12    298.81000   -166.12000    -67.00000
12    296.14000   -158.38000    -67.00000
12    311.07000   -170.66000    -67.00000
12    294.54000   -148.49000    -67.00000
12    275.08000   -232.63000    -67.00000
12    168.70000   -136.74000    -67.00000
12    160.97000   -132.20000    -67.00000
12    222.02000    -81.99000    -67.00000
12    249.22000   -198.71000    -67.00000
12    191.90000   -190.69000    -67.00000
12    193.23000   -202.18000    -67.00000
12    200.96000   -208.06000    -67.00000
12    208.43000   -204.85000    -67.00000
12    205.23000   -231.83000    -67.00000
12    211.62000   -235.83000    -67.00000
12    206.03000   -241.71000    -67.00000
12    219.62000   -249.72000    -67.00000
12    227.36000   -247.85000    -67.00000
12    242.82000   -247.32000    -67.00000
12    256.68000   -248.12000    -67.00000
12    264.15000   -251.32000    -67.00000
12    213.22000   -256.60000    -67.00000
12    203.89000   -254.80000    -67.00000
12    180.96000   -246.78000    -67.00000
12    160.70000   -204.32000    -67.00000
12    228.15000   -111.37000    -68.00000
12    221.49000   -116.71000    -68.00000
12    161.77000   -190.96000    -68.00000
12    178.83000   -226.22000    -68.00000
12    191.10000   -232.89000    -68.00000
12    272.68000   -220.88000    -68.00000
12    267.35000   -211.53000    -68.00000
12    282.81000   -206.72000    -68.00000
12    287.08000   -199.78000    -68.00000
12    304.14000   -182.41000    -68.00000
12    276.95000   -180.01000    -68.00000
12    276.15000   -170.93000    -68.00000
12    251.88000   -180.28000    -68.00000
12    266.01000   -175.47000    -68.00000
12    260.68000   -185.35000    -68.00000
12    265.21000   -161.31000    -68.00000
12    260.95000   -151.43000    -68.00000
12    261.48000   -143.95000    -68.00000
12    245.75000   -143.15000    -68.00000
12    250.28000   -133.00000    -68.00000
12    251.62000   -113.50000    -68.00000
12    243.89000   -109.23000    -68.00000
12    236.42000   -105.49000    -68.00000
12    272.41000   -101.22000    -68.00000
12    292.14000   -111.90000    -68.00000
12    290.54000   -131.40000    -68.00000
12    300.14000   -141.28000    -68.00000
12    299.87000   -205.38000    -68.00000
12    201.76000   -184.82000    -68.00000
12    196.69000   -173.33000    -68.00000
12    188.96000   -181.61000    -68.00000
12    180.16000   -187.49000    -68.00000
12    113.24000   -195.23000    -68.00000
12    235.09000   -180.01000    -68.00000
12    116.18000   -153.83000    -70.00000
12    124.98000   -149.03000    -70.00000
12    148.70000   -107.63000    -70.00000
12    156.17000   -101.22000    -70.00000
12    287.61000   -240.64000    -70.00000
12    269.75000   -244.20000    -70.00000
12    267.61000   -240.37000    -70.00000
12    256.42000   -240.20000    -70.00000
12    250.28000   -239.04000    -70.00000
12    251.62000   -247.32000    -70.00000
12    259.35000   -251.86000    -70.00000
12    180.96000   -254.80000    -70.00000
12    166.83000   -124.19000    -72.00000
12    175.63000   -127.39000    -72.00000
12    166.30000   -103.35000    -72.00000
12    203.89000    -85.19000    -72.00000
12    130.31000   -141.55000    -72.00000
12    126.84000   -194.97000    -73.00000
12    125.24000   -184.55000    -73.00000
12    136.71000   -197.64000    -73.00000
12    131.91000   -206.72000    -73.00000
12    138.04000   -209.92000    -73.00000
12    136.44000   -219.81000    -73.00000
12    145.77000   -217.94000    -73.00000
12    148.17000   -207.79000    -73.00000
12    127.38000   -216.07000    -73.00000
12    120.44000   -210.99000    -73.00000
12    132.97000   -160.51000    -73.00000
12    139.91000   -161.31000    -73.00000
12    172.17000   -111.10000    -73.00000
12    177.76000   -116.44000    -73.00000
12    187.90000   -107.09000    -73.00000
12    204.43000   -106.29000    -73.00000
12    218.02000   -105.76000    -73.00000
12    213.22000    -90.80000    -73.00000
12    232.42000    -93.74000    -73.00000
12    209.23000   -146.09000    -73.00000
12    198.29000   -140.48000    -73.00000
12    188.96000   -138.08000    -73.00000
12    250.02000   -125.26000    -73.00000
12    307.61000   -203.78000    -73.00000
12    307.07000   -196.57000    -73.00000
12    295.34000   -215.00000    -73.00000
12    231.09000   -222.21000    -73.00000
12    217.22000   -219.27000    -73.00000
12    134.57000   -172.53000    -73.00000
12    119.64000   -135.67000    -73.00000
12    121.24000   -126.86000    -73.00000
12    194.56000   -159.18000    -74.00000
12    180.70000   -168.53000    -74.00000
12    172.70000   -177.87000    -74.00000
12    167.63000   -179.74000    -74.00000
12    204.16000   -164.79000    -74.00000
12    204.69000   -174.94000    -74.00000
12    216.96000   -178.67000    -74.00000
12    226.02000   -184.28000    -74.00000
12    215.62000   -192.03000    -74.00000
12    224.42000   -202.18000    -74.00000
12    230.29000   -165.05000    -74.00000
12    234.55000   -155.17000    -74.00000
12    215.62000   -161.85000    -74.00000
12    202.03000   -156.77000    -74.00000
12    242.02000   -162.20000    -74.00000
12    238.55000   -175.47000    -74.00000
12    170.30000   -217.40000    -74.00000
12    191.63000   -115.20000    -74.00000
12    196.16000   -103.35000    -74.00000
12    186.30000    -95.61000    -74.00000
12    268.15000   -126.32000    -74.00000
12    284.94000   -129.80000    -74.00000
12    269.48000   -137.81000    -74.00000
12    275.88000   -145.56000    -74.00000
12    289.48000   -227.55000    -74.00000
12    245.22000   -208.06000    -74.00000
12    200.69000   -241.17000    -77.00000
12    198.83000   -251.32000    -77.00000
12    209.76000   -248.92000    -77.00000
12    209.23000   -236.90000    -77.00000
12    202.83000   -231.29000    -77.00000
12    201.23000   -227.02000    -77.00000
12    233.75000   -235.03000    -77.00000
12    227.62000   -244.38000    -77.00000
12    223.62000   -231.29000    -77.00000
12    162.30000   -211.79000    -77.00000
12    151.37000   -201.91000    -77.00000
12    162.83000   -195.77000    -77.00000
12    148.44000   -189.63000    -77.00000
12    254.28000   -142.08000    -77.00000
12    234.82000   -125.79000    -77.00000
12    240.95000   -124.45000    -77.00000
12    220.42000    -80.92000    -77.00000
12    242.29000    -97.48000    -77.00000
12    293.74000   -108.96000    -77.00000
12    302.54000   -139.14000    -77.00000
12    314.00000   -139.41000    -77.00000
12    295.61000   -165.59000    -77.00000
12    292.68000   -155.70000    -77.00000
12    296.67000   -196.30000    -77.00000
12    303.61000   -185.08000    -77.00000
12    287.34000   -198.71000    -77.00000
12    280.14000   -222.21000    -77.00000
12    255.62000   -221.94000    -77.00000
12    267.08000   -216.33000    -77.00000
12    115.64000   -197.10000    -77.00000
12    112.98000   -177.07000    -77.00000
12    254.55000   -165.59000    -77.00000
12    250.28000   -155.70000    -77.00000
12    260.68000   -154.10000    -77.00000
12    276.15000   -169.59000    -77.00000
12    208.69000   -134.07000    -77.00000
12    146.57000   -107.36000    -79.00000
12    193.23000   -263.88000    -79.00000
12    156.17000   -248.39000    -79.00000
12    218.56000   -262.81000    -79.00000
12    229.22000   -257.47000    -79.00000
12    239.35000   -245.98000    -79.00000
12    241.22000   -251.59000    -79.00000
12    241.49000   -256.40000    -79.00000
12    258.02000   -251.06000    -79.00000
12    254.02000   -245.72000    -79.00000
12    273.75000   -246.52000    -79.00000
12    286.81000   -241.98000    -79.00000
12    280.68000   -254.26000    -79.00000
12    237.49000   -191.50000    -79.00000
12    205.76000   -122.05000    -79.00000
12    307.07000   -149.56000    -79.00000
12    299.34000   -152.50000    -79.00000
12    317.20000   -149.03000    -79.00000
12    287.08000   -119.38000    -79.00000
12    122.31000   -166.39000    -79.00000
12    112.98000   -157.57000    -79.00000
12    113.78000   -149.56000    -79.00000
12    134.31000   -113.77000    -79.00000
12    155.64000   -161.58000    -79.00000
12    148.97000   -131.93000    -79.00000
12    189.23000   -244.91000    -79.00000
12    171.37000   -235.57000    -79.00000
12    255.88000   -182.68000    -79.00000
12    246.28000   -185.08000    -79.00000
12    182.30000    -95.07000    -82.00000
12    196.43000    -94.81000    -82.00000
12    195.09000   -102.82000    -82.00000
12    206.29000   -107.36000    -82.00000
12    210.03000    -90.80000    -82.00000
12    127.91000   -192.83000    -82.00000
12    126.04000   -182.68000    -82.00000
12    131.20000   -201.64000    -82.00000
12    139.91000   -198.97000    -82.00000
12    185.23000   -237.70000    -82.00000
12    176.97000   -241.17000    -82.00000
12    196.96000   -256.60000    -82.00000
12    309.47000   -206.72000    -82.00000
12    308.94000   -194.70000    -82.00000
12    298.01000   -213.40000    -82.00000
12    172.43000   -176.54000    -82.00000
12    191.10000   -167.99000    -82.00000
12    194.03000   -179.48000    -82.00000
12    207.63000   -185.89000    -82.00000
12    217.49000   -184.02000    -82.00000
12    232.15000   -185.89000    -82.00000
12    243.09000   -181.88000    -82.00000
12    242.29000   -174.40000    -82.00000
12    235.62000   -155.70000    -82.00000
12    224.96000   -159.44000    -82.00000
12    210.29000   -148.49000    -82.00000
12    257.48000   -124.19000    -82.00000
12    259.35000   -133.00000    -82.00000
12    275.08000   -135.67000    -82.00000
12    275.35000   -144.22000    -82.00000
12    279.61000   -150.63000    -82.00000
12    134.84000   -162.92000    -82.00000
12    171.37000   -104.96000    -82.00000
12    207.09000   -253.46000    -86.00000
12    210.29000   -246.25000    -86.00000
12    198.29000   -239.31000    -86.00000
12    203.36000   -236.37000    -86.00000
12    214.02000   -229.42000    -86.00000
12    222.56000   -232.63000    -86.00000
12    219.89000   -239.31000    -86.00000
12    219.36000   -250.79000    -86.00000
12    228.15000   -249.72000    -86.00000
12    230.82000   -241.71000    -86.00000
12    235.09000   -235.03000    -86.00000
12    283.61000   -164.25000    -86.00000
12    295.61000   -165.59000    -86.00000
12    290.01000   -155.97000    -86.00000
12    299.61000   -196.84000    -86.00000
12    301.47000   -185.08000    -86.00000
12    310.54000   -188.02000    -86.00000
12    312.40000   -134.60000    -86.00000
12    307.07000   -142.08000    -86.00000
12    298.81000   -131.60000    -86.00000
12    270.28000   -118.31000    -86.00000
12    275.88000   -125.79000    -86.00000
12    282.81000   -122.85000    -86.00000
12    291.08000   -108.43000    -86.00000
12    231.89000    -89.47000    -86.00000
12    239.62000    -87.60000    -86.00000
12    221.22000    -79.05000    -86.00000
12    140.17000   -140.75000    -86.00000
12    238.55000   -126.32000    -86.00000
12    242.02000   -122.05000    -86.00000
12    248.42000   -124.19000    -86.00000
12    248.42000   -134.34000    -86.00000
12    253.22000   -144.22000    -86.00000
12    159.90000   -190.43000    -86.00000
12    166.57000   -245.72000    -86.00000
12    133.51000   -114.31000    -87.00000
12    139.91000   -108.16000    -87.00000
12    117.78000   -193.63000    -87.00000
12    115.91000   -176.81000    -87.00000
12    126.04000   -159.44000    -87.00000
12    306.81000   -151.70000    -87.00000
12    295.61000   -153.30000    -87.00000
12    315.34000   -149.29000    -87.00000
12    284.14000   -112.70000    -87.00000
12    147.90000   -126.32000    -87.00000
12    277.48000   -249.45000    -87.00000
12    271.08000   -245.72000    -87.00000
12    285.21000   -246.52000    -87.00000
12    283.61000   -238.50000    -87.00000
12    219.89000   -262.81000    -87.00000
12    216.42000   -269.75000    -87.00000
12    227.62000   -261.47000    -87.00000
12    186.56000   -263.34000    -87.00000
12    170.03000   -264.14000    -87.00000
12    163.90000   -259.60000    -87.00000
12    154.04000   -248.12000    -87.00000
12    164.70000   -234.50000    -87.00000
12    165.77000   -227.55000    -87.00000
12    150.84000   -188.02000    -87.00000
12    145.77000   -211.79000    -89.00000
12    150.04000   -215.27000    -89.00000
12    190.56000   -160.25000    -92.00000
12    200.69000   -151.16000    -92.00000
12    207.36000   -149.29000    -92.00000
12    223.09000   -158.91000    -92.00000
12    218.82000   -166.66000    -92.00000
12    228.15000   -180.01000    -92.00000
12    234.82000   -192.30000    -92.00000
12    244.42000   -192.30000    -92.00000
12    247.08000   -179.48000    -92.00000
12    248.95000   -168.53000    -92.00000
12    135.91000   -206.45000    -92.00000
12    188.96000   -247.05000    -92.00000
12    185.23000   -241.98000    -92.00000
12    242.02000   -264.95000    -92.00000
12    238.02000   -259.60000    -92.00000
12    244.95000   -253.73000    -92.00000
12    241.49000   -248.12000    -92.00000
12    294.01000   -191.23000    -92.00000
12    309.74000   -192.30000    -92.00000
12    270.81000   -177.07000    -92.00000
12    274.28000   -137.28000    -92.00000
12    268.41000   -142.08000    -92.00000
12    257.22000   -128.19000    -92.00000
12    255.88000   -120.18000    -92.00000
12    264.68000   -114.84000    -92.00000
12    264.15000   -102.82000    -92.00000
12    209.76000    -99.88000    -92.00000
12    195.09000   -104.42000    -92.00000
12    186.30000    -95.34000    -92.00000
12    174.57000    -97.21000    -92.00000
12    166.57000   -101.22000    -92.00000
12    153.24000   -118.31000    -92.00000
12    145.24000   -140.21000    -94.00000
12    164.17000   -147.96000    -94.00000
12    231.62000    -98.01000    -94.00000
12    224.69000    -91.87000    -94.00000
12    244.95000    -85.46000    -94.00000
12    200.16000   -233.70000    -94.00000
12    202.56000   -236.90000    -94.00000
12    202.83000   -228.09000    -94.00000
12    214.82000   -229.16000    -94.00000
12    228.69000   -226.22000    -94.00000
12    236.42000   -232.89000    -94.00000
12    231.89000   -239.57000    -94.00000
12    224.96000   -241.17000    -94.00000
12    222.29000   -249.45000    -94.00000
12    213.22000   -253.73000    -94.00000
12    208.96000   -249.19000    -94.00000
12    198.83000   -252.60000    -94.00000
12    160.17000   -249.45000    -94.00000
12    118.31000   -185.89000    -97.00000
12    128.44000   -193.63000    -97.00000
12    129.51000   -210.73000    -97.00000
12    146.57000   -212.33000    -97.00000
12    141.77000   -200.58000    -97.00000
12    181.23000   -263.34000    -97.00000
12    212.69000   -269.22000    -97.00000
12    221.49000   -268.95000    -97.00000
12    229.75000   -261.74000    -97.00000
12    272.15000   -251.32000    -97.00000
12    290.28000   -166.66000    -97.00000
12    280.94000   -169.86000    -97.00000
12    298.27000   -174.67000    -97.00000
12    311.07000   -171.46000    -97.00000
12    303.87000   -149.83000    -97.00000
12    293.21000   -155.70000    -97.00000
12    311.60000   -138.34000    -97.00000
12    282.54000   -125.52000    -97.00000
12    271.35000   -120.18000    -97.00000
12    188.43000   -130.33000    -97.00000
12    169.50000   -138.34000    -97.00000
12    178.30000   -193.36000    -97.00000
12    198.03000   -181.08000    -97.00000
12    207.09000   -200.04000    -97.00000
12    245.75000   -158.91000    -97.00000
12    239.62000   -150.63000    -97.00000
12    247.88000   -140.48000    -97.00000
12    226.56000   -134.07000    -97.00000
12    215.62000   -129.26000    -97.00000
12    295.07000   -127.93000    -97.00000
12    146.57000   -124.19000   -100.00000
12    143.91000   -190.69000   -100.00000
12    152.97000   -186.95000   -100.00000
12    142.31000   -174.67000   -100.00000
12    129.51000   -175.74000   -100.00000
12    188.70000   -157.84000   -100.00000
12    198.83000   -150.36000   -100.00000
12    209.76000   -148.23000   -100.00000
12    211.62000   -162.38000   -100.00000
12    223.09000   -172.53000   -100.00000
12    228.42000   -180.81000   -100.00000
12    243.62000   -256.40000   -100.00000
12    250.82000   -247.58000   -100.00000
12    238.82000   -244.91000   -100.00000
12    113.51000   -173.60000   -100.00000
12    198.29000   -107.09000   -100.00000
12    191.10000   -103.89000   -100.00000
12    204.43000   -101.48000   -100.00000
12    267.88000   -133.54000   -100.00000
12    253.48000   -123.92000   -100.00000
12    255.08000   -259.07000   -103.00000
12    259.62000   -249.99000   -103.00000
12    269.75000   -240.37000   -103.00000
12    282.54000   -238.77000   -103.00000
12    279.88000   -250.52000   -103.00000
12    308.67000   -246.25000   -103.00000
12    299.07000   -206.19000   -103.00000
12    302.81000   -214.73000   -103.00000
12    205.76000   -252.93000   -103.00000
12    200.43000   -240.20000   -103.00000
12    213.49000   -239.04000   -103.00000
12    222.82000   -240.64000   -103.00000
12    230.29000   -238.77000   -103.00000
12    219.62000   -251.06000   -103.00000
12    214.29000   -252.60000   -103.00000
12    216.69000   -228.09000   -103.00000
12    233.49000   -224.88000   -103.00000
12    251.35000   -169.33000   -103.00000
12    231.09000   -156.51000   -103.00000
12    154.57000   -116.71000   -103.00000
12    173.77000   -127.60000   -103.00000
12    177.23000   -108.43000   -103.00000
12    180.43000   -102.29000   -103.00000
12    248.68000   -182.41000   -103.00000
12    269.48000   -161.05000   -103.00000
12    253.48000   -157.04000   -103.00000
12    277.21000   -154.37000   -103.00000
12    146.84000   -227.02000   -103.00000
12    218.02000   -127.60000   -106.00000
12    226.56000   -135.41000   -106.00000
12    284.41000   -125.26000   -106.00000
12    292.94000   -130.86000   -106.00000
12    293.74000   -146.09000   -106.00000
12    298.27000   -156.24000   -106.00000
12    291.08000   -158.20000   -106.00000
12    302.54000   -169.33000   -106.00000
12    282.81000   -167.19000   -106.00000
12    234.02000   -251.06000   -106.00000
12    232.42000   -268.95000   -106.00000
12    141.77000   -135.41000   -106.00000
12    150.84000   -140.75000   -106.00000
12    166.83000   -149.56000   -106.00000
12    219.62000   -101.75000   -106.00000
12    267.35000   -119.65000   -106.00000
12    227.09000   -270.02000   -106.00000
12    261.21000   -120.45000   -109.00000
12    242.29000   -122.32000   -109.00000
12    248.68000   -137.01000   -109.00000
12    262.81000   -133.80000   -109.00000
12    127.91000   -216.87000   -109.00000
12    124.18000   -202.71000   -109.00000
12    177.23000   -262.81000   -109.00000
12    148.70000   -248.65000   -109.00000
12    205.23000   -154.10000   -109.00000
12    219.36000   -146.62000   -109.00000
12    126.58000   -160.78000   -109.00000
12    134.04000   -162.65000   -109.00000
12    123.91000   -170.93000   -109.00000
12    119.64000   -187.22000   -109.00000
12    152.70000   -177.07000   -109.00000
12    176.97000   -180.54000   -109.00000
12    229.49000   -179.74000   -109.00000
12    171.10000   -220.34000   -109.00000
12    161.23000   -239.31000   -109.00000
12    142.84000   -201.20000   -109.00000
12    137.24000   -196.04000   -109.00000
12    189.23000   -120.45000   -109.00000
12    212.16000   -127.39000   -109.00000
12    274.81000   -179.74000   -109.00000
12    239.89000   -240.64000   -109.00000
12    278.54000   -246.25000   -113.00000
12    268.95000   -248.65000   -113.00000
12    259.88000   -254.00000   -113.00000
12    282.81000   -255.60000   -113.00000
12    306.01000   -245.45000   -113.00000
12    312.14000   -245.45000   -113.00000
12    301.47000   -208.59000   -113.00000
12    300.94000   -219.54000   -113.00000
12    218.56000   -106.56000   -118.00000
12    211.89000   -255.86000   -118.00000
12    220.42000   -266.01000   -118.00000
12    209.76000   -267.88000   -118.00000
12    217.49000   -244.38000   -118.00000
12    235.89000   -259.87000   -118.00000
12    251.08000   -257.73000   -118.00000
12    242.29000   -244.38000   -118.00000
12    262.01000   -262.28000   -118.00000
12    275.08000   -259.07000   -118.00000
12    317.47000   -235.83000   -118.00000
12    310.54000   -209.92000   -118.00000
12    205.76000   -100.42000   -118.00000
12    208.16000   -127.39000   -118.00000
12    201.76000   -130.60000   -118.00000
12    149.50000   -144.22000   -118.00000
12    132.44000   -174.67000   -118.00000
12    200.43000   -228.09000   -118.00000
12    153.77000   -237.44000   -118.00000
12    291.88000   -194.43000   -121.00000
12    283.08000   -183.22000   -121.00000
12    299.07000   -191.50000   -121.00000
12    314.00000   -197.10000   -121.00000
12    302.01000   -171.20000   -121.00000
12    294.01000   -154.64000   -121.00000
12    278.54000   -153.57000   -121.00000
12    278.81000   -244.91000   -121.00000
12    127.64000   -193.90000   -126.00000
12    127.91000   -177.87000   -126.00000
12    168.97000   -208.86000   -126.00000
12    155.10000   -190.96000   -126.00000
12    191.90000   -228.89000   -126.00000
12    210.56000   -255.06000   -126.00000
12    211.36000   -265.75000   -126.00000
12    256.15000   -260.67000   -126.00000
12    274.81000   -258.00000   -126.00000
12    313.47000   -243.31000   -126.00000
12    295.07000   -205.92000   -126.00000
12    307.87000   -203.78000   -126.00000
12    266.81000   -173.60000   -126.00000
12    272.41000   -164.79000   -126.00000
12    211.89000   -143.69000   -126.00000
12    198.03000   -118.85000   -126.00000
12    231.89000   -259.07000   -126.00000
12    231.89000   -246.25000   -126.00000
12    228.69000   -236.63000   -126.00000
12    223.62000   -233.96000   -126.00000
12    303.07000   -222.48000   -126.00000
12    279.34000   -150.63000   -131.00000
12    288.14000   -146.36000   -131.00000
12    297.47000   -134.07000   -131.00000
12    300.14000   -159.18000   -131.00000
12    294.81000   -185.89000   -131.00000
12    215.89000   -158.38000   -131.00000
12    224.16000   -139.41000   -131.00000
12    210.56000   -131.93000   -131.00000
12    219.62000   -107.89000   -131.00000
12    250.02000   -166.12000   -131.00000
12    300.41000   -172.00000   -131.00000
12    155.64000   -144.75000   -131.00000
12    240.42000    -99.08000   -133.00000
12    269.75000   -202.18000   -133.00000
12    278.01000   -181.61000   -133.00000
12    286.28000   -167.19000   -133.00000
12    183.63000   -253.73000   -133.00000
12    212.69000   -245.18000   -133.00000
12    167.63000   -161.31000   -133.00000
12    313.20000   -232.09000   -133.00000
12    247.08000   -259.87000   -134.00000
12    257.75000   -262.28000   -134.00000
12    271.61000   -247.05000   -134.00000
12    278.01000   -257.47000   -134.00000
12    302.27000   -198.97000   -134.00000
12    165.77000   -242.51000   -134.00000
12    160.44000   -208.59000   -134.00000
12    172.43000   -205.38000   -134.00000
12    161.23000   -190.96000   -134.00000
12    149.24000   -193.63000   -134.00000
12    132.71000   -181.35000   -134.00000
12    304.14000   -241.17000   -134.00000
12    219.62000   -241.71000   -134.00000
12    208.43000   -124.99000   -140.00000
12    210.82000   -111.63000   -140.00000
12    291.88000   -137.81000   -140.00000
12    299.07000   -150.10000   -140.00000
12    302.54000   -173.87000   -140.00000
12    199.36000   -130.06000   -146.00000
12    217.76000   -134.34000   -146.00000
12    266.28000   -147.69000   -146.00000
12    280.94000   -167.46000   -146.00000
12    302.54000   -201.64000   -146.00000
12    312.14000   -233.43000   -146.00000
12    301.47000   -233.70000   -146.00000
12    278.54000   -260.41000   -146.00000
12    269.21000   -249.99000   -146.00000
12    248.15000   -243.31000   -146.00000
12    228.42000   -247.32000   -146.00000
12    236.69000   -242.51000   -146.00000
12    162.03000   -203.51000   -146.00000
12    294.01000   -242.78000    -98.00000
12    226.29000   -125.79000    -98.00000
12    147.37000   -164.52000    -92.00000
12    189.23000    -79.85000    -53.00000
12    178.83000    -87.06000    -53.00000
12    186.03000    -84.39000    -53.00000
12    160.44000    -92.40000    -53.00000
12    191.10000   -145.82000    -59.00000
12    121.36000   -169.27000    -92.00000
12    114.54000   -157.55000    -92.00000
12    121.69000   -216.15000    -92.00000
12    175.30000   -236.33000    -92.00000
12    204.22000    -74.22000    -69.00000
12    173.68000    -74.87000    -69.00000
11    250.28000   -158.91000     -4.00000
11    246.55000   -151.16000     -4.00000
11    204.16000   -141.82000     -4.00000
11    196.43000   -159.98000     -4.00000
11    202.56000   -164.25000     -4.00000
11    201.76000   -175.20000     -4.00000
11    191.10000   -172.26000     -4.00000
11    208.96000   -162.65000     -4.00000
11    270.55000   -209.12000     -5.00000
11    219.09000   -151.97000     -8.00000
11    212.16000   -157.31000     -8.00000
11    211.36000   -149.29000     -8.00000
11    237.22000   -181.88000     -8.00000
11    224.42000   -178.67000     -8.00000
11    178.30000   -178.67000     -8.00000
11    200.16000   -165.05000    -13.00000
11    206.03000   -160.78000    -13.00000
11    201.49000   -178.67000    -13.00000
11    219.62000   -165.59000    -13.00000
11    240.95000   -159.18000    -13.00000
11    206.83000   -143.42000    -13.00000
11    227.36000   -121.52000    -13.00000
11    209.23000   -106.29000    -13.00000
11    201.23000    -94.54000    -13.00000
11    173.50000   -143.15000    -13.00000
11    161.23000   -158.64000    -13.00000
11    192.16000   -158.64000    -13.00000
11    220.69000   -149.56000    -16.00000
11    210.29000   -148.49000    -16.00000
11    274.01000   -160.78000    -16.00000
11    220.42000   -178.67000    -16.00000
11    229.22000   -178.67000    -16.00000
11    220.16000   -197.10000    -16.00000
11    179.90000   -178.41000    -16.00000
11    156.97000   -138.88000    -19.00000
11    169.77000   -115.91000    -19.00000
11    171.63000    -97.48000    -19.00000
11    199.63000   -106.29000    -19.00000
11    235.09000   -158.91000    -19.00000
11    216.96000   -139.14000    -19.00000
11    271.35000   -206.99000    -19.00000
11    264.95000   -183.48000    -19.00000
11    259.62000   -180.28000    -19.00000
11    236.69000   -180.54000    -19.00000
11    192.16000   -105.76000    -19.00000
11    165.23000   -149.03000    -19.00000
11    276.15000   -209.12000    -19.00000
11    175.63000   -196.84000    -19.00000
11    179.36000   -158.20000    -23.00000
11    170.83000   -138.88000    -23.00000
11    226.56000   -117.78000    -23.00000
11    194.03000    -94.54000    -23.00000
11    201.23000    -92.14000    -23.00000
11    214.82000   -205.38000    -23.00000
11    198.29000   -123.65000    -26.00000
11    185.23000   -158.20000    -26.00000
11    175.90000   -178.67000    -26.00000
11    223.36000   -179.21000    -26.00000
11    283.88000   -200.84000    -26.00000
11    155.10000   -124.72000    -26.00000
11    225.22000   -194.43000    -26.00000
11    217.76000   -215.80000    -26.00000
11    210.82000   -139.41000    -28.00000
11    157.77000   -136.74000    -28.00000
11    166.57000   -133.80000    -28.00000
11    171.37000   -116.44000    -28.00000
11    168.17000    -93.47000    -28.00000
11    194.29000   -103.09000    -28.00000
11    206.29000   -101.48000    -28.00000
11    202.83000   -104.42000    -28.00000
11    200.43000    -98.81000    -28.00000
11    232.69000    -98.81000    -28.00000
11    268.41000   -103.35000    -28.00000
11    276.68000   -161.31000    -28.00000
11    287.08000   -135.41000    -28.00000
11    265.48000   -184.02000    -28.00000
11    246.55000   -183.48000    -28.00000
11    243.89000   -192.83000    -28.00000
11    236.69000   -187.76000    -28.00000
11    176.70000   -199.51000    -28.00000
11    154.84000   -146.89000    -28.00000
11    241.49000   -196.84000    -32.00000
11    164.43000   -141.01000    -32.00000
11    190.56000   -138.61000    -32.00000
11    146.30000   -150.36000    -32.00000
11    201.23000   -215.27000    -32.00000
11    216.69000   -206.72000    -32.00000
11    231.62000   -198.71000    -32.00000
11    257.75000   -188.82000    -32.00000
11    252.95000   -128.46000    -32.00000
11    168.70000   -218.47000    -35.00000
11    162.83000   -212.86000    -35.00000
11    165.50000   -206.72000    -35.00000
11    170.57000   -209.12000    -35.00000
11    178.30000   -212.86000    -35.00000
11    199.89000   -150.63000    -35.00000
11    205.49000   -146.89000    -35.00000
11    222.82000   -137.01000    -35.00000
11    230.55000   -134.87000    -35.00000
11    214.82000   -149.83000    -35.00000
11    206.29000   -123.12000    -35.00000
11    220.16000   -201.91000    -38.00000
11    233.75000   -190.69000    -38.00000
11    242.82000   -186.69000    -38.00000
11    259.08000   -229.16000    -38.00000
11    265.48000   -225.68000    -38.00000
11    184.43000   -231.83000    -38.00000
11    164.17000   -228.89000    -38.00000
11    177.76000   -193.36000    -38.00000
11    198.56000   -145.56000    -38.00000
11    202.03000   -134.07000    -38.00000
11    257.22000   -126.86000    -38.00000
11    259.35000   -122.58000    -38.00000
11    268.15000   -125.79000    -38.00000
11    284.94000   -134.87000    -38.00000
11    285.48000   -143.95000    -38.00000
11    276.95000   -162.65000    -38.00000
11    263.88000   -184.28000    -38.00000
11    268.95000   -102.02000    -38.00000
11    232.69000    -97.21000    -38.00000
11    246.55000    -93.74000    -38.00000
11    166.57000    -92.67000    -38.00000
11    170.03000   -105.49000    -38.00000
11    191.36000   -100.42000    -38.00000
11    251.62000   -202.45000    -38.00000
11    250.02000   -194.17000    -38.00000
11    282.28000   -198.17000    -38.00000
11    271.88000   -194.17000    -38.00000
11    276.41000   -190.16000    -38.00000
11    292.68000   -174.60000    -38.00000
11    283.88000   -172.26000    -38.00000
11    285.48000   -186.42000    -38.00000
11    146.84000   -131.93000    -41.00000
11    147.37000   -150.63000    -41.00000
11    147.37000   -143.69000    -41.00000
11    128.44000   -160.78000    -41.00000
11    202.56000   -158.20000    -41.00000
11    224.16000   -201.38000    -41.00000
11    231.62000   -198.71000    -41.00000
11    238.82000   -195.77000    -41.00000
11    240.15000   -199.51000    -41.00000
11    232.95000   -204.32000    -41.00000
11    222.29000   -222.48000    -43.00000
11    166.57000   -219.54000    -43.00000
11    169.77000   -218.47000    -44.00000
11    177.23000   -210.73000    -44.00000
11    168.70000   -204.58000    -44.00000
11    210.56000   -155.17000    -44.00000
11    211.36000   -137.28000    -44.00000
11    216.96000   -144.75000    -44.00000
11    227.89000   -135.67000    -44.00000
11    191.36000   -141.01000    -44.00000
11    149.77000   -188.29000    -47.00000
11    148.97000   -179.21000    -47.00000
11    163.37000   -226.22000    -47.00000
11    184.16000   -234.76000    -47.00000
11    252.68000   -208.32000    -47.00000
11    248.68000   -203.78000    -47.00000
11    254.55000   -202.18000    -47.00000
11    250.82000   -196.30000    -47.00000
11    255.08000   -194.43000    -47.00000
11    263.61000   -197.37000    -47.00000
11    259.88000   -186.15000    -47.00000
11    269.21000   -184.02000    -47.00000
11    272.41000   -191.50000    -47.00000
11    273.48000   -196.57000    -47.00000
11    277.48000   -196.84000    -47.00000
11    278.01000   -176.27000    -47.00000
11    268.95000   -170.93000    -47.00000
11    281.48000   -161.85000    -47.00000
11    289.21000   -166.12000    -47.00000
11    285.21000   -142.62000    -47.00000
11    283.88000   -134.87000    -47.00000
11    270.81000   -124.99000    -47.00000
11    265.21000   -122.58000    -47.00000
11    233.75000   -132.20000    -47.00000
11    243.09000    -94.54000    -47.00000
11    247.08000   -100.15000    -47.00000
11    253.48000    -96.14000    -47.00000
11    263.61000   -103.35000    -47.00000
11    269.21000   -101.75000    -47.00000
11    136.17000   -125.26000    -47.00000
11    203.36000   -109.50000    -47.00000
11    255.62000   -233.16000    -47.00000
11    266.55000   -230.22000    -47.00000
11    266.55000   -223.81000    -47.00000
11    266.01000   -213.66000    -47.00000
11    179.10000   -229.96000    -47.00000
11    167.37000   -235.57000    -47.00000
11    229.49000   -201.38000    -50.00000
11    222.02000   -207.52000    -50.00000
11    234.29000   -183.22000    -50.00000
11    245.48000   -183.48000    -50.00000
11    210.82000   -113.24000    -50.00000
11    145.77000   -130.06000    -50.00000
11    126.04000   -163.45000    -50.00000
11    151.90000   -109.23000    -50.00000
11    288.94000   -190.16000    -50.00000
11    282.81000   -186.95000    -50.00000
11    210.82000   -137.01000    -52.00000
11    221.76000   -121.25000    -52.00000
11    269.48000   -111.63000    -52.00000
11    166.30000   -118.04000    -52.00000
11    188.43000   -107.89000    -52.00000
11    137.24000   -225.68000    -52.00000
11    164.97000   -218.47000    -52.00000
11    222.56000   -220.34000    -52.00000
11    243.09000   -207.52000    -52.00000
11    286.81000   -180.01000    -52.00000
11    274.01000   -160.51000    -52.00000
11    292.68000   -145.29000    -52.00000
11    181.23000   -233.70000    -56.00000
11    187.63000   -239.04000    -56.00000
11    258.82000   -229.96000    -56.00000
11    260.95000   -224.08000    -56.00000
11    246.28000   -227.29000    -56.00000
11    264.15000   -209.66000    -56.00000
11    283.88000   -220.34000    -56.00000
11    276.15000   -193.90000    -56.00000
11    270.81000   -172.80000    -56.00000
11    276.15000   -179.21000    -56.00000
11    283.34000   -173.87000    -56.00000
11    275.88000   -166.66000    -56.00000
11    284.68000   -166.12000    -56.00000
11    133.24000   -127.66000    -56.00000
11    140.71000   -128.73000    -56.00000
11    140.71000   -123.92000    -56.00000
11    260.42000   -130.60000    -56.00000
11    282.81000   -130.06000    -56.00000
11    272.41000   -134.60000    -56.00000
11    145.50000   -188.29000    -56.00000
11    161.50000   -235.83000    -56.00000
11    162.83000   -227.02000    -56.00000
11    156.97000   -222.75000    -56.00000
11    245.75000    -97.48000    -56.00000
11    250.82000    -97.48000    -56.00000
11    258.55000    -97.75000    -56.00000
11    233.75000   -139.41000    -56.00000
11    217.76000   -146.36000    -56.00000
11    211.09000   -224.61000    -56.00000
11    210.56000   -216.33000    -56.00000
11    206.03000   -247.32000    -56.00000
11    254.82000   -182.95000    -56.00000
11    229.75000   -193.36000    -56.00000
11    153.77000   -106.83000    -59.00000
11    226.56000   -109.76000    -59.00000
11    184.96000   -194.97000    -59.00000
11    178.83000   -184.55000    -59.00000
11    192.70000   -192.30000    -59.00000
11    223.62000   -237.17000    -59.00000
11    208.16000   -244.20000    -59.00000
11    238.29000   -184.28000    -59.00000
11    133.51000   -122.58000    -66.00000
11    138.04000   -127.66000    -66.00000
11    146.84000   -121.25000    -66.00000
11    147.37000   -190.16000    -66.00000
11    149.24000   -237.17000    -66.00000
11    155.37000   -236.63000    -66.00000
11    162.03000   -231.29000    -66.00000
11    165.23000   -240.91000    -66.00000
11    155.10000   -223.81000    -66.00000
11    135.64000   -229.42000    -66.00000
11    177.76000   -240.91000    -66.00000
11    184.16000   -236.10000    -66.00000
11    195.09000   -240.64000    -66.00000
11    193.76000   -251.32000    -66.00000
11    258.55000   -230.22000    -66.00000
11    246.28000   -227.02000    -66.00000
11    240.69000   -224.61000    -66.00000
11    239.09000   -234.50000    -66.00000
11    231.62000   -238.50000    -66.00000
11    246.28000   -217.94000    -66.00000
11    263.61000   -219.81000    -66.00000
11    282.81000   -214.73000    -66.00000
11    279.88000   -221.41000    -66.00000
11    271.61000   -189.36000    -66.00000
11    291.34000   -188.56000    -66.00000
11    289.21000   -183.22000    -66.00000
11    294.27000   -179.21000    -66.00000
11    271.35000   -159.98000    -66.00000
11    281.48000   -160.25000    -66.00000
11    288.14000   -150.90000    -66.00000
11    278.81000   -146.09000    -66.00000
11    257.22000   -134.87000    -66.00000
11    248.95000    -97.75000    -66.00000
11    244.42000    -96.41000    -66.00000
11    256.42000    -96.41000    -66.00000
11    243.62000    -85.73000    -66.00000
11    213.76000   -138.08000    -66.00000
11    205.23000   -134.60000    -66.00000
11    233.22000   -137.01000    -66.00000
11    249.75000   -153.57000    -66.00000
11    229.75000   -189.09000    -66.00000
11    233.22000   -189.09000    -66.00000
11    237.22000   -196.84000    -66.00000
11    205.23000   -249.19000    -66.00000
11    186.56000   -141.01000    -66.00000
11    148.70000   -135.14000    -66.00000
11    137.51000   -140.75000    -67.00000
11    145.50000   -230.22000    -67.00000
11    166.03000   -248.12000    -67.00000
11    170.57000   -241.71000    -67.00000
11    174.57000   -251.59000    -67.00000
11    185.23000   -193.90000    -67.00000
11    271.35000   -115.64000    -67.00000
11    294.81000   -194.70000    -67.00000
11    227.09000   -238.50000    -67.00000
11    254.02000   -229.96000    -67.00000
11    310.80000   -160.51000    -67.00000
11    146.84000   -141.82000    -67.00000
11    254.28000   -159.71000    -68.00000
11    263.08000   -193.63000    -68.00000
11    191.90000   -257.73000    -70.00000
11    171.63000   -143.95000    -72.00000
11    278.81000   -193.90000    -72.00000
11    298.81000   -174.60000    -72.00000
11    290.28000   -142.88000    -72.00000
11    235.62000    -84.12000    -72.00000
11    156.70000   -241.17000    -74.00000
11    152.17000   -232.89000    -74.00000
11    161.77000   -232.89000    -74.00000
11    159.64000   -228.62000    -74.00000
11    187.90000   -238.24000    -74.00000
11    177.76000   -238.24000    -74.00000
11    242.82000   -219.27000    -74.00000
11    258.55000    -97.21000    -74.00000
11    250.28000    -91.07000    -74.00000
11    258.82000    -88.93000    -74.00000
11    143.64000   -123.12000    -74.00000
11    198.03000   -129.00000    -74.00000
11    174.30000   -158.38000    -74.00000
11    168.17000   -161.85000    -74.00000
11    245.75000   -231.56000    -77.00000
11    276.95000   -233.43000    -77.00000
11    268.15000   -259.07000    -77.00000
11    178.30000   -249.45000    -77.00000
11    166.03000   -243.31000    -77.00000
11    166.57000   -250.52000    -77.00000
11    144.17000   -230.22000    -77.00000
11    127.20000   -214.20000    -77.00000
11    132.71000   -208.86000    -77.00000
11    148.17000   -178.14000    -77.00000
11    133.77000   -146.62000    -77.00000
11    268.95000   -155.70000    -77.00000
11    293.74000   -137.54000    -77.00000
11    275.61000   -115.91000    -77.00000
11    258.82000   -231.29000    -77.00000
11    186.56000   -189.09000    -77.00000
11    247.88000    -83.86000    -77.00000
11    220.69000   -249.45000    -77.00000
11    221.49000   -135.94000    -77.00000
11    298.54000   -147.42000    -79.00000
11    306.54000   -168.26000    -79.00000
11    266.28000   -147.69000    -79.00000
11    175.90000   -219.81000    -79.00000
11    235.35000    -80.92000    -82.00000
11    252.42000    -95.88000    -82.00000
11    255.88000    -90.80000    -82.00000
11    263.08000    -96.68000    -82.00000
11    243.62000   -107.36000    -82.00000
11    230.82000   -116.71000    -82.00000
11    287.08000   -146.62000    -82.00000
11    188.43000   -251.86000    -82.00000
11    157.24000   -225.95000    -82.00000
11    123.38000   -202.71000    -82.00000
11    210.56000   -174.60000    -82.00000
11    118.31000   -134.07000    -82.00000
11    269.75000   -172.26000    -82.00000
11    269.75000   -164.25000    -82.00000
11    194.83000   -121.52000    -82.00000
11    145.50000   -227.02000    -86.00000
11    131.37000   -210.99000    -86.00000
11    174.30000   -250.26000    -86.00000
11    247.88000   -233.96000    -86.00000
11    249.75000   -240.37000    -86.00000
11    261.75000   -262.01000    -86.00000
11    270.81000   -259.07000    -86.00000
11    252.42000   -262.28000    -86.00000
11    257.75000   -254.26000    -86.00000
11    304.67000   -223.01000    -86.00000
11    304.41000   -217.40000    -86.00000
11    269.21000   -155.44000    -86.00000
11    221.76000   -142.88000    -86.00000
11    276.68000   -109.76000    -86.00000
11    149.77000   -177.61000    -86.00000
11    206.29000   -261.74000    -86.00000
11    323.34000   -189.36000    -86.00000
11    264.68000   -232.89000    -86.00000
11    262.01000   -225.42000    -86.00000
11    271.61000   -235.30000    -86.00000
11    278.81000   -226.48000    -86.00000
11    134.84000   -223.81000    -89.00000
11    174.03000   -218.47000    -89.00000
11    166.83000   -213.66000    -89.00000
11    306.81000   -167.99000    -89.00000
11    290.01000   -137.01000    -89.00000
11    216.42000   -138.88000    -89.00000
11    201.23000   -117.78000    -92.00000
11    206.83000    -84.92000    -92.00000
11    122.58000   -205.12000    -92.00000
11    283.61000   -142.88000    -92.00000
11    262.81000    -93.47000    -92.00000
11    233.22000   -110.83000    -92.00000
11    244.95000   -107.36000    -92.00000
11    182.30000   -159.98000    -92.00000
11    143.91000   -157.31000    -92.00000
11    136.44000   -124.99000    -92.00000
11    302.27000   -229.96000    -92.00000
11    311.07000   -212.06000    -92.00000
11    313.74000   -202.71000    -92.00000
11    297.21000   -210.19000    -92.00000
11    271.61000   -198.17000    -92.00000
11    134.84000   -187.49000    -92.00000
11    141.24000   -185.62000    -92.00000
11    135.64000   -176.00000    -92.00000
11    250.02000   -230.76000    -94.00000
11    255.35000   -236.63000    -94.00000
11    255.62000   -261.47000    -94.00000
11    266.81000   -262.81000    -94.00000
11    204.16000   -219.54000    -94.00000
11    144.70000   -231.03000    -94.00000
11    150.30000   -227.55000    -94.00000
11    267.61000   -155.44000    -94.00000
11    304.94000   -186.95000    -94.00000
11    313.47000   -182.15000    -94.00000
11    327.07000   -192.56000    -94.00000
11    297.47000   -192.56000    -94.00000
11    320.14000   -159.44000    -94.00000
11    305.47000   -219.01000    -94.00000
11    276.15000   -218.20000    -94.00000
11    245.22000   -219.01000    -94.00000
11    248.42000   -213.60000    -94.00000
11    237.22000   -209.12000    -94.00000
11    174.30000   -252.60000    -94.00000
11    182.56000   -253.46000    -94.00000
11    192.96000   -259.60000    -94.00000
11    208.16000   -262.54000    -94.00000
11    132.44000   -138.34000    -94.00000
11    164.70000   -220.88000    -97.00000
11    159.10000   -213.40000    -97.00000
11    164.43000   -209.66000    -97.00000
11    171.63000   -216.60000    -97.00000
11    130.84000   -222.21000    -97.00000
11    327.60000   -180.81000    -97.00000
11    282.01000   -108.70000    -97.00000
11    125.51000   -155.44000    -97.00000
11    120.98000   -146.36000    -97.00000
11    292.94000   -211.79000   -100.00000
11    314.27000   -209.66000   -100.00000
11    305.47000   -222.48000   -100.00000
11    301.74000   -234.50000   -100.00000
11    147.90000   -154.90000   -100.00000
11    132.97000   -181.35000   -100.00000
11    203.63000   -116.44000   -100.00000
11    237.22000   -114.04000   -100.00000
11    253.75000    -92.14000   -100.00000
11    264.68000    -95.61000   -100.00000
11    288.41000   -114.31000   -100.00000
11    284.14000   -144.75000   -100.00000
11    286.01000   -141.01000   -100.00000
11    178.03000   -237.97000   -100.00000
11    243.62000   -268.42000   -100.00000
11    166.83000   -252.39000   -103.00000
11    179.36000   -254.80000   -103.00000
11    182.30000   -245.18000   -103.00000
11    185.23000   -254.26000   -103.00000
11    191.36000   -251.32000   -103.00000
11    192.43000   -264.41000   -103.00000
11    199.89000   -267.62000   -103.00000
11    268.15000   -262.81000   -103.00000
11    252.95000   -239.04000   -103.00000
11    259.35000   -234.76000   -103.00000
11    251.08000   -228.09000   -103.00000
11    298.54000   -195.50000   -103.00000
11    310.80000   -189.36000   -103.00000
11    308.94000   -180.81000   -103.00000
11    324.67000   -195.23000   -103.00000
11    315.60000   -155.17000   -103.00000
11    133.24000   -141.01000   -103.00000
11    125.24000   -143.69000   -103.00000
11    171.10000   -234.76000   -103.00000
11    139.91000   -220.61000   -103.00000
11    161.23000   -214.47000   -106.00000
11    216.16000   -263.88000   -106.00000
11    130.31000   -189.89000   -106.00000
11    142.57000   -155.97000   -106.00000
11    129.77000   -152.23000   -106.00000
11    174.30000   -197.10000   -109.00000
11    239.62000   -108.70000   -109.00000
11    262.28000    -93.74000   -109.00000
11    302.27000   -235.83000   -109.00000
11    311.34000   -221.14000   -109.00000
11    315.87000   -213.66000   -109.00000
11    250.28000   -265.48000   -109.00000
11    275.61000   -267.35000   -109.00000
11    285.48000   -263.08000   -109.00000
11    292.94000   -176.00000   -109.00000
11    284.41000   -153.03000   -109.00000
11    133.77000   -178.14000   -109.00000
11    173.23000    -98.55000   -113.00000
11    193.50000   -105.76000   -113.00000
11    230.82000   -106.29000   -113.00000
11    319.07000   -158.64000   -113.00000
11    312.67000   -182.15000   -113.00000
11    321.74000   -195.50000   -113.00000
11    315.34000   -189.36000   -113.00000
11    305.47000   -190.16000   -113.00000
11    290.01000   -197.10000   -113.00000
11    292.14000   -207.79000   -113.00000
11    286.54000   -215.00000   -113.00000
11    255.88000   -244.20000   -113.00000
11    252.42000   -233.96000   -113.00000
11    244.15000   -223.28000   -113.00000
11    193.76000   -256.67000   -113.00000
11    187.90000   -249.99000   -113.00000
11    180.16000   -256.40000   -113.00000
11    179.36000   -247.58000   -113.00000
11    172.43000   -252.39000   -113.00000
11    152.17000   -225.68000   -113.00000
11    199.09000   -264.41000   -113.00000
11    208.69000   -262.01000   -113.00000
11    230.29000   -117.51000   -113.00000
11    282.01000   -131.93000   -113.00000
11    286.01000   -111.90000   -113.00000
11    264.41000   -112.44000   -113.00000
11    131.64000   -139.41000   -113.00000
11    151.10000   -157.04000   -113.00000
11    170.57000   -190.16000   -113.00000
11    199.89000   -189.63000   -113.00000
11    162.83000   -214.20000   -115.00000
11    167.90000   -253.19000   -115.00000
11    226.82000   -271.62000   -115.00000
11    138.31000   -200.04000   -118.00000
11    147.90000   -212.60000   -118.00000
11    139.91000   -217.94000   -118.00000
11    127.38000   -185.62000   -118.00000
11    139.64000   -192.83000   -118.00000
11    140.71000   -183.22000   -118.00000
11    304.41000   -235.03000   -118.00000
11    309.47000   -231.29000   -118.00000
11    312.94000   -216.33000   -118.00000
11    144.17000   -138.88000   -118.00000
11    155.64000   -132.73000   -118.00000
11    171.37000   -149.03000   -118.00000
11    172.70000   -238.24000   -118.00000
11    166.03000   -228.09000   -118.00000
11    209.76000   -219.01000   -118.00000
11    316.67000   -155.70000   -121.00000
11    314.27000   -183.22000   -121.00000
11    322.80000   -195.50000   -121.00000
11    287.61000   -199.51000   -121.00000
11    280.41000   -130.06000   -121.00000
11    266.81000   -116.44000   -121.00000
11    262.81000    -98.81000   -121.00000
11    233.49000   -106.29000   -121.00000
11    212.69000    -94.27000   -121.00000
11    186.30000   -124.45000   -121.00000
11    162.57000   -132.73000   -121.00000
11    146.04000   -224.35000   -121.00000
11    180.43000   -246.78000   -121.00000
11    192.70000   -252.60000   -121.00000
11    195.09000   -247.85000   -121.00000
11    250.82000   -209.39000   -121.00000
11    244.15000   -218.47000   -121.00000
11    171.90000   -192.83000   -121.00000
11    238.02000   -140.21000   -121.00000
11    314.27000   -211.79000   -126.00000
11    300.94000   -244.20000   -126.00000
11    231.89000   -269.49000   -126.00000
11    227.89000   -265.21000   -126.00000
11    217.49000   -267.88000   -126.00000
11    170.57000   -242.24000   -126.00000
11    174.03000   -236.63000   -126.00000
11    162.83000   -229.96000   -126.00000
11    159.64000   -217.67000   -126.00000
11    139.37000   -201.91000   -126.00000
11    296.41000   -230.49000   -126.00000
11    310.54000   -220.88000   -126.00000
11    296.14000   -246.25000   -126.00000
11    251.62000   -248.92000   -126.00000
11    171.90000   -254.00000   -126.00000
11    167.63000   -249.99000   -126.00000
11    133.77000   -218.20000   -126.00000
11    141.51000   -212.60000   -126.00000
11    167.10000   -200.04000   -126.00000
11    161.77000   -178.41000   -126.00000
11    174.57000   -147.69000   -126.00000
11    258.02000   -117.78000   -126.00000
11    227.62000   -101.48000   -126.00000
11    145.24000   -176.54000   -126.00000
11    179.90000   -233.43000   -126.00000
11    203.09000   -249.45000   -126.00000
11    204.69000   -105.49000   -131.00000
11    165.23000   -126.86000   -131.00000
11    174.57000   -131.60000   -131.00000
11    133.51000   -170.39000   -131.00000
11    276.95000   -193.63000   -131.00000
11    309.74000   -186.42000   -131.00000
11    311.07000   -152.77000   -131.00000
11    255.62000   -208.06000   -131.00000
11    205.76000   -208.86000   -131.00000
11    209.49000   -197.91000   -131.00000
11    193.76000   -242.78000   -131.00000
11    236.95000   -141.01000   -131.00000
11    162.30000   -179.74000   -134.00000
11    140.97000   -215.53000   -134.00000
11    155.37000   -218.74000   -134.00000
11    164.70000   -226.48000   -134.00000
11    171.63000   -226.22000   -134.00000
11    173.50000   -224.08000   -134.00000
11    176.43000   -230.49000   -134.00000
11    173.77000   -240.37000   -134.00000
11    207.63000   -256.60000   -134.00000
11    219.09000   -255.06000   -134.00000
11    282.01000   -197.64000   -134.00000
11    311.34000   -199.78000   -134.00000
11    252.68000   -157.84000   -134.00000
11    237.22000   -112.44000   -134.00000
11    228.95000    -99.88000   -134.00000
11    171.10000   -235.83000   -138.00000
11    180.43000   -231.56000   -138.00000
11    184.96000   -239.84000   -138.00000
11    214.29000   -156.24000   -140.00000
11    235.89000   -141.82000   -140.00000
11    172.70000   -230.49000   -146.00000
11    172.70000   -240.20000   -146.00000
11    187.90000   -243.58000   -146.00000
11    207.89000   -252.39000   -146.00000
11    227.09000   -259.34000   -146.00000
11    215.89000   -219.01000   -146.00000
11    204.16000   -208.59000   -146.00000
11    223.89000   -199.51000   -146.00000
11    273.48000   -215.53000   -146.00000
11    283.61000   -200.04000   -146.00000
11    294.54000   -222.75000   -146.00000
11    318.00000   -195.50000   -146.00000
11    315.87000   -183.75000   -146.00000
11    242.29000   -138.34000   -150.00000
11    206.03000   -156.24000   -150.00000
11    181.50000   -170.60000   -137.00000
11    187.10000   -207.25000   -137.00000
11    233.22000   -165.85000   -137.00000
11    182.56000   -220.88000   -140.00000
11    183.90000   -218.47000   -140.00000
11    232.82000   -183.92000    -41.00000
11    255.24000   -180.66000    -41.00000
11    214.94000   -224.28000    -41.00000
11    301.05000   -153.97000    -47.00000
11    216.24000   -133.46000    -47.00000
13    197.23000   -214.20000    -19.00000
13    279.61000   -217.67000    -23.00000
13    230.82000   -184.28000    -23.00000
13    231.09000   -183.22000    -32.00000
13    278.01000   -215.80000    -32.00000
13    176.17000   -141.01000    -32.00000
13    183.10000   -147.42000    -44.00000
13    176.97000   -140.75000    -44.00000
13    191.10000   -178.67000    -44.00000
13    231.09000   -123.39000    -44.00000
13    305.47000   -151.70000    -47.00000
13    226.02000   -143.15000    -47.00000
13    176.17000   -146.62000    -50.00000
13    192.43000   -158.20000    -50.00000
13    191.90000   -182.68000    -52.00000
13    217.49000   -113.24000    -52.00000
13    233.49000   -121.25000    -52.00000
13    235.89000    -97.75000    -52.00000
13    189.23000   -156.77000    -59.00000
13    179.10000   -148.49000    -59.00000
13    169.50000   -139.68000    -59.00000
13    307.07000   -151.70000    -59.00000
13    231.89000   -118.04000    -60.00000
13    216.16000   -112.44000    -60.00000
13    232.42000   -100.15000    -60.00000
13    209.76000   -119.38000    -61.00000
13    176.70000   -135.41000    -62.00000
13    258.55000   -107.89000    -64.00000
13    265.75000   -103.62000    -64.00000
13    190.03000    -83.32000    -64.00000
13    159.37000   -143.15000    -67.00000
13    216.69000   -111.10000    -68.00000
13    307.34000   -146.36000    -70.00000
13    206.56000   -119.65000    -70.00000
13    176.70000   -136.21000    -70.00000
13    181.23000   -145.56000    -70.00000
13    201.76000   -198.71000    -70.00000
13    264.95000   -189.63000    -70.00000
13    256.95000   -106.83000    -72.00000
13    263.08000   -101.75000    -72.00000
13    191.90000    -83.59000    -72.00000
13    254.28000   -205.92000    -74.00000
13    292.41000   -176.27000    -74.00000
13    285.48000   -172.80000    -74.00000
13    195.63000   -207.25000    -76.00000
13    193.23000   -221.41000    -76.00000
13    159.10000   -142.35000    -77.00000
13    231.35000   -105.76000    -77.00000
13    226.29000   -116.44000    -77.00000
13    274.01000   -189.63000    -77.00000
13    286.01000   -212.60000    -77.00000
13    190.30000   -132.20000    -77.00000
13    170.83000   -150.10000    -79.00000
13    182.56000   -146.09000    -79.00000
13    185.76000   -157.84000    -79.00000
13    176.17000   -136.74000    -79.00000
13    172.43000   -122.05000    -79.00000
13    156.17000   -117.24000    -79.00000
13    264.41000   -192.56000    -79.00000
13    196.16000   -193.10000    -79.00000
13    204.69000   -192.03000    -79.00000
13    179.63000   -209.12000    -79.00000
13    186.03000   -122.85000    -82.00000
13    253.75000   -103.09000    -82.00000
13    251.88000   -201.91000    -82.00000
13    223.09000   -215.27000    -82.00000
13    179.36000   -164.52000    -82.00000
13    289.21000   -230.76000    -82.00000
13    294.54000   -225.68000    -82.00000
13    291.34000   -176.81000    -82.00000
13    285.21000   -171.46000    -82.00000
13    264.95000   -106.29000    -82.00000
13    163.10000   -149.29000    -82.00000
13    175.10000   -210.73000    -82.00000
13    195.89000   -224.88000    -86.00000
13    191.90000   -206.19000    -86.00000
13    187.90000   -186.15000    -86.00000
13    276.41000   -192.56000    -86.00000
13    281.48000   -192.03000    -86.00000
13    285.21000   -217.14000    -86.00000
13    229.22000   -106.29000    -86.00000
13    225.49000   -116.44000    -86.00000
13    125.24000   -141.28000    -86.00000
13    196.96000   -133.00000    -86.00000
13    163.37000   -140.48000    -86.00000
13    163.63000   -132.47000    -86.00000
13    179.63000   -155.17000    -87.00000
13    170.57000   -150.63000    -87.00000
13    171.37000   -123.12000    -87.00000
13    200.96000   -194.97000    -87.00000
13    266.55000   -192.30000    -87.00000
13    182.83000   -127.60000    -92.00000
13    193.76000   -140.21000    -92.00000
13    173.50000   -169.86000    -92.00000
13    171.63000   -158.91000    -92.00000
13    154.84000   -161.05000    -92.00000
13    176.70000   -203.78000    -92.00000
13    181.23000   -210.99000    -92.00000
13    218.29000   -213.93000    -92.00000
13    253.22000   -201.20000    -92.00000
13    251.08000   -102.82000    -92.00000
13    289.21000   -230.49000    -92.00000
13    216.42000    -80.92000    -94.00000
13    228.15000   -119.65000    -94.00000
13    126.04000   -141.82000    -94.00000
13    166.83000   -196.04000    -94.00000
13    158.04000   -189.63000    -94.00000
13    286.54000   -212.33000    -94.00000
13    275.08000   -194.97000    -94.00000
13    280.41000   -192.30000    -94.00000
13    226.82000   -216.33000    -94.00000
13    209.23000   -176.54000    -94.00000
13    194.29000   -189.36000    -94.00000
13    194.29000   -208.32000    -94.00000
13    191.63000   -224.61000    -94.00000
13    228.15000   -104.42000    -94.00000
13    158.84000   -229.16000    -97.00000
13    157.77000   -160.25000   -100.00000
13    176.70000   -168.26000   -100.00000
13    181.76000   -165.32000   -100.00000
13    191.63000   -139.95000   -100.00000
13    135.91000   -121.52000   -100.00000
13    250.02000   -204.05000   -100.00000
13    253.22000   -192.83000   -100.00000
13    262.28000   -198.44000   -100.00000
13    290.28000   -232.36000   -100.00000
13    191.36000   -243.58000   -100.00000
13    178.03000   -213.40000   -100.00000
13    185.50000   -210.99000   -100.00000
13    195.36000   -204.32000   -103.00000
13    218.56000   -215.53000   -103.00000
13    220.96000   -201.64000   -103.00000
13    212.42000   -174.67000   -103.00000
13    180.70000   -140.48000   -103.00000
13    211.36000    -85.19000   -103.00000
13    132.71000   -131.40000   -103.00000
13    230.55000   -117.51000   -103.00000
13    273.48000   -193.63000   -103.00000
13    245.75000   -210.73000   -103.00000
13    287.08000   -209.92000   -103.00000
13    287.08000   -220.34000   -103.00000
13    296.14000   -255.33000   -103.00000
13    164.43000   -200.58000   -103.00000
13    154.57000   -191.50000   -103.00000
13    200.69000   -115.91000   -109.00000
13    159.90000   -110.30000   -109.00000
13    193.23000   -138.61000   -109.00000
13    139.37000   -120.45000   -109.00000
13    157.24000   -190.96000   -109.00000
13    157.24000   -166.39000   -109.00000
13    178.03000   -167.99000   -109.00000
13    261.75000   -201.38000   -109.00000
13    281.21000   -222.48000   -109.00000
13    291.08000   -231.83000   -109.00000
13    191.90000   -240.64000   -109.00000
13    188.16000   -210.73000   -109.00000
13    211.62000   -239.04000   -113.00000
13    226.56000   -226.22000   -113.00000
13    221.22000   -217.40000   -113.00000
13    234.02000   -213.93000   -113.00000
13    215.09000   -205.65000   -113.00000
13    221.76000   -200.84000   -113.00000
13    203.36000   -198.44000   -113.00000
13    213.22000   -168.53000   -113.00000
13    254.82000   -198.71000   -113.00000
13    270.81000   -193.36000   -113.00000
13    250.82000   -152.50000   -113.00000
13    180.96000   -139.68000   -113.00000
13    168.43000   -139.95000   -113.00000
13    151.64000   -118.04000   -113.00000
13    177.23000   -236.63000   -113.00000
13    202.03000   -176.00000   -113.00000
13    148.97000   -182.95000   -113.00000
13    139.64000   -172.26000   -113.00000
13    194.56000   -240.37000   -118.00000
13    189.50000   -212.60000   -118.00000
13    194.29000   -184.55000   -118.00000
13    180.16000   -163.98000   -118.00000
13    239.35000   -181.35000   -118.00000
13    238.82000   -191.76000   -118.00000
13    286.54000   -226.48000   -118.00000
13    297.21000   -254.80000   -118.00000
13    268.95000   -136.21000   -118.00000
13    259.62000   -127.66000   -118.00000
13    271.88000   -122.85000   -118.00000
13    249.22000   -109.50000   -118.00000
13    228.42000   -114.31000   -118.00000
13    151.90000   -181.08000   -121.00000
13    138.31000   -173.87000   -121.00000
13    162.03000   -145.82000   -121.00000
13    169.77000   -135.14000   -121.00000
13    178.30000   -117.51000   -121.00000
13    164.70000   -109.23000   -121.00000
13    230.29000   -221.14000   -121.00000
13    236.69000   -211.26000   -121.00000
13    236.15000   -201.91000   -121.00000
13    211.09000   -232.89000   -121.00000
13    252.15000   -235.30000   -121.00000
13    266.81000   -241.98000   -121.00000
13    208.96000   -196.57000   -121.00000
13    247.35000   -154.10000   -121.00000
13    178.30000   -202.71000   -126.00000
13    191.36000   -218.20000   -126.00000
13    189.76000   -190.16000   -126.00000
13    235.89000   -194.17000   -126.00000
13    236.69000   -183.75000   -126.00000
13    207.09000   -215.80000   -126.00000
13    281.21000   -223.01000   -126.00000
13    299.87000   -259.87000   -126.00000
13    264.68000   -133.54000   -126.00000
13    255.88000   -128.19000   -126.00000
13    269.75000   -127.60000   -126.00000
13    230.55000   -120.45000   -126.00000
13    242.29000   -110.30000   -126.00000
13    146.04000   -158.91000   -126.00000
13    186.30000   -166.92000   -126.00000
13    163.63000   -142.35000   -131.00000
13    183.10000   -126.86000   -131.00000
13    177.76000   -116.17000   -131.00000
13    208.16000   -225.95000   -131.00000
13    221.49000   -221.14000   -131.00000
13    233.22000   -205.92000   -131.00000
13    243.09000   -212.60000   -131.00000
13    238.55000   -226.75000   -131.00000
13    258.02000   -239.31000   -131.00000
13    282.01000   -240.64000   -131.00000
13    212.96000   -181.35000   -133.00000
13    197.23000   -169.59000   -133.00000
13    193.50000   -161.85000   -133.00000
13    262.81000   -183.48000   -133.00000
13    208.16000   -234.50000   -133.00000
13    139.37000   -167.99000   -133.00000
13    180.70000   -206.99000   -133.00000
13    269.21000   -116.98000   -133.00000
13    277.48000   -135.94000   -133.00000
13    145.77000   -158.91000   -134.00000
13    177.76000   -196.57000   -134.00000
13    194.56000   -184.82000   -134.00000
13    213.49000   -187.76000   -134.00000
13    237.22000   -177.61000   -134.00000
13    240.15000   -189.63000   -134.00000
13    235.09000   -256.60000   -134.00000
13    188.43000   -126.86000   -134.00000
13    282.01000   -223.55000   -134.00000
13    223.36000   -220.88000   -140.00000
13    233.75000   -204.32000   -140.00000
13    245.48000   -223.55000   -140.00000
13    235.62000   -234.50000   -140.00000
13    254.28000   -238.77000   -140.00000
13    254.28000   -219.01000   -140.00000
13    283.08000   -236.90000   -140.00000
13    239.35000   -261.21000   -146.00000
13    212.96000   -238.77000   -146.00000
13    226.02000   -186.42000   -146.00000
13    217.49000   -185.62000   -146.00000
13    199.63000   -171.20000   -146.00000
13    263.35000   -183.22000   -146.00000
13    272.41000   -140.75000   -146.00000
13    189.23000   -131.67000   -146.00000
13    261.21000   -231.83000   -146.00000
13    271.35000   -123.65000   -150.00000
13    245.22000   -222.75000   -150.00000
13    227.36000   -215.53000   -150.00000
13    232.95000   -204.85000   -150.00000
13    245.22000   -214.47000   -150.00000
13    253.48000   -219.81000   -150.00000
13    280.94000   -238.24000   -150.00000
13    161.50000   -139.68000   -140.00000
13    174.83000   -113.50000   -140.00000
13    255.40000   -169.27000   -154.00000
13    265.80000   -167.97000   -154.00000
13    296.99000   -207.03000   -154.00000
13    220.31000   -182.94000   -154.00000
13    222.42000   -138.67000    -46.00000
