# Supplementary material for: Design Principles of Pancreatic Islets: Glucose-Dependent Coordination of Hormone Pulses
Source: PLoS One. 2016 Apr 1;11(4):e0152446. doi: 10.1371/journal.pone.0152446 (PMC4818077; doi:10.1371/journal.pone.0152446)
Supplement: S3 Dataset — Three-dimensional coordinates of α, β, and δ cells within human islets (n = 6). Columns represent types, x, y, and z coordinates (μm) of cells (rows) within an islet. The numbers of the first column are 11 (α cell), 12 (β cell), and 13 (δ cell). (ZIP) [file pone.0152446.s011.zip › Human_delta/H56.txt]

12    178.06000   -157.23000      0.00000
12    160.19000   -147.79000      0.00000
12    177.09000   -168.62000      0.00000
12    186.19000   -168.29000      0.00000
12    191.06000   -177.73000      0.00000
12    196.26000   -169.27000      0.00000
12    193.66000   -152.34000      0.00000
12    206.33000   -148.44000      0.00000
12    196.91000   -158.20000      0.00000
12    221.28000   -156.58000      0.00000
12    231.68000   -156.58000      0.00000
12    235.25000   -167.32000      0.00000
12    226.15000   -189.45000      0.00000
12    234.60000   -194.01000      0.00000
12    241.10000   -190.43000      0.00000
12    248.58000   -183.27000      0.00000
12    250.85000   -186.20000      0.00000
12    263.20000   -183.27000      0.00000
12    258.32000   -189.78000      0.00000
12    266.12000   -192.38000      0.00000
12    274.89000   -187.83000      0.00000
12    274.89000   -179.36000      0.00000
12    288.54000   -190.43000      0.00000
12    296.34000   -191.41000      0.00000
12    265.15000   -201.82000      0.00000
12    252.80000   -198.89000      0.00000
12    243.05000   -202.80000      0.00000
12    232.65000   -205.73000      0.00000
12    233.63000   -216.15000      0.00000
12    242.40000   -213.87000      0.00000
12    243.70000   -220.05000      0.00000
12    250.52000   -219.40000      0.00000
12    261.90000   -215.49000      0.00000
12    263.52000   -232.42000      0.00000
12    294.39000   -225.91000      0.00000
12    298.94000   -213.22000      0.00000
12    300.89000   -204.43000      0.00000
12    307.39000   -211.59000      0.00000
12    274.57000   -165.69000      0.00000
12    240.13000   -158.20000      0.00000
12    204.71000   -184.90000      0.00000
12    181.64000   -151.04000     -4.00000
12    247.28000   -153.32000     -4.00000
12    236.23000   -143.23000     -4.00000
12    162.79000   -161.78000     -4.00000
12    200.48000   -207.36000     -4.00000
12    206.33000   -216.15000     -4.00000
12    211.86000   -218.42000     -4.00000
12    223.56000   -230.47000     -4.00000
12    222.91000   -200.85000     -4.00000
12    280.42000   -161.46000     -4.00000
12    280.42000   -173.18000     -4.00000
12    287.89000   -171.55000     -4.00000
12    294.72000   -179.04000     -4.00000
12    226.15000   -218.42000     -7.00000
12    232.65000   -223.96000     -7.00000
12    190.74000   -187.83000     -7.00000
12    146.87000   -144.53000     -7.00000
12    153.37000   -136.72000     -7.00000
12    164.42000   -135.74000     -7.00000
12    252.80000   -160.16000     -7.00000
12    291.47000   -154.62000     -7.00000
12    291.79000   -162.43000     -7.00000
12    230.70000   -165.36000    -11.00000
12    230.70000   -156.90000    -11.00000
12    226.48000   -145.83000    -11.00000
12    194.31000   -159.51000    -11.00000
12    196.91000   -153.32000    -11.00000
12    267.42000   -153.65000    -11.00000
12    274.57000   -185.55000    -11.00000
12    283.34000   -188.48000    -11.00000
12    297.32000   -189.78000    -11.00000
12    306.41000   -190.76000    -11.00000
12    299.27000   -204.10000    -11.00000
12    282.37000   -199.54000    -11.00000
12    270.67000   -199.54000    -11.00000
12    265.47000   -190.76000    -11.00000
12    262.22000   -207.03000    -11.00000
12    252.80000   -206.38000    -11.00000
12    245.65000   -221.35000    -11.00000
12    252.80000   -215.82000    -11.00000
12    260.92000   -223.96000    -11.00000
12    155.64000   -161.46000    -11.00000
12    186.19000   -208.01000    -11.00000
12    193.66000   -203.13000    -11.00000
12    182.94000   -198.89000    -11.00000
12    174.82000   -194.99000    -11.00000
12    172.87000   -203.78000    -11.00000
12    170.59000   -181.97000    -11.00000
12    152.39000   -185.55000    -11.00000
12    142.97000   -186.52000    -11.00000
12    140.05000   -180.34000    -11.00000
12    244.35000   -136.07000    -11.00000
12    149.15000   -119.79000    -11.00000
12    160.52000   -125.65000    -11.00000
12    278.14000   -161.46000    -12.00000
12    272.30000   -169.60000    -12.00000
12    277.17000   -175.78000    -12.00000
12    285.62000   -169.92000    -12.00000
12    287.57000   -178.06000    -12.00000
12    300.56000   -195.96000    -12.00000
12    308.69000   -203.45000    -12.00000
12    283.67000   -208.01000    -12.00000
12    266.45000   -179.36000    -12.00000
12    253.12000   -186.52000    -12.00000
12    253.12000   -178.06000    -12.00000
12    239.48000   -168.95000    -12.00000
12    239.48000   -141.28000    -12.00000
12    179.36000   -148.76000    -12.00000
12    185.21000   -152.99000    -12.00000
12    213.16000   -220.38000    -12.00000
12    205.03000   -212.57000    -12.00000
12    217.71000   -223.96000    -12.00000
12    225.18000   -231.45000    -12.00000
12    232.65000   -211.59000    -12.00000
12    231.35000   -200.85000    -12.00000
12    165.07000   -161.46000    -12.00000
12    143.30000   -152.67000    -12.00000
12    309.34000   -209.96000    -12.00000
12    268.07000   -235.68000    -12.00000
12    159.87000   -187.83000    -14.00000
12    245.33000   -149.41000    -14.00000
12    226.48000   -126.63000    -14.00000
12    217.06000   -121.42000    -14.00000
12    280.09000   -151.69000    -14.00000
12    277.17000   -240.89000    -18.00000
12    321.69000   -201.50000    -18.00000
12    325.58000   -197.92000    -18.00000
12    291.47000   -160.81000    -18.00000
12    293.74000   -169.92000    -18.00000
12    293.42000   -151.04000    -18.00000
12    219.33000   -233.72000    -18.00000
12    150.44000   -145.18000    -18.00000
12    146.55000   -140.63000    -18.00000
12    149.47000   -136.39000    -18.00000
12    158.89000   -141.28000    -18.00000
12    137.77000   -136.72000    -18.00000
12    164.09000   -169.92000    -18.00000
12    147.85000   -170.25000    -18.00000
12    258.97000   -139.32000    -18.00000
12    275.54000   -132.16000    -18.00000
12    268.40000   -220.05000    -18.00000
12    205.36000   -233.07000    -18.00000
12    196.91000   -219.73000    -18.00000
12    135.82000   -147.14000    -18.00000
12    157.59000   -117.19000    -18.00000
12    168.32000   -119.47000    -18.00000
12    167.02000   -113.93000    -18.00000
12    174.17000   -110.68000    -18.00000
12    180.66000   -109.05000    -18.00000
12    169.29000   -101.56000    -18.00000
12    209.58000   -107.10000    -18.00000
12    219.01000   -108.07000    -18.00000
12    175.14000   -200.52000    -19.00000
12    176.44000   -196.29000    -19.00000
12    183.59000   -202.47000    -19.00000
12    185.86000   -193.68000    -19.00000
12    168.97000   -186.52000    -19.00000
12    174.17000   -182.62000    -19.00000
12    145.90000   -190.43000    -19.00000
12    136.47000   -176.43000    -19.00000
12    147.52000   -116.54000    -19.00000
12    234.60000   -131.84000    -19.00000
12    245.33000   -138.02000    -19.00000
12    247.93000   -195.64000    -19.00000
12    248.58000   -217.77000    -19.00000
12    255.07000   -211.91000    -19.00000
12    263.85000   -209.64000    -19.00000
12    261.25000   -199.54000    -19.00000
12    280.74000   -189.78000    -19.00000
12    281.39000   -200.52000    -19.00000
12    296.67000   -201.17000    -19.00000
12    302.51000   -212.57000    -19.00000
12    317.46000   -217.45000    -19.00000
12    318.76000   -189.78000    -19.00000
12    271.65000   -153.32000    -19.00000
12    251.50000   -239.26000    -19.00000
12    236.23000   -158.53000    -19.00000
12    230.70000   -149.74000    -19.00000
12    228.10000   -140.95000    -19.00000
12    290.17000   -187.17000    -19.00000
12    270.02000   -234.05000    -20.00000
12    285.94000   -206.71000    -20.00000
12    220.96000   -219.08000    -20.00000
12    221.28000   -210.61000    -20.00000
12    224.86000   -229.49000    -20.00000
12    229.40000   -197.59000    -20.00000
12    183.91000   -152.99000    -20.00000
12    183.26000   -144.86000    -20.00000
12    195.29000   -159.51000    -20.00000
12    161.82000   -212.57000    -24.00000
12    172.54000   -208.66000    -24.00000
12    173.52000   -217.77000    -24.00000
12    204.71000   -240.56000    -24.00000
12    223.23000   -243.82000    -24.00000
12    239.80000   -249.35000    -24.00000
12    248.90000   -250.00000    -24.00000
12    259.95000   -150.39000    -24.00000
12    273.92000   -145.83000    -24.00000
12    282.04000   -144.53000    -24.00000
12    282.69000   -152.99000    -24.00000
12    283.99000   -180.01000    -24.00000
12    304.46000   -192.38000    -24.00000
12    310.96000   -198.89000    -24.00000
12    312.26000   -210.61000    -24.00000
12    162.14000   -103.84000    -25.00000
12    165.72000    -93.42000    -25.00000
12    140.05000   -109.38000    -25.00000
12    134.85000   -125.33000    -25.00000
12    149.47000   -127.60000    -25.00000
12    238.18000   -100.91000    -25.00000
12    241.43000   -108.07000    -25.00000
12    243.05000   -122.72000    -25.00000
12    246.63000   -128.91000    -25.00000
12    269.70000   -126.63000    -25.00000
12    276.19000   -123.37000    -25.00000
12    284.64000   -167.32000    -25.00000
12    263.20000   -245.44000    -25.00000
12    178.39000   -221.35000    -25.00000
12    183.59000   -212.57000    -25.00000
12    198.86000   -198.57000    -25.00000
12    201.13000   -192.06000    -25.00000
12    266.45000   -184.57000    -25.00000
12    265.47000   -177.08000    -25.00000
12    260.92000   -174.80000    -25.00000
12    256.05000   -169.27000    -25.00000
12    253.12000   -154.62000    -25.00000
12    252.80000   -138.35000    -25.00000
12    239.15000   -134.44000    -25.00000
12    224.86000   -116.86000    -25.00000
12    289.19000   -250.33000    -25.00000
12    285.29000   -265.95000    -25.00000
12    292.44000   -263.35000    -25.00000
12    293.09000   -253.58000    -25.00000
12    257.02000   -234.70000    -25.00000
12    294.39000   -230.14000    -25.00000
12    233.95000   -205.08000    -25.00000
12    131.92000   -161.46000    -25.00000
12    131.27000   -168.95000    -25.00000
12    130.95000   -130.21000    -25.00000
12    141.67000   -143.55000    -26.00000
12    158.89000   -135.42000    -26.00000
12    164.09000   -139.32000    -26.00000
12    143.30000   -172.85000    -28.00000
12    148.17000   -158.53000    -28.00000
12    146.22000   -143.88000    -28.00000
12    139.40000   -135.09000    -28.00000
12    220.31000   -105.14000    -28.00000
12    262.22000   -137.04000    -28.00000
12    271.97000   -137.04000    -28.00000
12    271.97000   -155.60000    -28.00000
12    265.47000   -166.67000    -28.00000
12    270.35000   -166.02000    -28.00000
12    286.59000   -203.45000    -28.00000
12    291.79000   -211.26000    -28.00000
12    300.89000   -206.71000    -28.00000
12    296.67000   -199.22000    -28.00000
12    295.69000   -192.71000    -28.00000
12    271.65000   -210.61000    -28.00000
12    255.07000   -210.61000    -28.00000
12    249.88000   -213.54000    -28.00000
12    245.98000   -199.54000    -28.00000
12    248.58000   -192.06000    -28.00000
12    242.40000   -190.43000    -28.00000
12    218.03000   -230.79000    -28.00000
12    220.63000   -222.33000    -28.00000
12    201.46000   -228.52000    -28.00000
12    193.66000   -222.33000    -28.00000
12    197.56000   -212.89000    -28.00000
12    194.96000   -233.72000    -28.00000
12    178.39000   -198.24000    -28.00000
12    188.46000   -195.64000    -28.00000
12    168.32000   -178.71000    -28.00000
12    159.87000   -174.80000    -28.00000
12    153.69000   -171.88000    -28.00000
12    161.49000   -167.64000    -28.00000
12    159.87000   -160.48000    -28.00000
12    148.82000   -138.67000    -28.00000
12    151.42000   -119.14000    -28.00000
12    193.99000   -159.83000    -28.00000
12    202.76000   -166.34000    -28.00000
12    237.85000   -241.21000    -28.00000
12    245.33000   -238.93000    -28.00000
12    276.52000   -199.87000    -28.00000
12    291.79000   -175.13000    -28.00000
12    323.64000   -198.57000    -28.00000
12    327.53000   -191.08000    -28.00000
12    322.34000   -186.85000    -28.00000
12    236.88000   -142.90000    -28.00000
12    239.80000   -142.58000    -28.00000
12    144.27000   -189.45000    -28.00000
12    213.48000   -244.14000    -28.00000
12    318.44000   -215.17000    -28.00000
12    116.98000   -141.60000    -31.00000
12    114.70000   -133.14000    -31.00000
12    170.59000    -90.49000    -31.00000
12    186.19000   -106.12000    -31.00000
12    194.31000   -105.14000    -31.00000
12    192.04000    -85.61000    -31.00000
12    192.36000    -71.61000    -31.00000
12    217.71000    -91.80000    -31.00000
12    253.12000   -100.26000    -31.00000
12    258.97000   -100.26000    -31.00000
12    270.67000   -115.89000    -31.00000
12    281.72000   -129.23000    -31.00000
12    294.72000   -146.81000    -31.00000
12    302.51000   -172.20000    -31.00000
12    297.32000   -182.62000    -31.00000
12    262.22000   -201.82000    -31.00000
12    254.10000   -198.89000    -31.00000
12    266.12000   -224.61000    -31.00000
12    269.05000   -218.10000    -31.00000
12    271.97000   -223.96000    -31.00000
12    284.64000   -239.91000    -31.00000
12    296.99000   -241.86000    -31.00000
12    233.30000   -249.02000    -31.00000
12    167.99000   -222.01000    -31.00000
12    139.07000   -155.27000    -31.00000
12    169.94000   -126.95000    -31.00000
12    172.22000   -132.81000    -31.00000
12    195.29000   -136.39000    -31.00000
12    312.91000   -204.75000    -32.00000
12    309.99000   -195.96000    -32.00000
12    261.57000   -150.72000    -32.00000
12    284.32000   -154.30000    -32.00000
12    277.49000   -192.71000    -32.00000
12    211.21000   -111.00000    -32.00000
12    130.95000   -168.62000    -33.00000
12    137.45000   -165.69000    -33.00000
12    129.97000   -157.55000    -33.00000
12    129.65000   -128.58000    -33.00000
12    139.40000   -112.96000    -33.00000
12    162.47000   -101.24000    -33.00000
12    221.61000   -125.65000    -33.00000
12    249.88000   -136.07000    -33.00000
12    238.83000   -130.86000    -33.00000
12    253.77000   -144.53000    -33.00000
12    281.07000   -139.00000    -33.00000
12    271.00000   -129.88000    -33.00000
12    274.57000   -125.33000    -33.00000
12    245.65000   -107.42000    -33.00000
12    238.83000    -98.31000    -33.00000
12    230.05000   -102.86000    -33.00000
12    247.93000   -252.28000    -33.00000
12    242.73000   -252.60000    -33.00000
12    224.53000   -245.44000    -33.00000
12    240.78000   -208.01000    -33.00000
12    232.65000   -208.33000    -33.00000
12    227.13000   -201.50000    -33.00000
12    187.49000   -210.94000    -33.00000
12    178.71000   -208.33000    -33.00000
12    196.26000   -199.22000    -33.00000
12    171.24000   -208.66000    -33.00000
12    175.14000   -216.80000    -33.00000
12    285.62000   -168.29000    -33.00000
12    257.67000   -158.85000    -33.00000
12    294.39000   -224.93000    -33.00000
12    288.87000   -222.01000    -33.00000
12    291.14000   -248.70000    -33.00000
12    293.42000   -260.09000    -33.00000
12    277.17000   -242.84000    -33.00000
12    272.62000   -239.26000    -33.00000
12    255.72000   -229.49000    -33.00000
12    212.18000   -246.42000    -38.00000
12    212.83000   -236.00000    -38.00000
12    208.28000   -228.84000    -38.00000
12    217.06000   -223.63000    -38.00000
12    227.45000   -232.42000    -38.00000
12    232.00000   -227.21000    -38.00000
12    236.55000   -234.38000    -38.00000
12    244.03000   -234.70000    -38.00000
12    278.47000   -251.30000    -38.00000
12    305.11000   -220.70000    -38.00000
12    297.32000   -209.31000    -38.00000
12    322.66000   -199.22000    -38.00000
12    336.63000   -197.27000    -38.00000
12    333.38000   -183.92000    -38.00000
12    271.32000   -195.64000    -38.00000
12    275.22000   -202.47000    -38.00000
12    274.25000   -210.61000    -38.00000
12    262.22000   -212.24000    -38.00000
12    255.72000   -212.57000    -38.00000
12    243.38000   -185.87000    -38.00000
12    253.45000   -184.90000    -38.00000
12    270.67000   -159.83000    -38.00000
12    270.02000   -149.09000    -38.00000
12    260.60000   -130.86000    -38.00000
12    237.53000   -141.28000    -38.00000
12    227.45000    -91.47000    -38.00000
12    197.56000    -91.15000    -38.00000
12    146.55000   -161.46000    -38.00000
12    169.29000   -172.20000    -38.00000
12    151.09000   -141.28000    -38.00000
12    142.65000   -145.51000    -38.00000
12    285.62000   -204.10000    -38.00000
12    190.74000   -170.90000    -38.00000
12    158.57000   -176.11000    -38.00000
12    165.07000   -186.85000    -38.00000
12    168.32000   -193.03000    -38.00000
12    177.74000   -197.27000    -38.00000
12    148.50000   -199.87000    -38.00000
12    208.93000    -94.73000    -40.00000
12    209.26000    -87.89000    -40.00000
12    217.71000    -89.52000    -40.00000
12    186.19000    -79.75000    -40.00000
12    193.34000    -79.10000    -40.00000
12    188.79000    -70.31000    -40.00000
12    193.66000   -103.19000    -40.00000
12    204.38000   -104.82000    -40.00000
12    213.16000   -111.33000    -40.00000
12    248.25000   -102.21000    -40.00000
12    258.32000   -102.86000    -40.00000
12    267.42000   -104.49000    -40.00000
12    270.02000   -111.00000    -40.00000
12    306.09000   -202.80000    -40.00000
12    313.24000   -159.18000    -40.00000
12    319.41000   -162.76000    -40.00000
12    321.36000   -155.92000    -40.00000
12    311.94000   -150.39000    -40.00000
12    124.78000   -135.42000    -40.00000
12    161.82000   -134.77000    -40.00000
12    294.39000   -234.38000    -40.00000
12    306.09000   -231.77000    -40.00000
12    310.64000   -223.63000    -40.00000
12    323.64000   -213.54000    -40.00000
12    333.38000   -208.01000    -40.00000
12    300.56000   -188.15000    -40.00000
12    260.60000   -200.20000    -40.00000
12    251.82000   -197.59000    -40.00000
12    163.77000   -226.56000    -40.00000
12    170.92000   -227.21000    -40.00000
12    286.92000   -263.67000    -40.00000
12    288.87000   -239.26000    -40.00000
12    272.30000   -228.84000    -40.00000
12    312.59000   -190.10000    -40.00000
12    306.41000   -182.62000    -40.00000
12    131.27000   -182.62000    -43.00000
12    127.70000   -174.15000    -43.00000
12    129.97000   -161.78000    -43.00000
12    246.63000   -249.67000    -43.00000
12    234.28000   -246.74000    -43.00000
12    222.91000   -243.49000    -43.00000
12    293.09000   -194.99000    -44.00000
12    290.49000   -181.32000    -44.00000
12    283.02000   -166.99000    -44.00000
12    285.62000   -252.28000    -44.00000
12    301.54000   -245.77000    -44.00000
12    270.67000   -238.61000    -44.00000
12    267.75000   -244.79000    -44.00000
12    253.12000   -155.60000    -44.00000
12    260.27000   -144.86000    -44.00000
12    255.07000   -140.63000    -44.00000
12    251.17000   -133.46000    -44.00000
12    281.39000   -109.38000    -44.00000
12    281.07000   -118.82000    -44.00000
12    277.17000   -102.21000    -44.00000
12    174.49000   -218.75000    -44.00000
12    197.56000   -198.24000    -44.00000
12    255.07000   -246.09000    -44.00000
12    239.80000    -89.52000    -47.00000
12    229.73000    -83.66000    -47.00000
12    158.24000   -181.97000    -46.00000
12    152.72000   -179.36000    -46.00000
12    148.50000   -162.76000    -46.00000
12    167.67000   -176.11000    -46.00000
12    173.52000   -180.01000    -46.00000
12    203.41000   -206.71000    -46.00000
12    213.48000   -212.24000    -46.00000
12    215.43000   -220.05000    -46.00000
12    221.93000   -227.54000    -46.00000
12    249.55000   -240.56000    -46.00000
12    248.58000   -212.57000    -46.00000
12    260.92000   -211.59000    -46.00000
12    244.03000   -189.78000    -46.00000
12    245.65000   -173.18000    -46.00000
12    335.01000   -188.80000    -46.00000
12    323.96000   -192.06000    -46.00000
12    316.16000   -196.29000    -46.00000
12    329.48000   -198.57000    -46.00000
12    334.03000   -179.69000    -46.00000
12    255.07000   -184.90000    -46.00000
12    261.90000   -180.34000    -46.00000
12    121.53000   -163.74000    -46.00000
12    297.64000   -217.77000    -46.00000
12    242.08000   -139.65000    -46.00000
12    214.46000   -246.09000    -46.00000
12    188.79000   -135.74000    -46.00000
12    191.06000   -141.60000    -46.00000
12    201.13000   -132.49000    -46.00000
12    206.33000   -124.35000    -46.00000
12    212.51000   -126.63000    -46.00000
12    232.33000    -96.68000    -46.00000
12    179.36000   -170.90000    -48.00000
12    198.86000   -240.56000    -48.00000
12    174.17000   -227.21000    -48.00000
12    166.69000   -224.61000    -48.00000
12    159.22000   -221.68000    -48.00000
12    151.42000   -196.94000    -48.00000
12    289.52000   -267.58000    -48.00000
12    294.07000   -247.40000    -48.00000
12    309.34000   -230.14000    -48.00000
12    309.01000   -223.63000    -48.00000
12    298.62000   -208.98000    -48.00000
12    277.17000   -203.13000    -48.00000
12    285.94000   -198.89000    -48.00000
12    304.79000   -191.08000    -48.00000
12    313.24000   -186.20000    -48.00000
12    333.06000   -204.43000    -48.00000
12    322.66000   -164.71000    -48.00000
12    317.46000   -160.81000    -48.00000
12    328.51000   -157.55000    -48.00000
12    313.56000   -151.04000    -49.00000
12    283.99000   -143.55000    -48.00000
12    243.05000   -103.52000    -48.00000
12    256.37000   -106.45000    -48.00000
12    270.02000   -106.12000    -48.00000
12    187.49000   -102.54000    -48.00000
12    184.24000    -76.82000    -48.00000
12    126.07000   -135.74000    -48.00000
12    126.72000   -103.19000    -48.00000
12    131.92000   -117.19000    -48.00000
12    200.48000    -95.70000    -48.00000
12    219.01000    -94.40000    -48.00000
12    322.99000   -209.31000    -48.00000
12    234.60000   -238.93000    -48.00000
12    141.35000   -179.36000    -48.00000
12    140.05000   -117.19000    -48.00000
12    148.17000   -113.93000    -48.00000
12    153.37000   -123.70000    -48.00000
12    176.44000   -209.31000    -48.00000
12    187.81000   -200.52000    -48.00000
12    183.91000   -193.68000    -48.00000
12    271.97000   -228.19000    -48.00000
12    261.57000   -221.35000    -48.00000
12    298.62000   -138.35000    -48.00000
12    309.01000   -138.67000    -48.00000
12    213.16000   -150.07000    -48.00000
12    203.41000    -73.89000    -50.00000
12    214.46000    -69.01000    -50.00000
12    161.49000    -75.20000    -50.00000
12    279.77000   -242.84000    -50.00000
12    279.77000   -257.16000    -50.00000
12    287.57000   -242.84000    -50.00000
12    273.60000   -266.28000    -50.00000
12    235.25000   -259.77000    -50.00000
12    151.42000   -213.54000    -50.00000
12    124.13000   -152.02000    -50.00000
12    302.19000   -264.32000    -50.00000
12    303.16000   -256.18000    -50.00000
12    312.91000   -245.44000    -50.00000
12    301.86000   -234.38000    -50.00000
12    310.64000   -235.03000    -50.00000
12    318.11000   -230.79000    -50.00000
12    325.58000   -221.03000    -50.00000
12    333.38000   -210.94000    -50.00000
12    324.93000   -174.80000    -50.00000
12    161.17000    -98.96000    -50.00000
12    165.72000   -107.75000    -50.00000
12    130.95000   -162.43000    -52.00000
12    135.50000   -160.81000    -52.00000
12    222.58000   -251.63000    -52.00000
12    254.10000   -252.28000    -52.00000
12    278.79000   -177.08000    -52.00000
12    279.44000   -160.16000    -52.00000
12    262.87000   -145.51000    -52.00000
12    248.90000   -139.32000    -52.00000
12    260.60000   -137.37000    -52.00000
12    276.19000   -114.26000    -52.00000
12    276.19000   -110.03000    -52.00000
12    275.54000    -97.01000    -52.00000
12    266.45000   -111.33000    -52.00000
12    123.48000   -180.01000    -52.00000
12    128.67000   -172.53000    -52.00000
12    244.68000   -257.49000    -52.00000
12    282.69000   -188.80000    -52.00000
12    293.74000   -185.55000    -52.00000
12    277.49000   -149.74000    -52.00000
12    191.06000    -71.29000    -52.00000
12    248.90000   -151.69000    -52.00000
12    300.24000   -198.89000    -52.00000
12    128.02000   -125.00000    -58.00000
12    128.35000   -115.56000    -58.00000
12    161.17000   -217.45000    -58.00000
12    161.17000   -210.94000    -58.00000
12    245.65000   -183.59000    -58.00000
12    249.88000   -165.69000    -58.00000
12    247.28000   -161.13000    -58.00000
12    258.00000   -156.25000    -58.00000
12    291.14000   -137.37000    -58.00000
12    294.72000   -144.86000    -58.00000
12    294.39000   -150.07000    -58.00000
12    306.41000   -151.04000    -58.00000
12    322.66000   -146.48000    -58.00000
12    314.21000   -157.88000    -58.00000
12    317.79000   -170.25000    -58.00000
12    332.41000   -157.55000    -58.00000
12    340.86000   -160.81000    -58.00000
12    334.36000   -183.59000    -58.00000
12    324.61000   -188.15000    -58.00000
12    310.96000   -184.90000    -58.00000
12    318.11000   -198.57000    -58.00000
12    318.76000   -206.05000    -58.00000
12    332.41000   -200.52000    -58.00000
12    338.91000   -212.24000    -58.00000
12    312.59000   -215.17000    -58.00000
12    288.54000   -250.98000    -58.00000
12    293.74000   -258.79000    -58.00000
12    283.99000   -260.74000    -58.00000
12    281.39000   -253.26000    -58.00000
12    269.05000   -256.51000    -58.00000
12    267.42000   -270.18000    -58.00000
12    279.12000   -266.60000    -58.00000
12    190.41000    -87.24000    -58.00000
12    190.09000   -103.84000    -58.00000
12    200.48000    -80.73000    -58.00000
12    213.81000    -66.73000    -58.00000
12    222.91000    -69.01000    -58.00000
12    232.65000    -70.31000    -58.00000
12    261.25000    -86.59000    -58.00000
12    240.13000    -99.61000    -58.00000
12    237.20000   -107.10000    -58.00000
12    230.05000    -89.84000    -58.00000
12    246.30000   -115.56000    -58.00000
12    275.54000   -194.34000    -58.00000
12    267.75000   -188.48000    -58.00000
12    265.47000   -180.99000    -58.00000
12    249.88000   -241.86000    -58.00000
12    299.59000   -241.54000    -58.00000
12    297.97000   -229.17000    -58.00000
12    306.74000   -228.52000    -58.00000
12    297.97000   -221.35000    -58.00000
12    304.46000   -208.01000    -58.00000
12    154.67000    -74.54000    -58.00000
12    149.80000    -69.66000    -58.00000
12    139.07000    -77.15000    -58.00000
12    118.60000   -152.67000    -58.00000
12    117.30000   -163.74000    -58.00000
12    303.81000   -116.54000    -58.00000
12    318.44000   -121.42000    -58.00000
12    322.66000   -131.18000    -58.00000
12    331.43000   -215.17000    -58.00000
12    226.15000   -201.17000    -58.00000
12    185.21000    -58.92000    -58.00000
12    258.00000   -112.96000    -59.00000
12    187.16000    -76.82000    -59.00000
12    282.37000   -172.85000    -60.00000
12    289.84000   -172.53000    -60.00000
12    277.82000   -159.51000    -60.00000
12    252.80000   -143.23000    -60.00000
12    252.15000   -149.41000    -60.00000
12    282.04000   -111.00000    -60.00000
12    274.57000   -102.21000    -60.00000
12    270.02000    -93.75000    -60.00000
12    280.42000    -94.08000    -60.00000
12    230.38000    -78.13000    -60.00000
12    195.61000    -69.34000    -60.00000
12    214.46000   -245.77000    -60.00000
12    219.66000   -248.05000    -60.00000
12    224.53000   -254.88000    -60.00000
12    235.25000   -257.16000    -60.00000
12    243.05000   -255.21000    -60.00000
12    122.83000   -181.64000    -60.00000
12    126.72000   -175.46000    -60.00000
12    130.30000   -165.36000    -60.00000
12    155.64000   -181.32000    -60.00000
12    207.96000   -192.71000    -60.00000
12    216.73000   -189.78000    -60.00000
12    237.85000   -212.24000    -60.00000
12    247.93000   -211.26000    -60.00000
12    242.40000   -218.42000    -60.00000
12    296.99000   -268.55000    -60.00000
12    304.46000   -249.67000    -60.00000
12    313.24000   -236.65000    -60.00000
12    280.42000   -237.30000    -60.00000
12    294.72000   -191.41000    -60.00000
12    297.32000   -201.50000    -60.00000
12    269.05000   -165.04000    -60.00000
12    175.79000   -130.86000    -61.00000
12    170.59000   -119.14000    -61.00000
12    219.01000    -57.94000    -61.00000
12    228.43000    -57.62000    -61.00000
12    190.41000    -53.71000    -61.00000
12    127.70000    -90.17000    -61.00000
12    120.88000   -147.14000    -61.00000
12    141.67000   -159.18000    -61.00000
12    153.37000   -171.22000    -61.00000
12    282.37000   -183.59000    -62.00000
12    309.34000   -133.46000    -62.00000
12    163.44000    -62.83000    -64.00000
12    168.97000    -59.90000    -64.00000
12    167.99000   -226.24000    -64.00000
12    174.82000   -224.93000    -64.00000
12    246.95000   -132.49000    -64.00000
12    199.84000    -64.45000    -64.00000
12    206.98000    -53.06000    -64.00000
12    254.10000    -81.05000    -65.00000
12    220.96000   -156.25000    -65.00000
12    209.58000   -133.46000    -65.00000
12    238.50000   -168.29000    -65.00000
12    265.47000   -245.77000    -65.00000
12    293.74000   -165.36000    -65.00000
12    298.94000   -179.69000    -65.00000
12    282.69000   -163.41000    -65.00000
12    280.74000   -149.09000    -65.00000
12    337.28000   -149.74000    -65.00000
12    329.48000   -141.28000    -65.00000
12    316.49000   -135.09000    -65.00000
12    163.12000    -78.13000    -67.00000
12    230.05000    -51.11000    -67.00000
12    239.80000    -59.24000    -67.00000
12    253.12000    -65.76000    -67.00000
12    152.07000    -67.06000    -67.00000
12    180.66000    -73.24000    -67.00000
12    188.46000    -77.47000    -67.00000
12    209.58000    -64.45000    -67.00000
12    215.43000    -64.13000    -67.00000
12    312.59000   -149.09000    -67.00000
12    314.86000   -144.86000    -67.00000
12    324.61000   -180.34000    -67.00000
12    329.48000   -192.71000    -67.00000
12    330.78000   -210.94000    -67.00000
12    320.71000   -208.98000    -67.00000
12    313.89000   -193.36000    -67.00000
12    282.04000   -250.98000    -67.00000
12    270.35000   -250.33000    -67.00000
12    283.99000   -272.46000    -67.00000
12    154.02000   -216.80000    -67.00000
12    164.42000   -216.80000    -67.00000
12    159.22000   -207.36000    -67.00000
12    132.57000   -116.86000    -67.00000
12    132.90000   -130.21000    -67.00000
12    122.18000   -111.33000    -67.00000
12    173.19000    -78.45000    -67.00000
12    242.40000   -181.32000    -67.00000
12    251.17000   -181.32000    -67.00000
12    254.10000   -175.78000    -67.00000
12    318.11000   -126.63000    -67.00000
12    304.46000   -109.70000    -67.00000
12    296.02000   -103.52000    -67.00000
12    189.76000    -85.29000    -67.00000
12    317.14000   -220.70000    -66.00000
12    334.36000   -160.48000    -66.00000
12    341.51000   -157.23000    -66.00000
12    334.68000   -217.45000    -67.00000
12    335.98000   -206.05000    -67.00000
12    226.15000   -204.75000    -67.00000
12    227.45000   -199.54000    -67.00000
12    246.95000   -166.34000    -67.00000
12    243.05000   -153.65000    -67.00000
12    260.27000   -147.79000    -67.00000
12    264.17000   -266.28000    -66.00000
12    164.42000    -59.24000    -72.00000
12    164.42000    -67.06000    -72.00000
12    269.05000    -86.91000    -72.00000
12    276.84000    -89.84000    -72.00000
12    285.62000    -88.22000    -72.00000
12    298.94000   -263.35000    -72.00000
12    229.73000   -255.53000    -72.00000
12    217.71000   -251.30000    -72.00000
12    211.53000   -241.54000    -72.00000
12    210.56000   -248.05000    -72.00000
12    327.86000   -143.55000    -73.00000
12    336.31000   -143.55000    -73.00000
12    327.21000   -136.07000    -73.00000
12    288.87000   -150.72000    -73.00000
12    282.37000   -151.04000    -73.00000
12    282.69000   -158.85000    -73.00000
12    272.30000   -157.23000    -73.00000
12    260.27000   -165.36000    -73.00000
12    305.76000   -180.01000    -73.00000
12    192.36000    -61.52000    -73.00000
12    258.97000   -111.33000    -73.00000
12    265.15000   -101.89000    -73.00000
12    264.50000   -111.65000    -73.00000
12    317.14000   -171.22000    -73.00000
12    311.29000   -171.22000    -73.00000
12    311.29000   -161.78000    -73.00000
12    261.25000    -70.64000    -73.00000
12    183.59000    -49.80000    -73.00000
12    163.44000   -202.15000    -75.00000
12    158.57000   -217.77000    -75.00000
12    166.04000   -214.52000    -75.00000
12    167.99000   -219.08000    -75.00000
12    172.87000   -232.75000    -75.00000
12    213.81000    -66.41000    -75.00000
12    221.28000    -62.50000    -75.00000
12    220.31000    -71.29000    -75.00000
12    237.85000    -59.57000    -75.00000
12    230.38000    -48.18000    -75.00000
12    247.28000    -63.15000    -75.00000
12    185.54000    -68.36000    -75.00000
12    173.19000    -74.54000    -75.00000
12    161.49000    -75.20000    -75.00000
12    207.31000    -61.20000    -75.00000
12    133.87000   -116.21000    -75.00000
12    130.95000   -128.91000    -75.00000
12    298.29000    -98.31000    -75.00000
12    305.76000   -107.75000    -75.00000
12    321.36000   -119.79000    -75.00000
12    316.49000   -120.77000    -75.00000
12    329.16000   -126.30000    -75.00000
12    336.96000   -163.41000    -75.00000
12    325.91000   -183.27000    -75.00000
12    329.16000   -206.71000    -75.00000
12    321.04000   -207.68000    -75.00000
12    237.53000   -173.18000    -75.00000
12    256.05000   -172.53000    -75.00000
12    247.93000   -161.13000    -75.00000
12    243.05000   -152.02000    -75.00000
12    257.67000   -143.88000    -75.00000
12    271.00000   -140.95000    -75.00000
12    206.33000   -104.82000    -75.00000
12    198.86000   -105.14000    -75.00000
12    284.64000   -269.21000    -75.00000
12    272.95000   -243.82000    -75.00000
12    263.85000   -236.00000    -75.00000
12    226.15000   -227.86000    -75.00000
12    140.70000   -158.20000    -75.00000
12    148.82000   -168.29000    -75.00000
12    165.07000    -81.05000    -75.00000
12    187.81000    -73.24000    -75.00000
12    193.01000    -83.33000    -75.00000
12    318.76000   -144.53000    -75.00000
12    302.19000   -155.92000    -75.00000
12    338.91000   -211.59000    -75.00000
12    145.90000    -63.80000    -76.00000
12    156.29000    -59.90000    -76.00000
12    169.29000    -50.46000    -76.00000
12    201.13000    -51.43000    -76.00000
12    121.53000   -148.44000    -76.00000
12    246.63000    -83.01000    -76.00000
12    254.10000    -83.33000    -76.00000
12    231.68000   -216.80000    -76.00000
12    215.11000   -134.77000    -76.00000
12    200.81000    -70.31000    -79.00000
12    236.88000    -48.83000    -79.00000
12    227.45000   -242.19000    -79.00000
12    318.76000   -131.51000    -82.00000
12    313.89000   -139.32000    -82.00000
12    305.76000   -144.53000    -82.00000
12    327.86000   -149.09000    -82.00000
12    326.88000   -139.65000    -82.00000
12    335.01000   -145.83000    -82.00000
12    328.18000   -165.69000    -82.00000
12    267.10000   -165.69000    -82.00000
12    269.37000   -154.95000    -82.00000
12    275.87000   -111.65000    -82.00000
12    264.82000    -98.63000    -82.00000
12    262.55000    -86.59000    -82.00000
12    272.62000    -91.47000    -82.00000
12    283.34000    -91.80000    -82.00000
12    283.34000    -81.71000    -82.00000
12    292.77000    -90.82000    -82.00000
12    277.17000    -66.41000    -82.00000
12    267.75000    -66.41000    -82.00000
12    262.87000    -73.57000    -82.00000
12    256.37000    -65.10000    -82.00000
12    205.36000   -246.42000    -82.00000
12    215.11000   -251.95000    -82.00000
12    226.15000   -252.28000    -82.00000
12    127.37000   -169.27000    -82.00000
12    129.00000   -135.42000    -82.00000
12    208.61000   -124.02000    -82.00000
12    162.14000    -73.24000    -86.00000
12    168.97000    -60.22000    -86.00000
12    154.34000    -59.57000    -86.00000
12    160.19000    -48.50000    -86.00000
12    169.94000    -44.27000    -86.00000
12    176.76000    -65.43000    -86.00000
12    175.14000    -77.15000    -86.00000
12    186.51000    -75.52000    -86.00000
12    189.11000    -83.33000    -86.00000
12    202.43000    -79.43000    -86.00000
12    204.38000    -66.41000    -86.00000
12    216.73000    -61.52000    -86.00000
12    239.80000    -60.55000    -86.00000
12    228.75000    -59.24000    -86.00000
12    130.30000   -126.63000    -86.00000
12    130.30000   -114.26000    -86.00000
12    126.72000   -151.04000    -86.00000
12    157.27000   -217.45000    -86.00000
12    170.92000   -209.31000    -86.00000
12    176.44000   -223.63000    -86.00000
12    238.83000   -251.30000    -86.00000
12    275.22000   -135.09000    -86.00000
12    283.02000   -130.21000    -86.00000
12    257.35000   -141.60000    -86.00000
12    258.97000   -149.74000    -86.00000
12    245.00000   -150.39000    -86.00000
12    248.58000   -139.97000    -86.00000
12    255.07000   -170.57000    -86.00000
12    236.55000   -170.57000    -86.00000
12    229.08000   -154.30000    -86.00000
12    224.86000   -162.43000    -86.00000
12    155.97000   -123.37000    -86.00000
12    268.40000   -121.42000    -86.00000
12    336.31000   -154.95000    -86.00000
12    313.56000   -154.95000    -86.00000
12    326.88000   -125.00000    -86.00000
12    253.12000    -75.85000    -92.00000
12    262.87000    -75.20000    -92.00000
12    256.05000    -65.10000    -92.00000
12    269.37000    -68.03000    -92.00000
12    265.47000    -58.92000    -92.00000
12    281.39000    -68.03000    -92.00000
12    235.58000    -90.17000    -92.00000
12    271.00000    -97.01000    -92.00000
12    279.12000    -91.47000    -92.00000
12    280.42000    -99.28000    -92.00000
12    273.92000   -103.52000    -92.00000
12    269.70000   -111.33000    -92.00000
12    256.37000   -111.00000    -92.00000
12    295.04000    -91.15000    -92.00000
12    191.71000    -56.64000    -92.00000
12    213.81000   -248.05000    -92.00000
12    224.53000   -247.72000    -92.00000
12    227.45000   -235.68000    -92.00000
12    245.33000   -231.12000    -92.00000
12    231.03000   -254.56000    -92.00000
12    127.05000   -143.55000    -92.00000
12    274.89000    -61.85000    -92.00000
12    268.07000   -157.23000    -93.00000
12    151.42000   -129.56000    -94.00000
12    153.69000   -117.51000    -94.00000
12    165.72000    -44.92000    -94.00000
12    172.54000    -51.11000    -94.00000
12    169.94000    -63.48000    -94.00000
12    184.89000    -75.85000    -94.00000
12    188.79000    -84.96000    -94.00000
12    195.94000    -76.17000    -94.00000
12    205.68000    -86.26000    -94.00000
12    213.48000    -82.36000    -94.00000
12    218.03000    -74.22000    -94.00000
12    244.03000    -63.15000    -94.00000
12    236.55000    -57.62000    -94.00000
12    278.79000   -136.07000    -94.00000
12    279.77000   -151.69000    -94.00000
12    266.12000   -142.90000    -94.00000
12    252.80000   -153.97000    -94.00000
12    245.00000   -159.18000    -94.00000
12    324.29000   -121.74000    -94.00000
12    332.73000   -125.00000    -94.00000
12    329.81000   -134.77000    -94.00000
12    334.03000   -140.30000    -94.00000
12    330.13000   -158.85000    -94.00000
12    326.88000   -170.57000    -94.00000
12    325.91000   -184.24000    -94.00000
12    324.29000   -195.31000    -94.00000
12    324.61000   -206.38000    -94.00000
12    340.21000   -190.76000    -94.00000
12    337.28000   -176.11000    -94.00000
12    320.06000   -169.60000    -94.00000
12    312.26000   -188.80000    -94.00000
12    311.94000   -170.57000    -94.00000
12    303.49000   -159.18000    -94.00000
12    310.96000   -153.97000    -94.00000
12    240.13000   -252.28000    -94.00000
12    166.69000   -212.57000    -94.00000
12    125.75000   -160.81000    -94.00000
12    136.47000   -166.34000    -94.00000
12    231.68000   -169.92000    -94.00000
12    190.41000   -151.04000    -94.00000
12    206.01000   -128.91000    -94.00000
12    222.26000   -135.09000    -94.00000
12    258.65000   -131.51000    -94.00000
12    267.10000   -125.00000    -94.00000
12    276.19000   -124.02000    -94.00000
12    243.05000   -140.63000    -94.00000
12    274.57000    -82.03000    -94.00000
12    262.22000    -97.98000    -94.00000
12    258.00000    -50.13000    -94.00000
12    202.43000    -67.71000    -94.00000
12    180.66000    -57.29000    -94.00000
12    216.73000    -34.83000    -94.00000
12    193.34000    -56.32000    -81.00000
12    310.96000   -176.76000    -81.00000
12    312.59000   -169.92000    -81.00000
12    289.52000   -146.48000    -81.00000
12    268.40000    -64.45000   -100.00000
12    260.27000    -75.52000   -100.00000
12    270.35000    -82.68000   -100.00000
12    271.00000    -64.45000   -100.00000
12    285.29000    -63.48000   -100.00000
12    280.09000    -75.20000   -100.00000
12    290.49000    -83.01000   -100.00000
12    173.19000   -103.52000   -100.00000
12    190.41000   -105.79000   -100.00000
12    171.57000   -176.11000   -100.00000
12    212.51000   -168.62000   -100.00000
12    204.38000   -199.22000   -100.00000
12    206.33000   -210.94000   -100.00000
12    213.16000   -244.14000   -100.00000
12    222.58000   -243.82000   -100.00000
12    238.83000   -237.96000   -100.00000
12    251.17000   -181.97000   -100.00000
12    253.77000   -171.22000   -100.00000
12    223.23000    -50.46000   -100.00000
12    227.45000    -58.27000   -100.00000
12    273.60000   -111.00000   -100.00000
12    271.32000    -99.28000   -100.00000
12    282.04000    -89.19000   -100.00000
12    167.34000    -77.47000   -101.00000
12    190.74000   -227.86000   -101.00000
12    169.94000    -43.62000   -102.00000
12    171.57000    -58.27000   -102.00000
12    183.59000    -55.99000   -102.00000
12    210.56000    -71.61000   -102.00000
12    221.61000    -74.22000   -102.00000
12    256.37000    -52.08000   -102.00000
12    268.07000    -53.06000   -102.00000
12    260.92000   -154.62000   -102.00000
12    265.15000   -143.88000   -102.00000
12    265.80000   -124.35000   -102.00000
12    282.37000   -121.42000   -102.00000
12    278.79000   -142.25000   -102.00000
12    272.62000   -153.32000   -102.00000
12    299.59000   -153.65000   -102.00000
12    311.94000   -145.83000   -102.00000
12    323.64000   -141.93000   -102.00000
12    330.46000   -136.39000   -102.00000
12    330.13000   -156.58000   -102.00000
12    325.26000   -165.04000   -102.00000
12    315.19000   -170.90000   -102.00000
12    308.69000   -180.99000   -102.00000
12    297.97000   -172.53000   -102.00000
12    310.31000   -164.71000   -102.00000
12    318.44000   -180.34000   -102.00000
12    324.93000   -188.80000   -102.00000
12    331.11000   -176.11000   -102.00000
12    333.38000   -169.27000   -102.00000
12    333.71000   -161.46000   -102.00000
12    319.09000   -156.58000   -102.00000
12    313.89000   -195.31000   -102.00000
12    322.34000   -197.27000   -102.00000
12    298.29000   -175.78000   -102.00000
12    284.32000   -169.27000   -102.00000
12    291.14000   -147.79000   -102.00000
12    306.41000   -136.07000   -102.00000
12    331.43000   -129.88000   -102.00000
12    321.69000   -126.30000   -102.00000
12    309.34000    -92.12000   -102.00000
12    286.59000    -98.31000   -102.00000
12    243.70000   -157.55000   -102.00000
12    252.80000   -142.25000   -102.00000
12    262.55000   -131.18000   -102.00000
12    199.51000   -128.58000   -102.00000
12    209.26000   -119.47000   -102.00000
12    226.15000   -111.00000   -102.00000
12    231.68000    -98.63000   -102.00000
12    205.03000    -94.73000   -102.00000
12    205.68000    -84.96000   -102.00000
12    198.54000    -76.17000   -102.00000
12    133.55000   -134.11000   -102.00000
12    149.80000   -128.91000   -102.00000
12    234.28000   -246.74000   -102.00000
12    241.75000   -248.70000   -102.00000
12    269.70000   -231.77000   -102.00000
12    258.65000   -202.80000   -102.00000
12    242.40000   -213.87000   -102.00000
12    202.43000   -172.85000   -102.00000
12    205.36000   -157.23000   -102.00000
12    251.82000    -96.68000   -109.00000
12    260.92000   -107.10000   -109.00000
12    257.67000    -88.87000   -109.00000
12    273.60000   -106.77000   -109.00000
12    279.44000    -93.42000   -109.00000
12    269.70000    -86.26000   -109.00000
12    280.09000    -77.47000   -109.00000
12    265.47000    -66.41000   -109.00000
12    276.52000    -62.50000   -109.00000
12    292.12000    -64.45000   -109.00000
12    290.49000    -80.08000   -109.00000
12    293.74000    -90.17000   -109.00000
12    230.70000    -56.64000   -109.00000
12    224.21000    -52.73000   -109.00000
12    210.88000    -55.66000   -109.00000
12    214.13000    -62.83000   -109.00000
12    169.62000    -74.54000   -109.00000
12    154.34000    -81.71000   -109.00000
12    205.36000   -218.42000   -109.00000
12    216.73000   -244.47000   -109.00000
12    250.20000   -192.38000   -109.00000
12    253.77000   -169.27000   -109.00000
12    233.30000   -165.69000   -109.00000
12    336.31000   -146.81000   -109.00000
12    138.75000   -112.96000   -109.00000
12    268.22000   -134.79000   -110.00000
12    259.77000   -147.81000   -110.00000
12    252.30000   -158.87000   -110.00000
12    281.54000   -133.48000   -110.00000
12    282.52000   -119.49000   -110.00000
12    302.34000    -73.59000   -110.00000
12    261.40000    -46.24000   -110.00000
12    258.15000   -135.76000   -110.00000
12    334.51000   -127.62000   -110.00000
12    199.01000    -94.10000   -110.00000
12    197.71000    -84.98000   -110.00000
12    207.13000    -87.91000   -110.00000
12    197.71000    -74.24000   -110.00000
12    145.07000   -131.21000   -110.00000
12    329.96000   -163.76000   -110.00000
12    314.69000   -144.23000   -110.00000
12    301.04000   -151.71000   -110.00000
12    309.16000   -160.50000   -110.00000
12    321.83000   -171.90000   -110.00000
12    331.58000   -172.22000   -110.00000
12    293.57000   -132.83000   -110.00000
12    292.27000   -119.81000   -110.00000
12    200.63000   -170.59000   -110.00000
12    208.76000   -167.66000   -110.00000
12    212.98000   -175.48000   -110.00000
12    204.21000   -189.80000   -110.00000
12    201.28000   -204.77000   -111.00000
12    237.03000   -221.38000   -111.00000
12    172.69000   -165.39000   -111.00000
12    182.11000   -170.27000   -111.00000
12    182.76000   -159.53000   -111.00000
12    199.66000   -164.41000   -111.00000
12    156.77000   -112.98000   -111.00000
12    150.59000   -117.53000   -111.00000
12    198.03000   -112.00000   -111.00000
12    213.31000    -69.68000   -111.00000
12    144.75000   -133.16000   -119.00000
12    145.72000   -118.51000   -119.00000
12    161.32000    -67.08000   -119.00000
12    196.41000    -68.05000   -119.00000
12    202.91000    -83.35000   -119.00000
12    201.28000   -101.26000   -119.00000
12    254.57000    -98.33000   -119.00000
12    249.05000    -88.56000   -119.00000
12    259.12000    -82.38000   -119.00000
12    268.55000    -70.98000   -119.00000
12    281.54000    -63.17000   -119.00000
12    292.92000    -64.15000   -119.00000
12    293.24000    -91.82000   -119.00000
12    280.24000   -108.42000   -119.00000
12    272.12000    -97.68000   -119.00000
12    293.24000   -135.44000   -119.00000
12    284.79000   -121.11000   -119.00000
12    250.02000   -166.04000   -119.00000
12    245.15000   -179.71000   -119.00000
12    212.01000   -222.03000   -119.00000
12    222.73000   -248.72000   -119.00000
12    240.93000   -242.53000   -119.00000
12    202.26000   -176.45000   -119.00000
12    193.81000   -164.41000   -119.00000
12    212.98000   -154.97000   -119.00000
12    212.33000   -166.36000   -119.00000
12    201.61000   -155.95000   -119.00000
12    214.93000    -60.57000   -119.00000
12    225.33000    -56.66000   -119.00000
12    232.80000    -57.96000   -119.00000
12    238.00000    -61.54000   -119.00000
12    333.53000   -151.71000   -122.00000
12    326.06000   -158.87000   -122.00000
12    322.48000   -148.46000   -122.00000
12    309.49000   -162.13000   -122.00000
12    321.83000   -168.64000   -122.00000
12    321.83000   -184.92000   -122.00000
12    332.88000   -169.29000   -122.00000
12    305.26000    -84.01000   -122.00000
12    148.97000    -92.14000   -125.00000
12    157.09000    -90.19000   -125.00000
12    159.37000    -81.73000   -125.00000
12    238.65000   -236.67000   -132.00000
12    328.66000   -160.83000   -132.00000
12    333.53000   -150.09000   -132.00000
12    307.54000   -143.90000   -132.00000
12    288.04000   -136.09000   -132.00000
12    293.89000   -105.49000   -132.00000
12    301.36000    -88.89000   -132.00000
12    298.44000    -72.94000   -132.00000
12    225.65000    -64.15000   -132.00000
12    235.40000    -56.66000   -132.00000
12    225.65000    -49.83000   -132.00000
12    151.89000   -117.53000   -132.00000
12    133.70000   -136.74000   -132.00000
12    130.45000   -139.67000   -132.00000
12    182.76000   -162.13000   -132.00000
12    203.56000   -158.55000   -132.00000
12    208.11000   -152.69000   -132.00000
12    203.56000   -204.45000   -132.00000
12    233.13000   -221.05000   -132.00000
12    224.03000   -231.14000   -132.00000
12    287.07000    -95.07000   -137.00000
12    273.42000    -96.70000   -137.00000
12    285.77000    -78.15000   -137.00000
12    271.80000    -48.52000   -137.00000
12    334.51000   -139.67000   -137.00000
12    350.75000   -142.60000   -137.00000
12    287.72000   -117.21000   -140.00000
12    305.59000   -130.55000   -140.00000
12    324.43000   -132.18000   -140.00000
12    319.24000   -149.76000   -140.00000
12    327.68000   -153.34000   -140.00000
12    323.78000   -172.55000   -140.00000
12    323.46000   -186.54000   -140.00000
12    281.54000   -231.47000   -140.00000
12    267.57000   -232.77000   -140.00000
12    239.95000   -235.70000   -140.00000
12    219.81000   -228.86000   -140.00000
12    218.51000   -223.98000   -140.00000
12    210.71000   -213.56000   -140.00000
12    150.92000   -114.60000   -140.00000
12    233.78000    -54.71000   -140.00000
12    289.99000   -132.51000   -143.00000
12    291.29000   -141.62000   -143.00000
12    259.45000   -152.36000   -143.00000
12    265.62000   -167.34000   -143.00000
12    245.48000   -175.48000   -143.00000
12    338.41000   -145.53000   -147.00000
12    274.39000    -87.26000   -147.00000
12    291.62000    -76.84000   -147.00000
12    300.71000    -88.56000   -147.00000
12    269.20000    -62.85000   -147.00000
12    240.93000    -43.97000   -147.00000
12    219.16000   -183.94000   -147.00000
12    232.48000   -182.64000   -147.00000
12    254.57000   -178.41000   -147.00000
12    163.92000   -108.09000   -147.00000
12    158.07000    -80.42000   -147.00000
12    309.16000   -103.86000   -147.00000
12    304.61000   -197.94000   -147.00000
12    247.10000   -218.45000   -147.00000
12    221.43000   -209.33000   -147.00000
12    184.06000   -211.61000   -147.00000
12    298.44000   -138.69000   -152.00000
12    294.22000   -128.93000   -152.00000
12    286.09000   -108.42000   -152.00000
12    317.29000   -153.67000   -152.00000
12    329.31000   -150.41000   -152.00000
12    323.13000   -164.41000   -152.00000
12    260.42000   -102.23000   -156.00000
12    275.04000    -90.84000   -156.00000
12    236.38000    -48.20000   -156.00000
12    245.48000    -44.29000   -156.00000
12    296.17000   -159.20000   -156.00000
12    336.78000   -145.85000   -156.00000
12    329.31000   -166.36000   -156.00000
12    309.16000   -187.85000   -156.00000
12    158.07000    -60.89000   -127.00000
12    162.62000    -70.98000   -127.00000
12    148.64000    -73.26000   -127.00000
12    136.62000   -131.21000   -127.00000
12    283.82000   -221.38000    -42.00000
12    291.29000    -86.61000     -8.00000
12    311.76000    -84.33000     -8.00000
12    311.11000    -70.01000     -8.00000
12    308.84000    -60.57000     -8.00000
12    321.19000    -76.52000     -8.00000
12    327.03000    -84.33000     -8.00000
12    328.98000    -62.52000     -8.00000
12    332.23000    -60.24000     -8.00000
12    326.06000   -106.79000     -8.00000
12    312.09000   -103.21000     -8.00000
12    325.08000    -99.96000     -8.00000
12    315.01000    -94.10000     -8.00000
12    325.73000    -90.19000     -8.00000
12    335.16000   -123.39000     -8.00000
12    315.34000   -112.65000     -8.00000
12    340.68000    -79.12000     -8.00000
12    354.33000   -114.60000     -8.00000
12    344.91000   -125.02000     -8.00000
12    295.84000   -108.42000     -8.00000
12    313.24000    -86.43000    -50.00000
12    313.56000    -75.03000    -50.00000
12    303.81000    -83.17000    -50.00000
12    321.69000    -86.10000    -50.00000
12    329.16000    -72.43000    -50.00000
12    332.41000    -60.06000    -50.00000
12    317.79000   -107.58000    -50.00000
12    294.72000    -84.47000    -50.00000
12    305.44000   -104.65000    -50.00000
12    323.96000    -90.66000    -50.00000
12    333.38000    -78.94000    -50.00000
12    335.01000    -70.80000    -50.00000
12    323.31000   -113.12000    -44.00000
12    335.33000   -125.16000    -44.00000
12    316.16000    -61.69000    -44.00000
12    302.51000    -71.78000    -44.00000
12    296.99000    -94.89000    -44.00000
12    312.26000    -97.17000    -44.00000
12    318.76000    -74.38000    -44.00000
12    325.26000    -82.85000    -42.00000
12    329.48000    -78.94000    -42.00000
12    329.81000    -59.41000    -42.00000
12    335.01000    -60.71000    -42.00000
12    299.27000    -89.68000    -42.00000
12    301.86000    -77.64000    -42.00000
12    306.41000    -75.03000    -42.00000
12    312.91000    -84.47000    -42.00000
12    309.99000    -86.43000    -42.00000
12    311.94000    -58.76000    -35.00000
12    326.88000    -70.48000    -35.00000
12    299.92000    -69.82000    -35.00000
12    317.46000    -71.78000    -35.00000
12    336.31000    -69.50000    -35.00000
12    326.88000   -119.63000    -35.00000
12    335.98000   -125.16000    -35.00000
12    321.69000   -126.14000    -35.00000
12    293.09000    -92.61000    -33.00000
12    302.51000    -85.45000    -33.00000
12    312.91000    -90.33000    -33.00000
12    312.59000    -80.89000    -33.00000
12    320.39000    -86.10000    -33.00000
12    326.88000    -77.31000    -33.00000
12    327.53000    -85.77000    -33.00000
12    331.43000    -60.71000    -33.00000
12    340.21000    -59.41000    -33.00000
12    322.01000    -96.19000    -33.00000
12    289.52000   -103.68000    -30.00000
12    312.91000    -62.99000    -26.00000
12    320.39000    -65.92000    -26.00000
12    302.51000    -71.13000    -26.00000
12    289.52000    -64.29000    -26.00000
12    292.77000    -77.96000    -26.00000
12    322.99000   -129.07000    -26.00000
12    326.23000   -121.26000    -26.00000
12    320.06000   -109.54000    -26.00000
12    333.71000    -98.47000    -26.00000
12    292.44000    -94.56000    -24.00000
12    292.44000    -86.75000    -24.00000
12    300.24000    -93.59000    -24.00000
12    304.14000    -83.50000    -24.00000
12    309.01000    -97.49000    -24.00000
12    313.89000    -90.01000    -24.00000
12    325.58000    -84.47000    -24.00000
12    311.29000    -74.06000    -24.00000
12    323.31000    -75.03000    -24.00000
12    323.31000    -61.36000    -24.00000
12    331.11000    -56.48000    -24.00000
12    335.98000    -69.82000    -24.00000
12    334.03000    -76.99000    -24.00000
12    335.01000    -81.87000    -24.00000
12    294.39000   -105.63000    -24.00000
12    307.06000   -111.49000    -24.00000
12    326.56000   -115.40000    -24.00000
12    332.41000   -135.90000    -24.00000
12    320.39000    -97.49000    -24.00000
12    326.56000    -94.56000    -24.00000
12    322.34000   -103.68000    -24.00000
12    287.57000    -75.36000    -18.00000
12    290.17000    -70.48000    -18.00000
12    292.77000    -60.06000    -18.00000
12    310.64000    -64.29000    -18.00000
12    313.89000    -57.78000    -18.00000
12    293.74000    -91.63000      2.00000
12    300.56000   -103.68000      2.00000
12    309.34000    -93.26000      2.00000
12    317.14000    -99.77000      2.00000
12    321.36000   -102.70000      2.00000
12    328.18000    -92.61000      2.00000
12    317.46000    -79.92000      2.00000
12    307.71000    -86.43000      2.00000
12    315.19000   -114.75000      2.00000
12    324.61000   -114.42000      2.00000
12    324.61000   -106.61000      2.00000
12    335.66000   -117.68000      2.00000
12    355.48000   -113.77000      2.00000
12    345.41000   -128.42000      2.00000
12    288.87000   -112.79000      2.00000
11    223.56000   -173.18000      0.00000
11    213.16000   -173.18000      0.00000
11    205.03000   -167.97000      0.00000
11    170.59000   -143.23000     -4.00000
11    179.69000   -143.55000     -4.00000
11    173.84000   -135.09000     -4.00000
11    220.31000   -147.79000     -4.00000
11    214.13000   -142.25000     -4.00000
11    222.26000   -138.67000     -4.00000
11    206.33000   -201.50000     -4.00000
11    267.42000   -208.98000     -4.00000
11    199.51000   -144.86000     -4.00000
11    190.74000   -143.88000     -4.00000
11    179.69000   -172.85000     -4.00000
11    256.70000   -170.57000     -7.00000
11    272.95000   -208.98000     -7.00000
11    172.22000   -154.62000     -7.00000
11    163.44000   -146.81000    -11.00000
11    185.54000   -136.72000    -11.00000
11    227.13000   -193.03000    -11.00000
11    221.28000   -209.64000    -11.00000
11    209.58000   -169.92000    -11.00000
11    244.35000   -211.91000    -11.00000
11    245.98000   -196.61000    -11.00000
11    238.50000   -194.34000    -11.00000
11    188.79000   -167.97000    -11.00000
11    262.22000   -155.27000    -11.00000
11    302.19000   -211.91000    -11.00000
11    238.83000   -231.12000    -11.00000
11    211.53000   -227.21000    -11.00000
11    179.36000   -168.95000    -12.00000
11    178.71000   -139.00000    -12.00000
11    188.46000   -143.23000    -12.00000
11    200.81000   -142.58000    -12.00000
11    213.48000   -141.93000    -12.00000
11    224.86000   -137.37000    -12.00000
11    172.22000   -153.32000    -18.00000
11    250.20000   -158.85000    -18.00000
11    258.97000   -166.99000    -18.00000
11    247.28000   -167.32000    -18.00000
11    274.57000   -208.01000    -18.00000
11    192.04000   -179.69000    -18.00000
11    183.59000   -176.76000    -18.00000
11    170.27000   -142.90000    -18.00000
11    267.10000   -148.44000    -18.00000
11    216.73000   -157.88000    -18.00000
11    293.74000   -212.24000    -18.00000
11    160.52000   -197.92000    -18.00000
11    242.08000   -205.40000    -19.00000
11    140.70000   -151.69000    -19.00000
11    148.17000   -154.95000    -19.00000
11    162.14000   -152.34000    -19.00000
11    180.66000   -164.71000    -19.00000
11    188.46000   -168.29000    -19.00000
11    151.42000   -180.99000    -19.00000
11    212.18000   -227.21000    -19.00000
11    230.05000   -238.28000    -19.00000
11    235.25000   -195.96000    -19.00000
11    256.05000   -192.38000    -19.00000
11    208.93000   -168.62000    -19.00000
11    226.80000   -165.69000    -19.00000
11    262.87000   -157.23000    -19.00000
11    271.97000   -169.60000    -19.00000
11    192.36000   -213.87000    -19.00000
11    242.08000   -169.60000    -19.00000
11    209.58000   -204.75000    -19.00000
11    184.56000   -131.84000    -19.00000
11    191.06000   -131.84000    -19.00000
11    198.86000   -142.90000    -20.00000
11    204.06000   -142.58000    -20.00000
11    190.09000   -113.61000    -25.00000
11    188.14000   -118.82000    -25.00000
11    198.54000   -116.54000    -25.00000
11    222.58000   -124.35000    -25.00000
11    218.68000   -131.18000    -25.00000
11    226.48000   -129.56000    -25.00000
11    258.00000   -186.85000    -25.00000
11    277.49000   -178.39000    -25.00000
11    188.79000   -228.19000    -25.00000
11    128.67000   -141.60000    -25.00000
11    150.44000   -100.26000    -25.00000
11    228.10000   -156.58000    -25.00000
11    216.08000   -146.81000    -25.00000
11    180.34000   -187.17000    -25.00000
11    193.34000   -170.90000    -25.00000
11    180.66000   -157.23000    -25.00000
11    156.94000   -188.15000    -25.00000
11    157.59000   -114.26000    -26.00000
11    177.74000   -107.10000    -26.00000
11    171.89000   -102.21000    -26.00000
11    169.94000   -109.05000    -26.00000
11    229.73000   -239.58000    -28.00000
11    231.35000   -231.45000    -28.00000
11    152.39000   -179.36000    -28.00000
11    158.57000   -195.31000    -28.00000
11    181.96000   -180.01000    -28.00000
11    184.24000   -167.64000    -28.00000
11    173.52000   -157.23000    -28.00000
11    218.36000   -156.90000    -28.00000
11    213.48000   -161.13000    -28.00000
11    242.40000   -176.76000    -28.00000
11    229.73000   -165.04000    -28.00000
11    237.85000   -163.09000    -28.00000
11    245.98000   -160.81000    -28.00000
11    238.50000   -156.25000    -28.00000
11    293.42000   -161.13000    -28.00000
11    271.32000   -173.50000    -28.00000
11    212.51000   -139.00000    -28.00000
11    162.47000   -150.39000    -28.00000
11    168.32000   -143.23000    -28.00000
11    168.32000   -190.10000    -28.00000
11    267.10000   -258.14000    -28.00000
11    182.61000   -217.12000    -31.00000
11    209.58000   -198.24000    -31.00000
11    193.34000   -185.87000    -31.00000
11    195.61000   -181.64000    -31.00000
11    216.08000   -121.09000    -31.00000
11    207.96000   -234.38000    -31.00000
11    295.04000   -152.34000    -31.00000
11    212.51000   -104.17000    -32.00000
11    176.11000   -145.18000    -32.00000
11    227.45000   -138.02000    -32.00000
11    184.24000   -157.23000    -33.00000
11    133.55000   -147.79000    -33.00000
11    151.42000   -100.26000    -33.00000
11    252.15000   -170.90000    -33.00000
11    274.25000   -181.32000    -33.00000
11    180.66000   -185.22000    -33.00000
11    198.21000   -171.55000    -33.00000
11    203.08000   -190.43000    -33.00000
11    190.41000   -227.21000    -33.00000
11    219.33000   -146.16000    -33.00000
11    229.40000   -119.79000    -33.00000
11    261.25000   -247.72000    -33.00000
11    249.23000   -225.91000    -33.00000
11    183.59000   -231.12000    -33.00000
11    226.15000   -154.30000    -33.00000
11    166.69000   -113.61000    -34.00000
11    181.31000   -103.84000    -34.00000
11    259.95000   -123.37000    -34.00000
11    239.48000   -173.18000    -34.00000
11    159.54000   -146.48000    -38.00000
11    162.47000   -162.43000    -38.00000
11    148.17000   -173.18000    -38.00000
11    148.50000   -181.97000    -38.00000
11    156.94000   -188.80000    -38.00000
11    214.78000   -176.11000    -38.00000
11    223.56000   -159.51000    -38.00000
11    237.20000   -153.32000    -38.00000
11    214.46000   -130.53000    -38.00000
11    262.87000   -163.41000    -38.00000
11    314.86000   -214.84000    -38.00000
11    268.40000   -255.21000    -38.00000
11    206.33000   -208.98000    -38.00000
11    169.62000   -196.94000    -38.00000
11    158.57000   -217.45000    -38.00000
11    189.11000   -146.16000    -38.00000
11    200.81000   -141.60000    -38.00000
11    171.57000   -149.09000    -40.00000
11    178.06000   -145.51000    -40.00000
11    138.75000   -136.07000    -40.00000
11    136.15000   -101.56000    -40.00000
11    184.24000    -89.19000    -40.00000
11    190.74000    -87.24000    -40.00000
11    193.34000   -110.68000    -40.00000
11    206.01000   -110.35000    -40.00000
11    190.74000   -206.71000    -40.00000
11    177.09000   -236.65000    -40.00000
11    193.66000   -236.33000    -40.00000
11    186.19000   -196.29000    -40.00000
11    195.61000   -189.13000    -40.00000
11    204.71000   -162.43000    -40.00000
11    210.56000   -155.60000    -40.00000
11    202.43000   -148.44000    -40.00000
11    292.12000   -155.92000    -40.00000
11    298.94000   -152.67000    -40.00000
11    280.74000   -144.86000    -40.00000
11    281.39000   -131.18000    -40.00000
11    290.17000   -131.84000    -40.00000
11    264.82000   -119.79000    -40.00000
11    251.17000   -114.91000    -40.00000
11    240.45000   -121.74000    -40.00000
11    280.74000   -200.85000    -40.00000
11    295.04000   -168.62000    -40.00000
11    309.66000   -168.95000    -40.00000
11    225.18000   -141.93000    -40.00000
11    220.31000   -211.26000    -40.00000
11    135.17000   -152.67000    -43.00000
11    126.07000   -143.88000    -43.00000
11    245.33000   -223.63000    -43.00000
11    257.02000   -260.74000    -45.00000
11    273.92000   -184.24000    -45.00000
11    270.67000   -139.32000    -45.00000
11    275.22000   -123.05000    -45.00000
11    231.35000   -172.20000    -45.00000
11    240.78000   -172.20000    -45.00000
11    237.85000   -160.48000    -45.00000
11    244.35000   -162.43000    -45.00000
11    242.08000   -152.67000    -45.00000
11    184.89000   -153.97000    -45.00000
11    176.44000   -101.24000    -46.00000
11    145.25000   -103.19000    -46.00000
11    136.47000   -109.05000    -46.00000
11    155.32000   -150.39000    -46.00000
11    148.50000   -141.93000    -46.00000
11    160.19000   -162.43000    -46.00000
11    162.14000   -203.45000    -46.00000
11    137.77000   -198.24000    -46.00000
11    146.55000   -202.80000    -46.00000
11    155.32000   -207.03000    -46.00000
11    162.47000   -213.54000    -46.00000
11    298.62000   -260.09000    -44.00000
11    278.47000   -218.10000    -44.00000
11    291.14000   -221.35000    -44.00000
11    227.13000   -196.61000    -44.00000
11    216.73000   -188.15000    -44.00000
11    202.76000   -159.83000    -46.00000
11    207.31000   -178.71000    -46.00000
11    216.41000   -179.04000    -46.00000
11    265.80000   -155.92000    -46.00000
11    227.45000   -206.38000    -46.00000
11    202.76000   -218.42000    -46.00000
11    178.06000   -107.10000    -45.00000
11    265.15000   -195.64000    -46.00000
11    311.94000   -213.87000    -46.00000
11    196.26000   -156.25000    -46.00000
11    185.21000   -181.64000    -46.00000
11    267.75000   -254.88000    -46.00000
11    235.25000   -104.17000    -46.00000
11    244.03000    -95.05000    -46.00000
11    199.51000    -84.96000    -46.00000
11    188.46000   -234.70000    -48.00000
11    295.04000   -159.51000    -48.00000
11    290.17000   -152.02000    -48.00000
11    286.92000   -133.79000    -48.00000
11    285.29000   -122.07000    -48.00000
11    279.44000   -129.23000    -48.00000
11    267.75000   -118.82000    -48.00000
11    248.90000   -114.58000    -48.00000
11    246.63000   -121.42000    -48.00000
11    208.61000    -95.05000    -48.00000
11    181.96000    -89.52000    -48.00000
11    191.39000    -76.82000    -48.00000
11    211.21000    -84.31000    -48.00000
11    141.35000   -136.07000    -48.00000
11    171.24000   -152.02000    -48.00000
11    173.84000   -145.51000    -48.00000
11    294.07000   -167.32000    -48.00000
11    304.46000   -168.95000    -48.00000
11    198.21000   -223.63000    -48.00000
11    137.45000    -98.31000    -48.00000
11    219.66000    -85.61000    -48.00000
11    312.59000   -165.04000    -48.00000
11    193.99000   -234.05000    -48.00000
11    219.33000   -159.18000    -48.00000
11    190.41000    -88.54000    -48.00000
11    204.06000   -149.09000    -48.00000
11    238.18000   -250.98000    -48.00000
11    242.40000   -230.14000    -48.00000
11    226.15000   -217.45000    -48.00000
11    153.69000    -88.22000    -50.00000
11    159.22000    -90.82000    -50.00000
11    192.69000   -200.85000    -50.00000
11    302.51000   -130.86000    -50.00000
11    299.59000   -127.28000    -50.00000
11    203.73000    -91.80000    -50.00000
11    247.60000    -84.31000    -52.00000
11    243.38000    -77.47000    -52.00000
11    129.00000   -108.72000    -52.00000
11    132.90000   -151.69000    -52.00000
11    228.75000   -163.41000    -52.00000
11    274.89000   -142.25000    -52.00000
11    265.80000   -170.25000    -52.00000
11    173.84000   -135.74000    -52.00000
11    154.34000   -137.70000    -52.00000
11    161.82000   -139.97000    -52.00000
11    289.19000   -224.28000    -52.00000
11    279.77000   -213.22000    -52.00000
11    290.49000   -212.89000    -52.00000
11    168.97000    -94.40000    -52.00000
11    183.91000   -149.41000    -53.00000
11    190.09000   -163.74000    -53.00000
11    235.58000   -154.62000    -53.00000
11    249.55000   -222.01000    -53.00000
11    262.87000   -231.45000    -53.00000
11    199.19000   -243.49000    -53.00000
11    145.25000   -112.30000    -58.00000
11    145.25000    -92.45000    -58.00000
11    154.99000    -87.24000    -58.00000
11    170.59000    -80.08000    -58.00000
11    178.39000    -83.33000    -58.00000
11    203.41000    -97.01000    -58.00000
11    211.21000    -81.71000    -58.00000
11    222.26000    -81.05000    -58.00000
11    238.83000    -86.26000    -58.00000
11    199.51000   -125.33000    -58.00000
11    192.04000   -115.89000    -58.00000
11    215.76000   -147.46000    -58.00000
11    205.68000   -154.30000    -58.00000
11    170.92000   -144.53000    -58.00000
11    160.84000   -157.23000    -58.00000
11    143.95000   -169.92000    -58.00000
11    157.27000   -189.78000    -58.00000
11    149.47000   -199.54000    -58.00000
11    155.64000   -205.40000    -58.00000
11    156.62000   -194.01000    -58.00000
11    166.37000   -199.54000    -58.00000
11    169.62000   -205.73000    -58.00000
11    205.36000   -241.86000    -58.00000
11    236.55000   -238.61000    -58.00000
11    240.78000   -229.17000    -58.00000
11    325.26000   -172.85000    -58.00000
11    184.89000   -176.43000    -58.00000
11    166.04000   -167.97000    -58.00000
11    255.72000   -261.72000    -58.00000
11    286.27000   -125.98000    -58.00000
11    288.22000   -114.58000    -58.00000
11    296.34000   -119.47000    -58.00000
11    301.21000   -126.30000    -58.00000
11    292.77000   -103.52000    -58.00000
11    192.69000   -234.05000    -58.00000
11    189.44000   -226.56000    -58.00000
11    206.01000    -70.96000    -59.00000
11    215.76000    -90.17000    -59.00000
11    175.79000   -207.03000    -59.00000
11    181.96000   -206.05000    -59.00000
11    202.11000   -204.43000    -59.00000
11    214.46000   -207.68000    -59.00000
11    206.98000   -230.79000    -59.00000
11    246.63000    -85.61000    -60.00000
11    240.78000    -77.47000    -60.00000
11    136.15000   -177.73000    -60.00000
11    119.58000   -169.27000    -60.00000
11    145.25000   -145.83000    -60.00000
11    140.05000   -138.02000    -60.00000
11    147.85000   -135.74000    -60.00000
11    155.97000   -138.35000    -60.00000
11    128.67000   -103.52000    -60.00000
11    174.82000   -152.02000    -60.00000
11    176.44000   -159.83000    -60.00000
11    174.17000   -163.41000    -60.00000
11    226.80000   -165.69000    -60.00000
11    273.92000   -143.23000    -60.00000
11    226.80000   -232.75000    -60.00000
11    182.94000    -44.60000    -64.00000
11    198.54000    -45.25000    -64.00000
11    190.74000   -146.48000    -64.00000
11    191.06000   -159.51000    -64.00000
11    193.99000   -241.21000    -64.00000
11    248.58000    -95.70000    -65.00000
11    168.97000    -87.24000    -65.00000
11    164.42000    -91.80000    -65.00000
11    218.03000   -224.93000    -65.00000
11    287.24000    -99.93000    -65.00000
11    272.95000   -109.05000    -65.00000
11    221.61000   -133.14000    -65.00000
11    233.30000   -133.79000    -65.00000
11    245.98000   -258.14000    -67.00000
11    265.80000   -258.46000    -67.00000
11    158.24000   -197.92000    -67.00000
11    172.54000   -181.32000    -67.00000
11    187.81000   -165.69000    -67.00000
11    217.38000    -97.98000    -68.00000
11    228.10000    -95.05000    -68.00000
11    169.94000    -66.41000    -71.00000
11    337.93000   -226.89000    -72.00000
11    205.36000   -147.79000    -74.00000
11    136.47000    -94.73000    -65.00000
11    282.69000   -260.09000    -67.00000
11    249.88000   -259.44000    -67.00000
11    248.58000   -245.44000    -67.00000
11    236.23000   -235.35000    -67.00000
11    232.98000   -245.44000    -67.00000
11    177.09000   -209.96000    -67.00000
11    153.69000   -156.25000    -67.00000
11    205.36000    -95.38000    -67.00000
11    205.68000    -91.80000    -67.00000
11    206.98000    -84.96000    -67.00000
11    212.83000    -87.57000    -67.00000
11    219.01000    -83.66000    -67.00000
11    219.33000    -77.15000    -67.00000
11    296.67000   -118.49000    -67.00000
11    179.69000    -85.94000    -67.00000
11    174.17000    -90.49000    -67.00000
11    204.71000    -81.05000    -67.00000
11    207.96000    -78.13000    -67.00000
11    262.87000   -186.85000    -67.00000
11    191.39000   -234.70000    -67.00000
11    299.59000   -128.91000    -67.00000
11    254.10000    -96.68000    -67.00000
11    249.88000    -74.87000    -67.00000
11    202.11000   -240.56000    -67.00000
11    254.75000   -262.37000    -66.00000
11    133.22000   -188.15000    -72.00000
11    129.97000   -176.43000    -72.00000
11    127.70000   -163.74000    -72.00000
11    137.45000   -171.22000    -72.00000
11    179.69000   -225.26000    -72.00000
11    155.32000   -114.58000    -72.00000
11    284.32000   -173.50000    -72.00000
11    242.40000    -73.24000    -73.00000
11    232.65000    -75.85000    -73.00000
11    229.73000    -80.40000    -73.00000
11    220.31000    -49.15000    -73.00000
11    281.39000   -109.70000    -73.00000
11    245.98000   -119.79000    -73.00000
11    239.80000   -127.93000    -73.00000
11    237.85000   -140.30000    -73.00000
11    243.70000   -130.21000    -73.00000
11    249.88000   -133.79000    -73.00000
11    295.69000   -173.50000    -73.00000
11    289.19000   -163.09000    -73.00000
11    315.51000   -111.33000    -73.00000
11    174.82000   -144.53000    -73.00000
11    177.74000   -139.97000    -73.00000
11    180.01000   -134.77000    -73.00000
11    254.10000   -239.91000    -73.00000
11    269.05000   -241.54000    -73.00000
11    270.02000   -237.30000    -73.00000
11    194.31000    -44.27000    -73.00000
11    153.37000    -69.66000    -75.00000
11    136.47000   -145.83000    -75.00000
11    155.32000   -162.76000    -75.00000
11    197.56000    -94.08000    -75.00000
11    252.80000    -95.38000    -75.00000
11    239.48000   -239.26000    -75.00000
11    243.70000   -256.84000    -75.00000
11    252.47000   -257.81000    -75.00000
11    264.17000   -258.46000    -75.00000
11    284.97000   -258.79000    -75.00000
11    192.69000   -240.23000    -75.00000
11    296.34000   -124.02000    -75.00000
11    211.21000    -93.42000    -75.00000
11    214.46000    -83.66000    -75.00000
11    222.26000    -81.05000    -75.00000
11    210.23000    -80.40000    -75.00000
11    273.27000    -77.80000    -76.00000
11    176.44000    -88.87000    -76.00000
11    249.55000   -183.27000    -76.00000
11    205.03000   -138.67000    -76.00000
11    227.78000   -144.53000    -76.00000
11    175.46000   -210.29000    -75.00000
11    178.39000    -58.27000    -76.00000
11    166.37000   -169.27000    -76.00000
11    212.83000   -227.86000    -79.00000
11    133.55000   -187.50000    -82.00000
11    128.35000   -179.69000    -82.00000
11    235.25000    -88.22000    -82.00000
11    231.03000    -77.80000    -82.00000
11    239.15000    -71.61000    -82.00000
11    246.63000    -71.61000    -82.00000
11    225.18000    -49.80000    -82.00000
11    196.91000    -41.99000    -82.00000
11    182.94000    -51.43000    -82.00000
11    234.60000   -134.44000    -82.00000
11    242.40000   -123.37000    -82.00000
11    286.92000   -104.17000    -82.00000
11    293.09000   -161.78000    -82.00000
11    281.07000   -176.43000    -82.00000
11    320.71000   -198.57000    -82.00000
11    334.36000   -225.91000    -82.00000
11    252.80000   -245.77000    -82.00000
11    208.28000   -204.10000    -82.00000
11    237.85000   -198.89000    -82.00000
11    158.57000   -192.71000    -82.00000
11    289.19000   -115.89000    -82.00000
11    314.54000   -111.98000    -82.00000
11    177.09000   -147.79000    -82.00000
11    177.09000   -137.04000    -82.00000
11    188.79000   -138.67000    -82.00000
11    175.79000   -114.58000    -82.00000
11    220.31000    -70.96000    -86.00000
11    147.20000    -67.71000    -86.00000
11    272.30000    -79.43000    -86.00000
11    252.47000    -85.29000    -86.00000
11    244.03000    -92.77000    -86.00000
11    251.50000    -95.38000    -86.00000
11    293.09000   -122.40000    -86.00000
11    305.44000   -128.26000    -86.00000
11    284.64000   -146.81000    -86.00000
11    310.96000   -156.90000    -86.00000
11    319.74000   -145.18000    -86.00000
11    238.50000   -241.54000    -86.00000
11    246.63000   -258.46000    -86.00000
11    191.71000   -240.23000    -86.00000
11    152.39000   -207.36000    -86.00000
11    147.52000   -170.57000    -86.00000
11    156.29000   -142.58000    -86.00000
11    154.34000   -155.27000    -86.00000
11    208.28000   -143.88000    -86.00000
11    201.78000   -134.77000    -86.00000
11    178.71000    -97.01000    -86.00000
11    203.08000    -95.70000    -86.00000
11    206.98000   -229.82000    -88.00000
11    217.06000   -231.77000    -88.00000
11    220.31000   -224.28000    -88.00000
11    179.04000    -44.92000    -92.00000
11    192.69000    -46.22000    -92.00000
11    213.81000    -47.20000    -92.00000
11    220.31000    -49.15000    -92.00000
11    207.96000    -47.85000    -92.00000
11    144.60000   -149.09000    -92.00000
11    186.19000   -139.00000    -92.00000
11    167.02000   -124.35000    -92.00000
11    159.54000   -110.03000    -92.00000
11    174.82000   -106.45000    -92.00000
11    180.66000   -113.28000    -92.00000
11    227.78000    -82.03000    -92.00000
11    229.73000    -76.82000    -92.00000
11    234.60000   -130.53000    -92.00000
11    245.98000   -122.07000    -92.00000
11    315.51000   -108.07000    -92.00000
11    168.64000   -199.22000    -92.00000
11    164.74000   -189.45000    -92.00000
11    138.42000   -181.64000    -92.00000
11    257.02000   -258.79000    -92.00000
11    256.37000   -250.65000    -92.00000
11    249.55000   -242.84000    -92.00000
11    240.78000    -69.99000    -92.00000
11    239.80000   -201.82000    -92.00000
11    192.69000   -194.01000    -92.00000
11    193.66000   -229.82000    -93.00000
11    285.62000   -105.79000    -93.00000
11    161.49000   -153.32000    -93.00000
11    220.63000    -63.15000    -94.00000
11    154.02000    -80.40000    -94.00000
11    179.69000    -91.15000    -94.00000
11    199.84000    -93.10000    -94.00000
11    224.53000    -96.03000    -94.00000
11    244.35000    -93.10000    -94.00000
11    254.42000    -84.31000    -94.00000
11    310.31000   -127.93000    -94.00000
11    304.46000   -122.72000    -94.00000
11    319.74000   -113.28000    -94.00000
11    290.82000   -144.53000    -94.00000
11    302.84000   -137.70000    -94.00000
11    322.99000   -139.32000    -94.00000
11    323.96000   -143.55000    -94.00000
11    155.64000   -210.61000    -94.00000
11    182.29000   -216.80000    -94.00000
11    187.49000   -237.63000    -94.00000
11    225.18000   -214.52000    -94.00000
11    193.34000   -133.46000    -94.00000
11    205.68000   -140.95000    -94.00000
11    219.98000   -152.02000    -94.00000
11    193.99000   -167.64000    -94.00000
11    252.80000    -99.28000    -94.00000
11    158.24000    -61.85000    -94.00000
11    242.08000    -53.06000    -94.00000
11    216.08000    -43.29000    -94.00000
11    138.42000   -140.95000    -95.00000
11    154.99000   -141.60000    -95.00000
11    164.09000   -147.14000    -95.00000
11    183.59000   -125.65000    -81.00000
11    180.99000   -109.05000    -81.00000
11    227.45000    -85.29000   -100.00000
11    232.33000    -75.20000   -100.00000
11    238.83000    -83.98000   -100.00000
11    182.61000    -48.18000   -100.00000
11    163.77000   -120.77000   -100.00000
11    183.59000   -107.10000   -100.00000
11    180.01000   -120.12000   -100.00000
11    161.17000   -105.14000   -100.00000
11    140.70000   -120.44000   -100.00000
11    165.39000   -186.20000   -100.00000
11    164.42000   -199.54000   -100.00000
11    194.64000   -194.01000   -100.00000
11    221.93000   -199.22000   -100.00000
11    224.21000   -204.43000   -100.00000
11    217.06000   -228.52000   -100.00000
11    251.82000   -236.33000   -100.00000
11    252.15000   -247.72000   -100.00000
11    138.42000   -180.99000   -100.00000
11    232.33000   -135.09000   -100.00000
11    243.70000   -126.95000   -100.00000
11    247.28000   -116.86000   -100.00000
11    245.00000    -68.36000   -101.00000
11    255.72000    -65.10000   -101.00000
11    157.92000    -86.26000   -101.00000
11    287.89000   -111.00000   -101.00000
11    303.16000   -109.70000   -101.00000
11    168.64000   -154.30000   -101.00000
11    188.46000   -143.55000   -101.00000
11    252.47000    -52.41000   -102.00000
11    253.77000    -81.71000   -102.00000
11    209.58000    -41.67000   -102.00000
11    217.06000    -41.67000   -102.00000
11    156.29000    -61.52000   -102.00000
11    145.90000    -73.57000   -102.00000
11    178.39000   -210.61000   -102.00000
11    185.21000   -232.75000   -102.00000
11    224.21000   -229.17000   -102.00000
11    214.78000   -235.68000   -102.00000
11    151.42000   -202.15000   -102.00000
11    182.94000   -160.81000   -102.00000
11    195.94000   -148.76000   -102.00000
11    203.08000   -142.25000   -102.00000
11    224.53000   -159.51000   -102.00000
11    251.82000   -101.24000   -102.00000
11    182.94000    -91.80000   -102.00000
11    187.16000    -83.98000   -102.00000
11    164.74000   -176.43000   -106.00000
11    165.39000   -148.44000   -106.00000
11    306.09000   -125.00000   -106.00000
11    310.64000   -114.91000   -106.00000
11    154.34000    -93.42000   -109.00000
11    161.17000    -84.96000   -109.00000
11    165.07000    -89.52000   -109.00000
11    186.51000    -73.57000   -109.00000
11    184.89000    -65.43000   -109.00000
11    212.51000    -91.15000   -109.00000
11    229.08000    -84.96000   -109.00000
11    237.20000    -86.59000   -109.00000
11    241.43000    -74.54000   -109.00000
11    245.65000    -68.03000   -109.00000
11    186.84000    -42.97000   -109.00000
11    259.30000   -255.53000   -109.00000
11    257.02000   -247.07000   -109.00000
11    248.58000   -227.54000   -109.00000
11    189.11000   -188.15000   -109.00000
11    186.51000   -201.82000   -109.00000
11    221.28000   -202.80000   -109.00000
11    228.43000   -214.19000   -109.00000
11    160.52000   -186.85000   -109.00000
11    153.04000   -149.74000   -109.00000
11    162.79000   -123.37000   -109.00000
11    173.19000   -117.51000   -109.00000
11    180.66000   -123.37000   -109.00000
11    185.21000   -133.79000   -109.00000
11    197.24000   -135.09000   -109.00000
11    189.76000   -146.48000   -109.00000
11    218.68000   -153.65000   -109.00000
11    236.55000   -138.67000   -109.00000
11    252.15000   -128.91000   -109.00000
11    246.95000   -115.56000   -109.00000
11    255.22000    -54.71000   -110.00000
11    239.95000    -54.71000   -110.00000
11    214.93000    -40.06000   -110.00000
11    160.02000    -58.61000   -110.00000
11    148.32000    -73.59000   -110.00000
11    143.12000    -77.82000   -110.00000
11    182.44000    -95.40000   -110.00000
11    180.81000   -115.26000   -110.00000
11    151.57000   -140.65000   -110.00000
11    201.61000   -121.77000   -110.00000
11    221.43000   -108.09000   -110.00000
11    223.05000   -230.49000   -111.00000
11    151.89000   -206.40000   -111.00000
11    222.73000    -69.36000   -111.00000
11    225.33000    -79.77000   -111.00000
11    218.51000    -82.05000   -111.00000
11    234.75000    -78.15000   -111.00000
11    324.76000   -128.93000   -111.00000
11    328.33000   -136.74000   -111.00000
11    307.21000   -134.14000   -111.00000
11    240.28000   -187.85000   -112.00000
11    210.38000   -235.37000   -112.00000
11    167.17000   -116.56000   -111.00000
11    161.32000   -150.74000   -116.00000
11    299.74000   -119.81000   -119.00000
11    302.01000   -131.86000   -119.00000
11    325.41000   -127.30000   -119.00000
11    235.73000    -82.70000   -119.00000
11    217.53000    -70.33000   -119.00000
11    242.23000    -68.38000   -119.00000
11    252.30000    -59.92000   -119.00000
11    247.10000    -50.15000   -119.00000
11    263.02000    -57.31000   -119.00000
11    219.48000    -36.48000   -119.00000
11    146.37000    -80.10000   -119.00000
11    150.59000    -72.61000   -119.00000
11    180.49000    -59.92000   -119.00000
11    154.17000   -101.91000   -119.00000
11    175.29000    -82.38000   -119.00000
11    184.71000    -82.05000   -119.00000
11    180.49000    -91.82000   -119.00000
11    170.42000   -117.86000   -119.00000
11    164.57000   -130.88000   -119.00000
11    149.94000   -135.76000   -119.00000
11    193.49000   -140.65000   -119.00000
11    200.31000   -121.77000   -119.00000
11    212.98000   -107.77000   -119.00000
11    233.45000   -139.67000   -119.00000
11    238.98000   -149.11000   -119.00000
11    169.77000   -189.80000   -119.00000
11    161.97000   -184.27000   -119.00000
11    147.99000   -198.91000   -119.00000
11    192.51000   -189.80000   -119.00000
11    228.90000   -200.22000   -119.00000
11    225.98000   -211.28000   -119.00000
11    239.63000   -206.73000   -119.00000
11    246.45000   -215.52000   -119.00000
11    252.95000   -232.12000   -119.00000
11    256.85000   -249.37000   -119.00000
11    254.57000   -255.23000   -119.00000
11    141.50000   -120.14000   -119.00000
11    226.95000    -86.61000   -119.00000
11    222.73000   -108.09000   -119.00000
11    176.59000    -83.68000   -132.00000
11    168.79000    -85.31000   -132.00000
11    160.67000    -91.82000   -132.00000
11    160.34000   -101.26000   -132.00000
11    178.21000    -92.47000   -132.00000
11    176.91000   -107.77000   -132.00000
11    175.61000    -68.38000   -132.00000
11    215.58000    -68.71000   -132.00000
11    230.20000    -80.42000   -132.00000
11    235.40000    -91.82000   -132.00000
11    242.55000    -93.77000   -132.00000
11    246.78000    -76.19000   -132.00000
11    244.18000    -70.66000   -132.00000
11    254.90000    -58.29000   -132.00000
11    304.61000   -123.39000   -132.00000
11    309.81000   -111.35000   -132.00000
11    265.62000   -143.58000   -132.00000
11    252.62000   -151.39000   -132.00000
11    242.55000   -139.02000   -132.00000
11    223.38000    -88.89000   -132.00000
11    160.02000   -177.43000   -132.00000
11    156.77000   -165.06000   -132.00000
11    173.01000   -164.73000   -132.00000
11    178.86000   -175.48000   -132.00000
11    153.52000   -190.78000   -132.00000
11    193.16000   -224.96000   -132.00000
11    196.74000   -198.59000   -132.00000
11    208.11000   -199.57000   -132.00000
11    199.33000   -190.78000   -132.00000
11    227.28000   -199.57000   -132.00000
11    235.08000   -219.10000   -132.00000
11    230.53000   -230.49000   -132.00000
11    240.93000   -228.54000   -132.00000
11    244.18000   -219.10000   -132.00000
11    266.92000   -223.98000   -132.00000
11    260.10000   -246.11000   -132.00000
11    249.37000    -44.62000   -137.00000
11    225.98000    -48.52000   -137.00000
11    235.40000   -204.12000   -137.00000
11    244.50000   -213.56000   -137.00000
11    271.15000   -190.12000   -137.00000
11    296.82000   -214.21000   -137.00000
11    250.02000   -231.79000   -137.00000
11    195.44000   -141.95000   -139.00000
11    186.01000   -135.44000   -139.00000
11    166.19000   -134.46000   -139.00000
11    166.19000   -125.02000   -139.00000
11    190.89000   -173.52000   -139.00000
11    258.80000   -122.42000   -139.00000
11    250.67000   -111.67000   -139.00000
11    221.76000    -80.75000   -140.00000
11    213.96000    -69.03000   -140.00000
11    162.29000    -88.56000   -140.00000
11    172.36000    -83.68000   -140.00000
11    151.24000    -95.72000   -140.00000
11    160.02000   -178.08000   -140.00000
11    154.82000   -196.64000   -140.00000
11    191.54000   -218.45000   -140.00000
11    193.49000   -200.87000   -140.00000
11    210.06000   -203.47000   -140.00000
11    233.13000   -200.22000   -140.00000
11    232.48000   -224.96000   -140.00000
11    247.10000   -152.04000   -140.00000
11    261.72000   -142.27000   -140.00000
11    268.55000   -147.16000   -140.00000
11    240.28000    -93.45000   -140.00000
11    214.93000   -127.30000   -140.00000
11    223.38000   -122.74000   -140.00000
11    210.38000   -114.93000   -140.00000
11    246.13000    -76.19000   -140.00000
11    246.45000    -67.73000   -140.00000
11    257.50000    -44.29000   -147.00000
11    221.76000    -46.57000   -147.00000
11    244.83000    -53.73000   -147.00000
11    191.21000   -176.45000   -147.00000
11    259.77000   -121.44000   -147.00000
11    245.48000   -124.70000   -147.00000
11    245.15000   -111.02000   -147.00000
11    314.04000   -136.09000   -147.00000
11    326.71000   -138.37000   -147.00000
11    238.33000   -207.70000   -147.00000
11    270.50000   -191.43000   -147.00000
11    239.63000    -97.35000   -149.00000
11    224.35000    -83.03000   -149.00000
11    222.40000    -74.24000   -149.00000
11    213.31000    -70.01000   -149.00000
11    182.44000   -135.11000   -152.00000
11    185.69000   -122.09000   -152.00000
11    171.07000    -97.35000   -152.00000
11    176.91000    -86.28000   -152.00000
11    214.28000   -116.56000   -152.00000
11    216.23000   -128.93000   -152.00000
11    198.68000   -202.82000   -152.00000
11    195.76000   -221.05000   -152.00000
11    216.56000   -202.17000   -152.00000
11    229.55000   -218.45000   -152.00000
11    228.90000   -160.50000   -152.00000
11    240.93000   -167.01000   -152.00000
11    245.48000    -90.84000   -152.00000
11    256.52000    -70.66000   -152.00000
11    295.69000    -98.80000    -50.00000
11    311.61000   -120.28000    -50.00000
11    341.51000   -102.70000    -50.00000
11    349.95000    -98.80000    -50.00000
11    337.61000   -114.42000    -44.00000
11    349.63000   -112.14000    -44.00000
11    343.78000    -76.99000    -44.00000
11    308.36000   -118.00000    -42.00000
11    335.33000    -90.33000    -42.00000
11    334.03000    -77.31000    -42.00000
11    298.94000   -101.40000    -42.00000
11    339.56000    -98.80000    -39.00000
11    294.39000    -82.19000    -35.00000
11    333.38000    -80.89000    -33.00000
11    334.36000    -90.33000    -33.00000
11    313.24000   -116.37000    -33.00000
11    328.83000   -133.63000    -33.00000
11    338.91000   -105.31000    -33.00000
11    300.89000   -102.05000    -33.00000
11    339.56000   -130.70000    -26.00000
11    315.84000   -125.16000    -26.00000
11    346.71000   -115.07000    -26.00000
11    344.43000   -105.96000    -24.00000
11    317.14000   -121.91000    -18.00000
11    322.34000   -121.91000    -18.00000
11    337.93000   -129.07000    -18.00000
11    313.24000   -131.35000    -18.00000
11    296.67000   -118.98000    -18.00000
11    303.49000    -76.01000    -18.00000
11    344.43000   -112.79000    -17.00000
11    340.86000   -104.98000     -5.00000
11    335.01000    -97.17000     -5.00000
11    322.01000   -121.26000     -5.00000
11    312.59000   -123.54000     -5.00000
11    307.39000   -118.33000     -5.00000
11    292.12000   -119.63000     -5.00000
11    326.56000    -70.15000     -5.00000
11    336.31000    -70.80000     -5.00000
11    339.88000    -67.87000     -5.00000
13    216.41000   -186.52000      0.00000
13    206.01000   -157.88000      0.00000
13    214.46000   -197.59000      0.00000
13    201.78000   -135.74000     -4.00000
13    237.20000   -180.66000     -7.00000
13    172.87000   -163.41000     -7.00000
13    192.04000   -125.65000    -11.00000
13    203.08000   -184.90000    -12.00000
13    208.93000   -158.85000    -12.00000
13    213.48000   -192.06000    -12.00000
13    199.84000   -129.56000    -12.00000
13    209.26000   -133.79000    -12.00000
13    173.84000   -161.78000    -18.00000
13    173.52000   -129.23000    -18.00000
13    173.52000   -120.44000    -18.00000
13    245.00000   -178.39000    -18.00000
13    233.30000   -178.06000    -18.00000
13    233.30000   -220.38000    -18.00000
13    281.07000   -250.33000    -18.00000
13    219.01000   -177.41000    -19.00000
13    231.03000   -183.92000    -19.00000
13    227.13000   -188.15000    -19.00000
13    245.00000   -229.17000    -19.00000
13    255.72000   -122.40000    -18.00000
13    211.53000   -213.54000    -20.00000
13    210.56000   -185.55000    -20.00000
13    203.73000   -180.99000    -20.00000
13    208.28000   -178.39000    -20.00000
13    206.98000   -193.68000    -20.00000
13    204.38000   -153.65000    -20.00000
13    213.48000   -139.00000    -20.00000
13    232.65000   -118.16000    -20.00000
13    203.73000   -130.53000    -25.00000
13    206.33000   -122.72000    -25.00000
13    155.32000   -200.52000    -25.00000
13    240.13000   -228.19000    -28.00000
13    228.43000   -218.75000    -28.00000
13    237.53000   -216.15000    -28.00000
13    221.61000   -207.68000    -28.00000
13    208.93000   -216.80000    -28.00000
13    219.33000   -194.01000    -28.00000
13    228.10000   -185.22000    -28.00000
13    209.58000   -183.92000    -28.00000
13    219.66000   -178.06000    -28.00000
13    231.03000   -177.41000    -28.00000
13    207.31000   -151.69000    -28.00000
13    184.89000   -143.23000    -28.00000
13    187.16000   -129.23000    -28.00000
13    176.11000   -119.47000    -28.00000
13    141.67000   -123.37000    -28.00000
13    174.82000   -170.25000    -28.00000
13    279.77000   -251.95000    -28.00000
13    253.12000   -123.37000    -28.00000
13    232.65000   -111.00000    -28.00000
13    313.89000   -176.43000    -28.00000
13    308.04000   -161.78000    -28.00000
13    183.26000   -114.26000    -28.00000
13    167.67000    -98.63000    -28.00000
13    245.65000   -229.17000    -28.00000
13    206.01000   -128.91000    -34.00000
13    209.58000   -123.37000    -34.00000
13    201.13000   -121.09000    -34.00000
13    196.26000   -119.79000    -34.00000
13    265.47000   -262.70000    -34.00000
13    184.24000   -227.54000    -34.00000
13    187.81000   -140.63000    -38.00000
13    182.29000   -131.84000    -38.00000
13    187.81000   -124.02000    -38.00000
13    185.21000   -114.58000    -38.00000
13    172.54000   -103.19000    -38.00000
13    142.00000   -122.07000    -38.00000
13    173.84000   -160.81000    -38.00000
13    174.82000   -167.64000    -38.00000
13    160.52000   -199.54000    -38.00000
13    206.98000   -180.01000    -38.00000
13    224.86000   -181.64000    -38.00000
13    236.88000   -216.80000    -38.00000
13    315.84000   -175.78000    -38.00000
13    303.49000   -157.88000    -38.00000
13    233.63000   -109.70000    -38.00000
13    213.81000   -139.97000    -38.00000
13    230.38000   -157.23000    -38.00000
13    230.05000   -187.17000    -38.00000
13    170.59000   -123.70000    -40.00000
13    302.84000   -134.77000    -40.00000
13    220.31000   -105.14000    -40.00000
13    206.01000   -236.65000    -40.00000
13    200.16000   -225.26000    -40.00000
13    185.21000   -220.70000    -40.00000
13    192.36000   -216.47000    -40.00000
13    215.43000   -198.89000    -40.00000
13    282.69000   -234.05000    -40.00000
13    133.55000   -129.88000    -46.00000
13    155.64000   -109.38000    -46.00000
13    153.04000    -96.03000    -46.00000
13    186.51000   -121.42000    -46.00000
13    226.15000   -122.72000    -46.00000
13    235.58000   -118.16000    -46.00000
13    208.28000   -135.74000    -46.00000
13    196.91000   -166.99000    -46.00000
13    214.78000   -167.64000    -46.00000
13    230.38000   -187.17000    -46.00000
13    172.22000   -158.85000    -46.00000
13    236.23000   -216.15000    -46.00000
13    210.56000   -240.89000    -46.00000
13    267.75000   -263.67000    -46.00000
13    316.49000   -178.06000    -46.00000
13    305.11000   -157.88000    -46.00000
13    165.39000   -188.48000    -46.00000
13    172.87000   -194.34000    -46.00000
13    149.47000    -84.96000    -45.00000
13    175.46000    -80.08000    -46.00000
13    175.46000    -72.27000    -46.00000
13    188.14000   -217.12000    -48.00000
13    184.24000   -221.35000    -48.00000
13    182.94000   -213.22000    -48.00000
13    189.11000   -208.33000    -48.00000
13    202.43000   -234.38000    -48.00000
13    210.88000   -197.27000    -48.00000
13    211.53000   -201.17000    -48.00000
13    186.84000   -227.54000    -48.00000
13    181.96000   -236.33000    -48.00000
13    168.97000   -122.07000    -48.00000
13    223.88000   -104.49000    -48.00000
13    258.00000   -107.10000    -52.00000
13    159.54000   -122.72000    -52.00000
13    206.33000   -109.70000    -52.00000
13    213.81000   -115.23000    -52.00000
13    225.18000   -146.48000    -52.00000
13    222.91000   -178.06000    -52.00000
13    219.98000   -240.56000    -52.00000
13    289.19000   -230.79000    -52.00000
13    263.52000   -236.33000    -52.00000
13    304.79000   -163.74000    -52.00000
13    130.62000   -140.63000    -52.00000
13    143.30000   -150.07000    -52.00000
13    136.80000   -187.17000    -52.00000
13    165.07000   -129.88000    -52.00000
13    202.76000   -167.64000    -53.00000
13    234.28000   -125.33000    -58.00000
13    225.83000   -114.91000    -58.00000
13    218.68000   -120.12000    -58.00000
13    206.98000   -120.12000    -58.00000
13    201.46000   -113.28000    -58.00000
13    218.68000   -110.03000    -58.00000
13    220.63000   -104.49000    -58.00000
13    149.15000    -83.98000    -58.00000
13    138.42000   -101.24000    -58.00000
13    156.29000   -102.86000    -58.00000
13    174.82000    -98.96000    -58.00000
13    176.44000    -70.96000    -58.00000
13    152.72000   -151.04000    -58.00000
13    134.52000   -123.05000    -58.00000
13    143.62000   -121.09000    -58.00000
13    174.82000   -197.59000    -58.00000
13    167.99000   -187.50000    -58.00000
13    189.44000   -186.85000    -58.00000
13    192.04000   -187.17000    -58.00000
13    191.39000   -218.75000    -58.00000
13    179.04000   -217.45000    -58.00000
13    202.76000   -216.15000    -58.00000
13    228.75000   -217.12000    -58.00000
13    201.13000   -190.76000    -58.00000
13    216.08000   -166.67000    -58.00000
13    201.13000   -147.46000    -58.00000
13    271.97000   -238.93000    -58.00000
13    252.47000   -230.47000    -58.00000
13    324.93000   -231.45000    -58.00000
13    126.72000   -153.97000    -58.00000
13    283.02000   -136.07000    -58.00000
13    182.61000   -235.68000    -58.00000
13    174.82000   -106.12000    -59.00000
13    186.84000   -125.98000    -59.00000
13    320.39000   -157.23000    -59.00000
13    322.99000   -162.11000    -59.00000
13    146.87000   -187.17000    -59.00000
13    300.56000   -141.28000    -59.00000
13    165.72000   -133.14000    -60.00000
13    161.17000   -124.67000    -60.00000
13    139.07000   -148.76000    -60.00000
13    127.37000   -138.35000    -60.00000
13    136.47000   -190.43000    -60.00000
13    220.63000   -239.58000    -60.00000
13    288.54000   -234.05000    -60.00000
13    277.49000   -221.35000    -60.00000
13    306.41000   -164.06000    -60.00000
13    308.04000   -172.85000    -60.00000
13    259.62000   -130.21000    -60.00000
13    227.13000   -143.88000    -60.00000
13    210.88000   -109.38000    -60.00000
13    258.00000   -104.49000    -60.00000
13    264.82000   -238.93000    -60.00000
13    189.76000   -208.98000    -60.00000
13    182.29000   -191.08000    -64.00000
13    184.24000   -180.66000    -64.00000
13    194.31000   -176.11000    -64.00000
13    162.79000   -180.01000    -64.00000
13    245.65000   -194.34000    -64.00000
13    232.98000   -192.06000    -64.00000
13    185.54000    -95.70000    -64.00000
13    184.56000   -139.32000    -65.00000
13    218.36000   -215.17000    -65.00000
13    164.09000   -153.65000    -65.00000
13    157.27000   -146.81000    -65.00000
13    163.12000   -103.19000    -65.00000
13    193.66000   -223.63000    -67.00000
13    201.46000   -228.19000    -67.00000
13    204.71000   -215.17000    -66.00000
13    167.99000   -190.76000    -67.00000
13    141.35000   -189.45000    -67.00000
13    152.72000   -199.87000    -67.00000
13    128.02000   -151.37000    -67.00000
13    118.60000   -160.81000    -68.00000
13    128.35000   -141.93000    -68.00000
13    143.30000   -121.42000    -67.00000
13    143.30000   -125.98000    -67.00000
13    153.37000    -99.28000    -66.00000
13    157.27000    -99.61000    -66.00000
13    136.80000   -100.59000    -66.00000
13    145.25000    -81.38000    -67.00000
13    142.00000    -72.27000    -67.00000
13    171.89000    -97.33000    -66.00000
13    174.49000    -66.73000    -67.00000
13    205.36000   -116.86000    -66.00000
13    193.99000   -121.09000    -66.00000
13    234.93000   -126.63000    -66.00000
13    215.76000   -121.74000    -66.00000
13    225.50000   -113.28000    -66.00000
13    225.18000   -103.19000    -66.00000
13    247.93000   -109.05000    -66.00000
13    280.74000   -133.46000    -66.00000
13    251.17000   -229.17000    -66.00000
13    230.05000   -216.15000    -66.00000
13    200.48000   -189.13000    -66.00000
13    173.52000   -200.85000    -67.00000
13    180.99000   -201.17000    -67.00000
13    176.11000   -194.66000    -67.00000
13    295.04000   -142.58000    -67.00000
13    317.14000   -157.23000    -67.00000
13    322.99000   -162.43000    -67.00000
13    326.88000   -228.52000    -67.00000
13    176.76000   -107.75000    -67.00000
13    183.91000   -124.02000    -67.00000
13    213.16000   -165.69000    -66.00000
13    201.78000   -148.76000    -66.00000
13    146.22000   -152.99000    -72.00000
13    261.25000   -126.95000    -72.00000
13    302.84000   -137.04000    -72.00000
13    278.14000   -119.79000    -72.00000
13    232.98000   -188.80000    -72.00000
13    243.05000   -193.03000    -72.00000
13    246.95000   -199.54000    -72.00000
13    240.78000   -218.10000    -72.00000
13    199.84000   -181.97000    -72.00000
13    193.99000   -175.78000    -72.00000
13    180.66000   -180.01000    -72.00000
13    162.79000   -179.04000    -72.00000
13    174.49000   -131.84000    -73.00000
13    164.42000   -132.16000    -73.00000
13    154.67000   -131.51000    -73.00000
13    158.24000   -151.69000    -73.00000
13    170.59000   -159.18000    -73.00000
13    153.04000   -187.50000    -73.00000
13    190.41000   -201.17000    -73.00000
13    197.56000   -216.80000    -73.00000
13    189.11000   -230.79000    -73.00000
13    212.51000   -194.01000    -73.00000
13    212.51000   -218.75000    -73.00000
13    148.50000   -143.55000    -73.00000
13    143.95000   -134.77000    -73.00000
13    162.47000   -119.47000    -73.00000
13    169.29000   -122.07000    -73.00000
13    170.59000   -116.21000    -73.00000
13    165.39000   -102.86000    -73.00000
13    224.53000   -104.82000    -73.00000
13    238.83000   -116.21000    -73.00000
13    227.45000   -120.77000    -73.00000
13    239.80000   -197.92000    -73.00000
13    246.30000   -221.35000    -73.00000
13    249.23000   -204.10000    -73.00000
13    187.16000   -183.92000    -73.00000
13    197.56000   -192.06000    -73.00000
13    149.80000   -200.52000    -75.00000
13    145.90000   -186.85000    -75.00000
13    177.41000   -201.50000    -75.00000
13    177.09000   -192.38000    -75.00000
13    167.34000   -189.45000    -75.00000
13    135.17000    -96.35000    -75.00000
13    145.25000    -92.12000    -75.00000
13    142.00000    -88.22000    -75.00000
13    131.27000    -89.19000    -75.00000
13    147.52000    -83.33000    -75.00000
13    140.70000    -71.29000    -75.00000
13    154.67000    -98.31000    -75.00000
13    196.91000   -119.47000    -75.00000
13    202.76000   -227.54000    -75.00000
13    307.06000   -120.12000    -75.00000
13    317.46000   -155.92000    -75.00000
13    324.93000   -161.13000    -75.00000
13    144.92000   -122.72000    -75.00000
13    147.20000   -118.16000    -75.00000
13    148.82000   -105.47000    -75.00000
13    209.26000   -162.76000    -75.00000
13    205.36000   -209.64000    -76.00000
13    183.59000   -202.47000    -76.00000
13    189.11000   -149.74000    -76.00000
13    232.00000   -100.59000    -76.00000
13    247.28000   -106.45000    -76.00000
13    218.03000    -94.73000    -76.00000
13    121.85000   -159.51000    -76.00000
13    280.09000   -132.49000    -76.00000
13    166.04000    -94.40000    -76.00000
13    185.86000   -173.18000    -76.00000
13    178.06000   -169.92000    -76.00000
13    223.56000   -203.45000    -79.00000
13    215.43000   -208.66000    -79.00000
13    141.67000   -148.11000    -82.00000
13    152.39000   -139.97000    -82.00000
13    163.12000   -131.51000    -82.00000
13    173.19000   -156.58000    -82.00000
13    226.15000   -119.79000    -82.00000
13    235.25000   -118.82000    -82.00000
13    192.36000   -201.17000    -82.00000
13    199.84000   -214.19000    -82.00000
13    187.16000   -231.45000    -82.00000
13    209.26000   -218.10000    -82.00000
13    216.73000   -220.05000    -82.00000
13    209.58000   -197.92000    -82.00000
13    214.13000   -191.41000    -82.00000
13    193.34000   -186.85000    -82.00000
13    196.91000   -176.76000    -82.00000
13    232.98000   -190.76000    -82.00000
13    246.30000   -192.06000    -82.00000
13    239.48000   -223.96000    -82.00000
13    245.65000   -217.12000    -82.00000
13    251.17000   -223.96000    -82.00000
13    152.07000   -183.59000    -82.00000
13    179.36000   -206.71000    -86.00000
13    182.29000   -198.24000    -86.00000
13    176.44000   -197.92000    -86.00000
13    179.69000   -190.10000    -86.00000
13    178.06000   -169.92000    -86.00000
13    150.77000   -190.10000    -86.00000
13    143.30000   -127.28000    -86.00000
13    126.07000   -161.13000    -86.00000
13    136.15000   -149.74000    -86.00000
13    146.55000   -108.40000    -86.00000
13    144.60000    -91.47000    -86.00000
13    142.32000    -84.64000    -86.00000
13    129.32000    -93.10000    -86.00000
13    159.22000    -95.05000    -86.00000
13    172.87000    -88.22000    -86.00000
13    167.02000    -94.73000    -86.00000
13    307.39000   -115.56000    -86.00000
13    302.51000   -102.54000    -86.00000
13    242.40000   -111.65000    -86.00000
13    229.08000   -105.79000    -86.00000
13    235.58000   -101.56000    -86.00000
13    218.36000    -95.05000    -86.00000
13    199.19000   -105.47000    -86.00000
13    214.46000   -115.23000    -86.00000
13    226.48000   -215.17000    -86.00000
13    222.26000   -202.47000    -88.00000
13    206.01000    -54.36000    -92.00000
13    226.48000    -47.85000    -92.00000
13    172.22000   -126.30000    -92.00000
13    172.54000   -150.07000    -92.00000
13    171.57000   -156.58000    -92.00000
13    146.55000   -158.85000    -92.00000
13    145.90000   -137.04000    -92.00000
13    189.11000   -204.10000    -92.00000
13    194.64000   -203.45000    -92.00000
13    196.26000   -213.87000    -92.00000
13    213.48000   -219.73000    -92.00000
13    212.83000   -196.61000    -92.00000
13    229.40000   -189.45000    -92.00000
13    239.15000   -185.55000    -92.00000
13    245.00000   -192.38000    -92.00000
13    238.50000   -222.01000    -92.00000
13    249.55000   -220.70000    -92.00000
13    253.45000   -224.28000    -92.00000
13    204.06000   -248.70000    -92.00000
13    187.16000   -184.24000    -92.00000
13    177.74000   -179.04000    -92.00000
13    132.25000   -193.03000    -92.00000
13    220.31000   -126.30000    -92.00000
13    230.38000   -118.82000    -92.00000
13    136.80000   -132.49000    -93.00000
13    206.01000   -180.34000    -93.00000
13    146.87000   -105.47000    -94.00000
13    146.55000   -100.26000    -94.00000
13    142.65000    -88.54000    -94.00000
13    142.97000    -81.38000    -94.00000
13    168.64000    -87.24000    -94.00000
13    177.74000    -70.96000    -94.00000
13    144.92000    -61.20000    -94.00000
13    211.86000   -117.19000    -94.00000
13    205.36000   -110.35000    -94.00000
13    215.11000   -107.42000    -94.00000
13    132.25000   -125.33000    -94.00000
13    134.85000   -152.34000    -94.00000
13    149.47000   -173.83000    -94.00000
13    154.34000   -183.59000    -94.00000
13    149.47000   -199.22000    -94.00000
13    178.71000   -210.94000    -94.00000
13    308.69000   -102.54000    -94.00000
13    146.22000   -149.09000    -95.00000
13    260.60000   -129.56000    -81.00000
13    279.12000   -120.77000    -81.00000
13    173.52000   -128.26000    -89.00000
13    173.19000   -126.63000    -89.00000
13    235.90000   -124.35000    -97.00000
13    235.58000   -113.28000    -97.00000
13    239.80000   -106.77000    -97.00000
13    222.26000   -181.32000   -100.00000
13    230.38000   -189.13000   -100.00000
13    238.18000   -199.22000   -100.00000
13    243.05000   -222.33000   -100.00000
13    228.43000   -237.63000   -100.00000
13    205.03000   -247.07000   -100.00000
13    199.19000   -225.91000   -100.00000
13    194.96000   -214.52000   -100.00000
13    188.79000   -202.47000   -100.00000
13    196.26000   -203.78000   -100.00000
13    180.01000   -184.90000   -100.00000
13    154.67000   -155.92000   -100.00000
13    142.32000   -158.85000   -100.00000
13    132.57000   -167.64000   -100.00000
13    219.01000   -129.56000   -100.00000
13    231.68000    -44.92000   -100.00000
13    202.43000    -52.41000   -100.00000
13    175.14000   -147.79000   -101.00000
13    172.54000   -128.91000   -101.00000
13    164.09000    -97.01000   -101.00000
13    325.58000   -111.65000   -101.00000
13    183.91000    -68.36000   -101.00000
13    203.73000   -111.65000   -102.00000
13    215.76000   -107.75000   -102.00000
13    144.92000   -103.19000   -102.00000
13    152.72000   -195.64000   -102.00000
13    154.99000   -190.10000   -102.00000
13    147.52000   -174.15000   -102.00000
13    134.85000   -152.99000   -102.00000
13    174.17000    -85.94000   -102.00000
13    316.16000   -104.82000   -103.00000
13    221.28000    -34.51000   -103.00000
13    148.82000    -60.55000   -103.00000
13    239.48000   -108.40000   -106.00000
13    203.41000    -53.39000   -109.00000
13    231.03000    -46.22000   -109.00000
13    223.88000   -126.95000   -109.00000
13    166.37000    -97.98000   -109.00000
13    183.59000   -181.97000   -109.00000
13    198.86000   -226.56000   -109.00000
13    212.51000   -208.66000   -109.00000
13    229.40000   -188.80000   -109.00000
13    235.90000   -186.85000   -109.00000
13    239.15000   -203.13000   -109.00000
13    232.00000   -235.68000   -109.00000
13    207.31000   -249.67000   -109.00000
13    168.32000   -198.24000   -109.00000
13    148.17000   -196.29000   -109.00000
13    134.85000   -170.25000   -109.00000
13    143.62000   -158.20000   -109.00000
13    156.94000   -159.83000   -109.00000
13    133.87000   -159.83000   -109.00000
13    129.00000   -134.11000   -109.00000
13    210.06000   -106.79000   -110.00000
13    304.94000   -103.54000   -110.00000
13    321.51000   -100.93000   -110.00000
13    327.36000   -112.00000   -110.00000
13    145.07000   -100.61000   -110.00000
13    154.49000   -189.80000   -111.00000
13    154.49000   -183.29000   -111.00000
13    146.70000   -167.66000   -111.00000
13    219.81000    -44.94000   -111.00000
13    219.81000    -32.90000   -111.00000
13    171.07000    -59.92000   -115.00000
13    169.44000   -204.77000   -118.00000
13    182.76000   -185.57000   -118.00000
13    183.09000   -179.71000   -118.00000
13    197.38000   -230.49000   -118.00000
13    216.88000   -203.47000   -118.00000
13    218.51000   -191.10000   -118.00000
13    224.68000   -187.85000   -118.00000
13    233.78000   -242.21000   -118.00000
13    139.22000   -178.73000   -118.00000
13    135.97000   -167.01000   -118.00000
13    134.02000   -163.11000   -118.00000
13    185.36000   -127.30000   -118.00000
13    230.85000   -119.81000   -118.00000
13    247.75000   -109.07000   -118.00000
13    260.10000   -116.88000   -118.00000
13    309.81000   -102.23000   -118.00000
13    317.29000   -105.49000   -118.00000
13    320.86000   -110.37000   -118.00000
13    325.73000   -115.91000   -118.00000
13    171.07000    -97.35000   -118.00000
13    142.47000   -104.51000   -118.00000
13    176.26000   -166.04000   -122.00000
13    168.14000   -176.78000   -122.00000
13    179.84000   -202.49000   -122.00000
13    206.48000   -210.63000   -122.00000
13    178.54000   -141.95000   -122.00000
13    163.92000   -139.99000   -122.00000
13    207.13000   -125.02000   -122.00000
13    203.56000    -51.13000   -122.00000
13    217.86000    -44.62000   -122.00000
13    255.55000   -191.43000   -125.00000
13    164.89000   -191.75000   -125.00000
13    157.09000   -192.40000   -125.00000
13    150.59000   -186.54000   -125.00000
13    259.45000    -93.45000   -131.00000
13    270.17000    -75.87000   -131.00000
13    254.25000    -53.41000   -131.00000
13    264.97000   -120.46000   -131.00000
13    240.60000   -122.42000   -131.00000
13    226.63000   -108.74000   -131.00000
13    207.13000    -80.75000   -131.00000
13    190.89000    -97.35000   -138.00000
13    187.96000    -91.82000   -138.00000
13    191.54000    -80.42000   -138.00000
13    191.86000    -70.33000   -138.00000
13    190.56000    -66.75000   -138.00000
13    168.47000    -73.91000   -138.00000
13    162.62000    -56.34000   -138.00000
13    186.66000    -52.43000   -138.00000
13    154.17000   -147.16000   -138.00000
13    168.14000   -141.95000   -138.00000
13    179.19000   -144.88000   -138.00000
13    198.68000   -133.48000   -138.00000
13    208.76000   -130.88000   -138.00000
13    195.76000   -121.77000   -138.00000
13    199.01000   -117.21000   -138.00000
13    191.86000   -104.84000   -138.00000
13    212.98000    -94.10000   -138.00000
13    253.92000   -184.27000   -138.00000
13    218.83000   -188.17000   -138.00000
13    209.08000   -181.99000   -138.00000
13    187.96000   -198.26000   -140.00000
13    185.04000   -188.50000   -140.00000
13    169.77000   -186.87000   -140.00000
13    162.94000   -200.87000   -140.00000
13    200.63000   -228.86000   -140.00000
13    208.76000   -235.70000   -140.00000
13    236.05000   -122.09000   -140.00000
13    220.13000   -109.07000   -140.00000
13    253.27000    -91.82000   -140.00000
13    264.65000    -74.24000   -140.00000
13    209.08000    -84.01000   -140.00000
13    212.66000    -60.89000   -140.00000
13    181.46000    -77.17000   -140.00000
13    161.32000   -118.51000   -140.00000
13    169.77000   -119.81000   -140.00000
13    208.43000   -151.06000   -140.00000
13    241.90000   -141.95000   -140.00000
13    232.48000   -138.69000   -140.00000
13    198.36000   -166.69000   -143.00000
13    178.86000   -159.53000   -143.00000
13    211.68000   -164.08000   -143.00000
13    181.14000   -178.08000   -143.00000
13    268.55000   -116.88000   -144.00000
13    253.60000   -139.34000   -144.00000
13    207.13000   -221.38000   -144.00000
13    180.81000   -200.22000   -144.00000
13    200.31000   -103.86000   -144.00000
13    171.07000    -67.40000   -147.00000
13    175.94000    -51.45000   -147.00000
13    186.99000    -64.47000   -147.00000
13    194.14000    -67.08000   -147.00000
13    196.74000    -79.45000   -147.00000
13    191.54000    -88.89000   -147.00000
13    191.54000   -100.28000   -147.00000
13    208.76000    -98.98000   -147.00000
13    202.26000   -127.62000   -147.00000
13    209.73000   -136.74000   -147.00000
13    219.81000   -136.41000   -147.00000
13    199.66000   -140.97000   -147.00000
13    181.46000   -145.20000   -147.00000
13    165.87000   -144.23000   -147.00000
13    207.13000   -181.34000   -147.00000
13    220.13000   -167.66000   -147.00000
13    250.67000   -190.78000   -147.00000
13    213.31000    -84.98000   -149.00000
13    211.36000    -61.54000   -149.00000
13    263.35000    -75.87000   -149.00000
13    166.19000   -117.86000   -149.00000
13    233.78000   -142.92000   -149.00000
13    240.60000   -143.90000   -149.00000
13    243.20000   -130.88000   -149.00000
13    239.30000   -125.02000   -149.00000
13    183.09000   -170.92000   -152.00000
13    181.79000   -159.20000   -152.00000
13    196.41000   -168.32000   -152.00000
13    202.26000   -154.64000   -152.00000
13    215.26000   -157.57000   -152.00000
13    206.16000   -203.15000   -152.00000
13    227.93000   -199.89000   -152.00000
13    242.23000   -202.49000   -152.00000
13    255.55000   -203.15000   -152.00000
13    190.56000    -62.20000   -156.00000
13    186.01000    -74.57000   -156.00000
13    196.09000    -74.89000   -156.00000
13    197.38000    -89.54000   -156.00000
13    167.17000   -204.12000   -127.00000
13    186.01000   -186.22000   -127.00000
13    186.99000   -209.01000   -127.00000
13    195.76000   -220.72000   -127.00000
13    206.16000   -224.30000   -127.00000
13    211.36000   -214.21000   -127.00000
13    215.91000   -211.28000   -127.00000
13    200.31000   -235.70000   -127.00000
13    221.43000   -190.45000   -127.00000
13    230.53000   -184.59000   -127.00000
13    166.52000    -58.61000   -127.00000
13    183.41000    -53.08000   -127.00000
13    344.58000   -144.55000    -63.00000
13    347.83000    -82.38000     -8.00000
13    349.78000    -99.30000     -8.00000
13    340.03000   -115.58000     -8.00000
13    320.54000    -60.24000     -8.00000
13    346.71000    -86.43000    -50.00000
13    327.86000   -101.07000    -50.00000
13    301.86000   -110.51000    -42.00000
13    307.39000   -105.96000    -42.00000
13    326.88000   -102.38000    -42.00000
13    331.43000    -99.77000    -42.00000
13    335.01000   -111.49000    -42.00000
13    344.43000    -88.70000    -42.00000
13    352.88000   -102.05000    -42.00000
13    348.33000   -115.07000    -35.00000
13    347.68000   -102.70000    -35.00000
13    345.73000    -89.03000    -35.00000
13    315.51000   -106.93000    -35.00000
13    318.44000   -109.21000    -35.00000
13    350.28000    -73.40000    -35.00000
13    299.92000   -112.47000    -33.00000
13    305.11000   -116.37000    -33.00000
13    335.33000   -113.12000    -33.00000
13    348.66000   -106.61000    -33.00000
13    310.64000   -103.68000    -33.00000
13    342.16000    -73.08000    -28.00000
13    343.46000    -63.31000    -28.00000
13    352.88000    -95.21000    -26.00000
13    340.86000   -121.26000    -26.00000
13    344.76000    -86.75000    -26.00000
13    287.24000    -85.12000    -26.00000
13    302.19000   -114.42000    -24.00000
13    348.66000    -97.49000    -24.00000
13    358.73000    -92.61000    -24.00000
13    334.36000   -111.82000    -24.00000
13    286.59000    -86.43000    -18.00000
13    346.71000    -61.04000    -18.00000
13    352.23000    -87.08000    -18.00000
13    343.46000    -80.57000    -18.00000
13    342.81000   -120.93000    -17.00000
13    348.01000   -114.42000    -17.00000
13    306.74000   -118.65000    -17.00000
13    347.36000    -87.40000      2.00000
13    339.88000   -122.23000      2.00000
